# Supplementary material for: Milk fat globule EGF and factor V/VIII domain containing (MFGE8) as a novel player in equine endometrial fibrosis
Source: Sci Rep. 2026 Apr 9;16:12045. doi: 10.1038/s41598-026-46595-7 (PMC13069092; doi:10.1038/s41598-026-46595-7)
Supplement: Supplementary file 1 — Supplementary Information 1. [file 41598_2026_46595_MOESM1_ESM.xlsx]

## Sheet: control_TGFB1_clusters_0
gene	logFC	logCPM	F	PValue	FDR	comparison	adjust.method	test	sample	pct.1	pct.2	CPM	FC	sig
KRT8	-5.83401	3.9717	1630.98	6.01421e-17	1.28861e-12	TGFB1	BH	glm	control_TGFB1	0.207	0.019	15.6892	0.0175302	down
ADM	-2.55872	6.33664	1407.68	4.23764e-16	4.53978e-12	TGFB1	BH	glm	control_TGFB1	0.897	0.529	80.8199	0.169726	down
PMEPA1	2.18185	6.37206	1082.61	2.88301e-15	1.90618e-11	TGFB1	BH	glm	control_TGFB1	0.705	0.985	82.8288	4.53736	up
CYP1A1	-4.59174	3.09084	723.851	3.55863e-15	1.90618e-11	TGFB1	BH	glm	control_TGFB1	0.277	0.024	8.51995	0.0414714	down
ABI3BP	-2.21516	7.04859	933.189	8.53358e-15	3.65681e-11	TGFB1	BH	glm	control_TGFB1	0.954	0.633	132.385	0.215362	down
KLF2	-1.87329	6.42414	890.755	1.19964e-14	4.28392e-11	TGFB1	BH	glm	control_TGFB1	0.869	0.592	85.8735	0.272951	down
C1R	-3.33144	3.47401	670.984	1.65586e-14	4.78515e-11	TGFB1	BH	glm	control_TGFB1	0.486	0.096	11.1117	0.0993428	down
LDLRAD4	2.05383	7.46863	843.274	1.78667e-14	4.78515e-11	TGFB1	BH	glm	control_TGFB1	0.794	0.993	177.126	4.15206	up
PDE1A	-3.14974	4.23909	726.844	3.09161e-14	7.36009e-11	TGFB1	BH	glm	control_TGFB1	0.538	0.105	18.8839	0.112677	down
NRIP3	2.60839	4.59837	746.963	4.49852e-14	9.29475e-11	TGFB1	BH	glm	control_TGFB1	0.223	0.708	24.2241	6.09825	up
EXT1	1.68085	9.13291	731.051	5.05259e-14	9.29475e-11	TGFB1	BH	glm	control_TGFB1	0.994	1	561.408	3.20617	up
CRABP2	2.17516	5.71584	726.776	5.47689e-14	9.29475e-11	TGFB1	BH	glm	control_TGFB1	0.27	0.547	52.558	4.51635	up
GLRX2	1.52838	8.11611	720.087	5.63949e-14	9.29475e-11	TGFB1	BH	glm	control_TGFB1	0.99	1	277.455	2.88462	up
APOBEC3Z2A-Z2	-3.7816	2.45919	489.941	7.10102e-14	1.08676e-10	TGFB1	BH	glm	control_TGFB1	0.406	0.035	5.49908	0.072715	down
NET1	1.96744	5.70159	664.917	1.0081e-13	1.43997e-10	TGFB1	BH	glm	control_TGFB1	0.545	0.888	52.0415	3.91074	up
S100A4	-1.39939	12.2044	652.058	1.15929e-13	1.55243e-10	TGFB1	BH	glm	control_TGFB1	1	0.999	4719.29	0.379091	down
CEBPD	-1.22909	9.63071	611.447	1.84779e-13	2.29743e-10	TGFB1	BH	glm	control_TGFB1	1	0.995	792.746	0.426586	down
LMCD1	3.76159	3.40255	470.005	1.93007e-13	2.29743e-10	TGFB1	BH	glm	control_TGFB1	0.05	0.29	10.5747	13.5628	up
AREG	3.24632	4.92875	646.331	2.7414e-13	2.9626e-10	TGFB1	BH	glm	control_TGFB1	0.061	0.308	30.458	9.4894	up
ENSECAG00000032959	-2.22996	4.85095	575.553	2.89865e-13	2.9626e-10	TGFB1	BH	glm	control_TGFB1	0.752	0.296	28.8591	0.213165	down
GALNT1	1.42246	7.18872	574.444	2.9037e-13	2.9626e-10	TGFB1	BH	glm	control_TGFB1	0.947	0.993	145.888	2.68042	up
CTHRC1	1.28529	9.76767	558.305	3.56792e-13	3.47483e-10	TGFB1	BH	glm	control_TGFB1	0.991	0.999	871.687	2.4373	up
PSMB8	-2.13039	5.25258	543.557	4.36075e-13	4.06232e-10	TGFB1	BH	glm	control_TGFB1	0.882	0.427	38.1226	0.228397	down
SVEP1	-2.3003	4.53085	533.084	4.69386e-13	4.19044e-10	TGFB1	BH	glm	control_TGFB1	0.736	0.281	23.1164	0.20302	down
AHNAK	-1.37487	6.92504	526.427	5.45702e-13	4.57088e-10	TGFB1	BH	glm	control_TGFB1	0.989	0.874	121.519	0.385587	down
ENSECAG00000031322	-3.47892	2.6223	394.769	5.54666e-13	4.57088e-10	TGFB1	BH	glm	control_TGFB1	0.353	0.047	6.15729	0.0896895	down
ZNF827	1.66539	5.77782	504.85	7.38253e-13	5.73483e-10	TGFB1	BH	glm	control_TGFB1	0.65	0.909	54.8653	3.17199	up
ENSECAG00000059096	4.24391	2.00612	344.531	7.76858e-13	5.73483e-10	TGFB1	BH	glm	control_TGFB1	0.015	0.223	4.01701	18.9471	up
CSRP2	2.07442	5.31829	500.498	7.87344e-13	5.73483e-10	TGFB1	BH	glm	control_TGFB1	0.538	0.885	39.8992	4.21176	up
CRLF1	1.27598	8.90593	498.966	8.02973e-13	5.73483e-10	TGFB1	BH	glm	control_TGFB1	0.984	0.999	479.679	2.42163	up
ENSECAG00000047497	-2.47433	5.69938	536.755	9.24604e-13	6.39051e-10	TGFB1	BH	glm	control_TGFB1	0.311	0.119	51.9619	0.17995	down
EGR1	-1.36615	7.04319	484.9	9.86874e-13	6.50233e-10	TGFB1	BH	glm	control_TGFB1	0.983	0.827	131.89	0.387924	down
ENSECAG00000031302	-2.49099	5.20664	493.525	1.00148e-12	6.50233e-10	TGFB1	BH	glm	control_TGFB1	0.535	0.223	36.928	0.177884	down
EVL	1.31718	7.26537	477.433	1.10344e-12	6.95365e-10	TGFB1	BH	glm	control_TGFB1	0.966	0.995	153.848	2.49179	up
GARIN5B	2.78102	4.0011	438.683	1.23561e-12	7.56402e-10	TGFB1	BH	glm	control_TGFB1	0.154	0.52	16.0122	6.87339	up
DPT	1.5764	6.96189	452.508	1.62295e-12	9.65925e-10	TGFB1	BH	glm	control_TGFB1	0.85	0.968	124.663	2.98225	up
C1S	-3.08181	3.16658	394.842	1.77568e-12	1.02826e-09	TGFB1	BH	glm	control_TGFB1	0.438	0.086	8.97918	0.118109	down
ENSECAG00000031387	-3.67552	2.23614	335.526	2.06986e-12	1.16708e-09	TGFB1	BH	glm	control_TGFB1	0.277	0.028	4.71135	0.0782635	down
ENSECAG00000023126	-1.42808	6.28005	433.569	2.20659e-12	1.1992e-09	TGFB1	BH	glm	control_TGFB1	0.901	0.662	77.7113	0.371626	down
CPXM1	-2.01653	4.89527	432.206	2.28157e-12	1.1992e-09	TGFB1	BH	glm	control_TGFB1	0.807	0.375	29.7594	0.247152	down
ZNF704	1.64071	6.58917	431.203	2.29474e-12	1.1992e-09	TGFB1	BH	glm	control_TGFB1	0.665	0.949	96.2801	3.11818	up
PSME2	-1.57343	6.71304	428.886	2.38606e-12	1.21723e-09	TGFB1	BH	glm	control_TGFB1	0.997	0.869	104.912	0.336009	down
TPM1	1.04325	12.1405	425.168	2.53866e-12	1.26496e-09	TGFB1	BH	glm	control_TGFB1	1	1	4514.94	2.06087	up
GSTA4	1.24857	6.3855	415.112	3.01494e-12	1.46814e-09	TGFB1	BH	glm	control_TGFB1	0.877	0.972	83.604	2.37606	up
ITGBL1	-3.29431	2.96494	296.655	4.1024e-12	1.95329e-09	TGFB1	BH	glm	control_TGFB1	0.32	0.061	7.80794	0.101933	down
CITED2	-1.65171	5.97302	389.999	4.7191e-12	2.19808e-09	TGFB1	BH	glm	control_TGFB1	0.923	0.631	62.8145	0.318263	down
PPL	-2.28016	3.84699	384.598	5.23704e-12	2.38742e-09	TGFB1	BH	glm	control_TGFB1	0.621	0.184	14.3899	0.205874	down
ENSECAG00000019585	-0.97862	8.47667	378.336	5.85517e-12	2.6136e-09	TGFB1	BH	glm	control_TGFB1	1	1	356.232	0.507465	not
ENSECAG00000050273	1.03398	9.99644	375.34	6.1973e-12	2.70986e-09	TGFB1	BH	glm	control_TGFB1	0.999	1	1021.48	2.04766	up
SLC40A1	1.68306	5.29251	365.328	7.52433e-12	3.16905e-09	TGFB1	BH	glm	control_TGFB1	0.566	0.847	39.1927	3.21109	up
BAX	-0.913874	10.8407	365.151	7.54325e-12	3.16905e-09	TGFB1	BH	glm	control_TGFB1	1	1	1833.95	0.530758	not
ATF5	-1.24631	7.67791	355.831	9.07221e-12	3.7381e-09	TGFB1	BH	glm	control_TGFB1	0.922	0.799	204.777	0.421525	down
ENSECAG00000054670	1.8586	4.14032	353.835	9.63905e-12	3.88421e-09	TGFB1	BH	glm	control_TGFB1	0.266	0.561	17.6343	3.62656	up
ENSECAG00000038488	-2.20797	3.28691	350.95	9.96171e-12	3.88421e-09	TGFB1	BH	glm	control_TGFB1	0.541	0.14	9.7602	0.216438	down
ENSECAG00000046275	1.31867	5.40446	351.172	9.97066e-12	3.88421e-09	TGFB1	BH	glm	control_TGFB1	0.488	0.711	42.3549	2.49436	up
CYRIA	-2.48743	3.22622	334.556	1.03292e-11	3.90214e-09	TGFB1	BH	glm	control_TGFB1	0.461	0.124	9.35816	0.178323	down
NKAIN3	4.34195	1.85155	268.358	1.03809e-11	3.90214e-09	TGFB1	BH	glm	control_TGFB1	0.009	0.106	3.60887	20.2795	up
CDH6	4.30652	2.68637	317.868	1.06409e-11	3.9309e-09	TGFB1	BH	glm	control_TGFB1	0.018	0.282	6.43693	19.7876	up
FSTL3	1.19742	8.11086	346.211	1.10282e-11	3.98568e-09	TGFB1	BH	glm	control_TGFB1	0.989	1	276.448	2.29329	up
TNFAIP2	-2.17808	3.55193	345.974	1.13604e-11	3.98568e-09	TGFB1	BH	glm	control_TGFB1	0.543	0.167	11.7283	0.220969	down
FMNL2	1.13849	7.23472	344.641	1.13916e-11	3.98568e-09	TGFB1	BH	glm	control_TGFB1	0.885	0.985	150.615	2.2015	up
KLF4	-1.41957	6.08957	344.069	1.15333e-11	3.98568e-09	TGFB1	BH	glm	control_TGFB1	0.965	0.749	68.0994	0.373825	down
PPM1K	-1.38433	5.57669	342.969	1.18144e-11	4.01802e-09	TGFB1	BH	glm	control_TGFB1	0.912	0.625	47.7257	0.383067	down
CD248	-1.50786	6.28281	342.153	1.20045e-11	4.01888e-09	TGFB1	BH	glm	control_TGFB1	0.974	0.778	77.8599	0.351632	down
LOX	1.13038	6.96133	337.678	1.31732e-11	4.3423e-09	TGFB1	BH	glm	control_TGFB1	0.931	0.99	124.614	2.18917	up
OSR1	-1.87835	4.47295	334.833	1.35991e-11	4.41476e-09	TGFB1	BH	glm	control_TGFB1	0.728	0.331	22.2071	0.271995	down
PSMB10	-1.73943	5.04284	333.23	1.45466e-11	4.65186e-09	TGFB1	BH	glm	control_TGFB1	0.865	0.461	32.9646	0.299488	down
PLA2G7	-1.45053	4.90765	332.276	1.48102e-11	4.66653e-09	TGFB1	BH	glm	control_TGFB1	0.831	0.509	30.0158	0.365886	down
ENSECAG00000045402	-2.52541	2.53019	279.191	1.60912e-11	4.96904e-09	TGFB1	BH	glm	control_TGFB1	0.263	0.066	5.77648	0.173691	down
RASSF8	0.900111	8.48563	327.899	1.62341e-11	4.96904e-09	TGFB1	BH	glm	control_TGFB1	0.994	0.999	358.45	1.86621	not
ENSECAG00000021292	-2.58853	4.47407	385.039	1.73713e-11	5.2422e-09	TGFB1	BH	glm	control_TGFB1	0.288	0.055	22.2243	0.166255	down
COL12A1	1.07293	9.92334	322.87	1.81186e-11	5.39181e-09	TGFB1	BH	glm	control_TGFB1	0.999	1	971.011	2.1037	up
NPFFR2	1.81799	4.09818	262.122	1.84946e-11	5.4283e-09	TGFB1	BH	glm	control_TGFB1	0.231	0.482	17.1268	3.5259	up
OSTF1	1.0322	7.30359	319.119	1.96871e-11	5.7002e-09	TGFB1	BH	glm	control_TGFB1	0.985	0.997	157.979	2.04514	up
ENSECAG00000015913	1.43667	5.9727	314.759	2.17149e-11	6.20019e-09	TGFB1	BH	glm	control_TGFB1	0.758	0.961	62.8001	2.70694	up
FUT8	1.14345	6.05987	314.185	2.19927e-11	6.20019e-09	TGFB1	BH	glm	control_TGFB1	0.81	0.93	66.7118	2.20909	up
FN1	1.50831	12.1685	514.017	2.31425e-11	6.43962e-09	TGFB1	BH	glm	control_TGFB1	1	1	4603.5	2.84477	up
CEP128	1.00863	8.56066	311.226	2.35155e-11	6.45952e-09	TGFB1	BH	glm	control_TGFB1	0.957	0.971	377.585	2.012	up
FAM216B	3.72188	4.24519	392.844	2.4092e-11	6.53411e-09	TGFB1	BH	glm	control_TGFB1	0.08	0.415	18.964	13.1947	up
LRRC8D	1.14976	6.25743	308.522	2.502e-11	6.66727e-09	TGFB1	BH	glm	control_TGFB1	0.821	0.945	76.502	2.21877	up
ENSECAG00000019767	1.18072	6.53205	308.202	2.52053e-11	6.66727e-09	TGFB1	BH	glm	control_TGFB1	0.849	0.964	92.5427	2.2669	up
PDGFRA	-1.52085	4.98665	302.559	2.89282e-11	7.55871e-09	TGFB1	BH	glm	control_TGFB1	0.778	0.471	31.7052	0.34848	down
SDC4	-1.39687	4.78337	299.483	3.09922e-11	8.00048e-09	TGFB1	BH	glm	control_TGFB1	0.8	0.457	27.5384	0.379751	down
ENSECAG00000045937	-1.44847	4.73234	298.067	3.20634e-11	8.17846e-09	TGFB1	BH	glm	control_TGFB1	0.693	0.342	26.5813	0.366411	down
THY1	-1.20951	7.02185	296.891	3.28472e-11	8.27982e-09	TGFB1	BH	glm	control_TGFB1	0.981	0.862	129.953	0.432415	down
ENSECAG00000056693	-1.05293	7.20114	296.338	3.32815e-11	8.29174e-09	TGFB1	BH	glm	control_TGFB1	0.937	0.846	147.149	0.481988	down
ACTA1	4.80121	1.64971	205.786	3.43011e-11	8.44753e-09	TGFB1	BH	glm	control_TGFB1	0.003	0.019	3.13771	27.881	up
CPA6	-3.13449	1.92855	272.865	3.89621e-11	9.4864e-09	TGFB1	BH	glm	control_TGFB1	0.198	0.028	3.80674	0.113874	down
XG	-1.68181	3.90325	289.527	4.02716e-11	9.69505e-09	TGFB1	BH	glm	control_TGFB1	0.536	0.249	14.9622	0.311692	down
JUN	-0.892878	7.8531	284.248	4.4678e-11	1.04809e-08	TGFB1	BH	glm	control_TGFB1	0.997	0.955	231.217	0.538539	not
ENSECAG00000035548	1.37784	5.09854	284.235	4.47883e-11	1.04809e-08	TGFB1	BH	glm	control_TGFB1	0.517	0.788	34.2621	2.59878	up
STARD13	1.09494	6.04836	283.961	4.50032e-11	1.04809e-08	TGFB1	BH	glm	control_TGFB1	0.606	0.818	66.1818	2.13604	up
DBP	-1.89563	3.44758	282.347	4.79186e-11	1.10398e-08	TGFB1	BH	glm	control_TGFB1	0.435	0.168	10.91	0.268757	down
SLC1A3	1.64892	7.02521	383.926	4.99708e-11	1.1287e-08	TGFB1	BH	glm	control_TGFB1	0.695	0.98	130.257	3.13598	up
CRISPLD2	1.02161	6.28248	279.723	5.0045e-11	1.1287e-08	TGFB1	BH	glm	control_TGFB1	0.778	0.892	77.8422	2.03019	up
CNN1	1.05232	8.64219	276.161	5.4774e-11	1.22249e-08	TGFB1	BH	glm	control_TGFB1	0.936	0.997	399.538	2.07386	up
ENSECAG00000031607	4.42475	2.08955	232.949	6.00763e-11	1.32701e-08	TGFB1	BH	glm	control_TGFB1	0.017	0.13	4.25616	21.4774	up
ACVR2A	-1.42547	5.39917	272.109	6.099e-11	1.33344e-08	TGFB1	BH	glm	control_TGFB1	0.886	0.561	42.1999	0.372298	down
ENSECAG00000023308	-0.976835	7.95712	270.926	6.26885e-11	1.35673e-08	TGFB1	BH	glm	control_TGFB1	1	0.996	248.503	0.508093	not
RB1	-0.980872	6.53039	268.796	6.62842e-11	1.41758e-08	TGFB1	BH	glm	control_TGFB1	0.954	0.844	92.4362	0.506673	not
KCNQ5	3.34924	3.19681	321.472	6.74165e-11	1.41758e-08	TGFB1	BH	glm	control_TGFB1	0.049	0.25	9.16927	10.1911	up
GAS1	-1.4125	5.53501	268.255	6.7485e-11	1.41758e-08	TGFB1	BH	glm	control_TGFB1	0.85	0.601	46.3666	0.37566	down
PSME1	-0.864993	8.07619	267.24	6.90391e-11	1.43615e-08	TGFB1	BH	glm	control_TGFB1	1	0.999	269.882	0.549049	not
CDADC1	1.11427	5.69338	266.652	7.01643e-11	1.43918e-08	TGFB1	BH	glm	control_TGFB1	0.752	0.898	51.7462	2.16486	up
BTG2	-1.39278	4.84863	266.515	7.05284e-11	1.43918e-08	TGFB1	BH	glm	control_TGFB1	0.718	0.424	28.8126	0.38083	down
SDCBP2	3.11212	1.5602	198.656	7.1595e-11	1.44716e-08	TGFB1	BH	glm	control_TGFB1	0.03	0.156	2.94895	8.64653	up
PLXNA4	2.18236	3.03279	264.353	7.3324e-11	1.46826e-08	TGFB1	BH	glm	control_TGFB1	0.106	0.285	8.18388	4.53897	up
S100A13	-1.11346	7.32709	264.277	7.46812e-11	1.48159e-08	TGFB1	BH	glm	control_TGFB1	0.999	0.956	160.574	0.462184	down
DISP1	1.24873	6.0168	263.022	7.72325e-11	1.50095e-08	TGFB1	BH	glm	control_TGFB1	0.709	0.844	64.7497	2.37633	up
WNT6	-3.21655	1.82339	261.004	7.74259e-11	1.50095e-08	TGFB1	BH	glm	control_TGFB1	0.205	0.028	3.53912	0.107578	down
ENSECAG00000021962	1.1409	5.4099	262.78	7.77585e-11	1.50095e-08	TGFB1	BH	glm	control_TGFB1	0.655	0.849	42.515	2.20518	up
CAV1	-1.35014	6.01512	260.366	8.30339e-11	1.58847e-08	TGFB1	BH	glm	control_TGFB1	0.936	0.672	64.6744	0.392255	down
APBB1IP	-1.13392	6.70934	259.221	8.55584e-11	1.61693e-08	TGFB1	BH	glm	control_TGFB1	0.983	0.89	104.644	0.455677	down
SHFL	-1.85126	4.16576	259.837	8.60308e-11	1.61693e-08	TGFB1	BH	glm	control_TGFB1	0.703	0.297	17.9481	0.27715	down
PSMB9	-2.72006	4.19708	342.624	1.05075e-10	1.95768e-08	TGFB1	BH	glm	control_TGFB1	0.707	0.182	18.342	0.151768	down
SRD5A1	1.35906	5.46291	247.998	1.16825e-10	2.14555e-08	TGFB1	BH	glm	control_TGFB1	0.57	0.827	44.1061	2.56518	up
SFRP2	-2.31456	2.0236	210.409	1.17161e-10	2.14555e-08	TGFB1	BH	glm	control_TGFB1	0.157	0.048	4.06598	0.201024	down
NEXN	0.85763	8.28217	247.457	1.18546e-10	2.15252e-08	TGFB1	BH	glm	control_TGFB1	0.976	0.997	311.301	1.81206	not
ANO4	1.67978	4.73897	247.06	1.20071e-10	2.16188e-08	TGFB1	BH	glm	control_TGFB1	0.245	0.52	26.7037	3.20378	up
SH3BP5	-1.05542	6.11479	245.966	1.23718e-10	2.20618e-08	TGFB1	BH	glm	control_TGFB1	0.95	0.795	69.3004	0.481158	down
IFIT2	-3.00022	1.79878	193.923	1.24591e-10	2.20618e-08	TGFB1	BH	glm	control_TGFB1	0.158	0.031	3.47926	0.124981	down
DOK5	2.18002	2.40617	209.918	1.31626e-10	2.29792e-08	TGFB1	BH	glm	control_TGFB1	0.071	0.208	5.30064	4.53161	up
LOXL2	0.836429	7.75344	243.715	1.31917e-10	2.29792e-08	TGFB1	BH	glm	control_TGFB1	0.976	0.993	215.783	1.78562	not
PIR	-1.46502	4.27669	243.909	1.33948e-10	2.31449e-08	TGFB1	BH	glm	control_TGFB1	0.686	0.328	19.3826	0.362231	down
LAMB1	0.929508	7.01145	240.981	1.42772e-10	2.44723e-08	TGFB1	BH	glm	control_TGFB1	0.965	0.993	129.02	1.90463	not
ATP11A	1.66247	3.85124	238.491	1.57761e-10	2.68268e-08	TGFB1	BH	glm	control_TGFB1	0.273	0.537	14.4324	3.16559	up
RCN3	0.824915	7.91393	236.765	1.61551e-10	2.7255e-08	TGFB1	BH	glm	control_TGFB1	0.997	1	241.174	1.77143	not
MTHFD2	0.859505	7.7271	234.329	1.73672e-10	2.90425e-08	TGFB1	BH	glm	control_TGFB1	0.992	0.997	211.879	1.81442	not
TNFRSF12A	0.831221	9.80656	234.101	1.74857e-10	2.90425e-08	TGFB1	BH	glm	control_TGFB1	1	1	895.507	1.77919	not
CHST4	-3.15612	1.05312	177.241	1.80069e-10	2.96782e-08	TGFB1	BH	glm	control_TGFB1	0.146	0.019	2.07501	0.11218	down
ITGA5	0.976189	6.73593	231.955	1.86498e-10	3.05032e-08	TGFB1	BH	glm	control_TGFB1	0.945	0.983	106.59	1.96726	not
CSRNP3	2.01425	3.86989	229.31	2.03046e-10	3.2958e-08	TGFB1	BH	glm	control_TGFB1	0.135	0.358	14.6201	4.0397	up
CSF1	-1.37591	4.26062	229.074	2.06489e-10	3.32649e-08	TGFB1	BH	glm	control_TGFB1	0.645	0.314	19.1679	0.38531	down
CRTC1	1.76072	3.30431	228.874	2.09898e-10	3.35617e-08	TGFB1	BH	glm	control_TGFB1	0.169	0.413	9.87865	3.38867	up
ACSL3	0.905226	6.98624	226.765	2.18433e-10	3.46649e-08	TGFB1	BH	glm	control_TGFB1	0.95	0.99	126.785	1.87284	not
GSN	-1.56036	5.83447	261.751	2.20033e-10	3.46649e-08	TGFB1	BH	glm	control_TGFB1	0.943	0.671	57.0626	0.339066	down
GPR68	3.20378	2.84781	227.621	2.23506e-10	3.4955e-08	TGFB1	BH	glm	control_TGFB1	0.062	0.341	7.19905	9.21367	up
GNPNAT1	0.980647	6.91182	224.666	2.33083e-10	3.61887e-08	TGFB1	BH	glm	control_TGFB1	0.967	0.999	120.411	1.97335	not
TCEA3	-1.33073	4.53065	223.794	2.40386e-10	3.65612e-08	TGFB1	BH	glm	control_TGFB1	0.758	0.404	23.1133	0.397568	down
NUP188	-1.3352	4.91711	223.617	2.41297e-10	3.65612e-08	TGFB1	BH	glm	control_TGFB1	0.821	0.517	30.2133	0.396336	down
PRDM1	1.70091	3.77403	223.804	2.41554e-10	3.65612e-08	TGFB1	BH	glm	control_TGFB1	0.225	0.483	13.6803	3.25107	up
PLOD2	0.857585	8.15777	223.419	2.42308e-10	3.65612e-08	TGFB1	BH	glm	control_TGFB1	0.997	0.999	285.584	1.812	not
PTX3	-3.61029	1.90498	207.36	2.45704e-10	3.66758e-08	TGFB1	BH	glm	control_TGFB1	0.135	0.022	3.74503	0.0818831	down
APBB2	0.930712	8.74349	222.871	2.46491e-10	3.66758e-08	TGFB1	BH	glm	control_TGFB1	0.997	1	428.6	1.90622	not
TAPBPL	-1.88429	3.22304	221.799	2.58479e-10	3.81928e-08	TGFB1	BH	glm	control_TGFB1	0.51	0.163	9.3375	0.270877	down
TFRC	1.21354	5.80415	221.149	2.60251e-10	3.81928e-08	TGFB1	BH	glm	control_TGFB1	0.728	0.905	55.8758	2.31906	up
MFAP4	1.15351	5.23299	220.655	2.64607e-10	3.85679e-08	TGFB1	BH	glm	control_TGFB1	0.445	0.646	37.6086	2.22455	up
NR2F2	-0.951625	6.65113	220.336	2.6699e-10	3.86522e-08	TGFB1	BH	glm	control_TGFB1	0.984	0.891	100.506	0.51705	not
SULF2	1.18925	5.30037	219.997	2.70128e-10	3.8844e-08	TGFB1	BH	glm	control_TGFB1	0.627	0.866	39.4066	2.28034	up
DCLK2	1.63866	4.07593	219.72	2.79383e-10	3.99071e-08	TGFB1	BH	glm	control_TGFB1	0.25	0.448	16.8646	3.11376	up
PRR16	1.2777	5.55569	218.191	2.859e-10	4.05675e-08	TGFB1	BH	glm	control_TGFB1	0.546	0.751	47.0357	2.42452	up
TNFRSF14	-1.7778	3.04975	205.811	2.949e-10	4.15693e-08	TGFB1	BH	glm	control_TGFB1	0.471	0.162	8.2807	0.291628	down
ODC1	0.945654	8.09009	216.828	2.98539e-10	4.18072e-08	TGFB1	BH	glm	control_TGFB1	0.986	1	272.497	1.92606	not
HBEGF	1.55042	5.19361	229.427	3.0172e-10	4.19783e-08	TGFB1	BH	glm	control_TGFB1	0.382	0.75	36.5958	2.92902	up
MYO1D	0.880204	7.23313	215.416	3.12437e-10	4.31889e-08	TGFB1	BH	glm	control_TGFB1	0.936	0.983	150.449	1.84064	not
PRKG1	1.11119	5.76707	214.29	3.24106e-10	4.45147e-08	TGFB1	BH	glm	control_TGFB1	0.61	0.757	54.4578	2.16024	up
KIAA0040	1.18612	5.00452	212.558	3.43059e-10	4.68177e-08	TGFB1	BH	glm	control_TGFB1	0.553	0.727	32.1005	2.2754	up
SYNDIG1	3.04235	2.29333	187.681	3.52572e-10	4.7673e-08	TGFB1	BH	glm	control_TGFB1	0.039	0.255	4.90185	8.23832	up
ADGRD1	-1.67381	3.38398	212.588	3.53776e-10	4.7673e-08	TGFB1	BH	glm	control_TGFB1	0.439	0.161	10.4395	0.313425	down
HCFC1R1	-1.43587	6.7078	274.175	3.64324e-10	4.85884e-08	TGFB1	BH	glm	control_TGFB1	0.977	0.792	104.532	0.369625	down
ADAMTS12	-0.891693	6.32955	210.647	3.65105e-10	4.85884e-08	TGFB1	BH	glm	control_TGFB1	0.889	0.757	80.4235	0.538981	not
GALE	1.076	5.19869	210.482	3.67382e-10	4.85897e-08	TGFB1	BH	glm	control_TGFB1	0.638	0.825	36.7249	2.10818	up
GPX8	0.915622	8.19733	207.557	4.04552e-10	5.31775e-08	TGFB1	BH	glm	control_TGFB1	0.998	1	293.523	1.88638	not
ENSECAG00000033926	-1.50774	4.07622	207.711	4.08365e-10	5.33514e-08	TGFB1	BH	glm	control_TGFB1	0.587	0.292	16.868	0.351661	down
MGST3	-0.687254	8.89273	206.907	4.13455e-10	5.3689e-08	TGFB1	BH	glm	control_TGFB1	1	1	475.312	0.621035	not
MLLT11	1.04787	5.99574	206.252	4.2273e-10	5.45628e-08	TGFB1	BH	glm	control_TGFB1	0.757	0.943	63.8114	2.06748	up
FOS	-1.41156	6.80103	267.092	4.36321e-10	5.5689e-08	TGFB1	BH	glm	control_TGFB1	0.928	0.727	111.51	0.375906	down
INO80C	1.01138	6.13651	205.292	4.36654e-10	5.5689e-08	TGFB1	BH	glm	control_TGFB1	0.864	0.961	70.3517	2.01584	up
SLC11A2	1.34738	4.71485	203.416	4.66066e-10	5.90884e-08	TGFB1	BH	glm	control_TGFB1	0.505	0.759	26.261	2.5445	up
MYCL	1.37886	3.87952	199.533	5.32754e-10	6.68793e-08	TGFB1	BH	glm	control_TGFB1	0.224	0.456	14.7181	2.60063	up
NR4A1	-0.950685	5.84472	199.437	5.33761e-10	6.68793e-08	TGFB1	BH	glm	control_TGFB1	0.712	0.567	57.4694	0.517387	not
PRDX2	-0.995584	5.68831	198.865	5.44601e-10	6.76438e-08	TGFB1	BH	glm	control_TGFB1	0.951	0.749	51.5645	0.501533	not
TSHZ2	0.738512	7.92947	198.765	5.46177e-10	6.76438e-08	TGFB1	BH	glm	control_TGFB1	0.96	0.991	243.785	1.66845	not
VASH2	1.18364	5.0603	198.216	5.5734e-10	6.86297e-08	TGFB1	BH	glm	control_TGFB1	0.543	0.707	33.366	2.27149	up
TNFSF10	1.47618	4.35957	195.636	6.20405e-10	7.59589e-08	TGFB1	BH	glm	control_TGFB1	0.317	0.517	20.5287	2.78212	up
KLF6	-0.742232	7.56043	194.89	6.25922e-10	7.61989e-08	TGFB1	BH	glm	control_TGFB1	0.994	0.957	188.763	0.597814	not
COL24A1	2.90762	2.37581	193.554	6.33841e-10	7.6727e-08	TGFB1	BH	glm	control_TGFB1	0.037	0.185	5.19028	7.50378	up
TMEM205	-1.30235	5.8129	203.1	6.84047e-10	8.23393e-08	TGFB1	BH	glm	control_TGFB1	0.952	0.735	56.2157	0.405464	down
BST2	-1.9288	2.70023	162.394	7.05711e-10	8.38898e-08	TGFB1	BH	glm	control_TGFB1	0.313	0.121	6.49904	0.262648	down
ITGA2	2.49154	2.58901	192.192	7.07581e-10	8.38898e-08	TGFB1	BH	glm	control_TGFB1	0.059	0.247	6.01685	5.62379	up
NMI	-1.06158	5.39955	191.438	7.08674e-10	8.38898e-08	TGFB1	BH	glm	control_TGFB1	0.901	0.622	42.2111	0.479107	down
PHLDB3	-1.8502	2.98543	191.502	7.13792e-10	8.40313e-08	TGFB1	BH	glm	control_TGFB1	0.44	0.143	7.91959	0.277354	down
STK38L	0.905872	8.49126	192.857	7.26938e-10	8.51113e-08	TGFB1	BH	glm	control_TGFB1	0.965	0.999	359.851	1.87368	not
IQGAP2	2.29499	2.22138	186.539	7.41371e-10	8.63294e-08	TGFB1	BH	glm	control_TGFB1	0.066	0.214	4.66341	4.90749	up
CD81	-0.673965	8.36939	189.391	7.62787e-10	8.80714e-08	TGFB1	BH	glm	control_TGFB1	1	1	330.702	0.626782	not
RCN1	0.690786	9.22681	189.286	7.65712e-10	8.80714e-08	TGFB1	BH	glm	control_TGFB1	1	1	599.165	1.61416	not
KLHL26	1.3884	3.94707	189.359	7.68662e-10	8.80714e-08	TGFB1	BH	glm	control_TGFB1	0.351	0.595	15.4237	2.61789	up
AKAP12	-0.767212	7.74717	188.79	7.79731e-10	8.88644e-08	TGFB1	BH	glm	control_TGFB1	0.998	0.957	214.847	0.587552	not
OAT	0.953508	7.60896	188.41	7.90639e-10	8.96309e-08	TGFB1	BH	glm	control_TGFB1	0.981	0.999	195.22	1.93658	not
PRKAG2	1.17644	5.2223	188.112	7.99609e-10	9.01706e-08	TGFB1	BH	glm	control_TGFB1	0.608	0.735	37.331	2.26018	up
RIMS2	1.81079	2.76352	158.684	8.24816e-10	9.25263e-08	TGFB1	BH	glm	control_TGFB1	0.072	0.174	6.7905	3.50834	up
NR2F1	-1.15009	5.20529	186.833	8.42368e-10	9.4003e-08	TGFB1	BH	glm	control_TGFB1	0.842	0.587	36.8933	0.450598	down
ENSECAG00000053960	-1.22703	5.13875	185.775	8.73278e-10	9.69474e-08	TGFB1	BH	glm	control_TGFB1	0.822	0.531	35.2305	0.427195	down
FTH1	-0.647873	10.333	184.8	9.03473e-10	9.97826e-08	TGFB1	BH	glm	control_TGFB1	1	1	1289.83	0.638221	not
SLC7A11	-0.726351	8.19565	183.685	9.41944e-10	1.03498e-07	TGFB1	BH	glm	control_TGFB1	0.985	0.949	293.182	0.604431	not
KCNE3	2.72428	2.37477	182.557	9.48196e-10	1.03653e-07	TGFB1	BH	glm	control_TGFB1	0.058	0.237	5.18654	6.60831	up
SDCBP	-0.718816	7.68989	182.09	1.00028e-09	1.0849e-07	TGFB1	BH	glm	control_TGFB1	1	0.994	206.485	0.607596	not
PALM	-1.78525	2.84848	181.585	1.00257e-09	1.0849e-07	TGFB1	BH	glm	control_TGFB1	0.417	0.138	7.20241	0.290125	down
TMTC2	1.15062	6.32226	190.843	1.02626e-09	1.10496e-07	TGFB1	BH	glm	control_TGFB1	0.69	0.855	80.0186	2.2201	up
ITGA8	-1.07643	5.20874	180.155	1.07749e-09	1.14999e-07	TGFB1	BH	glm	control_TGFB1	0.696	0.445	36.9817	0.474201	down
CYP7A1	-1.29059	4.0917	180.624	1.07882e-09	1.14999e-07	TGFB1	BH	glm	control_TGFB1	0.527	0.273	17.05	0.408783	down
PPA1	0.995704	6.47539	179.817	1.09067e-09	1.15686e-07	TGFB1	BH	glm	control_TGFB1	0.854	0.977	88.9788	1.99405	not
TMEM45A	0.785525	7.32711	179.63	1.09843e-09	1.15936e-07	TGFB1	BH	glm	control_TGFB1	0.987	0.999	160.575	1.72372	not
ENSECAG00000030785	-1.09233	5.24224	177.813	1.18552e-09	1.24514e-07	TGFB1	BH	glm	control_TGFB1	0.818	0.593	37.8506	0.469003	down
IER2	-0.944462	5.46671	176.425	1.2444e-09	1.29666e-07	TGFB1	BH	glm	control_TGFB1	0.901	0.666	44.2225	0.519623	not
REXO2	0.719361	9.52199	176.351	1.24667e-09	1.29666e-07	TGFB1	BH	glm	control_TGFB1	1	1	735.197	1.64645	not
ENSECAG00000055943	0.858863	6.23655	174.427	1.3443e-09	1.39145e-07	TGFB1	BH	glm	control_TGFB1	0.866	0.943	75.403	1.81361	not
GADD45A	-0.68051	8.00204	173.357	1.40215e-09	1.44435e-07	TGFB1	BH	glm	control_TGFB1	0.999	0.978	256.362	0.623945	not
SPTBN1	-0.881899	7.16501	172.995	1.42247e-09	1.45827e-07	TGFB1	BH	glm	control_TGFB1	0.995	0.96	143.51	0.542653	not
MCUB	-0.997837	5.71849	172.598	1.44554e-09	1.47487e-07	TGFB1	BH	glm	control_TGFB1	0.946	0.739	52.6545	0.50075	not
DYNC1I1	1.47464	4.22392	171.217	1.52949e-09	1.5487e-07	TGFB1	BH	glm	control_TGFB1	0.275	0.471	18.6865	2.77915	up
ENOX1	1.16528	5.14666	171.178	1.53236e-09	1.5487e-07	TGFB1	BH	glm	control_TGFB1	0.385	0.55	35.4241	2.24277	up
CAT	-1.15717	5.84777	172.513	1.57821e-09	1.576e-07	TGFB1	BH	glm	control_TGFB1	0.943	0.728	57.591	0.448392	down
TENM3	0.928679	5.49423	170.274	1.58609e-09	1.576e-07	TGFB1	BH	glm	control_TGFB1	0.68	0.805	45.0743	1.90353	not
DLG1	0.766619	8.07932	170.235	1.5882e-09	1.576e-07	TGFB1	BH	glm	control_TGFB1	0.989	0.999	270.469	1.70128	not
BCL11A	2.24161	2.27326	166.983	1.5888e-09	1.576e-07	TGFB1	BH	glm	control_TGFB1	0.057	0.22	4.83414	4.72923	up
SAMD9L	-1.64109	3.52693	170.656	1.59817e-09	1.57799e-07	TGFB1	BH	glm	control_TGFB1	0.512	0.192	11.5269	0.320613	down
MYL12B	-0.888228	6.39056	169.517	1.63505e-09	1.607e-07	TGFB1	BH	glm	control_TGFB1	0.99	0.87	83.898	0.540277	not
TOX	3.32582	4.17765	349.752	1.78284e-09	1.74425e-07	TGFB1	BH	glm	control_TGFB1	0.083	0.497	18.0966	10.027	up
DEGS1	0.812039	7.30559	166.821	1.82451e-09	1.77691e-07	TGFB1	BH	glm	control_TGFB1	0.983	0.999	158.199	1.75569	not
ENSECAG00000041882	-0.567561	11.4149	166.67	1.83576e-09	1.77977e-07	TGFB1	BH	glm	control_TGFB1	1	1	2730.47	0.674756	not
MME	1.81048	2.81919	144.767	1.87253e-09	1.80313e-07	TGFB1	BH	glm	control_TGFB1	0.105	0.273	7.05764	3.5076	up
ALDH1L1	-1.10409	5.07591	166.155	1.87668e-09	1.80313e-07	TGFB1	BH	glm	control_TGFB1	0.834	0.573	33.7288	0.465196	down
HOMER2	1.09457	4.55986	165.825	1.90257e-09	1.81984e-07	TGFB1	BH	glm	control_TGFB1	0.501	0.704	23.586	2.1355	up
MFSD13A	0.851696	7.51025	165.39	1.93521e-09	1.84283e-07	TGFB1	BH	glm	control_TGFB1	0.939	0.988	182.31	1.80462	not
NGF	-1.51089	4.51426	172.806	2.01753e-09	1.90609e-07	TGFB1	BH	glm	control_TGFB1	0.658	0.296	22.8522	0.350894	down
CALM1	0.599647	10.4687	164.362	2.01943e-09	1.90609e-07	TGFB1	BH	glm	control_TGFB1	1	1	1417.1	1.51535	not
ALDH3B1	-0.972923	5.90634	163.882	2.06103e-09	1.93682e-07	TGFB1	BH	glm	control_TGFB1	0.925	0.718	59.9771	0.509473	not
ITGB8	-1.66395	3.34519	163.897	2.11226e-09	1.97144e-07	TGFB1	BH	glm	control_TGFB1	0.408	0.175	10.1625	0.315573	down
SSBP2	-0.819615	6.56501	163.143	2.12502e-09	1.97144e-07	TGFB1	BH	glm	control_TGFB1	0.942	0.79	94.6815	0.566593	not
ENSECAG00000029206	1.80318	2.5299	159.702	2.12546e-09	1.97144e-07	TGFB1	BH	glm	control_TGFB1	0.115	0.299	5.7753	3.48989	up
DGAT2	-2.34143	1.57726	137.342	2.14555e-09	1.97702e-07	TGFB1	BH	glm	control_TGFB1	0.202	0.045	2.98403	0.197315	down
MXRA5	1.7068	6.83342	319.537	2.15554e-09	1.97702e-07	TGFB1	BH	glm	control_TGFB1	0.8	0.971	114.042	3.26437	up
ENSECAG00000020462	-0.636183	8.97659	162.76	2.15916e-09	1.97702e-07	TGFB1	BH	glm	control_TGFB1	1	1	503.76	0.643413	not
AK3	-0.748466	7.10436	162.44	2.18836e-09	1.99522e-07	TGFB1	BH	glm	control_TGFB1	0.995	0.967	137.603	0.595236	not
NETO1	2.81635	3.14512	193.831	2.23731e-09	2.01597e-07	TGFB1	BH	glm	control_TGFB1	0.082	0.356	8.8466	7.0438	up
LDB2	-0.964321	6.31502	161.863	2.24284e-09	2.01597e-07	TGFB1	BH	glm	control_TGFB1	0.926	0.756	79.6179	0.51252	not
EPB41L2	-0.748532	6.58754	161.839	2.24462e-09	2.01597e-07	TGFB1	BH	glm	control_TGFB1	0.966	0.894	96.1714	0.595209	not
BMPR2	0.647618	8.19638	161.793	2.24875e-09	2.01597e-07	TGFB1	BH	glm	control_TGFB1	0.998	0.999	293.331	1.56658	not
PDE10A	1.14053	6.02247	169.646	2.26099e-09	2.0185e-07	TGFB1	BH	glm	control_TGFB1	0.633	0.833	65.0044	2.20461	up
LBH	-1.02766	5.77098	160.073	2.41921e-09	2.15079e-07	TGFB1	BH	glm	control_TGFB1	0.867	0.682	54.6057	0.490505	down
PXDN	0.642833	8.08899	158.763	2.55824e-09	2.265e-07	TGFB1	BH	glm	control_TGFB1	1	1	272.288	1.56139	not
GBP6	-3.66293	1.13756	149.473	2.6091e-09	2.30052e-07	TGFB1	BH	glm	control_TGFB1	0.17	0.013	2.20008	0.078949	down
CLIC2	-1.77659	2.32001	145.146	2.62702e-09	2.30683e-07	TGFB1	BH	glm	control_TGFB1	0.304	0.094	4.99336	0.291873	down
CRYAB	-0.854001	5.86392	156.806	2.78462e-09	2.43524e-07	TGFB1	BH	glm	control_TGFB1	0.919	0.682	58.2393	0.553248	not
DROSHA	1.23232	3.78816	155.202	3.00251e-09	2.61073e-07	TGFB1	BH	glm	control_TGFB1	0.319	0.506	13.8149	2.34944	up
SPARC	0.551063	11.6788	155.017	3.00966e-09	2.61073e-07	TGFB1	BH	glm	control_TGFB1	1	1	3278.53	1.46517	not
MAOB	3.94223	0.898944	148.413	3.14727e-09	2.71909e-07	TGFB1	BH	glm	control_TGFB1	0.009	0.098	1.8647	15.3719	up
FIBIN	1.16196	4.28334	153.765	3.18907e-09	2.73989e-07	TGFB1	BH	glm	control_TGFB1	0.368	0.552	19.4722	2.23761	up
ENSECAG00000043792	-0.788884	5.99845	153.652	3.19692e-09	2.73989e-07	TGFB1	BH	glm	control_TGFB1	0.981	0.862	63.9314	0.578792	not
ELK3	0.761978	7.50398	153.538	3.21247e-09	2.74225e-07	TGFB1	BH	glm	control_TGFB1	0.986	0.999	181.52	1.69581	not
SPTBN2	2.4402	1.90932	145.99	3.29498e-09	2.80151e-07	TGFB1	BH	glm	control_TGFB1	0.055	0.219	3.75632	5.42715	up
ATF3	-0.85328	7.67184	151.345	3.54214e-09	2.99798e-07	TGFB1	BH	glm	control_TGFB1	0.979	0.918	203.917	0.553525	not
AMOT	-1.6785	3.10005	150.389	3.56568e-09	2.99798e-07	TGFB1	BH	glm	control_TGFB1	0.438	0.163	8.57449	0.312407	down
ANTXR2	-0.705092	7.33696	151.183	3.56802e-09	2.99798e-07	TGFB1	BH	glm	control_TGFB1	0.997	0.969	161.675	0.613404	not
TTC39B	0.845024	6.1231	151.019	3.59456e-09	3.00847e-07	TGFB1	BH	glm	control_TGFB1	0.831	0.935	69.7008	1.7963	not
JAG1	-1.32038	3.69931	151.339	3.62526e-09	3.0123e-07	TGFB1	BH	glm	control_TGFB1	0.514	0.258	12.9899	0.400429	down
INPP4B	1.18055	5.34523	152.586	3.62725e-09	3.0123e-07	TGFB1	BH	glm	control_TGFB1	0.423	0.625	40.6513	2.26663	up
TMTC1	-1.11736	4.59585	150.469	3.71084e-09	3.06982e-07	TGFB1	BH	glm	control_TGFB1	0.59	0.399	24.1818	0.460938	down
ENSECAG00000050529	1.32233	3.81077	149.714	3.84714e-09	3.17034e-07	TGFB1	BH	glm	control_TGFB1	0.297	0.538	14.0332	2.5007	up
PCDH7	-0.591024	8.81017	148.923	3.95177e-09	3.23849e-07	TGFB1	BH	glm	control_TGFB1	1	0.998	448.876	0.663871	not
DCLK1	-1.12707	5.62078	148.81	3.97461e-09	3.23849e-07	TGFB1	BH	glm	control_TGFB1	0.808	0.585	49.2064	0.457844	down
ENSECAG00000033690	0.768605	8.28343	148.793	3.97519e-09	3.23849e-07	TGFB1	BH	glm	control_TGFB1	0.99	1	311.573	1.70362	not
CTSV	0.795465	6.81936	148.549	4.01974e-09	3.26238e-07	TGFB1	BH	glm	control_TGFB1	0.951	0.96	112.936	1.73564	not
NFIA	-0.979605	4.7268	147.568	4.21834e-09	3.41064e-07	TGFB1	BH	glm	control_TGFB1	0.686	0.486	26.4794	0.507119	not
GSTK1	-1.96439	2.41652	144.125	4.25302e-09	3.42576e-07	TGFB1	BH	glm	control_TGFB1	0.343	0.095	5.3388	0.256248	down
ENSECAG00000045127	-1.37594	3.2961	147.473	4.31371e-09	3.45073e-07	TGFB1	BH	glm	control_TGFB1	0.488	0.206	9.82256	0.385303	down
NPR3	-3.13148	1.13061	141.388	4.31623e-09	3.45073e-07	TGFB1	BH	glm	control_TGFB1	0.129	0.019	2.18952	0.114112	down
CARMIL1	-0.78789	6.74073	146.906	4.33449e-09	3.45245e-07	TGFB1	BH	glm	control_TGFB1	0.982	0.875	106.945	0.579191	not
METRNL	1.27839	3.68259	146.886	4.36945e-09	3.4674e-07	TGFB1	BH	glm	control_TGFB1	0.285	0.491	12.8401	2.42569	up
SLC25A13	0.842838	5.44937	145.984	4.52407e-09	3.57685e-07	TGFB1	BH	glm	control_TGFB1	0.729	0.8	43.6942	1.79358	not
MARCHF3	-0.71634	7.00285	145.859	4.54924e-09	3.57841e-07	TGFB1	BH	glm	control_TGFB1	0.934	0.853	128.253	0.60864	not
TSPO	0.782672	9.45818	153.022	4.57259e-09	3.57841e-07	TGFB1	BH	glm	control_TGFB1	1	1	703.391	1.72031	not
CALCRL	-1.32665	3.78008	146.116	4.57615e-09	3.57841e-07	TGFB1	BH	glm	control_TGFB1	0.408	0.238	13.7378	0.398694	down
CABLES1	-2.47051	1.733	129.1	4.66417e-09	3.63398e-07	TGFB1	BH	glm	control_TGFB1	0.165	0.037	3.32418	0.180427	down
SERPING1	-1.30962	3.39903	145.659	4.70017e-09	3.64876e-07	TGFB1	BH	glm	control_TGFB1	0.478	0.219	10.549	0.403427	down
PCOLCE2	0.879298	5.77543	144.939	4.74922e-09	3.67353e-07	TGFB1	BH	glm	control_TGFB1	0.81	0.918	54.7743	1.83948	not
FADS1	0.894905	6.6509	144.786	4.78229e-09	3.6858e-07	TGFB1	BH	glm	control_TGFB1	0.941	0.979	100.49	1.85949	not
CCDC80	0.743009	8.20719	144.456	4.85645e-09	3.72577e-07	TGFB1	BH	glm	control_TGFB1	0.999	1	295.536	1.67366	not
BCAT1	0.774693	6.31576	144.403	4.86892e-09	3.72577e-07	TGFB1	BH	glm	control_TGFB1	0.855	0.934	79.6584	1.71083	not
TNIK	1.27955	4.72574	144.112	4.94179e-09	3.75882e-07	TGFB1	BH	glm	control_TGFB1	0.395	0.584	26.46	2.42763	up
HTR2A	4.04432	0.829301	116.5	4.94721e-09	3.75882e-07	TGFB1	BH	glm	control_TGFB1	0.009	0.084	1.77682	16.4991	up
FRMPD4	1.02549	5.86079	143.702	5.03192e-09	3.80968e-07	TGFB1	BH	glm	control_TGFB1	0.55	0.738	58.1132	2.03565	up
APBA1	-1.72528	2.55476	139.17	5.23825e-09	3.95193e-07	TGFB1	BH	glm	control_TGFB1	0.277	0.091	5.87569	0.302441	down
MYH11	-0.892865	5.96023	141.995	5.45553e-09	4.10141e-07	TGFB1	BH	glm	control_TGFB1	0.763	0.579	62.2599	0.538543	not
P2RY14	-2.64099	1.10128	137.435	5.53586e-09	4.14725e-07	TGFB1	BH	glm	control_TGFB1	0.143	0.029	2.14546	0.160318	down
DNM3	1.73597	3.17238	141.739	5.58315e-09	4.1681e-07	TGFB1	BH	glm	control_TGFB1	0.141	0.322	9.01533	3.33103	up
PICALM	0.683178	7.40189	141.208	5.66266e-09	4.20714e-07	TGFB1	BH	glm	control_TGFB1	0.974	0.99	169.118	1.60567	not
PLAUR	0.83306	7.66881	142.766	5.67471e-09	4.20714e-07	TGFB1	BH	glm	control_TGFB1	0.957	0.998	203.489	1.78146	not
NEO1	-1.31846	4.33424	141.089	5.7703e-09	4.26326e-07	TGFB1	BH	glm	control_TGFB1	0.585	0.309	20.1714	0.400964	down
MSR1	4.2298	1.13596	140.157	5.84437e-09	4.30315e-07	TGFB1	BH	glm	control_TGFB1	0.01	0.069	2.19765	18.7627	up
SERPINB6	-0.707704	7.34915	140.153	5.95667e-09	4.37081e-07	TGFB1	BH	glm	control_TGFB1	0.997	0.952	163.048	0.612294	not
RALGAPA2	1.29146	4.70996	141.084	6.22781e-09	4.55416e-07	TGFB1	BH	glm	control_TGFB1	0.458	0.651	26.1721	2.44776	up
PARP14	-0.963767	4.85884	138.985	6.30783e-09	4.59699e-07	TGFB1	BH	glm	control_TGFB1	0.781	0.509	29.0173	0.512716	not
IGF2	-1.55303	3.0449	137.996	6.59619e-09	4.79085e-07	TGFB1	BH	glm	control_TGFB1	0.227	0.121	8.2529	0.340794	down
ADARB1	1.63949	3.4241	138.344	6.62387e-09	4.7947e-07	TGFB1	BH	glm	control_TGFB1	0.21	0.424	10.7339	3.11556	up
UPK1B	-1.90375	2.1233	121.059	6.80557e-09	4.90964e-07	TGFB1	BH	glm	control_TGFB1	0.282	0.077	4.3569	0.267249	down
ENSECAG00000020411	0.626347	8.50291	137.15	6.89207e-09	4.94043e-07	TGFB1	BH	glm	control_TGFB1	0.992	0.996	362.77	1.54365	not
CCDC69	-1.60034	2.22425	121.004	6.89437e-09	4.94043e-07	TGFB1	BH	glm	control_TGFB1	0.282	0.097	4.67267	0.3298	down
CTSD	-0.691313	7.84017	137.013	6.93855e-09	4.95551e-07	TGFB1	BH	glm	control_TGFB1	1	0.99	229.154	0.61929	not
IRF7	-1.85424	1.71683	115.126	7.11404e-09	5.06396e-07	TGFB1	BH	glm	control_TGFB1	0.217	0.063	3.28714	0.276578	down
MYLK	-0.600393	7.99357	136.346	7.17026e-09	5.08709e-07	TGFB1	BH	glm	control_TGFB1	0.997	0.969	254.862	0.659574	not
LMAN1	0.662161	8.91337	136.192	7.22467e-09	5.10877e-07	TGFB1	BH	glm	control_TGFB1	1	1	482.16	1.58245	not
IL34	-0.887991	5.5033	136.117	7.25355e-09	5.11232e-07	TGFB1	BH	glm	control_TGFB1	0.866	0.642	45.3584	0.540366	not
PARP10A	-1.7671	1.83871	120.748	7.31705e-09	5.14017e-07	TGFB1	BH	glm	control_TGFB1	0.25	0.076	3.57691	0.293799	down
AP1S2	0.741708	7.64638	135.346	7.53408e-09	5.27533e-07	TGFB1	BH	glm	control_TGFB1	0.991	0.998	200.35	1.67215	not
STMN4	1.98415	2.41512	135.398	7.55885e-09	5.27544e-07	TGFB1	BH	glm	control_TGFB1	0.072	0.187	5.33364	3.95629	up
TCF4	0.621476	8.59954	134.989	7.66883e-09	5.33482e-07	TGFB1	BH	glm	control_TGFB1	0.998	1	387.899	1.53845	not
PAWR	0.719594	7.30966	134.381	7.90528e-09	5.4815e-07	TGFB1	BH	glm	control_TGFB1	0.971	0.992	158.646	1.64672	not
RASGRP2	-0.96777	5.51308	134.154	8.00026e-09	5.51441e-07	TGFB1	BH	glm	control_TGFB1	0.832	0.541	45.6671	0.511296	not
CNNM2	0.809269	6.22194	134.134	8.00421e-09	5.51441e-07	TGFB1	BH	glm	control_TGFB1	0.733	0.867	74.6431	1.75232	not
TP53INP1	-0.813057	6.83597	133.94	8.08177e-09	5.55e-07	TGFB1	BH	glm	control_TGFB1	0.983	0.926	114.244	0.569175	not
FAM117B	1.15145	4.48649	133.863	8.13294e-09	5.5673e-07	TGFB1	BH	glm	control_TGFB1	0.422	0.614	22.4164	2.22136	up
EHD2	-0.710126	7.1154	133.524	8.25252e-09	5.63116e-07	TGFB1	BH	glm	control_TGFB1	0.999	0.981	138.659	0.611267	not
EMP3	-0.883642	7.62186	142.658	8.3389e-09	5.65991e-07	TGFB1	BH	glm	control_TGFB1	0.999	0.968	196.974	0.541998	not
LOXL4	0.955208	5.42694	133.313	8.34748e-09	5.65991e-07	TGFB1	BH	glm	control_TGFB1	0.698	0.874	43.0202	1.93886	not
ENSECAG00000000910	-0.674443	8.52128	133.01	8.46855e-09	5.72388e-07	TGFB1	BH	glm	control_TGFB1	1	1	367.417	0.626574	not
FAP	1.61845	7.36411	293.039	8.51122e-09	5.72873e-07	TGFB1	BH	glm	control_TGFB1	0.912	0.997	164.747	3.07046	up
RGL1	-0.907981	5.11259	132.888	8.52919e-09	5.72873e-07	TGFB1	BH	glm	control_TGFB1	0.8	0.552	34.5973	0.532931	not
NXT1	-0.661293	7.23466	132.46	8.70744e-09	5.83018e-07	TGFB1	BH	glm	control_TGFB1	0.999	0.985	150.608	0.632311	not
GLG1	0.723691	6.57612	132.352	8.75525e-09	5.84393e-07	TGFB1	BH	glm	control_TGFB1	0.943	0.974	95.4131	1.6514	not
GLIS2	-1.111	3.9645	132.17	9.01909e-09	6.00134e-07	TGFB1	BH	glm	control_TGFB1	0.625	0.373	15.6111	0.462974	down
XRCC1	-0.696039	6.86928	131.651	9.07276e-09	6.01836e-07	TGFB1	BH	glm	control_TGFB1	0.917	0.839	116.912	0.617265	not
ITGA3	-0.972529	5.17169	131.149	9.31589e-09	6.16057e-07	TGFB1	BH	glm	control_TGFB1	0.834	0.616	36.0442	0.509612	not
ENSECAG00000040881	1.12611	3.92368	131.078	9.36952e-09	6.17696e-07	TGFB1	BH	glm	control_TGFB1	0.355	0.548	15.1756	2.18269	up
PCOLCE	-0.611578	7.91563	130.819	9.46616e-09	6.2188e-07	TGFB1	BH	glm	control_TGFB1	1	0.994	241.459	0.654481	not
PDGFRB	-0.799692	6.04901	130.772	9.49103e-09	6.2188e-07	TGFB1	BH	glm	control_TGFB1	0.969	0.844	66.2113	0.574472	not
CCN5	-1.06303	7.06113	168.351	9.55377e-09	6.24082e-07	TGFB1	BH	glm	control_TGFB1	0.939	0.7	133.54	0.478627	down
TMEM59L	0.713117	6.69577	130.215	9.76462e-09	6.35289e-07	TGFB1	BH	glm	control_TGFB1	0.962	0.981	103.664	1.63934	not
SELENOP	-0.801675	5.95386	130.18	9.78463e-09	6.35289e-07	TGFB1	BH	glm	control_TGFB1	0.933	0.786	61.9856	0.573683	not
GRK5	0.719872	6.58606	129.752	1.00002e-08	6.47326e-07	TGFB1	BH	glm	control_TGFB1	0.891	0.942	96.0728	1.64704	not
CIT	1.44845	3.19405	129.404	1.03765e-08	6.6966e-07	TGFB1	BH	glm	control_TGFB1	0.201	0.397	9.15175	2.72914	up
VEGFC	-0.880604	7.1062	134.9	1.04867e-08	6.74736e-07	TGFB1	BH	glm	control_TGFB1	0.959	0.873	137.778	0.54314	not
TKT	-0.632927	7.55495	128.317	1.07726e-08	6.91057e-07	TGFB1	BH	glm	control_TGFB1	1	0.991	188.047	0.644867	not
TRIO	0.602876	8.10697	128.063	1.09157e-08	6.98151e-07	TGFB1	BH	glm	control_TGFB1	0.995	0.997	275.703	1.51874	not
PCDH17	0.866551	5.95327	127.933	1.09921e-08	7.00945e-07	TGFB1	BH	glm	control_TGFB1	0.551	0.785	61.9601	1.8233	not
DGKI	1.89067	1.96554	116.228	1.11016e-08	7.05706e-07	TGFB1	BH	glm	control_TGFB1	0.065	0.161	3.90559	3.70807	up
CCDC106	-1.61997	1.96816	111.421	1.11327e-08	7.05706e-07	TGFB1	BH	glm	control_TGFB1	0.24	0.082	3.91269	0.325343	down
LY6E	-0.729874	6.6012	127.428	1.12862e-08	7.13328e-07	TGFB1	BH	glm	control_TGFB1	0.981	0.939	97.0864	0.602957	not
HPCAL1	0.79055	6.36962	127.014	1.15333e-08	7.2502e-07	TGFB1	BH	glm	control_TGFB1	0.926	0.972	82.689	1.72973	not
DAB2	-1.04248	7.11217	159.194	1.15492e-08	7.2502e-07	TGFB1	BH	glm	control_TGFB1	0.985	0.909	138.349	0.485494	down
TAPBP	-1.22069	4.18383	127.156	1.15727e-08	7.2502e-07	TGFB1	BH	glm	control_TGFB1	0.703	0.378	18.1744	0.429078	down
RIMS1	1.4495	4.04665	128.447	1.16753e-08	7.29313e-07	TGFB1	BH	glm	control_TGFB1	0.278	0.497	16.5259	2.73113	up
GOLM1	0.778023	5.67669	126.663	1.17499e-08	7.31841e-07	TGFB1	BH	glm	control_TGFB1	0.81	0.911	51.151	1.71478	not
KIAA1217	1.35164	3.69792	126.854	1.18995e-08	7.39008e-07	TGFB1	BH	glm	control_TGFB1	0.231	0.429	12.9773	2.55202	up
SLC24A2	1.76883	2.76497	126.528	1.19596e-08	7.40599e-07	TGFB1	BH	glm	control_TGFB1	0.081	0.219	6.79732	3.40778	up
CA12	-1.74646	2.6651	119.728	1.23094e-08	7.60061e-07	TGFB1	BH	glm	control_TGFB1	0.232	0.12	6.34271	0.298032	down
LRP12	1.05378	5.44414	127.237	1.239e-08	7.62838e-07	TGFB1	BH	glm	control_TGFB1	0.632	0.806	43.5361	2.07596	up
VASN	-0.833518	6.19417	125.249	1.26649e-08	7.77531e-07	TGFB1	BH	glm	control_TGFB1	0.974	0.878	73.22	0.561159	not
LHFPL2	-1.03682	7.09003	156.382	1.27446e-08	7.80191e-07	TGFB1	BH	glm	control_TGFB1	0.965	0.886	136.242	0.487401	down
HMCN1	0.674989	6.82704	124.752	1.30031e-08	7.93744e-07	TGFB1	BH	glm	control_TGFB1	0.803	0.889	113.538	1.59658	not
ENSECAG00000024343	-1.13255	6.40425	155.9	1.31083e-08	7.97896e-07	TGFB1	BH	glm	control_TGFB1	0.979	0.853	84.6976	0.456108	down
ADAMTSL2	3.78291	1.05255	110.518	1.32756e-08	8.0579e-07	TGFB1	BH	glm	control_TGFB1	0.013	0.138	2.0742	13.7648	up
PARP9	-1.39389	2.73428	119.272	1.35052e-08	8.17411e-07	TGFB1	BH	glm	control_TGFB1	0.394	0.152	6.65425	0.380538	down
CDH2	0.782333	7.39913	123.945	1.35776e-08	8.19475e-07	TGFB1	BH	glm	control_TGFB1	0.95	0.99	168.795	1.71991	not
XYLT1	0.812573	5.59608	123.679	1.37753e-08	8.29071e-07	TGFB1	BH	glm	control_TGFB1	0.666	0.831	48.3712	1.75634	not
OLFML1	-2.80623	0.909699	98.3949	1.38403e-08	8.30653e-07	TGFB1	BH	glm	control_TGFB1	0.145	0.019	1.87865	0.142969	down
ARNTL2	0.89706	5.52252	123.39	1.39907e-08	8.37332e-07	TGFB1	BH	glm	control_TGFB1	0.693	0.847	45.9668	1.86227	not
IFI35	-1.36034	3.12078	122.72	1.41064e-08	8.41902e-07	TGFB1	BH	glm	control_TGFB1	0.495	0.198	8.69856	0.389491	down
ARRDC3	-0.889576	5.3318	122.65	1.45655e-08	8.66891e-07	TGFB1	BH	glm	control_TGFB1	0.822	0.642	40.2745	0.539773	not
SYNE1	0.714557	6.88194	122.441	1.4728e-08	8.73028e-07	TGFB1	BH	glm	control_TGFB1	0.917	0.961	117.943	1.64098	not
TMEM108	2.70034	1.05567	105.634	1.47501e-08	8.73028e-07	TGFB1	BH	glm	control_TGFB1	0.025	0.118	2.07868	6.49953	up
IL16	-3.4237	0.729269	114.85	1.48111e-08	8.74224e-07	TGFB1	BH	glm	control_TGFB1	0.138	0.013	1.6578	0.0931891	down
QSOX1	0.659694	6.4285	122.272	1.48649e-08	8.74984e-07	TGFB1	BH	glm	control_TGFB1	0.938	0.963	86.1331	1.57975	not
PDXK	0.718493	6.144	122.12	1.49893e-08	8.77754e-07	TGFB1	BH	glm	control_TGFB1	0.909	0.964	70.7179	1.64546	not
PRELP	-2.28432	4.17704	217.913	1.49938e-08	8.77754e-07	TGFB1	BH	glm	control_TGFB1	0.686	0.225	18.089	0.205282	down
IGFBP4	-1.29484	7.2469	209.843	1.51261e-08	8.81579e-07	TGFB1	BH	glm	control_TGFB1	0.993	0.884	151.892	0.407582	down
GM2A	-1.22929	3.34204	122.315	1.51415e-08	8.81579e-07	TGFB1	BH	glm	control_TGFB1	0.495	0.229	10.1404	0.426527	down
TMEM165	0.588325	8.73121	121.659	1.53691e-08	8.92408e-07	TGFB1	BH	glm	control_TGFB1	1	1	424.968	1.5035	not
BICDL2	1.21317	3.58699	120.963	1.60329e-08	9.28437e-07	TGFB1	BH	glm	control_TGFB1	0.231	0.368	12.0168	2.31846	up
ENSECAG00000038005	1.3454	3.25638	120.337	1.67862e-08	9.68202e-07	TGFB1	BH	glm	control_TGFB1	0.215	0.412	9.55583	2.541	up
ENSECAG00000045013	0.88639	4.66274	120.041	1.681e-08	9.68202e-07	TGFB1	BH	glm	control_TGFB1	0.525	0.611	25.3293	1.84855	not
C11H17orf107	1.5834	2.95783	119.372	1.70145e-08	9.77351e-07	TGFB1	BH	glm	control_TGFB1	0.173	0.389	7.76955	2.99675	up
DLX5	2.80844	0.841895	94.8905	1.72013e-08	9.85439e-07	TGFB1	BH	glm	control_TGFB1	0.021	0.086	1.7924	7.00529	up
CLEC2L	-1.73414	2.16454	112.777	1.72655e-08	9.8648e-07	TGFB1	BH	glm	control_TGFB1	0.296	0.089	4.48324	0.300589	down
SNX30	0.764126	5.86191	119.259	1.75465e-08	9.99871e-07	TGFB1	BH	glm	control_TGFB1	0.834	0.91	58.1581	1.69834	not
ENSECAG00000036956	1.56756	2.46044	119.259	1.7601e-08	1.00032e-06	TGFB1	BH	glm	control_TGFB1	0.105	0.264	5.50384	2.96402	up
ENSECAG00000059807	0.654391	7.19252	118.887	1.79128e-08	1.01535e-06	TGFB1	BH	glm	control_TGFB1	0.99	0.996	146.273	1.57395	not
ANGPTL4	-2.4382	1.29029	103.223	1.8082e-08	1.02223e-06	TGFB1	BH	glm	control_TGFB1	0.151	0.031	2.44577	0.184514	down
SKIL	0.701824	6.32987	118.577	1.82263e-08	1.02768e-06	TGFB1	BH	glm	control_TGFB1	0.917	0.952	80.4414	1.62656	not
ST6GAL2	0.64931	6.9677	118.352	1.84567e-08	1.03479e-06	TGFB1	BH	glm	control_TGFB1	0.929	0.977	125.166	1.56842	not
ENSECAG00000010620	-1.65799	2.47902	115.096	1.84863e-08	1.03479e-06	TGFB1	BH	glm	control_TGFB1	0.354	0.11	5.57519	0.316881	down
PTK2	0.615012	7.01358	118.313	1.84973e-08	1.03479e-06	TGFB1	BH	glm	control_TGFB1	0.973	0.973	129.211	1.53157	not
ECM2	1.14992	4.37377	117.902	1.89525e-08	1.05749e-06	TGFB1	BH	glm	control_TGFB1	0.433	0.661	20.7317	2.21902	up
ENSECAG00000017887	0.602402	8.67805	117.395	1.94772e-08	1.08394e-06	TGFB1	BH	glm	control_TGFB1	1	1	409.593	1.51824	not
ENSECAG00000016667	-1.51596	3.45546	116.803	2.01939e-08	1.11822e-06	TGFB1	BH	glm	control_TGFB1	0.434	0.208	10.9698	0.349664	down
RPS15A	-0.680445	6.86527	116.755	2.01974e-08	1.11822e-06	TGFB1	BH	glm	control_TGFB1	0.993	0.979	116.588	0.623973	not
KLHL13	-1.38322	4.70032	137.094	2.06489e-08	1.137e-06	TGFB1	BH	glm	control_TGFB1	0.697	0.398	25.9979	0.383362	down
ZBTB41	-0.739418	5.83812	116.362	2.06554e-08	1.137e-06	TGFB1	BH	glm	control_TGFB1	0.959	0.847	57.2068	0.598981	not
RNASE4	-1.06636	5.78976	131.196	2.07013e-08	1.137e-06	TGFB1	BH	glm	control_TGFB1	0.933	0.693	55.3212	0.477523	down
TMEM200A	1.54238	2.68042	116.654	2.07549e-08	1.137e-06	TGFB1	BH	glm	control_TGFB1	0.133	0.273	6.41041	2.91275	up
ATRNL1	-1.24398	6.36975	166.317	2.08019e-08	1.137e-06	TGFB1	BH	glm	control_TGFB1	0.81	0.588	82.6961	0.422206	down
SMAD7	0.840968	5.65254	115.897	2.12105e-08	1.15638e-06	TGFB1	BH	glm	control_TGFB1	0.706	0.878	50.3018	1.79125	not
B2M	-0.57417	10.4784	115.753	2.13816e-08	1.16275e-06	TGFB1	BH	glm	control_TGFB1	1	1	1426.66	0.671672	not
PLD5	-2.65842	0.833694	107.404	2.14531e-08	1.16368e-06	TGFB1	BH	glm	control_TGFB1	0.088	0.016	1.78224	0.158393	down
EGR2	-1.29173	3.38123	114.727	2.15395e-08	1.16542e-06	TGFB1	BH	glm	control_TGFB1	0.357	0.171	10.4196	0.408462	down
SLC29A1	-1.0851	4.72692	115.503	2.17247e-08	1.17248e-06	TGFB1	BH	glm	control_TGFB1	0.745	0.477	26.4815	0.471359	down
PPARGC1A	1.73349	2.34042	113.181	2.19922e-08	1.18393e-06	TGFB1	BH	glm	control_TGFB1	0.065	0.118	5.06452	3.32532	up
IFNGR2	-1.43001	3.67903	115.364	2.22111e-08	1.19272e-06	TGFB1	BH	glm	control_TGFB1	0.554	0.216	12.8085	0.371128	down
RPS6KA2	0.572437	7.57738	114.991	2.2337e-08	1.1936e-06	TGFB1	BH	glm	control_TGFB1	0.984	0.991	190.993	1.48703	not
VWA5A	-1.17776	3.73961	115.196	2.23389e-08	1.1936e-06	TGFB1	BH	glm	control_TGFB1	0.579	0.295	13.3578	0.442038	down
SLC35F1	2.0642	1.98761	105.094	2.29189e-08	1.21917e-06	TGFB1	BH	glm	control_TGFB1	0.032	0.121	3.9658	4.18201	up
PRR5L	1.29212	3.63886	114.778	2.29313e-08	1.21917e-06	TGFB1	BH	glm	control_TGFB1	0.267	0.475	12.4568	2.44887	up
CDKN2C	-1.28737	4.11907	114.43	2.3414e-08	1.24175e-06	TGFB1	BH	glm	control_TGFB1	0.598	0.345	17.3766	0.409698	down
GADD45B	0.877007	4.88783	113.752	2.40025e-08	1.2681e-06	TGFB1	BH	glm	control_TGFB1	0.499	0.707	29.6063	1.83656	not
STMN1	2.42366	7.15668	420.273	2.40291e-08	1.2681e-06	TGFB1	BH	glm	control_TGFB1	0.744	0.934	142.684	5.3653	up
FREM1	-2.52019	1.64219	113.117	2.41926e-08	1.27359e-06	TGFB1	BH	glm	control_TGFB1	0.143	0.032	3.12139	0.17432	down
NUAK1	0.705474	5.76458	113.45	2.44239e-08	1.28261e-06	TGFB1	BH	glm	control_TGFB1	0.777	0.877	54.3642	1.63068	not
OSMR	-1.07447	4.37089	112.802	2.54212e-08	1.33172e-06	TGFB1	BH	glm	control_TGFB1	0.662	0.448	20.6904	0.474844	down
H2AJ	-0.775964	5.97025	112.571	2.57121e-08	1.34368e-06	TGFB1	BH	glm	control_TGFB1	0.962	0.842	62.6939	0.583998	not
MAP2K1	0.673397	6.06109	112.403	2.59634e-08	1.35351e-06	TGFB1	BH	glm	control_TGFB1	0.89	0.943	66.7683	1.59482	not
MGAT5	-0.827558	5.40989	112.15	2.63706e-08	1.36993e-06	TGFB1	BH	glm	control_TGFB1	0.706	0.532	42.5146	0.563482	not
PDLIM3	1.35492	3.92051	112.164	2.64064e-08	1.36993e-06	TGFB1	BH	glm	control_TGFB1	0.179	0.304	15.1423	2.55783	up
DDX42	0.757278	6.9682	111.81	2.68831e-08	1.38603e-06	TGFB1	BH	glm	control_TGFB1	0.971	0.993	125.209	1.6903	not
TST	-1.09533	3.77382	112.117	2.6884e-08	1.38603e-06	TGFB1	BH	glm	control_TGFB1	0.623	0.315	13.6783	0.468027	down
TNFRSF1A	-0.782897	5.036	111.809	2.69107e-08	1.38603e-06	TGFB1	BH	glm	control_TGFB1	0.882	0.668	32.8085	0.581199	not
ACKR4	-0.881965	5.12811	111.747	2.69976e-08	1.38717e-06	TGFB1	BH	glm	control_TGFB1	0.703	0.515	34.9715	0.542628	not
EZR	-0.873578	6.77427	118.5	2.76105e-08	1.41527e-06	TGFB1	BH	glm	control_TGFB1	0.981	0.92	109.46	0.545792	not
GRM7	-2.00408	2.45204	106.152	2.87947e-08	1.47063e-06	TGFB1	BH	glm	control_TGFB1	0.118	0.057	5.4719	0.249294	down
SH3RF1	0.805725	6.19212	110.631	2.88279e-08	1.47063e-06	TGFB1	BH	glm	control_TGFB1	0.779	0.899	73.116	1.74802	not
ANKS1B	1.65595	3.9907	136.168	2.96649e-08	1.50974e-06	TGFB1	BH	glm	control_TGFB1	0.251	0.53	15.8972	3.15132	up
CRIP1	-0.832671	8.37555	133.027	3.06006e-08	1.55093e-06	TGFB1	BH	glm	control_TGFB1	0.999	0.99	332.118	0.561489	not
DPYSL2	-0.751407	5.28671	109.636	3.0619e-08	1.55093e-06	TGFB1	BH	glm	control_TGFB1	0.864	0.678	39.0354	0.594024	not
NR4A3	-1.04951	3.91891	109.636	3.09034e-08	1.56164e-06	TGFB1	BH	glm	control_TGFB1	0.421	0.278	15.1254	0.483131	down
TNK2	1.05431	3.78297	109.259	3.13789e-08	1.58194e-06	TGFB1	BH	glm	control_TGFB1	0.36	0.538	13.7653	2.07672	up
PRICKLE1	0.736793	7.19011	109.143	3.15134e-08	1.58411e-06	TGFB1	BH	glm	control_TGFB1	0.926	0.974	146.029	1.66647	not
VCAN	0.533977	10.1639	109.086	3.1622e-08	1.58411e-06	TGFB1	BH	glm	control_TGFB1	0.999	1	1147.18	1.44792	not
KCNK1	1.4618	7.05302	223.876	3.16438e-08	1.58411e-06	TGFB1	BH	glm	control_TGFB1	0.909	0.988	132.792	2.75451	up
ATOH8	-2.16054	1.47827	95.7266	3.18891e-08	1.59267e-06	TGFB1	BH	glm	control_TGFB1	0.195	0.045	2.78614	0.223672	down
IRF2	-0.747574	5.49072	108.831	3.21205e-08	1.6005e-06	TGFB1	BH	glm	control_TGFB1	0.895	0.716	44.9646	0.595604	not
TXNIP	0.826301	4.76456	108.49	3.28196e-08	1.63154e-06	TGFB1	BH	glm	control_TGFB1	0.488	0.631	27.1816	1.77313	not
TUBB	0.677399	6.13762	108.323	3.31184e-08	1.64203e-06	TGFB1	BH	glm	control_TGFB1	0.832	0.915	70.4058	1.59925	not
RND3	-0.570183	7.84496	108.289	3.31839e-08	1.64203e-06	TGFB1	BH	glm	control_TGFB1	0.997	0.995	229.915	0.673531	not
MCHR1	3.50359	0.879211	100.117	3.37966e-08	1.6666e-06	TGFB1	BH	glm	control_TGFB1	0.01	0.107	1.83937	11.3419	up
PLAT	-1.15254	3.90483	108.153	3.3836e-08	1.6666e-06	TGFB1	BH	glm	control_TGFB1	0.56	0.302	14.9786	0.449832	down
VIM	-0.864275	11.595	161.075	3.41206e-08	1.67676e-06	TGFB1	BH	glm	control_TGFB1	1	1	3093.51	0.549322	not
LTBP1	1.19074	8.42319	206.19	3.43146e-08	1.68032e-06	TGFB1	BH	glm	control_TGFB1	0.959	0.996	343.268	2.2827	up
AIG1	-0.590809	7.18353	107.721	3.43498e-08	1.68032e-06	TGFB1	BH	glm	control_TGFB1	0.999	0.975	145.364	0.66397	not
TCEA2	-1.15689	3.26592	107.695	3.48928e-08	1.70224e-06	TGFB1	BH	glm	control_TGFB1	0.457	0.235	9.6192	0.448477	down
UBE2L6	-1.3114	3.82845	107.591	3.49568e-08	1.70224e-06	TGFB1	BH	glm	control_TGFB1	0.601	0.302	14.2062	0.402928	down
C1QTNF3	0.527361	9.91132	107.111	3.56538e-08	1.72983e-06	TGFB1	BH	glm	control_TGFB1	0.994	1	962.949	1.44129	not
NME1	0.707098	7.04275	107.087	3.57085e-08	1.72983e-06	TGFB1	BH	glm	control_TGFB1	0.942	0.991	131.849	1.63252	not
C4BPA	-1.9453	1.52103	93.4003	3.57657e-08	1.72983e-06	TGFB1	BH	glm	control_TGFB1	0.155	0.052	2.86995	0.25966	down
TMEM150C	2.47569	1.14574	101.673	3.60481e-08	1.73957e-06	TGFB1	BH	glm	control_TGFB1	0.027	0.112	2.21259	5.56232	up
TTC23L	0.968857	5.32272	106.67	3.66426e-08	1.76428e-06	TGFB1	BH	glm	control_TGFB1	0.438	0.636	40.0218	1.95729	not
TIAM1	2.17548	1.88649	100.502	3.78791e-08	1.81973e-06	TGFB1	BH	glm	control_TGFB1	0.056	0.168	3.69735	4.51736	up
IL10RB	-0.840906	5.62354	105.727	3.88367e-08	1.86156e-06	TGFB1	BH	glm	control_TGFB1	0.914	0.766	49.3009	0.558293	not
NUDT5	-0.742726	6.42911	105.526	3.93193e-08	1.88048e-06	TGFB1	BH	glm	control_TGFB1	0.991	0.918	86.1698	0.597609	not
ASAP2	0.587244	7.21453	105.416	3.95859e-08	1.88902e-06	TGFB1	BH	glm	control_TGFB1	0.963	0.979	148.522	1.50237	not
MRC2	0.583917	7.29718	104.887	4.09119e-08	1.94795e-06	TGFB1	BH	glm	control_TGFB1	0.99	0.999	157.279	1.49891	not
CDK19	-0.724282	5.62708	104.763	4.1242e-08	1.95909e-06	TGFB1	BH	glm	control_TGFB1	0.879	0.701	49.4218	0.605298	not
ENSECAG00000028572	-0.839832	6.87791	112.368	4.13288e-08	1.95909e-06	TGFB1	BH	glm	control_TGFB1	0.974	0.894	117.613	0.558709	not
ELMO1	0.839539	5.57184	104.575	4.1726e-08	1.97026e-06	TGFB1	BH	glm	control_TGFB1	0.666	0.797	47.5654	1.78948	not
IFITM5	-2.52184	1.16477	90.0872	4.17482e-08	1.97026e-06	TGFB1	BH	glm	control_TGFB1	0.157	0.032	2.24197	0.174121	down
NECAB3	-1.67743	1.98343	99.3022	4.19866e-08	1.97715e-06	TGFB1	BH	glm	control_TGFB1	0.269	0.084	3.95432	0.312639	down
ENSECAG00000045200	-1.02815	5.19528	108.529	4.29654e-08	2.01881e-06	TGFB1	BH	glm	control_TGFB1	0.781	0.532	36.6382	0.49034	down
WARS1	-0.662533	7.53928	103.867	4.36129e-08	2.04475e-06	TGFB1	BH	glm	control_TGFB1	1	0.995	186.016	0.631768	not
P4HA3	0.878601	5.21785	103.78	4.38647e-08	2.05206e-06	TGFB1	BH	glm	control_TGFB1	0.629	0.775	37.216	1.83859	not
ADAM23	1.7724	2.41544	115.257	4.42059e-08	2.06352e-06	TGFB1	BH	glm	control_TGFB1	0.105	0.247	5.33484	3.41621	up
PDLIM2	-0.83607	6.64469	107.392	4.57211e-08	2.12961e-06	TGFB1	BH	glm	control_TGFB1	0.974	0.897	100.058	0.560167	not
FCHSD2	-0.941659	4.77319	102.997	4.61348e-08	2.14422e-06	TGFB1	BH	glm	control_TGFB1	0.695	0.459	27.3447	0.520634	not
DLC1	1.46721	8.18806	256.477	4.62566e-08	2.14495e-06	TGFB1	BH	glm	control_TGFB1	0.942	0.992	291.643	2.76486	up
CGREF1	0.728233	5.86751	102.904	4.63508e-08	2.14495e-06	TGFB1	BH	glm	control_TGFB1	0.783	0.901	58.3845	1.65661	not
SLC2A4RG	-1.63477	4.22757	140.468	4.69297e-08	2.16706e-06	TGFB1	BH	glm	control_TGFB1	0.761	0.332	18.7337	0.322022	down
PJA1	0.843836	4.44209	102.513	4.75608e-08	2.19148e-06	TGFB1	BH	glm	control_TGFB1	0.557	0.677	21.7371	1.79482	not
ABHD4	1.0224	3.70998	102.395	4.82166e-08	2.21693e-06	TGFB1	BH	glm	control_TGFB1	0.359	0.529	13.0863	2.0313	up
MDGA2	0.869358	5.72655	102.192	4.85216e-08	2.22243e-06	TGFB1	BH	glm	control_TGFB1	0.51	0.631	52.9497	1.82685	not
TCF23	-1.60436	2.0641	97.5723	4.85437e-08	2.22243e-06	TGFB1	BH	glm	control_TGFB1	0.27	0.086	4.18173	0.328882	down
COMP	3.83353	1.64379	127.181	4.91394e-08	2.24491e-06	TGFB1	BH	glm	control_TGFB1	0.017	0.119	3.12485	14.2563	up
IVNS1ABP	0.67672	5.76886	101.927	4.93309e-08	2.24886e-06	TGFB1	BH	glm	control_TGFB1	0.784	0.894	54.5254	1.5985	not
CYP2C111	1.28413	2.88452	102.115	4.997e-08	2.27316e-06	TGFB1	BH	glm	control_TGFB1	0.185	0.277	7.38461	2.43536	up
NT5DC2	0.839949	5.13042	101.521	5.06509e-08	2.29925e-06	TGFB1	BH	glm	control_TGFB1	0.717	0.834	35.0276	1.78999	not
HSPB6	-0.640534	6.92645	101.17	5.17848e-08	2.34575e-06	TGFB1	BH	glm	control_TGFB1	0.99	0.934	121.638	0.641475	not
BHLHE40	0.515882	7.70921	100.992	5.2381e-08	2.36775e-06	TGFB1	BH	glm	control_TGFB1	0.952	0.996	209.268	1.42987	not
GPNMB	-1.24945	3.80221	101.326	5.25585e-08	2.37078e-06	TGFB1	BH	glm	control_TGFB1	0.347	0.2	13.9502	0.420609	down
PLK2	-0.758181	6.06024	100.908	5.26712e-08	2.37087e-06	TGFB1	BH	glm	control_TGFB1	0.856	0.71	66.7289	0.591241	not
SH3BGR	-1.5226	2.97894	100.106	5.44741e-08	2.44688e-06	TGFB1	BH	glm	control_TGFB1	0.336	0.149	7.88406	0.348059	down
ABCA9	-3.57251	0.58024	91.886	5.48673e-08	2.45684e-06	TGFB1	BH	glm	control_TGFB1	0.085	0.007	1.4951	0.0840556	down
SEC23A	0.598609	6.4784	100.248	5.49694e-08	2.45684e-06	TGFB1	BH	glm	control_TGFB1	0.944	0.977	89.1649	1.51426	not
CHST7	2.23543	1.43969	88.3988	5.50397e-08	2.45684e-06	TGFB1	BH	glm	control_TGFB1	0.042	0.147	2.71262	4.70902	up
GLIS1	0.870493	5.25778	100.016	5.58175e-08	2.48638e-06	TGFB1	BH	glm	control_TGFB1	0.589	0.74	38.2605	1.82829	not
MPC1	0.64699	6.04649	99.5999	5.73423e-08	2.549e-06	TGFB1	BH	glm	control_TGFB1	0.905	0.947	66.0961	1.5659	not
FKBP7	0.680507	7.38739	99.5333	5.75862e-08	2.55454e-06	TGFB1	BH	glm	control_TGFB1	0.991	0.999	167.427	1.6027	not
SLC10A7	0.746204	5.90824	99.1788	5.89465e-08	2.60948e-06	TGFB1	BH	glm	control_TGFB1	0.777	0.865	60.0563	1.67737	not
RARG	-1.69367	2.58476	97.8421	5.91088e-08	2.61127e-06	TGFB1	BH	glm	control_TGFB1	0.354	0.123	5.99915	0.30914	down
SYN3	1.424	2.74933	99.2252	5.98024e-08	2.63108e-06	TGFB1	BH	glm	control_TGFB1	0.125	0.228	6.72406	2.68329	up
ENSECAG00000034000	-0.544431	7.62672	98.9568	5.98029e-08	2.63108e-06	TGFB1	BH	glm	control_TGFB1	1	0.998	197.638	0.685662	not
PDE5A	-0.835257	5.68498	98.8746	6.01346e-08	2.63566e-06	TGFB1	BH	glm	control_TGFB1	0.883	0.692	51.4459	0.560483	not
PSMA7	0.482057	8.99108	98.8677	6.01529e-08	2.63566e-06	TGFB1	BH	glm	control_TGFB1	1	1	508.844	1.39673	not
ARID5B	-0.481834	8.7434	98.5595	6.13867e-08	2.68381e-06	TGFB1	BH	glm	control_TGFB1	1	0.999	428.575	0.716067	not
RAB10	0.529962	7.7584	98.5066	6.16015e-08	2.68381e-06	TGFB1	BH	glm	control_TGFB1	0.999	0.999	216.527	1.44389	not
ENSECAG00000058188	3.17539	1.66163	108.076	6.16278e-08	2.68381e-06	TGFB1	BH	glm	control_TGFB1	0.025	0.165	3.16374	9.03413	up
MT-CO3	-0.496841	10.5637	98.4144	6.19764e-08	2.69352e-06	TGFB1	BH	glm	control_TGFB1	1	0.999	1513.54	0.708657	not
TNXB	-1.22965	3.10685	98.1468	6.24675e-08	2.70605e-06	TGFB1	BH	glm	control_TGFB1	0.39	0.203	8.61498	0.426422	down
ST3GAL2	1.7081	1.80464	86.8746	6.2534e-08	2.70605e-06	TGFB1	BH	glm	control_TGFB1	0.075	0.173	3.49343	3.26731	up
ENSECAG00000056034	0.556737	8.37326	98.2523	6.26436e-08	2.70605e-06	TGFB1	BH	glm	control_TGFB1	0.992	0.996	331.59	1.47094	not
ENSECAG00000044009	-1.67059	2.02121	97.4771	6.40247e-08	2.76015e-06	TGFB1	BH	glm	control_TGFB1	0.264	0.079	4.05924	0.314126	down
TP53I11	-0.701517	5.74969	97.8973	6.41666e-08	2.76071e-06	TGFB1	BH	glm	control_TGFB1	0.936	0.752	53.8058	0.614925	not
ACVR1	0.840135	5.53722	97.7726	6.46829e-08	2.77735e-06	TGFB1	BH	glm	control_TGFB1	0.775	0.876	46.4375	1.79022	not
AHI1	0.669753	5.6767	97.2544	6.69475e-08	2.86884e-06	TGFB1	BH	glm	control_TGFB1	0.777	0.872	51.1512	1.5908	not
CPVL	-0.884147	5.60214	96.1573	6.71863e-08	2.87332e-06	TGFB1	BH	glm	control_TGFB1	0.875	0.694	48.575	0.541808	not
SLC39A13	0.773276	5.13816	96.9175	6.85131e-08	2.92423e-06	TGFB1	BH	glm	control_TGFB1	0.734	0.851	35.2161	1.70915	not
JARID2	0.781365	5.98102	96.7825	6.90888e-08	2.94293e-06	TGFB1	BH	glm	control_TGFB1	0.786	0.887	63.1634	1.71876	not
RPL36	-0.439272	10.0807	96.7335	6.93075e-08	2.94639e-06	TGFB1	BH	glm	control_TGFB1	1	1	1082.95	0.737507	not
ASPN	1.60419	6.6021	223.358	6.99506e-08	2.96785e-06	TGFB1	BH	glm	control_TGFB1	0.578	0.814	97.1469	3.04026	up
WDR86	-2.96123	1.58827	96.4264	7.05246e-08	2.98418e-06	TGFB1	BH	glm	control_TGFB1	0.146	0.025	3.00689	0.128405	down
ARHGEF26	1.83205	1.97146	91.3776	7.06141e-08	2.98418e-06	TGFB1	BH	glm	control_TGFB1	0.059	0.177	3.92164	3.56043	up
GRM8	2.30645	1.85967	94.2059	7.16431e-08	3.0217e-06	TGFB1	BH	glm	control_TGFB1	0.043	0.112	3.62925	4.94665	up
RPS26	-0.470011	10.5611	96.1924	7.18733e-08	3.02501e-06	TGFB1	BH	glm	control_TGFB1	1	1	1510.77	0.721959	not
EDN1	1.46621	4.11102	117.002	7.2004e-08	3.02501e-06	TGFB1	BH	glm	control_TGFB1	0.194	0.421	17.2799	2.76295	up
ENSECAG00000033029	-2.08685	2.00148	85.4777	7.29666e-08	3.05946e-06	TGFB1	BH	glm	control_TGFB1	0.191	0.051	4.00412	0.235394	down
GALK1	-0.640528	6.11425	95.9091	7.32685e-08	3.06611e-06	TGFB1	BH	glm	control_TGFB1	0.978	0.885	69.2743	0.641478	not
SCD5	1.09992	5.03913	106.953	7.34363e-08	3.06715e-06	TGFB1	BH	glm	control_TGFB1	0.525	0.692	32.8797	2.14342	up
RGCC	1.38647	4.26524	110.539	7.36175e-08	3.06873e-06	TGFB1	BH	glm	control_TGFB1	0.239	0.457	19.2294	2.61438	up
CDK2AP1	0.484955	9.00297	95.6022	7.47958e-08	3.1118e-06	TGFB1	BH	glm	control_TGFB1	1	1	513.056	1.39954	not
ALDH18A1	0.703461	5.45996	95.5168	7.52491e-08	3.12459e-06	TGFB1	BH	glm	control_TGFB1	0.773	0.86	44.0161	1.62841	not
TIAM2	0.784542	5.73552	95.2117	7.68176e-08	3.18355e-06	TGFB1	BH	glm	control_TGFB1	0.641	0.812	53.2799	1.72255	not
CFAP20DC	0.836415	5.01528	95.1765	7.70002e-08	3.18495e-06	TGFB1	BH	glm	control_TGFB1	0.491	0.648	32.3407	1.78561	not
CCDC9	-0.69074	6.25611	94.9918	7.79689e-08	3.21881e-06	TGFB1	BH	glm	control_TGFB1	0.976	0.881	76.4325	0.619536	not
TAGLN	0.461955	12.6589	94.7464	7.92756e-08	3.26249e-06	TGFB1	BH	glm	control_TGFB1	1	1	6467.03	1.37741	not
FDPS	0.584102	7.96412	94.697	7.9545e-08	3.26249e-06	TGFB1	BH	glm	control_TGFB1	0.986	0.999	249.711	1.49911	not
AFAP1L2	-3.32158	-0.0210655	77.3146	7.96679e-08	3.26249e-06	TGFB1	BH	glm	control_TGFB1	0.075	0.007	0.985505	0.100024	down
EIF4B	-0.628549	6.88181	94.6727	7.96783e-08	3.26249e-06	TGFB1	BH	glm	control_TGFB1	0.998	0.973	117.932	0.646827	not
MATN4	-1.37771	2.46447	90.5918	7.97884e-08	3.26249e-06	TGFB1	BH	glm	control_TGFB1	0.273	0.118	5.51923	0.384828	down
GSTO1	-0.760403	5.77178	94.5677	8.02856e-08	3.27657e-06	TGFB1	BH	glm	control_TGFB1	0.92	0.782	54.636	0.590331	not
ETS2	-0.788358	4.78197	94.1498	8.26301e-08	3.36111e-06	TGFB1	BH	glm	control_TGFB1	0.706	0.516	27.5117	0.579003	not
SQSTM1	-0.554678	7.35806	94.134	8.26708e-08	3.36111e-06	TGFB1	BH	glm	control_TGFB1	0.995	0.986	164.058	0.680809	not
FABP3	0.84114	7.52274	114.213	8.29066e-08	3.36431e-06	TGFB1	BH	glm	control_TGFB1	0.89	0.952	183.895	1.79147	not
HYI	-1.34149	2.74751	93.7398	8.31412e-08	3.36746e-06	TGFB1	BH	glm	control_TGFB1	0.394	0.151	6.71559	0.394613	down
PARP15	-2.98534	0.545746	80.9103	8.37809e-08	3.38696e-06	TGFB1	BH	glm	control_TGFB1	0.117	0.015	1.45977	0.126277	down
NDUFB4	-0.528089	7.42803	93.9081	8.39645e-08	3.38799e-06	TGFB1	BH	glm	control_TGFB1	1	0.993	172.21	0.693473	not
COX7A1	-0.766962	5.26122	93.8499	8.43688e-08	3.39791e-06	TGFB1	BH	glm	control_TGFB1	0.864	0.652	38.3517	0.587654	not
FHAD1	-1.18682	2.91495	93.7122	8.66092e-08	3.48159e-06	TGFB1	BH	glm	control_TGFB1	0.378	0.173	7.54203	0.439271	down
EMX2	-0.808109	5.43131	93.3133	8.7546e-08	3.51266e-06	TGFB1	BH	glm	control_TGFB1	0.879	0.715	43.1507	0.57113	not
MYC	-0.888965	4.48835	93.2829	8.80084e-08	3.52461e-06	TGFB1	BH	glm	control_TGFB1	0.679	0.443	22.4455	0.540001	not
TGFBR3	-1.48706	2.40182	90.4588	8.81933e-08	3.52543e-06	TGFB1	BH	glm	control_TGFB1	0.291	0.101	5.28468	0.356739	down
CLIC1	-0.584175	6.82528	92.9417	8.97648e-08	3.58156e-06	TGFB1	BH	glm	control_TGFB1	0.986	0.969	113.4	0.667031	not
MRPL41	-0.635605	5.91958	92.6182	9.18126e-08	3.65646e-06	TGFB1	BH	glm	control_TGFB1	0.962	0.86	60.53	0.643671	not
CDYL	0.568827	7.07901	92.4922	9.26115e-08	3.66995e-06	TGFB1	BH	glm	control_TGFB1	0.969	0.987	135.205	1.48332	not
CTSB	0.586967	7.91748	92.4918	9.26133e-08	3.66995e-06	TGFB1	BH	glm	control_TGFB1	1	1	241.768	1.50209	not
MYOF	-0.510511	7.91536	92.4837	9.26652e-08	3.66995e-06	TGFB1	BH	glm	control_TGFB1	1	0.994	241.413	0.701974	not
NRBP1	0.578266	6.3929	92.2524	9.41787e-08	3.72301e-06	TGFB1	BH	glm	control_TGFB1	0.958	0.975	84.0342	1.49305	not
MOB3B	1.42486	2.48549	91.2729	9.6097e-08	3.78657e-06	TGFB1	BH	glm	control_TGFB1	0.11	0.226	5.60025	2.68489	up
LMNA	-0.481156	8.33604	91.9568	9.61398e-08	3.78657e-06	TGFB1	BH	glm	control_TGFB1	0.999	1	323.146	0.716404	not
POFUT2	0.674524	5.58599	91.8299	9.70247e-08	3.81441e-06	TGFB1	BH	glm	control_TGFB1	0.829	0.92	48.0342	1.59607	not
FGF14	2.45886	3.25655	136.128	9.73716e-08	3.82103e-06	TGFB1	BH	glm	control_TGFB1	0.054	0.238	9.55693	5.49784	up
VILL	-0.840509	4.12026	91.6325	9.87157e-08	3.8667e-06	TGFB1	BH	glm	control_TGFB1	0.649	0.396	17.3909	0.558447	not
CRLS1	0.626022	5.72434	91.5525	9.89124e-08	3.86733e-06	TGFB1	BH	glm	control_TGFB1	0.829	0.864	52.8685	1.5433	not
DOCK11	-1.07169	4.0909	91.203	1.01943e-07	3.97856e-06	TGFB1	BH	glm	control_TGFB1	0.632	0.337	17.0406	0.475762	down
DOCK9	0.788503	5.30575	91.0785	1.02288e-07	3.98478e-06	TGFB1	BH	glm	control_TGFB1	0.667	0.757	39.5538	1.72728	not
PTPRN	1.53116	2.24742	87.3946	1.0309e-07	4.0063e-06	TGFB1	BH	glm	control_TGFB1	0.098	0.2	4.74832	2.89018	up
DAD1	0.556046	8.48266	90.9479	1.03215e-07	4.0063e-06	TGFB1	BH	glm	control_TGFB1	1	1	357.712	1.47023	not
PARP3	-1.07425	3.29264	90.9784	1.04675e-07	4.05562e-06	TGFB1	BH	glm	control_TGFB1	0.461	0.243	9.79903	0.474917	down
ANGPTL2	-1.18946	3.32562	90.812	1.06033e-07	4.09737e-06	TGFB1	BH	glm	control_TGFB1	0.422	0.218	10.0256	0.438466	down
RPL37	-0.440458	11.388	90.5541	1.06135e-07	4.09737e-06	TGFB1	BH	glm	control_TGFB1	1	1	2680.04	0.7369	not
PRSS53	0.560795	8.60299	90.4707	1.06765e-07	4.1143e-06	TGFB1	BH	glm	control_TGFB1	1	1	388.828	1.47508	not
YWHAQ	0.475199	8.46792	90.0712	1.09845e-07	4.22539e-06	TGFB1	BH	glm	control_TGFB1	1	1	354.077	1.39011	not
MT-ATP6	-0.48024	10.1189	89.9495	1.10803e-07	4.25461e-06	TGFB1	BH	glm	control_TGFB1	1	0.996	1111.96	0.716858	not
JMJD1C	0.495047	7.74876	89.9192	1.11044e-07	4.25624e-06	TGFB1	BH	glm	control_TGFB1	0.991	0.996	215.084	1.40937	not
TCIM	-1.61924	6.66158	221.622	1.1136e-07	4.2607e-06	TGFB1	BH	glm	control_TGFB1	0.895	0.644	101.236	0.325507	down
HINT2	-0.660924	6.46614	89.7917	1.12069e-07	4.27686e-06	TGFB1	BH	glm	control_TGFB1	0.986	0.939	88.4104	0.632473	not
DENND5B	0.843196	4.81484	89.7824	1.12181e-07	4.27686e-06	TGFB1	BH	glm	control_TGFB1	0.506	0.649	28.1457	1.79402	not
ERN1	-0.626257	6.11321	89.6367	1.1332e-07	4.30348e-06	TGFB1	BH	glm	control_TGFB1	0.873	0.802	69.2247	0.647855	not
DTNB	1.26578	3.04045	89.8409	1.13359e-07	4.30348e-06	TGFB1	BH	glm	control_TGFB1	0.174	0.331	8.22747	2.40457	up
MCTP1	-0.86606	4.34929	89.6202	1.13728e-07	4.30348e-06	TGFB1	BH	glm	control_TGFB1	0.57	0.36	20.383	0.548643	not
KCND3	-1.20421	2.83874	88.939	1.13847e-07	4.30348e-06	TGFB1	BH	glm	control_TGFB1	0.29	0.143	7.15394	0.434006	down
SOX11	1.07455	3.80352	89.6326	1.13884e-07	4.30348e-06	TGFB1	BH	glm	control_TGFB1	0.333	0.52	13.9628	2.10606	up
PHTF2	0.719575	5.93617	89.4794	1.14609e-07	4.32328e-06	TGFB1	BH	glm	control_TGFB1	0.742	0.839	61.2303	1.6467	not
SCG5	-0.804228	4.99477	89.2012	1.16968e-07	4.40448e-06	TGFB1	BH	glm	control_TGFB1	0.785	0.561	31.8843	0.572669	not
PRDX4	0.445788	9.98426	88.8845	1.19605e-07	4.49015e-06	TGFB1	BH	glm	control_TGFB1	1	1	1012.89	1.36206	not
CHCHD6	-1.15077	3.81857	89.0294	1.19662e-07	4.49015e-06	TGFB1	BH	glm	control_TGFB1	0.601	0.298	14.1093	0.450386	down
NFKBIA	-1.13242	6.93599	147.142	1.20424e-07	4.51083e-06	TGFB1	BH	glm	control_TGFB1	0.895	0.78	122.445	0.456149	down
GOLT1B	0.575708	6.88374	88.651	1.21644e-07	4.54858e-06	TGFB1	BH	glm	control_TGFB1	0.979	0.993	118.09	1.49041	not
ARG2	0.670126	6.53679	88.3261	1.24539e-07	4.64872e-06	TGFB1	BH	glm	control_TGFB1	0.89	0.964	92.8476	1.59121	not
PLPP3	-0.588642	6.74237	87.9331	1.28151e-07	4.77525e-06	TGFB1	BH	glm	control_TGFB1	0.966	0.886	107.067	0.664968	not
NINL	0.898758	4.38378	87.771	1.29754e-07	4.8266e-06	TGFB1	BH	glm	control_TGFB1	0.429	0.583	20.8762	1.86446	not
ENSECAG00000056149	-1.7757	1.82237	86.1224	1.30763e-07	4.85567e-06	TGFB1	BH	glm	control_TGFB1	0.229	0.063	3.53663	0.292052	down
PHLDA2	0.609144	7.35108	87.6226	1.31081e-07	4.85905e-06	TGFB1	BH	glm	control_TGFB1	0.959	0.989	163.266	1.52535	not
SLC41A2	1.33595	2.88007	87.7045	1.32462e-07	4.9018e-06	TGFB1	BH	glm	control_TGFB1	0.155	0.303	7.36184	2.52442	up
CFAP45	0.717175	4.99697	87.142	1.35813e-07	5.01711e-06	TGFB1	BH	glm	control_TGFB1	0.617	0.774	31.9328	1.64396	not
HNRNPH2	-0.427983	9.92094	87.0148	1.37047e-07	5.05398e-06	TGFB1	BH	glm	control_TGFB1	1	1	969.396	0.7433	not
TCF12	0.588667	7.31413	86.9713	1.37488e-07	5.06155e-06	TGFB1	BH	glm	control_TGFB1	0.974	0.982	159.138	1.50386	not
ENSECAG00000037742	1.02318	3.39318	87.0359	1.38143e-07	5.07695e-06	TGFB1	BH	glm	control_TGFB1	0.289	0.44	10.5063	2.0324	up
ARHGAP12	-0.590186	6.71382	86.7685	1.39561e-07	5.12028e-06	TGFB1	BH	glm	control_TGFB1	0.963	0.9	104.969	0.664257	not
CCDC47	0.529042	7.0292	86.7439	1.39809e-07	5.1206e-06	TGFB1	BH	glm	control_TGFB1	0.986	0.993	130.617	1.44297	not
DHDH	-0.784215	6.12208	86.8246	1.40428e-07	5.12647e-06	TGFB1	BH	glm	control_TGFB1	0.962	0.853	69.6516	0.580668	not
RERG	-3.52996	0.119344	72.8461	1.40464e-07	5.12647e-06	TGFB1	BH	glm	control_TGFB1	0.065	0.004	1.08624	0.0865715	down
FAM110C	0.887572	4.93955	86.6638	1.40687e-07	5.12647e-06	TGFB1	BH	glm	control_TGFB1	0.573	0.734	30.6868	1.85006	not
SSBP4	-0.719811	5.59664	86.6263	1.41064e-07	5.13148e-06	TGFB1	BH	glm	control_TGFB1	0.944	0.8	48.3902	0.607177	not
CUX1	0.558469	6.8413	86.549	1.41834e-07	5.15027e-06	TGFB1	BH	glm	control_TGFB1	0.966	0.984	114.666	1.47271	not
EIF4E3	1.45089	5.2833	146.833	1.42062e-07	5.15027e-06	TGFB1	BH	glm	control_TGFB1	0.512	0.77	38.9431	2.73376	up
BDNF	0.646213	6.92139	86.4828	1.4253e-07	5.15854e-06	TGFB1	BH	glm	control_TGFB1	0.887	0.935	121.212	1.56505	not
ENSECAG00000046364	0.457579	9.61349	86.3508	1.43923e-07	5.20017e-06	TGFB1	BH	glm	control_TGFB1	1	1	783.336	1.37324	not
KITLG	-1.713	1.53311	86.3744	1.45007e-07	5.2305e-06	TGFB1	BH	glm	control_TGFB1	0.16	0.05	2.89408	0.305026	down
RHBDF1	-0.988168	3.74017	86.4226	1.45358e-07	5.23435e-06	TGFB1	BH	glm	control_TGFB1	0.602	0.325	13.363	0.504118	not
CST3	-0.472606	9.84685	86.1863	1.45687e-07	5.23739e-06	TGFB1	BH	glm	control_TGFB1	1	1	920.865	0.720662	not
KAZN	-0.968193	4.27189	85.9901	1.48111e-07	5.31562e-06	TGFB1	BH	glm	control_TGFB1	0.674	0.421	19.3183	0.511146	not
EPHA6	1.58894	2.8677	81.2925	1.48727e-07	5.32767e-06	TGFB1	BH	glm	control_TGFB1	0.062	0.154	7.29901	3.00829	up
ENSECAG00000016730	-0.479954	10.9345	85.8886	1.48944e-07	5.32767e-06	TGFB1	BH	glm	control_TGFB1	1	0.999	1957.05	0.717	not
CYTH3	-0.648214	6.78568	85.827	1.49631e-07	5.34333e-06	TGFB1	BH	glm	control_TGFB1	0.971	0.93	110.33	0.63807	not
HTATIP2	-0.785626	4.62721	85.78	1.50359e-07	5.36038e-06	TGFB1	BH	glm	control_TGFB1	0.761	0.547	24.7133	0.5801	not
ICMT	0.887851	4.15752	85.7079	1.51197e-07	5.3744e-06	TGFB1	BH	glm	control_TGFB1	0.461	0.608	17.8459	1.85042	not
ERAP2	-1.34034	2.43802	84.5496	1.51703e-07	5.3744e-06	TGFB1	BH	glm	control_TGFB1	0.307	0.127	5.41898	0.394927	down
SUSD5	0.780417	4.70358	85.6443	1.51728e-07	5.3744e-06	TGFB1	BH	glm	control_TGFB1	0.583	0.681	26.0566	1.71763	not
SORBS2	1.36134	5.38869	137.54	1.51755e-07	5.3744e-06	TGFB1	BH	glm	control_TGFB1	0.353	0.621	41.8946	2.56924	up
ENSECAG00000044124	-1.21202	3.09567	85.731	1.5235e-07	5.38656e-06	TGFB1	BH	glm	control_TGFB1	0.423	0.205	8.5485	0.431665	down
SYT17	1.17818	3.38345	85.6633	1.52777e-07	5.39274e-06	TGFB1	BH	glm	control_TGFB1	0.258	0.433	10.4357	2.2629	up
DBNL	-0.660015	6.79259	85.279	1.55875e-07	5.49305e-06	TGFB1	BH	glm	control_TGFB1	0.998	0.949	110.86	0.632872	not
CCDC85B	-1.1836	7.30233	159.146	1.56184e-07	5.4949e-06	TGFB1	BH	glm	control_TGFB1	0.995	0.928	157.841	0.440251	down
SPTLC3	-0.805323	5.07285	85.1996	1.56905e-07	5.51123e-06	TGFB1	BH	glm	control_TGFB1	0.745	0.559	33.6575	0.572234	not
TENT5A	0.633594	5.77357	85.0308	1.58822e-07	5.56944e-06	TGFB1	BH	glm	control_TGFB1	0.754	0.839	54.7037	1.55143	not
HAS2	0.783247	4.47346	85.0148	1.59089e-07	5.56968e-06	TGFB1	BH	glm	control_TGFB1	0.327	0.481	22.215	1.721	not
ENPP1	2.13779	2.0823	86.4793	1.60172e-07	5.59161e-06	TGFB1	BH	glm	control_TGFB1	0.05	0.195	4.23482	4.40087	up
FRMPD3	1.85833	1.82578	79.5498	1.60238e-07	5.59161e-06	TGFB1	BH	glm	control_TGFB1	0.057	0.17	3.54499	3.62587	up
MTSS1	-1.80363	1.7691	84.7456	1.63694e-07	5.70294e-06	TGFB1	BH	glm	control_TGFB1	0.147	0.049	3.40842	0.286454	down
ANKRD28	-0.597428	6.53934	84.3092	1.67661e-07	5.83166e-06	TGFB1	BH	glm	control_TGFB1	0.926	0.864	93.0118	0.660931	not
KDELR2	0.488721	9.13078	84.1292	1.69943e-07	5.90147e-06	TGFB1	BH	glm	control_TGFB1	1	1	560.582	1.4032	not
MRGPRF	-0.681743	5.36541	83.6967	1.75804e-07	6.09511e-06	TGFB1	BH	glm	control_TGFB1	0.838	0.685	41.224	0.623412	not
PSMD7	0.5669	7.81054	83.4787	1.78547e-07	6.18021e-06	TGFB1	BH	glm	control_TGFB1	1	1	224.494	1.48134	not
PRNP	0.940624	3.6326	83.2295	1.83108e-07	6.32787e-06	TGFB1	BH	glm	control_TGFB1	0.274	0.378	12.4028	1.91936	not
CCN4	1.23982	2.94289	83.32	1.84008e-07	6.34871e-06	TGFB1	BH	glm	control_TGFB1	0.193	0.328	7.68948	2.36169	up
LPGAT1	0.648262	5.47126	82.9434	1.86018e-07	6.40776e-06	TGFB1	BH	glm	control_TGFB1	0.778	0.817	44.3622	1.56728	not
PLD3	-0.695257	5.47915	82.8032	1.88071e-07	6.46809e-06	TGFB1	BH	glm	control_TGFB1	0.909	0.722	44.6054	0.617599	not
PLXNA2	1.09047	5.20284	101.025	1.91662e-07	6.58101e-06	TGFB1	BH	glm	control_TGFB1	0.55	0.791	36.8308	2.12943	up
IGF2BP2	0.692097	6.02007	82.4578	1.93074e-07	6.61889e-06	TGFB1	BH	glm	control_TGFB1	0.834	0.905	64.8966	1.61563	not
HOMER3	0.596464	5.83597	82.4283	1.93518e-07	6.62351e-06	TGFB1	BH	glm	control_TGFB1	0.886	0.918	57.1216	1.51201	not
NOP53	-0.842832	4.68797	82.2995	1.95576e-07	6.68327e-06	TGFB1	BH	glm	control_TGFB1	0.835	0.528	25.7762	0.557548	not
ARF5	-0.673924	5.62995	82.2429	1.96357e-07	6.69926e-06	TGFB1	BH	glm	control_TGFB1	0.936	0.789	49.5202	0.6268	not
HMGA2	0.713434	5.56872	82.0859	1.98752e-07	6.76936e-06	TGFB1	BH	glm	control_TGFB1	0.519	0.624	47.4628	1.6397	not
ENSECAG00000019932	-1.79963	1.15187	74.475	1.99043e-07	6.76936e-06	TGFB1	BH	glm	control_TGFB1	0.157	0.045	2.22202	0.287249	down
CPT1A	-1.02059	3.68507	82.1791	2.00163e-07	6.79666e-06	TGFB1	BH	glm	control_TGFB1	0.546	0.303	12.8622	0.492915	down
CDC42EP4	-0.997889	3.26147	81.7289	2.07286e-07	7.0274e-06	TGFB1	BH	glm	control_TGFB1	0.479	0.238	9.58962	0.500732	not
COL8A2	2.03396	1.94459	72.9238	2.0991e-07	7.1051e-06	TGFB1	BH	glm	control_TGFB1	0.062	0.153	3.84928	4.09526	up
MPST	-0.66872	5.87829	81.2362	2.12248e-07	7.17291e-06	TGFB1	BH	glm	control_TGFB1	0.973	0.843	58.8221	0.629065	not
THBD	-1.93661	2.67473	96.9907	2.12932e-07	7.1847e-06	TGFB1	BH	glm	control_TGFB1	0.329	0.115	6.38521	0.26123	down
SV2B	2.7438	0.507189	72.5108	2.13567e-07	7.19478e-06	TGFB1	BH	glm	control_TGFB1	0.011	0.076	1.42128	6.6983	up
WASF3	-0.572202	6.54079	81.0145	2.15932e-07	7.26304e-06	TGFB1	BH	glm	control_TGFB1	0.968	0.888	93.105	0.672589	not
MLLT3	0.900667	4.71495	80.9087	2.17885e-07	7.31724e-06	TGFB1	BH	glm	control_TGFB1	0.471	0.636	26.2629	1.86693	not
EPAS1	-0.778864	5.83473	80.5704	2.2362e-07	7.49811e-06	TGFB1	BH	glm	control_TGFB1	0.875	0.691	57.0728	0.582825	not
ENSECAG00000035870	1.55482	1.92025	80.5007	2.25341e-07	7.544e-06	TGFB1	BH	glm	control_TGFB1	0.093	0.194	3.78488	2.93798	up
NTN4	-1.00405	3.44092	80.4442	2.28311e-07	7.62677e-06	TGFB1	BH	glm	control_TGFB1	0.363	0.235	10.8598	0.498598	down
PLEKHO1	0.598309	6.80413	80.2918	2.28526e-07	7.62677e-06	TGFB1	BH	glm	control_TGFB1	0.968	0.985	111.75	1.51394	not
MYOM1	1.39826	3.50614	84.6107	2.32787e-07	7.75691e-06	TGFB1	BH	glm	control_TGFB1	0.199	0.383	11.3619	2.63583	up
ENSECAG00000050309	0.779704	5.49895	79.9019	2.3569e-07	7.84144e-06	TGFB1	BH	glm	control_TGFB1	0.667	0.811	45.2219	1.71678	not
ARID1B	0.532565	7.68004	79.8555	2.36528e-07	7.85712e-06	TGFB1	BH	glm	control_TGFB1	0.987	0.992	205.079	1.4465	not
ARHGAP18	0.957037	3.7825	79.8807	2.37967e-07	7.88648e-06	TGFB1	BH	glm	control_TGFB1	0.291	0.434	13.7609	1.94132	not
P3H1	0.674435	6.36765	79.7703	2.38148e-07	7.88648e-06	TGFB1	BH	glm	control_TGFB1	0.944	0.982	82.5761	1.59597	not
MAGI1	-0.762028	5.49824	79.6847	2.39871e-07	7.93077e-06	TGFB1	BH	glm	control_TGFB1	0.762	0.578	45.1995	0.589667	not
PDZD2	0.854665	4.25537	79.6723	2.40225e-07	7.93077e-06	TGFB1	BH	glm	control_TGFB1	0.429	0.588	19.0982	1.80834	not
LAMC1	-0.58275	8.23443	79.5763	2.41817e-07	7.97104e-06	TGFB1	BH	glm	control_TGFB1	1	0.996	301.17	0.66769	not
APOD	-1.13664	3.81603	79.6187	2.42817e-07	7.98677e-06	TGFB1	BH	glm	control_TGFB1	0.559	0.293	14.0845	0.454816	down
DDIT4	-0.717185	6.41211	79.5149	2.4304e-07	7.98677e-06	TGFB1	BH	glm	control_TGFB1	0.936	0.805	85.1605	0.608283	not
BAIAP2L1	0.730704	4.83417	79.4059	2.45205e-07	8.04557e-06	TGFB1	BH	glm	control_TGFB1	0.549	0.679	28.5252	1.65945	not
SLF1	1.28768	2.65049	78.8985	2.48349e-07	8.13628e-06	TGFB1	BH	glm	control_TGFB1	0.139	0.281	6.27882	2.44134	up
DPF2	-0.432329	14.5685	79.1705	2.49746e-07	8.16954e-06	TGFB1	BH	glm	control_TGFB1	1	1	24296.8	0.741064	not
ITM2C	-0.587081	6.3262	78.92	2.5483e-07	8.31949e-06	TGFB1	BH	glm	control_TGFB1	0.983	0.9	80.2374	0.665688	not
CMTM3	-0.596377	5.7854	78.9067	2.55106e-07	8.31949e-06	TGFB1	BH	glm	control_TGFB1	0.938	0.812	55.1542	0.661413	not
TRIM37	0.592618	5.96431	78.7537	2.58223e-07	8.40834e-06	TGFB1	BH	glm	control_TGFB1	0.818	0.877	62.4361	1.50798	not
KDELR3	0.540436	8.90057	78.6502	2.60349e-07	8.46471e-06	TGFB1	BH	glm	control_TGFB1	1	1	477.902	1.45441	not
VPS13A	-0.730913	5.7608	78.6135	2.61167e-07	8.47842e-06	TGFB1	BH	glm	control_TGFB1	0.887	0.733	54.2216	0.602523	not
ADAM9	-0.475162	8.0572	78.5872	2.61669e-07	8.48188e-06	TGFB1	BH	glm	control_TGFB1	1	0.995	266.353	0.719386	not
ANOS1	1.32747	2.75564	70.054	2.65256e-07	8.58517e-06	TGFB1	BH	glm	control_TGFB1	0.151	0.243	6.75354	2.50961	up
WNT9A	1.88816	2.09254	78.0926	2.69409e-07	8.70643e-06	TGFB1	BH	glm	control_TGFB1	0.077	0.206	4.26498	3.70163	up
SOBP	0.976118	3.80333	78.1425	2.72543e-07	8.79443e-06	TGFB1	BH	glm	control_TGFB1	0.296	0.439	13.961	1.96717	not
UNC5B	-0.722108	4.71792	78.0747	2.73481e-07	8.81142e-06	TGFB1	BH	glm	control_TGFB1	0.711	0.538	26.3169	0.606211	not
KIRREL1	0.698107	4.96634	78.011	2.74165e-07	8.82022e-06	TGFB1	BH	glm	control_TGFB1	0.623	0.718	31.2621	1.62237	not
LGALS3	-1.28545	8.00219	181.049	2.74699e-07	8.82414e-06	TGFB1	BH	glm	control_TGFB1	0.997	0.934	256.389	0.410241	down
ISYNA1	-0.901073	3.77183	78.0407	2.76308e-07	8.86253e-06	TGFB1	BH	glm	control_TGFB1	0.568	0.359	13.6595	0.535488	not
ID2	-0.546974	6.2708	77.7978	2.78877e-07	8.93156e-06	TGFB1	BH	glm	control_TGFB1	0.886	0.799	77.2147	0.684454	not
TNN	0.98766	3.34982	77.6411	2.84835e-07	9.10199e-06	TGFB1	BH	glm	control_TGFB1	0.262	0.359	10.1952	1.98297	not
VCAM1	-7.56436	-0.00461705	106.905	2.85048e-07	9.10199e-06	TGFB1	BH	glm	control_TGFB1	0.031	0	0.996805	0.00528325	down
CREB3L2	1.28525	7.46202	172.626	2.88957e-07	9.21308e-06	TGFB1	BH	glm	control_TGFB1	0.953	0.993	176.316	2.43724	up
FOXP1	1.20911	8.55861	178.232	2.93968e-07	9.35894e-06	TGFB1	BH	glm	control_TGFB1	0.991	0.999	377.049	2.31195	up
SMYD3	0.532522	6.38242	77.1196	2.94641e-07	9.36644e-06	TGFB1	BH	glm	control_TGFB1	0.879	0.925	83.4258	1.44646	not
STOM	-1.08732	2.86475	74.09	3.02047e-07	9.58764e-06	TGFB1	BH	glm	control_TGFB1	0.369	0.177	7.28412	0.470635	down
GFPT1	0.502802	6.7843	76.7404	3.03905e-07	9.63235e-06	TGFB1	BH	glm	control_TGFB1	0.957	0.978	110.224	1.41696	not
ENSECAG00000045439	-0.401491	11.3734	76.5274	3.09247e-07	9.78719e-06	TGFB1	BH	glm	control_TGFB1	1	1	2652.93	0.757075	not
TNFAIP3	-0.988571	3.31437	76.565	3.11991e-07	9.85947e-06	TGFB1	BH	glm	control_TGFB1	0.334	0.185	9.94774	0.503977	not
C2H1orf185	-1.28162	2.44442	76.4939	3.13915e-07	9.90567e-06	TGFB1	BH	glm	control_TGFB1	0.302	0.124	5.44307	0.411334	down
ENSECAG00000039673	-1.10847	3.26337	76.4465	3.16152e-07	9.96157e-06	TGFB1	BH	glm	control_TGFB1	0.419	0.223	9.60222	0.463785	down
C21H5orf22	0.927725	3.72239	76.1752	3.18994e-07	1.00364e-05	TGFB1	BH	glm	control_TGFB1	0.357	0.479	13.1993	1.90227	not
INHBA	1.45192	7.87719	207.226	3.30673e-07	1.03886e-05	TGFB1	BH	glm	control_TGFB1	0.799	0.962	235.11	2.73573	up
PALS2	0.901616	4.18174	75.7514	3.31973e-07	1.04141e-05	TGFB1	BH	glm	control_TGFB1	0.433	0.567	18.1481	1.86816	not
CELF2	-0.57334	6.85362	75.5049	3.36473e-07	1.05399e-05	TGFB1	BH	glm	control_TGFB1	0.949	0.901	115.65	0.672059	not
RNF183	1.68298	1.65454	72.3884	3.38254e-07	1.05717e-05	TGFB1	BH	glm	control_TGFB1	0.061	0.159	3.14823	3.21091	up
B4GALT6	-0.888906	4.53271	75.5257	3.38476e-07	1.05717e-05	TGFB1	BH	glm	control_TGFB1	0.711	0.445	23.1464	0.540023	not
ORMDL1	-0.590722	6.79878	75.3446	3.40987e-07	1.06346e-05	TGFB1	BH	glm	control_TGFB1	0.998	0.964	111.336	0.664011	not
ENSECAG00000010539	-0.483996	7.24934	75.3192	3.41703e-07	1.06415e-05	TGFB1	BH	glm	control_TGFB1	0.994	0.961	152.149	0.714995	not
HTR7	1.83949	2.38864	78.3819	3.44712e-07	1.07196e-05	TGFB1	BH	glm	control_TGFB1	0.077	0.232	5.23662	3.57882	up
PRKN	-0.962717	3.36879	75.2197	3.47262e-07	1.07832e-05	TGFB1	BH	glm	control_TGFB1	0.344	0.179	10.3302	0.51309	not
ERAP1	-1.49628	1.89184	68.9115	3.48025e-07	1.07913e-05	TGFB1	BH	glm	control_TGFB1	0.247	0.08	3.71107	0.354466	down
SLC39A1	-0.584298	5.71165	75.0446	3.49734e-07	1.08153e-05	TGFB1	BH	glm	control_TGFB1	0.95	0.84	52.4058	0.666974	not
RNF187	-0.586881	5.94902	75.0395	3.49809e-07	1.08153e-05	TGFB1	BH	glm	control_TGFB1	0.953	0.852	61.7781	0.665781	not
PTN	0.579713	6.44055	74.8728	3.54666e-07	1.09497e-05	TGFB1	BH	glm	control_TGFB1	0.904	0.939	86.8559	1.49455	not
UBAC2	0.665545	5.77607	74.8006	3.56834e-07	1.10008e-05	TGFB1	BH	glm	control_TGFB1	0.827	0.885	54.7987	1.58617	not
ENSECAG00000058069	-0.506353	9.26109	74.6496	3.61333e-07	1.11234e-05	TGFB1	BH	glm	control_TGFB1	1	0.997	613.572	0.704	not
SDK1	0.586488	6.90813	74.4894	3.66225e-07	1.12579e-05	TGFB1	BH	glm	control_TGFB1	0.925	0.958	120.103	1.50159	not
SGMS2	1.00867	3.26989	74.4634	3.71433e-07	1.14016e-05	TGFB1	BH	glm	control_TGFB1	0.25	0.386	9.64572	2.01206	up
RSPO1	-4.24147	-0.141524	70.7442	3.72722e-07	1.14248e-05	TGFB1	BH	glm	control_TGFB1	0.073	0.004	0.906561	0.0528676	down
ISOC1	0.665897	6.98	76.8777	3.73829e-07	1.14276e-05	TGFB1	BH	glm	control_TGFB1	0.92	0.98	126.238	1.58655	not
PTTG1IP	-0.470968	8.23524	74.2432	3.73878e-07	1.14276e-05	TGFB1	BH	glm	control_TGFB1	1	0.999	301.339	0.72148	not
KLK1	-0.988455	3.30848	74.3945	3.74743e-07	1.14377e-05	TGFB1	BH	glm	control_TGFB1	0.447	0.226	9.90725	0.504017	not
GPRC5B	-0.853083	3.67673	74.3103	3.76398e-07	1.14718e-05	TGFB1	BH	glm	control_TGFB1	0.504	0.317	12.7881	0.5536	not
ARAP2	2.17376	1.36437	70.2761	3.80076e-07	1.15675e-05	TGFB1	BH	glm	control_TGFB1	0.035	0.141	2.57464	4.51197	up
LPAR1	0.831911	5.25462	74.5125	3.84746e-07	1.1693e-05	TGFB1	BH	glm	control_TGFB1	0.639	0.756	38.1766	1.78004	not
SLC38A5	0.673754	6.62172	74.4069	3.85465e-07	1.16983e-05	TGFB1	BH	glm	control_TGFB1	0.937	0.981	98.4775	1.59522	not
CWH43	-0.798332	4.05372	73.882	3.86398e-07	1.171e-05	TGFB1	BH	glm	control_TGFB1	0.553	0.348	16.607	0.575014	not
NREP	0.789173	4.10283	73.7426	3.90471e-07	1.18138e-05	TGFB1	BH	glm	control_TGFB1	0.418	0.487	17.182	1.72808	not
ATXN1	0.470326	7.75288	73.7017	3.91367e-07	1.18138e-05	TGFB1	BH	glm	control_TGFB1	0.992	0.996	215.699	1.38542	not
MRTFA	0.559524	6.42818	73.6992	3.91477e-07	1.18138e-05	TGFB1	BH	glm	control_TGFB1	0.901	0.934	86.1141	1.47378	not
TRIM8	-0.841114	4.07268	73.6546	3.94774e-07	1.18965e-05	TGFB1	BH	glm	control_TGFB1	0.649	0.419	16.8267	0.558212	not
SNRPN	0.473589	7.88028	73.4256	4.0064e-07	1.20563e-05	TGFB1	BH	glm	control_TGFB1	0.997	0.997	235.614	1.38856	not
GCNT4	1.21145	3.1196	73.5259	4.01798e-07	1.20742e-05	TGFB1	BH	glm	control_TGFB1	0.194	0.372	8.6915	2.31571	up
MRAS	0.569809	6.38551	73.363	4.02799e-07	1.20789e-05	TGFB1	BH	glm	control_TGFB1	0.947	0.968	83.6048	1.48433	not
EGFL6	-2.52951	0.496949	65.3208	4.03213e-07	1.20789e-05	TGFB1	BH	glm	control_TGFB1	0.09	0.016	1.41123	0.173198	down
LIN7B	0.778539	4.35294	73.3531	4.03643e-07	1.20789e-05	TGFB1	BH	glm	control_TGFB1	0.523	0.639	20.4346	1.71539	not
C2H8orf58	-1.12311	2.83174	73.3633	4.05026e-07	1.21033e-05	TGFB1	BH	glm	control_TGFB1	0.354	0.185	7.11931	0.459104	down
CCN2	0.702107	8.51688	92.4256	4.05894e-07	1.21124e-05	TGFB1	BH	glm	control_TGFB1	0.907	0.954	366.3	1.62688	not
GRIA4	2.25664	1.83577	71.837	4.10426e-07	1.22306e-05	TGFB1	BH	glm	control_TGFB1	0.029	0.094	3.56961	4.77878	up
CYP20A1	0.4963	6.97709	73.1026	4.11813e-07	1.22527e-05	TGFB1	BH	glm	control_TGFB1	0.975	0.991	125.984	1.41059	not
STK17B	-0.872731	3.5406	73.1708	4.12311e-07	1.22527e-05	TGFB1	BH	glm	control_TGFB1	0.461	0.258	11.6366	0.546112	not
RASGEF1A	-1.0085	3.10011	72.5546	4.17192e-07	1.23805e-05	TGFB1	BH	glm	control_TGFB1	0.41	0.212	8.57484	0.497063	down
FBXO32	-0.475063	8.61594	72.8498	4.20791e-07	1.24701e-05	TGFB1	BH	glm	control_TGFB1	0.995	0.996	392.335	0.719435	not
REEP3	0.520795	7.29091	72.7228	4.25394e-07	1.25891e-05	TGFB1	BH	glm	control_TGFB1	0.995	0.997	156.597	1.43475	not
ENSECAG00000018072	0.564873	6.75775	72.6712	4.27286e-07	1.26276e-05	TGFB1	BH	glm	control_TGFB1	0.95	0.985	108.215	1.47926	not
ATP5MC2	-0.421473	8.47078	72.6465	4.28181e-07	1.26278e-05	TGFB1	BH	glm	control_TGFB1	1	0.999	354.779	0.746662	not
TAGLN2	0.715628	9.95677	101.498	4.28954e-07	1.26278e-05	TGFB1	BH	glm	control_TGFB1	1	1	993.77	1.6422	not
FOSB	-1.00037	3.96685	72.7884	4.2906e-07	1.26278e-05	TGFB1	BH	glm	control_TGFB1	0.446	0.289	15.6365	0.499872	down
CKB	1.43508	2.9036	72.6867	4.30805e-07	1.26618e-05	TGFB1	BH	glm	control_TGFB1	0.09	0.237	7.48294	2.70397	up
TBL1XR1	0.558192	6.35531	72.3777	4.38192e-07	1.28535e-05	TGFB1	BH	glm	control_TGFB1	0.901	0.93	81.8724	1.47242	not
LIMA1	-0.497439	7.31858	72.3685	4.38529e-07	1.28535e-05	TGFB1	BH	glm	control_TGFB1	0.999	0.981	159.629	0.708363	not
GASK1B	0.765542	4.62153	72.3494	4.39574e-07	1.28615e-05	TGFB1	BH	glm	control_TGFB1	0.515	0.681	24.6162	1.70001	not
FAM20A	-1.18443	2.81272	72.4958	4.40002e-07	1.28615e-05	TGFB1	BH	glm	control_TGFB1	0.285	0.123	7.02607	0.44	down
EFEMP1	-2.01847	4.51231	157.445	4.46349e-07	1.30293e-05	TGFB1	BH	glm	control_TGFB1	0.733	0.288	22.8214	0.24682	down
ATP2A3	-2.06566	1.00362	66.5968	4.51097e-07	1.31413e-05	TGFB1	BH	glm	control_TGFB1	0.139	0.031	2.00503	0.238878	down
OXCT2	1.22732	2.72018	72.2018	4.51413e-07	1.31413e-05	TGFB1	BH	glm	control_TGFB1	0.173	0.294	6.58957	2.34132	up
PTK7	0.540294	7.08481	72.0016	4.5262e-07	1.31585e-05	TGFB1	BH	glm	control_TGFB1	0.991	0.996	135.75	1.45427	not
TTC38	-0.886928	3.66099	71.9996	4.57798e-07	1.3291e-05	TGFB1	BH	glm	control_TGFB1	0.586	0.332	12.6493	0.540765	not
ANKRD44	1.12153	3.4629	71.8444	4.6414e-07	1.34416e-05	TGFB1	BH	glm	control_TGFB1	0.233	0.379	11.0265	2.17578	up
TUBB2B	0.569394	5.90996	71.7093	4.64238e-07	1.34416e-05	TGFB1	BH	glm	control_TGFB1	0.813	0.886	60.1277	1.4839	not
ENSECAG00000043767	0.411149	8.88396	71.6141	4.68049e-07	1.35304e-05	TGFB1	BH	glm	control_TGFB1	1	1	472.43	1.32974	not
SHROOM4	1.22434	3.07091	71.7369	4.6857e-07	1.35304e-05	TGFB1	BH	glm	control_TGFB1	0.143	0.269	8.40301	2.33648	up
ZNF697	1.29993	2.24211	71.7702	4.73609e-07	1.36575e-05	TGFB1	BH	glm	control_TGFB1	0.113	0.226	4.73087	2.46217	up
FRMD4B	0.987063	3.88312	71.511	4.7658e-07	1.37114e-05	TGFB1	BH	glm	control_TGFB1	0.326	0.467	14.7549	1.98215	not
RNF24	-0.464561	7.991	71.4019	4.76757e-07	1.37114e-05	TGFB1	BH	glm	control_TGFB1	0.997	0.99	254.409	0.724691	not
ENSECAG00000009605	1.03789	3.47503	71.4748	4.77815e-07	1.37234e-05	TGFB1	BH	glm	control_TGFB1	0.297	0.462	11.1196	2.05322	up
VASP	0.506039	7.1984	71.264	4.82519e-07	1.384e-05	TGFB1	BH	glm	control_TGFB1	0.979	0.996	146.871	1.42015	not
LAPTM4B	-0.610512	5.44065	71.159	4.87138e-07	1.39538e-05	TGFB1	BH	glm	control_TGFB1	0.899	0.735	43.4308	0.654964	not
MAST2	0.676469	6.09958	71.1003	4.89501e-07	1.39926e-05	TGFB1	BH	glm	control_TGFB1	0.842	0.905	68.5737	1.59822	not
FOCAD	0.662373	5.14271	71.0938	4.89801e-07	1.39926e-05	TGFB1	BH	glm	control_TGFB1	0.658	0.749	35.3272	1.58268	not
BMP6	-1.99584	2.49512	89.69	4.91941e-07	1.40177e-05	TGFB1	BH	glm	control_TGFB1	0.229	0.062	5.63776	0.250722	down
EREG	1.83928	7.46027	241.1	4.91988e-07	1.40177e-05	TGFB1	BH	glm	control_TGFB1	0.553	0.841	176.102	3.57832	up
LGALS3BP	-1.22528	2.21776	66.198	4.94087e-07	1.40589e-05	TGFB1	BH	glm	control_TGFB1	0.249	0.098	4.65172	0.427713	down
RHOB	-0.811809	6.26904	83.2391	4.98946e-07	1.41783e-05	TGFB1	BH	glm	control_TGFB1	0.949	0.853	77.1206	0.569667	not
DSC2	1.36475	2.34909	70.7891	5.03019e-07	1.42751e-05	TGFB1	BH	glm	control_TGFB1	0.111	0.189	5.09502	2.57532	up
FAM110A	1.18486	2.70865	70.8863	5.05669e-07	1.43167e-05	TGFB1	BH	glm	control_TGFB1	0.163	0.283	6.53709	2.27342	up
ENSECAG00000055480	0.394849	8.81538	70.7241	5.05823e-07	1.43167e-05	TGFB1	BH	glm	control_TGFB1	1	1	450.498	1.3148	not
ADGRB3	4.04287	0.072229	64.6171	5.09112e-07	1.43908e-05	TGFB1	BH	glm	control_TGFB1	0.005	0.022	1.05134	16.4826	up
PTPRG	0.510372	8.30678	70.4163	5.19688e-07	1.46591e-05	TGFB1	BH	glm	control_TGFB1	0.993	0.997	316.657	1.42442	not
GOLPH3	0.599726	6.65164	70.4103	5.19973e-07	1.46591e-05	TGFB1	BH	glm	control_TGFB1	0.957	0.978	100.541	1.51543	not
CRYL1	0.784433	4.0306	70.4545	5.21205e-07	1.46746e-05	TGFB1	BH	glm	control_TGFB1	0.458	0.583	16.343	1.72242	not
CXCL6	-1.50454	8.8295	227.926	5.28271e-07	1.4854e-05	TGFB1	BH	glm	control_TGFB1	0.841	0.597	454.931	0.352442	down
ABHD17C	1.1317	3.01566	70.2223	5.33696e-07	1.49869e-05	TGFB1	BH	glm	control_TGFB1	0.187	0.334	8.08732	2.19116	up
SLC22A15	0.839819	4.66201	70.0343	5.37737e-07	1.50806e-05	TGFB1	BH	glm	control_TGFB1	0.515	0.623	25.3166	1.78983	not
ENSECAG00000013635	-0.393464	10.5882	69.934	5.4228e-07	1.51881e-05	TGFB1	BH	glm	control_TGFB1	1	1	1539.44	0.7613	not
COL5A1	0.456897	8.58337	69.8064	5.48443e-07	1.53407e-05	TGFB1	BH	glm	control_TGFB1	1	1	383.576	1.37259	not
TM4SF19	3.13541	0.0750892	57.302	5.50994e-07	1.53919e-05	TGFB1	BH	glm	control_TGFB1	0.009	0.066	1.05343	8.78724	up
RRBP1	0.40695	9.1629	69.7127	5.53023e-07	1.54285e-05	TGFB1	BH	glm	control_TGFB1	1	1	573.203	1.32588	not
TNC	1.4284	8.59143	205.33	5.55369e-07	1.54738e-05	TGFB1	BH	glm	control_TGFB1	0.877	0.987	385.725	2.69148	up
CHRD	-1.76324	1.48518	63.6441	5.57544e-07	1.5492e-05	TGFB1	BH	glm	control_TGFB1	0.19	0.055	2.79951	0.294586	down
SLC20A1	-0.519466	6.11649	69.612	5.58024e-07	1.5492e-05	TGFB1	BH	glm	control_TGFB1	0.938	0.874	69.3819	0.69763	not
SPOCK3	1.27484	3.35894	69.4859	5.58192e-07	1.5492e-05	TGFB1	BH	glm	control_TGFB1	0.123	0.234	10.2598	2.41972	up
HSP90B1	0.524359	10.107	71.7503	5.69591e-07	1.57788e-05	TGFB1	BH	glm	control_TGFB1	1	1	1102.86	1.43829	not
KCNQ1	-0.640477	4.89264	69.386	5.69999e-07	1.57788e-05	TGFB1	BH	glm	control_TGFB1	0.642	0.471	29.7051	0.641501	not
G6PD	-0.792435	4.84431	69.3065	5.7428e-07	1.58768e-05	TGFB1	BH	glm	control_TGFB1	0.823	0.599	28.7264	0.577369	not
VGLL4	0.487317	6.90965	69.254	5.76073e-07	1.59059e-05	TGFB1	BH	glm	control_TGFB1	0.966	0.976	120.23	1.40184	not
IGFBP3	4.20212	5.58219	312.634	5.80036e-07	1.59861e-05	TGFB1	BH	glm	control_TGFB1	0.143	0.439	47.9078	18.4062	up
CXCL12	-1.94287	1.13279	62.1706	5.80473e-07	1.59861e-05	TGFB1	BH	glm	control_TGFB1	0.125	0.036	2.19283	0.260099	down
SLC43A2	1.22497	2.37973	69.2552	5.81853e-07	1.60036e-05	TGFB1	BH	glm	control_TGFB1	0.118	0.215	5.20438	2.3375	up
H3-3B	0.492791	8.97951	69.0838	5.84886e-07	1.60664e-05	TGFB1	BH	glm	control_TGFB1	1	1	504.778	1.40716	not
ENSECAG00000000968	-1.32606	5.17758	112.064	5.89717e-07	1.61783e-05	TGFB1	BH	glm	control_TGFB1	0.864	0.581	36.1916	0.398856	down
COL14A1	-0.997187	5.38235	88.6105	5.9087e-07	1.61892e-05	TGFB1	BH	glm	control_TGFB1	0.696	0.43	41.7109	0.500976	not
COG5	0.598843	5.3459	68.9308	5.9307e-07	1.62111e-05	TGFB1	BH	glm	control_TGFB1	0.758	0.824	40.6701	1.5145	not
ENSECAG00000003049	-0.709161	5.00424	68.9331	5.9318e-07	1.62111e-05	TGFB1	BH	glm	control_TGFB1	0.795	0.637	32.0941	0.611676	not
ENHO	-0.669488	5.11242	68.9035	5.94948e-07	1.62387e-05	TGFB1	BH	glm	control_TGFB1	0.809	0.616	34.5932	0.62873	not
SPIRE1	0.588554	6.39594	68.8498	5.97302e-07	1.62822e-05	TGFB1	BH	glm	control_TGFB1	0.899	0.936	84.2114	1.50374	not
H2AC20	-0.609	5.21923	68.7531	6.02642e-07	1.64069e-05	TGFB1	BH	glm	control_TGFB1	0.832	0.649	37.2516	0.655651	not
NUCB2	0.485031	7.88176	68.6981	6.0546e-07	1.64627e-05	TGFB1	BH	glm	control_TGFB1	0.999	1	235.856	1.39962	not
FAT3	1.37353	2.7259	65.4274	6.10776e-07	1.65862e-05	TGFB1	BH	glm	control_TGFB1	0.09	0.174	6.61574	2.59103	up
EXOSC5	0.531446	6.50677	68.5465	6.13793e-07	1.6647e-05	TGFB1	BH	glm	control_TGFB1	0.955	0.99	90.9355	1.44538	not
TUBB3	1.4691	6.15804	157.038	6.16293e-07	1.66937e-05	TGFB1	BH	glm	control_TGFB1	0.584	0.845	71.4091	2.76849	up
SLC44A1	0.608665	6.25249	68.4794	6.17517e-07	1.67047e-05	TGFB1	BH	glm	control_TGFB1	0.887	0.938	76.2406	1.52485	not
FBXL7	-0.637826	6.80447	69.0051	6.1826e-07	1.67047e-05	TGFB1	BH	glm	control_TGFB1	0.951	0.862	111.776	0.642681	not
FZD1	-0.614481	5.31752	68.2982	6.27852e-07	1.69425e-05	TGFB1	BH	glm	control_TGFB1	0.881	0.729	39.8779	0.653165	not
SNX29	0.616979	5.27281	68.2632	6.29801e-07	1.69737e-05	TGFB1	BH	glm	control_TGFB1	0.672	0.782	38.6611	1.53366	not
CUTA	-0.557822	6.03712	68.026	6.43369e-07	1.73176e-05	TGFB1	BH	glm	control_TGFB1	0.983	0.914	65.668	0.679327	not
NPDC1	-0.672536	5.78822	67.9994	6.4507e-07	1.73416e-05	TGFB1	BH	glm	control_TGFB1	0.899	0.765	55.262	0.627403	not
TSPAN4	-0.652525	6.71378	69.1796	6.46961e-07	1.73707e-05	TGFB1	BH	glm	control_TGFB1	0.991	0.951	104.966	0.636166	not
AXL	-0.52513	6.15542	67.8703	6.52508e-07	1.74977e-05	TGFB1	BH	glm	control_TGFB1	0.963	0.891	71.28	0.694897	not
P3H4	0.487563	7.21852	67.8006	6.56593e-07	1.75852e-05	TGFB1	BH	glm	control_TGFB1	0.993	0.997	148.933	1.40207	not
RPL38	-0.370554	10.1204	67.6576	6.65172e-07	1.77841e-05	TGFB1	BH	glm	control_TGFB1	1	1	1113.1	0.773486	not
LPAR2	-1.20767	2.09274	66.2512	6.65679e-07	1.77841e-05	TGFB1	BH	glm	control_TGFB1	0.264	0.11	4.26557	0.432966	down
CLU	-0.414995	8.13363	67.5524	6.71582e-07	1.79194e-05	TGFB1	BH	glm	control_TGFB1	1	0.997	280.845	0.750022	not
SIRT3	-0.828965	4.08753	67.5593	6.74489e-07	1.79746e-05	TGFB1	BH	glm	control_TGFB1	0.632	0.424	17.0008	0.562933	not
SERPINF1	-1.01024	6.6503	106.707	6.89119e-07	1.83417e-05	TGFB1	BH	glm	control_TGFB1	0.959	0.849	100.448	0.496465	down
SHTN1	-0.663638	4.99719	67.2368	6.93232e-07	1.84283e-05	TGFB1	BH	glm	control_TGFB1	0.803	0.616	31.9378	0.631284	not
BMP1	0.486596	6.56779	67.1641	6.95834e-07	1.84745e-05	TGFB1	BH	glm	control_TGFB1	0.963	0.981	94.864	1.40113	not
RANBP3L	1.16055	2.57039	66.8936	7.04217e-07	1.86739e-05	TGFB1	BH	glm	control_TGFB1	0.145	0.255	5.9397	2.23542	up
SNX18	-0.682326	5.14451	66.9358	7.10785e-07	1.88248e-05	TGFB1	BH	glm	control_TGFB1	0.833	0.675	35.3713	0.62316	not
SMAD3	-0.99668	5.41602	87.8176	7.15184e-07	1.89179e-05	TGFB1	BH	glm	control_TGFB1	0.777	0.546	42.6957	0.501152	not
GLI2	0.837268	4.40334	66.8461	7.17352e-07	1.89519e-05	TGFB1	BH	glm	control_TGFB1	0.488	0.602	21.161	1.78666	not
IFNAR2	-1.3597	2.39127	66.9829	7.20776e-07	1.90189e-05	TGFB1	BH	glm	control_TGFB1	0.263	0.105	5.24617	0.389663	down
ENSECAG00000022376	-0.510899	6.07438	66.7677	7.21673e-07	1.90192e-05	TGFB1	BH	glm	control_TGFB1	0.906	0.843	67.3863	0.701785	not
ENSECAG00000033024	-0.785964	4.07356	66.7035	7.26423e-07	1.91208e-05	TGFB1	BH	glm	control_TGFB1	0.653	0.389	16.8369	0.579964	not
CMBL	-0.909332	3.19949	66.7864	7.30219e-07	1.91971e-05	TGFB1	BH	glm	control_TGFB1	0.448	0.251	9.18635	0.532432	not
ENSECAG00000034339	-0.739869	4.80193	65.9919	7.31949e-07	1.9219e-05	TGFB1	BH	glm	control_TGFB1	0.733	0.602	27.895	0.598794	not
ENSECAG00000024071	-0.498793	6.16552	66.4734	7.41496e-07	1.94459e-05	TGFB1	BH	glm	control_TGFB1	0.981	0.908	71.7807	0.707699	not
HSPA12B	-1.62008	1.77927	60.5098	7.43073e-07	1.94634e-05	TGFB1	BH	glm	control_TGFB1	0.223	0.074	3.43252	0.325317	down
ZNF217	-0.709566	4.48972	66.4137	7.46408e-07	1.95269e-05	TGFB1	BH	glm	control_TGFB1	0.671	0.5	22.4667	0.611504	not
FADS2	1.14018	5.1252	94.7334	7.52798e-07	1.96701e-05	TGFB1	BH	glm	control_TGFB1	0.61	0.78	34.901	2.20409	up
FBXO15	1.6361	1.40782	61.2008	7.59381e-07	1.98179e-05	TGFB1	BH	glm	control_TGFB1	0.05	0.121	2.65335	3.10825	up
ENSECAG00000019719	-0.38679	10.6332	66.1718	7.62405e-07	1.98726e-05	TGFB1	BH	glm	control_TGFB1	1	1	1588.19	0.764829	not
ENSECAG00000024512	-0.49531	6.25547	66.0261	7.72836e-07	2.012e-05	TGFB1	BH	glm	control_TGFB1	0.936	0.862	76.3982	0.709409	not
PTPRD	-0.673915	4.66391	62.1402	7.74037e-07	2.01268e-05	TGFB1	BH	glm	control_TGFB1	0.474	0.382	25.35	0.626803	not
CHSY1	0.687604	4.96054	65.8513	7.85725e-07	2.0406e-05	TGFB1	BH	glm	control_TGFB1	0.613	0.713	31.1367	1.61061	not
BFSP2	2.49375	1.48949	62.417	7.89031e-07	2.0467e-05	TGFB1	BH	glm	control_TGFB1	0.039	0.165	2.8079	5.63241	up
DMPK	-0.830073	3.86757	65.8174	7.90207e-07	2.04728e-05	TGFB1	BH	glm	control_TGFB1	0.587	0.366	14.5967	0.562501	not
CYCS	0.459252	8.23259	65.7631	7.91921e-07	2.04924e-05	TGFB1	BH	glm	control_TGFB1	1	1	300.785	1.37483	not
N6AMT1	-0.846612	4.53784	65.5091	8.13149e-07	2.10163e-05	TGFB1	BH	glm	control_TGFB1	0.73	0.53	23.2288	0.556089	not
NDP	5.88253	0.221226	72.0389	8.22013e-07	2.12198e-05	TGFB1	BH	glm	control_TGFB1	0.001	0.054	1.16572	58.9955	up
PPT1	0.599143	5.73334	65.2961	8.27318e-07	2.1289e-05	TGFB1	BH	glm	control_TGFB1	0.841	0.922	53.1995	1.51482	not
CALU	0.428963	8.61048	65.2914	8.27593e-07	2.1289e-05	TGFB1	BH	glm	control_TGFB1	1	1	390.853	1.34627	not
PPM1H	1.15847	5.1999	96.6587	8.27673e-07	2.1289e-05	TGFB1	BH	glm	control_TGFB1	0.497	0.665	36.7558	2.23221	up
CAPN5	-2.21193	0.178629	55.5652	8.33806e-07	2.1421e-05	TGFB1	BH	glm	control_TGFB1	0.085	0.019	1.13181	0.215846	down
PLEKHA3	0.614029	5.94669	65.1957	8.35104e-07	2.14287e-05	TGFB1	BH	glm	control_TGFB1	0.879	0.943	61.6782	1.53053	not
TRAF7	-0.837517	4.57732	65.1194	8.42322e-07	2.1588e-05	TGFB1	BH	glm	control_TGFB1	0.774	0.535	23.8732	0.559606	not
AHR	-0.86272	5.52108	76.2904	8.45188e-07	2.16356e-05	TGFB1	BH	glm	control_TGFB1	0.736	0.594	45.9208	0.549915	not
GLB1	0.596075	5.76188	65.0265	8.48528e-07	2.16952e-05	TGFB1	BH	glm	control_TGFB1	0.861	0.905	54.2625	1.5116	not
ZFP36L2	-0.807711	4.66851	64.9686	8.53873e-07	2.18058e-05	TGFB1	BH	glm	control_TGFB1	0.711	0.506	25.431	0.571288	not
RPS6KC1	0.491592	6.27454	64.8096	8.65972e-07	2.20885e-05	TGFB1	BH	glm	control_TGFB1	0.918	0.935	77.4151	1.406	not
KNG1	-5.0318	-0.391532	67.3159	8.69204e-07	2.21446e-05	TGFB1	BH	glm	control_TGFB1	0.059	0.001	0.76232	0.0305687	down
CCDC149	0.750224	4.00235	64.5973	8.84947e-07	2.25188e-05	TGFB1	BH	glm	control_TGFB1	0.405	0.547	16.0261	1.68205	not
TGFB3	1.01983	3.21541	64.6299	8.87067e-07	2.2546e-05	TGFB1	BH	glm	control_TGFB1	0.24	0.35	9.28825	2.02767	up
WNT10B	-1.00014	2.71816	64.6856	8.89409e-07	2.25788e-05	TGFB1	BH	glm	control_TGFB1	0.329	0.169	6.58035	0.49995	down
DUSP6	-1.0763	4.81074	82.0093	8.98325e-07	2.27586e-05	TGFB1	BH	glm	control_TGFB1	0.726	0.496	28.0657	0.474242	down
EEPD1	-0.861628	3.97465	64.4431	8.98617e-07	2.27586e-05	TGFB1	BH	glm	control_TGFB1	0.541	0.342	15.7214	0.550331	not
TAP2	-1.07122	2.91044	64.308	9.09711e-07	2.3002e-05	TGFB1	BH	glm	control_TGFB1	0.424	0.201	7.51845	0.475917	down
ATIC	0.520407	7.09385	64.2808	9.10374e-07	2.3002e-05	TGFB1	BH	glm	control_TGFB1	0.989	0.999	136.604	1.43436	not
EDEM1	0.535071	6.13097	64.2578	9.12408e-07	2.30262e-05	TGFB1	BH	glm	control_TGFB1	0.905	0.957	70.0818	1.44901	not
ENSECAG00000045816	-1.09826	2.95357	64.1256	9.16015e-07	2.309e-05	TGFB1	BH	glm	control_TGFB1	0.365	0.19	7.74666	0.467081	down
CD47	-0.548393	5.90193	64.0678	9.2905e-07	2.33911e-05	TGFB1	BH	glm	control_TGFB1	0.931	0.829	59.794	0.683781	not
RNF169	0.545799	5.63749	64.0502	9.3063e-07	2.34015e-05	TGFB1	BH	glm	control_TGFB1	0.754	0.793	49.7798	1.45983	not
DDX60	-1.74761	2.01017	62.4394	9.31647e-07	2.34015e-05	TGFB1	BH	glm	control_TGFB1	0.239	0.071	4.02831	0.297795	down
CHST11	0.678021	5.14102	63.9028	9.4392e-07	2.3682e-05	TGFB1	BH	glm	control_TGFB1	0.639	0.75	35.2858	1.59994	not
ARHGAP28	0.480765	7.84272	63.7954	9.53429e-07	2.38926e-05	TGFB1	BH	glm	control_TGFB1	0.982	0.992	229.559	1.39548	not
IFT20	0.499978	7.14912	63.7554	9.57088e-07	2.39293e-05	TGFB1	BH	glm	control_TGFB1	0.991	0.998	141.939	1.41419	not
SH3PXD2A	0.482615	6.31516	63.7552	9.57127e-07	2.39293e-05	TGFB1	BH	glm	control_TGFB1	0.911	0.937	79.6253	1.39727	not
RMC1	0.665565	4.9195	63.5916	9.72369e-07	2.4282e-05	TGFB1	BH	glm	control_TGFB1	0.686	0.765	30.2633	1.58619	not
ENSECAG00000053801	-1.2122	2.21862	62.1546	9.80653e-07	2.44604e-05	TGFB1	BH	glm	control_TGFB1	0.267	0.115	4.65448	0.43161	down
DACT1	1.22039	2.70102	62.5391	9.87128e-07	2.45933e-05	TGFB1	BH	glm	control_TGFB1	0.171	0.31	6.5026	2.3301	up
EIF3D	-0.46386	7.55816	63.4004	9.90196e-07	2.46411e-05	TGFB1	BH	glm	control_TGFB1	1	0.999	188.467	0.725044	not
SLC16A11	-0.796391	3.72857	63.4017	9.93655e-07	2.46984e-05	TGFB1	BH	glm	control_TGFB1	0.57	0.345	13.256	0.575788	not
SMAD2	-0.53849	6.11882	63.3278	9.972e-07	2.47578e-05	TGFB1	BH	glm	control_TGFB1	0.949	0.85	69.4942	0.688491	not
EEF1A1	-0.36902	12.4541	63.2978	9.99985e-07	2.47982e-05	TGFB1	BH	glm	control_TGFB1	1	1	5611.4	0.774308	not
BDH1	1.36633	1.8758	61.6353	1.00317e-06	2.48485e-05	TGFB1	BH	glm	control_TGFB1	0.093	0.185	3.67005	2.57813	up
MPZL1	0.468324	7.09399	63.2227	1.00725e-06	2.49208e-05	TGFB1	BH	glm	control_TGFB1	0.991	0.993	136.617	1.3835	not
ST6GAL1	0.764179	3.78087	63.0731	1.02282e-06	2.52766e-05	TGFB1	BH	glm	control_TGFB1	0.331	0.438	13.7453	1.6984	not
ARFGAP1	0.530359	6.9371	63.0042	1.0287e-06	2.53928e-05	TGFB1	BH	glm	control_TGFB1	0.992	0.995	122.539	1.44429	not
UBFD1	0.506774	6.30625	62.9834	1.03081e-06	2.54156e-05	TGFB1	BH	glm	control_TGFB1	0.958	0.973	79.1352	1.42087	not
NUSAP1	0.496297	7.39494	62.9339	1.0357e-06	2.55067e-05	TGFB1	BH	glm	control_TGFB1	0.995	0.999	168.306	1.41059	not
ENSECAG00000033624	2.32556	1.20341	62.2749	1.04385e-06	2.5678e-05	TGFB1	BH	glm	control_TGFB1	0.025	0.08	2.30283	5.01259	up
NALF1	0.57857	6.4939	62.8081	1.04838e-06	2.57598e-05	TGFB1	BH	glm	control_TGFB1	0.61	0.756	90.1279	1.49337	not
PLSCR1	-1.71973	1.27431	61.13	1.05476e-06	2.58869e-05	TGFB1	BH	glm	control_TGFB1	0.168	0.047	2.41883	0.303606	down
DNAJB11	0.657994	6.36744	64.639	1.05636e-06	2.58965e-05	TGFB1	BH	glm	control_TGFB1	0.933	0.972	82.564	1.57789	not
DCTN6	0.534926	6.46353	62.7093	1.05847e-06	2.59186e-05	TGFB1	BH	glm	control_TGFB1	0.951	0.979	88.2501	1.44887	not
MAPK15	-1.17122	2.12931	61.9824	1.068e-06	2.6122e-05	TGFB1	BH	glm	control_TGFB1	0.272	0.114	4.37508	0.444047	down
CECR2	0.862162	4.49615	62.6102	1.06965e-06	2.61326e-05	TGFB1	BH	glm	control_TGFB1	0.346	0.471	22.5671	1.81776	not
ARHGAP20	0.92726	4.30509	63.865	1.08017e-06	2.63596e-05	TGFB1	BH	glm	control_TGFB1	0.318	0.403	19.768	1.90166	not
SLC48A1	-1.07987	2.56146	60.5826	1.08175e-06	2.6368e-05	TGFB1	BH	glm	control_TGFB1	0.343	0.161	5.90305	0.47307	down
CNTN4	1.93402	1.76552	67.8608	1.09264e-06	2.66032e-05	TGFB1	BH	glm	control_TGFB1	0.048	0.101	3.39996	3.8212	up
SLC35A2	0.548644	6.15725	62.3547	1.09561e-06	2.66454e-05	TGFB1	BH	glm	control_TGFB1	0.905	0.962	71.3701	1.46271	not
SRPX2	1.19786	5.38963	100.75	1.12453e-06	2.73177e-05	TGFB1	BH	glm	control_TGFB1	0.634	0.882	41.9218	2.29398	up
AP5B1	-1.10364	3.04304	61.9644	1.13476e-06	2.75122e-05	TGFB1	BH	glm	control_TGFB1	0.425	0.218	8.24228	0.465342	down
PMVK	0.506903	6.78169	61.9911	1.13511e-06	2.75122e-05	TGFB1	BH	glm	control_TGFB1	0.952	0.976	110.025	1.421	not
JAKMIP1	2.90267	0.669144	54.7439	1.14461e-06	2.77112e-05	TGFB1	BH	glm	control_TGFB1	0.014	0.066	1.59013	7.47811	up
COL4A3	2.09661	2.13303	68.3865	1.14738e-06	2.7747e-05	TGFB1	BH	glm	control_TGFB1	0.048	0.134	4.38638	4.27704	up
MANF	0.551625	8.79954	66.6415	1.15766e-06	2.79639e-05	TGFB1	BH	glm	control_TGFB1	0.999	1	445.579	1.46574	not
TFAP2C	0.819015	3.71452	61.8363	1.15926e-06	2.7971e-05	TGFB1	BH	glm	control_TGFB1	0.328	0.471	13.1275	1.7642	not
NAP1L3	1.30738	1.82845	59.1965	1.16748e-06	2.81377e-05	TGFB1	BH	glm	control_TGFB1	0.093	0.182	3.55156	2.47492	up
ABL2	-0.541818	6.42077	61.661	1.17247e-06	2.82263e-05	TGFB1	BH	glm	control_TGFB1	0.95	0.872	85.6732	0.686905	not
BCL7A	1.32445	2.78891	61.7334	1.17749e-06	2.83154e-05	TGFB1	BH	glm	control_TGFB1	0.162	0.303	6.91107	2.50437	up
ENSECAG00000028459	-1.5473	1.69101	57.6923	1.20835e-06	2.90247e-05	TGFB1	BH	glm	control_TGFB1	0.208	0.074	3.22882	0.34215	down
DNASE1L1	-0.811519	4.24801	61.3283	1.21369e-06	2.91203e-05	TGFB1	BH	glm	control_TGFB1	0.651	0.437	19.0011	0.569781	not
TRPV2	-0.561902	5.72077	61.2739	1.21816e-06	2.91951e-05	TGFB1	BH	glm	control_TGFB1	0.927	0.792	52.7379	0.677408	not
BMP7	3.82758	-0.0899157	56.7433	1.2245e-06	2.93141e-05	TGFB1	BH	glm	control_TGFB1	0.005	0.047	0.939578	14.1976	up
CTH	0.831077	3.82295	61.19	1.23136e-06	2.94252e-05	TGFB1	BH	glm	control_TGFB1	0.401	0.55	14.1521	1.77901	not
PIRT	1.64119	2.01608	60.2969	1.23189e-06	2.94252e-05	TGFB1	BH	glm	control_TGFB1	0.089	0.203	4.04483	3.11924	up
GPAT3	-0.672663	4.87714	61.0984	1.24257e-06	2.96474e-05	TGFB1	BH	glm	control_TGFB1	0.687	0.58	29.3877	0.627348	not
SEC61G	0.404836	9.14679	61.0352	1.24705e-06	2.97212e-05	TGFB1	BH	glm	control_TGFB1	1	1	566.837	1.32394	not
TMEM65	0.499881	6.69798	61.0113	1.25004e-06	2.97592e-05	TGFB1	BH	glm	control_TGFB1	0.927	0.964	103.823	1.4141	not
KIAA0586	0.877811	3.72555	60.979	1.25543e-06	2.98544e-05	TGFB1	BH	glm	control_TGFB1	0.322	0.442	13.2283	1.83759	not
NAALADL1	-1.30152	2.41486	57.7952	1.26912e-06	3.01464e-05	TGFB1	BH	glm	control_TGFB1	0.31	0.121	5.3327	0.405697	down
SORT1	1.50363	1.31339	55.2361	1.27251e-06	3.01935e-05	TGFB1	BH	glm	control_TGFB1	0.054	0.129	2.48525	2.83555	up
KPNA1	0.560314	5.85031	60.6877	1.29094e-06	3.0597e-05	TGFB1	BH	glm	control_TGFB1	0.831	0.882	57.6924	1.47459	not
SMAD1	-0.604678	4.8715	60.6491	1.29753e-06	3.07193e-05	TGFB1	BH	glm	control_TGFB1	0.794	0.621	29.2731	0.657618	not
TSPYL2	0.776215	4.02084	60.6274	1.301e-06	3.07467e-05	TGFB1	BH	glm	control_TGFB1	0.433	0.542	16.2328	1.71263	not
CAMK2D	-0.450409	7.35203	60.6047	1.30156e-06	3.07467e-05	TGFB1	BH	glm	control_TGFB1	0.986	0.957	163.373	0.731835	not
MIPOL1	-0.631152	4.81019	60.5762	1.3061e-06	3.082e-05	TGFB1	BH	glm	control_TGFB1	0.675	0.5	28.055	0.645661	not
LRRN4CL	-1.60445	5.44667	141.336	1.31736e-06	3.10515e-05	TGFB1	BH	glm	control_TGFB1	0.834	0.507	43.6124	0.32886	down
ZNF219	-1.11769	2.36965	59.6686	1.32082e-06	3.10736e-05	TGFB1	BH	glm	control_TGFB1	0.301	0.14	5.16817	0.460831	down
SLC15A3	-2.3989	0.127904	54.9396	1.3212e-06	3.10736e-05	TGFB1	BH	glm	control_TGFB1	0.081	0.015	1.0927	0.189609	down
CFAP210	-0.827067	3.88609	60.3764	1.33364e-06	3.13317e-05	TGFB1	BH	glm	control_TGFB1	0.41	0.277	14.7853	0.563674	not
EPHA4	-0.842271	4.56104	60.6406	1.3575e-06	3.18574e-05	TGFB1	BH	glm	control_TGFB1	0.56	0.43	23.6054	0.557765	not
APCDD1	-1.13965	3.4355	61.1595	1.36081e-06	3.19e-05	TGFB1	BH	glm	control_TGFB1	0.405	0.238	10.819	0.453869	down
ENSECAG00000055953	-0.618067	4.93204	60.1473	1.36291e-06	3.19145e-05	TGFB1	BH	glm	control_TGFB1	0.839	0.657	30.5276	0.651544	not
TMEM178B	1.2835	2.53572	56.238	1.37085e-06	3.20652e-05	TGFB1	BH	glm	control_TGFB1	0.101	0.181	5.79865	2.43428	up
LAP3	0.500073	6.71004	60.0678	1.37336e-06	3.2089e-05	TGFB1	BH	glm	control_TGFB1	0.977	0.981	104.694	1.41429	not
SDC2	-0.462624	6.57843	59.9647	1.3877e-06	3.23887e-05	TGFB1	BH	glm	control_TGFB1	0.979	0.947	95.5666	0.725665	not
CDKAL1	0.554244	6.36515	59.8996	1.39679e-06	3.25653e-05	TGFB1	BH	glm	control_TGFB1	0.896	0.933	82.4328	1.4684	not
TMSB4X	0.42834	13.2587	59.8137	1.40886e-06	3.28112e-05	TGFB1	BH	glm	control_TGFB1	1	1	9801.06	1.34568	not
STXBP1	0.601449	4.96233	59.744	1.41921e-06	3.30045e-05	TGFB1	BH	glm	control_TGFB1	0.639	0.734	31.1752	1.51724	not
CHD9	0.528945	6.51232	59.7341	1.42024e-06	3.30045e-05	TGFB1	BH	glm	control_TGFB1	0.927	0.96	91.2861	1.44287	not
NUDC	0.411741	7.71104	59.7103	1.42363e-06	3.30473e-05	TGFB1	BH	glm	control_TGFB1	0.999	0.999	209.533	1.33029	not
TP53	-0.546849	5.26792	59.6931	1.42661e-06	3.30808e-05	TGFB1	BH	glm	control_TGFB1	0.897	0.733	38.5303	0.684514	not
GJA1	0.631405	5.80265	59.6427	1.43369e-06	3.32089e-05	TGFB1	BH	glm	control_TGFB1	0.779	0.853	55.8178	1.54907	not
BCAS4	0.633529	5.30144	59.3756	1.47308e-06	3.40845e-05	TGFB1	BH	glm	control_TGFB1	0.735	0.834	39.4359	1.55136	not
TPGS1	-0.652914	5.55568	59.3438	1.47765e-06	3.41533e-05	TGFB1	BH	glm	control_TGFB1	0.934	0.759	47.0355	0.635995	not
CNPY2	0.445634	7.39455	59.176	1.50274e-06	3.46873e-05	TGFB1	BH	glm	control_TGFB1	1	0.999	168.261	1.36191	not
KCNK6	0.816344	3.72705	59.2544	1.50478e-06	3.46873e-05	TGFB1	BH	glm	control_TGFB1	0.341	0.476	13.242	1.76094	not
GPX4	-0.404034	8.7846	59.1572	1.50561e-06	3.46873e-05	TGFB1	BH	glm	control_TGFB1	1	1	440.99	0.755742	not
NFKB1	-0.482579	7.41481	59.1465	1.50725e-06	3.46878e-05	TGFB1	BH	glm	control_TGFB1	0.951	0.941	170.64	0.715697	not
DENND1B	0.628926	5.06857	59.0449	1.52317e-06	3.50165e-05	TGFB1	BH	glm	control_TGFB1	0.619	0.704	33.5576	1.54641	not
LIPG	1.05861	3.49094	59.0566	1.5301e-06	3.51383e-05	TGFB1	BH	glm	control_TGFB1	0.271	0.424	11.2429	2.08293	up
LCLAT1	-0.770877	4.08084	58.9943	1.5319e-06	3.51419e-05	TGFB1	BH	glm	control_TGFB1	0.53	0.367	16.9221	0.586061	not
UGCG	-0.477794	6.99791	58.9654	1.5353e-06	3.51822e-05	TGFB1	BH	glm	control_TGFB1	0.968	0.946	127.814	0.718075	not
EFCAB6	1.70521	1.4697	59.1225	1.54043e-06	3.5262e-05	TGFB1	BH	glm	control_TGFB1	0.057	0.119	2.76964	3.26077	up
HECTD4	0.576673	5.12742	58.9048	1.54505e-06	3.533e-05	TGFB1	BH	glm	control_TGFB1	0.672	0.722	34.9549	1.49141	not
SLC25A20	-0.840342	4.04865	58.8653	1.55423e-06	3.55022e-05	TGFB1	BH	glm	control_TGFB1	0.646	0.407	16.5487	0.558511	not
PRR5	-0.554543	6.05288	58.7004	1.57778e-06	3.60016e-05	TGFB1	BH	glm	control_TGFB1	0.921	0.84	66.3894	0.680873	not
ENSECAG00000054736	1.09349	3.10547	58.6453	1.59214e-06	3.62907e-05	TGFB1	BH	glm	control_TGFB1	0.206	0.311	8.60675	2.1339	up
JAK2	-0.551324	5.25705	58.5556	1.60128e-06	3.64602e-05	TGFB1	BH	glm	control_TGFB1	0.798	0.652	38.2409	0.682394	not
CABCOCO1	-1.86704	0.787997	53.1233	1.60317e-06	3.64644e-05	TGFB1	BH	glm	control_TGFB1	0.095	0.024	1.72667	0.274135	down
TNFRSF1B	-0.627994	4.55764	58.4701	1.61694e-06	3.67387e-05	TGFB1	BH	glm	control_TGFB1	0.735	0.529	23.5498	0.647076	not
GDPD3	-0.726579	4.19203	58.4634	1.62393e-06	3.68584e-05	TGFB1	BH	glm	control_TGFB1	0.672	0.436	18.2779	0.604335	not
ITGB3	1.01268	3.8833	60.2133	1.6272e-06	3.68934e-05	TGFB1	BH	glm	control_TGFB1	0.325	0.509	14.7568	2.01766	up
CORO1B	-0.523078	6.41485	58.3189	1.64036e-06	3.71527e-05	TGFB1	BH	glm	control_TGFB1	0.99	0.945	85.3224	0.695886	not
H2AZ1	0.476873	8.39315	58.2198	1.65711e-06	3.74923e-05	TGFB1	BH	glm	control_TGFB1	1	0.999	336.194	1.39172	not
ENSECAG00000003925	-0.515965	5.58876	58.1258	1.67351e-06	3.78235e-05	TGFB1	BH	glm	control_TGFB1	0.925	0.8	48.1265	0.699325	not
PDLIM5	-0.3889	8.34679	58.0696	1.68295e-06	3.79966e-05	TGFB1	BH	glm	control_TGFB1	0.999	0.989	325.562	0.763712	not
SERPINB1	-0.830897	3.59573	58.1347	1.6873e-06	3.80548e-05	TGFB1	BH	glm	control_TGFB1	0.504	0.296	12.0899	0.56218	not
GNL2	-0.516875	6.47245	57.9376	1.70614e-06	3.84393e-05	TGFB1	BH	glm	control_TGFB1	0.978	0.923	88.7975	0.698884	not
SHPRH	0.672061	4.47526	57.8628	1.71993e-06	3.87094e-05	TGFB1	BH	glm	control_TGFB1	0.568	0.628	22.2427	1.59335	not
BATF2	-1.54991	0.965928	52.2299	1.72646e-06	3.88154e-05	TGFB1	BH	glm	control_TGFB1	0.138	0.044	1.95332	0.341532	down
RGS4	-1.58905	1.51877	54.5737	1.74489e-06	3.91886e-05	TGFB1	BH	glm	control_TGFB1	0.171	0.052	2.86546	0.332391	down
DBNDD2	-0.518453	5.74424	57.5417	1.7778e-06	3.98861e-05	TGFB1	BH	glm	control_TGFB1	0.937	0.839	53.603	0.69812	not
SPHK2	0.821473	4.53262	57.5067	1.78541e-06	4.00107e-05	TGFB1	BH	glm	control_TGFB1	0.569	0.722	23.1449	1.76721	not
RUSC2	0.540339	5.78069	57.4911	1.78709e-06	4.00107e-05	TGFB1	BH	glm	control_TGFB1	0.79	0.895	54.9744	1.45431	not
P4HTM	-1.17098	2.44786	56.8261	1.80534e-06	4.03598e-05	TGFB1	BH	glm	control_TGFB1	0.33	0.133	5.45607	0.44412	down
CRTAC1	1.4577	1.43428	54.9095	1.80645e-06	4.03598e-05	TGFB1	BH	glm	control_TGFB1	0.061	0.138	2.70247	2.74671	up
TYMS	-1.34359	2.74875	57.6505	1.81943e-06	4.06072e-05	TGFB1	BH	glm	control_TGFB1	0.285	0.131	6.72134	0.394038	down
PPA2	-0.494565	6.28871	57.3084	1.82132e-06	4.06072e-05	TGFB1	BH	glm	control_TGFB1	0.976	0.898	78.1791	0.709776	not
YIF1B	0.496548	6.3043	57.2172	1.83867e-06	4.09515e-05	TGFB1	BH	glm	control_TGFB1	0.958	0.97	79.0285	1.41083	not
ENSECAG00000032188	-0.453912	7.11108	57.1954	1.84282e-06	4.10014e-05	TGFB1	BH	glm	control_TGFB1	0.995	0.985	138.245	0.730061	not
SAR1A	0.465898	6.70113	57.1653	1.84864e-06	4.10882e-05	TGFB1	BH	glm	control_TGFB1	0.983	0.99	104.05	1.38118	not
TENM2	-1.32923	1.74625	56.0799	1.87179e-06	4.15595e-05	TGFB1	BH	glm	control_TGFB1	0.216	0.085	3.35486	0.397981	down
MECOM	1.23266	2.31571	57.1504	1.88593e-06	4.18302e-05	TGFB1	BH	glm	control_TGFB1	0.12	0.179	4.97849	2.35	up
CTNND2	1.77594	3.28362	83.1565	1.88836e-06	4.18408e-05	TGFB1	BH	glm	control_TGFB1	0.101	0.227	9.73795	3.42462	up
HTRA1	0.597975	8.67791	68.7211	1.89619e-06	4.19708e-05	TGFB1	BH	glm	control_TGFB1	0.999	1	409.554	1.51359	not
HSD17B8	-0.699661	4.17056	56.8337	1.91718e-06	4.23917e-05	TGFB1	BH	glm	control_TGFB1	0.68	0.447	18.0079	0.615717	not
ZNF462	0.532763	5.5688	56.7416	1.9327e-06	4.26825e-05	TGFB1	BH	glm	control_TGFB1	0.777	0.829	47.4653	1.4467	not
FAM210B	0.711416	4.90559	56.7295	1.9354e-06	4.26825e-05	TGFB1	BH	glm	control_TGFB1	0.669	0.753	29.973	1.63741	not
C2CD2	-0.805058	4.50146	56.7363	1.93631e-06	4.26825e-05	TGFB1	BH	glm	control_TGFB1	0.647	0.46	22.6503	0.572339	not
SSR3	0.396011	9.871	56.6615	1.94886e-06	4.29149e-05	TGFB1	BH	glm	control_TGFB1	1	1	936.415	1.31586	not
POLR3H	0.540736	5.53287	56.6151	1.95862e-06	4.30431e-05	TGFB1	BH	glm	control_TGFB1	0.806	0.854	46.2979	1.45471	not
ECHDC2	-0.573385	5.08022	56.618	1.9587e-06	4.30431e-05	TGFB1	BH	glm	control_TGFB1	0.845	0.653	33.8297	0.672038	not
ENSECAG00000028496	2.64593	0.783001	50.168	1.97885e-06	4.34415e-05	TGFB1	BH	glm	control_TGFB1	0.022	0.089	1.72071	6.25898	up
MAML3	-0.820332	4.12752	56.4362	2.00473e-06	4.39644e-05	TGFB1	BH	glm	control_TGFB1	0.406	0.264	17.4786	0.566311	not
CALR	0.429937	9.08884	56.3695	2.0098e-06	4.39996e-05	TGFB1	BH	glm	control_TGFB1	1	1	544.519	1.34717	not
NDUFA6	-0.54557	6.08843	56.3674	2.01044e-06	4.39996e-05	TGFB1	BH	glm	control_TGFB1	0.976	0.897	68.0457	0.685121	not
TOP1	-0.413266	7.45298	56.2848	2.02791e-06	4.43368e-05	TGFB1	BH	glm	control_TGFB1	1	0.993	175.214	0.750922	not
ENSECAG00000056457	-0.655214	5.41443	56.2389	2.03827e-06	4.45179e-05	TGFB1	BH	glm	control_TGFB1	0.863	0.727	42.6486	0.634981	not
PGM5	-3.31607	-0.255077	51.3646	2.08058e-06	4.53894e-05	TGFB1	BH	glm	control_TGFB1	0.054	0.005	0.837942	0.100407	down
RNASEH2B	0.494534	6.80482	56.0347	2.08241e-06	4.53894e-05	TGFB1	BH	glm	control_TGFB1	0.976	0.984	111.803	1.40887	not
BTG3	0.481468	6.14076	56.0049	2.08909e-06	4.54742e-05	TGFB1	BH	glm	control_TGFB1	0.926	0.958	70.5592	1.39616	not
CDH13	0.4801	6.64525	55.9888	2.09259e-06	4.54742e-05	TGFB1	BH	glm	control_TGFB1	0.886	0.9	100.097	1.39484	not
RAP2B	-0.618602	5.33701	55.9908	2.09267e-06	4.54742e-05	TGFB1	BH	glm	control_TGFB1	0.867	0.7	40.4204	0.651302	not
ENSECAG00000033049	0.39896	9.22342	55.9647	2.0979e-06	4.55032e-05	TGFB1	BH	glm	control_TGFB1	1	1	597.76	1.31856	not
HSPB1	0.383499	10.0644	55.9631	2.09825e-06	4.55032e-05	TGFB1	BH	glm	control_TGFB1	1	1	1070.76	1.3045	not
RPN1	0.415803	7.55379	55.8946	2.11362e-06	4.57849e-05	TGFB1	BH	glm	control_TGFB1	0.998	0.999	187.896	1.33404	not
PSD3	0.623031	5.02179	55.895	2.11552e-06	4.57849e-05	TGFB1	BH	glm	control_TGFB1	0.509	0.645	32.4871	1.54011	not
NID1	-0.78663	4.40805	55.9466	2.11982e-06	4.58317e-05	TGFB1	BH	glm	control_TGFB1	0.613	0.448	21.2303	0.579696	not
CCDC159	-1.83913	1.09506	50.8692	2.15302e-06	4.65027e-05	TGFB1	BH	glm	control_TGFB1	0.155	0.04	2.13621	0.27949	down
SLC17A9	0.734328	4.81338	55.6796	2.16387e-06	4.66898e-05	TGFB1	BH	glm	control_TGFB1	0.646	0.762	28.1172	1.66362	not
SESN3	0.512293	5.75359	55.6207	2.17643e-06	4.69137e-05	TGFB1	BH	glm	control_TGFB1	0.702	0.781	53.9515	1.42631	not
DUSP1	-0.467235	7.37248	55.5141	2.2012e-06	4.73648e-05	TGFB1	BH	glm	control_TGFB1	0.961	0.924	165.706	0.72335	not
BCL3	-0.90553	2.88857	55.4133	2.20178e-06	4.73648e-05	TGFB1	BH	glm	control_TGFB1	0.346	0.203	7.40535	0.533836	not
GK5	0.710681	4.12881	55.3764	2.23626e-06	4.80584e-05	TGFB1	BH	glm	control_TGFB1	0.401	0.538	17.4943	1.63658	not
PMS1	-0.484959	5.87618	55.326	2.24625e-06	4.82246e-05	TGFB1	BH	glm	control_TGFB1	0.927	0.832	58.7364	0.714517	not
BMPR1B	1.35418	5.13807	102.619	2.25437e-06	4.83033e-05	TGFB1	BH	glm	control_TGFB1	0.322	0.608	35.2138	2.55651	up
MMP2	0.41746	8.42195	55.2909	2.25442e-06	4.83033e-05	TGFB1	BH	glm	control_TGFB1	1	0.999	342.973	1.33557	not
EIF3E	-0.410869	7.65077	55.2816	2.25671e-06	4.8304e-05	TGFB1	BH	glm	control_TGFB1	0.998	0.996	200.961	0.75217	not
TMED2	0.387987	8.29178	55.2616	2.26155e-06	4.83593e-05	TGFB1	BH	glm	control_TGFB1	1	1	313.382	1.30857	not
NLGN1	0.936878	3.26797	50.621	2.26853e-06	4.84602e-05	TGFB1	BH	glm	control_TGFB1	0.112	0.2	9.6329	1.91438	not
DPH2	0.525217	7.19403	55.1026	2.30054e-06	4.90951e-05	TGFB1	BH	glm	control_TGFB1	0.994	0.996	146.426	1.43915	not
ARHGEF9	0.828825	4.16021	54.9868	2.33085e-06	4.96924e-05	TGFB1	BH	glm	control_TGFB1	0.389	0.477	17.8792	1.77624	not
SRM	0.560342	6.46041	54.9015	2.35105e-06	5.00335e-05	TGFB1	BH	glm	control_TGFB1	0.936	0.978	88.0595	1.47462	not
VAMP5	-0.883568	8.13795	97.9506	2.35152e-06	5.00335e-05	TGFB1	BH	glm	control_TGFB1	1	0.998	281.687	0.542025	not
CHD7	1.00138	3.05952	54.7744	2.35577e-06	5.00742e-05	TGFB1	BH	glm	control_TGFB1	0.2	0.325	8.33695	2.00192	up
LNX2	-0.66653	4.05808	54.8834	2.35964e-06	5.00846e-05	TGFB1	BH	glm	control_TGFB1	0.585	0.396	16.6572	0.63002	not
TCF7L1	-0.70218	4.04413	54.8967	2.36094e-06	5.00846e-05	TGFB1	BH	glm	control_TGFB1	0.594	0.424	16.497	0.614643	not
ITGAE	0.639706	4.52631	54.8438	2.36692e-06	5.01619e-05	TGFB1	BH	glm	control_TGFB1	0.608	0.701	23.0438	1.55801	not
TTC32	0.576282	5.47675	54.7958	2.37822e-06	5.03443e-05	TGFB1	BH	glm	control_TGFB1	0.789	0.871	44.5313	1.491	not
STK17A	-0.67565	4.18114	54.8207	2.38023e-06	5.03443e-05	TGFB1	BH	glm	control_TGFB1	0.631	0.439	18.1404	0.62605	not
TMEM42	-0.885697	2.9476	54.7241	2.42461e-06	5.12324e-05	TGFB1	BH	glm	control_TGFB1	0.403	0.223	7.71466	0.541226	not
NFIX	-0.650252	4.45728	54.5474	2.44578e-06	5.16289e-05	TGFB1	BH	glm	control_TGFB1	0.728	0.508	21.9672	0.637169	not
RSU1	-0.394051	7.41073	54.4932	2.45719e-06	5.18187e-05	TGFB1	BH	glm	control_TGFB1	0.995	0.992	170.158	0.76099	not
LMO1	2.71127	0.910447	49.1745	2.46142e-06	5.18567e-05	TGFB1	BH	glm	control_TGFB1	0.021	0.115	1.87963	6.549	up
ENSECAG00000008751	-1.3066	1.70537	53.8339	2.46446e-06	5.18698e-05	TGFB1	BH	glm	control_TGFB1	0.222	0.085	3.26113	0.404272	down
GOSR2	0.517107	5.70763	54.3768	2.4887e-06	5.23286e-05	TGFB1	BH	glm	control_TGFB1	0.881	0.92	52.2598	1.43108	not
EHBP1	0.685391	7.27972	69.1035	2.5061e-06	5.26427e-05	TGFB1	BH	glm	control_TGFB1	0.957	0.981	155.387	1.60814	not
ENSECAG00000022868	-0.743306	3.9268	54.1702	2.54732e-06	5.34563e-05	TGFB1	BH	glm	control_TGFB1	0.55	0.334	15.2084	0.597369	not
ENSECAG00000052423	-0.353346	9.99558	54.1408	2.55325e-06	5.35283e-05	TGFB1	BH	glm	control_TGFB1	1	1	1020.87	0.782766	not
RAB3IL1	-1.17911	2.29652	53.3497	2.5738e-06	5.39063e-05	TGFB1	BH	glm	control_TGFB1	0.287	0.127	4.91273	0.441623	down
FGFR4	-2.29587	0.294257	54.3643	2.58788e-06	5.41484e-05	TGFB1	BH	glm	control_TGFB1	0.094	0.017	1.22625	0.203645	down
PTGR3	-0.636673	5.5829	53.9606	2.60455e-06	5.4444e-05	TGFB1	BH	glm	control_TGFB1	0.934	0.789	47.9314	0.643195	not
HVCN1	-0.888553	3.29642	53.9309	2.63975e-06	5.51259e-05	TGFB1	BH	glm	control_TGFB1	0.417	0.242	9.82476	0.540156	not
MCAM	-1.88608	2.62944	74.4301	2.69857e-06	5.62996e-05	TGFB1	BH	glm	control_TGFB1	0.245	0.081	6.18784	0.270541	down
TMEM263	0.428399	7.5554	53.6119	2.70565e-06	5.63529e-05	TGFB1	BH	glm	control_TGFB1	0.997	0.999	188.106	1.34574	not
KLHDC8B	-1.29978	1.71955	53.1583	2.70865e-06	5.63529e-05	TGFB1	BH	glm	control_TGFB1	0.209	0.082	3.29333	0.406188	down
NR2F6	-0.563346	5.16748	53.597	2.71137e-06	5.63529e-05	TGFB1	BH	glm	control_TGFB1	0.862	0.692	35.9389	0.676731	not
SLC15A4	0.561472	4.96154	53.5944	2.71165e-06	5.63529e-05	TGFB1	BH	glm	control_TGFB1	0.675	0.796	31.1583	1.47577	not
WASF1	-1.39717	1.91003	51.427	2.71838e-06	5.6438e-05	TGFB1	BH	glm	control_TGFB1	0.221	0.085	3.75818	0.379673	down
MXI1	0.704571	4.64731	53.5145	2.73687e-06	5.6767e-05	TGFB1	BH	glm	control_TGFB1	0.541	0.606	25.0599	1.62966	not
DNAH12	-1.10654	2.67704	53.3563	2.76491e-06	5.72931e-05	TGFB1	BH	glm	control_TGFB1	0.239	0.141	6.39544	0.464406	down
RNF213	-0.754858	3.46999	53.4278	2.77661e-06	5.74799e-05	TGFB1	BH	glm	control_TGFB1	0.478	0.284	11.0808	0.592605	not
MSI2	0.508591	5.59131	53.3508	2.7848e-06	5.75937e-05	TGFB1	BH	glm	control_TGFB1	0.77	0.84	48.2118	1.42266	not
NFATC1	0.476824	6.77687	53.2877	2.80413e-06	5.79376e-05	TGFB1	BH	glm	control_TGFB1	0.96	0.975	109.658	1.39168	not
MT-ND3	-0.497897	7.71288	53.2608	2.81249e-06	5.80544e-05	TGFB1	BH	glm	control_TGFB1	0.994	0.976	209.801	0.708138	not
ANO6	-0.461902	8.66089	53.2385	2.8194e-06	5.81409e-05	TGFB1	BH	glm	control_TGFB1	0.998	0.999	404.751	0.726028	not
MAZ	-0.692614	4.15123	53.2192	2.8349e-06	5.84044e-05	TGFB1	BH	glm	control_TGFB1	0.682	0.461	17.7683	0.618732	not
SNAI2	-0.925229	3.20409	53.1934	2.84533e-06	5.85238e-05	TGFB1	BH	glm	control_TGFB1	0.41	0.223	9.21566	0.526597	not
TJP2	-0.728659	3.82224	53.1957	2.84767e-06	5.85238e-05	TGFB1	BH	glm	control_TGFB1	0.529	0.335	14.1452	0.603464	not
MBOAT2	0.955897	3.39386	53.1829	2.84889e-06	5.85238e-05	TGFB1	BH	glm	control_TGFB1	0.253	0.384	10.5112	1.93978	not
BIN1	-0.538314	5.52424	53.1068	2.86168e-06	5.87301e-05	TGFB1	BH	glm	control_TGFB1	0.906	0.786	46.0216	0.688575	not
UNC5D	-1.10315	2.91256	49.4802	2.88479e-06	5.91479e-05	TGFB1	BH	glm	control_TGFB1	0.17	0.093	7.52951	0.465499	down
NPM3	-0.40992	7.97566	52.9866	2.89923e-06	5.9387e-05	TGFB1	BH	glm	control_TGFB1	1	0.997	251.718	0.752665	not
RPL23	-0.32364	10.2025	52.8577	2.94104e-06	6.01859e-05	TGFB1	BH	glm	control_TGFB1	1	1	1178.3	0.799052	not
ENSECAG00000046764	-0.94717	3.17534	52.732	2.94748e-06	6.02603e-05	TGFB1	BH	glm	control_TGFB1	0.365	0.214	9.03383	0.518649	not
TNNI1	1.11861	3.18897	53.0317	2.96888e-06	6.06398e-05	TGFB1	BH	glm	control_TGFB1	0.167	0.262	9.11958	2.17138	up
RNLS	0.550527	5.03641	52.7513	2.97712e-06	6.07503e-05	TGFB1	BH	glm	control_TGFB1	0.574	0.663	32.8179	1.46462	not
NUB1	-0.429672	6.94538	52.7003	2.99314e-06	6.1019e-05	TGFB1	BH	glm	control_TGFB1	0.995	0.969	123.244	0.74243	not
LUZP1	0.4036	7.23893	52.6788	3.0003e-06	6.11069e-05	TGFB1	BH	glm	control_TGFB1	0.987	0.996	151.055	1.3228	not
YIPF2	0.442514	6.5065	52.6481	3.01067e-06	6.12598e-05	TGFB1	BH	glm	control_TGFB1	0.96	0.979	90.9187	1.35897	not
ENSECAG00000001900	-0.816914	3.4453	52.7283	3.01516e-06	6.12684e-05	TGFB1	BH	glm	control_TGFB1	0.493	0.282	10.8928	0.567655	not
P3H2	1.63623	1.37858	55.0678	3.01681e-06	6.12684e-05	TGFB1	BH	glm	control_TGFB1	0.039	0.087	2.60013	3.10852	up
TIPIN	0.790769	3.69182	52.5672	3.05013e-06	6.18365e-05	TGFB1	BH	glm	control_TGFB1	0.373	0.497	12.9226	1.73	not
TSPAN6	0.488508	6.32475	52.5302	3.05055e-06	6.18365e-05	TGFB1	BH	glm	control_TGFB1	0.952	0.97	80.1568	1.40299	not
CYBA	-0.67915	8.54403	74.6234	3.06224e-06	6.20146e-05	TGFB1	BH	glm	control_TGFB1	1	0.997	373.258	0.624533	not
SGCG	0.839782	3.57084	52.5158	3.07147e-06	6.21429e-05	TGFB1	BH	glm	control_TGFB1	0.287	0.379	11.8831	1.78978	not
EPSTI1	-0.498284	5.96502	52.4349	3.08386e-06	6.23346e-05	TGFB1	BH	glm	control_TGFB1	0.92	0.842	62.467	0.707948	not
SLC25A29	-0.610097	4.68608	52.4086	3.09376e-06	6.24758e-05	TGFB1	BH	glm	control_TGFB1	0.773	0.586	25.7424	0.655152	not
TENT4A	0.726113	4.26235	52.2028	3.16646e-06	6.38837e-05	TGFB1	BH	glm	control_TGFB1	0.499	0.57	19.1909	1.65418	not
ENSECAG00000051569	-2.06452	0.493601	48.9761	3.20472e-06	6.45949e-05	TGFB1	BH	glm	control_TGFB1	0.096	0.019	1.40796	0.239066	down
SNX25	0.725343	3.9982	52.0796	3.21143e-06	6.46692e-05	TGFB1	BH	glm	control_TGFB1	0.363	0.495	15.9801	1.65329	not
GMDS	0.626007	6.55607	56.2108	3.23621e-06	6.51051e-05	TGFB1	BH	glm	control_TGFB1	0.907	0.955	94.0969	1.54329	not
C4orf51	1.6868	1.44384	51.2622	3.23915e-06	6.51051e-05	TGFB1	BH	glm	control_TGFB1	0.055	0.144	2.72044	3.21942	up
SLC35E4	0.688739	4.56139	51.9102	3.27167e-06	6.5697e-05	TGFB1	BH	glm	control_TGFB1	0.531	0.663	23.611	1.61187	not
MAST4	0.469506	7.41365	51.8651	3.28725e-06	6.59481e-05	TGFB1	BH	glm	control_TGFB1	0.942	0.964	170.502	1.38463	not
KIF5C	0.723908	3.98489	51.8763	3.29418e-06	6.5992e-05	TGFB1	BH	glm	control_TGFB1	0.441	0.535	15.8333	1.65165	not
REELD1	0.640578	6.4725	56.8979	3.2956e-06	6.5992e-05	TGFB1	BH	glm	control_TGFB1	0.955	0.979	88.8005	1.55895	not
ECH1	-0.721196	4.74818	51.7395	3.33624e-06	6.67435e-05	TGFB1	BH	glm	control_TGFB1	0.808	0.59	26.8747	0.606594	not
SMS	0.453395	7.61342	51.7081	3.34612e-06	6.68788e-05	TGFB1	BH	glm	control_TGFB1	0.987	0.993	195.825	1.36926	not
XPC	-0.93534	3.68667	51.7687	3.35079e-06	6.69096e-05	TGFB1	BH	glm	control_TGFB1	0.506	0.303	12.8765	0.522919	not
SSR1	0.379848	8.11081	51.5886	3.39172e-06	6.76638e-05	TGFB1	BH	glm	control_TGFB1	1	1	276.437	1.30121	not
PGAM5	-0.523472	5.19025	51.5037	3.42557e-06	6.82757e-05	TGFB1	BH	glm	control_TGFB1	0.875	0.726	36.5108	0.695696	not
IGFBP7	0.433189	7.46181	51.4909	3.42957e-06	6.82917e-05	TGFB1	BH	glm	control_TGFB1	0.952	0.967	176.29	1.35021	not
GRP	1.38109	4.22612	82.1742	3.48278e-06	6.9287e-05	TGFB1	BH	glm	control_TGFB1	0.249	0.338	18.715	2.60465	up
SV2C	0.929573	3.24706	51.4003	3.49392e-06	6.93804e-05	TGFB1	BH	glm	control_TGFB1	0.117	0.177	9.49427	1.90471	not
ETS1	-0.481773	5.81081	51.3278	3.49395e-06	6.93804e-05	TGFB1	BH	glm	control_TGFB1	0.904	0.769	56.1342	0.716097	not
ALDH5A1	1.33727	1.74597	48.2161	3.51902e-06	6.98135e-05	TGFB1	BH	glm	control_TGFB1	0.091	0.159	3.35421	2.52672	up
NDUFC1	-0.452697	6.78353	51.1569	3.56262e-06	7.0613e-05	TGFB1	BH	glm	control_TGFB1	0.992	0.961	110.166	0.730676	not
CLDND1	0.435733	6.4126	51.1224	3.57668e-06	7.08261e-05	TGFB1	BH	glm	control_TGFB1	0.958	0.968	85.1891	1.3526	not
CDCA4	0.714015	3.76602	51.107	3.59634e-06	7.11497e-05	TGFB1	BH	glm	control_TGFB1	0.417	0.514	13.6046	1.64036	not
TSPAN11	0.849629	3.30396	51.0614	3.63825e-06	7.19124e-05	TGFB1	BH	glm	control_TGFB1	0.291	0.421	9.87625	1.80204	not
UBXN7	0.636167	4.2178	50.8819	3.67981e-06	7.26669e-05	TGFB1	BH	glm	control_TGFB1	0.512	0.583	18.6073	1.55419	not
ENSECAG00000024757	1.03314	5.10718	73.5791	3.69762e-06	7.29515e-05	TGFB1	BH	glm	control_TGFB1	0.376	0.567	34.4678	2.04647	up
STK32B	2.07199	0.822904	52.5099	3.72182e-06	7.33612e-05	TGFB1	BH	glm	control_TGFB1	0.023	0.062	1.76896	4.20466	up
LARGE1	0.456336	6.0834	50.7228	3.74438e-06	7.37381e-05	TGFB1	BH	glm	control_TGFB1	0.818	0.877	67.8088	1.37205	not
JMJD8	-0.618449	4.62099	50.713	3.75235e-06	7.38272e-05	TGFB1	BH	glm	control_TGFB1	0.766	0.567	24.6069	0.651371	not
CHRDL2	3.26812	0.147593	43.7064	3.7562e-06	7.38351e-05	TGFB1	BH	glm	control_TGFB1	0.007	0.039	1.10772	9.63388	up
RNF115	0.426119	6.46154	50.6608	3.77103e-06	7.40587e-05	TGFB1	BH	glm	control_TGFB1	0.943	0.971	88.1286	1.34361	not
THSD4	0.439027	7.35765	50.6182	3.78952e-06	7.43537e-05	TGFB1	BH	glm	control_TGFB1	0.939	0.952	164.011	1.35569	not
BCL2L1	-0.527425	5.40655	50.544	3.82279e-06	7.49378e-05	TGFB1	BH	glm	control_TGFB1	0.89	0.75	42.4165	0.693792	not
WFS1	-0.617176	4.23006	50.514	3.83761e-06	7.51596e-05	TGFB1	BH	glm	control_TGFB1	0.639	0.471	18.7661	0.651946	not
GCH1	0.625881	4.46199	50.4856	3.84917e-06	7.52675e-05	TGFB1	BH	glm	control_TGFB1	0.431	0.543	22.0391	1.54315	not
TRAPPC1	-0.91487	3.13735	50.51	3.85329e-06	7.52675e-05	TGFB1	BH	glm	control_TGFB1	0.44	0.241	8.79904	0.530392	not
POLR3B	0.751591	4.19695	50.4823	3.85366e-06	7.52675e-05	TGFB1	BH	glm	control_TGFB1	0.48	0.587	18.3403	1.68365	not
NPAS3	-0.932115	3.13646	50.5463	3.86175e-06	7.53568e-05	TGFB1	BH	glm	control_TGFB1	0.272	0.15	8.79366	0.52409	not
TNS1	0.540563	5.82001	50.4085	3.88255e-06	7.56256e-05	TGFB1	BH	glm	control_TGFB1	0.842	0.874	56.4934	1.45454	not
ANXA11	-0.535454	6.22395	50.4043	3.88438e-06	7.56256e-05	TGFB1	BH	glm	control_TGFB1	0.984	0.91	74.7473	0.689942	not
SDK2	1.89794	1.01014	48.3844	3.88771e-06	7.56256e-05	TGFB1	BH	glm	control_TGFB1	0.038	0.111	2.01411	3.72681	up
ATP1B1	0.53138	6.591	50.3922	3.88964e-06	7.56256e-05	TGFB1	BH	glm	control_TGFB1	0.909	0.964	96.4028	1.44531	not
RELB	-0.508816	5.25977	50.364	3.90295e-06	7.58155e-05	TGFB1	BH	glm	control_TGFB1	0.817	0.679	38.3133	0.702799	not
P4HA2	0.390364	8.00561	50.3384	3.91389e-06	7.59592e-05	TGFB1	BH	glm	control_TGFB1	0.998	0.997	256.997	1.31072	not
SMOX	0.623484	4.65288	50.3124	3.92707e-06	7.6052e-05	TGFB1	BH	glm	control_TGFB1	0.582	0.629	25.1569	1.54059	not
NELL2	0.831572	4.85809	56.4382	3.92803e-06	7.6052e-05	TGFB1	BH	glm	control_TGFB1	0.437	0.567	29.0023	1.77962	not
USP54	0.642494	4.50867	50.3079	3.92932e-06	7.6052e-05	TGFB1	BH	glm	control_TGFB1	0.471	0.625	22.7639	1.56103	not
LDB1	-0.64573	4.11598	50.2806	3.94592e-06	7.63043e-05	TGFB1	BH	glm	control_TGFB1	0.664	0.454	17.3393	0.639169	not
ENSECAG00000024946	-0.42423	6.59774	50.2232	3.96692e-06	7.66413e-05	TGFB1	BH	glm	control_TGFB1	0.99	0.949	96.8537	0.745237	not
ENTPD6	-0.795643	3.24846	50.2179	3.99813e-06	7.71748e-05	TGFB1	BH	glm	control_TGFB1	0.459	0.27	9.50354	0.576086	not
CACNB2	-0.636685	4.93026	50.1305	4.01031e-06	7.72827e-05	TGFB1	BH	glm	control_TGFB1	0.511	0.442	30.4899	0.643189	not
MYO1H	1.53483	1.46427	49.1808	4.01276e-06	7.72827e-05	TGFB1	BH	glm	control_TGFB1	0.064	0.147	2.75924	2.89755	up
ADI1	-0.4811	6.08394	50.1197	4.01454e-06	7.72827e-05	TGFB1	BH	glm	control_TGFB1	0.971	0.894	67.8343	0.716431	not
CD40	-0.872183	3.12622	50.1187	4.04789e-06	7.78251e-05	TGFB1	BH	glm	control_TGFB1	0.427	0.232	8.73146	0.546319	not
EXPH5	0.57585	4.95143	50.0453	4.04999e-06	7.78251e-05	TGFB1	BH	glm	control_TGFB1	0.701	0.746	30.9406	1.49056	not
HECW2	0.856071	3.53543	50.0502	4.06353e-06	7.80154e-05	TGFB1	BH	glm	control_TGFB1	0.274	0.36	11.595	1.8101	not
UCP2	-1.57097	2.37367	56.931	4.0906e-06	7.84648e-05	TGFB1	BH	glm	control_TGFB1	0.296	0.107	5.18258	0.336582	down
IFI27L2	-0.786451	3.81476	49.9841	4.10837e-06	7.86919e-05	TGFB1	BH	glm	control_TGFB1	0.581	0.363	14.0721	0.579769	not
ADAM12	1.15808	7.70851	121.223	4.10978e-06	7.86919e-05	TGFB1	BH	glm	control_TGFB1	0.869	0.984	209.167	2.2316	up
RASL12	1.0639	2.19367	48.992	4.11586e-06	7.87379e-05	TGFB1	BH	glm	control_TGFB1	0.125	0.209	4.57468	2.09057	up
ARPC2	0.3382	9.23562	49.8872	4.12426e-06	7.88282e-05	TGFB1	BH	glm	control_TGFB1	1	1	602.836	1.26418	not
PAPLN	-1.00726	2.76558	49.9527	4.12984e-06	7.88645e-05	TGFB1	BH	glm	control_TGFB1	0.295	0.147	6.80023	0.497489	down
PTGES3L	1.65111	0.953966	48.09	4.16467e-06	7.9395e-05	TGFB1	BH	glm	control_TGFB1	0.043	0.11	1.93719	3.14074	up
FAM98A	0.454068	6.10263	49.8033	4.16503e-06	7.9395e-05	TGFB1	BH	glm	control_TGFB1	0.906	0.929	68.7188	1.3699	not
PFKFB4	0.895185	3.04119	49.7502	4.22419e-06	8.04094e-05	TGFB1	BH	glm	control_TGFB1	0.243	0.363	8.23168	1.85985	not
VKORC1L1	0.498674	5.90193	49.6794	4.22575e-06	8.04094e-05	TGFB1	BH	glm	control_TGFB1	0.869	0.912	59.794	1.41291	not
PDIA3	0.434657	9.30882	49.6083	4.26072e-06	8.10029e-05	TGFB1	BH	glm	control_TGFB1	1	1	634.213	1.35159	not
LMLN	-0.320479	11.4589	49.5728	4.27844e-06	8.12676e-05	TGFB1	BH	glm	control_TGFB1	1	1	2814.94	0.800804	not
LHX6	3.23905	-0.439576	43.4134	4.28925e-06	8.14007e-05	TGFB1	BH	glm	control_TGFB1	0.006	0.042	0.737351	9.44169	up
CACNA1D	0.995577	4.5439	60.9343	4.29769e-06	8.14888e-05	TGFB1	BH	glm	control_TGFB1	0.441	0.593	23.3266	1.99388	not
RPS2	-0.314015	11.9989	49.4562	4.3373e-06	8.21672e-05	TGFB1	BH	glm	control_TGFB1	1	1	4092.88	0.8044	not
KIF21A	1.29525	1.73301	49.0755	4.34841e-06	8.22492e-05	TGFB1	BH	glm	control_TGFB1	0.074	0.142	3.3242	2.4542	up
RPL28	-0.324557	11.7585	49.4326	4.34931e-06	8.22492e-05	TGFB1	BH	glm	control_TGFB1	1	1	3464.64	0.798543	not
IFT57	-0.590281	4.76079	49.4192	4.3601e-06	8.23805e-05	TGFB1	BH	glm	control_TGFB1	0.794	0.609	27.1106	0.664213	not
INPP1	0.547215	4.90326	49.3883	4.37272e-06	8.25208e-05	TGFB1	BH	glm	control_TGFB1	0.561	0.631	29.9246	1.46126	not
LPCAT4	-1.41246	1.03949	46.8848	4.37523e-06	8.25208e-05	TGFB1	BH	glm	control_TGFB1	0.142	0.048	2.0555	0.37567	down
NDUFAF2	0.501385	5.73647	49.3405	4.39703e-06	8.28591e-05	TGFB1	BH	glm	control_TGFB1	0.866	0.917	53.3151	1.41557	not
TADA3	-0.538155	5.17281	49.3138	4.4121e-06	8.30701e-05	TGFB1	BH	glm	control_TGFB1	0.877	0.72	36.0721	0.688651	not
ENSECAG00000052882	2.41298	0.839955	46.2237	4.42677e-06	8.32731e-05	TGFB1	BH	glm	control_TGFB1	0.024	0.084	1.78999	5.32575	up
SAMD12	-0.706791	3.88332	49.283	4.43695e-06	8.33913e-05	TGFB1	BH	glm	control_TGFB1	0.4	0.268	14.7569	0.612681	not
ATP2B1	0.514876	6.53675	49.0854	4.53078e-06	8.50802e-05	TGFB1	BH	glm	control_TGFB1	0.935	0.966	92.8449	1.42887	not
ARHGDIG	2.11129	1.02741	46.8891	4.59087e-06	8.6133e-05	TGFB1	BH	glm	control_TGFB1	0.033	0.115	2.03836	4.32078	up
TK1	-0.863597	2.98607	48.9923	4.5988e-06	8.62064e-05	TGFB1	BH	glm	control_TGFB1	0.406	0.218	7.92314	0.549581	not
ASTN1	-0.963045	2.88773	48.8067	4.62492e-06	8.66202e-05	TGFB1	BH	glm	control_TGFB1	0.329	0.175	7.40106	0.512973	not
GLI3	-0.674048	4.77716	48.9046	4.63577e-06	8.67475e-05	TGFB1	BH	glm	control_TGFB1	0.689	0.509	27.42	0.626746	not
FBN1	0.333211	9.69526	48.8839	4.63982e-06	8.67476e-05	TGFB1	BH	glm	control_TGFB1	1	1	829.019	1.25981	not
NT5DC3	0.820336	3.05276	48.8617	4.68734e-06	8.75598e-05	TGFB1	BH	glm	control_TGFB1	0.249	0.353	8.29799	1.76582	not
AP1S3	-1.21071	1.99216	45.4577	4.70304e-06	8.77764e-05	TGFB1	BH	glm	control_TGFB1	0.241	0.101	3.97833	0.432057	down
YPEL3	-0.622543	4.4286	48.7425	4.72481e-06	8.8106e-05	TGFB1	BH	glm	control_TGFB1	0.679	0.5	21.5348	0.649525	not
FCGRT	-0.548625	5.27129	48.6541	4.76933e-06	8.88588e-05	TGFB1	BH	glm	control_TGFB1	0.888	0.73	38.6204	0.683671	not
FBXW11	0.483652	6.26266	48.577	4.81215e-06	8.95787e-05	TGFB1	BH	glm	control_TGFB1	0.936	0.943	76.78	1.39828	not
LRGUK	1.59051	1.5172	48.4885	4.83713e-06	8.99655e-05	TGFB1	BH	glm	control_TGFB1	0.054	0.14	2.86235	3.01157	up
RBMS3	0.551485	8.24335	56.3308	4.85178e-06	9.01598e-05	TGFB1	BH	glm	control_TGFB1	0.991	0.999	303.037	1.46559	not
TRIB3	-0.455905	5.80898	48.4862	4.86491e-06	9.03255e-05	TGFB1	BH	glm	control_TGFB1	0.933	0.8	56.0632	0.729053	not
UPP1	1.70002	6.21577	148.719	4.87808e-06	9.04915e-05	TGFB1	BH	glm	control_TGFB1	0.63	0.921	74.3245	3.24905	up
PRSS35	0.932407	3.0197	48.5239	4.9024e-06	9.07992e-05	TGFB1	BH	glm	control_TGFB1	0.187	0.306	8.10999	1.90846	not
KLHDC9	-1.41776	1.36314	45.4275	4.90314e-06	9.07992e-05	TGFB1	BH	glm	control_TGFB1	0.182	0.06	2.57245	0.374293	down
PRTG	-0.645696	4.1493	48.4512	4.91152e-06	9.08759e-05	TGFB1	BH	glm	control_TGFB1	0.529	0.379	17.7445	0.639184	not
ENSECAG00000044967	-0.358099	8.03728	48.39	4.9203e-06	9.09597e-05	TGFB1	BH	glm	control_TGFB1	1	0.997	262.701	0.780192	not
MYO16	2.16218	0.302184	43.5303	4.97573e-06	9.19052e-05	TGFB1	BH	glm	control_TGFB1	0.016	0.066	1.23301	4.47592	up
HIVEP3	0.58338	5.07287	48.2805	4.98571e-06	9.20102e-05	TGFB1	BH	glm	control_TGFB1	0.533	0.646	33.6577	1.49836	not
ENPP5	-0.976593	2.32106	47.0567	5.05734e-06	9.32519e-05	TGFB1	BH	glm	control_TGFB1	0.267	0.139	4.997	0.508178	not
CREG2	-0.779322	3.13056	48.193	5.08696e-06	9.37173e-05	TGFB1	BH	glm	control_TGFB1	0.329	0.188	8.75773	0.582641	not
TNFSF11	3.35589	-0.387375	46.5351	5.10691e-06	9.40041e-05	TGFB1	BH	glm	control_TGFB1	0.006	0.037	0.764519	10.2382	up
ENSECAG00000013376	1.27936	2.26074	45.3419	5.11653e-06	9.41003e-05	TGFB1	BH	glm	control_TGFB1	0.09	0.17	4.79239	2.42731	up
PPARD	0.686024	3.95892	48.0355	5.14233e-06	9.44936e-05	TGFB1	BH	glm	control_TGFB1	0.454	0.534	15.5509	1.60884	not
TMEM104	0.551551	5.424	47.9367	5.19625e-06	9.54026e-05	TGFB1	BH	glm	control_TGFB1	0.806	0.872	42.9327	1.46566	not
IER3IP1	0.479152	8.35065	49.3994	5.23731e-06	9.60742e-05	TGFB1	BH	glm	control_TGFB1	1	1	326.434	1.39392	not
CETN4	-0.924591	2.65148	47.951	5.24458e-06	9.61252e-05	TGFB1	BH	glm	control_TGFB1	0.32	0.168	6.28313	0.52683	not
TFPI2	-0.594454	6.68325	52.3059	5.29654e-06	9.69945e-05	TGFB1	BH	glm	control_TGFB1	0.951	0.839	102.768	0.662295	not
CDV3	0.362176	7.80681	47.7492	5.3133e-06	9.72184e-05	TGFB1	BH	glm	control_TGFB1	1	0.999	223.916	1.28536	not
RRM2	1.22202	1.85708	45.1439	5.33928e-06	9.76105e-05	TGFB1	BH	glm	control_TGFB1	0.088	0.185	3.62274	2.33272	up
HERC6	-1.58233	0.733043	43.4539	5.34954e-06	9.77145e-05	TGFB1	BH	glm	control_TGFB1	0.112	0.035	1.66214	0.333942	down
ARID3A	0.608546	4.44024	47.6663	5.36928e-06	9.7937e-05	TGFB1	BH	glm	control_TGFB1	0.549	0.654	21.7093	1.52472	not
EPRS1	0.435867	8.37345	47.6598	5.37086e-06	9.7937e-05	TGFB1	BH	glm	control_TGFB1	1	1	331.634	1.35272	not
ENSECAG00000050116	-2.48037	0.268747	49.4126	5.39659e-06	9.82399e-05	TGFB1	BH	glm	control_TGFB1	0.032	0.014	1.20476	0.179198	down
LSP1	1.21711	6.34496	102.841	5.39664e-06	9.82399e-05	TGFB1	BH	glm	control_TGFB1	0.834	0.94	81.2873	2.32481	up
RELN	2.99577	1.94097	74.7878	5.40835e-06	9.82486e-05	TGFB1	BH	glm	control_TGFB1	0.023	0.081	3.83965	7.97658	up
PON2	1.02526	4.21685	58.3547	5.40913e-06	9.82486e-05	TGFB1	BH	glm	control_TGFB1	0.377	0.571	18.5951	2.03533	up
GOLM2	0.431176	6.88375	47.5985	5.41087e-06	9.82486e-05	TGFB1	BH	glm	control_TGFB1	0.966	0.98	118.091	1.34833	not
CKAP4	0.403452	8.04524	47.5318	5.45463e-06	9.89593e-05	TGFB1	BH	glm	control_TGFB1	0.997	1	264.155	1.32267	not
CADPS	1.17613	5.94991	94.4247	5.49795e-06	9.96608e-05	TGFB1	BH	glm	control_TGFB1	0.314	0.452	61.8161	2.2597	up
BTBD2	-0.674796	3.75188	47.4748	5.51511e-06	9.98873e-05	TGFB1	BH	glm	control_TGFB1	0.585	0.375	13.4719	0.626421	not
SEMA7A	1.44721	1.83237	47.1482	5.55677e-06	0.000100449	TGFB1	BH	glm	control_TGFB1	0.087	0.181	3.56121	2.72681	up
ADAMTS7	0.718442	3.77147	47.3932	5.55873e-06	0.000100449	TGFB1	BH	glm	control_TGFB1	0.408	0.512	13.6561	1.6454	not
MLNR	1.88164	0.940821	49.72	5.56021e-06	0.000100449	TGFB1	BH	glm	control_TGFB1	0.037	0.111	1.91962	3.68493	up
PGR	-0.623813	4.74504	47.3458	5.58309e-06	0.000100778	TGFB1	BH	glm	control_TGFB1	0.737	0.566	26.8164	0.648954	not
SPAG9	-0.402833	6.51008	47.2059	5.67471e-06	0.000102345	TGFB1	BH	glm	control_TGFB1	0.973	0.934	91.1442	0.756372	not
TMSB10	0.305982	12.5405	47.1776	5.69409e-06	0.000102608	TGFB1	BH	glm	control_TGFB1	1	1	5957.37	1.23626	not
SAMHD1	0.844994	3.64602	47.0823	5.76946e-06	0.000103879	TGFB1	BH	glm	control_TGFB1	0.321	0.436	12.5187	1.79626	not
ENSECAG00000017839	-1.12837	1.82122	46.63	5.77558e-06	0.000103902	TGFB1	BH	glm	control_TGFB1	0.201	0.089	3.53379	0.457434	down
LYPLAL1	-0.693933	4.03019	47.0329	5.80291e-06	0.000104306	TGFB1	BH	glm	control_TGFB1	0.623	0.413	16.3384	0.618166	not
CBLB	0.423677	6.53082	46.9904	5.82564e-06	0.000104627	TGFB1	BH	glm	control_TGFB1	0.896	0.926	92.4641	1.34134	not
TNFRSF19	-2.90407	-0.0540626	43.9461	5.84564e-06	0.000104898	TGFB1	BH	glm	control_TGFB1	0.074	0.009	0.96322	0.133594	down
RYR3	1.71342	1.43179	47.0678	5.85206e-06	0.000104926	TGFB1	BH	glm	control_TGFB1	0.039	0.095	2.69781	3.27938	up
PGM3	0.457439	6.55972	46.9408	5.86098e-06	0.000104998	TGFB1	BH	glm	control_TGFB1	0.955	0.987	94.3347	1.3731	not
CHP1	0.454003	5.67046	46.9006	5.89026e-06	0.000105366	TGFB1	BH	glm	control_TGFB1	0.847	0.89	50.9305	1.36984	not
TRIB2	-1.00801	2.54678	46.6552	5.89139e-06	0.000105366	TGFB1	BH	glm	control_TGFB1	0.317	0.15	5.8433	0.497232	down
OSGIN1	-1.12299	1.56684	43.8729	5.90638e-06	0.000105477	TGFB1	BH	glm	control_TGFB1	0.169	0.076	2.96254	0.459143	down
PELI2	0.602337	5.15969	46.8779	5.90741e-06	0.000105477	TGFB1	BH	glm	control_TGFB1	0.465	0.576	35.7454	1.51817	not
PBX1	-0.442708	7.32996	46.822	5.9467e-06	0.00010609	TGFB1	BH	glm	control_TGFB1	0.99	0.966	160.893	0.735752	not
CREBRF	-0.47594	5.64524	46.8048	5.95987e-06	0.000106236	TGFB1	BH	glm	control_TGFB1	0.866	0.751	50.048	0.718998	not
FANK1	0.929726	3.09336	46.7921	5.97971e-06	0.000106502	TGFB1	BH	glm	control_TGFB1	0.2	0.305	8.53479	1.90491	not
CFAP46	1.00621	2.3841	46.5489	5.99617e-06	0.000106706	TGFB1	BH	glm	control_TGFB1	0.139	0.241	5.22018	2.00863	up
CCBE1	-0.972494	8.41835	101.341	6.00617e-06	0.000106795	TGFB1	BH	glm	control_TGFB1	1	0.955	342.118	0.509624	not
IL21R	0.788737	3.11463	46.756	6.02801e-06	0.000107095	TGFB1	BH	glm	control_TGFB1	0.257	0.365	8.66159	1.72756	not
SEPTIN11	-0.365869	8.48741	46.63	6.08829e-06	0.000108076	TGFB1	BH	glm	control_TGFB1	1	0.999	358.893	0.776001	not
SAT1	-0.440375	7.17302	46.6041	6.10771e-06	0.00010827	TGFB1	BH	glm	control_TGFB1	0.983	0.951	144.31	0.736943	not
ENSECAG00000052175	-1.58907	0.957252	42.9997	6.1093e-06	0.00010827	TGFB1	BH	glm	control_TGFB1	0.128	0.04	1.94161	0.332385	down
ENSECAG00000048402	0.759172	3.79703	46.5759	6.14e-06	0.000108724	TGFB1	BH	glm	control_TGFB1	0.311	0.432	13.9002	1.69252	not
ENSECAG00000033662	0.539814	6.00798	46.5436	6.15384e-06	0.000108879	TGFB1	BH	glm	control_TGFB1	0.69	0.765	64.3552	1.45379	not
SMG6	0.856689	6.02845	67.4887	6.16495e-06	0.000108985	TGFB1	BH	glm	control_TGFB1	0.816	0.923	65.2746	1.81088	not
MARK1	-0.533884	5.86466	46.5152	6.17569e-06	0.000109085	TGFB1	BH	glm	control_TGFB1	0.859	0.792	58.2692	0.690693	not
IER5	-0.55827	4.62187	46.4749	6.21584e-06	0.000109704	TGFB1	BH	glm	control_TGFB1	0.743	0.566	24.6219	0.679116	not
EFEMP2	-0.382143	7.97756	46.4437	6.22942e-06	0.000109853	TGFB1	BH	glm	control_TGFB1	1	1	252.048	0.767297	not
ARHGEF28	0.671807	3.98534	46.3812	6.28232e-06	0.000110695	TGFB1	BH	glm	control_TGFB1	0.394	0.527	15.8382	1.59307	not
ABCA1	0.849404	3.26424	46.3002	6.34702e-06	0.000111743	TGFB1	BH	glm	control_TGFB1	0.213	0.322	9.60804	1.80176	not
SIRT2	-0.73306	3.60221	46.3211	6.3701e-06	0.000112006	TGFB1	BH	glm	control_TGFB1	0.55	0.348	12.1444	0.601626	not
ENSECAG00000057614	-0.541631	5.18985	46.2633	6.37243e-06	0.000112006	TGFB1	BH	glm	control_TGFB1	0.891	0.745	36.5007	0.686994	not
AKR1B1	0.419495	6.12419	46.2127	6.40988e-06	0.000112572	TGFB1	BH	glm	control_TGFB1	0.913	0.947	69.7534	1.33746	not
SLC31A1	0.594519	4.36888	46.1914	6.43384e-06	0.000112841	TGFB1	BH	glm	control_TGFB1	0.558	0.649	20.6616	1.50997	not
SLC46A2	0.76412	4.93525	50.3701	6.43572e-06	0.000112841	TGFB1	BH	glm	control_TGFB1	0.585	0.748	30.5956	1.69833	not
XAF1	-3.02968	-0.305107	42.3269	6.44539e-06	0.000112918	TGFB1	BH	glm	control_TGFB1	0.056	0.007	0.809382	0.122454	down
MOCOS	-0.756881	3.32807	46.1749	6.46305e-06	0.000113135	TGFB1	BH	glm	control_TGFB1	0.423	0.252	10.0427	0.591774	not
TGFBR1	0.556329	4.91241	46.1349	6.47264e-06	0.000113174	TGFB1	BH	glm	control_TGFB1	0.674	0.722	30.115	1.47052	not
ZMYND8	-0.556675	4.80217	46.1323	6.47582e-06	0.000113174	TGFB1	BH	glm	control_TGFB1	0.719	0.583	27.8995	0.679867	not
RILPL2	0.55543	5.97216	46.109	6.49258e-06	0.000113374	TGFB1	BH	glm	control_TGFB1	0.874	0.889	62.7768	1.46961	not
TUBA1B	0.464851	8.64505	47.7899	6.58819e-06	0.00011495	TGFB1	BH	glm	control_TGFB1	0.998	0.999	400.332	1.38018	not
LGALS1	-0.28698	12.9413	45.8794	6.67992e-06	0.000116456	TGFB1	BH	glm	control_TGFB1	1	1	7865.48	0.819616	not
UBQLN1	0.405584	6.54091	45.8663	6.69097e-06	0.000116545	TGFB1	BH	glm	control_TGFB1	0.965	0.974	93.113	1.32462	not
KDM1B	-0.657907	3.97041	45.9103	6.70031e-06	0.000116545	TGFB1	BH	glm	control_TGFB1	0.59	0.401	15.6751	0.633797	not
TRMT13	0.498267	5.06861	45.8554	6.70136e-06	0.000116545	TGFB1	BH	glm	control_TGFB1	0.733	0.753	33.5586	1.41252	not
ACTN4	0.349458	8.10306	45.8345	6.71736e-06	0.000116728	TGFB1	BH	glm	control_TGFB1	0.998	1	274.956	1.27408	not
BICDL1	-0.575735	4.85929	45.8274	6.72832e-06	0.000116824	TGFB1	BH	glm	control_TGFB1	0.552	0.465	29.0263	0.670944	not
TAGLN3	0.678622	4.70719	45.7923	6.75418e-06	0.000117178	TGFB1	BH	glm	control_TGFB1	0.448	0.65	26.1219	1.60061	not
ENSECAG00000031722	0.532469	5.05215	45.7837	6.76348e-06	0.000117245	TGFB1	BH	glm	control_TGFB1	0.627	0.666	33.1778	1.4464	not
FAM177A1	0.457426	5.4441	45.7349	6.80207e-06	0.000117818	TGFB1	BH	glm	control_TGFB1	0.791	0.846	43.535	1.37309	not
PTGDR	-1.2284	2.30091	45.7754	6.81545e-06	0.000117955	TGFB1	BH	glm	control_TGFB1	0.185	0.103	4.92769	0.42679	down
PTGS2	-0.465885	7.26126	45.6051	6.91234e-06	0.000119535	TGFB1	BH	glm	control_TGFB1	0.693	0.635	153.412	0.724027	not
COL6A3	0.508628	6.58201	45.5562	6.95574e-06	0.000120188	TGFB1	BH	glm	control_TGFB1	0.897	0.932	95.8036	1.4227	not
RPL3	-0.305791	11.6551	45.4972	7.00616e-06	0.000120962	TGFB1	BH	glm	control_TGFB1	1	1	3225.08	0.808999	not
F2RL1	1.85903	1.07176	42.0787	7.03119e-06	0.000121297	TGFB1	BH	glm	control_TGFB1	0.04	0.112	2.10199	3.62763	up
GLIS3	0.483622	8.93692	50.6427	7.09669e-06	0.000122328	TGFB1	BH	glm	control_TGFB1	0.995	0.999	490.096	1.39825	not
RAB6A	0.449372	7.08276	45.2621	7.21589e-06	0.000124185	TGFB1	BH	glm	control_TGFB1	0.985	0.99	135.557	1.36545	not
PAK2	0.400163	6.99788	45.2589	7.21872e-06	0.000124185	TGFB1	BH	glm	control_TGFB1	0.982	0.992	127.812	1.31966	not
SESN2	-0.623855	4.83162	45.2592	7.2218e-06	0.000124185	TGFB1	BH	glm	control_TGFB1	0.761	0.579	28.4748	0.648935	not
ZDHHC24	0.500011	5.4686	45.2451	7.23188e-06	0.000124252	TGFB1	BH	glm	control_TGFB1	0.824	0.886	44.2805	1.41422	not
TNS2	-0.880226	3.22812	45.0422	7.23729e-06	0.000124252	TGFB1	BH	glm	control_TGFB1	0.451	0.265	9.37047	0.543282	not
SLC43A1	0.657115	4.04303	45.2137	7.27175e-06	0.000124743	TGFB1	BH	glm	control_TGFB1	0.471	0.574	16.4844	1.57693	not
PLOD3	0.374808	6.9786	45.1619	7.30741e-06	0.000125255	TGFB1	BH	glm	control_TGFB1	0.978	0.987	126.115	1.29667	not
NDST4	2.32799	2.83872	74.4216	7.33175e-06	0.000125572	TGFB1	BH	glm	control_TGFB1	0.062	0.235	7.15383	5.02107	up
LDHB	-0.316294	9.06095	45.1285	7.33804e-06	0.000125579	TGFB1	BH	glm	control_TGFB1	1	1	534.093	0.80313	not
AURKA	0.574917	4.33173	45.0999	7.36783e-06	0.000125988	TGFB1	BH	glm	control_TGFB1	0.498	0.589	20.1363	1.48959	not
ACSL5	-0.886169	3.54078	45.1087	7.41724e-06	0.000126732	TGFB1	BH	glm	control_TGFB1	0.513	0.275	11.6381	0.541049	not
EGLN3	-0.914866	2.7255	44.4363	7.53532e-06	0.000128647	TGFB1	BH	glm	control_TGFB1	0.303	0.167	6.61391	0.530393	not
CBLN2	0.856149	4.61536	51.1422	7.55165e-06	0.000128823	TGFB1	BH	glm	control_TGFB1	0.437	0.635	24.5111	1.8102	not
F2R	0.951734	4.80503	58.8489	7.62108e-06	0.000129904	TGFB1	BH	glm	control_TGFB1	0.565	0.73	27.9549	1.9342	not
BRI3BP	0.940764	2.6016	44.6205	7.64467e-06	0.000130202	TGFB1	BH	glm	control_TGFB1	0.175	0.288	6.06959	1.91954	not
RIGI	-0.58772	4.47329	44.7535	7.70369e-06	0.000131066	TGFB1	BH	glm	control_TGFB1	0.678	0.52	22.2124	0.665394	not
NAP1L5	1.35285	1.9893	44.8039	7.7076e-06	0.000131066	TGFB1	BH	glm	control_TGFB1	0.097	0.205	3.97044	2.55416	up
HGF	-0.623588	4.28372	44.7366	7.72126e-06	0.000131194	TGFB1	BH	glm	control_TGFB1	0.589	0.387	19.4772	0.649055	not
CCL20	-4.12052	-0.391218	42.3415	7.76016e-06	0.000131751	TGFB1	BH	glm	control_TGFB1	0.009	0.003	0.762486	0.057491	down
MAP1B	0.38016	8.64223	44.6585	7.78734e-06	0.000132107	TGFB1	BH	glm	control_TGFB1	1	0.999	399.548	1.30149	not
RPL7A	-0.285215	11.8587	44.6044	7.84102e-06	0.000132913	TGFB1	BH	glm	control_TGFB1	1	1	3713.95	0.820619	not
BPHL	-0.434282	6.27853	44.5664	7.87937e-06	0.000133457	TGFB1	BH	glm	control_TGFB1	0.979	0.926	77.6291	0.740062	not
RNF144A	0.801511	3.41819	44.6038	7.9005e-06	0.000133709	TGFB1	BH	glm	control_TGFB1	0.301	0.38	10.69	1.74293	not
ATG4C	0.536226	5.24665	44.4917	7.95722e-06	0.000134563	TGFB1	BH	glm	control_TGFB1	0.722	0.816	37.9664	1.45017	not
EEF2	-0.329817	9.58991	44.4608	7.98566e-06	0.000134924	TGFB1	BH	glm	control_TGFB1	1	1	770.637	0.795637	not
BMT2	-0.575731	4.99913	44.458	7.99116e-06	0.000134924	TGFB1	BH	glm	control_TGFB1	0.715	0.547	31.9807	0.670946	not
DR1	-0.514422	4.8262	44.4362	8.01373e-06	0.000135186	TGFB1	BH	glm	control_TGFB1	0.811	0.626	28.3682	0.700073	not
NFE2L2	-0.414498	6.92028	44.4279	8.01929e-06	0.000135186	TGFB1	BH	glm	control_TGFB1	0.99	0.973	121.118	0.750281	not
AZU1	1.90519	0.616065	45.282	8.08148e-06	0.000136127	TGFB1	BH	glm	control_TGFB1	0.029	0.086	1.53269	3.74557	up
ENSECAG00000050788	-0.821896	2.86233	44.4303	8.09594e-06	0.000136264	TGFB1	BH	glm	control_TGFB1	0.29	0.18	7.27187	0.565698	not
MAP2K3	0.447952	6.0133	44.3269	8.12373e-06	0.000136624	TGFB1	BH	glm	control_TGFB1	0.895	0.928	64.5927	1.3641	not
ENSECAG00000008501	1.32743	1.22301	40.9012	8.13206e-06	0.000136657	TGFB1	BH	glm	control_TGFB1	0.056	0.112	2.33433	2.50956	up
ITSN1	-0.467473	5.61801	44.2133	8.24327e-06	0.000138311	TGFB1	BH	glm	control_TGFB1	0.887	0.787	49.1122	0.72323	not
DDB1	0.536002	5.94168	44.2124	8.24343e-06	0.000138311	TGFB1	BH	glm	control_TGFB1	0.833	0.893	61.4643	1.44995	not
FRZB	-1.25338	4.56336	73.0185	8.2545e-06	0.000138389	TGFB1	BH	glm	control_TGFB1	0.705	0.447	23.6434	0.419464	down
HEXIM1	-0.693951	3.87474	44.2084	8.26611e-06	0.000138475	TGFB1	BH	glm	control_TGFB1	0.585	0.389	14.6694	0.618159	not
SEPTIN6	0.683286	3.94365	44.1915	8.27603e-06	0.000138533	TGFB1	BH	glm	control_TGFB1	0.435	0.509	15.3871	1.60579	not
CD9	-0.392012	7.5667	44.1498	8.30928e-06	0.000138888	TGFB1	BH	glm	control_TGFB1	0.997	0.991	189.584	0.762066	not
DSE	0.378483	7.56299	44.149	8.3102e-06	0.000138888	TGFB1	BH	glm	control_TGFB1	0.995	0.996	189.098	1.29997	not
ACTB	0.299147	12.7224	44.1383	8.32148e-06	0.000138968	TGFB1	BH	glm	control_TGFB1	1	1	6757.88	1.23042	not
FMN1	1.59624	7.25629	154.982	8.32893e-06	0.000138984	TGFB1	BH	glm	control_TGFB1	0.825	0.971	152.884	3.02354	up
ALG14	0.44312	5.60297	44.1124	8.34993e-06	0.000139136	TGFB1	BH	glm	control_TGFB1	0.843	0.883	48.6029	1.35954	not
PARP1	-0.56245	4.47569	44.1156	8.35104e-06	0.000139136	TGFB1	BH	glm	control_TGFB1	0.699	0.533	22.2493	0.677151	not
ACACA	0.457507	5.91652	44.0844	8.37983e-06	0.000139508	TGFB1	BH	glm	control_TGFB1	0.851	0.88	60.4017	1.37317	not
MIP-2BETA	-2.4411	6.67326	227.33	8.39881e-06	0.000139715	TGFB1	BH	glm	control_TGFB1	0.662	0.332	102.059	0.184143	down
TAPT1	0.59304	4.1305	44.0305	8.44294e-06	0.000140267	TGFB1	BH	glm	control_TGFB1	0.495	0.555	17.5147	1.50842	not
GRB2	0.356649	7.5828	44.0234	8.4451e-06	0.000140267	TGFB1	BH	glm	control_TGFB1	0.997	0.999	191.713	1.28045	not
RPH3AL	0.885169	2.60191	44.0729	8.45411e-06	0.000140308	TGFB1	BH	glm	control_TGFB1	0.182	0.274	6.07091	1.84698	not
BASP1	-0.325876	8.39036	44.0038	8.46636e-06	0.000140365	TGFB1	BH	glm	control_TGFB1	0.999	0.999	335.544	0.797814	not
TNIP1	-0.546541	6.0245	44.0001	8.47064e-06	0.000140365	TGFB1	BH	glm	control_TGFB1	0.936	0.85	65.0963	0.68466	not
TSHZ1	-0.71648	3.97338	43.9923	8.49218e-06	0.000140613	TGFB1	BH	glm	control_TGFB1	0.589	0.384	15.7075	0.608581	not
DDIT3	-0.443	6.7325	43.9588	8.51556e-06	0.000140891	TGFB1	BH	glm	control_TGFB1	0.975	0.934	106.337	0.735603	not
SCD	0.56009	5.12723	43.8903	8.59456e-06	0.000142089	TGFB1	BH	glm	control_TGFB1	0.688	0.76	34.9501	1.47436	not
IL1R1	-0.696252	3.70536	43.8957	8.60776e-06	0.000142197	TGFB1	BH	glm	control_TGFB1	0.429	0.307	13.0444	0.617173	not
KLF9	0.398235	7.05659	43.8567	8.62798e-06	0.000142421	TGFB1	BH	glm	control_TGFB1	0.976	0.981	133.121	1.31789	not
RAB20	-0.843812	3.1004	43.9118	8.6496e-06	0.000142669	TGFB1	BH	glm	control_TGFB1	0.365	0.213	8.57659	0.55717	not
ENSECAG00000008928	-0.324613	9.41859	43.7358	8.76335e-06	0.000144433	TGFB1	BH	glm	control_TGFB1	0.999	1	684.349	0.798512	not
BLOC1S5	-0.501366	4.84089	43.7034	8.80302e-06	0.000144976	TGFB1	BH	glm	control_TGFB1	0.752	0.584	28.6586	0.706438	not
IFT27	-0.704092	3.61223	43.7183	8.81731e-06	0.000145026	TGFB1	BH	glm	control_TGFB1	0.53	0.334	12.2289	0.613829	not
DDX4	-2.48294	-0.154708	44.5165	8.81959e-06	0.000145026	TGFB1	BH	glm	control_TGFB1	0.049	0.009	0.898314	0.17888	down
SLC35F3	0.597899	4.84601	43.672	8.83757e-06	0.00014521	TGFB1	BH	glm	control_TGFB1	0.664	0.772	28.7604	1.51351	not
AKR1E2	-0.730465	3.51731	43.6843	8.86806e-06	0.000145599	TGFB1	BH	glm	control_TGFB1	0.493	0.29	11.4503	0.60271	not
PPFIBP2	-1.30651	1.51806	42.8804	8.9105e-06	0.000146184	TGFB1	BH	glm	control_TGFB1	0.157	0.069	2.86405	0.404297	down
BCL6B	-0.928207	2.26577	43.6951	8.92301e-06	0.000146277	TGFB1	BH	glm	control_TGFB1	0.259	0.135	4.80912	0.525511	not
LECT2	1.49353	3.39551	64.7283	8.94621e-06	0.000146545	TGFB1	BH	glm	control_TGFB1	0.169	0.401	10.5233	2.81577	up
PXN	-0.682018	3.79843	43.4932	9.08386e-06	0.000148687	TGFB1	BH	glm	control_TGFB1	0.581	0.36	13.9136	0.623293	not
TRIM16	0.68746	4.02781	43.4096	9.14711e-06	0.000149608	TGFB1	BH	glm	control_TGFB1	0.427	0.494	16.3114	1.61045	not
FBXL20	0.49427	5.88015	43.3795	9.17726e-06	0.000149986	TGFB1	BH	glm	control_TGFB1	0.775	0.844	58.8982	1.40861	not
ENSECAG00000031395	0.406298	7.93194	43.3495	9.21286e-06	0.000150453	TGFB1	BH	glm	control_TGFB1	0.997	1	244.204	1.32528	not
TXNDC5	0.336418	8.26482	43.3049	9.26636e-06	0.000151212	TGFB1	BH	glm	control_TGFB1	1	1	307.58	1.26262	not
ANGPT4	0.66698	3.93027	43.2777	9.30973e-06	0.000151696	TGFB1	BH	glm	control_TGFB1	0.41	0.502	15.2451	1.58775	not
SGIP1	1.49838	4.23887	76.7071	9.31018e-06	0.000151696	TGFB1	BH	glm	control_TGFB1	0.293	0.586	18.881	2.82525	up
PTHLH	0.657567	5.28905	44.7874	9.44017e-06	0.000153697	TGFB1	BH	glm	control_TGFB1	0.502	0.72	39.0988	1.57742	not
SLC22A17	0.813469	3.61265	43.1641	9.49206e-06	0.000154424	TGFB1	BH	glm	control_TGFB1	0.382	0.49	12.2325	1.75743	not
POPDC3	-0.863377	3.05388	42.7076	9.52238e-06	0.0001548	TGFB1	BH	glm	control_TGFB1	0.367	0.215	8.3044	0.549664	not
PAMR1	-0.557692	4.86305	43.045	9.58956e-06	0.000155774	TGFB1	BH	glm	control_TGFB1	0.629	0.465	29.1022	0.679388	not
ARF4	0.334283	8.64945	42.9763	9.67183e-06	0.000156899	TGFB1	BH	glm	control_TGFB1	1	1	401.555	1.26075	not
ENSECAG00000000502	-0.643962	4.18381	42.9842	9.67495e-06	0.000156899	TGFB1	BH	glm	control_TGFB1	0.65	0.413	18.1741	0.639953	not
PAICS	0.403731	6.3916	42.9695	9.6808e-06	0.000156899	TGFB1	BH	glm	control_TGFB1	0.958	0.971	83.9582	1.32292	not
RCN2	0.427116	6.32931	42.9595	9.69337e-06	0.000156984	TGFB1	BH	glm	control_TGFB1	0.93	0.949	80.4103	1.34454	not
ENSECAG00000057964	1.04616	2.71036	39.6693	9.72461e-06	0.000157371	TGFB1	BH	glm	control_TGFB1	0.121	0.203	6.54485	2.06503	up
NENF	-0.405196	6.62047	42.8777	9.79785e-06	0.000158437	TGFB1	BH	glm	control_TGFB1	0.99	0.953	98.3921	0.755134	not
PLEKHF1	-0.534267	4.67394	42.8675	9.82024e-06	0.000158608	TGFB1	BH	glm	control_TGFB1	0.726	0.578	25.5268	0.690509	not
PPIP5K2	0.5883	4.48524	42.86	9.82327e-06	0.000158608	TGFB1	BH	glm	control_TGFB1	0.547	0.629	22.397	1.50347	not
BGN	0.521996	9.57238	53.4977	9.86897e-06	0.000159226	TGFB1	BH	glm	control_TGFB1	1	1	761.33	1.43594	not
METTL25	0.779192	3.83539	42.7668	9.95144e-06	0.000160436	TGFB1	BH	glm	control_TGFB1	0.383	0.491	14.2747	1.71617	not
SGCZ	-2.3732	0.877722	42.6212	1.00195e-05	0.000161412	TGFB1	BH	glm	control_TGFB1	0.059	0.016	1.83747	0.193016	down
AP1M1	-0.474689	5.17539	42.7028	1.00279e-05	0.000161426	TGFB1	BH	glm	control_TGFB1	0.875	0.72	36.1367	0.719622	not
URAH	-0.940447	2.77278	42.7112	1.0121e-05	0.000162802	TGFB1	BH	glm	control_TGFB1	0.326	0.182	6.83425	0.521071	not
MNAT1	0.392198	6.32926	42.5907	1.01741e-05	0.000163534	TGFB1	BH	glm	control_TGFB1	0.917	0.963	80.4074	1.31239	not
RFX7	0.553026	5.06676	42.5745	1.01969e-05	0.000163777	TGFB1	BH	glm	control_TGFB1	0.605	0.683	33.5156	1.46716	not
TSC22D3	-0.687939	3.37781	42.5693	1.02944e-05	0.00016522	TGFB1	BH	glm	control_TGFB1	0.453	0.286	10.3949	0.62074	not
TMED4	0.381481	7.24366	42.4842	1.03176e-05	0.000165468	TGFB1	BH	glm	control_TGFB1	0.999	0.999	151.551	1.30268	not
ZC3HAV1	-0.82196	3.20392	42.5372	1.03356e-05	0.000165632	TGFB1	BH	glm	control_TGFB1	0.415	0.241	9.21459	0.565673	not
PAPSS1	0.415334	7.04685	42.4212	1.04038e-05	0.0001666	TGFB1	BH	glm	control_TGFB1	0.985	0.995	132.225	1.33361	not
RASAL2	0.425727	7.37026	42.3832	1.04561e-05	0.000167313	TGFB1	BH	glm	control_TGFB1	0.955	0.981	165.45	1.34325	not
DNAJC25	0.475724	5.58859	42.2812	1.05989e-05	0.000169472	TGFB1	BH	glm	control_TGFB1	0.842	0.882	48.1209	1.39062	not
CAPN2	-0.387351	6.91208	42.2426	1.06526e-05	0.000170197	TGFB1	BH	glm	control_TGFB1	0.997	0.972	120.432	0.764532	not
KMT2A	0.406394	6.51741	42.2372	1.06601e-05	0.000170197	TGFB1	BH	glm	control_TGFB1	0.939	0.946	91.6088	1.32537	not
CYP27A1	-0.43078	6.84859	42.2109	1.06976e-05	0.000170587	TGFB1	BH	glm	control_TGFB1	0.983	0.966	115.247	0.74186	not
OGFR	-0.595844	4.55578	42.2145	1.07017e-05	0.000170587	TGFB1	BH	glm	control_TGFB1	0.763	0.558	23.5194	0.661657	not
MT-CYB	-0.299075	11.2174	42.1991	1.0714e-05	0.000170587	TGFB1	BH	glm	control_TGFB1	1	0.999	2381.02	0.812773	not
TAMALIN	-0.807407	2.92423	42.2565	1.07164e-05	0.000170587	TGFB1	BH	glm	control_TGFB1	0.359	0.218	7.59067	0.571408	not
SNX9	0.348249	7.71464	42.1576	1.07731e-05	0.000171361	TGFB1	BH	glm	control_TGFB1	0.998	0.997	210.057	1.27301	not
USP28	0.849133	2.7998	42.188	1.08309e-05	0.000172154	TGFB1	BH	glm	control_TGFB1	0.214	0.294	6.96346	1.80142	not
AGRN	-0.980195	2.29251	42.1379	1.08542e-05	0.000172385	TGFB1	BH	glm	control_TGFB1	0.273	0.133	4.89909	0.506911	not
BRINP3	2.23124	0.858704	44.5119	1.08615e-05	0.000172385	TGFB1	BH	glm	control_TGFB1	0.013	0.041	1.81341	4.69537	up
DNASE2	-0.60228	4.14927	42.084	1.0905e-05	0.000172947	TGFB1	BH	glm	control_TGFB1	0.649	0.456	17.7442	0.658712	not
SLC8A2	-1.95819	0.442023	39.0561	1.09201e-05	0.000173059	TGFB1	BH	glm	control_TGFB1	0.099	0.024	1.35851	0.257351	down
SPINK8	0.979521	2.9961	42.0609	1.10056e-05	0.000174284	TGFB1	BH	glm	control_TGFB1	0.213	0.328	7.97843	1.97181	not
TSTD3	0.409053	6.90581	41.9438	1.10838e-05	0.000175392	TGFB1	BH	glm	control_TGFB1	0.982	0.996	119.91	1.32781	not
OAS2	-1.07585	2.52486	41.6415	1.11705e-05	0.000176575	TGFB1	BH	glm	control_TGFB1	0.315	0.163	5.75519	0.474391	down
GRIK3	1.5313	0.863201	38.634	1.1175e-05	0.000176575	TGFB1	BH	glm	control_TGFB1	0.034	0.084	1.81907	2.89046	up
CDC42EP5	-0.372054	7.6224	41.8705	1.11926e-05	0.000176677	TGFB1	BH	glm	control_TGFB1	0.999	0.995	197.048	0.772682	not
RPL24	-0.285936	11.1587	41.8668	1.1198e-05	0.000176677	TGFB1	BH	glm	control_TGFB1	1	1	2286.13	0.820209	not
HIGD1C	2.38016	0.596933	38.6606	1.13365e-05	0.000178731	TGFB1	BH	glm	control_TGFB1	0.023	0.086	1.5125	5.20593	up
SUSD6	0.565092	4.68572	41.5959	1.16143e-05	0.000182976	TGFB1	BH	glm	control_TGFB1	0.56	0.654	25.7361	1.47948	not
CDC25B	-0.605276	4.00335	41.5855	1.16574e-05	0.00018352	TGFB1	BH	glm	control_TGFB1	0.566	0.369	16.0372	0.657345	not
DOHH	0.479395	6.55544	41.386	1.1943e-05	0.000187747	TGFB1	BH	glm	control_TGFB1	0.954	0.985	94.0552	1.39416	not
DRAXIN	2.27588	0.0854527	40.1224	1.19434e-05	0.000187747	TGFB1	BH	glm	control_TGFB1	0.015	0.058	1.06102	4.84294	up
ARHGAP6	-1.06515	2.64643	38.9672	1.19807e-05	0.000188195	TGFB1	BH	glm	control_TGFB1	0.267	0.101	6.26116	0.477921	down
KIF1A	1.13486	1.89778	40.6567	1.19946e-05	0.000188275	TGFB1	BH	glm	control_TGFB1	0.086	0.134	3.72641	2.19597	up
MTPN	0.392449	6.82219	41.3427	1.20128e-05	0.000188397	TGFB1	BH	glm	control_TGFB1	0.975	0.991	113.158	1.31262	not
TBL2	0.551356	4.86604	41.3409	1.20199e-05	0.000188397	TGFB1	BH	glm	control_TGFB1	0.707	0.77	29.1624	1.46546	not
PLTP	-0.423567	5.92596	41.3217	1.20476e-05	0.000188693	TGFB1	BH	glm	control_TGFB1	0.941	0.856	60.7982	0.745579	not
ARSA	-0.681589	3.44134	41.3226	1.213e-05	0.000189844	TGFB1	BH	glm	control_TGFB1	0.494	0.311	10.8629	0.623478	not
RBCK1	-0.540414	5.00168	41.254	1.21624e-05	0.000190213	TGFB1	BH	glm	control_TGFB1	0.855	0.673	32.0373	0.687573	not
THBS2	0.329271	9.50168	41.2416	1.21775e-05	0.000190309	TGFB1	BH	glm	control_TGFB1	0.999	1	724.921	1.25638	not
ACD	-0.700168	3.5389	41.15	1.23947e-05	0.000193563	TGFB1	BH	glm	control_TGFB1	0.529	0.334	11.6229	0.615501	not
ACSM3	-1.82255	0.377321	36.8621	1.25169e-05	0.000195329	TGFB1	BH	glm	control_TGFB1	0.085	0.022	1.29893	0.28272	down
POLR2F	0.332092	8.15924	41.0086	1.25673e-05	0.000195972	TGFB1	BH	glm	control_TGFB1	1	1	285.875	1.25884	not
RALY	-0.408589	6.2353	40.9403	1.26848e-05	0.000197661	TGFB1	BH	glm	control_TGFB1	0.989	0.931	75.3379	0.75336	not
SDSL	-0.816221	2.62688	40.9787	1.27486e-05	0.000198512	TGFB1	BH	glm	control_TGFB1	0.338	0.187	6.17687	0.567928	not
TOMM22	-0.351173	7.10233	40.8651	1.28143e-05	0.000199389	TGFB1	BH	glm	control_TGFB1	0.999	0.993	137.409	0.783947	not
YKT6	0.370001	7.23709	40.8555	1.28311e-05	0.000199506	TGFB1	BH	glm	control_TGFB1	0.987	0.993	150.863	1.29235	not
UBA7	-2.60366	0.0640279	37.7179	1.29928e-05	0.000201874	TGFB1	BH	glm	control_TGFB1	0.087	0.013	1.04538	0.16452	down
CATSPERD	-0.988713	3.5757	45.3529	1.30307e-05	0.000202212	TGFB1	BH	glm	control_TGFB1	0.515	0.269	11.9232	0.503927	not
TPMT	-0.383509	7.10017	40.7405	1.30334e-05	0.000202212	TGFB1	BH	glm	control_TGFB1	0.997	0.981	137.204	0.766571	not
MDFIC	0.621099	5.94755	45.6314	1.30895e-05	0.000202896	TGFB1	BH	glm	control_TGFB1	0.864	0.894	61.7149	1.53805	not
ELAPOR1	0.74557	3.26295	40.769	1.30965e-05	0.000202896	TGFB1	BH	glm	control_TGFB1	0.279	0.363	9.59941	1.67664	not
LRRFIP1	0.310301	8.46075	40.6805	1.314e-05	0.000203423	TGFB1	BH	glm	control_TGFB1	1	1	352.321	1.23997	not
MAF1	-0.498914	5.40816	40.6254	1.32426e-05	0.000204863	TGFB1	BH	glm	control_TGFB1	0.914	0.807	42.4637	0.70764	not
CRTAP	0.361836	7.33938	40.6163	1.32558e-05	0.00020492	TGFB1	BH	glm	control_TGFB1	0.998	0.998	161.947	1.28506	not
MLYCD	-0.694706	3.21073	40.6518	1.32959e-05	0.000205392	TGFB1	BH	glm	control_TGFB1	0.442	0.27	9.25821	0.617835	not
RFTN2	0.722436	4.25233	40.6175	1.33237e-05	0.000205673	TGFB1	BH	glm	control_TGFB1	0.477	0.573	19.058	1.64997	not
NTM	4.36741	3.96111	141.59	1.33751e-05	0.000206318	TGFB1	BH	glm	control_TGFB1	0.039	0.336	15.5745	20.6406	up
GALNT16	-0.714051	3.93964	40.4766	1.35263e-05	0.0002085	TGFB1	BH	glm	control_TGFB1	0.545	0.352	15.3444	0.609606	not
MACROD1	-0.996691	2.7908	39.7954	1.35728e-05	0.000209066	TGFB1	BH	glm	control_TGFB1	0.376	0.183	6.92015	0.501148	not
PLEKHA5	-0.727727	5.002	45.0824	1.37578e-05	0.000211764	TGFB1	BH	glm	control_TGFB1	0.749	0.516	32.0443	0.603855	not
ENSECAG00000057279	-0.344814	7.56176	40.3376	1.37709e-05	0.000211813	TGFB1	BH	glm	control_TGFB1	0.998	0.997	188.937	0.787409	not
ITIH5	-1.57018	0.796809	37.5974	1.38199e-05	0.000212328	TGFB1	BH	glm	control_TGFB1	0.102	0.038	1.73725	0.336766	down
XPR1	0.579208	4.70155	40.3128	1.38242e-05	0.000212328	TGFB1	BH	glm	control_TGFB1	0.579	0.666	26.02	1.49403	not
TMEM131L	-0.588192	4.98195	40.2996	1.38463e-05	0.000212515	TGFB1	BH	glm	control_TGFB1	0.728	0.593	31.602	0.665176	not
OSBPL3	2.01492	1.02914	37.2477	1.38957e-05	0.00021312	TGFB1	BH	glm	control_TGFB1	0.03	0.097	2.04081	4.04159	up
RPAIN	0.524885	4.72381	40.2545	1.39337e-05	0.00021355	TGFB1	BH	glm	control_TGFB1	0.647	0.698	26.4247	1.43882	not
STAM2	0.433501	5.59576	40.2248	1.39873e-05	0.000214219	TGFB1	BH	glm	control_TGFB1	0.847	0.88	48.3607	1.35051	not
NEB	2.71336	0.29939	39.1425	1.40607e-05	0.000215189	TGFB1	BH	glm	control_TGFB1	0.014	0.066	1.23062	6.55849	up
ENSECAG00000023169	-0.628266	4.04784	40.1324	1.41838e-05	0.000216918	TGFB1	BH	glm	control_TGFB1	0.498	0.36	16.5395	0.646954	not
EIF3H	-0.389494	6.61633	40.1161	1.41969e-05	0.000216964	TGFB1	BH	glm	control_TGFB1	0.993	0.973	98.1101	0.763397	not
S100A10	-1.70709	8.81959	176.911	1.42317e-05	0.00021734	TGFB1	BH	glm	control_TGFB1	1	0.964	451.815	0.306277	down
RRP1B	0.55864	4.61907	39.994	1.44425e-05	0.000220402	TGFB1	BH	glm	control_TGFB1	0.608	0.679	24.5742	1.47288	not
EGR3	-3.40264	-0.616103	38.1245	1.45872e-05	0.000222453	TGFB1	BH	glm	control_TGFB1	0.042	0.004	0.652431	0.0945589	down
RRAGB	-0.630754	3.9526	39.9015	1.46567e-05	0.000223354	TGFB1	BH	glm	control_TGFB1	0.587	0.398	15.4829	0.645839	not
IRAK3	-0.631152	4.12737	39.8807	1.46977e-05	0.000223786	TGFB1	BH	glm	control_TGFB1	0.594	0.4	17.4769	0.645661	not
ZFAND3	0.3576	7.81496	39.8608	1.4706e-05	0.000223786	TGFB1	BH	glm	control_TGFB1	0.999	0.996	225.183	1.28129	not
SYN2	1.89649	0.526066	37.8379	1.47729e-05	0.000224645	TGFB1	BH	glm	control_TGFB1	0.019	0.055	1.44	3.72306	up
ENSECAG00000040430	-0.755245	3.42281	39.8489	1.48609e-05	0.000225822	TGFB1	BH	glm	control_TGFB1	0.488	0.306	10.7243	0.592446	not
C7H11orf1	-0.761443	3.29864	39.8064	1.48752e-05	0.000225879	TGFB1	BH	glm	control_TGFB1	0.453	0.277	9.83987	0.589906	not
ORAI1	-0.575023	4.83372	39.7586	1.4919e-05	0.000226384	TGFB1	BH	glm	control_TGFB1	0.799	0.602	28.5163	0.671276	not
NEDD4	0.511154	5.53438	39.7437	1.49478e-05	0.000226661	TGFB1	BH	glm	control_TGFB1	0.8	0.824	46.3461	1.42519	not
HTT	0.544731	4.85909	39.7294	1.49792e-05	0.000226976	TGFB1	BH	glm	control_TGFB1	0.649	0.733	29.0223	1.45875	not
DNAAF4	-1.33259	1.12397	38.012	1.51684e-05	0.000229579	TGFB1	BH	glm	control_TGFB1	0.135	0.053	2.17946	0.397054	down
ENSECAG00000039232	0.277312	10.9346	39.6356	1.51724e-05	0.000229579	TGFB1	BH	glm	control_TGFB1	1	1	1957.21	1.21193	not
EGLN1	-0.47736	5.09856	39.5989	1.52538e-05	0.000230648	TGFB1	BH	glm	control_TGFB1	0.824	0.683	34.2626	0.718291	not
STAT3	-0.438998	6.01307	39.5739	1.53041e-05	0.000231245	TGFB1	BH	glm	control_TGFB1	0.937	0.853	64.5826	0.737647	not
SIGMAR1	-0.484382	5.61868	39.5686	1.5319e-05	0.000231308	TGFB1	BH	glm	control_TGFB1	0.919	0.823	49.1351	0.714803	not
TLCD1	0.482559	4.92204	39.4605	1.55565e-05	0.000234728	TGFB1	BH	glm	control_TGFB1	0.681	0.746	30.3167	1.39722	not
CD99	-0.298123	10.0756	39.4252	1.56236e-05	0.000235575	TGFB1	BH	glm	control_TGFB1	1	1	1079.11	0.81331	not
AUH	-0.395777	6.56869	39.4065	1.56649e-05	0.000236031	TGFB1	BH	glm	control_TGFB1	0.968	0.937	94.923	0.76008	not
ENSECAG00000032923	-0.647588	4.12563	39.4203	1.57361e-05	0.000236937	TGFB1	BH	glm	control_TGFB1	0.662	0.483	17.4558	0.638346	not
LMO4	0.356206	8.94166	39.294	1.59126e-05	0.000239427	TGFB1	BH	glm	control_TGFB1	1	1	491.709	1.28006	not
RAB21	0.429942	6.07951	39.251	1.60092e-05	0.000240625	TGFB1	BH	glm	control_TGFB1	0.909	0.931	67.6264	1.34718	not
RGS3	0.535955	4.46989	39.2507	1.60147e-05	0.000240625	TGFB1	BH	glm	control_TGFB1	0.551	0.608	22.1601	1.4499	not
SPPL2A	0.439214	6.09598	39.2241	1.607e-05	0.000241126	TGFB1	BH	glm	control_TGFB1	0.921	0.926	68.4026	1.35587	not
SLC25A28	-0.583441	3.9648	39.2358	1.60706e-05	0.000241126	TGFB1	BH	glm	control_TGFB1	0.593	0.414	15.6143	0.66737	not
CAPN1	-0.460548	4.99033	39.2224	1.60854e-05	0.00024118	TGFB1	BH	glm	control_TGFB1	0.816	0.675	31.7863	0.72671	not
EIF3F	-0.313669	8.5261	39.2117	1.60969e-05	0.000241184	TGFB1	BH	glm	control_TGFB1	1	1	368.648	0.804593	not
CLIC4	-0.312733	8.27763	39.0871	1.63808e-05	0.000245105	TGFB1	BH	glm	control_TGFB1	1	0.999	310.323	0.805115	not
THOC6	-0.64134	3.67184	39.1021	1.63815e-05	0.000245105	TGFB1	BH	glm	control_TGFB1	0.539	0.332	12.7448	0.641117	not
ENSECAG00000059469	0.585888	4.41385	39.0502	1.64763e-05	0.000246351	TGFB1	BH	glm	control_TGFB1	0.536	0.607	21.3157	1.50096	not
NANS	0.351283	7.94396	39.0131	1.65522e-05	0.000247313	TGFB1	BH	glm	control_TGFB1	0.994	0.999	246.247	1.27569	not
MATK	1.29074	1.3084	37.9353	1.66927e-05	0.00024924	TGFB1	BH	glm	control_TGFB1	0.061	0.112	2.47667	2.44653	up
CEBPA	-1.47849	0.870558	36.5999	1.67414e-05	0.000249792	TGFB1	BH	glm	control_TGFB1	0.117	0.042	1.82837	0.358864	down
ENSECAG00000046098	0.572657	4.01396	38.9609	1.68245e-05	0.000250858	TGFB1	BH	glm	control_TGFB1	0.376	0.441	16.1556	1.48726	not
MAML2	-0.480984	8.08331	43.4542	1.71912e-05	0.000256146	TGFB1	BH	glm	control_TGFB1	0.997	0.976	271.219	0.716489	not
HIP1	0.525357	6.24109	39.7364	1.74122e-05	0.000259259	TGFB1	BH	glm	control_TGFB1	0.809	0.893	75.6408	1.43929	not
MEDAG	0.470271	5.7669	38.6429	1.74405e-05	0.0002595	TGFB1	BH	glm	control_TGFB1	0.706	0.786	54.4513	1.38537	not
FKBP14	0.463608	5.82036	38.6346	1.74615e-05	0.000259632	TGFB1	BH	glm	control_TGFB1	0.881	0.926	56.507	1.37899	not
SATB2	-1.48071	0.546638	35.3069	1.75095e-05	0.000260165	TGFB1	BH	glm	control_TGFB1	0.079	0.028	1.46068	0.358312	down
HIBCH	0.541981	4.8812	38.5971	1.75571e-05	0.000260692	TGFB1	BH	glm	control_TGFB1	0.648	0.71	29.4706	1.45597	not
ENSECAG00000020152	-0.309279	10.7797	38.5311	1.77186e-05	0.000262908	TGFB1	BH	glm	control_TGFB1	1	1	1757.93	0.807045	not
CSKMT	-0.547678	4.15717	38.5336	1.77378e-05	0.000263011	TGFB1	BH	glm	control_TGFB1	0.655	0.479	17.8416	0.68412	not
NR3C1	0.410471	6.23535	38.4939	1.78128e-05	0.00026394	TGFB1	BH	glm	control_TGFB1	0.906	0.917	75.3401	1.32912	not
IDH2	0.375674	6.85531	38.4778	1.78535e-05	0.00026436	TGFB1	BH	glm	control_TGFB1	0.985	0.988	115.785	1.29745	not
ENSECAG00000016251	1.39637	4.0372	65.3283	1.79197e-05	0.000265158	TGFB1	BH	glm	control_TGFB1	0.246	0.509	16.418	2.63239	up
ENSECAG00000010579	-1.04662	1.60444	37.296	1.79567e-05	0.000265521	TGFB1	BH	glm	control_TGFB1	0.192	0.086	3.04077	0.484102	down
KNDC1	1.41717	1.53717	37.1438	1.80064e-05	0.000266073	TGFB1	BH	glm	control_TGFB1	0.058	0.134	2.90225	2.67061	up
COL5A3	-2.25075	0.579761	38.5806	1.81074e-05	0.00026724	TGFB1	BH	glm	control_TGFB1	0.091	0.022	1.4946	0.210115	down
ENSECAG00000037215	0.405107	5.82805	38.3778	1.81103e-05	0.00026724	TGFB1	BH	glm	control_TGFB1	0.909	0.92	56.8091	1.32419	not
ANKRD55	-3.04094	-0.406428	39.2387	1.83121e-05	0.000270032	TGFB1	BH	glm	control_TGFB1	0.058	0.007	0.754489	0.121503	down
SURF4	0.390296	6.6949	38.2684	1.8394e-05	0.000271052	TGFB1	BH	glm	control_TGFB1	0.982	0.993	103.601	1.31066	not
WIPI1	0.446022	6.57285	38.2393	1.84704e-05	0.00027199	TGFB1	BH	glm	control_TGFB1	0.925	0.964	95.1977	1.36228	not
NUP210L	0.320579	7.94931	38.2269	1.85028e-05	0.000272281	TGFB1	BH	glm	control_TGFB1	1	0.999	247.162	1.24883	not
CYP51A1	0.33722	7.83946	38.1967	1.85829e-05	0.000273273	TGFB1	BH	glm	control_TGFB1	0.992	0.998	229.041	1.26332	not
GLUL	-0.540407	4.37248	38.1076	1.88303e-05	0.00027672	TGFB1	BH	glm	control_TGFB1	0.632	0.477	20.7132	0.687577	not
FAM149A	-0.627743	3.99729	38.1017	1.88507e-05	0.000276829	TGFB1	BH	glm	control_TGFB1	0.573	0.401	15.9699	0.647188	not
LRP8	0.929141	2.25532	38.0719	1.89828e-05	0.000278579	TGFB1	BH	glm	control_TGFB1	0.142	0.227	4.77439	1.90414	not
ADAMTSL1	-0.42328	6.63334	38.0323	1.90255e-05	0.000279014	TGFB1	BH	glm	control_TGFB1	0.902	0.754	99.2737	0.745727	not
ENSECAG00000059078	-0.965067	2.77258	38.0568	1.91432e-05	0.000280548	TGFB1	BH	glm	control_TGFB1	0.327	0.159	6.8333	0.512255	not
ASAP1	-0.345563	7.39298	37.9842	1.91569e-05	0.000280558	TGFB1	BH	glm	control_TGFB1	0.997	0.979	168.077	0.787001	not
BORCS8	0.65652	4.46034	37.9691	1.92051e-05	0.000281071	TGFB1	BH	glm	control_TGFB1	0.577	0.675	22.0139	1.57628	not
SLC25A23	-1.03402	2.25316	37.7248	1.92949e-05	0.00028202	TGFB1	BH	glm	control_TGFB1	0.285	0.127	4.76726	0.488346	down
KIF3C	0.780171	3.01175	37.9562	1.92962e-05	0.00028202	TGFB1	BH	glm	control_TGFB1	0.247	0.326	8.06544	1.71733	not
SMARCD3	-0.491958	4.97678	37.9291	1.93163e-05	0.000282121	TGFB1	BH	glm	control_TGFB1	0.839	0.676	31.4891	0.711059	not
CASP4	-0.424619	6.92621	37.8988	1.93935e-05	0.000283056	TGFB1	BH	glm	control_TGFB1	0.986	0.973	121.618	0.745035	not
FAM13B	-0.492324	4.9377	37.8741	1.94685e-05	0.000283956	TGFB1	BH	glm	control_TGFB1	0.755	0.62	30.6476	0.710879	not
LPP	0.311005	8.12939	37.8597	1.95023e-05	0.000284157	TGFB1	BH	glm	control_TGFB1	0.997	0.999	280.022	1.24057	not
ENSECAG00000006098	0.478715	4.88823	37.8588	1.95088e-05	0.000284157	TGFB1	BH	glm	control_TGFB1	0.705	0.745	29.6144	1.3935	not
LTBP3	-0.590854	4.15606	37.8246	1.96341e-05	0.000285788	TGFB1	BH	glm	control_TGFB1	0.642	0.44	17.8279	0.66395	not
AEN	-0.702331	3.09092	37.8251	1.96946e-05	0.000286291	TGFB1	BH	glm	control_TGFB1	0.402	0.25	8.52039	0.614578	not
CHD5	1.99977	0.467058	33.5781	1.96954e-05	0.000286291	TGFB1	BH	glm	control_TGFB1	0.023	0.078	1.38229	3.99937	up
EDNRB	-0.765971	5.50899	50.2301	1.99494e-05	0.000289787	TGFB1	BH	glm	control_TGFB1	0.638	0.419	45.5377	0.588057	not
PER3	-0.71098	3.71534	37.728	2.00372e-05	0.000290865	TGFB1	BH	glm	control_TGFB1	0.47	0.276	13.1349	0.610905	not
HNRNPAB	0.343477	7.7497	37.606	2.02289e-05	0.000293449	TGFB1	BH	glm	control_TGFB1	0.993	1	215.225	1.26881	not
ENSECAG00000049034	-0.536734	4.44659	37.6002	2.027e-05	0.000293847	TGFB1	BH	glm	control_TGFB1	0.751	0.553	21.805	0.68933	not
C7H19orf53	-0.390327	6.10341	37.5564	2.03756e-05	0.000295177	TGFB1	BH	glm	control_TGFB1	0.977	0.932	68.756	0.762957	not
RPS25	-0.275123	10.4668	37.4912	2.05675e-05	0.000297757	TGFB1	BH	glm	control_TGFB1	1	1	1415.2	0.82638	not
TMEM229B	-0.926935	2.2748	37.5391	2.06442e-05	0.000298664	TGFB1	BH	glm	control_TGFB1	0.278	0.135	4.8393	0.525975	not
IMPDH2	-0.444043	5.9501	37.4331	2.07432e-05	0.000299895	TGFB1	BH	glm	control_TGFB1	0.966	0.894	61.8243	0.735072	not
NIPAL1	1.47304	3.23136	55.4196	2.10467e-05	0.000304077	TGFB1	BH	glm	control_TGFB1	0.178	0.412	9.39154	2.77606	up
ACSF2	-0.714275	3.09778	37.318	2.12015e-05	0.000306107	TGFB1	BH	glm	control_TGFB1	0.418	0.244	8.56099	0.609511	not
FOLR2	0.730907	2.89103	37.324	2.12452e-05	0.000306532	TGFB1	BH	glm	control_TGFB1	0.243	0.312	7.41798	1.65968	not
GPR85	0.858178	2.62374	36.9815	2.12945e-05	0.000307036	TGFB1	BH	glm	control_TGFB1	0.173	0.27	6.16347	1.81275	not
TMEM184B	0.542195	4.29901	37.2393	2.13491e-05	0.000307617	TGFB1	BH	glm	control_TGFB1	0.563	0.639	19.6847	1.45619	not
SYNPO2	-1.02236	6.28566	72.9518	2.14251e-05	0.000308499	TGFB1	BH	glm	control_TGFB1	0.874	0.667	78.0139	0.492309	down
RTN4IP1	0.757213	3.08149	37.2619	2.14391e-05	0.000308499	TGFB1	BH	glm	control_TGFB1	0.272	0.342	8.46488	1.69022	not
TET3	0.64025	4.7049	37.2796	2.18506e-05	0.000314209	TGFB1	BH	glm	control_TGFB1	0.557	0.635	26.0804	1.5586	not
CYTH1	0.542044	5.35614	37.006	2.20741e-05	0.000317209	TGFB1	BH	glm	control_TGFB1	0.733	0.803	40.96	1.45603	not
STARD4	0.507735	4.53883	37.0066	2.20901e-05	0.000317226	TGFB1	BH	glm	control_TGFB1	0.599	0.67	23.2447	1.42182	not
ENSECAG00000000419	2.04729	0.0335266	33.5363	2.22729e-05	0.000319638	TGFB1	BH	glm	control_TGFB1	0.016	0.056	1.02351	4.13328	up
PREP	0.43129	5.56135	36.9225	2.23456e-05	0.000320467	TGFB1	BH	glm	control_TGFB1	0.829	0.868	47.2206	1.34844	not
ADORA1	-1.43223	0.82159	35.3956	2.23794e-05	0.000320737	TGFB1	BH	glm	control_TGFB1	0.114	0.041	1.76735	0.370557	down
ENSECAG00000045015	-0.461324	6.19713	36.9015	2.24141e-05	0.000321019	TGFB1	BH	glm	control_TGFB1	0.942	0.865	73.3704	0.726319	not
ZNF326	0.414214	7.051	36.8799	2.24842e-05	0.000321749	TGFB1	BH	glm	control_TGFB1	0.977	0.99	132.606	1.33257	not
SLC2A9	-0.76426	3.63312	36.8934	2.24951e-05	0.000321749	TGFB1	BH	glm	control_TGFB1	0.477	0.303	12.4073	0.588755	not
YRDC	0.40925	5.91775	36.7569	2.28949e-05	0.000327249	TGFB1	BH	glm	control_TGFB1	0.905	0.924	60.4534	1.32799	not
PSMB6	0.324755	7.94337	36.7515	2.29121e-05	0.000327277	TGFB1	BH	glm	control_TGFB1	1	1	246.145	1.25245	not
TUT4	0.432557	6.19741	36.7182	2.30248e-05	0.000328667	TGFB1	BH	glm	control_TGFB1	0.904	0.912	73.3846	1.34962	not
TAF13	0.454461	5.10467	36.6999	2.30902e-05	0.000329381	TGFB1	BH	glm	control_TGFB1	0.762	0.801	34.4079	1.37027	not
ADAM15	-0.972506	2.57277	36.6044	2.31712e-05	0.000330317	TGFB1	BH	glm	control_TGFB1	0.334	0.159	5.94952	0.50962	not
DUSP16	-0.589636	5.00642	36.6176	2.33743e-05	0.00033299	TGFB1	BH	glm	control_TGFB1	0.687	0.56	32.1427	0.66451	not
RAB5IF	0.330683	7.63137	36.6069	2.34048e-05	0.000333204	TGFB1	BH	glm	control_TGFB1	0.999	0.999	198.276	1.25761	not
NUPR2	-1.02357	2.07428	36.4101	2.35207e-05	0.000334631	TGFB1	BH	glm	control_TGFB1	0.263	0.118	4.21133	0.491898	down
SATB1	1.37689	1.5864	34.7375	2.37032e-05	0.000337004	TGFB1	BH	glm	control_TGFB1	0.063	0.138	3.003	2.59707	up
MPPED1	0.822818	2.74157	36.5543	2.37711e-05	0.000337745	TGFB1	BH	glm	control_TGFB1	0.185	0.276	6.68799	1.76886	not
PAFAH1B2	0.496432	5.60363	36.495	2.37961e-05	0.000337876	TGFB1	BH	glm	control_TGFB1	0.845	0.877	48.6252	1.41072	not
GSK3B	0.378326	7.53609	36.4784	2.38531e-05	0.000338462	TGFB1	BH	glm	control_TGFB1	0.985	0.996	185.605	1.29983	not
OLFML3	0.315483	7.69179	36.4583	2.39243e-05	0.000339247	TGFB1	BH	glm	control_TGFB1	0.995	0.994	206.757	1.24443	not
FAM107B	0.490927	5.33964	36.4225	2.40539e-05	0.000340838	TGFB1	BH	glm	control_TGFB1	0.639	0.742	40.4941	1.40535	not
FKBP8	-0.408232	5.82224	36.4183	2.40683e-05	0.000340838	TGFB1	BH	glm	control_TGFB1	0.962	0.885	56.5806	0.753547	not
THRA	-0.784313	3.19166	36.4334	2.41938e-05	0.000342388	TGFB1	BH	glm	control_TGFB1	0.461	0.265	9.13663	0.580628	not
CHRNA5	0.759621	3.05276	36.3739	2.44794e-05	0.000346202	TGFB1	BH	glm	control_TGFB1	0.261	0.331	8.29799	1.69305	not
NCOA7	-0.349047	7.18499	36.2969	2.45027e-05	0.000346303	TGFB1	BH	glm	control_TGFB1	0.995	0.988	145.511	0.785103	not
ENSECAG00000050299	1.05228	1.76792	36.2129	2.46389e-05	0.000347998	TGFB1	BH	glm	control_TGFB1	0.095	0.149	3.40562	2.07381	up
ADAMTS10	-0.857363	2.49854	36.2563	2.48598e-05	0.000350887	TGFB1	BH	glm	control_TGFB1	0.301	0.169	5.65112	0.55196	not
SRPK3	2.04962	0.166282	35.0185	2.48861e-05	0.000351027	TGFB1	BH	glm	control_TGFB1	0.019	0.06	1.12216	4.13997	up
ENSECAG00000034330	-0.814182	2.88722	36.1898	2.49126e-05	0.000351038	TGFB1	BH	glm	control_TGFB1	0.361	0.2	7.39846	0.568731	not
FMOD	-1.13588	1.72961	35.037	2.49196e-05	0.000351038	TGFB1	BH	glm	control_TGFB1	0.178	0.078	3.31639	0.455056	down
SOX5	-1.38908	5.40963	83.1904	2.50481e-05	0.000352615	TGFB1	BH	glm	control_TGFB1	0.664	0.387	42.5071	0.381808	down
PALLD	-0.322654	8.67492	36.1333	2.51055e-05	0.000353077	TGFB1	BH	glm	control_TGFB1	0.999	1	408.706	0.799597	not
EPHX1	-1.12295	1.48454	34.0078	2.51211e-05	0.000353077	TGFB1	BH	glm	control_TGFB1	0.162	0.063	2.79828	0.459153	down
IDI1	0.326184	7.64451	36.1267	2.51303e-05	0.000353077	TGFB1	BH	glm	control_TGFB1	0.979	0.996	200.09	1.25369	not
BRAP	0.515227	4.59703	36.0591	2.53917e-05	0.000356515	TGFB1	BH	glm	control_TGFB1	0.61	0.66	24.2015	1.42922	not
ENSECAG00000035561	1.43582	0.994467	34.0204	2.55569e-05	0.00035837	TGFB1	BH	glm	control_TGFB1	0.041	0.103	1.99234	2.70537	up
DNAH10	0.427168	5.46594	36.0141	2.55572e-05	0.00035837	TGFB1	BH	glm	control_TGFB1	0.807	0.835	44.199	1.34459	not
BACE2	-0.369567	6.85178	36.0005	2.5608e-05	0.000358847	TGFB1	BH	glm	control_TGFB1	0.982	0.955	115.503	0.774015	not
ENSECAG00000060119	-0.287619	9.16732	35.9844	2.56689e-05	0.000359466	TGFB1	BH	glm	control_TGFB1	1	1	574.959	0.819253	not
ACBD3	0.359051	7.04073	35.9756	2.57032e-05	0.00035971	TGFB1	BH	glm	control_TGFB1	0.982	0.991	131.665	1.28258	not
MAF	0.559662	5.44735	36.3381	2.57457e-05	0.000360071	TGFB1	BH	glm	control_TGFB1	0.758	0.806	43.633	1.47392	not
REX1BD	-0.892093	7.14392	68.4883	2.57902e-05	0.000360457	TGFB1	BH	glm	control_TGFB1	0.999	0.924	141.428	0.538832	not
DPP6	3.73737	-0.623675	33.1712	2.58456e-05	0.000360702	TGFB1	BH	glm	control_TGFB1	0.003	0.013	0.649016	13.337	up
SERPINB10	3.01363	4.8314	159.136	2.58683e-05	0.000360702	TGFB1	BH	glm	control_TGFB1	0.12	0.433	28.4706	8.07594	up
TRANK1	-0.542037	4.04447	35.9478	2.58709e-05	0.000360702	TGFB1	BH	glm	control_TGFB1	0.565	0.421	16.5009	0.686801	not
SOX13	-1.52388	0.588433	33.7709	2.58751e-05	0.000360702	TGFB1	BH	glm	control_TGFB1	0.109	0.033	1.50361	0.347749	down
RFX2	-0.519728	4.68147	35.8977	2.60185e-05	0.000362466	TGFB1	BH	glm	control_TGFB1	0.531	0.465	25.6603	0.697504	not
WDR90	-0.612157	3.79763	35.8983	2.61015e-05	0.000363386	TGFB1	BH	glm	control_TGFB1	0.562	0.375	13.906	0.654218	not
STIM1	0.528989	4.29405	35.8633	2.61578e-05	0.000363934	TGFB1	BH	glm	control_TGFB1	0.523	0.577	19.6172	1.44292	not
ENAH	0.301838	8.48184	35.8413	2.62239e-05	0.000364547	TGFB1	BH	glm	control_TGFB1	0.997	0.999	357.51	1.23271	not
DENND2A	-0.430721	5.4755	35.8388	2.6236e-05	0.000364547	TGFB1	BH	glm	control_TGFB1	0.878	0.729	44.4927	0.741891	not
TAX1BP1	0.297546	8.66213	35.7939	2.6411e-05	0.000366741	TGFB1	BH	glm	control_TGFB1	1	1	405.099	1.22905	not
SLC22A4	-0.855967	2.24368	35.6227	2.64306e-05	0.000366776	TGFB1	BH	glm	control_TGFB1	0.238	0.127	4.73605	0.552495	not
PLSCR4	-1.04472	1.79084	35.3962	2.64533e-05	0.000366853	TGFB1	BH	glm	control_TGFB1	0.208	0.093	3.46017	0.48474	down
SAMD4A	0.420253	8.07463	36.714	2.65396e-05	0.000367812	TGFB1	BH	glm	control_TGFB1	0.989	0.996	269.592	1.33816	not
ATP13A3	0.371607	6.33609	35.7487	2.65911e-05	0.000368287	TGFB1	BH	glm	control_TGFB1	0.902	0.943	80.789	1.29379	not
SMARCA1	-0.710095	3.92854	35.7566	2.66407e-05	0.000368736	TGFB1	BH	glm	control_TGFB1	0.49	0.319	15.2268	0.61128	not
MRPL45	-0.489295	5.24896	35.683	2.68596e-05	0.000371526	TGFB1	BH	glm	control_TGFB1	0.895	0.746	38.0273	0.712373	not
ADAM19	0.69507	5.92566	46.3045	2.69274e-05	0.000372224	TGFB1	BH	glm	control_TGFB1	0.855	0.929	60.7857	1.61896	not
RIMKLB	-0.917922	2.31562	35.5285	2.69587e-05	0.000372416	TGFB1	BH	glm	control_TGFB1	0.266	0.137	4.97819	0.529271	not
TRIM2	-0.721767	3.1549	35.6983	2.70043e-05	0.000372805	TGFB1	BH	glm	control_TGFB1	0.384	0.237	8.90676	0.606354	not
NSMCE1	-0.435619	5.69073	35.5884	2.72405e-05	0.000375813	TGFB1	BH	glm	control_TGFB1	0.936	0.85	51.6511	0.739377	not
RPSA	-0.276906	10.7444	35.5839	2.72572e-05	0.000375813	TGFB1	BH	glm	control_TGFB1	1	1	1715.43	0.825359	not
CDK10	-0.557924	4.19814	35.5859	2.72842e-05	0.000375931	TGFB1	BH	glm	control_TGFB1	0.68	0.48	18.3554	0.679279	not
ARL1	0.367159	7.69089	35.5733	2.73009e-05	0.000375931	TGFB1	BH	glm	control_TGFB1	1	1	206.628	1.28981	not
TCEAL9	0.366453	6.49469	35.5637	2.73409e-05	0.000376089	TGFB1	BH	glm	control_TGFB1	0.954	0.966	90.1774	1.28918	not
CDC42EP2	-1.22052	2.14617	35.6181	2.73539e-05	0.000376089	TGFB1	BH	glm	control_TGFB1	0.233	0.113	4.42651	0.429127	down
ADA	-0.674967	5.81758	43.7513	2.7365e-05	0.000376089	TGFB1	BH	glm	control_TGFB1	0.893	0.774	56.3983	0.626346	not
ARHGAP29	-0.337439	7.38605	35.5279	2.74884e-05	0.000377372	TGFB1	BH	glm	control_TGFB1	0.994	0.99	167.272	0.791445	not
FBXL17	0.396802	6.33915	35.5267	2.74936e-05	0.000377372	TGFB1	BH	glm	control_TGFB1	0.874	0.913	80.9607	1.31659	not
TMBIM6	0.349425	8.80875	35.5214	2.75148e-05	0.000377421	TGFB1	BH	glm	control_TGFB1	1	1	448.433	1.27405	not
H2AC8	1.31483	1.06575	33.0449	2.75559e-05	0.000377744	TGFB1	BH	glm	control_TGFB1	0.054	0.093	2.09326	2.48774	up
GDA	-0.449415	5.29374	35.5005	2.76069e-05	0.0003782	TGFB1	BH	glm	control_TGFB1	0.663	0.637	39.2261	0.73234	not
CERK	0.457861	5.54297	35.4759	2.77073e-05	0.000379333	TGFB1	BH	glm	control_TGFB1	0.837	0.871	46.6231	1.3735	not
PABPC1	-0.342183	8.05997	35.4488	2.78178e-05	0.000380603	TGFB1	BH	glm	control_TGFB1	1	1	266.866	0.788847	not
TIGD5	-0.490255	4.60976	35.4436	2.78522e-05	0.000380785	TGFB1	BH	glm	control_TGFB1	0.763	0.585	24.4161	0.711899	not
THSD7B	2.42958	0.282467	33.2529	2.78666e-05	0.000380785	TGFB1	BH	glm	control_TGFB1	0.011	0.048	1.21627	5.38738	up
CAP2	-0.456567	6.34917	35.4046	2.80052e-05	0.000382435	TGFB1	BH	glm	control_TGFB1	0.961	0.897	81.5252	0.728718	not
TEF	-0.726662	3.50273	35.4151	2.81499e-05	0.000384166	TGFB1	BH	glm	control_TGFB1	0.477	0.312	11.3351	0.604301	not
CDC42BPA	0.330211	8.45733	35.3479	2.82451e-05	0.00038522	TGFB1	BH	glm	control_TGFB1	0.998	0.999	351.487	1.2572	not
KLF15	-1.86097	0.387567	32.6549	2.82631e-05	0.00038522	TGFB1	BH	glm	control_TGFB1	0.097	0.025	1.30819	0.27529	down
ZDHHC3	-0.486152	4.67315	35.3389	2.82964e-05	0.000385428	TGFB1	BH	glm	control_TGFB1	0.779	0.605	25.5129	0.713927	not
INPP5F	0.374244	6.10033	35.3227	2.83543e-05	0.000385972	TGFB1	BH	glm	control_TGFB1	0.935	0.946	68.609	1.29616	not
TP53I13	0.50282	4.813	35.3004	2.84546e-05	0.000387091	TGFB1	BH	glm	control_TGFB1	0.688	0.74	28.1097	1.41698	not
PI3	1.40594	2.29025	41.1129	2.84735e-05	0.000387102	TGFB1	BH	glm	control_TGFB1	0.051	0.106	4.89143	2.6499	up
CYFIP1	-0.474291	4.61898	35.287	2.85303e-05	0.000387628	TGFB1	BH	glm	control_TGFB1	0.747	0.592	24.5727	0.719821	not
STK26	0.861699	2.51689	35.1674	2.85503e-05	0.000387654	TGFB1	BH	glm	control_TGFB1	0.183	0.265	5.72345	1.81718	not
NES	0.657071	4.16347	35.2345	2.88004e-05	0.000390803	TGFB1	BH	glm	control_TGFB1	0.368	0.456	17.9196	1.57688	not
CACYBP	0.351692	7.9118	35.1729	2.90043e-05	0.000393321	TGFB1	BH	glm	control_TGFB1	1	0.999	240.818	1.27606	not
ALDH1L2	0.4753	6.17222	35.1618	2.90542e-05	0.000393748	TGFB1	BH	glm	control_TGFB1	0.912	0.94	72.1146	1.39021	not
MFRP	-0.771001	5.74992	49.4866	2.91046e-05	0.000394182	TGFB1	BH	glm	control_TGFB1	0.909	0.781	53.8145	0.586011	not
ENSECAG00000052046	1.53694	0.845505	34.8413	2.91341e-05	0.000394332	TGFB1	BH	glm	control_TGFB1	0.03	0.074	1.79689	2.90179	up
ENSECAG00000054598	-0.316859	9.04129	35.1391	2.91534e-05	0.000394345	TGFB1	BH	glm	control_TGFB1	1	0.999	526.867	0.802816	not
FNBP1	-0.504359	5.08838	35.1212	2.92418e-05	0.00039529	TGFB1	BH	glm	control_TGFB1	0.792	0.633	34.0216	0.704973	not
PSAP	-0.333465	7.02979	35.1104	2.9281e-05	0.00039557	TGFB1	BH	glm	control_TGFB1	0.994	0.984	130.671	0.793628	not
GABARAPL2	0.338097	7.37089	35.1037	2.93105e-05	0.00039572	TGFB1	BH	glm	control_TGFB1	0.997	0.999	165.523	1.26409	not
ACTN1	0.314788	8.67726	35.0566	2.95212e-05	0.000398313	TGFB1	BH	glm	control_TGFB1	0.998	1	409.368	1.24383	not
CLIP1	-0.359416	6.80413	34.9917	2.9815e-05	0.000402023	TGFB1	BH	glm	control_TGFB1	0.969	0.934	111.75	0.77948	not
FOXQ1	1.14514	2.51441	35.8717	2.99895e-05	0.000404123	TGFB1	BH	glm	control_TGFB1	0.094	0.169	5.71364	2.21167	up
OTUD7B	0.537734	4.44238	34.951	3.00109e-05	0.000404156	TGFB1	BH	glm	control_TGFB1	0.545	0.623	21.7415	1.45169	not
CA11	-1.81628	0.119259	33.2465	3.0203e-05	0.000406276	TGFB1	BH	glm	control_TGFB1	0.077	0.019	1.08618	0.283951	down
LEPROTL1	0.304693	7.90463	34.9061	3.02062e-05	0.000406276	TGFB1	BH	glm	control_TGFB1	1	0.999	239.625	1.23516	not
EFHD1	1.56515	4.18447	69.9532	3.03659e-05	0.000408168	TGFB1	BH	glm	control_TGFB1	0.245	0.556	18.1824	2.95907	up
MAN1A1	0.440767	5.38583	34.8409	3.05129e-05	0.000409568	TGFB1	BH	glm	control_TGFB1	0.766	0.824	41.8115	1.35733	not
SARAF	0.394068	7.01942	34.8381	3.05216e-05	0.000409568	TGFB1	BH	glm	control_TGFB1	0.993	0.996	129.735	1.31409	not
RAP1GAP2	0.787865	2.56013	34.9027	3.05352e-05	0.000409568	TGFB1	BH	glm	control_TGFB1	0.153	0.224	5.8976	1.72652	not
EVI2A	1.43728	4.42693	69.7011	3.05741e-05	0.000409568	TGFB1	BH	glm	control_TGFB1	0.359	0.66	21.5099	2.7081	up
NECTIN3	0.566023	6.57551	41.1258	3.05776e-05	0.000409568	TGFB1	BH	glm	control_TGFB1	0.936	0.975	95.3728	1.48044	not
CCNQ	-0.626483	3.40164	34.8501	3.05848e-05	0.000409568	TGFB1	BH	glm	control_TGFB1	0.499	0.313	10.568	0.647754	not
RNF145	0.417415	5.50326	34.7496	3.09408e-05	0.000413773	TGFB1	BH	glm	control_TGFB1	0.795	0.822	45.3571	1.33553	not
FKBP2	0.315724	8.62851	34.7403	3.09813e-05	0.000413773	TGFB1	BH	glm	control_TGFB1	1	1	395.768	1.24464	not
ENKD1	-1.07744	1.59912	34.4776	3.09853e-05	0.000413773	TGFB1	BH	glm	control_TGFB1	0.187	0.083	3.02958	0.473869	down
PHOSPHO2	-0.737044	2.93559	34.7691	3.09863e-05	0.000413773	TGFB1	BH	glm	control_TGFB1	0.401	0.224	7.65069	0.599967	not
SLC38A1	0.438454	5.90564	34.7377	3.09953e-05	0.000413773	TGFB1	BH	glm	control_TGFB1	0.863	0.899	59.948	1.35515	not
GATAD2B	0.430439	5.33662	34.7188	3.10873e-05	0.000414743	TGFB1	BH	glm	control_TGFB1	0.749	0.774	40.4095	1.34764	not
LMO7	-1.25137	5.35397	70.7303	3.11361e-05	0.000415135	TGFB1	BH	glm	control_TGFB1	0.694	0.524	40.8983	0.42005	down
FDX1	0.377254	6.03362	34.6765	3.12875e-05	0.000416438	TGFB1	BH	glm	control_TGFB1	0.93	0.933	65.509	1.29887	not
TULP3	0.356843	6.81397	34.6753	3.12921e-05	0.000416438	TGFB1	BH	glm	control_TGFB1	0.968	0.969	112.515	1.28062	not
ANKRD45	-1.14613	1.30801	34.0889	3.12921e-05	0.000416438	TGFB1	BH	glm	control_TGFB1	0.159	0.063	2.476	0.451837	down
TGFA	0.847229	2.45223	34.6751	3.15184e-05	0.000419189	TGFB1	BH	glm	control_TGFB1	0.118	0.204	5.47261	1.79904	not
ENSECAG00000046423	0.513142	4.28614	34.5521	3.19037e-05	0.000424051	TGFB1	BH	glm	control_TGFB1	0.561	0.614	19.51	1.42715	not
FAM162B	1.01243	1.52304	32.2851	3.19348e-05	0.0004242	TGFB1	BH	glm	control_TGFB1	0.08	0.133	2.87396	2.0173	up
ZC3H7B	-0.550722	3.97507	34.5361	3.21086e-05	0.000426245	TGFB1	BH	glm	control_TGFB1	0.623	0.443	15.7259	0.682679	not
PIK3C2A	0.445284	5.69617	34.4892	3.22016e-05	0.000427215	TGFB1	BH	glm	control_TGFB1	0.832	0.864	51.8464	1.36158	not
ATP6V1H	0.398378	5.51055	34.452	3.23875e-05	0.000429415	TGFB1	BH	glm	control_TGFB1	0.815	0.854	45.5869	1.31803	not
MPI	-0.682056	3.16703	34.4395	3.24393e-05	0.000429836	TGFB1	BH	glm	control_TGFB1	0.415	0.243	8.98197	0.623276	not
DENND4A	-0.549114	4.31447	34.4303	3.25188e-05	0.000430623	TGFB1	BH	glm	control_TGFB1	0.573	0.447	19.8969	0.68344	not
TSPAN9	-0.487492	5.29504	34.3407	3.29512e-05	0.00043608	TGFB1	BH	glm	control_TGFB1	0.865	0.767	39.2615	0.713264	not
PLPP4	-1.71251	0.531267	32.0971	3.30205e-05	0.000436727	TGFB1	BH	glm	control_TGFB1	0.08	0.029	1.4452	0.305129	down
CD200	1.27517	3.22147	45.9328	3.30992e-05	0.000437399	TGFB1	BH	glm	control_TGFB1	0.215	0.378	9.32738	2.42028	up
TMEM106C	-0.469194	4.62229	34.3098	3.31122e-05	0.000437399	TGFB1	BH	glm	control_TGFB1	0.76	0.582	24.629	0.722368	not
ITGAV	0.380461	7.31098	34.3015	3.31455e-05	0.000437425	TGFB1	BH	glm	control_TGFB1	0.987	0.997	158.791	1.30176	not
ENSECAG00000047031	-1.90522	0.427383	33.4334	3.31549e-05	0.000437425	TGFB1	BH	glm	control_TGFB1	0.098	0.025	1.34479	0.266976	down
CACNA1H	-1.65922	0.543675	32.3909	3.32885e-05	0.00043883	TGFB1	BH	glm	control_TGFB1	0.097	0.032	1.45768	0.31661	down
KIF1B	0.407668	6.66191	34.271	3.33024e-05	0.00043883	TGFB1	BH	glm	control_TGFB1	0.937	0.958	101.259	1.32654	not
ITPR2	0.568247	4.14553	34.2586	3.33847e-05	0.000439644	TGFB1	BH	glm	control_TGFB1	0.45	0.508	17.6981	1.48272	not
COMMD8	0.422389	5.32882	34.2124	3.36124e-05	0.00044237	TGFB1	BH	glm	control_TGFB1	0.815	0.835	40.1914	1.34015	not
GALNT3	1.76736	0.363654	32.3282	3.38234e-05	0.000444875	TGFB1	BH	glm	control_TGFB1	0.021	0.063	1.28668	3.40431	up
PABPC4	-0.38661	5.84572	34.1616	3.38727e-05	0.000445249	TGFB1	BH	glm	control_TGFB1	0.938	0.86	57.5091	0.764925	not
TMCC3	1.55304	0.827639	33.5705	3.39684e-05	0.000446234	TGFB1	BH	glm	control_TGFB1	0.039	0.098	1.77478	2.93434	up
TUBA1A	0.442872	9.8409	40.4951	3.40713e-05	0.000447311	TGFB1	BH	glm	control_TGFB1	0.999	1	917.079	1.35931	not
CHST3	0.712262	3.17842	34.1584	3.41147e-05	0.000447606	TGFB1	BH	glm	control_TGFB1	0.291	0.383	9.05313	1.63837	not
GINM1	-0.359056	6.96194	34.0636	3.43905e-05	0.00045095	TGFB1	BH	glm	control_TGFB1	0.989	0.978	124.667	0.779675	not
SOX9	1.48814	0.675613	33.2442	3.44718e-05	0.000451739	TGFB1	BH	glm	control_TGFB1	0.032	0.076	1.59728	2.80526	up
SEMA3E	0.883079	3.23248	34.4726	3.45433e-05	0.0004524	TGFB1	BH	glm	control_TGFB1	0.153	0.252	9.39882	1.84431	not
CASP7	-0.7076	2.96551	34.0547	3.46888e-05	0.000454027	TGFB1	BH	glm	control_TGFB1	0.39	0.235	7.81102	0.612338	not
ESYT2	-0.316866	7.1545	33.8782	3.53972e-05	0.000463016	TGFB1	BH	glm	control_TGFB1	0.997	0.981	142.469	0.802812	not
MCMDC2	-0.984419	2.09219	33.6394	3.54846e-05	0.000463877	TGFB1	BH	glm	control_TGFB1	0.243	0.119	4.26396	0.505429	not
SIPA1L3	0.482402	4.69877	33.8087	3.57933e-05	0.000467627	TGFB1	BH	glm	control_TGFB1	0.486	0.599	25.9699	1.39707	not
NCF1	0.484452	4.59867	33.7834	3.59337e-05	0.000469174	TGFB1	BH	glm	control_TGFB1	0.539	0.608	24.2291	1.39905	not
ROM1	-1.18551	1.20123	33.406	3.62286e-05	0.000472737	TGFB1	BH	glm	control_TGFB1	0.161	0.061	2.29936	0.439669	down
ENSECAG00000018135	-0.956761	1.99335	33.7762	3.62664e-05	0.000472942	TGFB1	BH	glm	control_TGFB1	0.174	0.094	3.9816	0.515212	not
IFNAR1	-0.468626	4.60003	33.7176	3.63232e-05	0.00047313	TGFB1	BH	glm	control_TGFB1	0.733	0.577	24.2519	0.722652	not
ENSECAG00000009849	-0.615769	3.371	33.7593	3.6325e-05	0.00047313	TGFB1	BH	glm	control_TGFB1	0.459	0.298	10.346	0.652582	not
C3	-4.16608	-0.766058	37.2282	3.6419e-05	0.00047386	TGFB1	BH	glm	control_TGFB1	0.029	0.002	0.588022	0.0557037	down
SYT9	2.37606	0.0935577	31.939	3.64253e-05	0.00047386	TGFB1	BH	glm	control_TGFB1	0.009	0.051	1.067	5.19118	up
SPECC1	0.437629	6.06192	33.6568	3.6644e-05	0.000476316	TGFB1	BH	glm	control_TGFB1	0.874	0.912	66.8068	1.35438	not
ENSECAG00000045443	-0.958348	1.74855	33.5024	3.6669e-05	0.000476316	TGFB1	BH	glm	control_TGFB1	0.171	0.097	3.36021	0.514646	not
REV3L	-0.408131	6.61866	33.6504	3.66807e-05	0.000476316	TGFB1	BH	glm	control_TGFB1	0.92	0.872	98.2686	0.753599	not
PDE3B	1.59448	0.734067	30.8698	3.67238e-05	0.000476549	TGFB1	BH	glm	control_TGFB1	0.023	0.063	1.66332	3.01985	up
TRIM13	0.499658	5.07978	33.6354	3.6769e-05	0.000476549	TGFB1	BH	glm	control_TGFB1	0.621	0.727	33.8194	1.41388	not
CADM4	-1.43829	1.34688	33.4823	3.67767e-05	0.000476549	TGFB1	BH	glm	control_TGFB1	0.157	0.059	2.54362	0.369003	down
SORCS2	0.83881	4.8693	44.0853	3.67876e-05	0.000476549	TGFB1	BH	glm	control_TGFB1	0.565	0.714	29.2283	1.78857	not
ALDH1A2	-0.453974	5.06336	33.6115	3.69321e-05	0.000478131	TGFB1	BH	glm	control_TGFB1	0.744	0.637	33.4368	0.730029	not
LRRC1	0.756133	3.27325	33.6206	3.71795e-05	0.000481043	TGFB1	BH	glm	control_TGFB1	0.287	0.368	9.66823	1.68896	not
HS6ST3	1.43454	1.35243	33.5716	3.72209e-05	0.000481289	TGFB1	BH	glm	control_TGFB1	0.029	0.051	2.55342	2.70297	up
ABCG1	0.741255	3.1351	33.5739	3.73449e-05	0.000482601	TGFB1	BH	glm	control_TGFB1	0.249	0.358	8.78533	1.67163	not
GGH	0.561136	4.35574	33.5351	3.73795e-05	0.000482757	TGFB1	BH	glm	control_TGFB1	0.519	0.572	20.4742	1.47543	not
CENPP	0.462491	5.99922	33.5134	3.74787e-05	0.000483586	TGFB1	BH	glm	control_TGFB1	0.819	0.892	63.9655	1.37792	not
RNF13	-0.359798	6.08492	33.5117	3.74889e-05	0.000483586	TGFB1	BH	glm	control_TGFB1	0.939	0.876	67.8804	0.779274	not
RPL30	-0.288787	11.2538	33.4928	3.75989e-05	0.000484714	TGFB1	BH	glm	control_TGFB1	1	1	2441.91	0.81859	not
POLR1G	0.484058	4.67668	33.4772	3.77287e-05	0.000486094	TGFB1	BH	glm	control_TGFB1	0.637	0.692	25.5754	1.39867	not
ENSECAG00000049707	0.744255	5.74498	46.6088	3.77605e-05	0.000486212	TGFB1	BH	glm	control_TGFB1	0.622	0.733	53.6304	1.67511	not
VAV3	1.34121	1.10043	32.8653	3.78318e-05	0.000486838	TGFB1	BH	glm	control_TGFB1	0.045	0.087	2.14418	2.53364	up
GLRB	0.957751	2.33151	33.47	3.79165e-05	0.000487634	TGFB1	BH	glm	control_TGFB1	0.135	0.203	5.03331	1.94228	not
COQ4	-0.492785	4.42733	33.4009	3.81714e-05	0.000490618	TGFB1	BH	glm	control_TGFB1	0.713	0.539	21.5159	0.710652	not
ZNF608	-1.04437	1.98325	33.4052	3.82662e-05	0.000491541	TGFB1	BH	glm	control_TGFB1	0.187	0.092	3.95384	0.484857	down
ENSECAG00000000870	0.372129	6.21434	33.3637	3.83724e-05	0.00049261	TGFB1	BH	glm	control_TGFB1	0.95	0.966	74.2509	1.29426	not
METTL8	-0.828654	3.54468	34.4605	3.842e-05	0.000492927	TGFB1	BH	glm	control_TGFB1	0.45	0.278	11.6695	0.563054	not
SOD2	-0.505775	5.09065	33.346	3.84848e-05	0.000493462	TGFB1	BH	glm	control_TGFB1	0.771	0.63	34.0753	0.704282	not
AGPAT3	0.398005	5.49604	33.3354	3.85452e-05	0.000493942	TGFB1	BH	glm	control_TGFB1	0.8	0.834	45.1308	1.31768	not
RUNDC1	-0.257025	10.2451	33.3249	3.86065e-05	0.000494431	TGFB1	BH	glm	control_TGFB1	1	1	1213.63	0.836812	not
SHISA6	1.46842	1.33041	31.6997	3.86958e-05	0.000495279	TGFB1	BH	glm	control_TGFB1	0.043	0.1	2.51474	2.76719	up
RBPJ	0.408134	6.9996	33.2833	3.88612e-05	0.000497099	TGFB1	BH	glm	control_TGFB1	0.974	0.987	127.965	1.32697	not
NIBAN2	-0.550461	4.22435	33.2823	3.88964e-05	0.000497252	TGFB1	BH	glm	control_TGFB1	0.664	0.504	18.6921	0.682802	not
COQ3	-0.482099	5.08762	33.2074	3.93432e-05	0.000502664	TGFB1	BH	glm	control_TGFB1	0.869	0.709	34.0038	0.715935	not
KCNJ2	-1.43924	1.30941	32.6996	3.95418e-05	0.0005049	TGFB1	BH	glm	control_TGFB1	0.137	0.05	2.4784	0.36876	down
MAGT1	0.372349	7.02638	33.1493	3.96937e-05	0.000506538	TGFB1	BH	glm	control_TGFB1	0.977	0.989	130.362	1.29446	not
GATD1	-0.59574	3.51468	33.1691	3.97361e-05	0.000506559	TGFB1	BH	glm	control_TGFB1	0.507	0.337	11.4295	0.661705	not
ARIH1	0.356262	6.28789	33.1417	3.97426e-05	0.000506559	TGFB1	BH	glm	control_TGFB1	0.934	0.952	78.1345	1.2801	not
LZTS2	-0.602283	4.09641	33.1425	3.97759e-05	0.000506681	TGFB1	BH	glm	control_TGFB1	0.635	0.429	17.1058	0.658711	not
RND1	-0.754324	2.89802	33.1777	3.98162e-05	0.000506894	TGFB1	BH	glm	control_TGFB1	0.259	0.187	7.45405	0.592824	not
PRRX2	0.407884	7.20101	33.1141	3.99155e-05	0.000507832	TGFB1	BH	glm	control_TGFB1	0.987	0.99	147.136	1.32674	not
PTPN3	-0.696022	2.95866	33.048	3.99373e-05	0.000507832	TGFB1	BH	glm	control_TGFB1	0.365	0.222	7.774	0.617272	not
IFT88	0.563282	4.82839	33.0992	4.00269e-05	0.00050842	TGFB1	BH	glm	control_TGFB1	0.626	0.722	28.4112	1.47763	not
LMO2	-1.2058	1.09754	31.3392	4.0031e-05	0.00050842	TGFB1	BH	glm	control_TGFB1	0.13	0.054	2.13989	0.433529	down
TMEM43	-0.487662	4.33048	33.0537	4.0336e-05	0.00051199	TGFB1	BH	glm	control_TGFB1	0.702	0.516	20.1189	0.71318	not
SNX33	-0.899128	2.45805	31.9741	4.03604e-05	0.000511996	TGFB1	BH	glm	control_TGFB1	0.323	0.167	5.49472	0.536211	not
HSPB2	-0.988811	2.0292	31.4532	4.04918e-05	0.00051336	TGFB1	BH	glm	control_TGFB1	0.24	0.11	4.08178	0.503893	not
PCNX1	0.489018	4.90528	33.002	4.06411e-05	0.000514948	TGFB1	BH	glm	control_TGFB1	0.648	0.673	29.9665	1.40349	not
IRF9	-0.733445	4.0121	33.7132	4.06832e-05	0.000515176	TGFB1	BH	glm	control_TGFB1	0.605	0.424	16.1348	0.601466	not
PLEKHG1	-1.79228	1.29208	35.7921	4.13929e-05	0.000523853	TGFB1	BH	glm	control_TGFB1	0.111	0.041	2.4488	0.288716	down
FBLN1	-0.348225	8.4061	32.8706	4.14906e-05	0.000524781	TGFB1	BH	glm	control_TGFB1	0.998	0.996	339.226	0.78555	not
ETV4	1.21108	2.79976	38.2652	4.15685e-05	0.000525455	TGFB1	BH	glm	control_TGFB1	0.173	0.325	6.96322	2.31511	up
ENSECAG00000049809	0.633391	3.15287	32.8627	4.1665e-05	0.000526364	TGFB1	BH	glm	control_TGFB1	0.274	0.347	8.89426	1.55121	not
PDE4D	0.704135	7.51546	53.1784	4.17541e-05	0.00052718	TGFB1	BH	glm	control_TGFB1	0.879	0.916	182.97	1.62917	not
IL17RC	-0.771568	3.19788	32.8623	4.18482e-05	0.000528056	TGFB1	BH	glm	control_TGFB1	0.425	0.265	9.17607	0.585781	not
SPRYD7	0.416607	5.56656	32.7799	4.20985e-05	0.000530902	TGFB1	BH	glm	control_TGFB1	0.863	0.886	47.3916	1.33478	not
TMEM120B	0.692512	3.29095	32.7785	4.22274e-05	0.000532215	TGFB1	BH	glm	control_TGFB1	0.315	0.401	9.78755	1.61609	not
TASOR2	0.373772	6.94722	32.7426	4.23467e-05	0.000533404	TGFB1	BH	glm	control_TGFB1	0.982	0.984	123.401	1.29574	not
KYAT1	-0.768377	3.04797	32.6477	4.24079e-05	0.000533862	TGFB1	BH	glm	control_TGFB1	0.391	0.239	8.27048	0.587078	not
CCDC190	-1.81166	0.279445	30.7461	4.25777e-05	0.000535684	TGFB1	BH	glm	control_TGFB1	0.085	0.022	1.21373	0.284863	down
ENSECAG00000031100	-0.375102	6.29851	32.6896	4.27084e-05	0.000537013	TGFB1	BH	glm	control_TGFB1	0.975	0.931	78.7118	0.771051	not
MOXD1	-1.49173	0.459824	30.4478	4.28365e-05	0.000538308	TGFB1	BH	glm	control_TGFB1	0.086	0.028	1.37537	0.355585	down
ATOSB	0.546058	4.1221	32.6523	4.29866e-05	0.00053972	TGFB1	BH	glm	control_TGFB1	0.503	0.594	17.4131	1.46009	not
CMAH	-0.784613	3.04494	32.678	4.30458e-05	0.00053972	TGFB1	BH	glm	control_TGFB1	0.322	0.194	8.2531	0.580508	not
COPG1	0.389529	6.28235	32.6351	4.30825e-05	0.00053972	TGFB1	BH	glm	control_TGFB1	0.938	0.968	77.8352	1.30997	not
PDE11A	-2.35563	-0.209451	31.532	4.31049e-05	0.00053972	TGFB1	BH	glm	control_TGFB1	0.058	0.012	0.864866	0.195382	down
UBE2K	0.33276	6.64814	32.6314	4.31076e-05	0.00053972	TGFB1	BH	glm	control_TGFB1	0.96	0.978	100.298	1.25942	not
RPN2	0.307295	8.2678	32.6302	4.31148e-05	0.00053972	TGFB1	BH	glm	control_TGFB1	1	1	308.216	1.23739	not
USF1	-0.495304	4.53099	32.6329	4.31252e-05	0.00053972	TGFB1	BH	glm	control_TGFB1	0.744	0.564	23.1187	0.709412	not
PGGHG	-1.80957	0.199097	28.9808	4.34314e-05	0.000543234	TGFB1	BH	glm	control_TGFB1	0.081	0.022	1.14798	0.285275	down
RNF121	0.487282	4.76363	32.582	4.34654e-05	0.000543343	TGFB1	BH	glm	control_TGFB1	0.693	0.711	27.1641	1.4018	not
FEN1	0.737102	2.8309	32.5861	4.35482e-05	0.00054406	TGFB1	BH	glm	control_TGFB1	0.231	0.308	7.11519	1.66682	not
IQCE	-0.641281	3.03391	32.5654	4.37301e-05	0.000546015	TGFB1	BH	glm	control_TGFB1	0.37	0.226	8.19024	0.641144	not
PLEC	-0.41916	5.37013	32.5256	4.38497e-05	0.00054719	TGFB1	BH	glm	control_TGFB1	0.861	0.727	41.359	0.74786	not
HM13	0.33373	7.73981	32.514	4.39261e-05	0.000547823	TGFB1	BH	glm	control_TGFB1	1	1	213.754	1.26027	not
ZBTB12	-1.38568	0.901015	30.5376	4.40729e-05	0.000549335	TGFB1	BH	glm	control_TGFB1	0.125	0.042	1.86738	0.38271	down
NAT14	-0.60632	3.96654	32.5057	4.418e-05	0.000550349	TGFB1	BH	glm	control_TGFB1	0.624	0.421	15.6332	0.65687	not
RPL22	-0.280201	10.3581	32.4726	4.42196e-05	0.000550522	TGFB1	BH	glm	control_TGFB1	1	1	1312.51	0.823477	not
FKBP11	0.385523	8.24299	32.8354	4.42476e-05	0.000550551	TGFB1	BH	glm	control_TGFB1	1	1	302.961	1.30633	not
CCND2	0.369303	6.7026	32.4402	4.44512e-05	0.000552764	TGFB1	BH	glm	control_TGFB1	0.967	0.987	104.156	1.29173	not
LCN2	-0.63376	5.09559	35.8333	4.46742e-05	0.00055512	TGFB1	BH	glm	control_TGFB1	0.713	0.574	34.1921	0.644495	not
RPS6KA5	-0.702002	2.79292	32.4548	4.46925e-05	0.00055512	TGFB1	BH	glm	control_TGFB1	0.261	0.165	6.93032	0.614719	not
PBK	-2.17203	-0.219001	29.5976	4.47216e-05	0.000555159	TGFB1	BH	glm	control_TGFB1	0.061	0.013	0.85916	0.221898	down
PPIL6	0.656591	4.19302	32.3972	4.47824e-05	0.000555592	TGFB1	BH	glm	control_TGFB1	0.495	0.584	18.2904	1.57635	not
RARRES1	-0.626049	5.27252	35.9482	4.49587e-05	0.000557456	TGFB1	BH	glm	control_TGFB1	0.777	0.61	38.6533	0.647948	not
SEC31A	0.306291	7.86576	32.3335	4.52212e-05	0.000560387	TGFB1	BH	glm	control_TGFB1	0.999	1	233.254	1.23652	not
A3GALT2	1.27981	1.34143	31.3749	4.54236e-05	0.00056257	TGFB1	BH	glm	control_TGFB1	0.066	0.129	2.53403	2.42807	up
PMP22	0.436358	6.37739	32.2876	4.55581e-05	0.00056391	TGFB1	BH	glm	control_TGFB1	0.885	0.902	83.1353	1.35318	not
PODN	0.610521	3.88485	32.2217	4.6069e-05	0.000569904	TGFB1	BH	glm	control_TGFB1	0.363	0.417	14.7726	1.52681	not
ZNF395	-1.12385	1.44769	31.2929	4.61324e-05	0.000570359	TGFB1	BH	glm	control_TGFB1	0.165	0.071	2.7277	0.458869	down
HABP4	0.420137	5.06254	32.185	4.6323e-05	0.000572207	TGFB1	BH	glm	control_TGFB1	0.742	0.788	33.4177	1.33805	not
ENSECAG00000015324	-0.36293	6.03991	32.183	4.63352e-05	0.000572207	TGFB1	BH	glm	control_TGFB1	0.937	0.85	65.7951	0.777584	not
CCDC90B	-0.425738	5.51454	32.1703	4.64337e-05	0.000573093	TGFB1	BH	glm	control_TGFB1	0.919	0.807	45.7133	0.744458	not
GOT1	0.535121	4.69226	32.166	4.64773e-05	0.0005733	TGFB1	BH	glm	control_TGFB1	0.597	0.685	25.853	1.44906	not
FHOD3	0.922327	5.88302	55.6407	4.66082e-05	0.000574511	TGFB1	BH	glm	control_TGFB1	0.589	0.831	59.0154	1.89517	not
HOMER1	-0.645604	3.43287	32.1858	4.6629e-05	0.000574511	TGFB1	BH	glm	control_TGFB1	0.344	0.286	10.7993	0.639225	not
BBLN	-0.350429	7.70711	32.1393	4.66625e-05	0.000574593	TGFB1	BH	glm	control_TGFB1	1	0.999	208.965	0.784351	not
ABCA3	-1.35013	1.21039	30.9377	4.70895e-05	0.000579517	TGFB1	BH	glm	control_TGFB1	0.149	0.057	2.314	0.392256	down
MLF1	-1.18101	1.03861	30.5781	4.71352e-05	0.000579747	TGFB1	BH	glm	control_TGFB1	0.095	0.049	2.05425	0.441043	down
TBC1D17	-0.6477	3.10974	32.0944	4.72339e-05	0.000580627	TGFB1	BH	glm	control_TGFB1	0.413	0.249	8.63228	0.638297	not
TNFAIP6	0.384259	6.95317	32.0546	4.73073e-05	0.000581196	TGFB1	BH	glm	control_TGFB1	0.895	0.946	123.912	1.30519	not
RGL2	0.655859	3.11322	32.0196	4.77005e-05	0.000585691	TGFB1	BH	glm	control_TGFB1	0.291	0.362	8.65313	1.57555	not
CACHD1	0.846671	3.16483	31.8925	4.7825e-05	0.000586883	TGFB1	BH	glm	control_TGFB1	0.218	0.301	8.96828	1.79835	not
CCDC85A	0.895576	1.92742	31.6026	4.79301e-05	0.000587837	TGFB1	BH	glm	control_TGFB1	0.073	0.093	3.80375	1.86035	not
MAGI2	-0.568031	4.87701	31.9754	4.80055e-05	0.000588028	TGFB1	BH	glm	control_TGFB1	0.493	0.373	29.3851	0.674537	not
TTLL10	2.32143	-0.0133047	29.2416	4.80154e-05	0.000588028	TGFB1	BH	glm	control_TGFB1	0.014	0.052	0.99082	4.99827	up
TMEM150A	-0.554606	3.82671	31.9942	4.8028e-05	0.000588028	TGFB1	BH	glm	control_TGFB1	0.584	0.394	14.1891	0.680843	not
SLIT3	-1.92189	7.39175	142.62	4.81627e-05	0.000589339	TGFB1	BH	glm	control_TGFB1	0.975	0.812	167.934	0.263909	down
ENSECAG00000049355	-1.21476	1.17589	33.3978	4.81929e-05	0.000589373	TGFB1	BH	glm	control_TGFB1	0.125	0.056	2.25932	0.430844	down
ZNF281	-0.349294	6.41979	31.9191	4.83613e-05	0.000591095	TGFB1	BH	glm	control_TGFB1	0.965	0.918	85.6151	0.784968	not
MFSD3	-0.505858	4.66365	31.9127	4.84252e-05	0.000591539	TGFB1	BH	glm	control_TGFB1	0.755	0.581	25.3453	0.704241	not
KLHL7	-0.414892	5.96204	31.8623	4.88119e-05	0.000595922	TGFB1	BH	glm	control_TGFB1	0.905	0.839	62.338	0.750075	not
NDNF	-0.668005	3.6263	31.8967	4.88584e-05	0.000596151	TGFB1	BH	glm	control_TGFB1	0.511	0.329	12.3488	0.629376	not
SOD1	-0.28877	8.60916	31.8292	4.9074e-05	0.000598408	TGFB1	BH	glm	control_TGFB1	1	0.999	390.495	0.8186	not
ITGA1	0.660057	7.75238	50.4112	4.90993e-05	0.000598408	TGFB1	BH	glm	control_TGFB1	0.994	0.994	215.625	1.58015	not
PGM1	0.353606	6.33729	31.8197	4.91515e-05	0.000598704	TGFB1	BH	glm	control_TGFB1	0.959	0.96	80.8562	1.27775	not
ANO3	1.34736	1.14476	31.8625	4.94355e-05	0.000601821	TGFB1	BH	glm	control_TGFB1	0.043	0.086	2.21109	2.54446	up
SBF2	-0.354317	7.15807	31.7302	4.98738e-05	0.000606812	TGFB1	BH	glm	control_TGFB1	0.984	0.967	142.821	0.78224	not
NTPCR	-0.361206	6.39698	31.7106	5.00347e-05	0.000608424	TGFB1	BH	glm	control_TGFB1	0.983	0.955	84.272	0.778514	not
NEFM	1.90752	2.11317	45.1184	5.02285e-05	0.00061041	TGFB1	BH	glm	control_TGFB1	0.061	0.142	4.3264	3.75164	up
CALY	0.993949	2.27126	31.6922	5.02651e-05	0.00061041	TGFB1	BH	glm	control_TGFB1	0.136	0.211	4.82745	1.99163	not
HSPH1	0.380588	5.99197	31.6804	5.02835e-05	0.00061041	TGFB1	BH	glm	control_TGFB1	0.871	0.914	63.6448	1.30187	not
PHB2	-0.446814	5.1524	31.6776	5.03172e-05	0.000610474	TGFB1	BH	glm	control_TGFB1	0.875	0.724	35.5652	0.733661	not
ENSECAG00000050948	0.963375	1.9893	31.6351	5.04157e-05	0.000610991	TGFB1	BH	glm	control_TGFB1	0.112	0.184	3.97044	1.94987	not
USP21	-0.760492	2.33931	31.69	5.04169e-05	0.000610991	TGFB1	BH	glm	control_TGFB1	0.28	0.149	5.0606	0.590295	not
ZEB2	-0.737727	6.26792	47.4196	5.05556e-05	0.000612032	TGFB1	BH	glm	control_TGFB1	0.895	0.767	77.0604	0.599683	not
DOK6	0.79276	6.77744	54.459	5.05599e-05	0.000612032	TGFB1	BH	glm	control_TGFB1	0.894	0.944	109.702	1.73239	not
FCF1	0.362643	6.93768	31.6331	5.06725e-05	0.000613048	TGFB1	BH	glm	control_TGFB1	0.997	0.994	122.589	1.28578	not
CDC26	0.39452	5.29759	31.5669	5.12289e-05	0.00061943	TGFB1	BH	glm	control_TGFB1	0.809	0.835	39.3307	1.31451	not
ENSECAG00000045188	2.73075	-0.345156	30.4398	5.1272e-05	0.000619602	TGFB1	BH	glm	control_TGFB1	0.007	0.042	0.787223	6.638	up
ENSECAG00000023391	1.37936	0.672564	30.1304	5.13103e-05	0.000619716	TGFB1	BH	glm	control_TGFB1	0.039	0.08	1.5939	2.60153	up
ENSECAG00000039540	-0.528871	4.08743	31.5556	5.14208e-05	0.000620179	TGFB1	BH	glm	control_TGFB1	0.633	0.463	16.9996	0.693097	not
ARAP3	0.598211	3.4008	31.5749	5.14332e-05	0.000620179	TGFB1	BH	glm	control_TGFB1	0.346	0.404	10.5619	1.51384	not
ITGB1	0.267502	9.92061	31.5418	5.14355e-05	0.000620179	TGFB1	BH	glm	control_TGFB1	1	1	969.17	1.20372	not
ZDHHC14	-0.364636	5.88762	31.5183	5.1644e-05	0.000622342	TGFB1	BH	glm	control_TGFB1	0.839	0.786	59.2038	0.776665	not
MACO1	0.374288	6.60603	31.5088	5.17165e-05	0.000622866	TGFB1	BH	glm	control_TGFB1	0.949	0.981	97.4122	1.2962	not
MATN3	0.283119	8.81474	31.4924	5.18546e-05	0.000623866	TGFB1	BH	glm	control_TGFB1	1	1	450.298	1.21682	not
BLM	0.651324	3.44842	31.5134	5.18578e-05	0.000623866	TGFB1	BH	glm	control_TGFB1	0.306	0.361	10.9164	1.57061	not
ENSECAG00000059122	-1.69173	0.291288	29.8313	5.19735e-05	0.000624906	TGFB1	BH	glm	control_TGFB1	0.08	0.025	1.22373	0.309556	down
FBXL21	0.782799	2.46288	31.5323	5.20511e-05	0.000625489	TGFB1	BH	glm	control_TGFB1	0.181	0.246	5.51317	1.72047	not
NTHL1	-0.469011	4.66783	31.4621	5.2135e-05	0.000626147	TGFB1	BH	glm	control_TGFB1	0.774	0.614	25.4189	0.72246	not
AKAP5	-0.563473	3.88685	31.4956	5.21814e-05	0.000626214	TGFB1	BH	glm	control_TGFB1	0.435	0.305	14.7931	0.676671	not
FOXP4	0.658831	2.96299	31.468	5.21991e-05	0.000626214	TGFB1	BH	glm	control_TGFB1	0.256	0.316	7.79737	1.5788	not
SRP14	0.286676	9.02159	31.4352	5.23444e-05	0.000627606	TGFB1	BH	glm	control_TGFB1	1	1	519.718	1.21983	not
CFAP161	-3.52173	-0.850177	29.7789	5.27227e-05	0.000631494	TGFB1	BH	glm	control_TGFB1	0.043	0.003	0.554717	0.087067	down
CTSS	-0.550238	4.13346	31.4013	5.27277e-05	0.000631494	TGFB1	BH	glm	control_TGFB1	0.627	0.448	17.5508	0.682907	not
SNCG	-0.591341	5.46733	34.7665	5.31377e-05	0.000636049	TGFB1	BH	glm	control_TGFB1	0.778	0.627	44.2415	0.663726	not
TEAD1	-0.308109	8.09732	31.3142	5.3398e-05	0.000638809	TGFB1	BH	glm	control_TGFB1	0.998	0.997	273.865	0.8077	not
MON1A	-0.553724	3.76826	31.281	5.38492e-05	0.000643846	TGFB1	BH	glm	control_TGFB1	0.571	0.384	13.6257	0.681259	not
LTBP4	-0.649016	3.89552	31.2124	5.44176e-05	0.000650279	TGFB1	BH	glm	control_TGFB1	0.567	0.398	14.8822	0.637715	not
DYNC2LI1	-0.637961	3.37116	31.2131	5.44789e-05	0.00065065	TGFB1	BH	glm	control_TGFB1	0.446	0.293	10.3471	0.642621	not
ARPC5	0.302964	8.751	31.1792	5.46027e-05	0.000651466	TGFB1	BH	glm	control_TGFB1	1	1	430.838	1.23368	not
KLHL32	2.53643	-0.0858868	31.3461	5.4644e-05	0.000651466	TGFB1	BH	glm	control_TGFB1	0.009	0.055	0.942205	5.8015	up
CNN2	-0.345278	6.46304	31.1735	5.46562e-05	0.000651466	TGFB1	BH	glm	control_TGFB1	0.978	0.946	88.2205	0.787156	not
GCLC	-0.98819	5.55735	55.0728	5.4682e-05	0.000651466	TGFB1	BH	glm	control_TGFB1	0.763	0.652	47.0902	0.50411	not
LIMS1	0.323579	8.13915	31.1685	5.46993e-05	0.000651466	TGFB1	BH	glm	control_TGFB1	0.998	1	281.922	1.25143	not
ENSECAG00000039392	0.464394	4.61194	31.1612	5.4781e-05	0.000651949	TGFB1	BH	glm	control_TGFB1	0.629	0.712	24.453	1.37974	not
PTGER1	-0.466683	4.46792	31.1657	5.48007e-05	0.000651949	TGFB1	BH	glm	control_TGFB1	0.739	0.538	22.1299	0.723626	not
PYCR2	-0.592477	3.26384	31.1764	5.49603e-05	0.000653299	TGFB1	BH	glm	control_TGFB1	0.441	0.259	9.60536	0.663203	not
RAP1B	-0.276696	8.32272	31.1381	5.49752e-05	0.000653299	TGFB1	BH	glm	control_TGFB1	0.999	1	320.175	0.825479	not
CENPX	-0.470448	4.96716	31.1347	5.50196e-05	0.000653308	TGFB1	BH	glm	control_TGFB1	0.843	0.695	31.2797	0.72174	not
AHCYL2	0.640768	3.01764	31.1558	5.50477e-05	0.000653308	TGFB1	BH	glm	control_TGFB1	0.217	0.269	8.09842	1.55916	not
ST7	0.445501	5.67843	31.1275	5.50783e-05	0.000653308	TGFB1	BH	glm	control_TGFB1	0.787	0.853	51.2125	1.36179	not
PLCD3	-0.898079	2.4284	31.1728	5.50979e-05	0.000653308	TGFB1	BH	glm	control_TGFB1	0.315	0.15	5.38296	0.536601	not
NUDT14	-0.496292	4.36765	31.1134	5.52863e-05	0.000655179	TGFB1	BH	glm	control_TGFB1	0.685	0.511	20.644	0.708926	not
ENSECAG00000052040	0.885518	2.11561	31.1239	5.54277e-05	0.000656492	TGFB1	BH	glm	control_TGFB1	0.095	0.152	4.33373	1.84743	not
CRELD2	0.532189	6.22248	34.6834	5.57716e-05	0.000660201	TGFB1	BH	glm	control_TGFB1	0.87	0.936	74.6712	1.44612	not
GASK1A	1.1124	1.20449	29.7886	5.59544e-05	0.000661998	TGFB1	BH	glm	control_TGFB1	0.063	0.11	2.30455	2.16205	up
ENSECAG00000043401	-0.522588	3.95859	31.0298	5.60344e-05	0.000662395	TGFB1	BH	glm	control_TGFB1	0.495	0.352	15.5473	0.696122	not
TMEM256	-0.407828	5.22448	31.0204	5.60643e-05	0.000662395	TGFB1	BH	glm	control_TGFB1	0.858	0.733	37.3874	0.753757	not
ABHD16A	-0.475634	4.60759	31.0163	5.61202e-05	0.000662395	TGFB1	BH	glm	control_TGFB1	0.769	0.596	24.3793	0.719151	not
ROBO1	-0.861555	3.57553	34.1907	5.61331e-05	0.000662395	TGFB1	BH	glm	control_TGFB1	0.311	0.192	11.9218	0.550359	not
ADAMTS6	0.682576	6.36176	43.8578	5.61425e-05	0.000662395	TGFB1	BH	glm	control_TGFB1	0.841	0.914	82.2398	1.605	not
DOC2G	-0.608477	4.32267	31.0051	5.62619e-05	0.000663438	TGFB1	BH	glm	control_TGFB1	0.67	0.503	20.0103	0.655889	not
DYRK2	0.585888	3.72249	30.9936	5.63727e-05	0.000664379	TGFB1	BH	glm	control_TGFB1	0.4	0.486	13.2002	1.50096	not
PPP1R3B	-0.637218	3.67591	30.9914	5.65784e-05	0.000666437	TGFB1	BH	glm	control_TGFB1	0.513	0.325	12.7809	0.642952	not
XPNPEP2	-1.73892	0.396793	28.3429	5.67924e-05	0.00066859	TGFB1	BH	glm	control_TGFB1	0.094	0.026	1.31658	0.299595	down
CCDC183	0.466672	5.26376	30.9275	5.6936e-05	0.000669913	TGFB1	BH	glm	control_TGFB1	0.782	0.841	38.4194	1.38192	not
TRIM47	-0.828535	2.66998	30.9233	5.71156e-05	0.000671657	TGFB1	BH	glm	control_TGFB1	0.32	0.171	6.3642	0.563101	not
DOCK5	0.884967	1.98818	30.9621	5.73102e-05	0.000673222	TGFB1	BH	glm	control_TGFB1	0.117	0.168	3.96737	1.84672	not
RGMA	-1.50379	1.1118	30.5504	5.73116e-05	0.000673222	TGFB1	BH	glm	control_TGFB1	0.143	0.047	2.16115	0.352625	down
COQ9	-0.490331	4.56407	30.8706	5.75167e-05	0.000675262	TGFB1	BH	glm	control_TGFB1	0.749	0.575	23.6549	0.711862	not
LIG3	0.504175	4.1168	30.8623	5.75765e-05	0.000675594	TGFB1	BH	glm	control_TGFB1	0.515	0.585	17.3492	1.41831	not
SLC9A3R2	-0.36333	5.92655	30.8439	5.77326e-05	0.000677055	TGFB1	BH	glm	control_TGFB1	0.953	0.882	60.8231	0.777368	not
ELOVL7	-0.819641	2.48568	30.2255	5.78396e-05	0.000677938	TGFB1	BH	glm	control_TGFB1	0.278	0.171	5.60098	0.566583	not
ANGPTL1	-1.10346	1.7271	29.1502	5.79226e-05	0.00067854	TGFB1	BH	glm	control_TGFB1	0.202	0.084	3.31061	0.465397	down
GPM6B	0.367305	5.88018	30.819	5.79727e-05	0.000678756	TGFB1	BH	glm	control_TGFB1	0.93	0.924	58.8992	1.28994	not
SPG7	-0.419823	4.9586	30.7913	5.82485e-05	0.000681612	TGFB1	BH	glm	control_TGFB1	0.818	0.678	31.0948	0.747516	not
ZMAT5	0.575743	3.99622	30.7925	5.83046e-05	0.000681896	TGFB1	BH	glm	control_TGFB1	0.479	0.561	15.9582	1.49045	not
URGCP	-0.458558	5.63105	30.78	5.83519e-05	0.000682077	TGFB1	BH	glm	control_TGFB1	0.791	0.656	49.5581	0.727713	not
ENSECAG00000059507	0.357987	5.82485	30.7602	5.85449e-05	0.000683961	TGFB1	BH	glm	control_TGFB1	0.861	0.89	56.6832	1.28164	not
EMC9	0.395889	5.56051	30.6964	5.91738e-05	0.000690931	TGFB1	BH	glm	control_TGFB1	0.851	0.887	47.1931	1.31575	not
SEC61B	0.279852	10.0288	30.6889	5.92421e-05	0.000691352	TGFB1	BH	glm	control_TGFB1	1	1	1044.65	1.21407	not
CLCF1	0.784209	2.54001	30.7351	5.93275e-05	0.000691971	TGFB1	BH	glm	control_TGFB1	0.191	0.247	5.81594	1.72215	not
SPON2	-0.304592	8.64072	30.6745	5.93851e-05	0.000692266	TGFB1	BH	glm	control_TGFB1	1	1	399.131	0.809671	not
AFAP1	0.346147	7.45969	30.5748	6.03861e-05	0.000703552	TGFB1	BH	glm	control_TGFB1	0.99	0.995	176.032	1.27116	not
LATS2	-0.368985	6.44255	30.5637	6.05005e-05	0.000704502	TGFB1	BH	glm	control_TGFB1	0.954	0.894	86.9763	0.774327	not
KYAT3	0.48743	6.5272	33.2063	6.05905e-05	0.000705167	TGFB1	BH	glm	control_TGFB1	0.973	0.973	92.2321	1.40195	not
MT-ND4	-0.317906	6.89005	30.5469	6.06693e-05	0.000705545	TGFB1	BH	glm	control_TGFB1	0.991	0.961	118.608	0.802234	not
LAMB2	-0.769358	3.48985	30.7335	6.06889e-05	0.000705545	TGFB1	BH	glm	control_TGFB1	0.506	0.31	11.2344	0.586678	not
ITPRIPL2	0.463829	5.81908	30.5373	6.07697e-05	0.000705938	TGFB1	BH	glm	control_TGFB1	0.881	0.886	56.4569	1.3792	not
TMEM38B	0.95366	1.79344	30.6048	6.07886e-05	0.000705938	TGFB1	BH	glm	control_TGFB1	0.11	0.171	3.4664	1.93678	not
SMPDL3A	-0.572339	3.51611	30.545	6.10237e-05	0.000708284	TGFB1	BH	glm	control_TGFB1	0.478	0.324	11.4407	0.672526	not
NUS1	0.484895	5.23258	30.5085	6.10659e-05	0.00070839	TGFB1	BH	glm	control_TGFB1	0.759	0.805	37.598	1.39948	not
ZBTB38	-0.368255	6.12178	30.4627	6.15358e-05	0.000713456	TGFB1	BH	glm	control_TGFB1	0.953	0.889	69.6367	0.774719	not
TGFBI	1.95668	10.4179	182.107	6.15841e-05	0.000713629	TGFB1	BH	glm	control_TGFB1	0.993	1	1368.06	3.88168	up
PDCL2	-0.432211	4.75684	30.444	6.17628e-05	0.000715313	TGFB1	BH	glm	control_TGFB1	0.727	0.563	27.0365	0.741125	not
IGFBP6	-0.613349	9.76962	50.9154	6.22082e-05	0.000720083	TGFB1	BH	glm	control_TGFB1	1	1	872.87	0.653678	not
RELL1	-0.592019	3.56711	30.1385	6.27803e-05	0.000726085	TGFB1	BH	glm	control_TGFB1	0.461	0.341	11.8524	0.663414	not
BCAP31	0.284005	7.88793	30.3422	6.27945e-05	0.000726085	TGFB1	BH	glm	control_TGFB1	1	0.999	236.866	1.21757	not
ROR1	-0.533931	3.76665	30.345	6.29692e-05	0.000727712	TGFB1	BH	glm	control_TGFB1	0.437	0.306	13.6106	0.69067	not
MTLN	-0.422427	5.01867	30.3176	6.30708e-05	0.000728494	TGFB1	BH	glm	control_TGFB1	0.855	0.698	32.4168	0.746168	not
ABCA2	-1.32139	0.498038	28.6126	6.33097e-05	0.000730859	TGFB1	BH	glm	control_TGFB1	0.094	0.034	1.41229	0.400149	down
AVPI1	0.385759	7.2383	30.253	6.37474e-05	0.000735515	TGFB1	BH	glm	control_TGFB1	0.976	0.993	150.989	1.30655	not
ACTR1B	-0.466367	4.78127	30.2271	6.40505e-05	0.000738614	TGFB1	BH	glm	control_TGFB1	0.802	0.646	27.4983	0.723785	not
USP12	0.407692	5.34273	30.1929	6.44049e-05	0.000742302	TGFB1	BH	glm	control_TGFB1	0.743	0.79	40.581	1.32656	not
ENSECAG00000029071	-0.381521	7.10524	30.1833	6.45044e-05	0.000742838	TGFB1	BH	glm	control_TGFB1	0.967	0.932	137.686	0.767628	not
FBLN2	0.324979	7.56051	30.1817	6.45207e-05	0.000742838	TGFB1	BH	glm	control_TGFB1	0.997	0.998	188.773	1.25265	not
FRAS1	2.52693	0.0993099	27.8634	6.51166e-05	0.000749295	TGFB1	BH	glm	control_TGFB1	0.009	0.045	1.07126	5.76345	up
ANKRD11	0.277193	8.62827	30.1223	6.51723e-05	0.000749534	TGFB1	BH	glm	control_TGFB1	1	1	395.702	1.21183	not
TMEM241	0.421623	4.9466	30.1132	6.53005e-05	0.000750606	TGFB1	BH	glm	control_TGFB1	0.672	0.69	30.8372	1.33943	not
HOXD11	-0.488948	4.37264	30.0873	6.5661e-05	0.000754272	TGFB1	BH	glm	control_TGFB1	0.513	0.456	20.7155	0.712544	not
TMEM167A	0.289487	8.19532	30.0757	6.56899e-05	0.000754272	TGFB1	BH	glm	control_TGFB1	1	1	293.115	1.22221	not
IBA57	-0.576835	3.5004	30.0782	6.57907e-05	0.000755025	TGFB1	BH	glm	control_TGFB1	0.515	0.307	11.3168	0.670433	not
ENSECAG00000023715	0.297519	9.4151	30.0589	6.58768e-05	0.000755608	TGFB1	BH	glm	control_TGFB1	1	1	682.698	1.22903	not
CDH11	0.328886	6.92269	30.0455	6.60277e-05	0.000756732	TGFB1	BH	glm	control_TGFB1	0.958	0.972	121.321	1.25604	not
FAM222B	0.435036	4.65891	30.0463	6.60454e-05	0.000756732	TGFB1	BH	glm	control_TGFB1	0.614	0.678	25.2622	1.35194	not
ERC2	1.11291	1.18415	28.1986	6.61113e-05	0.000757082	TGFB1	BH	glm	control_TGFB1	0.053	0.095	2.2723	2.16281	up
UGGT2	0.340936	6.59165	30.0176	6.63424e-05	0.00075875	TGFB1	BH	glm	control_TGFB1	0.941	0.959	96.4463	1.26658	not
PPP1R14B	0.27033	9.64139	30.0157	6.63624e-05	0.00075875	TGFB1	BH	glm	control_TGFB1	1	1	798.634	1.20608	not
ENSECAG00000011547	-0.236383	11.6175	30.0125	6.63979e-05	0.00075875	TGFB1	BH	glm	control_TGFB1	1	1	3142.14	0.848871	not
C23H9orf64	-0.422316	4.96894	30.0134	6.63986e-05	0.00075875	TGFB1	BH	glm	control_TGFB1	0.819	0.633	31.3184	0.746226	not
MTHFD1L	0.363144	6.38657	29.9739	6.68368e-05	0.000763351	TGFB1	BH	glm	control_TGFB1	0.914	0.946	83.666	1.28623	not
BTF3	-0.251077	9.85489	29.9553	6.70475e-05	0.000765349	TGFB1	BH	glm	control_TGFB1	1	1	926.012	0.840269	not
MREG	3.75541	-0.497828	27.6609	6.76761e-05	0.00077137	TGFB1	BH	glm	control_TGFB1	0.003	0.036	0.708172	13.5049	up
TRPS1	0.34155	6.34489	29.8998	6.76858e-05	0.00077137	TGFB1	BH	glm	control_TGFB1	0.854	0.876	81.2836	1.26712	not
DCAF5	0.485391	4.71757	29.9005	6.7693e-05	0.00077137	TGFB1	BH	glm	control_TGFB1	0.609	0.648	26.3106	1.39996	not
MCEE	-0.384855	5.33848	29.8976	6.7719e-05	0.00077137	TGFB1	BH	glm	control_TGFB1	0.897	0.773	40.4615	0.765856	not
CHRNE	1.05998	1.84389	29.9479	6.79363e-05	0.000773152	TGFB1	BH	glm	control_TGFB1	0.106	0.167	3.58976	2.0849	up
PTGIS	0.513156	5.31593	30.0196	6.79476e-05	0.000773152	TGFB1	BH	glm	control_TGFB1	0.726	0.725	39.834	1.42717	not
ENSECAG00000049214	1.16954	1.41958	29.8698	6.80231e-05	0.0007736	TGFB1	BH	glm	control_TGFB1	0.07	0.127	2.67508	2.24941	up
FGFRL1	0.562732	4.47144	29.82	6.86372e-05	0.00078017	TGFB1	BH	glm	control_TGFB1	0.562	0.663	22.1839	1.47706	not
YJU2B	-0.37312	5.9025	29.8047	6.87954e-05	0.000781553	TGFB1	BH	glm	control_TGFB1	0.96	0.885	59.8178	0.772111	not
PPP2CB	0.311627	7.1967	29.7708	6.91905e-05	0.000785626	TGFB1	BH	glm	control_TGFB1	0.997	0.993	146.697	1.24111	not
PFDN5	-0.284259	8.35196	29.7526	6.9405e-05	0.000787644	TGFB1	BH	glm	control_TGFB1	1	1	326.732	0.821163	not
MVD	0.407398	5.87369	29.746	6.94898e-05	0.000788189	TGFB1	BH	glm	control_TGFB1	0.816	0.866	58.6349	1.32629	not
MAPK8	0.326413	6.79382	29.7291	6.96857e-05	0.000789993	TGFB1	BH	glm	control_TGFB1	0.955	0.972	110.954	1.25389	not
FAM219A	0.499289	4.10215	29.6578	7.05929e-05	0.000799854	TGFB1	BH	glm	control_TGFB1	0.478	0.545	17.1739	1.41352	not
YIF1A	0.420591	6.24352	29.6195	7.10084e-05	0.000804136	TGFB1	BH	glm	control_TGFB1	0.942	0.969	75.7683	1.33848	not
DBN1	0.281175	8.50962	29.5883	7.13861e-05	0.000807987	TGFB1	BH	glm	control_TGFB1	1	1	364.46	1.21518	not
LDLRAD3	0.528819	4.00444	29.586	7.14537e-05	0.000808325	TGFB1	BH	glm	control_TGFB1	0.443	0.533	16.0493	1.44275	not
MAP4K1	-1.04011	1.30752	28.5619	7.17298e-05	0.00081102	TGFB1	BH	glm	control_TGFB1	0.154	0.068	2.47515	0.486289	down
ENSECAG00000029282	-0.278902	8.37669	29.5571	7.17695e-05	0.000811041	TGFB1	BH	glm	control_TGFB1	1	1	332.381	0.824218	not
SLC36A4	0.502839	4.44307	29.5558	7.18862e-05	0.000811931	TGFB1	BH	glm	control_TGFB1	0.513	0.612	21.7519	1.417	not
PACSIN3	-0.49794	4.89992	29.5345	7.20621e-05	0.000813489	TGFB1	BH	glm	control_TGFB1	0.777	0.66	29.8553	0.708117	not
SEC11C	0.344137	7.65009	29.5242	7.2177e-05	0.000814358	TGFB1	BH	glm	control_TGFB1	0.992	0.996	200.866	1.26939	not
BLOC1S4	-0.394811	5.26306	29.5218	7.22171e-05	0.00081438	TGFB1	BH	glm	control_TGFB1	0.885	0.757	38.4006	0.760589	not
AHCY	-0.56624	3.36033	29.5124	7.24401e-05	0.000816466	TGFB1	BH	glm	control_TGFB1	0.389	0.234	10.2698	0.675375	not
SHKBP1	-0.450709	4.37242	29.4954	7.26355e-05	0.000818238	TGFB1	BH	glm	control_TGFB1	0.693	0.536	20.7123	0.731683	not
EIF3L	-0.335149	6.62877	29.4727	7.28192e-05	0.000819876	TGFB1	BH	glm	control_TGFB1	0.992	0.961	98.9595	0.792702	not
ULK2	-0.389659	5.26995	29.4508	7.31036e-05	0.000822397	TGFB1	BH	glm	control_TGFB1	0.803	0.716	38.5844	0.76331	not
NDEL1	0.361525	6.79085	29.4488	7.31199e-05	0.000822397	TGFB1	BH	glm	control_TGFB1	0.962	0.971	110.726	1.28478	not
ATP8B4	1.0877	1.4025	29.2278	7.31902e-05	0.000822756	TGFB1	BH	glm	control_TGFB1	0.064	0.1	2.6436	2.12535	up
ENSECAG00000009042	-4.38793	-0.957776	32.6506	7.39044e-05	0.000830349	TGFB1	BH	glm	control_TGFB1	0.034	0.001	0.51485	0.0477642	down
POLR2D	0.299641	7.40837	29.3775	7.40224e-05	0.000831239	TGFB1	BH	glm	control_TGFB1	0.995	0.998	169.88	1.23084	not
GMPR	0.41043	5.24788	29.3609	7.42484e-05	0.00083334	TGFB1	BH	glm	control_TGFB1	0.767	0.778	37.9986	1.32908	not
SLC17A5	0.549109	3.94041	29.2943	7.52238e-05	0.000843845	TGFB1	BH	glm	control_TGFB1	0.456	0.518	15.3526	1.46318	not
ENTPD1	1.42288	0.798465	27.9488	7.53304e-05	0.0008446	TGFB1	BH	glm	control_TGFB1	0.038	0.082	1.73925	2.6812	up
MGAT4B	-0.393248	5.33019	29.272	7.53919e-05	0.000844847	TGFB1	BH	glm	control_TGFB1	0.872	0.759	40.2296	0.761414	not
ENSECAG00000003944	0.434155	4.84202	29.2669	7.54628e-05	0.000845199	TGFB1	BH	glm	control_TGFB1	0.671	0.742	28.6809	1.35112	not
ERLEC1	0.362818	7.41659	29.2619	7.55148e-05	0.00084534	TGFB1	BH	glm	control_TGFB1	0.997	0.996	170.85	1.28594	not
SGSM3	0.575617	3.97849	29.2292	7.59946e-05	0.000850266	TGFB1	BH	glm	control_TGFB1	0.455	0.525	15.7632	1.49032	not
IQCC	-0.493293	4.61738	29.2207	7.61018e-05	0.000851021	TGFB1	BH	glm	control_TGFB1	0.738	0.57	24.5454	0.710402	not
FRRS1	-1.6851	0.41172	26.6463	7.63634e-05	0.000853502	TGFB1	BH	glm	control_TGFB1	0.074	0.025	1.33027	0.310981	down
RALA	0.335616	6.78764	29.1864	7.65091e-05	0.000854684	TGFB1	BH	glm	control_TGFB1	0.979	0.99	110.48	1.26192	not
VPS53	0.461315	4.53772	29.1733	7.67014e-05	0.000855966	TGFB1	BH	glm	control_TGFB1	0.57	0.644	23.2268	1.3768	not
ENSECAG00000015462	0.688856	4.39124	32.0389	7.67038e-05	0.000855966	TGFB1	BH	glm	control_TGFB1	0.418	0.55	20.9844	1.612	not
EPHB3	-1.19901	0.924398	27.6505	7.74583e-05	0.000863936	TGFB1	BH	glm	control_TGFB1	0.118	0.05	1.89789	0.435574	down
ENSECAG00000007830	-1.03545	1.93919	29.1081	7.80905e-05	0.000870534	TGFB1	BH	glm	control_TGFB1	0.224	0.106	3.8349	0.487865	down
MLXIP	0.371695	5.40484	29.0632	7.81676e-05	0.00087094	TGFB1	BH	glm	control_TGFB1	0.787	0.813	42.3661	1.29387	not
DENND6A	0.550691	3.78165	29.0455	7.85117e-05	0.00087432	TGFB1	BH	glm	control_TGFB1	0.407	0.488	13.7527	1.46479	not
STARD5	-0.56814	3.75618	28.959	7.98707e-05	0.000888992	TGFB1	BH	glm	control_TGFB1	0.542	0.398	13.5121	0.674486	not
ENSECAG00000049181	-0.847068	4.29198	36.9815	8.00016e-05	0.000889986	TGFB1	BH	glm	control_TGFB1	0.664	0.438	19.5891	0.555913	not
DSEL	0.516931	5.81354	31.0173	8.14077e-05	0.000905159	TGFB1	BH	glm	control_TGFB1	0.833	0.875	56.2407	1.43091	not
SYNC	0.679506	5.05444	34.7511	8.14749e-05	0.000905437	TGFB1	BH	glm	control_TGFB1	0.64	0.796	33.2307	1.60159	not
MICAL2	1.02081	7.95985	73.7453	8.16572e-05	0.000906992	TGFB1	BH	glm	control_TGFB1	0.974	0.996	248.973	2.02905	up
C11orf68	-0.409644	5.21826	28.8094	8.17054e-05	0.000907057	TGFB1	BH	glm	control_TGFB1	0.854	0.719	37.2266	0.752809	not
SEC63	0.313824	6.66625	28.7829	8.20757e-05	0.000910651	TGFB1	BH	glm	control_TGFB1	0.969	0.985	101.565	1.243	not
SFXN3	-0.438808	5.07133	28.7768	8.21817e-05	0.000910651	TGFB1	BH	glm	control_TGFB1	0.854	0.695	33.6219	0.737744	not
GAMT	-0.384164	5.58164	28.7749	8.21964e-05	0.000910651	TGFB1	BH	glm	control_TGFB1	0.879	0.771	47.8896	0.766223	not
GLS	-0.2938	7.25331	28.7743	8.21991e-05	0.000910651	TGFB1	BH	glm	control_TGFB1	0.993	0.983	152.568	0.81575	not
MAPK13	-0.72112	2.92905	27.3007	8.23987e-05	0.000911966	TGFB1	BH	glm	control_TGFB1	0.342	0.213	7.6161	0.606626	not
CNTNAP1	-0.879877	1.90924	28.5678	8.2403e-05	0.000911966	TGFB1	BH	glm	control_TGFB1	0.215	0.111	3.75611	0.543414	not
VEGFD	-2.43684	-0.430606	29.6211	8.24785e-05	0.00091233	TGFB1	BH	glm	control_TGFB1	0.042	0.01	0.74195	0.184687	down
DPYSL3	0.277841	7.86715	28.7509	8.2535e-05	0.000912485	TGFB1	BH	glm	control_TGFB1	0.991	0.994	233.479	1.21238	not
PALMD	-0.78748	4.08443	33.4957	8.28998e-05	0.000916045	TGFB1	BH	glm	control_TGFB1	0.399	0.265	16.9643	0.579355	not
C18orf32	0.32752	6.40822	28.6963	8.33295e-05	0.000920319	TGFB1	BH	glm	control_TGFB1	0.965	0.97	84.9311	1.25485	not
UBE4B	0.397712	5.05324	28.6921	8.34e-05	0.000920622	TGFB1	BH	glm	control_TGFB1	0.705	0.761	33.203	1.31742	not
RFX3	-0.428144	5.17932	28.679	8.35926e-05	0.000922274	TGFB1	BH	glm	control_TGFB1	0.615	0.576	36.2351	0.743217	not
C1RL	-1.1569	1.42776	28.2373	8.36822e-05	0.000922786	TGFB1	BH	glm	control_TGFB1	0.163	0.069	2.69028	0.448475	down
SYNJ1	-0.546747	4.12824	28.6721	8.38792e-05	0.000924483	TGFB1	BH	glm	control_TGFB1	0.589	0.421	17.4874	0.684562	not
TRNT1	0.420578	4.64464	28.6391	8.41815e-05	0.000927305	TGFB1	BH	glm	control_TGFB1	0.641	0.666	25.0135	1.33846	not
ENSECAG00000002390	0.48664	4.11225	28.6434	8.42217e-05	0.000927305	TGFB1	BH	glm	control_TGFB1	0.397	0.439	17.2946	1.40118	not
XRCC4	0.435719	4.55256	28.6309	8.4321e-05	0.000927921	TGFB1	BH	glm	control_TGFB1	0.573	0.611	23.467	1.35258	not
NRIP1	0.400582	6.02575	28.6241	8.43932e-05	0.000928238	TGFB1	BH	glm	control_TGFB1	0.872	0.879	65.1527	1.32004	not
DEAF1	-0.708769	2.8025	28.6185	8.5063e-05	0.000935125	TGFB1	BH	glm	control_TGFB1	0.361	0.212	6.9765	0.611842	not
C13H16orf89	-1.3735	0.700794	28.8661	8.53216e-05	0.000937488	TGFB1	BH	glm	control_TGFB1	0.101	0.035	1.6254	0.385954	down
KIAA0825	0.544703	4.27439	28.5515	8.56539e-05	0.000940656	TGFB1	BH	glm	control_TGFB1	0.429	0.478	19.3517	1.45872	not
UROS	-0.470681	4.41452	28.5027	8.63e-05	0.000947266	TGFB1	BH	glm	control_TGFB1	0.687	0.527	21.3257	0.721624	not
RDH14	-0.583749	3.47388	28.5123	8.63594e-05	0.000947433	TGFB1	BH	glm	control_TGFB1	0.486	0.336	11.1108	0.667228	not
ENSECAG00000060045	-0.4228	5.1867	28.4889	8.64292e-05	0.000947714	TGFB1	BH	glm	control_TGFB1	0.768	0.677	36.421	0.745976	not
PGLS	0.30338	8.03837	28.4734	8.66577e-05	0.000949733	TGFB1	BH	glm	control_TGFB1	1	0.999	262.9	1.23403	not
SLC39A6	0.402864	5.15096	28.4556	8.69403e-05	0.000952343	TGFB1	BH	glm	control_TGFB1	0.744	0.79	35.5299	1.32213	not
ENSECAG00000044519	-1.45714	0.833949	27.0128	8.71394e-05	0.000954037	TGFB1	BH	glm	control_TGFB1	0.129	0.039	1.78256	0.364214	down
ENSECAG00000048676	0.521113	4.14005	28.4383	8.72182e-05	0.000954412	TGFB1	BH	glm	control_TGFB1	0.417	0.453	17.6311	1.43506	not
EPHX3	-0.730206	2.55071	28.3351	8.72866e-05	0.000954672	TGFB1	BH	glm	control_TGFB1	0.307	0.17	5.85923	0.602818	not
BCAM	-1.68782	0.169313	26.6399	8.74149e-05	0.000955409	TGFB1	BH	glm	control_TGFB1	0.075	0.023	1.12452	0.310396	down
CYP7B1	-0.408276	5.49283	28.4215	8.74597e-05	0.000955409	TGFB1	BH	glm	control_TGFB1	0.671	0.643	45.0305	0.753524	not
WDR5B	0.736982	2.83336	28.4628	8.74878e-05	0.000955409	TGFB1	BH	glm	control_TGFB1	0.218	0.29	7.12731	1.66669	not
SEMA3A	-1.04167	5.18797	50.203	8.75996e-05	0.000955998	TGFB1	BH	glm	control_TGFB1	0.577	0.383	36.4531	0.485764	down
NHLRC3	0.554545	3.58573	28.4369	8.76309e-05	0.000955998	TGFB1	BH	glm	control_TGFB1	0.374	0.437	12.0064	1.46871	not
DIP2B	0.407495	6.10272	28.3922	8.79091e-05	0.000958545	TGFB1	BH	glm	control_TGFB1	0.875	0.899	68.7227	1.32638	not
APOL6	-3.46949	-0.959537	29.7189	8.80957e-05	0.000960091	TGFB1	BH	glm	control_TGFB1	0.035	0.003	0.514222	0.0902774	down
ETV6	0.314416	6.72714	28.3505	8.85576e-05	0.000964634	TGFB1	BH	glm	control_TGFB1	0.945	0.942	105.943	1.24351	not
POLD3	0.633197	3.05577	28.3163	8.92822e-05	0.000972033	TGFB1	BH	glm	control_TGFB1	0.266	0.324	8.31529	1.551	not
BACH2	0.691053	7.26886	46.796	8.94755e-05	0.000973642	TGFB1	BH	glm	control_TGFB1	0.81	0.929	154.221	1.61446	not
PCMTD2	-0.650697	2.86992	28.3023	8.98986e-05	0.00097775	TGFB1	BH	glm	control_TGFB1	0.357	0.208	7.31025	0.636972	not
PLOD1	0.325877	6.14507	28.2487	9.01688e-05	0.000980191	TGFB1	BH	glm	control_TGFB1	0.914	0.933	70.7702	1.25343	not
OR2K2	0.70478	3.93907	29.1914	9.04657e-05	0.000982637	TGFB1	BH	glm	control_TGFB1	0.416	0.489	15.3383	1.6299	not
RNF185	0.479566	4.40645	28.2311	9.04855e-05	0.000982637	TGFB1	BH	glm	control_TGFB1	0.562	0.64	21.2068	1.39432	not
PGM2L1	0.498948	4.25342	28.1802	9.13372e-05	0.000991383	TGFB1	BH	glm	control_TGFB1	0.474	0.561	19.0725	1.41318	not
SERPINB2	1.36377	8.58447	105.916	9.15276e-05	0.000992947	TGFB1	BH	glm	control_TGFB1	0.466	0.777	383.869	2.57357	up
ENSECAG00000030892	-0.273244	11.1895	28.1501	9.1757e-05	0.000994932	TGFB1	BH	glm	control_TGFB1	1	1	2335.52	0.827457	not
ENSECAG00000049873	1.16712	1.06047	27.7591	9.21155e-05	0.000998313	TGFB1	BH	glm	control_TGFB1	0.059	0.104	2.08561	2.24564	up
NLK	0.420051	5.08926	28.1144	9.23537e-05	0.00100039	TGFB1	BH	glm	control_TGFB1	0.685	0.724	34.0423	1.33797	not
GALT	-0.390687	5.09815	28.111	9.2426e-05	0.00100065	TGFB1	BH	glm	control_TGFB1	0.822	0.718	34.2529	0.762766	not
EMB	1.11715	1.61435	28.1415	9.24709e-05	0.00100065	TGFB1	BH	glm	control_TGFB1	0.072	0.117	3.06173	2.16918	up
RASL11A	-0.270106	11.6141	28.0772	9.29535e-05	0.00100536	TGFB1	BH	glm	control_TGFB1	1	1	3134.57	0.829258	not
GABRA3	0.388524	5.35112	28.0258	9.3814e-05	0.001014	TGFB1	BH	glm	control_TGFB1	0.781	0.804	40.8175	1.30905	not
P4HB	0.258167	9.53301	28.0235	9.38464e-05	0.001014	TGFB1	BH	glm	control_TGFB1	1	1	740.838	1.19596	not
WNT2	0.780011	2.46109	28.058	9.39016e-05	0.00101408	TGFB1	BH	glm	control_TGFB1	0.16	0.22	5.50631	1.71714	not
RNF182	0.751862	2.90225	28.0316	9.40788e-05	0.00101548	TGFB1	BH	glm	control_TGFB1	0.192	0.271	7.47591	1.68396	not
EIF4E	0.317292	6.59194	27.9996	9.42477e-05	0.00101679	TGFB1	BH	glm	control_TGFB1	0.96	0.985	96.4655	1.24599	not
PRPF4B	-0.312747	6.58682	27.9398	9.52593e-05	0.00102719	TGFB1	BH	glm	control_TGFB1	0.985	0.965	96.1234	0.805107	not
PLEKHA4	-0.541567	4.57986	27.9372	9.53295e-05	0.00102743	TGFB1	BH	glm	control_TGFB1	0.707	0.52	23.9153	0.687024	not
NR2C2AP	0.537809	5.17763	28.721	9.54466e-05	0.00102817	TGFB1	BH	glm	control_TGFB1	0.781	0.831	36.1928	1.45177	not
P2RY2	-1.59603	0.446972	26.9157	9.55421e-05	0.00102869	TGFB1	BH	glm	control_TGFB1	0.089	0.026	1.36318	0.330786	down
MYLIP	1.15365	5.3741	57.3489	9.63292e-05	0.00103664	TGFB1	BH	glm	control_TGFB1	0.632	0.872	41.4731	2.22475	up
ZNF358	-0.467357	4.4703	27.8746	9.64248e-05	0.00103715	TGFB1	BH	glm	control_TGFB1	0.734	0.571	22.1663	0.723288	not
CMC1	-0.378679	5.65851	27.8471	9.6854e-05	0.00104124	TGFB1	BH	glm	control_TGFB1	0.926	0.831	50.5105	0.769142	not
KHDRBS2	1.54473	0.870895	27.3724	9.70455e-05	0.00104261	TGFB1	BH	glm	control_TGFB1	0.031	0.065	1.8288	2.91749	up
RAD54L2	0.43031	4.62113	27.8352	9.70787e-05	0.00104261	TGFB1	BH	glm	control_TGFB1	0.601	0.644	24.6092	1.34752	not
DESI2	0.363823	6.19742	27.8268	9.72045e-05	0.00104344	TGFB1	BH	glm	control_TGFB1	0.922	0.94	73.3855	1.28683	not
SLC35D2	-0.477768	4.40261	27.8213	9.73318e-05	0.00104428	TGFB1	BH	glm	control_TGFB1	0.679	0.503	21.1504	0.718088	not
KIAA1549	-0.71969	2.71996	27.8485	9.74654e-05	0.00104519	TGFB1	BH	glm	control_TGFB1	0.287	0.177	6.58854	0.607228	not
MAP4K3	-0.364108	5.90923	27.7883	9.78827e-05	0.00104914	TGFB1	BH	glm	control_TGFB1	0.912	0.835	60.0972	0.776949	not
[truncated: 19,427 more rows]

## Sheet: control_TGFB1_clusters_1
gene	logFC	logCPM	F	PValue	FDR	comparison	adjust.method	test	sample	pct.1	pct.2	CPM	FC	sig
KRT8	-4.20584	6.36513	79.5115	7.31281e-08	0.00156684	TGFB1	BH	glm	control_TGFB1	0.503	0.121	82.432	0.0541896	down
TOX	3.56661	4.1348	55.7734	3.30514e-07	0.0035408	TGFB1	BH	glm	control_TGFB1	0.068	0.529	17.5671	11.8483	up
SERPINB10	3.34223	4.10029	49.8722	6.70095e-07	0.00388218	TGFB1	BH	glm	control_TGFB1	0.058	0.373	17.1518	10.1417	up
CDH6	8.73174	1.44565	59.6598	7.2476e-07	0.00388218	TGFB1	BH	glm	control_TGFB1	0	0.149	2.72386	425.125	up
SERPINB2	2.28919	7.70662	49.8768	1.19721e-06	0.00456198	TGFB1	BH	glm	control_TGFB1	0.464	0.775	208.893	4.88783	up
MIP-2BETA	-2.28296	6.08114	45.8319	1.4718e-06	0.00456198	TGFB1	BH	glm	control_TGFB1	0.547	0.341	67.7027	0.205476	down
C1R	-3.77287	3.56147	49.6683	1.49043e-06	0.00456198	TGFB1	BH	glm	control_TGFB1	0.57	0.071	11.8062	0.0731567	down
CYP1A1	-3.51624	3.1946	43.8098	2.09572e-06	0.00516612	TGFB1	BH	glm	control_TGFB1	0.259	0.02	9.15528	0.0873987	down
ENSECAG00000031302	-2.63074	6.25774	45.295	2.19632e-06	0.00516612	TGFB1	BH	glm	control_TGFB1	0.635	0.341	76.5186	0.161461	down
SLC1A3	1.93683	6.97363	44.9708	2.41114e-06	0.00516612	TGFB1	BH	glm	control_TGFB1	0.598	0.962	125.681	3.82863	up
ADM	-2.11106	7.58661	43.164	3.16556e-06	0.00612231	TGFB1	BH	glm	control_TGFB1	0.974	0.737	192.219	0.231477	down
ENSECAG00000045402	-3.31733	3.24033	40.5824	3.42891e-06	0.00612231	TGFB1	BH	glm	control_TGFB1	0.335	0.062	9.4501	0.100319	down
ENSECAG00000031322	-3.12566	3.92074	39.8555	4.25257e-06	0.00700889	TGFB1	BH	glm	control_TGFB1	0.571	0.1	15.1447	0.114573	down
ENSECAG00000031607	5.21454	1.40783	42.9871	5.21202e-06	0.00705022	TGFB1	BH	glm	control_TGFB1	0.003	0.096	2.65338	37.1308	up
FOS	-1.89435	7.26295	39.983	5.22628e-06	0.00705022	TGFB1	BH	glm	control_TGFB1	0.933	0.688	153.591	0.268996	down
AREG	3.12705	6.64908	42.8	5.26479e-06	0.00705022	TGFB1	BH	glm	control_TGFB1	0.197	0.511	100.363	8.73649	up
IGFBP3	3.50275	2.85091	37.5189	7.93829e-06	0.010005	TGFB1	BH	glm	control_TGFB1	0.053	0.187	7.21453	11.3353	up
CRABP2	2.57944	4.12451	35.0055	8.80741e-06	0.0104838	TGFB1	BH	glm	control_TGFB1	0.135	0.373	17.4423	5.97707	up
FAP	1.977	6.34035	35.5354	1.10584e-05	0.0124703	TGFB1	BH	glm	control_TGFB1	0.729	0.978	81.0283	3.93674	up
ABI3BP	-1.80696	6.66696	33.5337	1.54564e-05	0.015984	TGFB1	BH	glm	control_TGFB1	0.958	0.679	101.614	0.285792	down
STAC	2.55191	5.35073	32.2121	1.56662e-05	0.015984	TGFB1	BH	glm	control_TGFB1	0.276	0.694	40.8066	5.86409	up
DLX5	3.54566	2.32338	34.7626	1.72731e-05	0.0161275	TGFB1	BH	glm	control_TGFB1	0.039	0.234	5.00502	11.6775	up
LMCD1	5.19812	0.965793	35.5264	1.73123e-05	0.0161275	TGFB1	BH	glm	control_TGFB1	0.005	0.085	1.95314	36.7104	up
SEMA3A	-2.10308	5.67272	30.92	1.95216e-05	0.0174279	TGFB1	BH	glm	control_TGFB1	0.783	0.422	51.0103	0.23276	down
VCAM1	-6.06326	1.01866	34.4816	2.10477e-05	0.0180387	TGFB1	BH	glm	control_TGFB1	0.029	0.002	2.02604	0.0149547	down
CEMIP	-2.49556	5.4776	30.5521	2.27467e-05	0.0184003	TGFB1	BH	glm	control_TGFB1	0.671	0.279	44.5577	0.177322	down
LMO7	-2.15126	6.81819	31.3513	2.31871e-05	0.0184003	TGFB1	BH	glm	control_TGFB1	0.88	0.645	112.844	0.225116	down
CCND1	1.71524	6.33686	30.5766	2.74904e-05	0.0210361	TGFB1	BH	glm	control_TGFB1	0.724	0.906	80.8322	3.28351	up
CEBPD	-1.57684	10.0219	29.7085	3.2427e-05	0.023958	TGFB1	BH	glm	control_TGFB1	1	0.998	1039.68	0.335215	down
EGR1	-2.00514	6.50026	29.1843	3.47864e-05	0.0244343	TGFB1	BH	glm	control_TGFB1	0.965	0.623	90.5259	0.24911	down
TNFSF15	-4.18219	1.11757	29.1916	3.53525e-05	0.0244343	TGFB1	BH	glm	control_TGFB1	0.05	0.005	2.16981	0.0550853	down
LDLRAD4	1.75834	6.93463	28.7085	3.97044e-05	0.0254366	TGFB1	BH	glm	control_TGFB1	0.691	0.953	122.33	3.38309	up
SLIT3	-1.68667	6.78001	28.4272	4.15154e-05	0.0254366	TGFB1	BH	glm	control_TGFB1	0.932	0.616	109.897	0.310644	down
MICAL2	1.61365	7.18322	28.4746	4.15295e-05	0.0254366	TGFB1	BH	glm	control_TGFB1	0.914	0.969	145.333	3.06025	up
PPL	-2.31373	3.85246	27.417	4.2233e-05	0.0254366	TGFB1	BH	glm	control_TGFB1	0.611	0.168	14.4446	0.201139	down
ADAMTS1	-2.1749	5.74542	27.4123	4.27387e-05	0.0254366	TGFB1	BH	glm	control_TGFB1	0.652	0.371	53.6468	0.221457	down
PSMB10	-1.79343	5.38562	26.8206	4.68478e-05	0.0264781	TGFB1	BH	glm	control_TGFB1	0.903	0.534	41.8054	0.288486	down
ENSECAG00000031387	-3.96544	1.71313	29.4951	4.94295e-05	0.0264781	TGFB1	BH	glm	control_TGFB1	0.195	0.014	3.27872	0.0640152	down
CFD	-2.38154	3.82276	28.2735	4.96776e-05	0.0264781	TGFB1	BH	glm	control_TGFB1	0.33	0.087	14.1503	0.191904	down
P2RY14	-4.00492	1.44696	28.9685	4.98877e-05	0.0264781	TGFB1	BH	glm	control_TGFB1	0.173	0.013	2.72633	0.0622873	down
IFIT2	-3.02353	2.4289	27.793	5.48695e-05	0.0264781	TGFB1	BH	glm	control_TGFB1	0.221	0.049	5.38482	0.122978	down
GARIN5B	3.05159	3.12881	26.1814	5.6087e-05	0.0264781	TGFB1	BH	glm	control_TGFB1	0.076	0.382	8.74712	8.29123	up
KLF2	-1.84358	6.88564	26.7819	5.72963e-05	0.0264781	TGFB1	BH	glm	control_TGFB1	0.945	0.75	118.245	0.278629	down
NTM	3.98489	1.20177	28.7804	5.74019e-05	0.0264781	TGFB1	BH	glm	control_TGFB1	0.011	0.083	2.30021	15.8333	up
PSMB8	-1.8648	6.13224	25.9516	5.83635e-05	0.0264781	TGFB1	BH	glm	control_TGFB1	0.988	0.784	70.1437	0.274562	down
C1S	-2.72513	2.93765	26.2423	5.86761e-05	0.0264781	TGFB1	BH	glm	control_TGFB1	0.414	0.076	7.66162	0.151236	down
GCLC	-1.87233	6.00288	26.1911	5.8901e-05	0.0264781	TGFB1	BH	glm	control_TGFB1	0.777	0.572	64.1279	0.273133	down
RANBP3L	2.54494	2.38483	27.6114	5.93182e-05	0.0264781	TGFB1	BH	glm	control_TGFB1	0.059	0.15	5.22284	5.83583	up
CXCL6	-1.71585	8.21756	26.6363	6.0847e-05	0.0266063	TGFB1	BH	glm	control_TGFB1	0.753	0.54	297.669	0.304424	down
PDE1A	-2.40345	3.84836	24.7046	6.21044e-05	0.026613	TGFB1	BH	glm	control_TGFB1	0.379	0.096	14.4036	0.189012	down
ITGA2	3.60168	1.46196	27.7247	6.57146e-05	0.0276079	TGFB1	BH	glm	control_TGFB1	0.021	0.167	2.75483	12.1399	up
MXRA5	1.8308	6.09541	25.6949	7.46273e-05	0.0307493	TGFB1	BH	glm	control_TGFB1	0.689	0.951	68.3758	3.55734	up
GPR68	3.76073	1.10128	26.5286	7.62828e-05	0.0308384	TGFB1	BH	glm	control_TGFB1	0.014	0.141	2.14544	13.5547	up
PSMB9	-1.87199	5.28748	24.3288	8.40188e-05	0.0333368	TGFB1	BH	glm	control_TGFB1	0.9	0.531	39.0562	0.273197	down
NRIP3	2.45648	3.75502	23.2132	8.68383e-05	0.0338187	TGFB1	BH	glm	control_TGFB1	0.171	0.538	13.5013	5.48877	up
BFSP2	2.72513	1.96099	24.6701	8.83901e-05	0.0338187	TGFB1	BH	glm	control_TGFB1	0.044	0.207	3.89328	6.61219	up
SPP1	2.44101	4.53213	23.3393	9.00588e-05	0.0338191	TGFB1	BH	glm	control_TGFB1	0.214	0.433	23.1371	5.43021	up
TAPBPL	-2.23549	3.62897	23.9617	9.20228e-05	0.0338191	TGFB1	BH	glm	control_TGFB1	0.573	0.161	12.3717	0.212349	down
ACTA1	3.84096	1.08019	26.2723	9.31263e-05	0.0338191	TGFB1	BH	glm	control_TGFB1	0.005	0.034	2.11432	14.33	up
FREM1	-3.21138	1.75178	23.6036	0.000104411	0.0372851	TGFB1	BH	glm	control_TGFB1	0.126	0.014	3.36774	0.107964	down
ZNF704	1.94351	6.41219	23.9412	0.000110011	0.0386409	TGFB1	BH	glm	control_TGFB1	0.629	0.944	85.1649	3.84642	up
SYN3	2.05433	3.82034	23.0796	0.000112336	0.0388212	TGFB1	BH	glm	control_TGFB1	0.176	0.408	14.1266	4.1535	up
ITGBL1	-2.43671	3.51687	23.3287	0.00011553	0.0391042	TGFB1	BH	glm	control_TGFB1	0.391	0.098	11.4468	0.184705	down
S100A4	-1.89853	11.9781	23.6463	0.000116805	0.0391042	TGFB1	BH	glm	control_TGFB1	1	1	4034.22	0.268216	down
COL8A1	2.58595	2.97575	22.0062	0.000120628	0.0394472	TGFB1	BH	glm	control_TGFB1	0.062	0.326	7.86665	6.00411	up
ENSECAG00000033926	-2.10429	3.872	22.382	0.000121512	0.0394472	TGFB1	BH	glm	control_TGFB1	0.579	0.192	14.6416	0.232566	down
CTHRC1	1.35452	10.0817	23.3275	0.000125615	0.0401173	TGFB1	BH	glm	control_TGFB1	1	1	1083.64	2.55712	up
TLL1	2.64512	3.80974	23.5776	0.000128328	0.0401173	TGFB1	BH	glm	control_TGFB1	0.058	0.29	14.0232	6.25548	up
CDH2	1.52427	6.79688	23.213	0.000129193	0.0401173	TGFB1	BH	glm	control_TGFB1	0.853	0.962	111.19	2.87641	up
CPA6	-2.84829	1.85217	22.8245	0.000133524	0.0405744	TGFB1	BH	glm	control_TGFB1	0.174	0.025	3.61042	0.138861	down
CFB	-4.81609	0.678765	24.4662	0.000134453	0.0405744	TGFB1	BH	glm	control_TGFB1	0.1	0.004	1.60077	0.0354988	down
FMN1	1.63103	6.52153	22.9219	0.000138389	0.0411824	TGFB1	BH	glm	control_TGFB1	0.735	0.951	91.8705	3.09735	up
CSRP2	1.9883	5.20118	22.2758	0.000140478	0.0412313	TGFB1	BH	glm	control_TGFB1	0.47	0.879	36.7884	3.9677	up
TNFRSF14	-2.39817	2.99998	21.8842	0.000148531	0.0425219	TGFB1	BH	glm	control_TGFB1	0.476	0.105	7.99987	0.189705	down
ADAM12	1.43821	7.25286	22.5971	0.000148845	0.0425219	TGFB1	BH	glm	control_TGFB1	0.892	0.975	152.521	2.70984	up
CD248	-1.71282	6.75412	22.4612	0.000153169	0.0431815	TGFB1	BH	glm	control_TGFB1	0.985	0.832	107.943	0.305063	down
LECT2	2.16083	3.50915	21.3111	0.000158319	0.0440538	TGFB1	BH	glm	control_TGFB1	0.144	0.399	11.3857	4.47172	up
ENSECAG00000032733	-1.64599	9.56012	22.2736	0.000160432	0.0440694	TGFB1	BH	glm	control_TGFB1	1	1	754.889	0.319526	down
ESM1	2.50382	2.49701	21.1479	0.000163404	0.0443177	TGFB1	BH	glm	control_TGFB1	0.047	0.212	5.64516	5.67187	up
CCL8	-1.35016	8.38124	22.0325	0.000169937	0.0455133	TGFB1	BH	glm	control_TGFB1	0.808	0.726	333.43	0.392248	down
PPM1K	-1.64812	6.45795	21.8512	0.00017432	0.0460978	TGFB1	BH	glm	control_TGFB1	0.965	0.768	87.9099	0.319055	down
SAMD9L	-2.23663	3.73288	20.9143	0.000176422	0.0460978	TGFB1	BH	glm	control_TGFB1	0.552	0.176	13.2956	0.212181	down
CAV1	-1.47782	6.21308	21.7176	0.00017957	0.0463551	TGFB1	BH	glm	control_TGFB1	0.948	0.659	74.1865	0.35903	down
CYRIA	-2.44246	2.99031	21.5311	0.000183146	0.0467152	TGFB1	BH	glm	control_TGFB1	0.45	0.094	7.94643	0.183969	down
DBP	-2.02183	3.96941	20.668	0.000189614	0.0477962	TGFB1	BH	glm	control_TGFB1	0.52	0.176	15.6644	0.246246	down
LGALS3	-1.47488	8.34578	21.4389	0.000195778	0.0487761	TGFB1	BH	glm	control_TGFB1	1	0.973	325.333	0.359763	down
WNT6	-3.08403	1.48225	21.7313	0.000204748	0.0503668	TGFB1	BH	glm	control_TGFB1	0.136	0.016	2.79385	0.117927	not
FAM216B	2.69643	1.83049	21.033	0.000206865	0.0503668	TGFB1	BH	glm	control_TGFB1	0.036	0.138	3.55659	6.48194	not
CITED2	-1.65965	6.1671	20.4778	0.000237256	0.0571173	TGFB1	BH	glm	control_TGFB1	0.93	0.663	71.8591	0.316517	not
DGAT2	-2.73016	2.24533	21.2086	0.000252944	0.0602176	TGFB1	BH	glm	control_TGFB1	0.279	0.053	4.74146	0.150709	not
ENSECAG00000035548	1.64514	4.6555	20.0033	0.000262085	0.0608595	TGFB1	BH	glm	control_TGFB1	0.327	0.645	25.2026	3.12778	not
CRLF1	1.30166	8.78627	20.2335	0.000262677	0.0608595	TGFB1	BH	glm	control_TGFB1	0.97	1	441.499	2.46513	not
SYNDIG1	3.77541	0.566284	21.1682	0.000264162	0.0608595	TGFB1	BH	glm	control_TGFB1	0.009	0.087	1.48071	13.6934	not
ADAM33	-1.44269	6.24662	20.0615	0.000268686	0.0612432	TGFB1	BH	glm	control_TGFB1	0.944	0.71	75.931	0.367882	not
MAOB	3.80253	0.55618	21.0696	0.00028164	0.0635201	TGFB1	BH	glm	control_TGFB1	0.008	0.067	1.47037	13.9533	not
COL8A2	3.58793	0.628687	20.5356	0.000293597	0.0647498	TGFB1	BH	glm	control_TGFB1	0.011	0.089	1.54616	12.0247	not
ENSECAG00000009042	-4.43842	0.398249	20.4943	0.000294241	0.0647498	TGFB1	BH	glm	control_TGFB1	0.05	0.004	1.31791	0.0461214	not
CDA	1.62066	5.29211	19.7395	0.000297649	0.0647498	TGFB1	BH	glm	control_TGFB1	0.548	0.717	39.1819	3.07515	not
FN1	1.33136	11.8002	19.7134	0.00029918	0.0647498	TGFB1	BH	glm	control_TGFB1	1	1	3566.26	2.5164	not
RALGAPA2	1.65587	4.7675	19.5569	0.000309778	0.0660398	TGFB1	BH	glm	control_TGFB1	0.403	0.676	27.2371	3.15114	not
PSME2	-1.38195	7.07819	19.5674	0.000311305	0.0660398	TGFB1	BH	glm	control_TGFB1	0.994	0.957	135.129	0.383699	not
PARP15	-3.94719	0.734855	20.5601	0.000316601	0.0665048	TGFB1	BH	glm	control_TGFB1	0.115	0.007	1.66423	0.0648303	not
APOBEC3Z2A-Z2	-2.12976	3.29604	18.7208	0.000357458	0.0743581	TGFB1	BH	glm	control_TGFB1	0.498	0.134	9.82215	0.228496	not
CREB3L2	1.2476	7.42187	18.9638	0.000362262	0.074633	TGFB1	BH	glm	control_TGFB1	0.955	0.986	171.476	2.37446	not
IFITM5	-2.66842	1.66424	18.6475	0.000385848	0.0787351	TGFB1	BH	glm	control_TGFB1	0.202	0.033	3.16947	0.157299	not
WDR86	-3.29093	1.16065	19.6496	0.000391936	0.0792229	TGFB1	BH	glm	control_TGFB1	0.106	0.016	2.23559	0.102172	not
CRTC1	1.94172	3.12338	18.0429	0.000407436	0.0809072	TGFB1	BH	glm	control_TGFB1	0.152	0.346	8.71426	3.84163	not
LYPD5	5.12113	-0.209494	19.4587	0.00041017	0.0809072	TGFB1	BH	glm	control_TGFB1	0.002	0.004	0.86484	34.8028	not
PI3	2.29853	3.00644	18.9854	0.000411597	0.0809072	TGFB1	BH	glm	control_TGFB1	0.071	0.139	8.03581	4.91956	not
KCTD12	-1.21221	7.77607	18.3773	0.000422331	0.0822624	TGFB1	BH	glm	control_TGFB1	0.991	0.978	219.195	0.431606	not
MYO1D	1.36697	6.79781	18.3036	0.000430351	0.0830695	TGFB1	BH	glm	control_TGFB1	0.874	0.951	111.261	2.57928	not
ACKR4	-1.70972	6.23385	18.139	0.000438507	0.0838319	TGFB1	BH	glm	control_TGFB1	0.935	0.783	75.262	0.30572	not
KITLG	-2.66402	1.26105	18.4054	0.000444468	0.0838319	TGFB1	BH	glm	control_TGFB1	0.105	0.024	2.39671	0.15778	not
FMNL2	1.2177	6.62292	18.1324	0.000450083	0.0838319	TGFB1	BH	glm	control_TGFB1	0.718	0.899	98.5594	2.32575	not
ENSECAG00000046518	-1.38276	10.4211	18.1201	0.000451266	0.0838319	TGFB1	BH	glm	control_TGFB1	1	1	1371.08	0.383485	not
TIMP1	1.46721	12.2645	18.0856	0.000455386	0.0838319	TGFB1	BH	glm	control_TGFB1	1	1	4920.24	2.76486	not
IRF7	-2.51377	1.79972	18.0327	0.000457777	0.0838319	TGFB1	BH	glm	control_TGFB1	0.229	0.04	3.48153	0.175097	not
MYCL	1.85807	4.75453	17.5421	0.000471476	0.0849654	TGFB1	BH	glm	control_TGFB1	0.27	0.676	26.9933	3.62522	not
LOX	1.20122	7.2225	17.9531	0.000471898	0.0849654	TGFB1	BH	glm	control_TGFB1	0.961	0.996	149.345	2.29935	not
NELL2	2.27235	2.26678	17.124	0.00048097	0.0858772	TGFB1	BH	glm	control_TGFB1	0.065	0.143	4.81247	4.83109	not
FGF21	1.61679	6.82624	17.7908	0.000493327	0.0873556	TGFB1	BH	glm	control_TGFB1	0.67	0.955	113.476	3.06692	not
TMEM108	4.96489	-0.272623	18.2678	0.000501208	0.0880237	TGFB1	BH	glm	control_TGFB1	0.002	0.047	0.827813	31.2306	not
SLC2A4RG	-1.76469	4.40173	17.0949	0.000510042	0.0888468	TGFB1	BH	glm	control_TGFB1	0.78	0.319	21.1374	0.294291	not
KCNQ5	4.05676	0.533679	17.0401	0.000514508	0.0889021	TGFB1	BH	glm	control_TGFB1	0.003	0.024	1.44762	16.6421	not
XAF1	-6.65724	-0.187599	18.3874	0.000532033	0.0911947	TGFB1	BH	glm	control_TGFB1	0.052	0	0.878066	0.00990765	not
BMPR1B	1.9711	3.44876	17.0529	0.000537549	0.091409	TGFB1	BH	glm	control_TGFB1	0.095	0.321	10.9189	3.92066	not
HBEGF	1.62562	4.44321	17.3342	0.000545557	0.0920401	TGFB1	BH	glm	control_TGFB1	0.308	0.611	21.754	3.08575	not
ENSECAG00000059096	2.97796	1.0713	17.8307	0.000573107	0.0959328	TGFB1	BH	glm	control_TGFB1	0.021	0.1	2.10133	7.87873	not
S100A10	-1.19234	9.31507	17.1581	0.000583904	0.0969823	TGFB1	BH	glm	control_TGFB1	0.998	0.973	636.964	0.437593	not
ENSECAG00000033029	-2.33828	2.17704	16.9165	0.00059407	0.0979118	TGFB1	BH	glm	control_TGFB1	0.205	0.056	4.52224	0.197746	not
FADS1	1.34387	6.2385	16.9602	0.000617243	0.100955	TGFB1	BH	glm	control_TGFB1	0.864	0.926	75.5048	2.53832	not
ARHGDIG	2.77635	1.34461	17.7462	0.000624257	0.101328	TGFB1	BH	glm	control_TGFB1	0.029	0.154	2.53962	6.85118	not
MSR1	4.77827	-0.657131	16.6755	0.000636741	0.102578	TGFB1	BH	glm	control_TGFB1	0.002	0.02	0.634138	27.4412	not
RYR3	2.56692	1.64307	17.2848	0.000646739	0.103411	TGFB1	BH	glm	control_TGFB1	0.027	0.136	3.12329	5.92542	not
CADPS	1.71977	6.34636	16.663	0.000653395	0.103559	TGFB1	BH	glm	control_TGFB1	0.435	0.609	81.3663	3.29384	not
PLA2G7	-1.60072	4.82077	16.459	0.000657333	0.103559	TGFB1	BH	glm	control_TGFB1	0.847	0.464	28.2615	0.329712	not
GSN	-1.43145	5.28518	16.496	0.00068405	0.106981	TGFB1	BH	glm	control_TGFB1	0.817	0.457	38.994	0.370759	not
SLC40A1	1.44059	4.9685	16.5499	0.000692183	0.107469	TGFB1	BH	glm	control_TGFB1	0.47	0.694	31.3088	2.71431	not
SVEP1	-2.01373	4.22513	16.2264	0.000706624	0.108922	TGFB1	BH	glm	control_TGFB1	0.652	0.188	18.7021	0.247632	not
KLHL26	1.61356	4.02088	16.1648	0.000757197	0.115884	TGFB1	BH	glm	control_TGFB1	0.326	0.565	16.2332	3.06006	not
ENSECAG00000029206	2.56797	1.31552	15.3199	0.000790733	0.120158	TGFB1	BH	glm	control_TGFB1	0.029	0.149	2.48891	5.92974	not
TSHZ2	1.1278	7.49403	15.7306	0.000868286	0.130109	TGFB1	BH	glm	control_TGFB1	0.947	0.98	180.271	2.18525	not
PMEPA1	1.35019	6.06218	15.7407	0.000868363	0.130109	TGFB1	BH	glm	control_TGFB1	0.795	0.975	66.8185	2.54945	not
VIM	-1.25042	11.6532	15.7045	0.000874585	0.130131	TGFB1	BH	glm	control_TGFB1	1	1	3220.7	0.420326	not
MCHR1	4.85251	-0.411648	16.3692	0.000889892	0.131495	TGFB1	BH	glm	control_TGFB1	0.002	0.042	0.751764	28.8901	not
NPR3	-2.20089	2.12789	15.3254	0.000898979	0.131928	TGFB1	BH	glm	control_TGFB1	0.189	0.051	4.37078	0.217503	not
SHROOM4	2.04955	2.66905	15.0576	0.00091452	0.133211	TGFB1	BH	glm	control_TGFB1	0.092	0.248	6.36008	4.13977	not
ENSECAG00000052882	3.44204	0.270696	16.2425	0.000920152	0.133211	TGFB1	BH	glm	control_TGFB1	0.008	0.069	1.20639	10.8682	not
ABCA9	-3.53297	0.531707	16.0532	0.00094122	0.134732	TGFB1	BH	glm	control_TGFB1	0.048	0.004	1.44564	0.0863912	not
GBP6	-3.38717	0.355163	15.5876	0.000943238	0.134732	TGFB1	BH	glm	control_TGFB1	0.079	0.007	1.27913	0.0955785	not
ENSECAG00000000968	-1.48178	5.36514	15.1712	0.000958972	0.136072	TGFB1	BH	glm	control_TGFB1	0.883	0.578	41.2162	0.358047	not
FKBP7	1.11918	7.69228	15.2927	0.000984154	0.138727	TGFB1	BH	glm	control_TGFB1	0.992	1	206.827	2.17224	not
TMEM205	-1.26165	6.19799	15.2225	0.00100371	0.140078	TGFB1	BH	glm	control_TGFB1	0.988	0.803	73.4142	0.417068	not
KRT7	-1.44244	4.97416	14.8017	0.00100681	0.140078	TGFB1	BH	glm	control_TGFB1	0.727	0.422	31.432	0.367945	not
SLC46A2	1.57291	4.86153	15.1711	0.00102068	0.141091	TGFB1	BH	glm	control_TGFB1	0.545	0.712	29.0715	2.97504	not
ZFP36L2	-1.61433	4.7842	14.7897	0.00105543	0.144959	TGFB1	BH	glm	control_TGFB1	0.655	0.453	27.5543	0.326616	not
AKAP12	-1.20279	7.4324	15.0153	0.00106744	0.145675	TGFB1	BH	glm	control_TGFB1	0.992	0.902	172.733	0.434435	not
ENSECAG00000015913	1.35119	5.99424	14.994	0.00107603	0.145918	TGFB1	BH	glm	control_TGFB1	0.83	0.98	63.7449	2.55122	not
MYLIP	1.61244	4.97899	14.8935	0.0011051	0.147095	TGFB1	BH	glm	control_TGFB1	0.508	0.777	31.5374	3.05768	not
IGF2	-1.71016	4.46448	15.2064	0.00110554	0.147095	TGFB1	BH	glm	control_TGFB1	0.408	0.196	22.0771	0.305625	not
ADCYAP1	4.23231	-0.27931	15.5325	0.00111265	0.147095	TGFB1	BH	glm	control_TGFB1	0.003	0.047	0.823985	18.7954	not
GSTK1	-1.77412	3.45498	14.7675	0.00112235	0.147095	TGFB1	BH	glm	control_TGFB1	0.556	0.199	10.9661	0.292373	not
KCND3	-1.79645	3.0205	14.6513	0.00112454	0.147095	TGFB1	BH	glm	control_TGFB1	0.339	0.116	8.11452	0.287883	not
AMOT	-2.11253	2.46063	15.0581	0.0011259	0.147095	TGFB1	BH	glm	control_TGFB1	0.335	0.082	5.50458	0.231242	not
TENM3	1.43025	4.76469	14.6389	0.0011384	0.147826	TGFB1	BH	glm	control_TGFB1	0.383	0.547	27.184	2.69493	not
RELN	2.97368	0.627581	15.3827	0.00115886	0.149577	TGFB1	BH	glm	control_TGFB1	0.015	0.053	1.54497	7.85535	not
MTSS1	-2.3142	2.09148	15.2324	0.00120739	0.154908	TGFB1	BH	glm	control_TGFB1	0.189	0.054	4.26186	0.201074	not
BST2	-2.1109	2.01823	14.3699	0.00122001	0.155595	TGFB1	BH	glm	control_TGFB1	0.233	0.058	4.05087	0.231503	not
ENSECAG00000050529	1.5953	3.63162	14.1644	0.00125728	0.1594	TGFB1	BH	glm	control_TGFB1	0.255	0.5	12.3944	3.02158	not
SRD5A1	1.48387	4.98092	14.385	0.00127091	0.160179	TGFB1	BH	glm	control_TGFB1	0.527	0.795	31.5795	2.79699	not
TFRC	1.27609	5.58937	14.3421	0.00128183	0.160611	TGFB1	BH	glm	control_TGFB1	0.676	0.886	48.1468	2.42181	not
FRZB	-1.50256	4.77839	13.9842	0.00129651	0.161505	TGFB1	BH	glm	control_TGFB1	0.72	0.451	27.4435	0.352926	not
ENSECAG00000030785	-1.28737	5.43694	14.2258	0.00131934	0.162499	TGFB1	BH	glm	control_TGFB1	0.852	0.592	43.3194	0.409696	not
NDP	5.99935	-0.789205	14.9093	0.00131965	0.162499	TGFB1	BH	glm	control_TGFB1	0	0.034	0.578663	63.971	not
NET1	1.65709	5.25587	14.1764	0.00135607	0.1658	TGFB1	BH	glm	control_TGFB1	0.595	0.801	38.2098	3.15381	not
GALNT1	1.14152	6.46122	14.1656	0.00137178	0.1658	TGFB1	BH	glm	control_TGFB1	0.902	0.976	88.1094	2.20613	not
CHST4	-2.29235	1.98725	14.6763	0.00137194	0.1658	TGFB1	BH	glm	control_TGFB1	0.23	0.056	3.96481	0.204143	not
LAMB1	1.10243	6.43472	14.1485	0.00137814	0.1658	TGFB1	BH	glm	control_TGFB1	0.83	0.944	86.5058	2.14716	not
ANO4	1.88403	3.14319	14.1137	0.00139139	0.1658	TGFB1	BH	glm	control_TGFB1	0.094	0.295	8.83476	3.69105	not
ENSECAG00000032959	-1.55135	5.28162	13.7923	0.00141142	0.1658	TGFB1	BH	glm	control_TGFB1	0.835	0.505	38.8979	0.34119	not
DEGS1	1.0887	7.29375	14.0668	0.00141167	0.1658	TGFB1	BH	glm	control_TGFB1	0.989	1	156.905	2.12682	not
ATOH8	-2.91059	0.866143	14.6505	0.00141811	0.1658	TGFB1	BH	glm	control_TGFB1	0.129	0.016	1.82278	0.132992	not
ENSECAG00000053960	-1.482	5.05267	13.804	0.00142925	0.1658	TGFB1	BH	glm	control_TGFB1	0.838	0.522	33.1897	0.357992	not
MCAM	-2.19716	2.01981	14.1373	0.00143235	0.1658	TGFB1	BH	glm	control_TGFB1	0.206	0.06	4.05532	0.218067	not
GSK3B	1.29207	7.45584	14.0028	0.00143921	0.1658	TGFB1	BH	glm	control_TGFB1	0.979	0.991	175.562	2.44879	not
WARS1	-1.15382	7.78857	14.0047	0.00143932	0.1658	TGFB1	BH	glm	control_TGFB1	1	0.996	221.103	0.449433	not
EVL	1.23681	6.88	13.9451	0.00146466	0.167197	TGFB1	BH	glm	control_TGFB1	0.947	1	117.784	2.35676	not
AQP5	2.76835	0.766966	14.5292	0.00146705	0.167197	TGFB1	BH	glm	control_TGFB1	0.021	0.076	1.70169	6.81326	not
CHRNE	1.91229	1.93304	13.4678	0.00156376	0.177275	TGFB1	BH	glm	control_TGFB1	0.08	0.221	3.81858	3.76405	not
BDKRB1	1.28802	6.55159	13.6067	0.00162478	0.183224	TGFB1	BH	glm	control_TGFB1	0.82	0.967	93.8046	2.44193	not
S100A13	-1.04446	7.42562	13.575	0.00164037	0.184014	TGFB1	BH	glm	control_TGFB1	1	0.993	171.923	0.484827	not
ENSECAG00000056806	1.90473	3.18654	13.5182	0.00166258	0.184161	TGFB1	BH	glm	control_TGFB1	0.091	0.199	9.10427	3.74438	not
DDX60	-2.12533	2.4843	13.6907	0.0016635	0.184161	TGFB1	BH	glm	control_TGFB1	0.252	0.065	5.59563	0.229198	not
ANTXR2	-1.16532	7.04447	13.5198	0.00166814	0.184161	TGFB1	BH	glm	control_TGFB1	0.985	0.926	132.007	0.445864	not
RNF183	2.01627	2.11238	13.3989	0.00168227	0.184161	TGFB1	BH	glm	control_TGFB1	0.073	0.205	4.32405	4.04536	not
ANKS1B	1.60717	3.16236	13.1541	0.00168466	0.184161	TGFB1	BH	glm	control_TGFB1	0.161	0.35	8.95294	3.04654	not
EPSTI1	-1.23147	5.79134	13.3291	0.00169954	0.184194	TGFB1	BH	glm	control_TGFB1	0.873	0.674	55.3816	0.425882	not
ITGB3	1.83231	3.17377	13.4381	0.00170216	0.184194	TGFB1	BH	glm	control_TGFB1	0.182	0.406	9.02399	3.56107	not
ENSECAG00000055943	1.08217	6.66257	13.4246	0.00171635	0.184797	TGFB1	BH	glm	control_TGFB1	0.93	0.969	101.305	2.11722	not
CCBE1	-1.17611	8.32926	13.3714	0.00174415	0.186768	TGFB1	BH	glm	control_TGFB1	0.997	0.993	321.63	0.442544	not
IFIH1	-3.08366	0.563217	13.8455	0.00175796	0.186768	TGFB1	BH	glm	control_TGFB1	0.094	0.011	1.47756	0.117958	not
EFHD1	1.80236	4.11329	13.16	0.00176081	0.186768	TGFB1	BH	glm	control_TGFB1	0.203	0.536	17.307	3.48791	not
COL15A1	1.31726	6.77222	13.3247	0.00176977	0.186794	TGFB1	BH	glm	control_TGFB1	0.809	0.986	109.305	2.49193	not
ENSECAG00000036956	1.88771	2.05907	12.6814	0.00179728	0.187573	TGFB1	BH	glm	control_TGFB1	0.077	0.205	4.16718	3.70047	not
MREG	4.02263	-0.38848	13.7354	0.00180313	0.187573	TGFB1	BH	glm	control_TGFB1	0.003	0.047	0.763934	16.253	not
APOL6	-4.51141	-0.206985	13.8003	0.00180471	0.187573	TGFB1	BH	glm	control_TGFB1	0.058	0.002	0.866346	0.0438459	not
RASSF8	1.28705	8.09443	13.2466	0.00181217	0.187573	TGFB1	BH	glm	control_TGFB1	0.98	0.986	273.316	2.44028	not
UNC5D	-1.7413	3.75453	13.2373	0.00184925	0.188599	TGFB1	BH	glm	control_TGFB1	0.18	0.069	13.4966	0.299101	not
EXT1	1.05188	8.55429	13.1728	0.00185395	0.188599	TGFB1	BH	glm	control_TGFB1	0.986	1	375.921	2.07323	not
NFKBIA	-1.26019	6.78994	13.1369	0.00185511	0.188599	TGFB1	BH	glm	control_TGFB1	0.844	0.737	110.656	0.41749	not
EFEMP1	-1.38656	4.94576	13.0585	0.0018627	0.188599	TGFB1	BH	glm	control_TGFB1	0.782	0.409	30.8192	0.382476	not
HCFC1R1	-1.35036	7.01732	13.1543	0.0018661	0.188599	TGFB1	BH	glm	control_TGFB1	0.979	0.866	129.546	0.392193	not
SPTBN2	1.9841	1.92545	12.5246	0.00188482	0.189597	TGFB1	BH	glm	control_TGFB1	0.07	0.194	3.79854	3.95616	not
DLG1	1.00789	7.63385	13.0842	0.00190579	0.190811	TGFB1	BH	glm	control_TGFB1	0.982	0.989	198.618	2.01096	not
CHRD	-1.9328	2.67966	13.3	0.00192092	0.191431	TGFB1	BH	glm	control_TGFB1	0.362	0.107	6.40705	0.26192	not
PLXNA2	1.41333	4.82515	12.9771	0.00195875	0.193501	TGFB1	BH	glm	control_TGFB1	0.427	0.705	28.3475	2.66352	not
KRT28	3.6766	-0.255861	13.4298	0.00195976	0.193501	TGFB1	BH	glm	control_TGFB1	0.005	0.045	0.837487	12.787	not
LOXL4	1.40171	5.73701	12.9504	0.0019899	0.195003	TGFB1	BH	glm	control_TGFB1	0.703	0.779	53.3351	2.64215	not
TCIM	-1.35637	5.80775	12.8923	0.00200841	0.195003	TGFB1	BH	glm	control_TGFB1	0.823	0.58	56.0153	0.390565	not
P3H2	2.88918	0.352915	13.2716	0.00201003	0.195003	TGFB1	BH	glm	control_TGFB1	0.012	0.062	1.27714	7.40848	not
CCN5	-1.38475	8.3892	13.0347	0.00201137	0.195003	TGFB1	BH	glm	control_TGFB1	0.998	0.995	335.274	0.382955	not
LMNA	-1.04165	8.39268	12.8795	0.00203191	0.196107	TGFB1	BH	glm	control_TGFB1	1	1	336.084	0.48577	not
JUNB	-1.11992	7.65535	12.8606	0.00204574	0.196556	TGFB1	BH	glm	control_TGFB1	0.995	0.973	201.599	0.46012	not
ENSECAG00000058188	2.93684	0.361651	13.1973	0.00205631	0.19669	TGFB1	BH	glm	control_TGFB1	0.012	0.078	1.2849	7.65732	not
ENSECAG00000019585	-1.15668	8.2363	12.8111	0.00207635	0.197724	TGFB1	BH	glm	control_TGFB1	1	0.996	301.559	0.448544	not
ENSECAG00000049707	1.40669	5.36679	12.7818	0.00209986	0.199078	TGFB1	BH	glm	control_TGFB1	0.485	0.672	41.2632	2.65129	not
GALE	1.28107	5.47909	12.7226	0.00213765	0.201768	TGFB1	BH	glm	control_TGFB1	0.689	0.891	44.6038	2.43019	not
ARID5B	-1.05517	8.73679	12.6683	0.00217101	0.203348	TGFB1	BH	glm	control_TGFB1	1	1	426.614	0.48124	not
SLC25A13	1.20657	5.93499	12.6553	0.00218291	0.203348	TGFB1	BH	glm	control_TGFB1	0.835	0.926	61.1801	2.30788	not
C11H17orf107	1.82179	2.68934	12.1446	0.00218492	0.203348	TGFB1	BH	glm	control_TGFB1	0.133	0.333	6.45019	3.5352	not
CLEC2L	-1.8876	2.27165	12.5627	0.00219235	0.203348	TGFB1	BH	glm	control_TGFB1	0.285	0.085	4.82873	0.270257	not
OLFML1	-1.93292	2.31219	12.5728	0.00223722	0.205898	TGFB1	BH	glm	control_TGFB1	0.305	0.087	4.96637	0.261898	not
UCN3	3.45534	-0.163384	13.0359	0.00225622	0.205898	TGFB1	BH	glm	control_TGFB1	0.005	0.011	0.892928	10.9688	not
ITGB8	-1.67922	3.34378	12.1773	0.00225796	0.205898	TGFB1	BH	glm	control_TGFB1	0.403	0.168	10.1526	0.312252	not
DISP1	1.19851	6.10797	12.5435	0.00226204	0.205898	TGFB1	BH	glm	control_TGFB1	0.738	0.851	68.9735	2.29502	not
PSD3	1.67903	3.744	12.5025	0.00226975	0.205898	TGFB1	BH	glm	control_TGFB1	0.152	0.293	13.3985	3.20213	not
SFRP2	-2.49318	1.16753	12.9947	0.002284	0.205898	TGFB1	BH	glm	control_TGFB1	0.095	0.022	2.24627	0.177615	not
NETO1	1.9409	2.10557	12.5152	0.00228712	0.205898	TGFB1	BH	glm	control_TGFB1	0.076	0.197	4.30367	3.83946	not
CHST7	2.37213	0.876185	12.1817	0.00231217	0.206808	TGFB1	BH	glm	control_TGFB1	0.027	0.107	1.83551	5.17707	not
KCNE3	2.72698	0.469353	12.7811	0.00231653	0.206808	TGFB1	BH	glm	control_TGFB1	0.017	0.087	1.38449	6.6207	not
BAX	-1.08297	10.7382	12.4499	0.00232622	0.206811	TGFB1	BH	glm	control_TGFB1	1	1	1708.15	0.472056	not
SERPINF1	-1.15414	6.69045	12.3865	0.00237045	0.209873	TGFB1	BH	glm	control_TGFB1	0.95	0.886	103.282	0.449335	not
ENSECAG00000047497	-2.70252	6.74904	18.4132	0.00238753	0.210515	TGFB1	BH	glm	control_TGFB1	0.468	0.197	107.563	0.153624	not
ARHGAP20	1.52057	4.09192	11.9499	0.00244025	0.214282	TGFB1	BH	glm	control_TGFB1	0.248	0.435	17.0526	2.86905	not
EFCAB13	2.31682	1.2567	12.7576	0.00245127	0.214371	TGFB1	BH	glm	control_TGFB1	0.029	0.101	2.38949	4.98232	not
CMBL	-1.60275	3.31087	12.1556	0.00251287	0.218659	TGFB1	BH	glm	control_TGFB1	0.492	0.194	9.92367	0.32925	not
IL16	-3.11701	0.346745	12.6583	0.0025254	0.218659	TGFB1	BH	glm	control_TGFB1	0.091	0.009	1.27169	0.115262	not
ANGPTL2	-1.92825	2.17652	12.0459	0.00253091	0.218659	TGFB1	BH	glm	control_TGFB1	0.236	0.067	4.52061	0.262747	not
FOXP1	1.00408	8.19802	12.1352	0.00257288	0.221391	TGFB1	BH	glm	control_TGFB1	0.991	0.998	293.664	2.00567	not
MOB3B	1.74742	1.79043	11.7011	0.00258579	0.221613	TGFB1	BH	glm	control_TGFB1	0.065	0.156	3.45919	3.35758	not
ARHGAP6	-1.89221	1.78716	12.0727	0.00263437	0.223735	TGFB1	BH	glm	control_TGFB1	0.162	0.045	3.45136	0.269393	not
SLC7A11	-0.960457	8.26927	12.0593	0.00263762	0.223735	TGFB1	BH	glm	control_TGFB1	0.991	0.958	308.531	0.513894	not
WNT9A	1.82052	1.76776	11.8324	0.00264188	0.223735	TGFB1	BH	glm	control_TGFB1	0.071	0.163	3.40524	3.53209	not
ARHGAP10	-1.11291	6.5593	12.037	0.00265309	0.2238	TGFB1	BH	glm	control_TGFB1	0.964	0.875	94.3073	0.46236	not
ZNF827	1.29785	5.19484	11.9996	0.00267329	0.22462	TGFB1	BH	glm	control_TGFB1	0.573	0.81	36.6272	2.45863	not
CCSER1	1.83703	2.42833	11.9018	0.00270419	0.226328	TGFB1	BH	glm	control_TGFB1	0.07	0.192	5.3827	3.57275	not
IGFBP2	-1.17276	11.4852	11.9328	0.0027465	0.228248	TGFB1	BH	glm	control_TGFB1	1	0.998	2866.75	0.443573	not
GLIS3	1.04971	8.34618	11.9307	0.00274844	0.228248	TGFB1	BH	glm	control_TGFB1	0.985	0.989	325.425	2.07012	not
CKB	1.84354	2.43131	11.8284	0.0027884	0.229809	TGFB1	BH	glm	control_TGFB1	0.088	0.203	5.39384	3.58889	not
AHNAK	-1.04698	7.01995	11.8893	0.00278869	0.229809	TGFB1	BH	glm	control_TGFB1	0.986	0.821	129.782	0.483981	not
ENSECAG00000054670	1.51096	4.19198	11.6443	0.00281837	0.231366	TGFB1	BH	glm	control_TGFB1	0.291	0.549	18.2773	2.85	not
LSP1	1.12477	5.7505	11.7874	0.00288601	0.235277	TGFB1	BH	glm	control_TGFB1	0.691	0.866	53.8362	2.18067	not
RCN1	1.03068	9.39272	11.7784	0.00288798	0.235277	TGFB1	BH	glm	control_TGFB1	1	1	672.189	2.04299	not
ENSECAG00000024757	1.49162	5.73387	11.554	0.00291583	0.236646	TGFB1	BH	glm	control_TGFB1	0.491	0.775	53.219	2.81205	not
COL4A3	1.94969	1.8991	11.8675	0.00297456	0.240502	TGFB1	BH	glm	control_TGFB1	0.041	0.118	3.72981	3.8629	not
SOCS5	1.26934	5.46285	11.6426	0.00302442	0.243614	TGFB1	BH	glm	control_TGFB1	0.686	0.728	44.1044	2.41051	not
FAH	-1.03384	6.53549	11.5603	0.00305962	0.245526	TGFB1	BH	glm	control_TGFB1	0.974	0.899	92.7639	0.488407	not
TMCC3	2.51819	0.664958	11.9923	0.00309334	0.247306	TGFB1	BH	glm	control_TGFB1	0.021	0.089	1.58552	5.72863	not
PDE10A	1.37708	4.97451	11.7131	0.00314126	0.250203	TGFB1	BH	glm	control_TGFB1	0.482	0.654	31.4396	2.59742	not
STOM	-1.71922	2.13545	11.3007	0.00320321	0.254192	TGFB1	BH	glm	control_TGFB1	0.23	0.071	4.39375	0.303712	not
SH3RF1	1.15881	5.91503	11.4126	0.00326356	0.257378	TGFB1	BH	glm	control_TGFB1	0.771	0.861	60.3393	2.23274	not
PDGFRA	-1.35556	4.3452	11.1355	0.003278	0.257378	TGFB1	BH	glm	control_TGFB1	0.662	0.373	20.3252	0.390783	not
F2R	1.26619	4.85279	11.3951	0.00327939	0.257378	TGFB1	BH	glm	control_TGFB1	0.544	0.741	28.8959	2.40525	not
IFI35	-1.6865	3.26202	11.1311	0.00329895	0.257652	TGFB1	BH	glm	control_TGFB1	0.461	0.183	9.59325	0.310681	not
ASPN	1.66154	6.10022	12.0685	0.00332652	0.257652	TGFB1	BH	glm	control_TGFB1	0.542	0.772	68.6037	3.16353	not
WNT5B	2.20117	5.6552	14.0616	0.00333021	0.257652	TGFB1	BH	glm	control_TGFB1	0.582	0.806	50.3945	4.59851	not
SAA1	-1.44561	4.33727	11.5393	0.00333108	0.257652	TGFB1	BH	glm	control_TGFB1	0.103	0.092	20.2139	0.367137	not
DEUP1	3.6711	-0.680271	11.3502	0.00334301	0.257652	TGFB1	BH	glm	control_TGFB1	0.003	0.033	0.624048	12.7383	not
ENSECAG00000055539	-1.02558	7.29391	11.321	0.00335992	0.257719	TGFB1	BH	glm	control_TGFB1	0.997	0.967	156.922	0.491214	not
LRRN4CL	-1.37938	5.08176	11.2537	0.0033706	0.257719	TGFB1	BH	glm	control_TGFB1	0.795	0.509	33.8658	0.384385	not
UCP2	-1.83715	2.54214	11.3145	0.00337996	0.257719	TGFB1	BH	glm	control_TGFB1	0.308	0.103	5.82454	0.279874	not
ESR1	-1.27381	5.01491	11.0612	0.00343943	0.259867	TGFB1	BH	glm	control_TGFB1	0.648	0.457	32.3325	0.413567	not
PSME1	-1.00094	8.33422	11.2412	0.00344824	0.259867	TGFB1	BH	glm	control_TGFB1	1	1	322.739	0.499675	not
ENSECAG00000044123	-2.67739	0.402238	11.3659	0.00345437	0.259867	TGFB1	BH	glm	control_TGFB1	0.076	0.013	1.32156	0.156324	not
NTF3	2.76836	0.234832	11.6279	0.00346448	0.259867	TGFB1	BH	glm	control_TGFB1	0.011	0.054	1.17677	6.81331	not
MME	3.10992	-0.139739	11.522	0.00346877	0.259867	TGFB1	BH	glm	control_TGFB1	0.008	0.051	0.907683	8.63334	not
TTC23L	1.83225	4.51505	11.7261	0.00350353	0.261556	TGFB1	BH	glm	control_TGFB1	0.297	0.397	22.8647	3.56091	not
PRELP	-1.72671	4.31173	10.7599	0.00352022	0.26189	TGFB1	BH	glm	control_TGFB1	0.709	0.286	19.8591	0.302141	not
GCSAML	-2.14834	1.90091	11.1419	0.00353795	0.262298	TGFB1	BH	glm	control_TGFB1	0.153	0.043	3.73449	0.225573	not
PPA1	1.02559	6.45363	11.1125	0.00360408	0.266228	TGFB1	BH	glm	control_TGFB1	0.9	0.984	87.6466	2.03579	not
PALM	-1.47697	3.92706	10.8417	0.00361581	0.266228	TGFB1	BH	glm	control_TGFB1	0.632	0.284	15.2112	0.359242	not
DYNC1I1	1.59851	4.28176	10.9254	0.0037557	0.275581	TGFB1	BH	glm	control_TGFB1	0.255	0.504	19.4508	3.0283	not
TFAP2A	4.32344	-0.777723	11.3481	0.00378355	0.276677	TGFB1	BH	glm	control_TGFB1	0.002	0.025	0.583287	20.0209	not
KIF26B	1.66098	4.15125	11.1284	0.00379917	0.276874	TGFB1	BH	glm	control_TGFB1	0.192	0.295	17.7685	3.16231	not
DOK5	2.33905	0.474791	10.5028	0.00382899	0.278001	TGFB1	BH	glm	control_TGFB1	0.017	0.058	1.38972	5.05971	not
TGFBI	1.68237	10.0792	12.1739	0.00384059	0.278001	TGFB1	BH	glm	control_TGFB1	0.988	1	1081.82	3.20955	not
ANKRD44	1.66701	2.95112	10.865	0.00387243	0.278042	TGFB1	BH	glm	control_TGFB1	0.148	0.322	7.73347	3.17555	not
RNASE4	-1.33736	5.84013	10.8775	0.00387636	0.278042	TGFB1	BH	glm	control_TGFB1	0.945	0.746	57.2867	0.395743	not
TMEM150C	2.77208	-0.0897277	10.812	0.00388008	0.278042	TGFB1	BH	glm	control_TGFB1	0.009	0.049	0.9397	6.8309	not
NIM1K	-1.47522	3.86335	10.7624	0.00389945	0.278499	TGFB1	BH	glm	control_TGFB1	0.494	0.196	14.554	0.359679	not
NALF1	1.31888	5.62578	10.637	0.00391523	0.278697	TGFB1	BH	glm	control_TGFB1	0.389	0.587	49.3775	2.49473	not
SGIP1	1.51603	3.36085	10.8914	0.00392883	0.278739	TGFB1	BH	glm	control_TGFB1	0.221	0.437	10.2734	2.86003	not
FUT8	1.15465	5.45108	10.8017	0.00398694	0.281031	TGFB1	BH	glm	control_TGFB1	0.768	0.879	43.7459	2.2263	not
ENSECAG00000016667	-1.3182	4.39044	10.5459	0.00400775	0.281031	TGFB1	BH	glm	control_TGFB1	0.488	0.281	20.9727	0.401034	not
RGCC	1.41022	4.77164	10.6187	0.00400844	0.281031	TGFB1	BH	glm	control_TGFB1	0.288	0.496	27.3153	2.65778	not
FAT3	2.98029	0.28904	10.7352	0.0040136	0.281031	TGFB1	BH	glm	control_TGFB1	0.006	0.036	1.22183	7.89142	not
HSPA12B	-1.98087	1.5193	10.7374	0.00409569	0.285844	TGFB1	BH	glm	control_TGFB1	0.182	0.047	2.86652	0.253337	not
EDN1	1.44252	4.47293	10.5011	0.00412398	0.286884	TGFB1	BH	glm	control_TGFB1	0.276	0.524	22.2069	2.71796	not
LMO1	2.46873	0.544383	11.0675	0.00413744	0.286889	TGFB1	BH	glm	control_TGFB1	0.021	0.091	1.4584	5.53557	not
ENSECAG00000049355	-2.53773	0.453165	10.7748	0.00416928	0.288164	TGFB1	BH	glm	control_TGFB1	0.086	0.014	1.36904	0.172214	not
C4BPA	-1.91099	1.89947	10.6552	0.00420779	0.289688	TGFB1	BH	glm	control_TGFB1	0.197	0.06	3.73076	0.26591	not
RUNX1	0.917985	8.36949	10.6387	0.00422366	0.289688	TGFB1	BH	glm	control_TGFB1	0.971	1	330.725	1.88947	not
APCDD1	-1.68187	3.30674	10.7018	0.00424203	0.289688	TGFB1	BH	glm	control_TGFB1	0.385	0.172	9.89526	0.311678	not
EZR	-0.977091	7.37565	10.6248	0.00424884	0.289688	TGFB1	BH	glm	control_TGFB1	0.991	0.971	166.07	0.508003	not
ADARB1	1.55032	2.68415	10.2523	0.00425892	0.289688	TGFB1	BH	glm	control_TGFB1	0.135	0.312	6.42702	2.92881	not
NIPAL1	1.54348	3.68729	10.3715	0.00427551	0.289896	TGFB1	BH	glm	control_TGFB1	0.23	0.538	12.882	2.91498	not
PRKG1	1.37435	5.1728	10.5685	0.00430496	0.290972	TGFB1	BH	glm	control_TGFB1	0.548	0.647	36.0717	2.59252	not
APBB2	0.871429	8.66776	10.5402	0.00436809	0.29431	TGFB1	BH	glm	control_TGFB1	0.994	1	406.683	1.82947	not
ARNTL2	1.10198	5.34632	10.5291	0.00439072	0.294908	TGFB1	BH	glm	control_TGFB1	0.665	0.799	40.6822	2.14649	not
ENSECAG00000021292	-1.39158	4.36197	10.5856	0.00441765	0.295789	TGFB1	BH	glm	control_TGFB1	0.226	0.08	20.5629	0.381148	not
CPXM1	-1.42754	4.8623	10.5655	0.00445254	0.297197	TGFB1	BH	glm	control_TGFB1	0.791	0.395	29.087	0.371764	not
HTR2A	5.52878	-1.13291	10.8124	0.00449186	0.29889	TGFB1	BH	glm	control_TGFB1	0	0.022	0.455996	46.1668	not
COL21A1	-1.63623	2.57962	10.2336	0.00450717	0.29898	TGFB1	BH	glm	control_TGFB1	0.302	0.116	5.97783	0.321696	not
EFCAB6	1.69154	2.58761	10.5424	0.00453533	0.29992	TGFB1	BH	glm	control_TGFB1	0.117	0.261	6.01102	3.23	not
SRPX2	1.40463	4.90346	10.3867	0.00455818	0.300503	TGFB1	BH	glm	control_TGFB1	0.526	0.853	29.9288	2.64751	not
MFAP4	1.18381	5.36179	10.3595	0.00462833	0.304192	TGFB1	BH	glm	control_TGFB1	0.456	0.694	41.1206	2.27177	not
MPPED2	2.03973	1.04762	10.356	0.00469465	0.307607	TGFB1	BH	glm	control_TGFB1	0.032	0.107	2.06711	4.11169	not
ENSECAG00000009736	2.66954	0.164034	10.6241	0.00477571	0.311318	TGFB1	BH	glm	control_TGFB1	0.009	0.047	1.12042	6.36228	not
ACSL3	0.935081	6.72913	10.2756	0.00478677	0.311318	TGFB1	BH	glm	control_TGFB1	0.95	0.989	106.089	1.912	not
ABCA1	1.70763	2.6329	9.98494	0.00479487	0.311318	TGFB1	BH	glm	control_TGFB1	0.126	0.274	6.20271	3.26624	not
COLEC12	-1.19946	5.6442	10.2365	0.00483323	0.31286	TGFB1	BH	glm	control_TGFB1	0.824	0.534	50.012	0.435439	not
SERPING1	-1.75415	2.57907	9.86198	0.00491467	0.317174	TGFB1	BH	glm	control_TGFB1	0.292	0.094	5.97553	0.296449	not
IRF9	-1.35018	4.24301	10.0279	0.0049684	0.319372	TGFB1	BH	glm	control_TGFB1	0.632	0.342	18.9353	0.392244	not
DCLK2	1.54258	3.58997	9.89063	0.00498372	0.319372	TGFB1	BH	glm	control_TGFB1	0.2	0.375	12.0417	2.91315	not
ENSECAG00000016251	1.50074	4.18005	9.9086	0.00499955	0.319372	TGFB1	BH	glm	control_TGFB1	0.294	0.536	18.1268	2.82989	not
ENSECAG00000038488	-1.34037	3.99843	9.92896	0.00500836	0.319372	TGFB1	BH	glm	control_TGFB1	0.673	0.308	15.9826	0.394919	not
IFNGR2	-1.43464	3.33712	9.9755	0.00502719	0.319622	TGFB1	BH	glm	control_TGFB1	0.477	0.188	10.1059	0.369938	not
SMOC2	-1.33535	6.36615	10.2407	0.00505025	0.320138	TGFB1	BH	glm	control_TGFB1	0.782	0.607	82.4903	0.396295	not
LIX1	-3.04246	0.0523934	10.4365	0.00507857	0.320984	TGFB1	BH	glm	control_TGFB1	0.059	0.007	1.03698	0.121375	not
CLEC3B	-2.41098	0.733505	10.3941	0.00515009	0.324546	TGFB1	BH	glm	control_TGFB1	0.097	0.018	1.66267	0.188028	not
PIR	-1.44453	4.37653	9.9083	0.00519177	0.325764	TGFB1	BH	glm	control_TGFB1	0.748	0.306	20.7715	0.367411	not
CDKN2C	-1.29747	4.89477	9.9867	0.00519982	0.325764	TGFB1	BH	glm	control_TGFB1	0.67	0.404	29.7489	0.40684	not
MFSD13A	0.954778	7.18654	10.0232	0.00522552	0.32642	TGFB1	BH	glm	control_TGFB1	0.962	0.989	145.668	1.93828	not
ENSECAG00000023308	-0.872952	8.32957	9.95342	0.00535482	0.333525	TGFB1	BH	glm	control_TGFB1	1	1	321.7	0.546028	not
ADAMTS6	0.982477	6.40693	9.89289	0.00547128	0.33979	TGFB1	BH	glm	control_TGFB1	0.85	0.886	84.8553	1.97585	not
ARG2	1.00089	6.52121	9.84369	0.00556705	0.34256	TGFB1	BH	glm	control_TGFB1	0.908	0.949	91.8504	2.00123	not
EHD2	-0.880114	7.343	9.8358	0.00558254	0.34256	TGFB1	BH	glm	control_TGFB1	1	0.964	162.354	0.543324	not
DACT1	1.68971	1.51829	9.54134	0.00558834	0.34256	TGFB1	BH	glm	control_TGFB1	0.059	0.145	2.86452	3.22591	not
GDPD4	-1.97272	1.25803	9.83103	0.00560214	0.34256	TGFB1	BH	glm	control_TGFB1	0.118	0.027	2.3917	0.254772	not
NECAB3	-1.60932	2.27318	9.78645	0.00561184	0.34256	TGFB1	BH	glm	control_TGFB1	0.268	0.082	4.83388	0.327753	not
KLHL13	-1.32083	4.1956	9.6676	0.00561921	0.34256	TGFB1	BH	glm	control_TGFB1	0.57	0.306	18.3233	0.400304	not
CRIP1	-0.927927	8.4211	9.8115	0.0056278	0.34256	TGFB1	BH	glm	control_TGFB1	0.997	1	342.772	0.525613	not
PPFIBP2	-1.76253	2.21246	9.79546	0.0056946	0.345645	TGFB1	BH	glm	control_TGFB1	0.262	0.089	4.63466	0.29473	not
DBNL	-0.904412	7.09057	9.75901	0.0057389	0.347349	TGFB1	BH	glm	control_TGFB1	0.995	0.944	136.293	0.53425	not
EIF4E3	1.21845	5.04388	9.67587	0.0058782	0.354778	TGFB1	BH	glm	control_TGFB1	0.438	0.714	32.9883	2.32696	not
CCDC69	-1.76303	1.66739	9.61885	0.00593803	0.357383	TGFB1	BH	glm	control_TGFB1	0.192	0.056	3.1764	0.294629	not
MYL12B	-0.935785	6.7708	9.62651	0.0060149	0.360995	TGFB1	BH	glm	control_TGFB1	0.995	0.926	109.198	0.522758	not
ADRA2A	1.66298	2.14212	9.43132	0.00612596	0.365833	TGFB1	BH	glm	control_TGFB1	0.08	0.179	4.41411	3.1667	not
UPP1	1.17111	6.32023	9.57481	0.00612966	0.365833	TGFB1	BH	glm	control_TGFB1	0.83	0.987	79.906	2.25185	not
ADAM23	2.94259	-0.523065	9.44426	0.00618367	0.368032	TGFB1	BH	glm	control_TGFB1	0.005	0.031	0.695892	7.6879	not
TMEM45A	0.893901	7.16952	9.48239	0.00632683	0.374202	TGFB1	BH	glm	control_TGFB1	0.992	0.993	143.96	1.85819	not
GAS1	-1.26897	4.6763	9.33051	0.00634051	0.374202	TGFB1	BH	glm	control_TGFB1	0.641	0.373	25.5685	0.414957	not
PDGFB	2.66154	-0.180167	9.50484	0.00634359	0.374202	TGFB1	BH	glm	control_TGFB1	0.009	0.043	0.882601	6.32709	not
CAT	-0.99001	6.0427	9.46677	0.0063668	0.374202	TGFB1	BH	glm	control_TGFB1	0.955	0.795	65.9225	0.503474	not
GPR88	-5.60581	-0.905602	9.75633	0.00637468	0.374202	TGFB1	BH	glm	control_TGFB1	0.03	0	0.53381	0.0205344	not
KNG1	-3.47322	-0.330502	9.69726	0.00650387	0.380743	TGFB1	BH	glm	control_TGFB1	0.039	0.004	0.79526	0.0900442	not
KCNK1	1.15848	6.55626	9.39022	0.00654091	0.381523	TGFB1	BH	glm	control_TGFB1	0.862	0.964	94.1091	2.23223	not
ENSECAG00000028496	1.74401	1.80137	9.47964	0.00656037	0.381523	TGFB1	BH	glm	control_TGFB1	0.067	0.17	3.48551	3.34965	not
SELENOP	-1.11985	5.55936	9.31851	0.00657061	0.381523	TGFB1	BH	glm	control_TGFB1	0.883	0.659	47.1556	0.460141	not
PRNP	1.50377	2.53182	9.22455	0.00664841	0.384997	TGFB1	BH	glm	control_TGFB1	0.108	0.196	5.783	2.83583	not
AK3	-0.899718	7.24755	9.30863	0.00673911	0.388707	TGFB1	BH	glm	control_TGFB1	1	0.973	151.96	0.535992	not
CHD7	1.60853	2.17172	8.97549	0.00677286	0.388707	TGFB1	BH	glm	control_TGFB1	0.086	0.197	4.50561	3.04942	not
EGR2	-1.59507	2.54778	9.26609	0.00677777	0.388707	TGFB1	BH	glm	control_TGFB1	0.238	0.103	5.84735	0.331007	not
CADM4	-1.48565	2.59732	9.26122	0.0067919	0.388707	TGFB1	BH	glm	control_TGFB1	0.35	0.125	6.05161	0.357088	not
THY1	-0.887084	7.328	9.28075	0.0068032	0.388707	TGFB1	BH	glm	control_TGFB1	0.994	0.944	160.675	0.540706	not
ANK3	-1.75766	1.87106	9.36095	0.00687484	0.391756	TGFB1	BH	glm	control_TGFB1	0.191	0.054	3.65802	0.295728	not
CHRDL2	3.0724	-0.428803	9.47522	0.00701678	0.397729	TGFB1	BH	glm	control_TGFB1	0.006	0.025	0.742878	8.41172	not
BMP7	3.0724	-0.428803	9.47522	0.00701678	0.397729	TGFB1	BH	glm	control_TGFB1	0.005	0.031	0.742878	8.41172	not
PTGES3L	2.35164	0.134907	9.08954	0.00708611	0.39879	TGFB1	BH	glm	control_TGFB1	0.017	0.063	1.09802	5.10405	not
JMJD1C	0.909128	7.45905	9.16257	0.00709894	0.39879	TGFB1	BH	glm	control_TGFB1	0.983	0.976	175.954	1.87791	not
DLC1	0.879496	7.7026	9.1617	0.00710207	0.39879	TGFB1	BH	glm	control_TGFB1	0.906	0.98	208.311	1.83973	not
CLIC2	-1.40062	2.58496	8.92422	0.00710995	0.39879	TGFB1	BH	glm	control_TGFB1	0.279	0.107	5.99998	0.378766	not
MGARP	-2.3395	0.605504	9.37603	0.00716014	0.400556	TGFB1	BH	glm	control_TGFB1	0.091	0.018	1.52151	0.197578	not
RSPO1	-3.43308	-0.357762	9.38957	0.00722679	0.402679	TGFB1	BH	glm	control_TGFB1	0.05	0.004	0.780374	0.0925846	not
CHSY3	0.858725	8.16704	9.10995	0.00723567	0.402679	TGFB1	BH	glm	control_TGFB1	0.971	0.991	287.424	1.81344	not
SH3BP5	-1.07245	6.62516	9.08379	0.00729466	0.40491	TGFB1	BH	glm	control_TGFB1	0.968	0.853	98.7123	0.475512	not
P2RX5	2.26586	0.483822	9.3509	0.0073239	0.405483	TGFB1	BH	glm	control_TGFB1	0.023	0.08	1.39844	4.80942	not
ENSECAG00000017381	-5.53692	-0.947577	9.33768	0.00735745	0.40629	TGFB1	BH	glm	control_TGFB1	0.03	0	0.518503	0.0215388	not
ELK3	0.883128	6.98022	9.04715	0.00740492	0.407861	TGFB1	BH	glm	control_TGFB1	0.974	0.987	126.257	1.84437	not
FIBIN	1.26963	4.30006	8.8387	0.00748425	0.411173	TGFB1	BH	glm	control_TGFB1	0.348	0.554	19.6991	2.41099	not
TM4SF19	2.5263	0.0639903	9.26684	0.00754021	0.412529	TGFB1	BH	glm	control_TGFB1	0.014	0.065	1.04535	5.76091	not
APBB1IP	-0.990178	7.15994	8.99687	0.00754744	0.412529	TGFB1	BH	glm	control_TGFB1	0.997	0.942	143.007	0.503416	not
APBA1	-2.02683	2.49449	9.15478	0.0076577	0.417491	TGFB1	BH	glm	control_TGFB1	0.197	0.047	5.63531	0.245394	not
MAML3	-1.40523	3.35341	8.72602	0.00771572	0.419226	TGFB1	BH	glm	control_TGFB1	0.335	0.134	10.2206	0.377559	not
SLC15A3	-2.62889	0.195817	9.1958	0.00772866	0.419226	TGFB1	BH	glm	control_TGFB1	0.076	0.011	1.14537	0.161669	not
CALCRL	-1.30622	3.97623	8.75381	0.00776824	0.420309	TGFB1	BH	glm	control_TGFB1	0.461	0.234	15.7385	0.404378	not
ENSECAG00000045937	-1.11089	4.53565	8.79362	0.00780357	0.421157	TGFB1	BH	glm	control_TGFB1	0.638	0.353	23.1935	0.463008	not
PLLP	-3.93398	-0.604397	9.12427	0.00792384	0.42586	TGFB1	BH	glm	control_TGFB1	0.038	0.002	0.657746	0.0654264	not
ATRNL1	-0.936443	7.42349	8.86082	0.00793047	0.42586	TGFB1	BH	glm	control_TGFB1	0.938	0.781	171.67	0.52252	not
NEFL	1.84214	1.04455	8.65195	0.00797598	0.427233	TGFB1	BH	glm	control_TGFB1	0.038	0.098	2.06273	3.58541	not
KCNB1	2.48299	-0.0409028	8.81213	0.00807572	0.431497	TGFB1	BH	glm	control_TGFB1	0.014	0.045	0.972046	5.59057	not
VASH2	1.23265	3.86878	8.74009	0.00809771	0.431596	TGFB1	BH	glm	control_TGFB1	0.311	0.489	14.6089	2.34999	not
SDCBP	-0.812081	7.96551	8.78874	0.00813969	0.432757	TGFB1	BH	glm	control_TGFB1	1	0.993	249.952	0.56956	not
ADGRD1	-1.2559	4.43662	8.87522	0.0082491	0.436947	TGFB1	BH	glm	control_TGFB1	0.574	0.341	21.6549	0.418732	not
GRIK2	1.50213	2.64397	8.75004	0.00825929	0.436947	TGFB1	BH	glm	control_TGFB1	0.027	0.063	6.25051	2.8326	not
TMEM200A	2.06356	0.749363	8.71427	0.00837993	0.442237	TGFB1	BH	glm	control_TGFB1	0.026	0.076	1.68105	4.18017	not
RPS15A	-0.962095	7.19923	8.70428	0.00840374	0.442274	TGFB1	BH	glm	control_TGFB1	0.998	0.989	146.955	0.513311	not
KLF4	-0.94171	6.60166	8.69882	0.00842191	0.442274	TGFB1	BH	glm	control_TGFB1	0.973	0.826	97.1173	0.520615	not
ISYNA1	-1.25636	3.8166	8.51542	0.00853056	0.446884	TGFB1	BH	glm	control_TGFB1	0.568	0.275	14.09	0.418598	not
OSR1	-1.13187	5.26549	8.62464	0.00865037	0.451201	TGFB1	BH	glm	control_TGFB1	0.821	0.475	38.4655	0.456325	not
CST3	-0.843181	10.1317	8.6227	0.00865508	0.451201	TGFB1	BH	glm	control_TGFB1	1	1	1121.9	0.557413	not
RIMS1	1.68209	1.59888	8.39912	0.00885729	0.46029	TGFB1	BH	glm	control_TGFB1	0.052	0.103	3.02907	3.20892	not
PTHLH	1.13924	4.74527	8.5536	0.00888061	0.46029	TGFB1	BH	glm	control_TGFB1	0.389	0.618	26.8206	2.20264	not
NUCB2	0.798252	8.22007	8.54967	0.00889386	0.46029	TGFB1	BH	glm	control_TGFB1	1	1	298.186	1.73899	not
PKIB	2.83319	-0.363479	8.76287	0.00899949	0.464634	TGFB1	BH	glm	control_TGFB1	0.008	0.047	0.777288	7.12648	not
PARP3	-1.24759	3.93069	8.37172	0.00908628	0.467987	TGFB1	BH	glm	control_TGFB1	0.617	0.344	15.2495	0.421152	not
ETS2	-1.18842	4.21641	8.4579	0.009164	0.470016	TGFB1	BH	glm	control_TGFB1	0.598	0.357	18.5894	0.438783	not
RGMA	-1.89214	1.36331	8.71024	0.00916955	0.470016	TGFB1	BH	glm	control_TGFB1	0.159	0.04	2.57275	0.269408	not
THBD	-1.58948	3.03646	8.22759	0.00922572	0.471767	TGFB1	BH	glm	control_TGFB1	0.377	0.127	8.20478	0.33229	not
IGFBP4	-0.929856	7.61292	8.44332	0.0092569	0.471818	TGFB1	BH	glm	control_TGFB1	0.998	0.942	195.756	0.524911	not
LDB2	-0.950995	5.96971	8.4249	0.00927077	0.471818	TGFB1	BH	glm	control_TGFB1	0.895	0.692	62.6702	0.517276	not
PICALM	0.934021	6.63472	8.40747	0.00938412	0.476455	TGFB1	BH	glm	control_TGFB1	0.948	0.966	99.3687	1.91059	not
RCN3	0.819014	8.11753	8.39658	0.00941851	0.477071	TGFB1	BH	glm	control_TGFB1	0.997	1	277.728	1.7642	not
OAS2	-1.46139	2.43585	8.43965	0.0095024	0.478699	TGFB1	BH	glm	control_TGFB1	0.292	0.109	5.41084	0.363144	not
PLAUR	0.883192	7.66107	8.36868	0.00951815	0.478699	TGFB1	BH	glm	control_TGFB1	0.985	0.995	202.4	1.84445	not
NPFFR2	2.02372	0.204631	8.26137	0.00952087	0.478699	TGFB1	BH	glm	control_TGFB1	0.009	0.036	1.15239	4.0663	not
MLF1	-1.76581	1.36676	8.34827	0.00954002	0.478699	TGFB1	BH	glm	control_TGFB1	0.132	0.042	2.57891	0.294062	not
DUSP6	-0.984348	5.31785	8.30178	0.00971027	0.486103	TGFB1	BH	glm	control_TGFB1	0.812	0.567	39.887	0.505454	not
ENSECAG00000056457	-0.96886	5.72534	8.24896	0.00976521	0.4868	TGFB1	BH	glm	control_TGFB1	0.926	0.777	52.9051	0.510909	not
DSC2	1.60335	1.94233	8.11631	0.00976963	0.4868	TGFB1	BH	glm	control_TGFB1	0.083	0.176	3.84325	3.03849	not
DPT	1.49695	6.00552	8.88677	0.00997743	0.496001	TGFB1	BH	glm	control_TGFB1	0.673	0.904	64.2455	2.82245	not
FABP5	1.17253	5.12522	8.20148	0.0100539	0.498644	TGFB1	BH	glm	control_TGFB1	0.435	0.754	34.9016	2.25406	not
ENSECAG00000043792	-0.924636	6.17195	8.19479	0.0101696	0.503069	TGFB1	BH	glm	control_TGFB1	0.983	0.909	72.1013	0.526813	not
TENT5A	1.26394	5.85381	8.55167	0.01019	0.503069	TGFB1	BH	glm	control_TGFB1	0.744	0.821	57.8325	2.40151	not
PPM1H	0.974237	5.36224	8.12958	0.0104331	0.513857	TGFB1	BH	glm	control_TGFB1	0.641	0.75	41.1335	1.9646	not
RGS9	-1.77904	1.22926	8.10555	0.0104659	0.513857	TGFB1	BH	glm	control_TGFB1	0.147	0.04	2.34446	0.291377	not
JAKMIP1	2.77938	-0.398581	8.33283	0.0105017	0.513857	TGFB1	BH	glm	control_TGFB1	0.008	0.04	0.758604	6.86558	not
ENSECAG00000045744	-1.61272	8.60578	9.55699	0.0105045	0.513857	TGFB1	BH	glm	control_TGFB1	0.991	0.964	389.58	0.32698	not
SDK2	2.48609	-0.0950175	8.32242	0.0105415	0.514492	TGFB1	BH	glm	control_TGFB1	0.011	0.053	0.936261	5.60259	not
FAM110A	1.35467	2.76204	7.92164	0.0105689	0.514659	TGFB1	BH	glm	control_TGFB1	0.135	0.31	6.78354	2.55738	not
ETV4	1.5734	2.01665	7.90536	0.0107974	0.523677	TGFB1	BH	glm	control_TGFB1	0.088	0.216	4.04643	2.97606	not
P4HA3	1.02765	5.28359	8.03669	0.010803	0.523677	TGFB1	BH	glm	control_TGFB1	0.694	0.835	38.951	2.0387	not
ATP11A	1.486	2.61846	7.84493	0.0108564	0.525075	TGFB1	BH	glm	control_TGFB1	0.156	0.275	6.14096	2.8011	not
CCDC80	0.988298	8.34926	7.99195	0.0109803	0.528897	TGFB1	BH	glm	control_TGFB1	1	1	326.12	1.98384	not
TNFAIP2	-1.31603	3.51141	7.85017	0.0110119	0.528897	TGFB1	BH	glm	control_TGFB1	0.465	0.179	11.4036	0.401639	not
TIMP3	-1.0755	5.10242	7.93059	0.011013	0.528897	TGFB1	BH	glm	control_TGFB1	0.585	0.38	34.3542	0.474506	not
VAV3	1.94547	0.841548	8.19697	0.0110341	0.528897	TGFB1	BH	glm	control_TGFB1	0.023	0.072	1.79197	3.85164	not
PRDX2	-0.994525	5.5734	7.96463	0.0110589	0.528902	TGFB1	BH	glm	control_TGFB1	0.939	0.717	47.617	0.501901	not
TCEA3	-1.01114	5.31168	7.93996	0.0110935	0.529374	TGFB1	BH	glm	control_TGFB1	0.942	0.681	39.7168	0.496154	not
TGFA	1.5048	2.56642	7.77637	0.0112119	0.533837	TGFB1	BH	glm	control_TGFB1	0.117	0.266	5.92338	2.83785	not
ANK2	-1.04492	5.4875	7.92633	0.0112598	0.534465	TGFB1	BH	glm	control_TGFB1	0.494	0.386	44.8645	0.484673	not
BMPR2	0.812476	7.53102	7.92319	0.011275	0.534465	TGFB1	BH	glm	control_TGFB1	0.977	0.995	184.953	1.75622	not
FTH1	-0.843556	10.3472	7.90545	0.0113506	0.535599	TGFB1	BH	glm	control_TGFB1	1	1	1302.66	0.557268	not
CSF1	-1.14224	3.86217	7.84613	0.0113539	0.535599	TGFB1	BH	glm	control_TGFB1	0.476	0.221	14.5421	0.453057	not
SLC17A9	1.05372	5.07385	7.8982	0.0113739	0.535599	TGFB1	BH	glm	control_TGFB1	0.726	0.808	33.6808	2.07588	not
IGFBP6	-0.785625	9.77253	7.87477	0.0114854	0.539662	TGFB1	BH	glm	control_TGFB1	1	1	874.63	0.580101	not
MYC	-1.33791	5.03509	8.02781	0.0115123	0.539743	TGFB1	BH	glm	control_TGFB1	0.712	0.458	32.7878	0.395595	not
IL11	3.18952	8.69452	12.232	0.011562	0.540891	TGFB1	BH	glm	control_TGFB1	0.659	0.986	414.296	9.12306	not
ALDOA	-0.904988	9.42648	7.81908	0.0117349	0.547475	TGFB1	BH	glm	control_TGFB1	1	1	688.105	0.534037	not
SLC41A2	1.59333	2.16853	7.8047	0.0117714	0.547475	TGFB1	BH	glm	control_TGFB1	0.08	0.234	4.49564	3.01746	not
XRCC1	-0.91358	7.36459	7.81119	0.0117794	0.547475	TGFB1	BH	glm	control_TGFB1	0.97	0.937	164.802	0.530866	not
PKM	-0.984172	9.68554	7.79708	0.011835	0.547866	TGFB1	BH	glm	control_TGFB1	1	1	823.45	0.505516	not
SLC35F1	1.75514	1.41733	7.79461	0.011839	0.547866	TGFB1	BH	glm	control_TGFB1	0.029	0.067	2.6709	3.3756	not
PDLIM3	1.87862	1.56527	7.86696	0.0118769	0.548008	TGFB1	BH	glm	control_TGFB1	0.048	0.125	2.95932	3.67723	not
KNDC1	2.09015	0.44073	7.99273	0.0118932	0.548008	TGFB1	BH	glm	control_TGFB1	0.021	0.074	1.35729	4.25793	not
PLEKHA7	2.00541	0.356517	7.76806	0.0120336	0.552535	TGFB1	BH	glm	control_TGFB1	0.018	0.065	1.28033	4.01503	not
SULF2	1.17956	4.60083	7.74173	0.012043	0.552535	TGFB1	BH	glm	control_TGFB1	0.483	0.643	24.2654	2.26507	not
TBATA	5.05602	-1.38607	7.94283	0.0121145	0.554625	TGFB1	BH	glm	control_TGFB1	0	0.011	0.382605	33.2671	not
PARP9	-1.31384	3.04414	7.72533	0.0122192	0.558228	TGFB1	BH	glm	control_TGFB1	0.426	0.178	8.24856	0.402248	not
TST	-1.07592	4.13703	7.6348	0.0122608	0.558936	TGFB1	BH	glm	control_TGFB1	0.639	0.332	17.5942	0.474368	not
IMPDH2	-0.988305	6.08879	7.6969	0.0122884	0.559005	TGFB1	BH	glm	control_TGFB1	0.974	0.906	68.0626	0.50407	not
SNAP91	1.83125	0.535166	7.46164	0.0123253	0.559496	TGFB1	BH	glm	control_TGFB1	0.026	0.053	1.44911	3.55846	not
THSD7B	3.06718	-0.700849	7.87686	0.0124143	0.560209	TGFB1	BH	glm	control_TGFB1	0.005	0.027	0.61521	8.38135	not
SPOCK3	1.52969	1.82173	7.48722	0.0124152	0.560209	TGFB1	BH	glm	control_TGFB1	0.048	0.085	3.53505	2.88724	not
LRP1B	-1.84121	0.95252	7.64793	0.0124195	0.560209	TGFB1	BH	glm	control_TGFB1	0.052	0.02	1.93525	0.279088	not
AIF1L	1.585	2.04267	7.85992	0.0124926	0.561293	TGFB1	BH	glm	control_TGFB1	0.091	0.192	4.12009	3.00009	not
DEFB4B	-2.72372	-0.167856	7.85922	0.0124959	0.561293	TGFB1	BH	glm	control_TGFB1	0.033	0.005	0.890165	0.151384	not
SLX1A	-0.960155	5.36154	7.64897	0.0125281	0.561564	TGFB1	BH	glm	control_TGFB1	0.882	0.656	41.1135	0.514002	not
NUAK1	0.90068	5.66729	7.61713	0.0126663	0.56657	TGFB1	BH	glm	control_TGFB1	0.723	0.822	50.8186	1.86695	not
UBE2L6	-1.23237	4.05077	7.44831	0.0128245	0.572453	TGFB1	BH	glm	control_TGFB1	0.665	0.328	16.5731	0.425617	not
GRK5	0.850558	6.23017	7.56233	0.0129715	0.57781	TGFB1	BH	glm	control_TGFB1	0.833	0.864	75.0701	1.8032	not
BCL11A	1.45231	2.47021	7.52686	0.0130079	0.578231	TGFB1	BH	glm	control_TGFB1	0.102	0.243	5.54126	2.73645	not
TGFB3	1.30134	2.7052	7.38088	0.0131124	0.58167	TGFB1	BH	glm	control_TGFB1	0.162	0.295	6.52148	2.46457	not
CYP2C113	3.33215	-0.879337	7.71615	0.0131805	0.582281	TGFB1	BH	glm	control_TGFB1	0.003	0.025	0.543617	10.0711	not
KCND2	3.33215	-0.879337	7.71615	0.0131805	0.582281	TGFB1	BH	glm	control_TGFB1	0.003	0.02	0.543617	10.0711	not
ZNF521	1.03183	5.85702	7.51369	0.0132234	0.582973	TGFB1	BH	glm	control_TGFB1	0.748	0.75	57.9615	2.04462	not
MLLT11	0.927326	5.43321	7.48607	0.0133516	0.587415	TGFB1	BH	glm	control_TGFB1	0.648	0.844	43.2075	1.90175	not
KAZN	-1.08348	4.39251	7.33706	0.0135533	0.595069	TGFB1	BH	glm	control_TGFB1	0.686	0.409	21.0028	0.47189	not
MYLK	-0.807832	7.33557	7.42537	0.0136912	0.599894	TGFB1	BH	glm	control_TGFB1	0.982	0.895	161.52	0.571239	not
ATP2A1	1.99639	0.270607	7.42014	0.0137767	0.602407	TGFB1	BH	glm	control_TGFB1	0.021	0.067	1.20632	3.98999	not
COL12A1	0.871044	9.55304	7.39468	0.0138471	0.604254	TGFB1	BH	glm	control_TGFB1	0.995	1	751.193	1.82899	not
ARHGAP28	0.856464	7.60727	7.38715	0.0138889	0.604259	TGFB1	BH	glm	control_TGFB1	0.964	0.978	194.992	1.8106	not
CRISPLD2	1.01238	5.91224	7.38288	0.0139265	0.604259	TGFB1	BH	glm	control_TGFB1	0.771	0.882	60.2229	2.01724	not
FLNA	-0.80192	8.54843	7.37961	0.0139318	0.604259	TGFB1	BH	glm	control_TGFB1	0.994	1	374.399	0.573585	not
HMGA2	1.55153	4.0619	7.6109	0.0141421	0.611389	TGFB1	BH	glm	control_TGFB1	0.276	0.332	16.7015	2.93129	not
ENSECAG00000050948	1.5123	1.85649	7.37873	0.0141916	0.611389	TGFB1	BH	glm	control_TGFB1	0.091	0.176	3.62125	2.85265	not
ENSECAG00000060288	1.9944	0.208285	7.20299	0.0141929	0.611389	TGFB1	BH	glm	control_TGFB1	0.018	0.065	1.15531	3.98449	not
PLCD3	-1.5358	2.58287	7.32477	0.0142104	0.611389	TGFB1	BH	glm	control_TGFB1	0.317	0.12	5.99131	0.344887	not
CDK19	-0.905204	5.59555	7.31667	0.0142819	0.612337	TGFB1	BH	glm	control_TGFB1	0.838	0.645	48.3535	0.533957	not
FCHSD2	-1.01505	4.99253	7.20988	0.0142896	0.612337	TGFB1	BH	glm	control_TGFB1	0.727	0.496	31.8347	0.494812	not
GDF6	1.49873	2.96356	7.21921	0.0143785	0.614006	TGFB1	BH	glm	control_TGFB1	0.17	0.286	7.80047	2.82593	not
IL6	-5.16382	-1.09593	7.48063	0.0144028	0.614006	TGFB1	BH	glm	control_TGFB1	0.018	0	0.467834	0.0278955	not
SEPTIN12	-1.62342	1.71975	7.14217	0.0144351	0.614006	TGFB1	BH	glm	control_TGFB1	0.195	0.058	3.29379	0.324566	not
PTPRZ1	2.66535	-0.471344	7.46803	0.0144717	0.614006	TGFB1	BH	glm	control_TGFB1	0.008	0.031	0.721292	6.34379	not
NMI	-1.03274	5.71194	7.23817	0.0144855	0.614006	TGFB1	BH	glm	control_TGFB1	0.979	0.841	52.416	0.48878	not
KIF5C	1.16692	3.32698	7.23924	0.0145105	0.614006	TGFB1	BH	glm	control_TGFB1	0.226	0.384	10.0351	2.24532	not
TAPBP	-1.08887	4.58943	7.21191	0.0145291	0.614006	TGFB1	BH	glm	control_TGFB1	0.779	0.487	24.0744	0.470129	not
PTGIS	1.26262	5.0349	7.22474	0.01479	0.622359	TGFB1	BH	glm	control_TGFB1	0.698	0.694	32.7835	2.3993	not
CRLS1	0.920661	5.90567	7.22226	0.0148331	0.622359	TGFB1	BH	glm	control_TGFB1	0.879	0.904	59.9492	1.89298	not
NGF	-1.17376	4.51784	7.19679	0.0148558	0.622359	TGFB1	BH	glm	control_TGFB1	0.567	0.281	22.9089	0.443266	not
SDK1	0.845846	6.30277	7.21484	0.0148741	0.622359	TGFB1	BH	glm	control_TGFB1	0.839	0.875	78.9446	1.79732	not
TNFRSF1B	-1.08348	4.4869	7.10428	0.0148783	0.622359	TGFB1	BH	glm	control_TGFB1	0.726	0.486	22.423	0.471891	not
CALHM3	-1.67949	1.0578	7.13637	0.0149011	0.622359	TGFB1	BH	glm	control_TGFB1	0.121	0.031	2.08175	0.312194	not
XG	-1.42642	3.87039	7.03967	0.0149755	0.623504	TGFB1	BH	glm	control_TGFB1	0.574	0.245	14.6253	0.372053	not
PRDM1	1.4799	3.08289	7.03701	0.0150515	0.623504	TGFB1	BH	glm	control_TGFB1	0.171	0.375	8.47309	2.78929	not
ADAM19	0.888937	5.61842	7.18211	0.0150525	0.623504	TGFB1	BH	glm	control_TGFB1	0.785	0.9	49.1261	1.85181	not
SLC8A2	-1.82826	1.04288	7.36043	0.0150761	0.623504	TGFB1	BH	glm	control_TGFB1	0.139	0.036	2.06034	0.281604	not
GPLD1	2.53595	-0.369061	7.3581	0.0150894	0.623504	TGFB1	BH	glm	control_TGFB1	0.008	0.042	0.774286	5.79961	not
SMURF2	1.34592	7.53895	8.14082	0.0151031	0.623504	TGFB1	BH	glm	control_TGFB1	0.965	0.967	185.972	2.54192	not
SMAD2	-0.837896	6.24896	7.16304	0.0151658	0.624011	TGFB1	BH	glm	control_TGFB1	0.956	0.859	76.0546	0.559459	not
HRH1	-2.03906	0.222655	7.1151	0.0151736	0.624011	TGFB1	BH	glm	control_TGFB1	0.062	0.014	1.16688	0.243323	not
TNFRSF19	-2.65055	-0.216665	7.33364	0.0152309	0.625169	TGFB1	BH	glm	control_TGFB1	0.048	0.005	0.860553	0.159259	not
PEBP4	-1.99655	0.639022	7.32487	0.015282	0.626067	TGFB1	BH	glm	control_TGFB1	0.065	0.02	1.55727	0.250599	not
FHOD3	0.903583	5.33353	7.12044	0.0154278	0.630834	TGFB1	BH	glm	control_TGFB1	0.462	0.623	40.323	1.87071	not
SYT17	1.20799	3.52929	6.99373	0.0154588	0.630894	TGFB1	BH	glm	control_TGFB1	0.283	0.487	11.5458	2.31016	not
LRP12	1.27004	4.61983	7.07527	0.0156386	0.637019	TGFB1	BH	glm	control_TGFB1	0.489	0.574	24.587	2.41169	not
ACVR1	0.91501	5.20525	7.07155	0.0157629	0.638838	TGFB1	BH	glm	control_TGFB1	0.708	0.804	36.8924	1.88558	not
ALDH18A1	0.967975	5.31357	7.06851	0.0157836	0.638838	TGFB1	BH	glm	control_TGFB1	0.747	0.835	39.769	1.95609	not
EHBP1	0.873183	7.27483	7.06464	0.0157888	0.638838	TGFB1	BH	glm	control_TGFB1	0.961	0.967	154.861	1.8317	not
SLC39A13	0.947875	4.96996	7.06178	0.0158163	0.638838	TGFB1	BH	glm	control_TGFB1	0.673	0.832	31.3406	1.92903	not
ENPP7	-2.83038	-0.380245	7.22778	0.015861	0.638838	TGFB1	BH	glm	control_TGFB1	0.047	0.005	0.768307	0.140595	not
PARD3B	0.806374	7.16177	7.05316	0.0158621	0.638838	TGFB1	BH	glm	control_TGFB1	0.948	0.942	143.189	1.74881	not
ENSECAG00000045200	-0.950887	4.95329	7.00313	0.015933	0.638928	TGFB1	BH	glm	control_TGFB1	0.732	0.518	30.9804	0.517314	not
MYH11	-1.18723	4.34631	7.11538	0.0159422	0.638928	TGFB1	BH	glm	control_TGFB1	0.52	0.342	20.3409	0.439146	not
PIRT	1.98595	0.179144	7.04953	0.0159538	0.638928	TGFB1	BH	glm	control_TGFB1	0.018	0.06	1.13221	3.96124	not
CCDC85B	-0.807128	7.16941	7.00719	0.0161613	0.643573	TGFB1	BH	glm	control_TGFB1	0.995	0.96	143.948	0.571518	not
ENSECAG00000008751	-1.39161	2.19352	6.9519	0.0162306	0.643573	TGFB1	BH	glm	control_TGFB1	0.273	0.094	4.57419	0.381138	not
STK32A	1.73393	0.817493	7.0523	0.016244	0.643573	TGFB1	BH	glm	control_TGFB1	0.036	0.08	1.76234	3.32633	not
EPHA6	2.76839	-0.622229	7.16471	0.0162505	0.643573	TGFB1	BH	glm	control_TGFB1	0.006	0.029	0.649667	6.81346	not
FBXL20	0.875734	5.83261	6.99168	0.0162718	0.643573	TGFB1	BH	glm	control_TGFB1	0.742	0.799	56.9888	1.83494	not
DIO3	3.24632	-0.92926	7.16099	0.0162738	0.643573	TGFB1	BH	glm	control_TGFB1	0.003	0.025	0.525128	9.48944	not
TCF23	-1.3241	2.83993	6.91478	0.0162801	0.643573	TGFB1	BH	glm	control_TGFB1	0.389	0.176	7.15987	0.399398	not
ELAPOR1	1.22531	3.5613	6.90674	0.0163686	0.64494	TGFB1	BH	glm	control_TGFB1	0.276	0.462	11.8048	2.33805	not
DDR1	-1.24402	3.26711	6.79978	0.0163905	0.64494	TGFB1	BH	glm	control_TGFB1	0.471	0.203	9.62715	0.422194	not
PDPN	0.711605	7.75222	6.96928	0.0164049	0.64494	TGFB1	BH	glm	control_TGFB1	0.982	0.995	215.6	1.63762	not
BCAM	-1.751	1.16206	7.10633	0.0166207	0.651801	TGFB1	BH	glm	control_TGFB1	0.126	0.04	2.23776	0.297096	not
POU3F1	3.66816	-1.1116	7.0752	0.0166403	0.651801	TGFB1	BH	glm	control_TGFB1	0.002	0.024	0.462779	12.7124	not
UBA7	-1.98436	0.570995	7.05053	0.0167765	0.655737	TGFB1	BH	glm	control_TGFB1	0.102	0.022	1.48555	0.252725	not
DOCK11	-1.0873	3.97647	6.85084	0.016802	0.655737	TGFB1	BH	glm	control_TGFB1	0.574	0.335	15.7411	0.470642	not
PHTF2	1.57018	5.44455	7.98321	0.0168466	0.656006	TGFB1	BH	glm	control_TGFB1	0.509	0.574	43.5485	2.96941	not
ENSECAG00000010620	-1.38202	2.4803	6.86802	0.0168701	0.656006	TGFB1	BH	glm	control_TGFB1	0.324	0.125	5.58015	0.383681	not
F2RL1	1.77847	0.876178	7.05157	0.0169768	0.658958	TGFB1	BH	glm	control_TGFB1	0.036	0.096	1.83551	3.43062	not
CDC42EP2	-1.19929	2.9862	6.78428	0.0170258	0.659666	TGFB1	BH	glm	control_TGFB1	0.342	0.165	7.92382	0.435491	not
RASGRP2	-1.08843	5.50622	6.83927	0.0170724	0.660277	TGFB1	BH	glm	control_TGFB1	0.821	0.67	45.4502	0.470274	not
PDE4D	0.723471	7.94036	6.85655	0.0171696	0.661763	TGFB1	BH	glm	control_TGFB1	0.958	0.964	245.633	1.65115	not
ALDH1L1	-0.903178	5.02008	6.80725	0.0172646	0.661763	TGFB1	BH	glm	control_TGFB1	0.77	0.547	32.4485	0.534708	not
AIG1	-0.874861	7.57157	6.84321	0.0172698	0.661763	TGFB1	BH	glm	control_TGFB1	1	0.996	190.226	0.545306	not
SH3BGR	-1.44535	2.29567	6.86137	0.0172761	0.661763	TGFB1	BH	glm	control_TGFB1	0.192	0.1	4.90981	0.367204	not
CXCL8	-0.978987	5.79277	6.77192	0.0172962	0.661763	TGFB1	BH	glm	control_TGFB1	0.232	0.243	55.4368	0.507336	not
ENSECAG00000020462	-0.730961	8.97637	6.83724	0.0173039	0.661763	TGFB1	BH	glm	control_TGFB1	1	1	503.682	0.602502	not
PXDN	0.699569	7.99632	6.83394	0.017327	0.661763	TGFB1	BH	glm	control_TGFB1	0.995	0.996	255.347	1.62402	not
KCNK6	1.27481	3.2438	6.75058	0.0174054	0.662703	TGFB1	BH	glm	control_TGFB1	0.264	0.364	9.47289	2.41967	not
EGR3	-3.59219	-0.819212	6.98083	0.0174498	0.662703	TGFB1	BH	glm	control_TGFB1	0.024	0.002	0.566751	0.082917	not
STMN1	1.33135	6.52133	7.2449	0.0174651	0.662703	TGFB1	BH	glm	control_TGFB1	0.759	0.938	91.858	2.51638	not
ANKRD55	-2.21661	-0.0455813	6.81618	0.0174754	0.662703	TGFB1	BH	glm	control_TGFB1	0.059	0.011	0.968899	0.215146	not
GLRX2	1.01856	8.14132	6.92855	0.0176815	0.669032	TGFB1	BH	glm	control_TGFB1	0.994	1	282.347	2.0259	not
TWIST1	-0.909019	5.39779	6.77853	0.0177047	0.669032	TGFB1	BH	glm	control_TGFB1	0.864	0.654	42.1597	0.532547	not
DAB2	-0.744864	7.68979	6.77098	0.0177775	0.670601	TGFB1	BH	glm	control_TGFB1	0.995	0.937	206.47	0.596724	not
ST13	-0.855972	7.63165	6.76366	0.017833	0.671158	TGFB1	BH	glm	control_TGFB1	1	1	198.315	0.552493	not
DHDH	-0.783958	6.48604	6.75481	0.017905	0.671158	TGFB1	BH	glm	control_TGFB1	0.965	0.857	89.6382	0.580771	not
ENOX1	1.16305	3.89554	6.73456	0.0179291	0.671158	TGFB1	BH	glm	control_TGFB1	0.176	0.308	14.8825	2.2393	not
ADAM9	-0.744667	8.0313	6.74867	0.0179402	0.671158	TGFB1	BH	glm	control_TGFB1	1	0.996	261.614	0.596806	not
RNF169	0.946303	5.11619	6.73674	0.0179489	0.671158	TGFB1	BH	glm	control_TGFB1	0.661	0.739	34.6837	1.92693	not
ANGPTL4	-1.81394	0.90443	6.90061	0.0180044	0.672058	TGFB1	BH	glm	control_TGFB1	0.108	0.029	1.87181	0.284413	not
DNAH12	-1.33604	2.64378	6.72694	0.0180501	0.672593	TGFB1	BH	glm	control_TGFB1	0.23	0.116	6.24968	0.396107	not
ENSECAG00000056149	-1.39989	1.71862	6.66863	0.0181791	0.676225	TGFB1	BH	glm	control_TGFB1	0.177	0.069	3.29122	0.378959	not
FRAS1	2.09008	0.100998	6.86802	0.0182354	0.677033	TGFB1	BH	glm	control_TGFB1	0.018	0.034	1.07252	4.2577	not
DPYSL2	-0.989169	4.76441	6.6501	0.0182856	0.677033	TGFB1	BH	glm	control_TGFB1	0.765	0.529	27.1787	0.503768	not
SGCG	1.25207	2.79432	6.72403	0.0183072	0.677033	TGFB1	BH	glm	control_TGFB1	0.186	0.288	6.93705	2.38183	not
ADAMTS19	2.23526	-0.12924	6.8552	0.0183272	0.677033	TGFB1	BH	glm	control_TGFB1	0.012	0.042	0.914313	4.70847	not
PHLDB3	-1.23127	2.66901	6.57608	0.0183601	0.677081	TGFB1	BH	glm	control_TGFB1	0.333	0.136	6.35992	0.425944	not
EVI2A	1.18734	4.00847	6.63249	0.0186337	0.685991	TGFB1	BH	glm	control_TGFB1	0.302	0.582	16.0942	2.27733	not
THPO	-2.57348	-0.267339	6.80549	0.0186882	0.686817	TGFB1	BH	glm	control_TGFB1	0.05	0.007	0.830851	0.167999	not
ENSECAG00000044396	-2.63466	-0.461486	6.67512	0.0187727	0.688495	TGFB1	BH	glm	control_TGFB1	0.039	0.005	0.726238	0.161023	not
TMEM190	2.13519	-0.0477353	6.71144	0.0187982	0.688495	TGFB1	BH	glm	control_TGFB1	0.014	0.056	0.967454	4.39295	not
EMX2	-0.99101	5.46896	6.59301	0.0189717	0.692704	TGFB1	BH	glm	control_TGFB1	0.909	0.75	44.2916	0.503126	not
SLC38A8	1.95931	0.746254	6.67244	0.018999	0.692704	TGFB1	BH	glm	control_TGFB1	0.029	0.087	1.67743	3.88877	not
BTC	1.22749	3.40054	6.57316	0.0190699	0.692704	TGFB1	BH	glm	control_TGFB1	0.158	0.243	10.56	2.3416	not
RAB30	-0.939562	4.71156	6.59223	0.0190908	0.692704	TGFB1	BH	glm	control_TGFB1	0.571	0.344	26.2011	0.521391	not
ZEB2	-0.887256	5.62672	6.58881	0.0191055	0.692704	TGFB1	BH	glm	control_TGFB1	0.835	0.652	49.4097	0.540641	not
KIAA0040	0.870544	5.30638	6.59536	0.0191071	0.692704	TGFB1	BH	glm	control_TGFB1	0.683	0.815	39.5713	1.82835	not
CHD5	2.209	-0.120669	6.60546	0.0192002	0.694905	TGFB1	BH	glm	control_TGFB1	0.012	0.053	0.919761	4.62354	not
RB1	-0.793688	6.41259	6.55455	0.0194363	0.702263	TGFB1	BH	glm	control_TGFB1	0.939	0.808	85.1885	0.576868	not
PCDH7	-0.721991	8.8674	6.54446	0.0195036	0.703509	TGFB1	BH	glm	control_TGFB1	1	1	467.04	0.60626	not
UAP1	1.11205	5.07036	6.52517	0.0196701	0.708321	TGFB1	BH	glm	control_TGFB1	0.661	0.701	33.5992	2.16153	not
ENSECAG00000000910	-0.693813	8.7796	6.51784	0.0197182	0.708864	TGFB1	BH	glm	control_TGFB1	1	1	439.465	0.618218	not
NAT14	-1.06557	4.44113	6.46342	0.0197719	0.709225	TGFB1	BH	glm	control_TGFB1	0.689	0.447	21.7227	0.477784	not
BDH1	1.81268	0.420823	6.56502	0.0197945	0.709225	TGFB1	BH	glm	control_TGFB1	0.027	0.072	1.33869	3.51295	not
RRM2	1.43022	1.77483	6.48145	0.0198495	0.709282	TGFB1	BH	glm	control_TGFB1	0.077	0.161	3.42197	2.69488	not
KIAA1217	1.40417	1.93319	6.53072	0.0198623	0.709282	TGFB1	BH	glm	control_TGFB1	0.082	0.132	3.81899	2.64666	not
ENSECAG00000050929	-0.702873	7.65319	6.49269	0.0199269	0.710407	TGFB1	BH	glm	control_TGFB1	0.979	0.9	201.298	0.614348	not
CDK1	-1.44878	1.76525	6.4394	0.0201561	0.717383	TGFB1	BH	glm	control_TGFB1	0.173	0.078	3.39933	0.366332	not
BCL11B	2.0167	0.145922	6.59249	0.02033	0.722371	TGFB1	BH	glm	control_TGFB1	0.014	0.062	1.10644	4.04656	not
ITGA5	0.807123	6.47204	6.43931	0.0203763	0.722651	TGFB1	BH	glm	control_TGFB1	0.889	0.953	88.7722	1.74972	not
EEPD1	-0.988111	4.18171	6.38546	0.0204198	0.722651	TGFB1	BH	glm	control_TGFB1	0.526	0.335	18.1476	0.504137	not
ENSECAG00000021962	0.915014	4.97236	6.43305	0.020439	0.722651	TGFB1	BH	glm	control_TGFB1	0.627	0.763	31.3927	1.88559	not
C7H11orf1	-1.06503	4.04232	6.33805	0.0205594	0.72571	TGFB1	BH	glm	control_TGFB1	0.641	0.386	16.4763	0.477961	not
MYOM1	1.29911	2.45419	6.30276	0.0206579	0.726592	TGFB1	BH	glm	control_TGFB1	0.103	0.199	5.48004	2.46077	not
PFKL	-0.893993	6.10645	6.4031	0.0206753	0.726592	TGFB1	BH	glm	control_TGFB1	0.936	0.886	68.901	0.538123	not
TSPO	0.724254	9.82952	6.39279	0.020765	0.726592	TGFB1	BH	glm	control_TGFB1	1	1	909.87	1.65205	not
CATSPERD	-1.0822	3.72815	6.31249	0.0207814	0.726592	TGFB1	BH	glm	control_TGFB1	0.514	0.284	13.2521	0.472309	not
SHFL	-1.13469	4.51301	6.30262	0.0207908	0.726592	TGFB1	BH	glm	control_TGFB1	0.82	0.399	22.8324	0.455434	not
CDC42BPA	0.685248	8.27307	6.38953	0.0207935	0.726592	TGFB1	BH	glm	control_TGFB1	0.994	0.993	309.344	1.60798	not
ENSECAG00000055535	-3.48425	-0.825006	6.52266	0.0208218	0.726592	TGFB1	BH	glm	control_TGFB1	0.027	0.002	0.56448	0.0893584	not
EVI5	0.913175	6.43281	6.3825	0.0208583	0.726684	TGFB1	BH	glm	control_TGFB1	0.927	0.891	86.3908	1.88319	not
FAM117B	0.992364	4.28797	6.35537	0.0209303	0.727612	TGFB1	BH	glm	control_TGFB1	0.4	0.524	19.5347	1.98944	not
ENSECAG00000028459	-1.95199	0.449034	6.48878	0.0209529	0.727612	TGFB1	BH	glm	control_TGFB1	0.082	0.02	1.36513	0.258459	not
ROR1	-1.06922	3.4276	6.27155	0.0210215	0.728814	TGFB1	BH	glm	control_TGFB1	0.353	0.207	10.76	0.476576	not
CEP112	0.919096	6.18985	6.35962	0.0210619	0.729035	TGFB1	BH	glm	control_TGFB1	0.836	0.851	73.0014	1.89093	not
ENSECAG00000045127	-1.14848	3.34355	6.36397	0.0211377	0.729722	TGFB1	BH	glm	control_TGFB1	0.458	0.225	10.151	0.451099	not
GALNT3	2.99085	-0.43815	6.43144	0.0211499	0.729722	TGFB1	BH	glm	control_TGFB1	0.002	0.029	0.738081	7.94941	not
TRPM3	1.47911	4.20018	6.6084	0.021265	0.73046	TGFB1	BH	glm	control_TGFB1	0.215	0.295	18.3815	2.78777	not
STK38L	0.751276	8.0595	6.33352	0.0212841	0.73046	TGFB1	BH	glm	control_TGFB1	0.977	0.998	266.779	1.68328	not
ALDH1A3	-1.15474	7.09389	6.72817	0.0212845	0.73046	TGFB1	BH	glm	control_TGFB1	0.729	0.748	136.607	0.449148	not
ADA	-0.824988	6.21041	6.32691	0.0213412	0.73046	TGFB1	BH	glm	control_TGFB1	0.921	0.824	74.0493	0.564487	not
ALKAL1	3.6013	-1.19957	6.47042	0.021345	0.73046	TGFB1	BH	glm	control_TGFB1	0.002	0.02	0.435404	12.1367	not
ENSECAG00000034000	-0.829732	7.78613	6.32238	0.0213845	0.73046	TGFB1	BH	glm	control_TGFB1	1	0.996	220.728	0.562634	not
BTG2	-1.31778	4.27985	6.23407	0.0214349	0.73046	TGFB1	BH	glm	control_TGFB1	0.65	0.333	19.4251	0.401151	not
REX1BD	-0.703784	7.44713	6.31438	0.02146	0.73046	TGFB1	BH	glm	control_TGFB1	1	0.967	174.505	0.61396	not
LOXL2	0.745036	7.19959	6.30166	0.0215705	0.73046	TGFB1	BH	glm	control_TGFB1	0.967	0.989	146.992	1.67602	not
GLDN	4.74507	-1.53032	6.44305	0.0215804	0.73046	TGFB1	BH	glm	control_TGFB1	0	0.013	0.3462	26.817	not
GADL1	4.74507	-1.53032	6.44305	0.0215804	0.73046	TGFB1	BH	glm	control_TGFB1	0	0.009	0.3462	26.817	not
ENSECAG00000005681	4.74507	-1.53032	6.44305	0.0215804	0.73046	TGFB1	BH	glm	control_TGFB1	0	0.014	0.3462	26.817	not
ATXN1	0.723005	7.78145	6.29565	0.0216229	0.730743	TGFB1	BH	glm	control_TGFB1	0.991	0.991	220.014	1.65062	not
MAP2K6	-1.59065	1.30824	6.34956	0.0218463	0.737127	TGFB1	BH	glm	control_TGFB1	0.127	0.043	2.47639	0.332021	not
SNX9	0.771777	7.38226	6.26733	0.0218805	0.737127	TGFB1	BH	glm	control_TGFB1	0.997	0.993	166.832	1.70737	not
GPC6	1.13658	6.75904	6.62815	0.0222399	0.748057	TGFB1	BH	glm	control_TGFB1	0.723	0.734	108.311	2.19859	not
HTATIP2	-0.991748	5.0529	6.14045	0.0223361	0.749289	TGFB1	BH	glm	control_TGFB1	0.847	0.6	33.1951	0.502868	not
FBLN1	-0.787873	7.96984	6.21711	0.0223465	0.749289	TGFB1	BH	glm	control_TGFB1	1	1	250.705	0.579197	not
BCL7A	1.28191	2.9338	6.20403	0.0225296	0.753646	TGFB1	BH	glm	control_TGFB1	0.209	0.326	7.64118	2.43161	not
UST	0.712461	7.37978	6.19108	0.0225921	0.753646	TGFB1	BH	glm	control_TGFB1	0.932	0.971	166.546	1.6386	not
PON2	1.22411	2.8665	6.04297	0.0226089	0.753646	TGFB1	BH	glm	control_TGFB1	0.18	0.344	7.29295	2.33611	not
NME1	0.78548	7.17115	6.1836	0.0226688	0.753646	TGFB1	BH	glm	control_TGFB1	0.971	0.996	144.122	1.72367	not
ENSECAG00000059778	-0.801432	5.57519	6.17664	0.0226713	0.753646	TGFB1	BH	glm	control_TGFB1	0.879	0.667	47.676	0.573779	not
RIMS2	1.68089	2.11813	6.19166	0.0227212	0.753646	TGFB1	BH	glm	control_TGFB1	0.039	0.139	4.3413	3.20625	not
MECOM	1.33867	2.25931	6.15958	0.022743	0.753646	TGFB1	BH	glm	control_TGFB1	0.115	0.203	4.78761	2.52918	not
SPINK8	1.14348	3.3598	6.16388	0.022784	0.753646	TGFB1	BH	glm	control_TGFB1	0.242	0.426	10.266	2.20913	not
DES	-0.919131	9.42688	6.16898	0.0228026	0.753646	TGFB1	BH	glm	control_TGFB1	1	1	688.292	0.528827	not
REELD1	0.745409	6.52004	6.16668	0.0228282	0.753646	TGFB1	BH	glm	control_TGFB1	0.95	0.973	91.7755	1.67645	not
CBLB	0.862185	6.37881	6.15875	0.0229056	0.754709	TGFB1	BH	glm	control_TGFB1	0.861	0.897	83.2174	1.81779	not
ZDHHC21	0.868342	5.16696	6.15755	0.0229308	0.754709	TGFB1	BH	glm	control_TGFB1	0.674	0.726	35.9262	1.82556	not
SPARC	0.748428	11.7301	6.15147	0.0229688	0.754799	TGFB1	BH	glm	control_TGFB1	1	1	3397.16	1.67996	not
ENSECAG00000042325	-4.93218	-1.28522	6.28388	0.0230099	0.754993	TGFB1	BH	glm	control_TGFB1	0.018	0	0.410309	0.0327541	not
ARHGAP18	1.16593	3.2537	6.11286	0.0231597	0.758746	TGFB1	BH	glm	control_TGFB1	0.198	0.284	9.5381	2.24377	not
DLX6	2.62624	-0.707104	6.22917	0.0235261	0.769573	TGFB1	BH	glm	control_TGFB1	0.005	0.033	0.612548	6.17413	not
IER2	-0.958998	5.29873	6.05328	0.0236588	0.772735	TGFB1	BH	glm	control_TGFB1	0.891	0.692	39.362	0.514414	not
H2AC6	1.33128	2.08012	6.09447	0.0237566	0.773188	TGFB1	BH	glm	control_TGFB1	0.106	0.141	4.22841	2.51625	not
ENSECAG00000052423	-0.753519	10.0497	6.06897	0.0237822	0.773188	TGFB1	BH	glm	control_TGFB1	1	1	1059.9	0.593155	not
ZDHHC3	-0.988685	4.95063	6.03363	0.0238045	0.773188	TGFB1	BH	glm	control_TGFB1	0.852	0.609	30.9235	0.503937	not
TMEM59L	0.82277	6.51338	6.06651	0.023817	0.773188	TGFB1	BH	glm	control_TGFB1	0.955	0.969	91.3528	1.7688	not
ADAMTS3	1.45947	5.70199	6.90593	0.0239014	0.774183	TGFB1	BH	glm	control_TGFB1	0.611	0.649	52.0559	2.75007	not
SOX9	2.15571	-0.258608	6.05806	0.0239387	0.774183	TGFB1	BH	glm	control_TGFB1	0.014	0.038	0.835894	4.45588	not
B2M	-0.731812	10.7812	6.04893	0.0239846	0.774183	TGFB1	BH	glm	control_TGFB1	1	1	1759.75	0.602147	not
SLC52A3	-1.79461	0.671851	6.18093	0.0239922	0.774183	TGFB1	BH	glm	control_TGFB1	0.097	0.025	1.59312	0.288249	not
TMEM178B	1.55732	0.753992	6.07206	0.0240452	0.774727	TGFB1	BH	glm	control_TGFB1	0.029	0.053	1.68645	2.94307	not
SLC11A2	1.051	4.56027	6.01606	0.0242396	0.779815	TGFB1	BH	glm	control_TGFB1	0.438	0.699	23.5928	2.07197	not
LUZP1	0.699947	7.11831	6.01822	0.0243009	0.780616	TGFB1	BH	glm	control_TGFB1	0.985	0.982	138.939	1.62445	not
FOXO1	-0.798709	6.04199	6.01123	0.0243477	0.780948	TGFB1	BH	glm	control_TGFB1	0.879	0.754	65.8901	0.574864	not
MYO1H	1.48119	1.20908	5.99012	0.0244253	0.781161	TGFB1	BH	glm	control_TGFB1	0.05	0.121	2.3119	2.79178	not
GPR61	-2.84844	-0.741065	6.06183	0.0244272	0.781161	TGFB1	BH	glm	control_TGFB1	0.032	0.004	0.598298	0.138847	not
ERG	1.19958	3.65099	5.91056	0.0246327	0.786559	TGFB1	BH	glm	control_TGFB1	0.211	0.355	12.562	2.29673	not
HSP90B1	0.675996	10.3447	5.97667	0.0247308	0.788516	TGFB1	BH	glm	control_TGFB1	1	1	1300.34	1.5977	not
YBX1	-0.757649	9.06961	5.9627	0.0248789	0.792059	TGFB1	BH	glm	control_TGFB1	1	1	537.311	0.591459	not
ENC1	0.80495	5.65128	5.95724	0.0249548	0.793298	TGFB1	BH	glm	control_TGFB1	0.689	0.817	50.2579	1.74709	not
TENT5B	-1.36078	2.15745	5.93997	0.0250085	0.793824	TGFB1	BH	glm	control_TGFB1	0.224	0.089	4.46126	0.389371	not
PHACTR1	-1.62953	1.07988	6.0729	0.0250751	0.794762	TGFB1	BH	glm	control_TGFB1	0.103	0.04	2.11386	0.323193	not
SV2B	2.57092	-0.716468	5.90961	0.0251509	0.795438	TGFB1	BH	glm	control_TGFB1	0.006	0.027	0.608585	5.94186	not
CALY	1.49097	1.20984	5.90351	0.0251707	0.795438	TGFB1	BH	glm	control_TGFB1	0.044	0.118	2.31312	2.81077	not
DMTN	-3.36749	-0.831105	6.03945	0.0252569	0.796987	TGFB1	BH	glm	control_TGFB1	0.027	0.002	0.562099	0.0968914	not
OSGIN1	-1.40619	2.00484	6.04996	0.0253121	0.797555	TGFB1	BH	glm	control_TGFB1	0.224	0.085	4.01345	0.377308	not
CAPN5	-1.68912	0.885792	6.04033	0.0254125	0.799542	TGFB1	BH	glm	control_TGFB1	0.117	0.033	1.84778	0.310116	not
TIAM2	0.901333	5.49835	5.88727	0.0257118	0.805512	TGFB1	BH	glm	control_TGFB1	0.617	0.707	45.2032	1.86779	not
KLHL18	0.859231	5.19164	5.88219	0.025766	0.805512	TGFB1	BH	glm	control_TGFB1	0.661	0.779	36.5461	1.81407	not
HERC4	-0.752736	6.68594	5.87994	0.0257855	0.805512	TGFB1	BH	glm	control_TGFB1	0.971	0.924	102.96	0.593477	not
ENSECAG00000041882	-0.747556	11.5728	5.87838	0.0257888	0.805512	TGFB1	BH	glm	control_TGFB1	1	1	3046.21	0.595612	not
SSBP2	-0.767452	6.04454	5.8656	0.0257902	0.805512	TGFB1	BH	glm	control_TGFB1	0.912	0.739	66.0065	0.587454	not
CD81	-0.657879	8.63307	5.86206	0.02597	0.809947	TGFB1	BH	glm	control_TGFB1	1	1	397.021	0.633809	not
HSD17B12	0.909324	5.43141	5.85895	0.0260301	0.810641	TGFB1	BH	glm	control_TGFB1	0.791	0.813	43.1537	1.87816	not
C2H1orf185	-1.28556	2.44763	5.78564	0.0263995	0.820951	TGFB1	BH	glm	control_TGFB1	0.268	0.13	5.45519	0.410212	not
SIRT3	-0.936023	4.32395	5.77895	0.0264795	0.822246	TGFB1	BH	glm	control_TGFB1	0.68	0.44	20.028	0.522672	not
FILIP1	-2.89703	-0.701512	5.90656	0.0268537	0.832659	TGFB1	BH	glm	control_TGFB1	0.012	0.004	0.614928	0.134248	not
MARK1	-0.794193	5.49769	5.75077	0.0271637	0.841055	TGFB1	BH	glm	control_TGFB1	0.789	0.627	45.1825	0.576666	not
NLGN1	2.09343	1.89595	6.02443	0.0274209	0.847336	TGFB1	BH	glm	control_TGFB1	0.03	0.107	3.72167	4.26762	not
SGMS2	1.16193	2.68487	5.6362	0.0274721	0.847336	TGFB1	BH	glm	control_TGFB1	0.158	0.281	6.43025	2.23756	not
MEDAG	0.859784	5.52571	5.73183	0.0274852	0.847336	TGFB1	BH	glm	control_TGFB1	0.661	0.741	46.0687	1.81477	not
PLBD1	1.14523	2.96697	5.65951	0.0276724	0.85125	TGFB1	BH	glm	control_TGFB1	0.188	0.208	7.81894	2.21181	not
NAP1L3	1.43612	1.05025	5.61293	0.0277252	0.85125	TGFB1	BH	glm	control_TGFB1	0.048	0.101	2.07089	2.70593	not
KRT24	-4.82066	-1.34121	5.82908	0.0277314	0.85125	TGFB1	BH	glm	control_TGFB1	0.018	0	0.394689	0.0353864	not
HHIPL1	0.973865	4.33574	5.70074	0.0278232	0.852846	TGFB1	BH	glm	control_TGFB1	0.412	0.496	20.1924	1.96409	not
ANO2	2.08998	-0.220397	5.81713	0.0278697	0.85305	TGFB1	BH	glm	control_TGFB1	0.012	0.047	0.858329	4.25741	not
SORCS2	1.06327	3.99724	5.64872	0.0279661	0.854781	TGFB1	BH	glm	control_TGFB1	0.352	0.504	15.9694	2.08967	not
CTNND2	1.92506	0.900458	5.6762	0.0281061	0.857837	TGFB1	BH	glm	control_TGFB1	0.027	0.069	1.86666	3.79752	not
ADAMTSL2	1.87502	0.141385	5.78281	0.0282711	0.861071	TGFB1	BH	glm	control_TGFB1	0.021	0.063	1.10296	3.66808	not
CCDC106	-1.30313	2.44209	5.58981	0.0282925	0.861071	TGFB1	BH	glm	control_TGFB1	0.3	0.114	5.43428	0.405245	not
BCAS4	0.863529	5.29318	5.65305	0.0284407	0.86398	TGFB1	BH	glm	control_TGFB1	0.753	0.792	39.2107	1.81948	not
MAML2	-0.746442	7.93833	5.64935	0.0284687	0.86398	TGFB1	BH	glm	control_TGFB1	0.992	0.98	245.288	0.596072	not
IRF2	-0.832363	5.37556	5.63332	0.0285782	0.865096	TGFB1	BH	glm	control_TGFB1	0.889	0.694	41.5151	0.561609	not
CCDC190	-1.49565	1.08702	5.62141	0.0285862	0.865096	TGFB1	BH	glm	control_TGFB1	0.118	0.04	2.12435	0.354622	not
EMB	1.43245	2.25603	5.652	0.028716	0.8672	TGFB1	BH	glm	control_TGFB1	0.095	0.214	4.77676	2.69905	not
ENSECAG00000034396	-2.40576	-0.374898	5.74371	0.0287367	0.8672	TGFB1	BH	glm	control_TGFB1	0.047	0.007	0.77116	0.18871	not
NUDT5	-0.729942	6.63691	5.6127	0.0289278	0.870627	TGFB1	BH	glm	control_TGFB1	0.994	0.931	99.5198	0.602928	not
ATP7B	2.40604	-0.628322	5.72756	0.0289315	0.870627	TGFB1	BH	glm	control_TGFB1	0.008	0.031	0.646929	5.30018	not
HNRNPH2	-0.71487	10.1047	5.60309	0.0290359	0.871589	TGFB1	BH	glm	control_TGFB1	1	1	1101.08	0.60926	not
COL5A1	0.663429	8.30625	5.60242	0.0290448	0.871589	TGFB1	BH	glm	control_TGFB1	1	1	316.541	1.58384	not
SHTN1	-0.853571	4.9486	5.59468	0.0291541	0.873644	TGFB1	BH	glm	control_TGFB1	0.732	0.496	30.88	0.553413	not
CHP1	0.801429	5.54828	5.58323	0.0292949	0.876346	TGFB1	BH	glm	control_TGFB1	0.826	0.886	46.7949	1.74283	not
ENSECAG00000019767	0.821833	6.72127	5.58137	0.0293261	0.876346	TGFB1	BH	glm	control_TGFB1	0.897	0.975	105.512	1.76765	not
ENSECAG00000057527	4.56021	-1.60788	5.67633	0.0295598	0.880874	TGFB1	BH	glm	control_TGFB1	0	0.011	0.32808	23.5918	not
ENSECAG00000030826	4.56021	-1.60788	5.67633	0.0295598	0.880874	TGFB1	BH	glm	control_TGFB1	0	0.005	0.32808	23.5918	not
DSEL	0.865392	5.38856	5.54523	0.029767	0.881747	TGFB1	BH	glm	control_TGFB1	0.767	0.822	41.8907	1.82184	not
FHL1	-1.01357	3.81672	5.55872	0.0298213	0.881747	TGFB1	BH	glm	control_TGFB1	0.486	0.303	14.0912	0.49532	not
ENO1	-0.733552	10.7431	5.54151	0.0298243	0.881747	TGFB1	BH	glm	control_TGFB1	1	1	1713.97	0.601421	not
PAPLN	-1.0464	3.04307	5.55908	0.0298247	0.881747	TGFB1	BH	glm	control_TGFB1	0.221	0.165	8.24244	0.484174	not
ENSECAG00000032188	-0.658693	7.27601	5.54164	0.0298271	0.881747	TGFB1	BH	glm	control_TGFB1	0.994	0.957	154.988	0.633452	not
TSPAN4	-0.688283	6.77108	5.54159	0.029836	0.881747	TGFB1	BH	glm	control_TGFB1	0.997	0.953	109.219	0.620592	not
TPGS1	-0.768766	5.89824	5.53464	0.0299306	0.883324	TGFB1	BH	glm	control_TGFB1	0.973	0.837	59.6412	0.586919	not
TNK2	0.974084	3.83794	5.50112	0.0299967	0.884056	TGFB1	BH	glm	control_TGFB1	0.397	0.52	14.3	1.96439	not
PDE5A	-0.948293	5.55311	5.50137	0.0301565	0.887546	TGFB1	BH	glm	control_TGFB1	0.873	0.705	46.9517	0.518245	not
HS6ST2	-1.27187	2.46903	5.58976	0.0302029	0.887691	TGFB1	BH	glm	control_TGFB1	0.255	0.103	5.5367	0.414123	not
FOSB	-1.14001	3.65538	5.48624	0.0303564	0.890982	TGFB1	BH	glm	control_TGFB1	0.376	0.203	12.6003	0.453755	not
SMPD5	-1.29314	1.84873	5.43766	0.030548	0.895379	TGFB1	BH	glm	control_TGFB1	0.224	0.087	3.60183	0.408061	not
AMD1	-0.660246	7.19852	5.48091	0.030629	0.896525	TGFB1	BH	glm	control_TGFB1	0.992	0.971	146.883	0.63277	not
H2AC19	0.827838	5.36273	5.47609	0.0307009	0.896858	TGFB1	BH	glm	control_TGFB1	0.67	0.746	41.1473	1.77502	not
CIT	1.09093	3.16141	5.50431	0.0307823	0.896858	TGFB1	BH	glm	control_TGFB1	0.242	0.395	8.94706	2.13011	not
BATF2	-1.43661	1.54546	5.57783	0.0308123	0.896858	TGFB1	BH	glm	control_TGFB1	0.191	0.067	2.91896	0.369434	not
MCUB	-0.728083	5.97607	5.46549	0.0308222	0.896858	TGFB1	BH	glm	control_TGFB1	0.964	0.81	62.9474	0.603705	not
CACNG4	1.81659	0.18497	5.57496	0.0308497	0.896858	TGFB1	BH	glm	control_TGFB1	0.02	0.056	1.13679	3.52248	not
ENSECAG00000044577	-1.93147	0.171711	5.56974	0.0309178	0.897623	TGFB1	BH	glm	control_TGFB1	0.062	0.016	1.12639	0.262161	not
MRAS	0.780534	6.4635	5.4546	0.0309875	0.898265	TGFB1	BH	glm	control_TGFB1	0.948	0.975	88.2488	1.71777	not
SDC2	-0.832081	6.55943	5.44779	0.0310488	0.898265	TGFB1	BH	glm	control_TGFB1	0.986	0.924	94.3161	0.561718	not
KCNAB2	-1.83822	0.337844	5.55845	0.0310657	0.898265	TGFB1	BH	glm	control_TGFB1	0.082	0.02	1.26387	0.279667	not
RASGEF1A	-1.05619	3.2307	5.45265	0.0311888	0.900609	TGFB1	BH	glm	control_TGFB1	0.436	0.221	9.38726	0.4809	not
COL24A1	1.56203	0.866627	5.52988	0.031444	0.906365	TGFB1	BH	glm	control_TGFB1	0.026	0.076	1.82339	2.95269	not
PI15	1.43521	1.13259	5.40447	0.0314728	0.906365	TGFB1	BH	glm	control_TGFB1	0.038	0.072	2.19252	2.70422	not
OXCT2	1.07476	2.92978	5.31378	0.0315332	0.906887	TGFB1	BH	glm	control_TGFB1	0.212	0.328	7.61995	2.10637	not
RARG	-1.10164	3.10931	5.32446	0.0316871	0.907664	TGFB1	BH	glm	control_TGFB1	0.408	0.17	8.6297	0.465986	not
AFAP1L2	-3.30901	-0.984392	5.5094	0.0317183	0.907664	TGFB1	BH	glm	control_TGFB1	0.026	0.002	0.505439	0.1009	not
CD200	1.29419	2.11599	5.3312	0.0317278	0.907664	TGFB1	BH	glm	control_TGFB1	0.088	0.179	4.33486	2.45239	not
ENSECAG00000057279	-0.735825	7.46745	5.40033	0.0317362	0.907664	TGFB1	BH	glm	control_TGFB1	1	0.993	176.982	0.600475	not
ENSECAG00000055503	-1.55735	1.03187	5.50158	0.0318237	0.907664	TGFB1	BH	glm	control_TGFB1	0.13	0.042	2.04467	0.339774	not
HECW2	1.20022	2.48899	5.40058	0.0318975	0.907664	TGFB1	BH	glm	control_TGFB1	0.124	0.241	5.61385	2.29775	not
ANKRD1	1.36415	8.24784	5.95833	0.0319266	0.907664	TGFB1	BH	glm	control_TGFB1	0.552	0.895	303.983	2.57425	not
INO80C	0.815359	6.00674	5.38514	0.0319544	0.907664	TGFB1	BH	glm	control_TGFB1	0.824	0.937	64.2996	1.75974	not
CELF2	-0.692766	6.81587	5.38085	0.0319908	0.907664	TGFB1	BH	glm	control_TGFB1	0.964	0.868	112.663	0.618667	not
SYT4	-2.54513	-0.560317	5.48852	0.0320008	0.907664	TGFB1	BH	glm	control_TGFB1	0.011	0.005	0.678153	0.171332	not
PPA2	-0.729396	6.53695	5.37988	0.0320262	0.907664	TGFB1	BH	glm	control_TGFB1	0.985	0.958	92.858	0.603157	not
PRUNE2	-0.76821	8.43001	5.37119	0.0321392	0.909662	TGFB1	BH	glm	control_TGFB1	1	0.998	344.894	0.587145	not
SLC48A1	-1.0428	3.167	5.25389	0.0323736	0.915088	TGFB1	BH	glm	control_TGFB1	0.448	0.221	8.98178	0.485386	not
H2AC8	1.38983	1.29818	5.32245	0.0324848	0.91632	TGFB1	BH	glm	control_TGFB1	0.061	0.109	2.45918	2.62047	not
XPNPEP2	-1.73992	0.266913	5.33656	0.0325422	0.91632	TGFB1	BH	glm	control_TGFB1	0.071	0.018	1.20323	0.299385	not
TMTC1	-0.98362	4.17113	5.27779	0.0325874	0.91632	TGFB1	BH	glm	control_TGFB1	0.53	0.335	18.0151	0.505709	not
IL10RB	-0.777991	5.5791	5.30633	0.0325882	0.91632	TGFB1	BH	glm	control_TGFB1	0.961	0.745	47.8052	0.583178	not
GASK1A	1.70093	0.236977	5.28504	0.0329557	0.924577	TGFB1	BH	glm	control_TGFB1	0.02	0.069	1.17852	3.2511	not
JAG1	-1.02393	3.70288	5.25468	0.0329682	0.924577	TGFB1	BH	glm	control_TGFB1	0.486	0.292	13.022	0.491775	not
VAMP5	-0.61703	8.5148	5.30949	0.0330222	0.924881	TGFB1	BH	glm	control_TGFB1	1	1	365.771	0.652012	not
CARNS1	-1.74665	0.471095	5.40986	0.0330915	0.925611	TGFB1	BH	glm	control_TGFB1	0.082	0.024	1.38616	0.297992	not
ENSECAG00000057675	-0.987037	3.96894	5.25728	0.0331371	0.925679	TGFB1	BH	glm	control_TGFB1	0.561	0.353	15.6593	0.504513	not
ARMCX4	1.72428	0.127788	5.27241	0.0333271	0.929336	TGFB1	BH	glm	control_TGFB1	0.021	0.053	1.09262	3.30416	not
PLAT	-1.29878	3.75616	5.22548	0.0333548	0.929336	TGFB1	BH	glm	control_TGFB1	0.568	0.245	13.5119	0.406469	not
NPR1	-1.90259	0.152907	5.37809	0.0335441	0.932693	TGFB1	BH	glm	control_TGFB1	0.071	0.016	1.11181	0.267463	not
COL5A2	0.640156	9.22673	5.2728	0.0335623	0.932693	TGFB1	BH	glm	control_TGFB1	1	1	599.132	1.5585	not
KLF15	-2.12084	-0.0279534	5.26568	0.0336095	0.932793	TGFB1	BH	glm	control_TGFB1	0.056	0.011	0.980811	0.229913	not
TMEM170B	1.28986	1.71236	5.27497	0.03377	0.935308	TGFB1	BH	glm	control_TGFB1	0.085	0.149	3.27695	2.44505	not
ENSECAG00000044124	-1.17463	3.0355	5.23789	0.0337874	0.935308	TGFB1	BH	glm	control_TGFB1	0.388	0.196	8.19928	0.442998	not
RGS20	1.49648	0.730038	5.24015	0.0338748	0.936517	TGFB1	BH	glm	control_TGFB1	0.039	0.091	1.65868	2.82154	not
CRYAB	-0.793757	6.27409	5.21881	0.0343352	0.947405	TGFB1	BH	glm	control_TGFB1	0.956	0.844	77.3907	0.57684	not
PDLIM2	-0.651709	7.28221	5.22101	0.034357	0.947405	TGFB1	BH	glm	control_TGFB1	0.991	0.96	155.655	0.636526	not
C2CD2	-1.09196	4.50285	5.17863	0.0344172	0.947463	TGFB1	BH	glm	control_TGFB1	0.648	0.413	22.6722	0.469123	not
ALDH6A1	-1.14014	2.33512	5.20355	0.0344476	0.947463	TGFB1	BH	glm	control_TGFB1	0.245	0.12	5.04591	0.453715	not
H2AC20	-0.783956	5.38187	5.20449	0.0344943	0.947531	TGFB1	BH	glm	control_TGFB1	0.839	0.683	41.6971	0.580772	not
SLC26A1	-2.18541	-0.461458	5.18709	0.0346906	0.951703	TGFB1	BH	glm	control_TGFB1	0.039	0.007	0.726252	0.21985	not
CRABP1	2.46853	-0.797004	5.29221	0.0348036	0.953364	TGFB1	BH	glm	control_TGFB1	0.006	0.018	0.575543	5.53479	not
RND3	-0.631286	8.02763	5.18911	0.0348401	0.953364	TGFB1	BH	glm	control_TGFB1	1	0.991	260.951	0.645601	not
STEAP2	-0.774363	5.73917	5.18341	0.0348992	0.953763	TGFB1	BH	glm	control_TGFB1	0.915	0.777	53.4149	0.584647	not
THOC6	-0.935419	3.73181	5.08261	0.0351377	0.959059	TGFB1	BH	glm	control_TGFB1	0.576	0.33	13.2858	0.522891	not
CLIP4	-1.24237	2.67324	5.06673	0.0356396	0.971287	TGFB1	BH	glm	control_TGFB1	0.335	0.132	6.3786	0.422677	not
ITGB5	0.737776	6.20845	5.13643	0.0356774	0.971287	TGFB1	BH	glm	control_TGFB1	0.87	0.918	73.9487	1.6676	not
SNX25	1.02049	3.57853	5.08602	0.035744	0.971287	TGFB1	BH	glm	control_TGFB1	0.302	0.388	11.9466	2.02861	not
RCAN2	-0.991186	4.18138	5.06969	0.0357671	0.971287	TGFB1	BH	glm	control_TGFB1	0.495	0.328	18.1434	0.503064	not
TNFAIP3	-1.09076	2.91638	5.15128	0.0359514	0.975056	TGFB1	BH	glm	control_TGFB1	0.247	0.132	7.54948	0.469515	not
ASAP2	0.674562	6.73714	5.10412	0.0361968	0.976106	TGFB1	BH	glm	control_TGFB1	0.909	0.938	106.679	1.59611	not
IGDCC3	3.3456	-1.32616	5.19923	0.0362293	0.976106	TGFB1	BH	glm	control_TGFB1	0.002	0.016	0.398829	10.1654	not
DRAXIN	3.3456	-1.32616	5.19923	0.0362293	0.976106	TGFB1	BH	glm	control_TGFB1	0.002	0.014	0.398829	10.1654	not
MYCN	3.3456	-1.32616	5.19923	0.0362293	0.976106	TGFB1	BH	glm	control_TGFB1	0.002	0.016	0.398829	10.1654	not
MRPL41	-0.840854	5.98618	5.0969	0.0362427	0.976106	TGFB1	BH	glm	control_TGFB1	0.974	0.902	63.3899	0.558313	not
FBXL21	1.2392	2.30883	5.19252	0.0363347	0.976106	TGFB1	BH	glm	control_TGFB1	0.138	0.264	4.95482	2.36068	not
CGN	-1.99684	-0.0610734	5.19199	0.0363431	0.976106	TGFB1	BH	glm	control_TGFB1	0.058	0.013	0.958551	0.250548	not
THSD7A	1.31343	1.7937	5.18865	0.0363956	0.976106	TGFB1	BH	glm	control_TGFB1	0.076	0.138	3.46704	2.48531	not
TEF	-1.14681	3.49349	5.03764	0.0364001	0.976106	TGFB1	BH	glm	control_TGFB1	0.455	0.261	11.2628	0.451622	not
IL6ST	-0.726697	6.78914	5.08718	0.036469	0.97673	TGFB1	BH	glm	control_TGFB1	0.983	0.899	110.595	0.604286	not
RFTN2	1.01396	3.20162	5.06377	0.0365324	0.977207	TGFB1	BH	glm	control_TGFB1	0.229	0.263	9.19989	2.01945	not
ENSECAG00000037332	-0.676396	7.85621	5.07407	0.0366789	0.97981	TGFB1	BH	glm	control_TGFB1	1	0.998	231.715	0.625726	not
PTH2R	1.24096	1.96162	4.98046	0.0367762	0.97981	TGFB1	BH	glm	control_TGFB1	0.1	0.161	3.89499	2.36356	not
LRGUK	1.39471	1.03951	5.08227	0.0368588	0.97981	TGFB1	BH	glm	control_TGFB1	0.047	0.107	2.05552	2.62935	not
KCNA3	1.34392	1.32551	5.03981	0.0368916	0.97981	TGFB1	BH	glm	control_TGFB1	0.061	0.13	2.50621	2.5384	not
RAI14	0.765496	9.11428	5.06006	0.0369027	0.97981	TGFB1	BH	glm	control_TGFB1	1	0.998	554.205	1.69995	not
VSIR	-0.775673	5.12698	5.03484	0.0369041	0.97981	TGFB1	BH	glm	control_TGFB1	0.832	0.618	34.9441	0.584116	not
FGF10	-2.08185	-0.364658	5.06299	0.037013	0.980913	TGFB1	BH	glm	control_TGFB1	0.026	0.009	0.776653	0.236212	not
RPS26	-0.66672	10.6807	5.0478	0.0371065	0.980913	TGFB1	BH	glm	control_TGFB1	1	1	1641.42	0.629937	not
ENPP5	-1.17719	2.72044	4.99411	0.0371378	0.980913	TGFB1	BH	glm	control_TGFB1	0.292	0.156	6.59073	0.442212	not
NR2F1	-0.825115	4.99813	5.0248	0.0371468	0.980913	TGFB1	BH	glm	control_TGFB1	0.764	0.514	31.9586	0.564437	not
ZNF773	-3.22858	-1.02909	5.13724	0.0372171	0.980913	TGFB1	BH	glm	control_TGFB1	0.024	0.002	0.49002	0.106684	not
DUSP1	-0.641384	7.53608	5.04027	0.0372386	0.980913	TGFB1	BH	glm	control_TGFB1	0.968	0.908	185.603	0.641097	not
KLHDC9	-1.32139	1.58704	5.08011	0.0373004	0.980913	TGFB1	BH	glm	control_TGFB1	0.179	0.069	3.00433	0.400148	not
ENSECAG00000033567	-0.678654	6.58755	5.03651	0.0373119	0.980913	TGFB1	BH	glm	control_TGFB1	0.668	0.645	96.1726	0.624748	not
ID2	-0.770559	6.34583	5.01379	0.0376904	0.989478	TGFB1	BH	glm	control_TGFB1	0.823	0.725	81.3365	0.58619	not
SLC29A1	-0.931392	5.00411	4.97285	0.03773	0.989478	TGFB1	BH	glm	control_TGFB1	0.835	0.656	32.0913	0.524352	not
CXCL12	-2.06263	-0.182075	5.10093	0.0378101	0.990367	TGFB1	BH	glm	control_TGFB1	0.047	0.011	0.881435	0.239379	not
RORA	-0.968472	4.06496	4.95664	0.0379118	0.991818	TGFB1	BH	glm	control_TGFB1	0.444	0.279	16.7369	0.511047	not
ENSECAG00000051569	-1.45634	1.16373	5.08852	0.0380154	0.991911	TGFB1	BH	glm	control_TGFB1	0.111	0.049	2.24035	0.364417	not
ENPP1	1.31037	1.39413	5.0089	0.0380278	0.991911	TGFB1	BH	glm	control_TGFB1	0.042	0.114	2.62831	2.48006	not
ENSECAG00000000502	-0.945112	4.26705	4.95974	0.038082	0.991911	TGFB1	BH	glm	control_TGFB1	0.664	0.428	19.2536	0.519389	not
IFI27L2	-0.977115	4.24846	4.95638	0.0381006	0.991911	TGFB1	BH	glm	control_TGFB1	0.686	0.449	19.007	0.507995	not
DCLK1	-0.93225	5.90104	4.98201	0.0381961	0.993192	TGFB1	BH	glm	control_TGFB1	0.85	0.504	59.757	0.52404	not
DTNB	0.986092	2.82615	4.90711	0.0382743	0.994018	TGFB1	BH	glm	control_TGFB1	0.152	0.263	7.09178	1.98081	not
IL13RA1	-0.816885	5.16782	4.96534	0.0384058	0.995373	TGFB1	BH	glm	control_TGFB1	0.817	0.659	35.9474	0.567666	not
TFPI2	-0.675345	6.82984	4.97115	0.0384194	0.995373	TGFB1	BH	glm	control_TGFB1	0.973	0.92	113.759	0.626182	not
ERAP1	-1.24233	2.17553	5.02807	0.0385245	0.99689	TGFB1	BH	glm	control_TGFB1	0.255	0.101	4.5175	0.422689	not
ATRIP	-0.928612	3.73982	4.91797	0.0385816	0.997165	TGFB1	BH	glm	control_TGFB1	0.579	0.293	13.3597	0.525364	not
ENSECAG00000019932	-1.31724	1.77064	5.04192	0.0387973	0.999932	TGFB1	BH	glm	control_TGFB1	0.203	0.076	3.41206	0.401301	not
PDIA5	0.800441	5.83147	4.94888	0.0388209	0.999932	TGFB1	BH	glm	control_TGFB1	0.908	0.889	56.9441	1.74163	not
BORCS8	0.840553	4.8093	4.94551	0.0388287	0.999932	TGFB1	BH	glm	control_TGFB1	0.647	0.714	28.0379	1.79074	not
RMC1	0.942575	4.89662	4.93368	0.0390211	1	TGFB1	BH	glm	control_TGFB1	0.645	0.783	29.7872	1.92196	not
SLC35A2	0.675959	6.42125	4.93108	0.0391189	1	TGFB1	BH	glm	control_TGFB1	0.905	0.96	85.7013	1.59766	not
ENSECAG00000047722	1.05447	2.83363	4.94766	0.039217	1	TGFB1	BH	glm	control_TGFB1	0.188	0.295	7.12868	2.07696	not
ENSECAG00000046764	-0.998708	3.58471	4.88353	0.0392646	1	TGFB1	BH	glm	control_TGFB1	0.344	0.239	11.9979	0.500448	not
DKK1	1.62504	0.79329	4.9347	0.039513	1	TGFB1	BH	glm	control_TGFB1	0.029	0.063	1.73302	3.0845	not
RRBP1	0.606807	9.14378	4.90367	0.039601	1	TGFB1	BH	glm	control_TGFB1	1	1	565.656	1.52289	not
ABHD4	1.046	3.80128	4.86893	0.0396355	1	TGFB1	BH	glm	control_TGFB1	0.344	0.56	13.9412	2.0648	not
CLHC1	-1.53361	0.814031	4.96629	0.0396899	1	TGFB1	BH	glm	control_TGFB1	0.106	0.033	1.75812	0.345412	not
FADS2	0.863093	4.52827	4.88559	0.0397966	1	TGFB1	BH	glm	control_TGFB1	0.468	0.656	23.0752	1.81893	not
ORAI1	-0.725444	5.61711	4.88353	0.0399086	1	TGFB1	BH	glm	control_TGFB1	0.894	0.788	49.0816	0.604811	not
ENSECAG00000032916	-0.780054	9.12608	4.86715	0.0402637	1	TGFB1	BH	glm	control_TGFB1	1	1	558.76	0.582345	not
ENSECAG00000051167	1.62186	0.582956	4.84967	0.0403489	1	TGFB1	BH	glm	control_TGFB1	0.02	0.047	1.49792	3.07772	not
ZNRF3	1.06964	2.91521	4.82804	0.0404669	1	TGFB1	BH	glm	control_TGFB1	0.202	0.243	7.54339	2.09891	not
CFAP91	0.997353	4.38991	4.85111	0.0405118	1	TGFB1	BH	glm	control_TGFB1	0.394	0.514	20.965	1.99633	not
RENBP	-1.60787	0.581937	4.9195	0.0405446	1	TGFB1	BH	glm	control_TGFB1	0.091	0.025	1.49686	0.328082	not
TPM2	-0.730334	11.3563	4.8477	0.0406209	1	TGFB1	BH	glm	control_TGFB1	1	1	2621.77	0.602765	not
LDHB	-0.67568	9.22097	4.83803	0.0408004	1	TGFB1	BH	glm	control_TGFB1	1	1	596.745	0.626037	not
NDUFA6	-0.723041	6.21587	4.83406	0.0408694	1	TGFB1	BH	glm	control_TGFB1	0.983	0.929	74.3301	0.605819	not
HS6ST3	1.49155	0.779347	4.92128	0.0409095	1	TGFB1	BH	glm	control_TGFB1	0.023	0.038	1.71635	2.81191	not
STOX2	0.777193	5.70627	4.8274	0.0409411	1	TGFB1	BH	glm	control_TGFB1	0.682	0.812	52.2106	1.71379	not
N4BP3	2.84051	-1.14709	4.91722	0.0409829	1	TGFB1	BH	glm	control_TGFB1	0.003	0.022	0.451535	7.16271	not
ADAMTS20	2.79798	-1.11878	4.88779	0.0410388	1	TGFB1	BH	glm	control_TGFB1	0.002	0.016	0.460482	6.95465	not
BCL3	-1.08839	2.90754	4.84214	0.041076	1	TGFB1	BH	glm	control_TGFB1	0.377	0.185	7.5034	0.470286	not
ANGPT1	-2.43597	-0.626206	4.90565	0.0411929	1	TGFB1	BH	glm	control_TGFB1	0.023	0.005	0.647878	0.184799	not
RBP5	-4.56787	-1.46073	4.9049	0.0412065	1	TGFB1	BH	glm	control_TGFB1	0.015	0	0.36331	0.0421633	not
ENSECAG00000044967	-0.627313	8.0785	4.81613	0.0412109	1	TGFB1	BH	glm	control_TGFB1	1	1	270.315	0.647381	not
ENSECAG00000048330	-1.74687	0.0455847	4.80786	0.0412824	1	TGFB1	BH	glm	control_TGFB1	0.055	0.016	1.0321	0.297948	not
ZNF804B	4.34812	-1.68957	4.89826	0.0413277	1	TGFB1	BH	glm	control_TGFB1	0	0.004	0.31002	20.3664	not
CLEC2D	4.34812	-1.68957	4.89826	0.0413277	1	TGFB1	BH	glm	control_TGFB1	0	0.009	0.31002	20.3664	not
RXFP2	4.34812	-1.68957	4.89826	0.0413277	1	TGFB1	BH	glm	control_TGFB1	0	0.009	0.31002	20.3664	not
CPSF4L	4.34812	-1.68957	4.89826	0.0413277	1	TGFB1	BH	glm	control_TGFB1	0	0.011	0.31002	20.3664	not
C24H14orf39	4.34812	-1.68957	4.89826	0.0413277	1	TGFB1	BH	glm	control_TGFB1	0	0.011	0.31002	20.3664	not
HHIPL2	4.34812	-1.68957	4.89826	0.0413277	1	TGFB1	BH	glm	control_TGFB1	0	0.011	0.31002	20.3664	not
VMP1	0.663068	7.22103	4.80705	0.0413831	1	TGFB1	BH	glm	control_TGFB1	0.989	0.995	149.192	1.58345	not
ENSECAG00000035561	1.62612	0.189616	4.783	0.0413928	1	TGFB1	BH	glm	control_TGFB1	0.015	0.062	1.14046	3.08682	not
POLR3B	0.849521	4.31335	4.80214	0.041411	1	TGFB1	BH	glm	control_TGFB1	0.479	0.591	19.8815	1.8019	not
IQGAP2	1.37754	0.939442	4.79073	0.0414573	1	TGFB1	BH	glm	control_TGFB1	0.042	0.096	1.91779	2.59825	not
PLEKHA5	-0.94379	4.52416	4.7715	0.041516	1	TGFB1	BH	glm	control_TGFB1	0.647	0.361	23.0095	0.519865	not
PYROXD2	-1.17282	2.62305	4.80341	0.0415689	1	TGFB1	BH	glm	control_TGFB1	0.35	0.132	6.16051	0.443554	not
DNAJC3	0.603739	8.00574	4.79504	0.0416086	1	TGFB1	BH	glm	control_TGFB1	0.998	0.998	257.021	1.51965	not
FGF9	-0.828648	5.2573	4.73457	0.0417735	1	TGFB1	BH	glm	control_TGFB1	0.708	0.507	38.2475	0.563057	not
ENSECAG00000045015	-0.827173	5.65546	4.77216	0.0418444	1	TGFB1	BH	glm	control_TGFB1	0.842	0.774	50.4039	0.563632	not
TNXB	-1.05262	2.74811	4.77113	0.0422121	1	TGFB1	BH	glm	control_TGFB1	0.289	0.163	6.71838	0.482091	not
SLC36A4	0.897594	4.05391	4.76064	0.0422188	1	TGFB1	BH	glm	control_TGFB1	0.412	0.462	16.6092	1.86296	not
OSTF1	0.720269	7.19386	4.76169	0.042252	1	TGFB1	BH	glm	control_TGFB1	0.983	0.998	146.409	1.64749	not
AP1S2	0.679547	7.26824	4.75069	0.0424647	1	TGFB1	BH	glm	control_TGFB1	0.995	0.996	154.155	1.60164	not
ITPRIPL2	0.740002	5.4894	4.74892	0.0425064	1	TGFB1	BH	glm	control_TGFB1	0.839	0.804	44.9235	1.67018	not
SLC9A3R1	-1.56086	0.429785	4.73551	0.0425496	1	TGFB1	BH	glm	control_TGFB1	0.079	0.025	1.34703	0.338948	not
SSBP4	-0.697404	5.81346	4.73189	0.0427451	1	TGFB1	BH	glm	control_TGFB1	0.967	0.833	56.2375	0.616681	not
CBLN2	0.769836	5.71292	4.73654	0.042758	1	TGFB1	BH	glm	control_TGFB1	0.715	0.817	52.4519	1.70508	not
SDC4	-1.05772	4.16536	4.68102	0.0428736	1	TGFB1	BH	glm	control_TGFB1	0.689	0.321	17.9432	0.480392	not
SULF1	0.697245	6.46485	4.72608	0.0429492	1	TGFB1	BH	glm	control_TGFB1	0.671	0.918	88.3312	1.62141	not
ENSECAG00000023126	-0.798854	6.18087	4.72365	0.0429761	1	TGFB1	BH	glm	control_TGFB1	0.885	0.643	72.5484	0.574806	not
SIPA1L3	0.906249	3.89476	4.70695	0.0429889	1	TGFB1	BH	glm	control_TGFB1	0.364	0.438	14.8744	1.87417	not
PITPNC1	0.959163	3.84655	4.68498	0.0430796	1	TGFB1	BH	glm	control_TGFB1	0.333	0.457	14.3855	1.94418	not
DIP2C	0.657986	7.34575	4.71888	0.0430866	1	TGFB1	BH	glm	control_TGFB1	0.988	0.969	162.664	1.57788	not
LPAR2	-1.17604	2.19274	4.7515	0.0431125	1	TGFB1	BH	glm	control_TGFB1	0.27	0.114	4.57172	0.442565	not
ENSECAG00000003049	-0.731219	5.21886	4.69344	0.0431691	1	TGFB1	BH	glm	control_TGFB1	0.818	0.659	37.242	0.602395	not
NR4A1	-0.935198	5.25963	4.6581	0.0432828	1	TGFB1	BH	glm	control_TGFB1	0.629	0.478	38.3095	0.522971	not
SAT1	-0.646671	6.9365	4.70315	0.0434071	1	TGFB1	BH	glm	control_TGFB1	0.983	0.976	122.488	0.638752	not
DENND5B	0.843004	4.42464	4.66189	0.0435856	1	TGFB1	BH	glm	control_TGFB1	0.464	0.578	21.4758	1.79378	not
CCDC136	1.05027	2.84367	4.63332	0.0436168	1	TGFB1	BH	glm	control_TGFB1	0.195	0.263	7.17843	2.07092	not
COL14A1	-1.33236	4.31371	4.75109	0.0437555	1	TGFB1	BH	glm	control_TGFB1	0.553	0.261	19.8864	0.397118	not
PLA2G2A	-3.14341	-1.07533	4.76376	0.0438709	1	TGFB1	BH	glm	control_TGFB1	0.018	0.002	0.474564	0.113172	not
ENSECAG00000051853	-3.14341	-1.07533	4.76376	0.0438709	1	TGFB1	BH	glm	control_TGFB1	0.021	0.002	0.474564	0.113172	not
ERAP2	-1.00271	2.89146	4.62655	0.0440075	1	TGFB1	BH	glm	control_TGFB1	0.379	0.194	7.42023	0.499063	not
THRA	-0.977874	3.23085	4.61493	0.0441577	1	TGFB1	BH	glm	control_TGFB1	0.448	0.246	9.38818	0.507728	not
EPHX1	-1.27929	1.58441	4.65599	0.0442113	1	TGFB1	BH	glm	control_TGFB1	0.153	0.062	2.99885	0.412	not
TBL2	0.73986	4.96093	4.65926	0.0443027	1	TGFB1	BH	glm	control_TGFB1	0.641	0.714	31.1451	1.67001	not
VPS13C	-0.722455	5.65273	4.65629	0.0443103	1	TGFB1	BH	glm	control_TGFB1	0.906	0.788	50.3084	0.606065	not
SATB1	1.54314	0.275968	4.64395	0.0444308	1	TGFB1	BH	glm	control_TGFB1	0.024	0.062	1.21081	2.91428	not
CUTA	-0.720125	6.21588	4.65108	0.0444529	1	TGFB1	BH	glm	control_TGFB1	0.979	0.913	74.3305	0.607045	not
ZDHHC14	-0.752736	5.53348	4.63813	0.0444962	1	TGFB1	BH	glm	control_TGFB1	0.735	0.629	46.3172	0.593477	not
GPR63	0.850451	4.38757	4.63654	0.0445454	1	TGFB1	BH	glm	control_TGFB1	0.421	0.569	20.9311	1.80306	not
SH2B2	-1.06635	2.14206	4.5671	0.0445756	1	TGFB1	BH	glm	control_TGFB1	0.229	0.098	4.41393	0.477524	not
FKBP8	-0.730327	6.01981	4.63589	0.0446627	1	TGFB1	BH	glm	control_TGFB1	0.973	0.899	64.885	0.602767	not
TMEM106A	-1.21247	1.35151	4.61558	0.0446711	1	TGFB1	BH	glm	control_TGFB1	0.152	0.058	2.55178	0.431529	not
CRIP2	0.661852	6.26289	4.63189	0.0448639	1	TGFB1	BH	glm	control_TGFB1	0.9	0.958	76.7924	1.58211	not
ENSECAG00000017887	0.586935	8.72403	4.62742	0.0449381	1	TGFB1	BH	glm	control_TGFB1	1	1	422.859	1.50205	not
TRIM34	-1.4351	0.981175	4.68276	0.0450232	1	TGFB1	BH	glm	control_TGFB1	0.126	0.042	1.97407	0.36982	not
FAM162B	1.74902	0.138434	4.55938	0.0450544	1	TGFB1	BH	glm	control_TGFB1	0.02	0.058	1.10071	3.3613	not
NXT1	-0.5984	7.45855	4.61918	0.045116	1	TGFB1	BH	glm	control_TGFB1	1	0.989	175.893	0.660486	not
LPAR1	0.816528	4.76105	4.5976	0.0453197	1	TGFB1	BH	glm	control_TGFB1	0.536	0.623	27.1155	1.76116	not
CTH	0.96249	3.59923	4.56056	0.0453439	1	TGFB1	BH	glm	control_TGFB1	0.318	0.487	12.1193	1.94867	not
DDIT3	-0.599401	7.43785	4.59889	0.0455366	1	TGFB1	BH	glm	control_TGFB1	0.973	0.953	173.386	0.660028	not
ENSECAG00000044755	-1.84628	-0.0127197	4.68019	0.0455424	1	TGFB1	BH	glm	control_TGFB1	0.061	0.014	0.991222	0.278108	not
SLC22A3	0.983628	2.98531	4.52611	0.0455562	1	TGFB1	BH	glm	control_TGFB1	0.183	0.246	7.91896	1.97743	not
GUCY1A2	-0.897037	4.57537	4.57608	0.0456351	1	TGFB1	BH	glm	control_TGFB1	0.385	0.29	23.841	0.536988	not
ENSECAG00000007466	1.93282	-0.502049	4.59888	0.0456418	1	TGFB1	BH	glm	control_TGFB1	0.008	0.013	0.706103	3.81801	not
PGK1	-0.632899	8.07551	4.59079	0.0457084	1	TGFB1	BH	glm	control_TGFB1	0.992	0.998	269.757	0.644879	not
BICDL2	0.960774	3.74378	4.62033	0.0458589	1	TGFB1	BH	glm	control_TGFB1	0.267	0.384	13.3964	1.94635	not
DPYSL3	0.613219	7.57002	4.5676	0.0462024	1	TGFB1	BH	glm	control_TGFB1	0.992	0.995	190.022	1.52967	not
TAF10	-0.762528	7.62326	4.56618	0.0462366	1	TGFB1	BH	glm	control_TGFB1	0.998	1	197.165	0.589462	not
CYP7A1	-0.861712	4.75508	4.54489	0.0462661	1	TGFB1	BH	glm	control_TGFB1	0.544	0.332	27.0035	0.550299	not
CFAP95	-1.98344	-0.231601	4.64458	0.0462769	1	TGFB1	BH	glm	control_TGFB1	0.047	0.009	0.851689	0.252886	not
GLIS2	-0.925913	4.36201	4.54126	0.0463226	1	TGFB1	BH	glm	control_TGFB1	0.671	0.424	20.5634	0.526347	not
PDCD5	-0.713782	7.49342	4.55931	0.0463859	1	TGFB1	BH	glm	control_TGFB1	1	0.998	180.195	0.60972	not
DYNC2LI1	-0.902523	3.79992	4.50249	0.0464128	1	TGFB1	BH	glm	control_TGFB1	0.6	0.341	13.928	0.534951	not
AXL	-0.685432	6.18322	4.55485	0.0464688	1	TGFB1	BH	glm	control_TGFB1	0.982	0.873	72.6668	0.62182	not
BIRC3.1	-0.962258	3.75671	4.59038	0.0465271	1	TGFB1	BH	glm	control_TGFB1	0.403	0.304	13.5171	0.513253	not
ECH1	-0.731479	5.21974	4.54458	0.0465711	1	TGFB1	BH	glm	control_TGFB1	0.879	0.699	37.2649	0.602286	not
STARD13	0.920229	5.44038	4.54438	0.0465972	1	TGFB1	BH	glm	control_TGFB1	0.579	0.741	43.4228	1.89242	not
MCC	0.710425	5.8933	4.54408	0.0467237	1	TGFB1	BH	glm	control_TGFB1	0.735	0.732	59.4375	1.63629	not
TKT	-0.614459	7.77013	4.54323	0.0467267	1	TGFB1	BH	glm	control_TGFB1	1	0.989	218.294	0.653175	not
PTK7	0.649072	6.60319	4.54174	0.0467691	1	TGFB1	BH	glm	control_TGFB1	0.962	0.973	97.2204	1.56816	not
SFXN3	-0.822013	5.05769	4.50854	0.0467736	1	TGFB1	BH	glm	control_TGFB1	0.835	0.65	33.3056	0.565652	not
TGFBR3	-1.46189	2.31253	4.45513	0.0468843	1	TGFB1	BH	glm	control_TGFB1	0.245	0.063	4.96752	0.363017	not
ENSECAG00000019820	-2.63923	-0.852356	4.60813	0.047043	1	TGFB1	BH	glm	control_TGFB1	0.027	0.004	0.553879	0.160514	not
CFI	-1.10022	2.10336	4.54471	0.0470523	1	TGFB1	BH	glm	control_TGFB1	0.227	0.111	4.29709	0.466447	not
KCNK2	-0.960369	3.171	4.47754	0.0471004	1	TGFB1	BH	glm	control_TGFB1	0.332	0.201	9.00673	0.513926	not
GPX8	0.580966	8.33147	4.5251	0.047121	1	TGFB1	BH	glm	control_TGFB1	0.998	1	322.122	1.49585	not
NID1	-0.85008	3.66553	4.48836	0.0471353	1	TGFB1	BH	glm	control_TGFB1	0.442	0.239	12.6892	0.554754	not
NEB	2.02372	-0.520815	4.59939	0.047229	1	TGFB1	BH	glm	control_TGFB1	0.011	0.033	0.696978	4.06631	not
COL3A1	0.649414	12.2602	4.50327	0.0476016	1	TGFB1	BH	glm	control_TGFB1	1	1	4905.66	1.56853	not
HTR1D	1.49889	0.349608	4.52075	0.0476504	1	TGFB1	BH	glm	control_TGFB1	0.029	0.06	1.27421	2.82626	not
RPS6KC1	0.680891	6.09137	4.50043	0.0476803	1	TGFB1	BH	glm	control_TGFB1	0.892	0.891	68.1843	1.60313	not
HSPA1A	-0.676603	7.54094	4.49597	0.047775	1	TGFB1	BH	glm	control_TGFB1	1	0.998	186.23	0.625637	not
ARAP2	1.72566	-0.0352644	4.5695	0.047871	1	TGFB1	BH	glm	control_TGFB1	0.015	0.054	0.975853	3.30731	not
GALNT5	1.72566	-0.0352644	4.5695	0.047871	1	TGFB1	BH	glm	control_TGFB1	0.017	0.053	0.975853	3.30731	not
ANXA1	-0.614694	11.2376	4.48919	0.0479151	1	TGFB1	BH	glm	control_TGFB1	1	1	2414.59	0.653068	not
LASP1	-0.769969	6.15888	4.48538	0.047991	1	TGFB1	BH	glm	control_TGFB1	0.933	0.911	71.451	0.58643	not
PNPLA8	0.709108	6.25801	4.48401	0.0480369	1	TGFB1	BH	glm	control_TGFB1	0.865	0.835	76.5329	1.63479	not
LCTL	3.19846	-1.3936	4.55953	0.0480875	1	TGFB1	BH	glm	control_TGFB1	0.002	0.016	0.380615	9.17978	not
PLEKHN1	3.19846	-1.3936	4.55953	0.0480875	1	TGFB1	BH	glm	control_TGFB1	0.002	0.016	0.380615	9.17978	not
XIRP1	3.19846	-1.3936	4.55953	0.0480875	1	TGFB1	BH	glm	control_TGFB1	0.002	0.016	0.380615	9.17978	not
ENSECAG00000045815	3.19846	-1.3936	4.55953	0.0480875	1	TGFB1	BH	glm	control_TGFB1	0.002	0.016	0.380615	9.17978	not
LHX6	3.19846	-1.3936	4.55953	0.0480875	1	TGFB1	BH	glm	control_TGFB1	0.002	0.016	0.380615	9.17978	not
METRNL	1.06768	3.45834	4.40031	0.0484155	1	TGFB1	BH	glm	control_TGFB1	0.314	0.447	10.9917	2.09606	not
CCDC159	-1.22509	1.83819	4.51511	0.0485097	1	TGFB1	BH	glm	control_TGFB1	0.212	0.092	3.57561	0.427772	not
HSPB6	-0.668212	7.00936	4.45757	0.0486434	1	TGFB1	BH	glm	control_TGFB1	0.992	0.967	128.833	0.629286	not
AMOTL2	-0.649779	6.77063	4.4549	0.048705	1	TGFB1	BH	glm	control_TGFB1	0.973	0.893	109.185	0.637378	not
SLC25A20	-0.776144	4.55984	4.44515	0.0488282	1	TGFB1	BH	glm	control_TGFB1	0.724	0.462	23.5857	0.583925	not
NRN1	-1.00189	3.36178	4.48225	0.0488425	1	TGFB1	BH	glm	control_TGFB1	0.338	0.236	10.2801	0.499344	not
FNDC3B	0.613654	9.54331	4.44611	0.0488889	1	TGFB1	BH	glm	control_TGFB1	1	1	746.142	1.53013	not
SLC22A15	0.913025	4.52066	4.4244	0.0490036	1	TGFB1	BH	glm	control_TGFB1	0.458	0.609	22.9538	1.88299	not
ENSECAG00000009605	0.98675	3.05701	4.36288	0.0490258	1	TGFB1	BH	glm	control_TGFB1	0.241	0.393	8.32246	1.98172	not
RPH3AL	1.02155	3.09369	4.35673	0.0491482	1	TGFB1	BH	glm	control_TGFB1	0.252	0.384	8.53678	2.0301	not
TBC1D21	2.08979	-0.634413	4.5095	0.0491909	1	TGFB1	BH	glm	control_TGFB1	0.009	0.031	0.644203	4.25685	not
ACVR1C	2.08979	-0.634413	4.5095	0.0491909	1	TGFB1	BH	glm	control_TGFB1	0.009	0.024	0.644203	4.25685	not
MLLT3	0.923829	3.8403	4.46656	0.0492545	1	TGFB1	BH	glm	control_TGFB1	0.321	0.466	14.3234	1.89714	not
AKAP7	-1.63863	0.308496	4.48808	0.0496722	1	TGFB1	BH	glm	control_TGFB1	0.071	0.02	1.23842	0.321161	not
ENSECAG00000059078	-0.951963	3.13051	4.34112	0.0499133	1	TGFB1	BH	glm	control_TGFB1	0.42	0.183	8.75746	0.516929	not
GLG1	0.7027	6.23013	4.39749	0.0500304	1	TGFB1	BH	glm	control_TGFB1	0.908	0.909	75.0685	1.62755	not
HEXIM1	-0.837899	4.12923	4.38256	0.0500616	1	TGFB1	BH	glm	control_TGFB1	0.594	0.382	17.4993	0.559458	not
SMAD1	-0.742201	4.68488	4.37165	0.0500933	1	TGFB1	BH	glm	control_TGFB1	0.712	0.493	25.721	0.597826	not
PPFIBP1	0.684189	6.23813	4.39268	0.0501519	1	TGFB1	BH	glm	control_TGFB1	0.953	0.933	75.4858	1.6068	not
DNAJB11	0.606896	6.48738	4.39179	0.0501564	1	TGFB1	BH	glm	control_TGFB1	0.938	0.967	89.7212	1.52298	not
TCF21	1.74198	-0.115161	4.46093	0.0502903	1	TGFB1	BH	glm	control_TGFB1	0.017	0.038	0.923279	3.34493	not
ERLEC1	0.616675	7.59631	4.37316	0.0505913	1	TGFB1	BH	glm	control_TGFB1	0.998	1	193.516	1.53334	not
NUP188	-0.83331	4.97616	4.36467	0.0506615	1	TGFB1	BH	glm	control_TGFB1	0.852	0.58	31.4755	0.56124	not
TMEM65	0.638564	6.4623	4.36936	0.0506919	1	TGFB1	BH	glm	control_TGFB1	0.892	0.926	88.1753	1.55678	not
SYNPO2	-0.656515	6.37005	4.35561	0.0508294	1	TGFB1	BH	glm	control_TGFB1	0.941	0.813	82.7136	0.634409	not
ATP5IF1	-0.643109	8.08121	4.36235	0.0508503	1	TGFB1	BH	glm	control_TGFB1	1	1	270.824	0.640331	not
P2RY8	-4.42265	-1.52472	4.43546	0.0508784	1	TGFB1	BH	glm	control_TGFB1	0.014	0	0.347547	0.0466282	not
ENSECAG00000028442	-4.42265	-1.52472	4.43546	0.0508784	1	TGFB1	BH	glm	control_TGFB1	0.011	0	0.347547	0.0466282	not
HCN1	-4.42265	-1.52472	4.43546	0.0508784	1	TGFB1	BH	glm	control_TGFB1	0.005	0	0.347547	0.0466282	not
PRKCQ	-4.42265	-1.52472	4.43546	0.0508784	1	TGFB1	BH	glm	control_TGFB1	0.014	0	0.347547	0.0466282	not
LGALS1	-0.690908	12.9311	4.3576	0.0509614	1	TGFB1	BH	glm	control_TGFB1	1	1	7809.8	0.619464	not
ENSECAG00000045061	0.871819	3.83295	4.31085	0.0511014	1	TGFB1	BH	glm	control_TGFB1	0.28	0.306	14.2506	1.82997	not
PAK2	0.631941	6.6349	4.33531	0.0515095	1	TGFB1	BH	glm	control_TGFB1	0.976	0.976	99.381	1.54965	not
HMCN1	0.738531	5.06957	4.32816	0.0516148	1	TGFB1	BH	glm	control_TGFB1	0.418	0.527	33.5808	1.66848	not
FZD1	-0.751491	5.09653	4.31979	0.0516551	1	TGFB1	BH	glm	control_TGFB1	0.833	0.571	34.2144	0.593989	not
SHPRH	0.84637	4.57777	4.32439	0.0516972	1	TGFB1	BH	glm	control_TGFB1	0.615	0.65	23.8806	1.79797	not
BCL6B	-1.01062	3.0394	4.2423	0.0517582	1	TGFB1	BH	glm	control_TGFB1	0.403	0.221	8.22148	0.496334	not
TP53I3	1.17062	4.7477	4.53422	0.0517711	1	TGFB1	BH	glm	control_TGFB1	0.544	0.487	26.8657	2.25108	not
ZNF536	1.76522	0.104504	4.34617	0.0518547	1	TGFB1	BH	glm	control_TGFB1	0.018	0.053	1.07512	3.39926	not
EPS8L2	-3.05289	-1.12322	4.38927	0.051965	1	TGFB1	BH	glm	control_TGFB1	0.018	0.002	0.459068	0.1205	not
PALMD	-0.800165	5.45688	4.28737	0.0519704	1	TGFB1	BH	glm	control_TGFB1	0.792	0.652	43.9222	0.574284	not
KCNMA1	0.863357	4.05508	4.27179	0.0519914	1	TGFB1	BH	glm	control_TGFB1	0.377	0.437	16.6227	1.81927	not
CYP2C111	1.0311	2.57365	4.34016	0.0520601	1	TGFB1	BH	glm	control_TGFB1	0.147	0.223	5.95313	2.04358	not
CIDEC	-2.1374	-0.489771	4.37074	0.0521215	1	TGFB1	BH	glm	control_TGFB1	0.041	0.007	0.712138	0.22729	not
TSPAN12	0.916245	4.658	4.29587	0.0523337	1	TGFB1	BH	glm	control_TGFB1	0.538	0.714	25.2463	1.8872	not
PAPSS2	0.774126	5.32719	4.30201	0.0523487	1	TGFB1	BH	glm	control_TGFB1	0.691	0.79	40.1461	1.71015	not
SLC25A11	-0.700501	6.3291	4.30097	0.05236	1	TGFB1	BH	glm	control_TGFB1	0.982	0.947	80.3985	0.615358	not
B4GALT6	-0.784287	4.694	4.28673	0.0523967	1	TGFB1	BH	glm	control_TGFB1	0.697	0.484	25.8842	0.580639	not
NKAIN3	2.29144	-0.89254	4.35947	0.0526805	1	TGFB1	BH	glm	control_TGFB1	0.006	0.016	0.538665	4.89543	not
HADHB	-0.663412	6.29496	4.28597	0.0526952	1	TGFB1	BH	glm	control_TGFB1	0.983	0.933	78.5182	0.631383	not
SGF29	-1.03622	3.07477	4.21337	0.0527532	1	TGFB1	BH	glm	control_TGFB1	0.403	0.232	8.42553	0.487603	not
LCOR	0.770148	5.58737	4.28229	0.0528244	1	TGFB1	BH	glm	control_TGFB1	0.779	0.708	48.0803	1.70545	not
ZNF251	-1.17194	2.16397	4.29947	0.0529541	1	TGFB1	BH	glm	control_TGFB1	0.255	0.114	4.48147	0.443825	not
ITGA2B	-1.47494	0.643986	4.32486	0.0530494	1	TGFB1	BH	glm	control_TGFB1	0.097	0.031	1.56264	0.359749	not
HIVEP3	0.917022	4.57579	4.25119	0.0531071	1	TGFB1	BH	glm	control_TGFB1	0.462	0.629	23.8478	1.88821	not
CADM1	-0.777394	5.68343	4.24977	0.053199	1	TGFB1	BH	glm	control_TGFB1	0.785	0.639	51.3904	0.58342	not
STRA6	-0.661527	6.28159	4.26388	0.0532162	1	TGFB1	BH	glm	control_TGFB1	0.864	0.774	77.7943	0.632209	not
ENSECAG00000033624	1.90795	-0.451685	4.33391	0.0533033	1	TGFB1	BH	glm	control_TGFB1	0.008	0.027	0.731188	3.75275	not
LZTS3	-1.19445	1.11668	4.2402	0.0533414	1	TGFB1	BH	glm	control_TGFB1	0.117	0.049	2.16847	0.436952	not
SLC2A9	-0.906508	3.5839	4.21772	0.0534252	1	TGFB1	BH	glm	control_TGFB1	0.427	0.266	11.9912	0.533475	not
NAV3	0.571044	7.54185	4.25651	0.0534552	1	TGFB1	BH	glm	control_TGFB1	0.938	0.94	186.348	1.4856	not
ZNF573	-1.73941	-0.185629	4.23959	0.0534926	1	TGFB1	BH	glm	control_TGFB1	0.041	0.013	0.879265	0.299493	not
EPAS1	-0.845961	4.61616	4.22587	0.0536122	1	TGFB1	BH	glm	control_TGFB1	0.583	0.437	24.5247	0.55634	not
GOLIM4	0.657948	5.8343	4.24878	0.0536659	1	TGFB1	BH	glm	control_TGFB1	0.812	0.841	57.0557	1.57784	not
ENSECAG00000008928	-0.625568	9.48597	4.23634	0.0539674	1	TGFB1	BH	glm	control_TGFB1	1	1	717.071	0.648164	not
FAT1	0.668412	5.82687	4.23581	0.0540048	1	TGFB1	BH	glm	control_TGFB1	0.802	0.873	56.7628	1.58932	not
ALG3	0.925125	3.56432	4.21697	0.0540865	1	TGFB1	BH	glm	control_TGFB1	0.339	0.431	11.8295	1.89885	not
ENSECAG00000010539	-0.600968	7.21999	4.22362	0.0543026	1	TGFB1	BH	glm	control_TGFB1	0.998	0.982	149.085	0.659312	not
PEPD	-0.760898	5.02201	4.21251	0.0544052	1	TGFB1	BH	glm	control_TGFB1	0.845	0.663	32.492	0.590129	not
ORMDL1	-0.589801	6.99021	4.2191	0.0544212	1	TGFB1	BH	glm	control_TGFB1	0.991	0.958	127.134	0.664435	not
ENSECAG00000033024	-0.87478	4.72893	4.1909	0.0544799	1	TGFB1	BH	glm	control_TGFB1	0.821	0.627	26.5186	0.545337	not
ENSECAG00000030750	-2.56688	-0.892895	4.28301	0.054569	1	TGFB1	BH	glm	control_TGFB1	0.029	0.004	0.538532	0.168769	not
CAMK2A	-2.56688	-0.892895	4.28301	0.054569	1	TGFB1	BH	glm	control_TGFB1	0.027	0.004	0.538532	0.168769	not
AOX1	-2.01297	-0.397805	4.28219	0.0545896	1	TGFB1	BH	glm	control_TGFB1	0.039	0.009	0.759012	0.247762	not
ENSECAG00000053688	-1.37277	1.09344	4.19489	0.0546922	1	TGFB1	BH	glm	control_TGFB1	0.123	0.042	2.13382	0.386148	not
SPATA20	-1.64498	0.183395	4.2417	0.0548716	1	TGFB1	BH	glm	control_TGFB1	0.067	0.011	1.13555	0.319751	not
ACVR2A	-0.747236	5.25878	4.19339	0.0550677	1	TGFB1	BH	glm	control_TGFB1	0.786	0.529	38.2868	0.595744	not
WDR5B	0.962196	2.74484	4.16344	0.0550745	1	TGFB1	BH	glm	control_TGFB1	0.194	0.264	6.70317	1.94827	not
SDCBP2	1.47343	0.119185	4.13746	0.0550946	1	TGFB1	BH	glm	control_TGFB1	0.023	0.051	1.08612	2.77681	not
LZTS2	-0.880379	4.16944	4.14934	0.0551388	1	TGFB1	BH	glm	control_TGFB1	0.694	0.426	17.994	0.543225	not
DDIT4	-0.610673	6.66735	4.18975	0.055195	1	TGFB1	BH	glm	control_TGFB1	0.914	0.853	101.642	0.654891	not
SORT1	1.30435	0.840247	4.1974	0.0552758	1	TGFB1	BH	glm	control_TGFB1	0.05	0.098	1.79036	2.46973	not
RPSA	-0.715059	10.9571	4.17276	0.055625	1	TGFB1	BH	glm	control_TGFB1	1	1	1988.03	0.60918	not
PRSS35	1.0487	2.49762	4.10948	0.055769	1	TGFB1	BH	glm	control_TGFB1	0.12	0.241	5.64753	2.06867	not
ENSECAG00000028572	-0.702081	7.10409	4.15788	0.05604	1	TGFB1	BH	glm	control_TGFB1	0.994	0.973	137.577	0.614685	not
OXTR	-1.61359	0.23056	4.208	0.0560624	1	TGFB1	BH	glm	control_TGFB1	0.068	0.02	1.17329	0.326785	not
SDF2L1	0.583372	7.09067	4.15624	0.0560687	1	TGFB1	BH	glm	control_TGFB1	0.977	0.996	136.303	1.49835	not
NAP1L5	1.12269	1.84019	4.16057	0.0561045	1	TGFB1	BH	glm	control_TGFB1	0.105	0.185	3.58056	2.17752	not
ACAT1	-0.666771	5.98426	4.15453	0.0561336	1	TGFB1	BH	glm	control_TGFB1	0.927	0.821	63.3053	0.629915	not
ELAPOR2	1.95439	-0.559674	4.22108	0.0561568	1	TGFB1	BH	glm	control_TGFB1	0.009	0.036	0.678456	3.87553	not
ENSECAG00000057665	1.95439	-0.559674	4.22108	0.0561568	1	TGFB1	BH	glm	control_TGFB1	0.009	0.029	0.678456	3.87553	not
AHR	-0.97462	4.52593	4.11337	0.0561658	1	TGFB1	BH	glm	control_TGFB1	0.647	0.371	23.0378	0.508874	not
BNIP3	-0.55854	8.75042	4.15053	0.0562192	1	TGFB1	BH	glm	control_TGFB1	0.994	0.998	430.664	0.678989	not
GOLM1	0.670788	5.62831	4.14463	0.0564091	1	TGFB1	BH	glm	control_TGFB1	0.824	0.899	49.464	1.59194	not
CMAH	-0.875249	3.47431	4.09317	0.056516	1	TGFB1	BH	glm	control_TGFB1	0.412	0.239	11.114	0.54516	not
IFT88	0.770587	4.71244	4.13735	0.0566059	1	TGFB1	BH	glm	control_TGFB1	0.555	0.614	26.2172	1.70596	not
MAGI1	-0.710707	5.61904	4.13354	0.0566482	1	TGFB1	BH	glm	control_TGFB1	0.794	0.612	49.1471	0.61102	not
ENSECAG00000054116	-1.25827	1.31026	4.12822	0.0567086	1	TGFB1	BH	glm	control_TGFB1	0.141	0.06	2.47986	0.418045	not
CYP1B1	-0.957808	2.82725	4.11648	0.0569585	1	TGFB1	BH	glm	control_TGFB1	0.27	0.156	7.09722	0.514839	not
SMG6	0.700884	5.40077	4.12098	0.0570202	1	TGFB1	BH	glm	control_TGFB1	0.736	0.877	42.2468	1.6255	not
HSD17B8	-0.757864	4.66711	4.10831	0.0570541	1	TGFB1	BH	glm	control_TGFB1	0.791	0.553	25.4062	0.591371	not
ENSECAG00000020152	-0.714572	10.9179	4.11297	0.057237	1	TGFB1	BH	glm	control_TGFB1	1	1	1934.72	0.609386	not
PPP1R27	0.995939	3.0476	4.07309	0.0572635	1	TGFB1	BH	glm	control_TGFB1	0.179	0.337	8.26837	1.99438	not
SERPINB6	-0.656804	8.12104	4.11048	0.0573075	1	TGFB1	BH	glm	control_TGFB1	0.998	0.991	278.405	0.634282	not
NOP53	-0.8218	5.11916	4.09278	0.0574814	1	TGFB1	BH	glm	control_TGFB1	0.912	0.672	34.7554	0.565736	not
TENM2	-1.09892	1.69753	4.09925	0.057555	1	TGFB1	BH	glm	control_TGFB1	0.188	0.083	3.24345	0.466866	not
P4HA2	0.555656	8.10315	4.10119	0.0575615	1	TGFB1	BH	glm	control_TGFB1	1	1	274.973	1.46984	not
DCTN2	-0.647831	6.85128	4.10171	0.0575659	1	TGFB1	BH	glm	control_TGFB1	0.995	0.984	115.462	0.638239	not
BIRC6	0.602777	7.02027	4.10096	0.0575701	1	TGFB1	BH	glm	control_TGFB1	0.98	0.975	129.811	1.51864	not
SELENOW	-0.693667	8.79622	4.09224	0.0578097	1	TGFB1	BH	glm	control_TGFB1	1	1	444.555	0.61828	not
TAOK1	0.68057	6.2792	4.08917	0.0579049	1	TGFB1	BH	glm	control_TGFB1	0.915	0.9	77.6652	1.60277	not
SOX5	-1.06938	4.54659	4.06339	0.0579444	1	TGFB1	BH	glm	control_TGFB1	0.492	0.223	23.37	0.476524	not
SIAE	-1.26905	1.33081	4.15051	0.0580319	1	TGFB1	BH	glm	control_TGFB1	0.152	0.062	2.51544	0.414932	not
C9	-2.11076	-0.554608	4.15049	0.0580323	1	TGFB1	BH	glm	control_TGFB1	0.02	0.007	0.680842	0.231525	not
NAALADL1	-0.921422	3.1384	4.04382	0.0580426	1	TGFB1	BH	glm	control_TGFB1	0.391	0.205	8.80547	0.527988	not
MATK	0.897577	3.47105	4.02673	0.0580883	1	TGFB1	BH	glm	control_TGFB1	0.28	0.406	11.0889	1.86293	not
AJUBA	-0.702271	4.93855	4.06868	0.0580985	1	TGFB1	BH	glm	control_TGFB1	0.783	0.585	30.6657	0.614604	not
TMEM71	1.53408	0.0377371	4.09202	0.058308	1	TGFB1	BH	glm	control_TGFB1	0.023	0.051	1.0265	2.89604	not
LPAR4	-1.52374	0.413835	4.13976	0.0583239	1	TGFB1	BH	glm	control_TGFB1	0.059	0.022	1.33222	0.347783	not
RNF145	0.704691	5.48625	4.07311	0.0583664	1	TGFB1	BH	glm	control_TGFB1	0.721	0.757	44.8257	1.6298	not
CDADC1	0.769656	5.15569	4.07149	0.0584144	1	TGFB1	BH	glm	control_TGFB1	0.617	0.79	35.6464	1.70486	not
NEDD4	0.75386	5.45767	4.06964	0.0584725	1	TGFB1	BH	glm	control_TGFB1	0.78	0.815	43.9464	1.6863	not
NFIA	-0.844516	4.54398	4.03675	0.0584885	1	TGFB1	BH	glm	control_TGFB1	0.667	0.435	23.3278	0.556897	not
PFN4	0.922318	2.55255	4.02337	0.0586622	1	TGFB1	BH	glm	control_TGFB1	0.167	0.243	5.8667	1.89516	not
ABCA10	-1.81137	-0.177096	4.126	0.0587	1	TGFB1	BH	glm	control_TGFB1	0.047	0.013	0.884482	0.284919	not
FGF18	0.952315	3.24185	4.00705	0.058773	1	TGFB1	BH	glm	control_TGFB1	0.252	0.355	9.46008	1.93497	not
MAZ	-0.806202	4.23642	4.02824	0.0587864	1	TGFB1	BH	glm	control_TGFB1	0.691	0.442	18.8491	0.571885	not
KIF21A	1.12889	1.3278	3.98762	0.058827	1	TGFB1	BH	glm	control_TGFB1	0.059	0.114	2.51019	2.18691	not
GFPT1	0.793575	6.59663	4.12055	0.0588966	1	TGFB1	BH	glm	control_TGFB1	0.941	0.946	96.7793	1.73336	not
SMARCD3	-0.774255	5.41926	4.03816	0.0589212	1	TGFB1	BH	glm	control_TGFB1	0.874	0.783	42.7916	0.58469	not
LIN7A	1.08594	4.67898	4.22448	0.0589523	1	TGFB1	BH	glm	control_TGFB1	0.492	0.549	25.616	2.12276	not
ICMT	0.814411	4.24723	4.03961	0.0591461	1	TGFB1	BH	glm	control_TGFB1	0.48	0.641	18.9908	1.75858	not
GFRA1	4.09937	-1.77585	4.10884	0.0591734	1	TGFB1	BH	glm	control_TGFB1	0	0.007	0.292023	17.1409	not
ENSECAG00000019629	4.09937	-1.77585	4.10884	0.0591734	1	TGFB1	BH	glm	control_TGFB1	0	0.009	0.292023	17.1409	not
ENSECAG00000046698	4.09937	-1.77585	4.10884	0.0591734	1	TGFB1	BH	glm	control_TGFB1	0	0.007	0.292023	17.1409	not
ENSECAG00000054152	4.09937	-1.77585	4.10884	0.0591734	1	TGFB1	BH	glm	control_TGFB1	0	0.009	0.292023	17.1409	not
CMYA5	4.09937	-1.77585	4.10884	0.0591734	1	TGFB1	BH	glm	control_TGFB1	0	0.007	0.292023	17.1409	not
GTF2A1L	4.09937	-1.77585	4.10884	0.0591734	1	TGFB1	BH	glm	control_TGFB1	0	0.009	0.292023	17.1409	not
SLAIN1	4.09937	-1.77585	4.10884	0.0591734	1	TGFB1	BH	glm	control_TGFB1	0	0.009	0.292023	17.1409	not
CLDN4	4.09937	-1.77585	4.10884	0.0591734	1	TGFB1	BH	glm	control_TGFB1	0	0.009	0.292023	17.1409	not
CETN4	-0.942251	3.49664	4.00297	0.0593634	1	TGFB1	BH	glm	control_TGFB1	0.433	0.279	11.2874	0.52042	not
PACSIN3	-0.681383	5.34728	4.03402	0.0594154	1	TGFB1	BH	glm	control_TGFB1	0.861	0.714	40.709	0.623567	not
CA2	0.913887	3.46814	3.96843	0.0595006	1	TGFB1	BH	glm	control_TGFB1	0.195	0.364	11.0666	1.88412	not
OAT	0.611712	7.32898	4.03083	0.0595436	1	TGFB1	BH	glm	control_TGFB1	0.986	0.996	160.784	1.52807	not
ETV1	0.720158	4.49746	4.02817	0.0596473	1	TGFB1	BH	glm	control_TGFB1	0.392	0.487	22.5876	1.64736	not
ENSECAG00000033662	0.690925	4.85663	4.0273	0.0596766	1	TGFB1	BH	glm	control_TGFB1	0.368	0.469	28.9728	1.61432	not
CFAP20DC	0.79814	4.8741	4.02368	0.0596934	1	TGFB1	BH	glm	control_TGFB1	0.505	0.667	29.3259	1.73886	not
ZC3HAV1	-0.889896	3.66787	4.03084	0.0597545	1	TGFB1	BH	glm	control_TGFB1	0.524	0.317	12.7098	0.539653	not
HSCB	-0.906417	3.38978	3.97843	0.059766	1	TGFB1	BH	glm	control_TGFB1	0.486	0.264	10.4815	0.533508	not
PTGR1	-1.07212	2.51773	4.06397	0.0597748	1	TGFB1	BH	glm	control_TGFB1	0.297	0.143	5.7268	0.47562	not
PLSCR1	-1.13961	1.96898	4.0638	0.0598102	1	TGFB1	BH	glm	control_TGFB1	0.233	0.1	3.9149	0.453881	not
CBX4	-0.790919	5.05612	4.01349	0.0599637	1	TGFB1	BH	glm	control_TGFB1	0.726	0.567	33.2694	0.577976	not
ENSECAG00000009507	-0.789784	5.97213	4.01608	0.0599677	1	TGFB1	BH	glm	control_TGFB1	0.967	0.897	62.7754	0.578431	not
CEP63	-0.846901	4.37721	3.97651	0.0600967	1	TGFB1	BH	glm	control_TGFB1	0.638	0.471	20.7813	0.555978	not
FERMT3	-1.67058	0.045331	4.0595	0.0601331	1	TGFB1	BH	glm	control_TGFB1	0.055	0.016	1.03192	0.314127	not
ECM2	0.78862	4.56503	4.00165	0.060213	1	TGFB1	BH	glm	control_TGFB1	0.524	0.663	23.6707	1.72742	not
ALDH3B1	-0.574581	6.57669	4.00346	0.060342	1	TGFB1	BH	glm	control_TGFB1	0.936	0.866	95.4509	0.671481	not
SPTBN1	-0.592463	7.2109	4.00279	0.0603582	1	TGFB1	BH	glm	control_TGFB1	0.991	0.951	148.148	0.66321	not
ENSECAG00000043329	-1.62371	0.131271	4.04425	0.0605532	1	TGFB1	BH	glm	control_TGFB1	0.059	0.016	1.09526	0.3245	not
TMEM123	-0.691289	6.00705	3.99473	0.0605893	1	TGFB1	BH	glm	control_TGFB1	0.921	0.875	64.3135	0.6193	not
IL17RE	-1.47101	0.494871	4.03928	0.0606427	1	TGFB1	BH	glm	control_TGFB1	0.086	0.027	1.40919	0.360731	not
CP	1.22404	1.22898	3.993	0.0607721	1	TGFB1	BH	glm	control_TGFB1	0.044	0.074	2.34401	2.33601	not
LPCAT2	0.750216	4.78453	3.98041	0.060864	1	TGFB1	BH	glm	control_TGFB1	0.424	0.543	27.5606	1.68204	not
TPI1	-0.577446	9.65983	3.98493	0.060875	1	TGFB1	BH	glm	control_TGFB1	1	1	808.906	0.670149	not
FRMPD3	1.07034	2.18281	3.97004	0.0609982	1	TGFB1	BH	glm	control_TGFB1	0.112	0.187	4.54038	2.09992	not
ENSECAG00000053770	-1.31206	1.30353	4.00064	0.0612162	1	TGFB1	BH	glm	control_TGFB1	0.112	0.045	2.46832	0.402745	not
PDGFRB	-0.620592	6.07244	3.97164	0.0612879	1	TGFB1	BH	glm	control_TGFB1	0.945	0.761	67.2955	0.650404	not
SIGMAR1	-0.757529	6.02375	3.97116	0.0612931	1	TGFB1	BH	glm	control_TGFB1	0.912	0.85	65.0622	0.591508	not
SLC25A23	-0.90875	2.98074	3.94019	0.0613078	1	TGFB1	BH	glm	control_TGFB1	0.382	0.199	7.8939	0.532647	not
POFUT2	0.688315	5.5506	3.96746	0.0614208	1	TGFB1	BH	glm	control_TGFB1	0.844	0.873	46.8703	1.6114	not
ENSECAG00000055953	-0.673043	5.3277	3.95959	0.0615975	1	TGFB1	BH	glm	control_TGFB1	0.882	0.668	40.1603	0.627183	not
HINT2	-0.582278	6.71374	3.95338	0.0618312	1	TGFB1	BH	glm	control_TGFB1	0.994	0.955	104.963	0.667908	not
ENSECAG00000042978	-2.95631	-1.17289	4.01415	0.0618659	1	TGFB1	BH	glm	control_TGFB1	0.02	0.002	0.443531	0.128843	not
ENSECAG00000002256	-2.95631	-1.17289	4.01415	0.0618659	1	TGFB1	BH	glm	control_TGFB1	0.009	0.002	0.443531	0.128843	not
AURKB	-2.95631	-1.17289	4.01415	0.0618659	1	TGFB1	BH	glm	control_TGFB1	0.02	0.002	0.443531	0.128843	not
CHI3L1	-2.95631	-1.17289	4.01415	0.0618659	1	TGFB1	BH	glm	control_TGFB1	0.015	0.002	0.443531	0.128843	not
ENSECAG00000035870	1.07	1.69801	3.94338	0.061916	1	TGFB1	BH	glm	control_TGFB1	0.102	0.152	3.24454	2.09944	not
ENSECAG00000042372	-0.544362	9.16794	3.9497	0.0619225	1	TGFB1	BH	glm	control_TGFB1	1	1	575.208	0.685695	not
ENSECAG00000056693	-0.584953	7.52083	3.94928	0.0619381	1	TGFB1	BH	glm	control_TGFB1	0.962	0.889	183.652	0.666671	not
MBOAT2	0.936222	2.69127	3.88574	0.0621852	1	TGFB1	BH	glm	control_TGFB1	0.167	0.246	6.45883	1.91351	not
C1QTNF12	-1.25185	1.02397	3.92418	0.0622822	1	TGFB1	BH	glm	control_TGFB1	0.112	0.045	2.03351	0.419909	not
PLPP4	-1.55687	0.256831	3.9989	0.0623128	1	TGFB1	BH	glm	control_TGFB1	0.068	0.022	1.19485	0.339888	not
MBP	-1.55687	0.256831	3.9989	0.0623128	1	TGFB1	BH	glm	control_TGFB1	0.071	0.02	1.19485	0.339888	not
ENSECAG00000046144	2.08967	-0.803424	3.99788	0.0623429	1	TGFB1	BH	glm	control_TGFB1	0.008	0.029	0.572988	4.25652	not
LBH	-0.807453	5.56627	3.92349	0.0623831	1	TGFB1	BH	glm	control_TGFB1	0.865	0.683	47.3822	0.57139	not
FAM110C	0.727689	5.01418	3.93141	0.0624338	1	TGFB1	BH	glm	control_TGFB1	0.586	0.746	32.316	1.65598	not
EFEMP2	-0.562404	8.19657	3.93253	0.0624416	1	TGFB1	BH	glm	control_TGFB1	1	1	293.369	0.677173	not
MAP1A	-0.614883	7.00394	3.93269	0.0624513	1	TGFB1	BH	glm	control_TGFB1	0.988	0.962	128.35	0.652983	not
ANKH	-0.735921	4.65732	3.91138	0.062533	1	TGFB1	BH	glm	control_TGFB1	0.636	0.447	25.2343	0.600435	not
KHDRBS2	2.26845	-1.03949	3.94351	0.0625829	1	TGFB1	BH	glm	control_TGFB1	0.003	0.013	0.486501	4.81805	not
DOK6	0.583342	6.34235	3.92543	0.0626649	1	TGFB1	BH	glm	control_TGFB1	0.77	0.875	81.1403	1.49832	not
WDR87	0.929547	2.19358	3.87045	0.062669	1	TGFB1	BH	glm	control_TGFB1	0.123	0.174	4.5744	1.90468	not
LHFPL2	-0.84748	7.69128	4.091	0.0627219	1	TGFB1	BH	glm	control_TGFB1	0.976	0.857	206.684	0.555755	not
ENSECAG00000047393	-1.36753	0.769354	3.96069	0.0629107	1	TGFB1	BH	glm	control_TGFB1	0.098	0.031	1.70451	0.387554	not
LMOD2	1.8418	-0.488719	3.97828	0.0629232	1	TGFB1	BH	glm	control_TGFB1	0.012	0.038	0.712658	3.58457	not
RPS6KA2	0.556976	7.37179	3.91504	0.062978	1	TGFB1	BH	glm	control_TGFB1	0.977	0.995	165.626	1.47118	not
CD96	1.27678	1.01895	3.96828	0.0632217	1	TGFB1	BH	glm	control_TGFB1	0.048	0.096	2.02644	2.42298	not
SPAG16	-1.2077	1.05518	3.86444	0.0632828	1	TGFB1	BH	glm	control_TGFB1	0.102	0.042	2.07798	0.432959	not
CABCOCO1	-1.21733	1.39528	3.94597	0.0632925	1	TGFB1	BH	glm	control_TGFB1	0.121	0.053	2.63039	0.430077	not
PROM2	-4.26116	-1.5919	3.96107	0.0634378	1	TGFB1	BH	glm	control_TGFB1	0.012	0	0.331734	0.0521509	not
ENSECAG00000051690	-4.26116	-1.5919	3.96107	0.0634378	1	TGFB1	BH	glm	control_TGFB1	0.011	0	0.331734	0.0521509	not
ENSECAG00000050162	-4.26116	-1.5919	3.96107	0.0634378	1	TGFB1	BH	glm	control_TGFB1	0.012	0	0.331734	0.0521509	not
ABCA6	-4.26116	-1.5919	3.96107	0.0634378	1	TGFB1	BH	glm	control_TGFB1	0.011	0	0.331734	0.0521509	not
ELFN2	-4.26116	-1.5919	3.96107	0.0634378	1	TGFB1	BH	glm	control_TGFB1	0.012	0	0.331734	0.0521509	not
TRMT9B	-4.26116	-1.5919	3.96107	0.0634378	1	TGFB1	BH	glm	control_TGFB1	0.012	0	0.331734	0.0521509	not
ENSECAG00000032923	-0.79254	3.77991	3.86032	0.0636963	1	TGFB1	BH	glm	control_TGFB1	0.55	0.322	13.7362	0.577327	not
SP100	-0.957158	3.74538	3.88872	0.0637139	1	TGFB1	BH	glm	control_TGFB1	0.464	0.272	13.4114	0.515071	not
GTF2H4	-0.769704	5.52386	3.88495	0.0638251	1	TGFB1	BH	glm	control_TGFB1	0.903	0.799	46.0095	0.586538	not
FOXP4	0.848386	3.25444	3.86878	0.0638605	1	TGFB1	BH	glm	control_TGFB1	0.274	0.386	9.543	1.80049	not
ENSECAG00000045443	-0.984827	2.17086	3.84704	0.0639859	1	TGFB1	BH	glm	control_TGFB1	0.189	0.107	4.50291	0.505286	not
LIN7B	0.774432	4.45729	3.86874	0.0642366	1	TGFB1	BH	glm	control_TGFB1	0.545	0.674	21.9674	1.71052	not
CDO1	1.16498	1.00061	3.88847	0.0643527	1	TGFB1	BH	glm	control_TGFB1	0.047	0.074	2.00084	2.24231	not
VRK3	-0.782603	5.06342	3.8569	0.0644966	1	TGFB1	BH	glm	control_TGFB1	0.812	0.672	33.438	0.581317	not
ENSECAG00000012514	-2.85528	-1.24348	3.89085	0.0644986	1	TGFB1	BH	glm	control_TGFB1	0.015	0.002	0.422353	0.13819	not
ILDR2	1.09553	1.81701	3.85293	0.0645891	1	TGFB1	BH	glm	control_TGFB1	0.109	0.163	3.52351	2.13692	not
ZNF217	-0.814075	4.31492	3.82749	0.0645993	1	TGFB1	BH	glm	control_TGFB1	0.638	0.444	19.9031	0.568773	not
SUCLG2	-0.668413	6.40569	3.86159	0.0646468	1	TGFB1	BH	glm	control_TGFB1	0.976	0.906	84.7824	0.629198	not
ENSECAG00000056239	3.03458	-1.46414	3.91919	0.0647112	1	TGFB1	BH	glm	control_TGFB1	0.002	0.013	0.362452	8.19408	not
CAMK4	3.03458	-1.46414	3.91919	0.0647112	1	TGFB1	BH	glm	control_TGFB1	0.002	0.011	0.362452	8.19408	not
H2AC5	3.03458	-1.46414	3.91919	0.0647112	1	TGFB1	BH	glm	control_TGFB1	0.002	0.014	0.362452	8.19408	not
TTBK1	3.03458	-1.46414	3.91919	0.0647112	1	TGFB1	BH	glm	control_TGFB1	0.002	0.014	0.362452	8.19408	not
DGKG	1.12955	1.49054	3.8638	0.0647328	1	TGFB1	BH	glm	control_TGFB1	0.065	0.114	2.80995	2.18791	not
ACP2	-0.798695	5.30203	3.85346	0.0647335	1	TGFB1	BH	glm	control_TGFB1	0.877	0.759	39.4521	0.574869	not
TTC32	0.658563	5.69001	3.85902	0.0647368	1	TGFB1	BH	glm	control_TGFB1	0.788	0.9	51.6253	1.57851	not
SRR	-0.802043	3.75906	3.82632	0.0652994	1	TGFB1	BH	glm	control_TGFB1	0.491	0.31	13.5391	0.573537	not
SLC6A9	-0.752462	4.55072	3.82406	0.065359	1	TGFB1	BH	glm	control_TGFB1	0.679	0.514	23.4371	0.59359	not
PCK2	-0.762893	5.86941	3.83685	0.065389	1	TGFB1	BH	glm	control_TGFB1	0.926	0.855	58.4613	0.589313	not
NAV2	-0.824291	3.85608	3.80225	0.0656182	1	TGFB1	BH	glm	control_TGFB1	0.464	0.257	14.4809	0.56476	not
ENSECAG00000054716	1.17235	0.98663	3.77944	0.0656617	1	TGFB1	BH	glm	control_TGFB1	0.056	0.105	1.98155	2.25378	not
WNT10B	-0.875017	3.71607	3.79065	0.0656866	1	TGFB1	BH	glm	control_TGFB1	0.521	0.312	13.1416	0.545247	not
RBPMS	-0.557869	7.76467	3.82855	0.0656928	1	TGFB1	BH	glm	control_TGFB1	1	0.996	217.47	0.679305	not
CD9	-0.55935	7.57746	3.82468	0.0658171	1	TGFB1	BH	glm	control_TGFB1	1	1	191.004	0.678608	not
LSMEM2	-1.63592	0.0241521	3.86938	0.0658185	1	TGFB1	BH	glm	control_TGFB1	0.062	0.016	1.01688	0.321766	not
IFIT3	-1.70349	-0.10143	3.88162	0.0658789	1	TGFB1	BH	glm	control_TGFB1	0.041	0.013	0.932109	0.307042	not
STOX1	1.42053	0.396625	3.88141	0.0658856	1	TGFB1	BH	glm	control_TGFB1	0.033	0.071	1.31642	2.67684	not
SNAI2	-0.980477	2.78064	3.77876	0.0662391	1	TGFB1	BH	glm	control_TGFB1	0.333	0.178	6.87158	0.506812	not
GNL2	-0.574405	6.49563	3.81099	0.066273	1	TGFB1	BH	glm	control_TGFB1	0.948	0.915	90.2357	0.671563	not
PCDH19	1.44911	0.299559	3.86793	0.0663106	1	TGFB1	BH	glm	control_TGFB1	0.024	0.043	1.23077	2.73039	not
PLSCR4	-1.1307	1.61732	3.82709	0.0664549	1	TGFB1	BH	glm	control_TGFB1	0.167	0.071	3.06805	0.456693	not
ENSECAG00000037085	1.29673	0.607654	3.79503	0.0664912	1	TGFB1	BH	glm	control_TGFB1	0.038	0.074	1.52378	2.45671	not
HYI	-0.906648	3.27849	3.75717	0.0665173	1	TGFB1	BH	glm	control_TGFB1	0.444	0.245	9.7034	0.533423	not
LRRC8D	0.805138	5.49754	3.80066	0.0666007	1	TGFB1	BH	glm	control_TGFB1	0.706	0.837	45.1778	1.74731	not
RNF144A	1.01604	2.78536	3.80505	0.0667016	1	TGFB1	BH	glm	control_TGFB1	0.198	0.299	6.89409	2.02236	not
LTBP3	-0.79976	4.24552	3.78028	0.0667653	1	TGFB1	BH	glm	control_TGFB1	0.618	0.46	18.9683	0.574445	not
SIK1	-0.771184	4.67101	3.76511	0.0667848	1	TGFB1	BH	glm	control_TGFB1	0.574	0.46	25.4751	0.585936	not
EIF3F	-0.5321	8.72196	3.79017	0.066934	1	TGFB1	BH	glm	control_TGFB1	1	1	422.252	0.691547	not
PCNX1	0.752301	4.71976	3.78557	0.0670742	1	TGFB1	BH	glm	control_TGFB1	0.592	0.638	26.3505	1.68448	not
SGCB	0.642622	5.49962	3.78581	0.0671075	1	TGFB1	BH	glm	control_TGFB1	0.812	0.85	45.2428	1.56116	not
KCNJ2	-1.28843	0.940208	3.7448	0.0672427	1	TGFB1	BH	glm	control_TGFB1	0.083	0.038	1.91881	0.409398	not
TRIM35	0.737365	4.97742	3.76297	0.0675063	1	TGFB1	BH	glm	control_TGFB1	0.727	0.803	31.5032	1.66713	not
ENKD1	-1.0465	2.20252	3.75573	0.0675654	1	TGFB1	BH	glm	control_TGFB1	0.282	0.127	4.60282	0.484142	not
ENSECAG00000038005	1.05464	2.64922	3.78328	0.0676459	1	TGFB1	BH	glm	control_TGFB1	0.161	0.297	6.27327	2.0772	not
ENSECAG00000058069	-0.568844	9.71525	3.76298	0.0678337	1	TGFB1	BH	glm	control_TGFB1	1	1	840.584	0.674157	not
RHBDF1	-0.772484	4.14779	3.74654	0.0678434	1	TGFB1	BH	glm	control_TGFB1	0.638	0.393	17.726	0.585408	not
CCL20	1.04376	2.44878	3.81955	0.0678625	1	TGFB1	BH	glm	control_TGFB1	0.027	0.018	5.45955	2.06159	not
GRIA4	2.34499	-1.09664	3.81908	0.0678779	1	TGFB1	BH	glm	control_TGFB1	0.005	0.016	0.467606	5.08058	not
WNT7B	2.34499	-1.09664	3.81908	0.0678779	1	TGFB1	BH	glm	control_TGFB1	0.005	0.022	0.467606	5.08058	not
ENSECAG00000029050	2.34499	-1.09664	3.81908	0.0678779	1	TGFB1	BH	glm	control_TGFB1	0.005	0.022	0.467606	5.08058	not
MYL10	2.34499	-1.09664	3.81908	0.0678779	1	TGFB1	BH	glm	control_TGFB1	0.005	0.02	0.467606	5.08058	not
NDUFC1	-0.554431	6.94924	3.76143	0.0678956	1	TGFB1	BH	glm	control_TGFB1	0.998	0.975	123.575	0.680926	not
TIPIN	0.785739	3.91647	3.75111	0.0679957	1	TGFB1	BH	glm	control_TGFB1	0.394	0.543	15.0999	1.72398	not
ENSECAG00000030211	-0.559583	7.4968	3.75615	0.0680674	1	TGFB1	BH	glm	control_TGFB1	1	0.998	180.619	0.678498	not
CA11	-1.40616	0.331591	3.7406	0.0682578	1	TGFB1	BH	glm	control_TGFB1	0.071	0.025	1.2584	0.377315	not
FHAD1	-0.962095	2.81274	3.68261	0.0682834	1	TGFB1	BH	glm	control_TGFB1	0.329	0.181	7.02618	0.513311	not
ZNF227	-1.0605	1.79921	3.7064	0.0683177	1	TGFB1	BH	glm	control_TGFB1	0.198	0.092	3.4803	0.479466	not
DROSHA	1.0901	3.57484	3.71643	0.0684046	1	TGFB1	BH	glm	control_TGFB1	0.273	0.491	11.9161	2.12889	not
SLC43A2	0.975776	1.89662	3.7029	0.0684083	1	TGFB1	BH	glm	control_TGFB1	0.086	0.132	3.7234	1.9667	not
DPYD	-1.30005	0.895327	3.7823	0.0685099	1	TGFB1	BH	glm	control_TGFB1	0.074	0.04	1.86003	0.406113	not
S100A12	-1.91494	-0.456188	3.79676	0.0686086	1	TGFB1	BH	glm	control_TGFB1	0.036	0.007	0.728909	0.265182	not
TMEM232	-1.91494	-0.456188	3.79676	0.0686086	1	TGFB1	BH	glm	control_TGFB1	0.038	0.009	0.728909	0.265182	not
MAGI3	-0.640339	5.71265	3.70719	0.0688	1	TGFB1	BH	glm	control_TGFB1	0.695	0.667	52.442	0.641562	not
H2BC26	0.871228	3.33073	3.69348	0.0688299	1	TGFB1	BH	glm	control_TGFB1	0.286	0.328	10.0612	1.82922	not
ENSECAG00000051140	1.39134	0.432837	3.78794	0.0688995	1	TGFB1	BH	glm	control_TGFB1	0.03	0.065	1.34989	2.62322	not
CLASP1	0.766793	5.65018	3.72798	0.0690414	1	TGFB1	BH	glm	control_TGFB1	0.789	0.775	50.2196	1.70148	not
USP54	0.774239	4.31237	3.72051	0.0690828	1	TGFB1	BH	glm	control_TGFB1	0.444	0.567	19.868	1.71029	not
CHSY1	0.735921	4.90577	3.71578	0.0693777	1	TGFB1	BH	glm	control_TGFB1	0.586	0.687	29.9767	1.66546	not
GCNT4	0.895922	3.20085	3.68287	0.0693883	1	TGFB1	BH	glm	control_TGFB1	0.235	0.359	9.19501	1.8608	not
ITGA11	-0.890672	3.52887	3.69011	0.0694534	1	TGFB1	BH	glm	control_TGFB1	0.432	0.261	11.5424	0.539363	not
COMP	1.74643	-0.421187	3.77077	0.0694709	1	TGFB1	BH	glm	control_TGFB1	0.014	0.036	0.74681	3.35526	not
TADA3	-0.667505	5.2627	3.70433	0.0696536	1	TGFB1	BH	glm	control_TGFB1	0.877	0.736	38.391	0.629595	not
HAPLN2	1.35717	0.349571	3.69569	0.069703	1	TGFB1	BH	glm	control_TGFB1	0.029	0.063	1.27418	2.56182	not
HNRNPDL	-0.667659	7.93277	3.70761	0.0697213	1	TGFB1	BH	glm	control_TGFB1	1	1	244.345	0.629527	not
ASAP3	-1.16225	1.29079	3.69184	0.0697917	1	TGFB1	BH	glm	control_TGFB1	0.145	0.06	2.44663	0.446815	not
ENSECAG00000031100	-0.593351	6.42006	3.69881	0.0700339	1	TGFB1	BH	glm	control_TGFB1	0.976	0.951	85.6307	0.662802	not
ENSECAG00000031664	-0.760506	7.07798	3.74441	0.07017	1	TGFB1	BH	glm	control_TGFB1	1	0.989	135.109	0.590289	not
MLYCD	-0.856598	3.40797	3.65891	0.0701929	1	TGFB1	BH	glm	control_TGFB1	0.474	0.286	10.6146	0.552253	not
SRPK3	1.44614	0.237031	3.74904	0.0702016	1	TGFB1	BH	glm	control_TGFB1	0.027	0.062	1.17856	2.72478	not
IQCB1	-0.600214	6.10712	3.69159	0.0702865	1	TGFB1	BH	glm	control_TGFB1	0.927	0.842	68.9331	0.659656	not
UBE2U	-2.18922	-0.768675	3.74398	0.0703729	1	TGFB1	BH	glm	control_TGFB1	0.029	0.005	0.586956	0.21927	not
ENSECAG00000020914	-0.684824	5.41214	3.68321	0.0704418	1	TGFB1	BH	glm	control_TGFB1	0.915	0.804	42.5812	0.622082	not
GAS2L2	-1.8107	-0.336597	3.74009	0.070505	1	TGFB1	BH	glm	control_TGFB1	0.042	0.011	0.791907	0.285053	not
IL17RC	-0.850318	3.51219	3.6459	0.0706526	1	TGFB1	BH	glm	control_TGFB1	0.527	0.319	11.4097	0.554663	not
AGTPBP1	1.1689	1.82983	3.63105	0.0707741	1	TGFB1	BH	glm	control_TGFB1	0.074	0.152	3.55496	2.24841	not
TNIK	0.779927	4.78081	3.64481	0.0708314	1	TGFB1	BH	glm	control_TGFB1	0.486	0.645	27.4895	1.71704	not
ENHO	-0.782543	5.10781	3.67315	0.0708665	1	TGFB1	BH	glm	control_TGFB1	0.785	0.659	34.483	0.581341	not
ST6GAL1	0.849145	3.93882	3.63717	0.070878	1	TGFB1	BH	glm	control_TGFB1	0.359	0.516	15.3357	1.80143	not
JUN	-0.645488	7.84768	3.67075	0.0709958	1	TGFB1	BH	glm	control_TGFB1	0.992	0.928	230.35	0.639276	not
ENSECAG00000021788	-1.4923	0.252981	3.70441	0.0712258	1	TGFB1	BH	glm	control_TGFB1	0.067	0.02	1.19167	0.355446	not
TNFRSF12A	0.585877	9.71164	3.66179	0.0713097	1	TGFB1	BH	glm	control_TGFB1	1	1	838.483	1.50095	not
KLK1	-0.73299	4.25322	3.63959	0.0714258	1	TGFB1	BH	glm	control_TGFB1	0.63	0.447	19.0698	0.601656	not
TP53INP1	-0.561449	7.04746	3.6577	0.0714646	1	TGFB1	BH	glm	control_TGFB1	0.988	0.893	132.281	0.677621	not
NOG	1.93207	-0.719609	3.70997	0.0715382	1	TGFB1	BH	glm	control_TGFB1	0.009	0.029	0.607262	3.81604	not
PRR16	0.949053	4.41052	3.6504	0.0715533	1	TGFB1	BH	glm	control_TGFB1	0.386	0.524	21.2666	1.9306	not
GABRB3	1.38022	0.219231	3.66504	0.0715854	1	TGFB1	BH	glm	control_TGFB1	0.023	0.049	1.16411	2.60308	not
CARMIL1	-0.685396	6.79904	3.64931	0.0717728	1	TGFB1	BH	glm	control_TGFB1	0.983	0.897	111.357	0.621835	not
LCORL	0.533277	7.18899	3.64198	0.0720171	1	TGFB1	BH	glm	control_TGFB1	0.971	0.957	145.916	1.44721	not
ADGRA2	-0.867974	3.8376	3.60539	0.0721682	1	TGFB1	BH	glm	control_TGFB1	0.544	0.375	14.2966	0.547916	not
INPP4B	0.925923	4.58369	3.60964	0.0724956	1	TGFB1	BH	glm	control_TGFB1	0.27	0.484	23.9789	1.8999	not
CSDC2	1.04125	1.99581	3.61702	0.0725857	1	TGFB1	BH	glm	control_TGFB1	0.124	0.178	3.98841	2.05801	not
NPAS3	-1.01671	2.18821	3.62708	0.0726084	1	TGFB1	BH	glm	control_TGFB1	0.164	0.071	4.5574	0.494243	not
SLC24A2	1.27904	2.9215	3.80672	0.0726877	1	TGFB1	BH	glm	control_TGFB1	0.094	0.237	7.57633	2.42677	not
HSP90AB1	-0.639367	9.85855	3.62254	0.0727138	1	TGFB1	BH	glm	control_TGFB1	1	1	928.368	0.641995	not
ATP2A3	-1.49967	0.221219	3.67624	0.0727164	1	TGFB1	BH	glm	control_TGFB1	0.065	0.022	1.16572	0.353635	not
EFCAB3	1.38603	0.37612	3.67394	0.0727973	1	TGFB1	BH	glm	control_TGFB1	0.026	0.047	1.29785	2.61359	not
CSRNP3	0.890392	3.59284	3.64513	0.0728265	1	TGFB1	BH	glm	control_TGFB1	0.114	0.31	12.0657	1.85368	not
CAPN8	-1.5688	0.0591636	3.66967	0.0729485	1	TGFB1	BH	glm	control_TGFB1	0.047	0.018	1.04186	0.33709	not
ASTN1	-0.923073	2.77444	3.61787	0.0730708	1	TGFB1	BH	glm	control_TGFB1	0.276	0.161	6.84209	0.527384	not
MPZL1	0.54762	6.9671	3.60427	0.0733845	1	TGFB1	BH	glm	control_TGFB1	0.989	0.993	125.114	1.46167	not
CNTN4	1.45753	0.266355	3.5537	0.0736466	1	TGFB1	BH	glm	control_TGFB1	0.021	0.04	1.20277	2.74638	not
ELL2	0.596167	6.1567	3.5964	0.0736785	1	TGFB1	BH	glm	control_TGFB1	0.865	0.891	71.343	1.51169	not
BEND5	-1.3157	0.692397	3.60515	0.0736801	1	TGFB1	BH	glm	control_TGFB1	0.083	0.029	1.61597	0.401729	not
ENSECAG00000007830	-0.899171	2.60234	3.59737	0.0738131	1	TGFB1	BH	glm	control_TGFB1	0.282	0.152	6.07272	0.536195	not
CWC15	-0.573712	7.03604	3.59063	0.0738923	1	TGFB1	BH	glm	control_TGFB1	0.997	0.996	131.238	0.671886	not
CD180	-2.8528	-1.22448	3.63888	0.074048	1	TGFB1	BH	glm	control_TGFB1	0.018	0.002	0.427951	0.138428	not
ENSECAG00000054448	-2.8528	-1.22448	3.63888	0.074048	1	TGFB1	BH	glm	control_TGFB1	0.02	0.002	0.427951	0.138428	not
ENSECAG00000021086	-0.595514	6.88177	3.58538	0.0740912	1	TGFB1	BH	glm	control_TGFB1	0.997	0.993	117.929	0.661809	not
MCM8	1.18571	0.947348	3.56618	0.0744443	1	TGFB1	BH	glm	control_TGFB1	0.053	0.083	1.92832	2.27475	not
CD34	-1.9973	-0.620364	3.62469	0.0745612	1	TGFB1	BH	glm	control_TGFB1	0.032	0.007	0.650507	0.250468	not
DCDC2	-1.9973	-0.620364	3.62469	0.0745612	1	TGFB1	BH	glm	control_TGFB1	0.035	0.007	0.650507	0.250468	not
GNAO1	1.44285	0.171603	3.62466	0.0745622	1	TGFB1	BH	glm	control_TGFB1	0.026	0.054	1.12631	2.71857	not
ADAM15	-0.954861	2.70955	3.55627	0.0746169	1	TGFB1	BH	glm	control_TGFB1	0.341	0.174	6.54118	0.515891	not
MSI2	0.66971	5.45417	3.56949	0.0746808	1	TGFB1	BH	glm	control_TGFB1	0.791	0.828	43.8398	1.59075	not
MEGF6	-1.39737	0.449052	3.60643	0.074681	1	TGFB1	BH	glm	control_TGFB1	0.079	0.027	1.36514	0.379619	not
ENSECAG00000050309	0.635364	5.48311	3.56619	0.0747293	1	TGFB1	BH	glm	control_TGFB1	0.7	0.783	44.728	1.55333	not
TBC1D2B	0.782945	4.33254	3.56569	0.0747724	1	TGFB1	BH	glm	control_TGFB1	0.48	0.524	20.1477	1.72064	not
BLTP3B	0.647669	5.76399	3.56708	0.0747797	1	TGFB1	BH	glm	control_TGFB1	0.87	0.882	54.342	1.56663	not
LGALS3BP	-1.07976	1.69484	3.5811	0.0749288	1	TGFB1	BH	glm	control_TGFB1	0.161	0.08	3.23741	0.473107	not
PTBP2	0.569954	6.94612	3.5612	0.074978	1	TGFB1	BH	glm	control_TGFB1	0.97	0.96	123.308	1.48448	not
SPOCK1	1.28674	0.695871	3.61081	0.0750673	1	TGFB1	BH	glm	control_TGFB1	0.035	0.063	1.61986	2.43977	not
GLI3	-0.818758	3.9927	3.52372	0.0754576	1	TGFB1	BH	glm	control_TGFB1	0.52	0.332	15.9192	0.56693	not
P4HTM	-0.971958	2.44683	3.51524	0.0756139	1	TGFB1	BH	glm	control_TGFB1	0.3	0.154	5.45217	0.509814	not
ENSECAG00000049181	-0.786256	4.50269	3.50969	0.0757572	1	TGFB1	BH	glm	control_TGFB1	0.773	0.531	22.6696	0.579847	not
ACSF2	-0.839057	3.30462	3.51532	0.0757757	1	TGFB1	BH	glm	control_TGFB1	0.45	0.246	9.88074	0.559009	not
RPL15	-0.72708	11.4701	3.53814	0.0758424	1	TGFB1	BH	glm	control_TGFB1	1	1	2836.88	0.604125	not
ENSECAG00000031647	-1.23724	1.02357	3.58353	0.0760738	1	TGFB1	BH	glm	control_TGFB1	0.123	0.045	2.03294	0.424184	not
ATP5MC2	-0.523305	8.75358	3.53157	0.0760934	1	TGFB1	BH	glm	control_TGFB1	1	1	431.607	0.695776	not
TPBGL	-1.19329	1.2427	3.5621	0.076223	1	TGFB1	BH	glm	control_TGFB1	0.142	0.053	2.36641	0.437306	not
NOL8	0.593573	6.3217	3.52637	0.0762986	1	TGFB1	BH	glm	control_TGFB1	0.93	0.9	79.9871	1.50898	not
SLF1	0.883914	3.04481	3.48834	0.076373	1	TGFB1	BH	glm	control_TGFB1	0.217	0.312	8.2524	1.84537	not
TYMS	-0.861462	3.20559	3.47614	0.0764116	1	TGFB1	BH	glm	control_TGFB1	0.309	0.179	9.22525	0.550394	not
FNIP1	0.613118	7.14198	3.52186	0.0764664	1	TGFB1	BH	glm	control_TGFB1	0.942	0.937	141.238	1.52956	not
MEMO1	0.607126	5.91547	3.5214	0.076505	1	TGFB1	BH	glm	control_TGFB1	0.9	0.906	60.3578	1.52322	not
EEF2K	-0.916129	2.85939	3.51088	0.0765104	1	TGFB1	BH	glm	control_TGFB1	0.302	0.17	7.25709	0.529929	not
ZNF782	1.21122	1.09729	3.50462	0.0767603	1	TGFB1	BH	glm	control_TGFB1	0.058	0.1	2.13952	2.31534	not
SMAP2	-0.659191	5.49472	3.5047	0.0769621	1	TGFB1	BH	glm	control_TGFB1	0.826	0.754	45.0896	0.633233	not
ENSECAG00000057834	-0.923812	2.5382	3.51643	0.0771198	1	TGFB1	BH	glm	control_TGFB1	0.226	0.136	5.80862	0.527114	not
NDFIP1	0.512394	8.2744	3.50429	0.0771415	1	TGFB1	BH	glm	control_TGFB1	1	1	309.63	1.42642	not
DNTTIP2	-0.58721	6.84909	3.4947	0.0775343	1	TGFB1	BH	glm	control_TGFB1	0.997	0.973	115.288	0.665629	not
NDST4	0.990602	2.31656	3.48199	0.0776804	1	TGFB1	BH	glm	control_TGFB1	0.082	0.152	4.98142	1.98701	not
COL5A3	-2.36204	-0.943897	3.5311	0.077786	1	TGFB1	BH	glm	control_TGFB1	0.021	0.004	0.519827	0.194516	not
ENSECAG00000033958	-0.578315	7.75833	3.48009	0.0780997	1	TGFB1	BH	glm	control_TGFB1	0.997	0.989	216.516	0.669746	not
EEF1A1	-0.591683	12.6884	3.4789	0.0781322	1	TGFB1	BH	glm	control_TGFB1	1	1	6600.66	0.663568	not
AHRR	-0.928678	2.77775	3.43829	0.0781466	1	TGFB1	BH	glm	control_TGFB1	0.298	0.147	6.85782	0.52534	not
EPHA5	2.3863	-1.20643	3.45953	0.0784149	1	TGFB1	BH	glm	control_TGFB1	0.002	0.011	0.433341	5.22814	not
VGLL2	1.48045	-0.151134	3.47992	0.0785812	1	TGFB1	BH	glm	control_TGFB1	0.02	0.042	0.900543	2.79035	not
SYBU	-2.74197	-1.29926	3.48568	0.078603	1	TGFB1	BH	glm	control_TGFB1	0.015	0.002	0.406334	0.149481	not
SAMHD1	0.848948	3.95488	3.44021	0.0790733	1	TGFB1	BH	glm	control_TGFB1	0.389	0.509	15.5074	1.80119	not
ENSECAG00000049214	1.22626	0.952946	3.44389	0.0791463	1	TGFB1	BH	glm	control_TGFB1	0.053	0.096	1.93582	2.3396	not
TRMT2B	0.914413	2.56084	3.4458	0.079186	1	TGFB1	BH	glm	control_TGFB1	0.183	0.264	5.90049	1.8848	not
RERG	-2.78567	-1.19011	3.49539	0.0792214	1	TGFB1	BH	glm	control_TGFB1	0.018	0.002	0.43827	0.14502	not
ENSECAG00000008967	-1.43712	0.0756446	3.44358	0.079226	1	TGFB1	BH	glm	control_TGFB1	0.056	0.018	1.05383	0.369304	not
TM9SF2	0.541665	6.80494	3.44808	0.0793594	1	TGFB1	BH	glm	control_TGFB1	0.968	0.982	111.812	1.45565	not
YIF1A	0.546598	6.36714	3.44442	0.0795161	1	TGFB1	BH	glm	control_TGFB1	0.955	0.973	82.547	1.46064	not
VPS54	0.899437	4.58181	3.42866	0.0796151	1	TGFB1	BH	glm	control_TGFB1	0.577	0.601	23.9476	1.86534	not
FAM227B	-1.57663	-0.051584	3.48787	0.0797307	1	TGFB1	BH	glm	control_TGFB1	0.042	0.014	0.964876	0.335265	not
ENSECAG00000056897	-1.62642	-0.148131	3.48783	0.0797323	1	TGFB1	BH	glm	control_TGFB1	0.047	0.014	0.902419	0.323891	not
NFE2L3	-0.596751	6.4372	3.43896	0.0797421	1	TGFB1	BH	glm	control_TGFB1	0.989	0.958	86.6541	0.661241	not
CCDC96	-1.83671	-0.39499	3.43016	0.0797478	1	TGFB1	BH	glm	control_TGFB1	0.041	0.009	0.760495	0.27996	not
IL21R	0.966688	2.51572	3.42918	0.0797859	1	TGFB1	BH	glm	control_TGFB1	0.192	0.255	5.71883	1.95435	not
ITIH5	-1.28671	0.731327	3.41237	0.0799267	1	TGFB1	BH	glm	control_TGFB1	0.089	0.031	1.66017	0.409885	not
ENSECAG00000031434	-4.07929	-1.66261	3.48177	0.0799709	1	TGFB1	BH	glm	control_TGFB1	0.011	0	0.315868	0.0591576	not
ENSECAG00000046188	-4.07929	-1.66261	3.48177	0.0799709	1	TGFB1	BH	glm	control_TGFB1	0.011	0	0.315868	0.0591576	not
SYCE2	-4.07929	-1.66261	3.48177	0.0799709	1	TGFB1	BH	glm	control_TGFB1	0.011	0	0.315868	0.0591576	not
ENSECAG00000054560	-4.07929	-1.66261	3.48177	0.0799709	1	TGFB1	BH	glm	control_TGFB1	0.009	0	0.315868	0.0591576	not
SLC9C2	-4.07929	-1.66261	3.48177	0.0799709	1	TGFB1	BH	glm	control_TGFB1	0.011	0	0.315868	0.0591576	not
ENSECAG00000030459	-4.07929	-1.66261	3.48177	0.0799709	1	TGFB1	BH	glm	control_TGFB1	0.009	0	0.315868	0.0591576	not
BIN2	-4.07929	-1.66261	3.48177	0.0799709	1	TGFB1	BH	glm	control_TGFB1	0.009	0	0.315868	0.0591576	not
SCN1A	-4.07929	-1.66261	3.48177	0.0799709	1	TGFB1	BH	glm	control_TGFB1	0.006	0	0.315868	0.0591576	not
ENSECAG00000032835	-4.07929	-1.66261	3.48177	0.0799709	1	TGFB1	BH	glm	control_TGFB1	0.011	0	0.315868	0.0591576	not
ABI3	1.10642	1.10211	3.3831	0.0801174	1	TGFB1	BH	glm	control_TGFB1	0.059	0.101	2.14669	2.15311	not
NFIX	-0.739484	4.37133	3.40053	0.080143	1	TGFB1	BH	glm	control_TGFB1	0.705	0.511	20.6968	0.598953	not
FNDC1	1.41197	0.267511	3.40665	0.0803296	1	TGFB1	BH	glm	control_TGFB1	0.015	0.029	1.20373	2.66101	not
PGGHG	-1.3447	0.529836	3.46877	0.0804857	1	TGFB1	BH	glm	control_TGFB1	0.091	0.029	1.44377	0.393736	not
ENSECAG00000030463	0.707406	5.20031	3.41433	0.0806468	1	TGFB1	BH	glm	control_TGFB1	0.747	0.761	36.7663	1.63287	not
KDELR1	0.522376	7.29963	3.41034	0.0808877	1	TGFB1	BH	glm	control_TGFB1	1	1	157.546	1.43632	not
TAF1D	-0.696332	5.77572	3.40643	0.0809611	1	TGFB1	BH	glm	control_TGFB1	0.93	0.832	54.7855	0.617139	not
OAS3	-1.46342	-0.0142291	3.39719	0.0811328	1	TGFB1	BH	glm	control_TGFB1	0.053	0.018	0.990186	0.362632	not
RPL38	-0.527332	10.2678	3.40157	0.081244	1	TGFB1	BH	glm	control_TGFB1	1	1	1232.84	0.693837	not
ENSECAG00000046275	0.711962	4.83734	3.38316	0.0814682	1	TGFB1	BH	glm	control_TGFB1	0.477	0.609	28.5881	1.63803	not
DEXI	1.68028	-0.457406	3.4388	0.081687	1	TGFB1	BH	glm	control_TGFB1	0.014	0.036	0.728295	3.2049	not
KCNMB2	0.730951	5.15703	3.38129	0.0817274	1	TGFB1	BH	glm	control_TGFB1	0.586	0.614	35.6797	1.65973	not
ASCC2	0.802512	3.26841	3.35362	0.0820376	1	TGFB1	BH	glm	control_TGFB1	0.327	0.38	9.63583	1.74414	not
HEG1	0.571324	5.78639	3.38068	0.0821138	1	TGFB1	BH	glm	control_TGFB1	0.698	0.768	55.192	1.48589	not
ENSECAG00000045439	-0.575286	11.5237	3.3805	0.0821167	1	TGFB1	BH	glm	control_TGFB1	1	1	2944.27	0.671153	not
GRB14	-0.881668	2.69474	3.35605	0.0821675	1	TGFB1	BH	glm	control_TGFB1	0.247	0.156	6.47435	0.54274	not
WIPI1	0.574003	6.42924	3.3777	0.0822488	1	TGFB1	BH	glm	control_TGFB1	0.924	0.957	86.1774	1.48865	not
HTR7	0.992553	2.04294	3.3708	0.0822935	1	TGFB1	BH	glm	control_TGFB1	0.1	0.176	4.12085	1.9897	not
CLIC1	-0.610521	7.09731	3.37358	0.0824218	1	TGFB1	BH	glm	control_TGFB1	0.998	0.987	136.932	0.65496	not
PLCH1	2.17769	-1.06112	3.39597	0.0825205	1	TGFB1	BH	glm	control_TGFB1	0.005	0.013	0.479258	4.52427	not
ZNF428	-0.745295	4.30904	3.35609	0.0826587	1	TGFB1	BH	glm	control_TGFB1	0.632	0.493	19.8222	0.596546	not
ADAMTS15	-1.20105	1.04598	3.41474	0.0826666	1	TGFB1	BH	glm	control_TGFB1	0.126	0.049	2.06476	0.434957	not
MATN4	-1.02152	1.92857	3.33721	0.0827563	1	TGFB1	BH	glm	control_TGFB1	0.183	0.096	3.80677	0.492598	not
ENSECAG00000031736	-1.19347	1.16013	3.35262	0.0828189	1	TGFB1	BH	glm	control_TGFB1	0.129	0.051	2.23478	0.43725	not
PARP14	-0.710395	5.1495	3.35678	0.0829318	1	TGFB1	BH	glm	control_TGFB1	0.844	0.563	35.4939	0.611153	not
KIF9	0.78958	4.9313	3.35417	0.0832426	1	TGFB1	BH	glm	control_TGFB1	0.63	0.717	30.5119	1.72857	not
CACNA1H	-1.17549	1.15651	3.4007	0.0832448	1	TGFB1	BH	glm	control_TGFB1	0.124	0.054	2.22917	0.442733	not
FKBP1B	1.10946	0.880048	3.35824	0.0833244	1	TGFB1	BH	glm	control_TGFB1	0.047	0.087	1.84044	2.15764	not
ZBTB41	-0.576146	5.82303	3.35127	0.0833421	1	TGFB1	BH	glm	control_TGFB1	0.956	0.839	56.6119	0.670753	not
FAM210B	0.638488	5.03741	3.35089	0.0833923	1	TGFB1	BH	glm	control_TGFB1	0.706	0.766	32.8405	1.5567	not
IBA57	-0.729722	3.98629	3.33654	0.0836292	1	TGFB1	BH	glm	control_TGFB1	0.592	0.38	15.8487	0.60302	not
MAP2K1	0.661382	5.84646	3.34422	0.0836711	1	TGFB1	BH	glm	control_TGFB1	0.871	0.922	57.5388	1.5816	not
ENSECAG00000008501	1.14229	1.2019	3.38678	0.0838227	1	TGFB1	BH	glm	control_TGFB1	0.068	0.094	2.30043	2.20731	not
MPHOSPH10	-0.600687	6.17331	3.33834	0.0839174	1	TGFB1	BH	glm	control_TGFB1	0.968	0.918	72.1689	0.65944	not
CSKMT	-0.67787	4.61654	3.32468	0.0839337	1	TGFB1	BH	glm	control_TGFB1	0.767	0.516	24.5311	0.625087	not
VEGFA	0.70333	4.76348	3.32775	0.0840763	1	TGFB1	BH	glm	control_TGFB1	0.624	0.643	27.1612	1.62826	not
ZFAND5	-0.603809	7.11477	3.33279	0.0841519	1	TGFB1	BH	glm	control_TGFB1	0.991	0.987	138.599	0.658015	not
MAP3K13	0.786212	4.01833	3.3205	0.0841584	1	TGFB1	BH	glm	control_TGFB1	0.488	0.553	16.2046	1.72454	not
ENSECAG00000024902	-0.649945	10.5759	3.33062	0.0842272	1	TGFB1	BH	glm	control_TGFB1	1	1	1526.41	0.637305	not
ENSECAG00000022868	-0.697835	4.67201	3.31777	0.0843062	1	TGFB1	BH	glm	control_TGFB1	0.741	0.514	25.4926	0.616497	not
ENSECAG00000040042	-0.903573	2.35921	3.29779	0.0844024	1	TGFB1	BH	glm	control_TGFB1	0.245	0.13	5.13091	0.534561	not
TSPAN6	0.555566	6.44043	3.32668	0.0844115	1	TGFB1	BH	glm	control_TGFB1	0.967	0.991	86.8486	1.46975	not
CABLES1	-1.26721	0.706851	3.35745	0.0844425	1	TGFB1	BH	glm	control_TGFB1	0.083	0.036	1.63224	0.415462	not
DENND1B	0.734756	4.5908	3.31581	0.0844515	1	TGFB1	BH	glm	control_TGFB1	0.603	0.636	24.0974	1.66412	not
MCTP1	-0.702894	4.43178	3.31755	0.0845332	1	TGFB1	BH	glm	control_TGFB1	0.547	0.382	21.5823	0.614339	not
GM2A	-0.925299	3.31175	3.30917	0.0845883	1	TGFB1	BH	glm	control_TGFB1	0.494	0.241	9.92973	0.526571	not
EMP3	-0.49394	8.02409	3.31819	0.0847636	1	TGFB1	BH	glm	control_TGFB1	0.995	0.971	260.311	0.710083	not
RBM43	-0.861733	2.87828	3.28749	0.0848223	1	TGFB1	BH	glm	control_TGFB1	0.365	0.185	7.35275	0.550291	not
SNX33	-0.932708	2.39962	3.32464	0.084945	1	TGFB1	BH	glm	control_TGFB1	0.312	0.134	5.27664	0.523874	not
PPP1R13L	0.841764	2.96924	3.28052	0.0852473	1	TGFB1	BH	glm	control_TGFB1	0.23	0.319	7.83124	1.79224	not
SPHK2	0.795948	4.40442	3.29772	0.0853295	1	TGFB1	BH	glm	control_TGFB1	0.559	0.672	21.1768	1.73622	not
RPL32	-0.669007	11.0526	3.30244	0.085447	1	TGFB1	BH	glm	control_TGFB1	1	1	2124.06	0.628939	not
TNN	1.07434	2.4342	3.25077	0.085641	1	TGFB1	BH	glm	control_TGFB1	0.135	0.255	5.40465	2.10575	not
RCAN1	0.496225	7.99025	3.29758	0.085661	1	TGFB1	BH	glm	control_TGFB1	0.967	0.991	254.275	1.41052	not
ENSECAG00000055038	-1.15549	1.16284	3.27456	0.0856832	1	TGFB1	BH	glm	control_TGFB1	0.132	0.051	2.23897	0.448912	not
ENSECAG00000028076	-1.48988	0.0499814	3.3285	0.0857722	1	TGFB1	BH	glm	control_TGFB1	0.056	0.018	1.03525	0.356043	not
P3H1	0.608356	6.3033	3.29181	0.0859303	1	TGFB1	BH	glm	control_TGFB1	0.929	0.964	78.9736	1.52452	not
ENSECAG00000016673	-0.623935	10.7597	3.28968	0.0860064	1	TGFB1	BH	glm	control_TGFB1	1	1	1733.74	0.648899	not
IGF1R	-0.608987	8.01775	3.28476	0.0862316	1	TGFB1	BH	glm	control_TGFB1	0.998	0.995	259.169	0.655657	not
GLRB	0.968458	2.49844	3.32864	0.0862887	1	TGFB1	BH	glm	control_TGFB1	0.174	0.261	5.65074	1.95675	not
ADRA1B	1.13908	0.918977	3.27508	0.0863294	1	TGFB1	BH	glm	control_TGFB1	0.047	0.089	1.89077	2.20241	not
MYOM3	1.47686	-0.0963414	3.32387	0.0864947	1	TGFB1	BH	glm	control_TGFB1	0.02	0.043	0.935402	2.78342	not
PRR7	-0.673726	4.64736	3.27301	0.0864962	1	TGFB1	BH	glm	control_TGFB1	0.748	0.554	25.0609	0.626885	not
NSA2	-0.52049	7.5385	3.27695	0.086576	1	TGFB1	BH	glm	control_TGFB1	1	0.998	185.915	0.697135	not
ENSECAG00000052307	2.22279	-1.15417	3.31967	0.0866765	1	TGFB1	BH	glm	control_TGFB1	0.005	0.018	0.449324	4.66794	not
FAM3B	2.22279	-1.15417	3.31967	0.0866765	1	TGFB1	BH	glm	control_TGFB1	0.005	0.011	0.449324	4.66794	not
TAGLN2	0.513642	9.96024	3.27311	0.0867392	1	TGFB1	BH	glm	control_TGFB1	1	1	996.165	1.42765	not
SRGAP1	0.500644	9.01065	3.27224	0.086778	1	TGFB1	BH	glm	control_TGFB1	0.995	0.998	515.795	1.41484	not
CCL28	1.84624	-0.764059	3.31656	0.0868117	1	TGFB1	BH	glm	control_TGFB1	0.009	0.025	0.588837	3.59563	not
ENSECAG00000019483	-0.83266	3.4695	3.24945	0.0868317	1	TGFB1	BH	glm	control_TGFB1	0.445	0.293	11.077	0.561493	not
ZNF649	-2.32511	-1.02247	3.31183	0.0870175	1	TGFB1	BH	glm	control_TGFB1	0.023	0.004	0.492271	0.19956	not
ADSS1	-2.32511	-1.02247	3.31183	0.0870175	1	TGFB1	BH	glm	control_TGFB1	0.024	0.002	0.492271	0.19956	not
SLCO6A1	2.18363	-1.12595	3.28848	0.0871362	1	TGFB1	BH	glm	control_TGFB1	0.003	0.014	0.458199	4.54296	not
KCNIP4	3.79858	-1.86727	3.30814	0.0871782	1	TGFB1	BH	glm	control_TGFB1	0	0.007	0.274092	13.9151	not
FGFR3	3.79858	-1.86727	3.30814	0.0871782	1	TGFB1	BH	glm	control_TGFB1	0	0.007	0.274092	13.9151	not
PRKCZ	3.79858	-1.86727	3.30814	0.0871782	1	TGFB1	BH	glm	control_TGFB1	0	0.007	0.274092	13.9151	not
ENSECAG00000023589	3.79858	-1.86727	3.30814	0.0871782	1	TGFB1	BH	glm	control_TGFB1	0	0.007	0.274092	13.9151	not
ENSECAG00000049914	3.79858	-1.86727	3.30814	0.0871782	1	TGFB1	BH	glm	control_TGFB1	0	0.007	0.274092	13.9151	not
LRRTM2	3.79858	-1.86727	3.30814	0.0871782	1	TGFB1	BH	glm	control_TGFB1	0	0.005	0.274092	13.9151	not
KCNK3	3.79858	-1.86727	3.30814	0.0871782	1	TGFB1	BH	glm	control_TGFB1	0	0.007	0.274092	13.9151	not
GRIN2B	3.79858	-1.86727	3.30814	0.0871782	1	TGFB1	BH	glm	control_TGFB1	0	0.002	0.274092	13.9151	not
KIAA1549L	3.79858	-1.86727	3.30814	0.0871782	1	TGFB1	BH	glm	control_TGFB1	0	0.005	0.274092	13.9151	not
ENSECAG00000032943	3.79858	-1.86727	3.30814	0.0871782	1	TGFB1	BH	glm	control_TGFB1	0	0.007	0.274092	13.9151	not
PSME4	0.661008	5.42224	3.25962	0.0873697	1	TGFB1	BH	glm	control_TGFB1	0.759	0.723	42.8802	1.58119	not
GADD45A	-0.527322	8.39547	3.25504	0.0875475	1	TGFB1	BH	glm	control_TGFB1	0.997	0.986	336.735	0.693842	not
RBPJ	0.523747	6.77292	3.24953	0.087801	1	TGFB1	BH	glm	control_TGFB1	0.965	0.973	109.359	1.43768	not
ENSECAG00000057731	-1.58628	-0.172118	3.2928	0.0878512	1	TGFB1	BH	glm	control_TGFB1	0.047	0.013	0.887538	0.333028	not
ANGPTL1	-1.09558	1.73826	3.26097	0.0879597	1	TGFB1	BH	glm	control_TGFB1	0.186	0.076	3.33633	0.467947	not
C1QTNF1	-0.653943	4.67534	3.22978	0.0880336	1	TGFB1	BH	glm	control_TGFB1	0.744	0.538	25.5515	0.635541	not
DOCK5	0.907802	2.36142	3.2038	0.0881324	1	TGFB1	BH	glm	control_TGFB1	0.147	0.201	5.13876	1.87618	not
HEYL	-2.24157	-1.08198	3.25094	0.0881401	1	TGFB1	BH	glm	control_TGFB1	0.02	0.004	0.472379	0.211455	not
NEGR1	1.39532	0.375348	3.24907	0.088205	1	TGFB1	BH	glm	control_TGFB1	0.015	0.036	1.29715	2.63046	not
DARS2	-1.78387	-0.484063	3.274	0.0882649	1	TGFB1	BH	glm	control_TGFB1	0.038	0.009	0.714961	0.290404	not
RPS6KA6	2.84967	-1.53808	3.28064	0.0883891	1	TGFB1	BH	glm	control_TGFB1	0.002	0.013	0.344345	7.20834	not
SLAMF7	2.84967	-1.53808	3.28064	0.0883891	1	TGFB1	BH	glm	control_TGFB1	0.002	0.013	0.344345	7.20834	not
CYTIP	2.84967	-1.53808	3.28064	0.0883891	1	TGFB1	BH	glm	control_TGFB1	0.002	0.011	0.344345	7.20834	not
ZPBP2	2.84967	-1.53808	3.28064	0.0883891	1	TGFB1	BH	glm	control_TGFB1	0.002	0.011	0.344345	7.20834	not
GPR179	2.84967	-1.53808	3.28064	0.0883891	1	TGFB1	BH	glm	control_TGFB1	0.002	0.013	0.344345	7.20834	not
HASPIN	2.84967	-1.53808	3.28064	0.0883891	1	TGFB1	BH	glm	control_TGFB1	0.002	0.013	0.344345	7.20834	not
SPEF2	-1.22598	0.81973	3.27608	0.0885916	1	TGFB1	BH	glm	control_TGFB1	0.088	0.038	1.76508	0.427508	not
COL1A2	0.623679	12.5485	3.22741	0.0887981	1	TGFB1	BH	glm	control_TGFB1	1	1	5990.62	1.5408	not
RHOB	-0.599335	6.46185	3.22693	0.0888363	1	TGFB1	BH	glm	control_TGFB1	0.958	0.891	88.1477	0.660058	not
DDX60L	-1.63959	-0.447384	3.22011	0.0889828	1	TGFB1	BH	glm	control_TGFB1	0.038	0.011	0.733371	0.320948	not
TRIB3	-0.551095	6.59908	3.22321	0.089006	1	TGFB1	BH	glm	control_TGFB1	0.947	0.862	96.9442	0.682502	not
BTF3	-0.513105	10.0789	3.2202	0.0891287	1	TGFB1	BH	glm	control_TGFB1	1	1	1081.57	0.700713	not
NETO2	0.804573	4.41124	3.20839	0.0892054	1	TGFB1	BH	glm	control_TGFB1	0.552	0.533	21.2773	1.74663	not
POLE2	-0.816425	3.35445	3.20262	0.0893343	1	TGFB1	BH	glm	control_TGFB1	0.45	0.279	10.228	0.567847	not
CDH13	0.558517	6.7205	3.21469	0.0893688	1	TGFB1	BH	glm	control_TGFB1	0.917	0.96	105.456	1.47275	not
IL34	-0.584777	5.79476	3.21312	0.0894465	1	TGFB1	BH	glm	control_TGFB1	0.9	0.788	55.5131	0.666752	not
IGDCC4	1.3952	0.0778276	3.25697	0.0894474	1	TGFB1	BH	glm	control_TGFB1	0.026	0.056	1.05543	2.63026	not
GAS2	1.53757	-0.392701	3.20209	0.0894676	1	TGFB1	BH	glm	control_TGFB1	0.015	0.033	0.761702	2.90305	not
ENSECAG00000032085	1.24291	0.378807	3.17847	0.089574	1	TGFB1	BH	glm	control_TGFB1	0.021	0.04	1.30027	2.36676	not
TNFSF10	0.823669	3.5708	3.20248	0.0895961	1	TGFB1	BH	glm	control_TGFB1	0.264	0.377	11.8828	1.7699	not
SPATA7	-0.615317	5.47991	3.20448	0.0898127	1	TGFB1	BH	glm	control_TGFB1	0.865	0.743	44.6289	0.652786	not
COL6A3	0.709963	4.46685	3.20307	0.0899117	1	TGFB1	BH	glm	control_TGFB1	0.418	0.431	22.1135	1.63576	not
PLD3	-0.566758	5.789	3.20229	0.0899795	1	TGFB1	BH	glm	control_TGFB1	0.918	0.803	55.2921	0.675132	not
C21H5orf22	0.746319	3.82195	3.19535	0.0901334	1	TGFB1	BH	glm	control_TGFB1	0.333	0.524	14.1424	1.67751	not
ENSECAG00000040992	2.43763	-1.33356	3.23956	0.0902349	1	TGFB1	BH	glm	control_TGFB1	0.003	0.016	0.396788	5.41751	not
ENSECAG00000008528	2.43763	-1.33356	3.23956	0.0902349	1	TGFB1	BH	glm	control_TGFB1	0.003	0.016	0.396788	5.41751	not
ENSECAG00000030892	-0.531805	11.2427	3.19562	0.0902646	1	TGFB1	BH	glm	control_TGFB1	1	1	2423.26	0.691689	not
KIF3C	0.793764	2.7684	3.17211	0.0903355	1	TGFB1	BH	glm	control_TGFB1	0.208	0.274	6.81352	1.73359	not
LNX2	-0.777572	4.25503	3.17219	0.0903536	1	TGFB1	BH	glm	control_TGFB1	0.608	0.435	19.0937	0.583348	not
ARHGAP45	-1.20936	0.433977	3.19059	0.0904217	1	TGFB1	BH	glm	control_TGFB1	0.071	0.027	1.35095	0.432461	not
RPL22	-0.582739	10.5194	3.19159	0.0904525	1	TGFB1	BH	glm	control_TGFB1	1	1	1467.77	0.667695	not
OLFML3	0.526316	7.75731	3.19152	0.0904568	1	TGFB1	BH	glm	control_TGFB1	1	0.995	216.363	1.44025	not
SLC35E4	0.729688	4.31704	3.17608	0.0907873	1	TGFB1	BH	glm	control_TGFB1	0.518	0.654	19.9323	1.65828	not
ARHGAP12	-0.546192	6.66182	3.18363	0.0907932	1	TGFB1	BH	glm	control_TGFB1	0.955	0.913	101.253	0.684825	not
ECI1	-0.525369	7.00013	3.18317	0.0908622	1	TGFB1	BH	glm	control_TGFB1	0.997	0.991	128.011	0.694781	not
PDE8A	-0.684235	6.39886	3.17974	0.0910155	1	TGFB1	BH	glm	control_TGFB1	0.905	0.9	84.3815	0.622336	not
ENSECAG00000008542	-0.672616	13.2756	3.17891	0.0910466	1	TGFB1	BH	glm	control_TGFB1	1	1	9916.14	0.627368	not
SESN2	-0.642601	4.89739	3.16855	0.0912402	1	TGFB1	BH	glm	control_TGFB1	0.761	0.6	29.8032	0.640557	not
FYB2	1.35041	0.00596305	3.18202	0.0912871	1	TGFB1	BH	glm	control_TGFB1	0.018	0.033	1.00414	2.54985	not
ZNF697	0.979261	1.61642	3.16584	0.0913379	1	TGFB1	BH	glm	control_TGFB1	0.089	0.156	3.06614	1.97145	not
KLHL7	-0.561268	6.00351	3.17263	0.0913581	1	TGFB1	BH	glm	control_TGFB1	0.903	0.813	64.1558	0.677706	not
ABHD17C	0.982548	2.16536	3.21227	0.0914865	1	TGFB1	BH	glm	control_TGFB1	0.133	0.197	4.48578	1.97595	not
ENSECAG00000054634	-1.82622	-0.72866	3.16974	0.0915008	1	TGFB1	BH	glm	control_TGFB1	0.029	0.007	0.603464	0.282002	not
MSTO1	-0.693616	5.08525	3.16316	0.0915408	1	TGFB1	BH	glm	control_TGFB1	0.818	0.668	33.948	0.618302	not
KIRREL2	2.17326	-1.17854	3.15762	0.0915773	1	TGFB1	BH	glm	control_TGFB1	0.005	0.018	0.441798	4.51041	not
C1RL	-0.964448	2.15689	3.11903	0.0918461	1	TGFB1	BH	glm	control_TGFB1	0.247	0.12	4.45952	0.512474	not
STXBP5L	-1.4491	0.107503	3.19205	0.0918709	1	TGFB1	BH	glm	control_TGFB1	0.032	0.011	1.07736	0.36625	not
FANK1	0.926055	2.71769	3.16064	0.0919151	1	TGFB1	BH	glm	control_TGFB1	0.174	0.245	6.57817	1.90007	not
FOCAD	0.611256	5.00084	3.15941	0.0920014	1	TGFB1	BH	glm	control_TGFB1	0.595	0.668	32.0187	1.52759	not
ID3	-0.546796	9.0962	3.15783	0.0920453	1	TGFB1	BH	glm	control_TGFB1	0.985	0.998	547.304	0.684539	not
HERC5	-1.14548	0.535594	3.13511	0.092107	1	TGFB1	BH	glm	control_TGFB1	0.07	0.031	1.44954	0.452038	not
CGREF1	0.624888	6.80794	3.15527	0.0921779	1	TGFB1	BH	glm	control_TGFB1	0.971	0.993	112.045	1.54209	not
TALDO1	-0.506709	8.24041	3.15461	0.0922009	1	TGFB1	BH	glm	control_TGFB1	1	1	302.42	0.703826	not
PIK3C2A	0.580117	5.48925	3.15405	0.0922565	1	TGFB1	BH	glm	control_TGFB1	0.756	0.795	44.9188	1.49497	not
FRMD4B	0.817451	3.15927	3.10933	0.0924424	1	TGFB1	BH	glm	control_TGFB1	0.242	0.386	8.93379	1.76229	not
RNF26	-0.824911	3.00743	3.12204	0.0926393	1	TGFB1	BH	glm	control_TGFB1	0.397	0.236	8.04131	0.564517	not
SLITRK2	-1.33006	0.445197	3.13609	0.0926893	1	TGFB1	BH	glm	control_TGFB1	0.071	0.025	1.3615	0.397752	not
ENSECAG00000055037	0.651626	5.23216	3.14434	0.0926938	1	TGFB1	BH	glm	control_TGFB1	0.77	0.764	37.5868	1.57094	not
SGSH	-1.01262	1.53953	3.12073	0.0927266	1	TGFB1	BH	glm	control_TGFB1	0.17	0.082	2.907	0.495644	not
ENSECAG00000047688	1.33327	0.504522	3.1494	0.0927849	1	TGFB1	BH	glm	control_TGFB1	0.032	0.067	1.41865	2.51973	not
EHF	2.38235	-1.30545	3.16769	0.0927951	1	TGFB1	BH	glm	control_TGFB1	0.003	0.016	0.404595	5.21386	not
TMEM38B	1.02966	1.38745	3.14026	0.092983	1	TGFB1	BH	glm	control_TGFB1	0.083	0.129	2.61615	2.04154	not
AURKA	0.715967	4.27112	3.13313	0.0930832	1	TGFB1	BH	glm	control_TGFB1	0.473	0.578	19.3079	1.64258	not
SOBP	0.826282	3.63708	3.11082	0.0931309	1	TGFB1	BH	glm	control_TGFB1	0.267	0.428	12.4414	1.77311	not
ENSECAG00000032009	1.08185	1.28493	3.09139	0.093142	1	TGFB1	BH	glm	control_TGFB1	0.076	0.101	2.4367	2.11675	not
HEATR9	-1.26207	0.578817	3.16352	0.0931502	1	TGFB1	BH	glm	control_TGFB1	0.086	0.033	1.49362	0.416947	not
ADAMTS10	-0.912458	2.84951	3.11598	0.0933897	1	TGFB1	BH	glm	control_TGFB1	0.345	0.201	7.20756	0.531279	not
B3GNT6	-2.04797	-0.846076	3.16999	0.0934665	1	TGFB1	BH	glm	control_TGFB1	0.026	0.005	0.556296	0.241824	not
ST6GALNAC5	2.76804	-1.5101	3.15352	0.0936376	1	TGFB1	BH	glm	control_TGFB1	0.002	0.011	0.351087	6.81184	not
DIAPH1	-0.729782	4.59472	3.1074	0.0936749	1	TGFB1	BH	glm	control_TGFB1	0.661	0.54	24.1629	0.602995	not
PARVB	1.35874	0.123205	3.165	0.0937038	1	TGFB1	BH	glm	control_TGFB1	0.027	0.054	1.08915	2.56462	not
THBS2	0.489156	8.97969	3.1228	0.0937319	1	TGFB1	BH	glm	control_TGFB1	1	1	504.844	1.40362	not
ACSS1	-1.10541	1.25453	3.14825	0.0938056	1	TGFB1	BH	glm	control_TGFB1	0.133	0.054	2.3859	0.464771	not
ADAMTS7	0.840049	3.33713	3.08816	0.09388	1	TGFB1	BH	glm	control_TGFB1	0.332	0.4	10.1059	1.79011	not
CDC42EP4	-0.804364	3.63138	3.08493	0.0940292	1	TGFB1	BH	glm	control_TGFB1	0.542	0.306	12.3923	0.572614	not
ENSECAG00000030502	-0.641402	7.47804	3.11692	0.0940385	1	TGFB1	BH	glm	control_TGFB1	0.959	0.967	178.285	0.641089	not
RCN2	0.548425	6.11999	3.11646	0.094064	1	TGFB1	BH	glm	control_TGFB1	0.941	0.962	69.5506	1.46249	not
TMEM256	-0.698224	5.27333	3.11119	0.0941598	1	TGFB1	BH	glm	control_TGFB1	0.889	0.761	38.675	0.616331	not
CPT1A	-0.926727	3.12741	3.11629	0.0942641	1	TGFB1	BH	glm	control_TGFB1	0.392	0.216	8.73868	0.52605	not
SLC23A2	0.638601	5.54015	3.1119	0.0942943	1	TGFB1	BH	glm	control_TGFB1	0.618	0.674	46.5318	1.55682	not
ENSECAG00000052012	0.891788	1.91844	3.078	0.0945084	1	TGFB1	BH	glm	control_TGFB1	0.106	0.149	3.78015	1.85547	not
PSMB2	-0.496741	8.2341	3.10659	0.0945269	1	TGFB1	BH	glm	control_TGFB1	1	0.998	301.101	0.708706	not
GLS	-0.50319	7.16984	3.10655	0.0945357	1	TGFB1	BH	glm	control_TGFB1	0.995	0.973	143.992	0.705545	not
AMT	-1.46557	-0.00340733	3.1451	0.0946561	1	TGFB1	BH	glm	control_TGFB1	0.056	0.018	0.997641	0.362091	not
PDLIM5	-0.523901	8.24728	3.10279	0.0947131	1	TGFB1	BH	glm	control_TGFB1	0.997	0.995	303.864	0.695488	not
ENSECAG00000052431	-1.25068	0.868393	3.09473	0.095025	1	TGFB1	BH	glm	control_TGFB1	0.1	0.034	1.82563	0.42025	not
ARVCF	1.53248	-0.328364	3.13638	0.0950769	1	TGFB1	BH	glm	control_TGFB1	0.017	0.038	0.796439	2.89283	not
RRP1B	0.680502	4.68225	3.08998	0.0951513	1	TGFB1	BH	glm	control_TGFB1	0.621	0.688	25.6742	1.6027	not
SAMD12	-0.777344	4.43928	3.05426	0.0953251	1	TGFB1	BH	glm	control_TGFB1	0.539	0.4	21.6948	0.58344	not
MDGA2	0.790372	4.38275	3.07831	0.0954191	1	TGFB1	BH	glm	control_TGFB1	0.229	0.333	20.8611	1.72952	not
SLC2A1	0.591568	5.15023	3.084	0.0956628	1	TGFB1	BH	glm	control_TGFB1	0.615	0.728	35.5118	1.50688	not
ENSECAG00000054420	-0.548571	9.49556	3.08346	0.0956706	1	TGFB1	BH	glm	control_TGFB1	1	1	721.854	0.683697	not
PDE7B	1.03322	1.33741	3.07525	0.0958205	1	TGFB1	BH	glm	control_TGFB1	0.052	0.087	2.52698	2.04659	not
RNF13	-0.577904	5.9787	3.07851	0.0959261	1	TGFB1	BH	glm	control_TGFB1	0.914	0.85	63.062	0.669936	not
TAMALIN	-0.793136	3.05673	3.05713	0.0960185	1	TGFB1	BH	glm	control_TGFB1	0.347	0.179	8.32087	0.577088	not
ENSECAG00000036137	-1.39362	0.163924	3.06055	0.0960297	1	TGFB1	BH	glm	control_TGFB1	0.067	0.02	1.12033	0.380609	not
CSNK1G3	0.678166	5.62855	3.07624	0.0960661	1	TGFB1	BH	glm	control_TGFB1	0.852	0.842	49.4724	1.6001	not
FBXO33	-0.586947	5.62598	3.07405	0.0961371	1	TGFB1	BH	glm	control_TGFB1	0.77	0.658	49.3842	0.66575	not
ITGA8	-0.72224	5.38083	3.06904	0.0961845	1	TGFB1	BH	glm	control_TGFB1	0.739	0.607	41.6669	0.606155	not
SPA17	-0.908294	2.26238	3.03096	0.0961998	1	TGFB1	BH	glm	control_TGFB1	0.25	0.134	4.79784	0.532815	not
ENSECAG00000052645	-1.04367	1.62577	3.11187	0.0962718	1	TGFB1	BH	glm	control_TGFB1	0.167	0.078	3.08607	0.485093	not
SAP130	0.734044	4.19013	3.05525	0.0962807	1	TGFB1	BH	glm	control_TGFB1	0.467	0.52	18.2539	1.66329	not
USP24	0.667095	5.93278	3.06915	0.0964093	1	TGFB1	BH	glm	control_TGFB1	0.895	0.859	61.0865	1.58787	not
RAB39A	-2.61869	-1.35747	3.07981	0.0965219	1	TGFB1	BH	glm	control_TGFB1	0.015	0.002	0.390266	0.162815	not
DCAF5	0.688327	4.35648	3.05274	0.0969886	1	TGFB1	BH	glm	control_TGFB1	0.517	0.571	20.4848	1.61141	not
ANKRD37	-0.769649	3.48182	3.04785	0.0970094	1	TGFB1	BH	glm	control_TGFB1	0.395	0.245	11.172	0.58656	not
MKRN1	-0.547947	6.01799	3.05459	0.0971438	1	TGFB1	BH	glm	control_TGFB1	0.917	0.846	64.8032	0.683993	not
SHCBP1	0.993946	1.15931	3.01367	0.0971488	1	TGFB1	BH	glm	control_TGFB1	0.059	0.105	2.2335	1.99163	not
PSMA7	0.473186	9.05773	3.04692	0.0975128	1	TGFB1	BH	glm	control_TGFB1	1	1	532.903	1.38817	not
ENSECAG00000041123	-0.570394	11.1893	3.04646	0.0975361	1	TGFB1	BH	glm	control_TGFB1	1	1	2335.12	0.673433	not
ENSECAG00000021789	0.617781	5.81789	3.0388	0.0979418	1	TGFB1	BH	glm	control_TGFB1	0.929	0.918	56.4104	1.53451	not
ENSECAG00000035431	0.785729	3.57022	3.01697	0.0980265	1	TGFB1	BH	glm	control_TGFB1	0.376	0.455	11.878	1.72396	not
TMEM150A	-0.751838	3.94913	3.0137	0.0980419	1	TGFB1	BH	glm	control_TGFB1	0.579	0.386	15.4457	0.593847	not
[truncated: 19,872 more rows]

## Sheet: control_TGFB1_clusters_2
gene	logFC	logCPM	F	PValue	FDR	comparison	adjust.method	test	sample	pct.1	pct.2	CPM	FC	sig
[truncated: 21,426 more rows]

[truncated: 5 more sheets: control_TGFB1_clusters_3, control_TGFB1_clusters_4, control_TGFB1_clusters_5, control_TGFB1_clusters_6, control_TGFB1_clusters_7]
