# Supplementary material for: Milk fat globule EGF and factor V/VIII domain containing (MFGE8) as a novel player in equine endometrial fibrosis
Source: Sci Rep. 2026 Apr 9;16:12045. doi: 10.1038/s41598-026-46595-7 (PMC13069092; doi:10.1038/s41598-026-46595-7)
Supplement: Supplementary file 2 — Supplementary Information 2. [file 41598_2026_46595_MOESM2_ESM.xlsx]

## Sheet: control_MFGE8_clusters_0
gene	logFC	logCPM	F	PValue	FDR	comparison	adjust.method	test	sample	pct.1	pct.2	CPM	FC	sig
MT-CO3	-0.975357	10.4073	287.854	2.86401e-11	5.33149e-07	MFGE8	BH	glm	control_MFGE8	1	0.999	1358.06	0.508614	not
MT-ATP6	-1.04988	9.98994	266.611	4.97665e-11	5.33149e-07	MFGE8	BH	glm	control_MFGE8	1	0.971	1016.89	0.483008	down
MT-ND1	-0.842182	9.57875	179.503	8.29615e-10	5.92511e-06	MFGE8	BH	glm	control_MFGE8	1	0.999	764.702	0.557799	not
CEBPB	-0.792557	7.75788	158.152	2.00999e-09	1.07665e-05	MFGE8	BH	glm	control_MFGE8	0.999	0.996	216.448	0.57732	not
MT-CO1	-0.670584	11.2624	145.153	3.64115e-09	1.37947e-05	MFGE8	BH	glm	control_MFGE8	1	0.999	2456.45	0.628252	not
MT-CYB	-0.720143	11.0644	142.105	4.21484e-09	1.37947e-05	MFGE8	BH	glm	control_MFGE8	1	0.999	2141.51	0.607037	not
MT-ND3	-0.728856	7.6778	140.732	4.50683e-09	1.37947e-05	MFGE8	BH	glm	control_MFGE8	0.994	0.955	204.761	0.603382	not
MTLN	-1.06394	4.83524	131.39	7.22756e-09	1.93572e-05	MFGE8	BH	glm	control_MFGE8	0.855	0.581	28.5464	0.478325	down
SEC61G	-0.690002	8.65205	117.128	1.57695e-08	3.75419e-05	MFGE8	BH	glm	control_MFGE8	1	0.999	402.279	0.619853	not
SFT2D1	-1.04983	4.3897	114.717	1.82045e-08	3.90049e-05	MFGE8	BH	glm	control_MFGE8	0.744	0.463	20.962	0.483024	down
MT-ND2	-0.61415	9.4868	104.077	3.48601e-08	6.56815e-05	MFGE8	BH	glm	control_MFGE8	0.999	0.997	717.484	0.653315	not
LIF	-1.19324	4.82498	103.253	3.6786e-08	6.56815e-05	MFGE8	BH	glm	control_MFGE8	0.595	0.384	28.3442	0.437319	down
MT-ATP8	-1.16337	3.68781	97.1557	5.57952e-08	9.19591e-05	MFGE8	BH	glm	control_MFGE8	0.595	0.269	12.8867	0.446469	down
MT-CO2	-0.573721	11.9421	92.7468	7.47865e-08	0.000114455	MFGE8	BH	glm	control_MFGE8	1	0.999	3934.88	0.671882	not
MT-ND4	-0.698586	6.80826	88.0844	1.04856e-07	0.000149777	MFGE8	BH	glm	control_MFGE8	0.991	0.928	112.07	0.616176	not
EDNRB	-0.777985	5.54939	84.2656	1.39931e-07	0.000187385	MFGE8	BH	glm	control_MFGE8	0.638	0.475	46.8309	0.583181	not
PLAUR	-0.721	6.92485	78.906	2.13885e-07	0.00026957	MFGE8	BH	glm	control_MFGE8	0.957	0.895	121.503	0.606677	not
MT-ND5	-0.608981	6.45743	77.7703	2.34747e-07	0.000279428	MFGE8	BH	glm	control_MFGE8	0.975	0.833	87.8782	0.65566	not
TNFAIP3	-1.11735	3.36618	63.4352	8.61442e-07	0.000971434	MFGE8	BH	glm	control_MFGE8	0.334	0.176	10.3115	0.46094	down
BIRC3.1	-0.943751	4.03917	62.2913	9.53269e-07	0.00102124	MFGE8	BH	glm	control_MFGE8	0.424	0.256	16.4403	0.51988	not
TCIM	-0.736808	6.94979	67.6221	1.10191e-06	0.00108415	MFGE8	BH	glm	control_MFGE8	0.895	0.781	123.622	0.600065	not
PRXL2A	-0.671834	6.50759	60.6528	1.11954e-06	0.00108415	MFGE8	BH	glm	control_MFGE8	0.833	0.752	90.9868	0.627708	not
HES1	-1.08372	5.60005	81.3571	1.16379e-06	0.00108415	MFGE8	BH	glm	control_MFGE8	0.585	0.453	48.5048	0.471812	down
TXN	-0.413092	9.64233	54.8918	2.05591e-06	0.00183541	MFGE8	BH	glm	control_MFGE8	1	0.999	799.154	0.751012	not
VASN	-0.502788	6.34024	53.7422	2.33528e-06	0.00200143	MFGE8	BH	glm	control_MFGE8	0.974	0.928	81.0217	0.705742	not
TMEM128	-0.622267	4.85403	52.4955	2.6888e-06	0.00221577	MFGE8	BH	glm	control_MFGE8	0.805	0.635	28.9207	0.649649	not
ENSECAG00000006065	-0.449275	7.60993	51.5673	2.98955e-06	0.00237238	MFGE8	BH	glm	control_MFGE8	0.997	0.996	195.352	0.732411	not
CDC42SE1	-0.738421	5.2678	51.0831	3.1627e-06	0.00242014	MFGE8	BH	glm	control_MFGE8	0.887	0.717	38.5272	0.599395	not
GEM	-0.496713	7.21346	50.2283	3.49501e-06	0.00258221	MFGE8	BH	glm	control_MFGE8	0.943	0.894	148.412	0.70872	not
TM9SF1	-0.597281	5.41996	49.655	3.74107e-06	0.00264334	MFGE8	BH	glm	control_MFGE8	0.888	0.759	42.8124	0.660999	not
MDGA2	0.58243	5.53403	49.4701	3.82449e-06	0.00264334	MFGE8	BH	glm	control_MFGE8	0.51	0.517	46.3349	1.49737	not
POPDC2	-0.702996	7.64181	57.8621	6.1237e-06	0.0041002	MFGE8	BH	glm	control_MFGE8	1	0.992	199.716	0.614295	not
PLAC8B	2.04472	0.900457	46.813	7.55215e-06	0.00478776	MFGE8	BH	glm	control_MFGE8	0.033	0.053	1.86666	4.12594	up
ENSECAG00000031302	-0.686885	5.6494	44.0322	7.59749e-06	0.00478776	MFGE8	BH	glm	control_MFGE8	0.535	0.424	50.1925	0.621194	not
ENSECAG00000029003	-0.435015	7.79206	43.5855	7.98867e-06	0.00489044	MFGE8	BH	glm	control_MFGE8	1	0.996	221.639	0.739686	not
ENSECAG00000020411	-0.377878	8.00767	42.3553	9.40814e-06	0.00559941	MFGE8	BH	glm	control_MFGE8	0.992	0.976	257.364	0.769569	not
CA12	-1.04943	2.94598	42.2788	9.68415e-06	0.00560707	MFGE8	BH	glm	control_MFGE8	0.232	0.151	7.70598	0.48316	down
G0S2	-0.867945	6.85995	63.2228	9.94439e-06	0.00560707	MFGE8	BH	glm	control_MFGE8	0.818	0.65	116.159	0.547927	not
PRDX3	-0.57201	5.01237	41.435	1.06602e-05	0.00585656	MFGE8	BH	glm	control_MFGE8	0.823	0.697	32.2756	0.672679	not
ENSECAG00000057614	-0.565211	5.21252	41.1173	1.11346e-05	0.00592246	MFGE8	BH	glm	control_MFGE8	0.891	0.75	37.0789	0.675856	not
CDC42EP3	0.478262	6.2745	40.9876	1.1333e-05	0.00592246	MFGE8	BH	glm	control_MFGE8	0.847	0.871	77.4125	1.39306	not
SGCD	0.520693	6.7808	40.4118	1.22739e-05	0.00626142	MFGE8	BH	glm	control_MFGE8	0.846	0.876	109.957	1.43464	not
HEG1	0.561143	5.89616	39.6989	1.35643e-05	0.00675882	MFGE8	BH	glm	control_MFGE8	0.738	0.789	59.5553	1.47544	not
ENSECAG00000028196	-0.392481	7.62713	39.4317	1.40861e-05	0.00685928	MFGE8	BH	glm	control_MFGE8	1	0.999	197.695	0.761818	not
EPHA2	-0.655187	4.11446	37.3764	1.8986e-05	0.00903987	MFGE8	BH	glm	control_MFGE8	0.609	0.435	17.3211	0.634993	not
TSFM	-0.624612	5.10595	37.0879	1.97937e-05	0.00921958	MFGE8	BH	glm	control_MFGE8	0.863	0.712	34.4385	0.648594	not
TMEM243	-0.484691	5.28483	36.6099	2.12538e-05	0.00968901	MFGE8	BH	glm	control_MFGE8	0.889	0.746	38.9847	0.71465	not
MX1	1.22811	2.53002	36.2047	2.5037e-05	0.0111759	MFGE8	BH	glm	control_MFGE8	0.155	0.224	5.77579	2.34259	up
BHLHE41	-0.617718	4.76285	34.86	2.7757e-05	0.0121372	MFGE8	BH	glm	control_MFGE8	0.583	0.465	27.1495	0.651701	not
S100A11	-0.369761	10.0302	34.0933	3.12833e-05	0.0128586	MFGE8	BH	glm	control_MFGE8	1	1	1045.65	0.773911	not
LPCAT2	-0.550475	4.98456	34.0399	3.15546e-05	0.0128586	MFGE8	BH	glm	control_MFGE8	0.502	0.433	31.6594	0.682795	not
SEC62	-0.361691	7.85426	33.9917	3.17894e-05	0.0128586	MFGE8	BH	glm	control_MFGE8	0.999	1	231.403	0.778252	not
MEF2A	0.413995	8.20953	33.9881	3.18075e-05	0.0128586	MFGE8	BH	glm	control_MFGE8	0.999	0.997	296.017	1.33237	not
FTH1	-0.319094	10.4924	33.7637	3.29584e-05	0.0130772	MFGE8	BH	glm	control_MFGE8	1	1	1440.53	0.801573	not
COX7A1	-0.489132	5.39376	33.4705	3.45375e-05	0.0134546	MFGE8	BH	glm	control_MFGE8	0.864	0.744	42.0421	0.712454	not
F3	-0.845407	6.78744	51.2572	3.92318e-05	0.0145644	MFGE8	BH	glm	control_MFGE8	0.896	0.78	110.465	0.556554	not
TXNDC17	-0.385471	7.86925	32.655	3.93852e-05	0.0145644	MFGE8	BH	glm	control_MFGE8	0.999	1	233.819	0.765529	not
DES	0.340946	9.75514	32.5274	4.02116e-05	0.0145644	MFGE8	BH	glm	control_MFGE8	1	0.997	864.153	1.26659	not
MED30	-0.419765	6.29659	32.4722	4.05765e-05	0.0145644	MFGE8	BH	glm	control_MFGE8	0.976	0.931	78.6073	0.747546	not
DRAP1	-0.412585	7.70703	32.4407	4.07851e-05	0.0145644	MFGE8	BH	glm	control_MFGE8	1	0.997	208.952	0.751276	not
MYH10	0.523668	8.91946	38.2955	4.22771e-05	0.0147268	MFGE8	BH	glm	control_MFGE8	0.998	0.999	484.199	1.43761	not
DMD	0.434183	6.30936	32.173	4.26147e-05	0.0147268	MFGE8	BH	glm	control_MFGE8	0.535	0.59	79.3063	1.35115	not
KLF2	0.449244	7.31321	32.0622	4.33975e-05	0.0147593	MFGE8	BH	glm	control_MFGE8	0.869	0.905	159.036	1.36532	not
H3-3A	-0.64693	3.68147	31.2569	4.97043e-05	0.0166401	MFGE8	BH	glm	control_MFGE8	0.541	0.351	12.8301	0.638638	not
RDH14	-0.712998	3.49078	30.3798	5.77762e-05	0.0190448	MFGE8	BH	glm	control_MFGE8	0.486	0.321	11.2416	0.610051	not
DUSP5	0.538076	4.31631	30.2005	5.93754e-05	0.0192754	MFGE8	BH	glm	control_MFGE8	0.445	0.464	19.9223	1.45203	not
GRM7	-1.15331	2.74261	28.8098	6.3358e-05	0.0200055	MFGE8	BH	glm	control_MFGE8	0.118	0.094	6.69282	0.449591	down
DCN	-0.464772	11.3362	33.387	6.34917e-05	0.0200055	MFGE8	BH	glm	control_MFGE8	1	0.997	2585.48	0.724585	not
TMEM158	0.564023	4.14274	29.5421	6.65334e-05	0.0206601	MFGE8	BH	glm	control_MFGE8	0.431	0.475	17.664	1.47839	not
SDCBP	-0.320186	7.87144	28.6245	7.8191e-05	0.0239332	MFGE8	BH	glm	control_MFGE8	1	0.999	234.175	0.800967	not
CTSV	-0.414834	6.18009	28.4415	8.07899e-05	0.0240709	MFGE8	BH	glm	control_MFGE8	0.951	0.888	72.509	0.750106	not
CACNB2	0.5346	5.49233	28.435	8.08879e-05	0.0240709	MFGE8	BH	glm	control_MFGE8	0.511	0.582	45.0148	1.44854	not
MMP1	-1.5277	1.10171	25.7575	8.80231e-05	0.0254801	MFGE8	BH	glm	control_MFGE8	0.039	0.015	2.14608	0.34683	down
CLIC1	-0.381091	6.92701	27.8067	9.05872e-05	0.0254801	MFGE8	BH	glm	control_MFGE8	0.986	0.965	121.685	0.767857	not
PTGES	-0.42004	9.38257	29.4663	9.06764e-05	0.0254801	MFGE8	BH	glm	control_MFGE8	1	0.997	667.477	0.747404	not
NDUFC1	-0.33837	6.8469	27.7754	9.11044e-05	0.0254801	MFGE8	BH	glm	control_MFGE8	0.992	0.971	115.112	0.790935	not
MAGI3	0.433001	5.77391	27.7476	9.15694e-05	0.0254801	MFGE8	BH	glm	control_MFGE8	0.657	0.682	54.7167	1.35004	not
UQCRB	-0.442684	6.08883	27.5133	9.55683e-05	0.0258572	MFGE8	BH	glm	control_MFGE8	0.963	0.914	68.0646	0.735764	not
NUCB2	-0.372797	7.47743	27.4838	9.60826e-05	0.0258572	MFGE8	BH	glm	control_MFGE8	0.999	0.988	178.209	0.772284	not
NDUFA4	-0.331013	8.66489	27.4576	9.65451e-05	0.0258572	MFGE8	BH	glm	control_MFGE8	1	0.999	405.875	0.794978	not
NDUFB4	-0.313413	7.53378	27.2527	0.000100249	0.0265178	MFGE8	BH	glm	control_MFGE8	1	0.995	185.308	0.804736	not
MRPL42	-0.487029	4.98665	26.8432	0.00010816	0.0282613	MFGE8	BH	glm	control_MFGE8	0.832	0.693	31.7053	0.713493	not
TWF2	-0.41733	5.45778	26.0036	0.000126647	0.0326932	MFGE8	BH	glm	control_MFGE8	0.912	0.8	43.9496	0.748809	not
CDCP1	0.543382	4.23602	25.8731	0.000129845	0.0331197	MFGE8	BH	glm	control_MFGE8	0.464	0.516	18.8438	1.45738	not
ENSECAG00000041882	-0.303369	11.5507	25.4944	0.000139593	0.0351873	MFGE8	BH	glm	control_MFGE8	1	1	2999.91	0.810358	not
MANF	-0.325731	8.36952	25.2327	0.000146834	0.0364085	MFGE8	BH	glm	control_MFGE8	0.999	0.999	330.732	0.797894	not
C2H1orf174	-0.44093	4.69161	25.1986	0.000147836	0.0364085	MFGE8	BH	glm	control_MFGE8	0.783	0.631	25.8414	0.736659	not
SEC61B	-0.293693	9.76491	24.737	0.000161741	0.0393801	MFGE8	BH	glm	control_MFGE8	1	1	870.02	0.815811	not
ENSECAG00000016730	-0.687281	10.8248	39.0044	0.000166076	0.0399814	MFGE8	BH	glm	control_MFGE8	1	0.995	1813.75	0.621023	not
CHN2	0.687217	3.24854	24.4262	0.000172642	0.040641	MFGE8	BH	glm	control_MFGE8	0.203	0.279	9.50403	1.61017	not
SERPINE2	-1.36347	0.755267	22.5687	0.000175131	0.040641	MFGE8	BH	glm	control_MFGE8	0.099	0.034	1.68794	0.388646	down
ENSECAG00000029588	-0.380242	7.58583	24.3001	0.00017632	0.040641	MFGE8	BH	glm	control_MFGE8	1	0.99	192.116	0.768309	not
PSMB3	-0.351858	6.46056	24.2978	0.000176403	0.040641	MFGE8	BH	glm	control_MFGE8	0.983	0.955	88.0688	0.783574	not
CD40	-0.627673	3.30524	24.0007	0.00018742	0.0415344	MFGE8	BH	glm	control_MFGE8	0.427	0.275	9.88498	0.647219	not
GPR141	-0.343424	6.60068	23.9919	0.0001875	0.0415344	MFGE8	BH	glm	control_MFGE8	0.969	0.935	97.0513	0.788168	not
RNF181	-0.605913	3.71992	23.9944	0.000187579	0.0415344	MFGE8	BH	glm	control_MFGE8	0.531	0.382	13.1767	0.657055	not
TFPI	-0.464846	6.49972	24.9724	0.000188035	0.0415344	MFGE8	BH	glm	control_MFGE8	0.887	0.769	90.4924	0.724548	not
NEO1	-0.490532	4.67704	23.8618	0.000192501	0.0420871	MFGE8	BH	glm	control_MFGE8	0.585	0.453	25.5816	0.711762	not
AKAP12	0.328789	8.25843	23.784	0.000195496	0.04231	MFGE8	BH	glm	control_MFGE8	0.998	0.995	306.222	1.25596	not
LMCD1	1.36194	1.31455	24.6907	0.000200845	0.0426338	MFGE8	BH	glm	control_MFGE8	0.05	0.06	2.48724	2.5703	up
CSMD1	-0.490576	4.15703	23.651	0.000200971	0.0426338	MFGE8	BH	glm	control_MFGE8	0.553	0.377	17.8398	0.711741	not
ENSECAG00000035182	-0.404257	5.00226	23.3303	0.000214349	0.0450259	MFGE8	BH	glm	control_MFGE8	0.805	0.653	32.0501	0.755625	not
ENSECAG00000047497	-0.666776	6.15169	29.1789	0.00021991	0.0456445	MFGE8	BH	glm	control_MFGE8	0.311	0.246	71.0957	0.629913	not
ATP5MF	-0.330713	7.0469	23.168	0.000221555	0.0456445	MFGE8	BH	glm	control_MFGE8	0.999	0.99	132.229	0.795143	not
CIAO2A	-0.823839	2.15007	22.8031	0.000240528	0.0490814	MFGE8	BH	glm	control_MFGE8	0.231	0.125	4.43849	0.564936	not
PDIA3	-0.268726	8.97387	22.6649	0.000245777	0.0496264	MFGE8	BH	glm	control_MFGE8	1	1	502.812	0.830052	not
S100A4	-0.302538	12.6084	22.6249	0.000247831	0.0496264	MFGE8	BH	glm	control_MFGE8	1	1	6244.42	0.810825	not
IFI44	1.26456	0.955173	21.4799	0.000259934	0.051247	MFGE8	BH	glm	control_MFGE8	0.05	0.091	1.93881	2.40255	not
SDHD	-0.390831	5.37723	22.3447	0.000262776	0.051247	MFGE8	BH	glm	control_MFGE8	0.902	0.788	41.5631	0.76269	not
HAS2	-0.686162	3.77872	22.3218	0.000264222	0.051247	MFGE8	BH	glm	control_MFGE8	0.327	0.219	13.7249	0.621505	not
SYNM	0.681303	3.28982	22.2993	0.000265492	0.051247	MFGE8	BH	glm	control_MFGE8	0.249	0.301	9.7799	1.60359	not
SLC39A14	-0.40291	5.61448	22.2521	0.000267925	0.051255	MFGE8	BH	glm	control_MFGE8	0.809	0.709	48.9922	0.756331	not
RACK1	0.300603	10.7896	22.1153	0.000275742	0.0522836	MFGE8	BH	glm	control_MFGE8	1	1	1770.04	1.23166	not
DBP	0.475558	4.39877	21.8995	0.000288669	0.053922	MFGE8	BH	glm	control_MFGE8	0.435	0.522	21.0941	1.39046	not
CERS2	-0.361835	5.85245	21.8868	0.000289416	0.053922	MFGE8	BH	glm	control_MFGE8	0.953	0.895	57.7782	0.778174	not
FZD1	-0.395138	5.44455	21.8371	0.000292497	0.0540261	MFGE8	BH	glm	control_MFGE8	0.881	0.797	43.5484	0.760417	not
AREG	-0.95887	2.3594	20.6687	0.000303069	0.0555005	MFGE8	BH	glm	control_MFGE8	0.061	0.057	5.13157	0.51446	not
CTHRC1	-0.351317	8.85843	21.8709	0.000307017	0.055747	MFGE8	BH	glm	control_MFGE8	0.991	0.98	464.144	0.783868	not
CMPK1	-0.307487	6.52563	21.4885	0.0003151	0.0567338	MFGE8	BH	glm	control_MFGE8	0.979	0.961	92.1321	0.808048	not
CCDC47	-0.309071	6.62765	21.429	0.000319162	0.0569863	MFGE8	BH	glm	control_MFGE8	0.986	0.952	98.8828	0.807161	not
KLF7	0.38341	6.12348	21.3518	0.000324512	0.0574628	MFGE8	BH	glm	control_MFGE8	0.869	0.897	69.7192	1.30442	not
TMSB10	-0.277884	12.2725	21.1369	0.000339944	0.0597019	MFGE8	BH	glm	control_MFGE8	1	1	4947.58	0.8248	not
FLNB	0.326678	6.90476	20.8465	0.000362152	0.0619759	MFGE8	BH	glm	control_MFGE8	0.92	0.909	119.823	1.25412	not
CCN3	1.0483	3.26298	25.5032	0.000362507	0.0619759	MFGE8	BH	glm	control_MFGE8	0.051	0.073	9.59965	2.06809	not
MEIS2	0.27789	7.67787	20.8408	0.000362606	0.0619759	MFGE8	BH	glm	control_MFGE8	0.987	0.988	204.772	1.21242	not
BLOC1S4	-0.362895	5.312	20.8178	0.000364462	0.0619759	MFGE8	BH	glm	control_MFGE8	0.885	0.782	39.7257	0.777603	not
VAMP2	-0.405797	4.73389	20.6638	0.00037703	0.0628581	MFGE8	BH	glm	control_MFGE8	0.776	0.644	26.6099	0.754819	not
ENSECAG00000049872	-0.356822	7.4724	20.6619	0.000377128	0.0628581	MFGE8	BH	glm	control_MFGE8	0.997	0.997	177.589	0.780883	not
ENSECAG00000034000	-0.267762	7.7604	20.646	0.000378451	0.0628581	MFGE8	BH	glm	control_MFGE8	1	0.999	216.827	0.830607	not
RPL10	0.273483	11.8124	20.3787	0.000401483	0.0658857	MFGE8	BH	glm	control_MFGE8	1	1	3596.55	1.20872	not
TENM4	0.429565	5.7247	20.3637	0.000402829	0.0658857	MFGE8	BH	glm	control_MFGE8	0.607	0.691	52.8817	1.34683	not
DHRS3	0.492194	4.63034	20.285	0.000410013	0.0661342	MFGE8	BH	glm	control_MFGE8	0.569	0.593	24.767	1.40658	not
ENSECAG00000037409	-0.317704	6.94041	20.2785	0.000410522	0.0661342	MFGE8	BH	glm	control_MFGE8	0.995	0.989	122.82	0.802346	not
FLNA	0.271289	8.94074	20.1928	0.000418439	0.066439	MFGE8	BH	glm	control_MFGE8	1	1	491.394	1.20689	not
RPL13A	0.259011	11.1389	20.1909	0.000418616	0.066439	MFGE8	BH	glm	control_MFGE8	1	1	2254.94	1.19666	not
HIKESHI	-0.333086	5.84398	20.0289	0.000434075	0.068386	MFGE8	BH	glm	control_MFGE8	0.955	0.897	57.4398	0.793837	not
ENSECAG00000038436	-0.345307	6.18523	19.8961	0.000447223	0.0699431	MFGE8	BH	glm	control_MFGE8	0.976	0.937	72.768	0.787141	not
MT-ND6	-0.552323	3.5664	19.8358	0.000453996	0.0704878	MFGE8	BH	glm	control_MFGE8	0.438	0.293	11.8466	0.681921	not
GGH	-0.502402	3.84411	19.6921	0.000468802	0.072263	MFGE8	BH	glm	control_MFGE8	0.519	0.381	14.3613	0.705931	not
LPCAT4	-1.09378	1.28998	19.4484	0.000481392	0.0736737	MFGE8	BH	glm	control_MFGE8	0.142	0.064	2.44525	0.468533	not
CD47	-0.332722	6.04148	19.5319	0.000485667	0.0738007	MFGE8	BH	glm	control_MFGE8	0.931	0.856	65.8668	0.794037	not
ACTA1	5.0963	1.77664	65.3722	0.00050846	0.0767202	MFGE8	BH	glm	control_MFGE8	0.003	0.008	3.42628	34.2088	not
PICALM	-0.301108	6.90577	19.2145	0.000522242	0.0781936	MFGE8	BH	glm	control_MFGE8	0.974	0.956	119.907	0.811629	not
TMA7	-0.272423	8.00648	19.1872	0.000525524	0.0781936	MFGE8	BH	glm	control_MFGE8	1	1	257.152	0.827928	not
FHAD1	-0.607668	3.20448	19.1369	0.000532655	0.078708	MFGE8	BH	glm	control_MFGE8	0.378	0.259	9.21814	0.656257	not
ENSECAG00000053829	-0.254586	8.58139	19.0812	0.000538516	0.0789847	MFGE8	BH	glm	control_MFGE8	1	0.999	383.051	0.838228	not
PBX1	0.301448	7.72325	19.0541	0.0005419	0.0789847	MFGE8	BH	glm	control_MFGE8	0.99	0.995	211.315	1.23238	not
TMBIM6	-0.28185	8.51475	18.9931	0.000549607	0.0795667	MFGE8	BH	glm	control_MFGE8	1	1	365.759	0.822536	not
TIMM8B	-0.352974	5.48536	18.8561	0.000567389	0.0815898	MFGE8	BH	glm	control_MFGE8	0.898	0.82	44.7978	0.782968	not
ATXN2L	-0.512916	3.87862	18.8091	0.000574056	0.0816746	MFGE8	BH	glm	control_MFGE8	0.584	0.414	14.7089	0.700805	not
RPL22L1	-0.257974	8.31376	18.7941	0.000575603	0.0816746	MFGE8	BH	glm	control_MFGE8	1	0.999	318.194	0.836261	not
MAGEL2	-1.05345	1.5878	18.4945	0.000584047	0.0823275	MFGE8	BH	glm	control_MFGE8	0.162	0.08	3.0059	0.481814	not
NDUFB3	-0.307755	6.1814	18.6743	0.000591931	0.0828936	MFGE8	BH	glm	control_MFGE8	0.971	0.941	72.5751	0.807898	not
ENSECAG00000055953	-0.399361	5.06456	18.5999	0.000602388	0.0838102	MFGE8	BH	glm	control_MFGE8	0.839	0.721	33.4644	0.758194	not
OSTC	-0.268565	8.84515	18.5546	0.000608756	0.0840384	MFGE8	BH	glm	control_MFGE8	1	1	459.892	0.830145	not
ACADL	-0.362631	5.73087	18.533	0.000611873	0.0840384	MFGE8	BH	glm	control_MFGE8	0.923	0.886	53.1084	0.777745	not
IL23A	-0.777103	2.19465	18.4236	0.000629914	0.0855201	MFGE8	BH	glm	control_MFGE8	0.179	0.128	4.57779	0.583537	not
MYOM1	0.601962	2.9463	18.4028	0.000633349	0.0855201	MFGE8	BH	glm	control_MFGE8	0.199	0.252	7.7077	1.51778	not
MAGI1	0.392389	6.03452	18.3779	0.000634636	0.0855201	MFGE8	BH	glm	control_MFGE8	0.762	0.761	65.55	1.31256	not
KLHL29	0.493073	3.80144	18.2565	0.000653592	0.0873455	MFGE8	BH	glm	control_MFGE8	0.37	0.438	13.9427	1.40744	not
MCFD2	-0.327607	5.9989	18.2184	0.000659047	0.0873455	MFGE8	BH	glm	control_MFGE8	0.925	0.88	63.951	0.796857	not
IGFBP6	-0.270359	9.93097	18.2096	0.000660411	0.0873455	MFGE8	BH	glm	control_MFGE8	1	1	976.158	0.829113	not
PFDN4	-0.328355	6.12596	18.0756	0.000681805	0.0896218	MFGE8	BH	glm	control_MFGE8	0.967	0.927	69.839	0.796444	not
PPIP5K1	-1.8233	-0.00444648	17.7441	0.000699196	0.0909155	MFGE8	BH	glm	control_MFGE8	0.048	0.014	0.996923	0.282575	not
PDIA6	-0.254872	8.56069	17.9312	0.000705735	0.0909155	MFGE8	BH	glm	control_MFGE8	1	1	377.594	0.838061	not
ENSECAG00000045200	-0.486044	5.43483	18.9547	0.000706966	0.0909155	MFGE8	BH	glm	control_MFGE8	0.781	0.646	43.2561	0.71398	not
DOCK11	0.380971	4.73286	17.9147	0.00070862	0.0909155	MFGE8	BH	glm	control_MFGE8	0.632	0.665	26.591	1.30222	not
MGST3	-0.263189	9.08514	17.883	0.000713938	0.0910526	MFGE8	BH	glm	control_MFGE8	1	1	543.125	0.833244	not
FHL5	2.9238	-0.914111	17.6257	0.000719948	0.0912757	MFGE8	BH	glm	control_MFGE8	0.003	0.01	0.530671	7.58842	not
THSD4	0.279555	7.31118	17.8112	0.000726359	0.0915469	MFGE8	BH	glm	control_MFGE8	0.939	0.937	158.812	1.21382	not
NDUFB5	-0.248628	7.91202	17.7075	0.000744719	0.093312	MFGE8	BH	glm	control_MFGE8	0.999	0.997	240.855	0.841697	not
ENSECAG00000043111	-0.316942	6.14424	17.6829	0.000749181	0.0933253	MFGE8	BH	glm	control_MFGE8	0.973	0.927	70.7293	0.80277	not
CTSC	-0.485482	4.34408	17.6385	0.000757707	0.0936046	MFGE8	BH	glm	control_MFGE8	0.478	0.408	20.3095	0.714258	not
ESM1	-1.82514	1.50641	20.2107	0.00076016	0.0936046	MFGE8	BH	glm	control_MFGE8	0.064	0.034	2.84103	0.282214	not
ROBO1	-0.53751	3.72247	17.554	0.000776885	0.0948072	MFGE8	BH	glm	control_MFGE8	0.311	0.253	13.2001	0.688959	not
HTRA3	-0.509474	6.66028	21.3214	0.000778777	0.0948072	MFGE8	BH	glm	control_MFGE8	0.955	0.89	101.145	0.702479	not
PTGR1	-0.614611	4.1702	18.2407	0.000810767	0.0981441	MFGE8	BH	glm	control_MFGE8	0.406	0.324	18.0035	0.653106	not
ENSECAG00000038313	-0.429166	6.19953	18.3265	0.000818617	0.098246	MFGE8	BH	glm	control_MFGE8	0.853	0.767	73.4925	0.742691	not
ENSECAG00000008243	-0.273539	7.46379	17.2934	0.000823541	0.098246	MFGE8	BH	glm	control_MFGE8	1	0.997	176.533	0.827288	not
HMCN1	-0.354195	6.31519	17.2631	0.000829681	0.098246	MFGE8	BH	glm	control_MFGE8	0.803	0.771	79.6272	0.782306	not
MRPS36	-0.391969	5.43952	17.2619	0.000829951	0.098246	MFGE8	BH	glm	control_MFGE8	0.904	0.792	43.3969	0.762089	not
H1-10	0.315263	7.40928	17.2141	0.000839685	0.0984742	MFGE8	BH	glm	control_MFGE8	0.965	0.98	169.986	1.24424	not
GPX8	-0.274832	7.56658	17.2074	0.000841071	0.0984742	MFGE8	BH	glm	control_MFGE8	0.998	0.997	189.57	0.826546	not
GEMIN2	-0.467851	3.64439	17.0845	0.000867497	0.101016	MFGE8	BH	glm	control_MFGE8	0.518	0.382	12.5046	0.723041	not
RUNDC1	-0.22699	10.2823	17.0372	0.000877023	0.101574	MFGE8	BH	glm	control_MFGE8	1	0.999	1245.36	0.854416	not
ENSECAG00000045349	1.30442	0.4053	15.8196	0.000883398	0.101762	MFGE8	BH	glm	control_MFGE8	0.037	0.072	1.32436	2.46985	not
SNRPG	-0.293555	6.50123	16.922	0.000902369	0.103151	MFGE8	BH	glm	control_MFGE8	0.989	0.966	90.587	0.815889	not
ENSECAG00000050973	0.641451	2.44595	16.8032	0.000908113	0.103151	MFGE8	BH	glm	control_MFGE8	0.166	0.224	5.44884	1.5599	not
CIART	-0.290658	6.33195	16.8884	0.000909905	0.103151	MFGE8	BH	glm	control_MFGE8	0.985	0.951	80.5579	0.817529	not
TPRKB	-0.308766	6.09389	16.7374	0.000944726	0.106408	MFGE8	BH	glm	control_MFGE8	0.976	0.916	68.3035	0.807332	not
DTNA	2.68002	-0.688578	17.6232	0.000948567	0.106408	MFGE8	BH	glm	control_MFGE8	0.003	0.01	0.620465	6.40865	not
PRKG1	-0.409386	4.9469	16.6846	0.000957314	0.10683	MFGE8	BH	glm	control_MFGE8	0.61	0.51	30.8437	0.752944	not
CD99	-0.269603	10.1122	16.5545	0.000988894	0.109783	MFGE8	BH	glm	control_MFGE8	1	1	1106.8	0.829548	not
PGM3	-0.309126	6.1928	16.5022	0.00100198	0.110617	MFGE8	BH	glm	control_MFGE8	0.955	0.906	73.1509	0.807131	not
ENSECAG00000051919	-0.809112	1.94772	16.4299	0.00101133	0.110617	MFGE8	BH	glm	control_MFGE8	0.206	0.109	3.85763	0.570733	not
SYT9	2.09689	-0.231067	17.6992	0.00101884	0.110617	MFGE8	BH	glm	control_MFGE8	0.009	0.034	0.852004	4.27786	not
IGF1R	0.23732	8.52615	16.4247	0.00102168	0.110617	MFGE8	BH	glm	control_MFGE8	0.998	0.999	368.662	1.1788	not
PPP4C	-0.268113	6.65343	16.4119	0.00102499	0.110617	MFGE8	BH	glm	control_MFGE8	0.995	0.967	100.666	0.830405	not
PRDX2	-0.295734	5.98554	16.392	0.00103016	0.110617	MFGE8	BH	glm	control_MFGE8	0.951	0.887	63.3617	0.814658	not
SRPX	-0.338435	5.17303	16.3617	0.00103815	0.110617	MFGE8	BH	glm	control_MFGE8	0.83	0.713	36.0775	0.790899	not
TMBIM4	-0.24274	8.11369	16.3488	0.00104143	0.110617	MFGE8	BH	glm	control_MFGE8	1	0.999	276.991	0.845138	not
ENSECAG00000058311	-0.412912	4.27065	16.3445	0.00104287	0.110617	MFGE8	BH	glm	control_MFGE8	0.649	0.541	19.3016	0.751106	not
CDKN1C	0.31701	6.19415	16.2536	0.00106683	0.1126	MFGE8	BH	glm	control_MFGE8	0.851	0.86	73.2191	1.24575	not
GLT8D2	-0.323465	5.5079	16.1826	0.00108624	0.114021	MFGE8	BH	glm	control_MFGE8	0.888	0.81	45.5032	0.799148	not
ENSECAG00000046098	-0.467334	3.50166	16.1361	0.00109104	0.114021	MFGE8	BH	glm	control_MFGE8	0.376	0.276	11.3267	0.7233	not
MDH1	-0.303206	6.26541	16.1448	0.0010967	0.114021	MFGE8	BH	glm	control_MFGE8	0.987	0.932	76.9267	0.810449	not
ENSECAG00000049296	-0.408041	4.14796	16.1284	0.00110157	0.114021	MFGE8	BH	glm	control_MFGE8	0.626	0.468	17.728	0.753646	not
RFTN1	0.310478	6.68658	16.0415	0.00112595	0.115983	MFGE8	BH	glm	control_MFGE8	0.943	0.951	103.005	1.24012	not
RND1	-0.619199	3.06656	16.029	0.00113183	0.116032	MFGE8	BH	glm	control_MFGE8	0.259	0.177	8.37774	0.651032	not
TNFAIP6	-0.310842	6.63733	15.9554	0.00115099	0.117434	MFGE8	BH	glm	control_MFGE8	0.895	0.852	99.5489	0.806171	not
ENSECAG00000059807	-0.34109	6.70528	15.8917	0.00116994	0.118094	MFGE8	BH	glm	control_MFGE8	0.99	0.967	104.349	0.789445	not
LRRTM1	-0.693962	3.02222	15.9011	0.00117124	0.118094	MFGE8	BH	glm	control_MFGE8	0.238	0.156	8.12415	0.618154	not
SAMD9L	0.542533	4.42587	16.6594	0.00117399	0.118094	MFGE8	BH	glm	control_MFGE8	0.512	0.529	21.4941	1.45653	not
CASP4	-0.276876	7.01683	15.8132	0.00119378	0.119523	MFGE8	BH	glm	control_MFGE8	0.986	0.982	129.502	0.825376	not
UBE2B	-0.255503	7.89156	15.7605	0.00121009	0.120178	MFGE8	BH	glm	control_MFGE8	1	1	237.464	0.837695	not
ENSECAG00000015906	-0.371633	4.50885	15.7566	0.00121154	0.120178	MFGE8	BH	glm	control_MFGE8	0.715	0.567	22.7666	0.772907	not
CXCL16	-0.406834	4.3033	15.6704	0.00123869	0.122305	MFGE8	BH	glm	control_MFGE8	0.59	0.464	19.7434	0.754277	not
CHCHD7	-0.348677	5.7311	15.6238	0.00125365	0.123134	MFGE8	BH	glm	control_MFGE8	0.931	0.845	53.1168	0.785304	not
WNT11	-1.16646	1.15466	15.5546	0.0012639	0.123134	MFGE8	BH	glm	control_MFGE8	0.122	0.048	2.22632	0.445513	not
CETN3	-0.311262	5.54997	15.591	0.00126433	0.123134	MFGE8	BH	glm	control_MFGE8	0.915	0.835	46.8498	0.805936	not
TCEAL9	-0.299731	6.1875	15.5185	0.00128831	0.124658	MFGE8	BH	glm	control_MFGE8	0.954	0.907	72.8825	0.812404	not
FKBP7	-0.280468	6.91262	15.5087	0.00129161	0.124658	MFGE8	BH	glm	control_MFGE8	0.991	0.976	120.478	0.823324	not
TSPO	-0.232811	8.92282	15.4664	0.00130591	0.125472	MFGE8	BH	glm	control_MFGE8	1	1	485.328	0.850975	not
PPP1R9A	0.456178	3.7524	15.4022	0.00132833	0.127057	MFGE8	BH	glm	control_MFGE8	0.306	0.362	13.4767	1.3719	not
PRUNE2	0.228286	8.89812	15.3517	0.00134557	0.127517	MFGE8	BH	glm	control_MFGE8	0.998	0.996	477.092	1.17144	not
COMMD6	-0.25767	7.02115	15.3375	0.0013506	0.127517	MFGE8	BH	glm	control_MFGE8	0.994	0.988	129.89	0.836438	not
RFX7	0.334813	4.96049	15.3183	0.00135746	0.127517	MFGE8	BH	glm	control_MFGE8	0.605	0.642	31.1356	1.26121	not
GMFG	-1.28253	1.12675	15.298	0.00136425	0.127517	MFGE8	BH	glm	control_MFGE8	0.054	0.023	2.18366	0.411073	not
MFHAS1	0.318975	5.33139	15.294	0.00136614	0.127517	MFGE8	BH	glm	control_MFGE8	0.743	0.784	40.2631	1.24744	not
CACNA1C	0.269244	8.62346	15.2862	0.00136884	0.127517	MFGE8	BH	glm	control_MFGE8	0.995	0.996	394.386	1.20518	not
OCIAD2	-0.246861	8.66984	15.258	0.00137901	0.127617	MFGE8	BH	glm	control_MFGE8	1	0.997	407.269	0.842728	not
ETHE1	-0.287501	6.48723	15.2391	0.00138589	0.127617	MFGE8	BH	glm	control_MFGE8	0.961	0.944	89.7121	0.81932	not
CD9	-0.24149	7.65061	15.2338	0.00138779	0.127617	MFGE8	BH	glm	control_MFGE8	0.997	0.995	200.939	0.845871	not
IER3	-0.379875	9.54353	17.9616	0.00140169	0.128344	MFGE8	BH	glm	control_MFGE8	0.995	0.992	746.26	0.768504	not
CCNH	-0.393164	4.36283	15.1725	0.00141059	0.12861	MFGE8	BH	glm	control_MFGE8	0.665	0.531	20.5752	0.761458	not
ENSECAG00000023559	-0.371489	4.35128	15.0819	0.00144468	0.130927	MFGE8	BH	glm	control_MFGE8	0.685	0.548	20.4111	0.772984	not
VPS29	-0.270242	6.91443	15.072	0.00144823	0.130927	MFGE8	BH	glm	control_MFGE8	0.997	0.988	120.629	0.82918	not
SH3PXD2B	-0.324955	6.76212	15.0366	0.00146184	0.131603	MFGE8	BH	glm	control_MFGE8	0.963	0.927	108.543	0.798323	not
SERPINH1	-0.222305	10.6433	14.9525	0.00149476	0.134003	MFGE8	BH	glm	control_MFGE8	1	1	1599.43	0.857195	not
ENSECAG00000032196	-0.809477	1.38671	14.2634	0.00153353	0.136906	MFGE8	BH	glm	control_MFGE8	0.143	0.08	2.61482	0.570589	not
MMP14	-0.59714	4.49475	16.7927	0.00156496	0.138653	MFGE8	BH	glm	control_MFGE8	0.664	0.509	22.5452	0.661063	not
HSP90B1	-0.234848	9.73465	14.7775	0.00156604	0.138653	MFGE8	BH	glm	control_MFGE8	1	1	851.964	0.849775	not
DGKI	0.900927	1.23624	14.552	0.00158954	0.139941	MFGE8	BH	glm	control_MFGE8	0.065	0.087	2.35584	1.86727	not
ENSECAG00000033926	-0.453191	4.48807	14.7126	0.00159365	0.139941	MFGE8	BH	glm	control_MFGE8	0.587	0.465	22.4411	0.730426	not
TMEM256	-0.314631	5.3018	14.5968	0.00164379	0.143346	MFGE8	BH	glm	control_MFGE8	0.858	0.78	39.4458	0.804057	not
ADAMTS20	-1.36937	0.454203	14.1233	0.00164581	0.143346	MFGE8	BH	glm	control_MFGE8	0.047	0.024	1.37003	0.38706	not
PRR13	-0.315889	6.06754	14.5646	0.00165804	0.143827	MFGE8	BH	glm	control_MFGE8	0.959	0.916	67.0674	0.803356	not
SCMH1	0.25444	6.81511	14.5476	0.00166566	0.143905	MFGE8	BH	glm	control_MFGE8	0.937	0.925	112.603	1.19287	not
WASF2	0.225332	7.61935	14.5182	0.00167889	0.143906	MFGE8	BH	glm	control_MFGE8	0.999	1	196.632	1.16905	not
ENSECAG00000058389	0.207424	10.5698	14.5016	0.00168644	0.143906	MFGE8	BH	glm	control_MFGE8	1	0.999	1519.91	1.15462	not
RAB11A	-0.279999	7.41694	14.4884	0.00169245	0.143906	MFGE8	BH	glm	control_MFGE8	0.997	0.992	170.892	0.823592	not
ENSECAG00000052831	-0.528355	2.93011	14.4899	0.00169764	0.143906	MFGE8	BH	glm	control_MFGE8	0.362	0.257	7.62169	0.693345	not
ZBTB1	-0.287888	5.50197	14.4736	0.00169925	0.143906	MFGE8	BH	glm	control_MFGE8	0.838	0.751	45.3167	0.8191	not
SPCS3	-0.222499	8.33623	14.442	0.00171379	0.144566	MFGE8	BH	glm	control_MFGE8	1	1	323.189	0.857079	not
SELENBP1	-0.556073	4.66347	16.0719	0.00172079	0.144587	MFGE8	BH	glm	control_MFGE8	0.634	0.471	25.3421	0.680151	not
C1GALT1C1	-0.399586	3.99668	14.4045	0.00173184	0.144947	MFGE8	BH	glm	control_MFGE8	0.566	0.459	15.9632	0.758076	not
RPL5	0.208675	11.2749	14.3432	0.00176027	0.14661	MFGE8	BH	glm	control_MFGE8	1	1	2477.94	1.15563	not
RPL38	-0.2296	10.2069	14.3165	0.00177305	0.14661	MFGE8	BH	glm	control_MFGE8	1	1	1181.91	0.852871	not
BAZ1B	0.32223	5.55936	14.3137	0.00177446	0.14661	MFGE8	BH	glm	control_MFGE8	0.838	0.856	47.1556	1.25026	not
GNG5	-0.240308	7.54708	14.304	0.00177909	0.14661	MFGE8	BH	glm	control_MFGE8	0.999	0.996	187.024	0.846564	not
FKBP11	-0.228539	7.95005	14.2772	0.00179214	0.14669	MFGE8	BH	glm	control_MFGE8	1	0.996	247.288	0.853499	not
MRPL13	-0.307673	5.5015	14.2615	0.00179986	0.14669	MFGE8	BH	glm	control_MFGE8	0.918	0.863	45.3019	0.807944	not
RPS11	0.243238	11.1958	14.2598	0.00180059	0.14669	MFGE8	BH	glm	control_MFGE8	1	1	2345.72	1.18365	not
ALPL	-0.428613	3.94977	14.2314	0.00181522	0.147321	MFGE8	BH	glm	control_MFGE8	0.457	0.356	15.4525	0.742976	not
SEM1	-0.234115	8.24266	14.2016	0.00182941	0.147913	MFGE8	BH	glm	control_MFGE8	1	0.999	302.892	0.850207	not
NFIX	0.343827	4.94997	14.1521	0.00185439	0.149369	MFGE8	BH	glm	control_MFGE8	0.728	0.724	30.9093	1.26912	not
CP	-0.830997	1.73985	13.6562	0.0018697	0.149519	MFGE8	BH	glm	control_MFGE8	0.104	0.065	3.34	0.562141	not
CDK19	0.279268	6.0865	14.1163	0.00187257	0.149519	MFGE8	BH	glm	control_MFGE8	0.879	0.884	67.9548	1.21358	not
HOXA10	-0.396888	4.24673	14.1081	0.00187719	0.149519	MFGE8	BH	glm	control_MFGE8	0.657	0.52	18.9842	0.759495	not
DCTN6	-0.340062	6.0454	14.0896	0.00188631	0.149689	MFGE8	BH	glm	control_MFGE8	0.951	0.903	66.0459	0.790008	not
TCEAL8	-0.236948	6.995	14.0234	0.00192087	0.15187	MFGE8	BH	glm	control_MFGE8	0.998	0.995	127.557	0.848538	not
RAP1A	-0.317342	5.13406	13.9366	0.00196742	0.154978	MFGE8	BH	glm	control_MFGE8	0.819	0.731	35.116	0.802547	not
GLDC	-0.509626	3.16066	13.9226	0.00197744	0.155197	MFGE8	BH	glm	control_MFGE8	0.319	0.233	8.94236	0.702404	not
DTL	0.909771	1.09455	13.4331	0.00201612	0.157655	MFGE8	BH	glm	control_MFGE8	0.062	0.088	2.13547	1.87875	not
VAMP8	-0.251058	7.50788	13.8183	0.00203258	0.157997	MFGE8	BH	glm	control_MFGE8	1	0.996	182.011	0.84028	not
ARPC3	-0.212331	8.64806	13.7936	0.00204657	0.157997	MFGE8	BH	glm	control_MFGE8	1	1	401.168	0.863142	not
NGF	-0.346634	4.94772	13.7926	0.00204727	0.157997	MFGE8	BH	glm	control_MFGE8	0.658	0.536	30.8611	0.786417	not
RARB	1.39634	0.716349	13.024	0.00205137	0.157997	MFGE8	BH	glm	control_MFGE8	0.031	0.046	1.64302	2.63233	not
ABLIM3	-0.623779	2.37324	13.7817	0.00205736	0.157997	MFGE8	BH	glm	control_MFGE8	0.19	0.122	5.18105	0.648969	not
CAMK2D	0.255763	7.7276	13.7422	0.00207591	0.158259	MFGE8	BH	glm	control_MFGE8	0.986	0.99	211.952	1.19397	not
BET1	-0.249487	6.43982	13.7374	0.00207868	0.158259	MFGE8	BH	glm	control_MFGE8	0.985	0.959	86.8118	0.841196	not
TRAF2	-0.388037	3.9802	13.731	0.00208294	0.158259	MFGE8	BH	glm	control_MFGE8	0.559	0.418	15.7819	0.764169	not
ATP5PD	-0.243887	8.22295	13.6979	0.00210164	0.158986	MFGE8	BH	glm	control_MFGE8	0.999	0.999	298.783	0.844467	not
ENOX1	0.361197	4.6212	13.6863	0.00211037	0.158986	MFGE8	BH	glm	control_MFGE8	0.385	0.405	24.6105	1.28449	not
CKB	0.619675	2.34323	13.4371	0.00211476	0.158986	MFGE8	BH	glm	control_MFGE8	0.09	0.103	5.07438	1.53653	not
SDF2L1	-0.294348	6.62603	13.636	0.00213816	0.160182	MFGE8	BH	glm	control_MFGE8	0.981	0.951	98.7723	0.815441	not
ENSECAG00000030211	-0.249202	7.50421	13.6154	0.0021505	0.160546	MFGE8	BH	glm	control_MFGE8	1	0.993	181.548	0.841362	not
PLIN3	-0.315433	5.35788	13.5629	0.00218229	0.161825	MFGE8	BH	glm	control_MFGE8	0.865	0.74	41.0094	0.80361	not
THY1	-0.258883	7.39521	13.5621	0.00218275	0.161825	MFGE8	BH	glm	control_MFGE8	0.981	0.971	168.337	0.835734	not
USP47	0.301488	6.62779	13.5411	0.00219558	0.162215	MFGE8	BH	glm	control_MFGE8	0.958	0.976	98.8929	1.23241	not
SLC39A13	-0.371154	4.56005	13.5131	0.00221335	0.162966	MFGE8	BH	glm	control_MFGE8	0.734	0.604	23.5892	0.773164	not
WDR12	-0.326256	4.86254	13.4913	0.00222671	0.163145	MFGE8	BH	glm	control_MFGE8	0.789	0.705	29.0917	0.797604	not
BICDL2	-0.637481	2.63559	13.4828	0.00223969	0.163145	MFGE8	BH	glm	control_MFGE8	0.231	0.155	6.21429	0.642834	not
RBIS	-0.255344	6.5961	13.4575	0.00224765	0.163145	MFGE8	BH	glm	control_MFGE8	0.985	0.966	96.744	0.837787	not
ATMIN	0.346253	5.07722	13.4392	0.0022593	0.163145	MFGE8	BH	glm	control_MFGE8	0.765	0.796	33.7595	1.27125	not
TSPAN5	0.302793	5.7372	13.4357	0.00226145	0.163145	MFGE8	BH	glm	control_MFGE8	0.81	0.849	53.342	1.23353	not
REXO2	-0.217327	9.04129	13.4356	0.00226146	0.163145	MFGE8	BH	glm	control_MFGE8	1	1	526.867	0.860158	not
GPRC5B	-0.404402	3.88874	13.4149	0.00227745	0.163747	MFGE8	BH	glm	control_MFGE8	0.504	0.41	14.8125	0.755549	not
ENSECAG00000024757	0.475709	4.78977	14.0207	0.00234841	0.167973	MFGE8	BH	glm	control_MFGE8	0.376	0.37	27.6607	1.3906	not
MFAP2	-0.215445	8.7287	13.2785	0.00236386	0.167973	MFGE8	BH	glm	control_MFGE8	0.999	0.996	424.229	0.86128	not
ELOC	-0.231935	7.32097	13.2765	0.0023652	0.167973	MFGE8	BH	glm	control_MFGE8	0.999	0.995	159.894	0.851492	not
ENSECAG00000056479	0.646539	1.89382	13.1781	0.00236758	0.167973	MFGE8	BH	glm	control_MFGE8	0.136	0.188	3.71617	1.56541	not
FAHD2A	-0.308081	5.24345	13.2522	0.00238161	0.16841	MFGE8	BH	glm	control_MFGE8	0.833	0.767	37.8822	0.807715	not
NID1	-0.339621	4.60283	13.1971	0.00242012	0.170571	MFGE8	BH	glm	control_MFGE8	0.613	0.503	24.299	0.790249	not
GTPBP2	-0.566253	3.09448	13.1902	0.00242911	0.170643	MFGE8	BH	glm	control_MFGE8	0.394	0.264	8.54141	0.675369	not
IL34	-0.311136	5.77459	13.1688	0.00243847	0.170741	MFGE8	BH	glm	control_MFGE8	0.866	0.785	54.7425	0.806007	not
YBX1	-0.215408	8.96247	13.1106	0.00247906	0.173018	MFGE8	BH	glm	control_MFGE8	1	1	498.852	0.861302	not
GPAT3	0.360838	5.35154	13.0931	0.0024916	0.173328	MFGE8	BH	glm	control_MFGE8	0.687	0.682	40.8296	1.28417	not
MCEE	-0.294832	5.40608	13.08	0.00250084	0.173408	MFGE8	BH	glm	control_MFGE8	0.897	0.795	42.4026	0.815167	not
NTNG1	0.405792	4.40445	13.0471	0.00252633	0.17461	MFGE8	BH	glm	control_MFGE8	0.394	0.43	21.1773	1.32482	not
WWOX	0.274521	6.27909	13.027	0.00253886	0.174628	MFGE8	BH	glm	control_MFGE8	0.816	0.822	77.6594	1.20959	not
CTNNAL1	0.294269	6.31315	13.02	0.00254397	0.174628	MFGE8	BH	glm	control_MFGE8	0.904	0.918	79.5149	1.22626	not
MAML2	0.261812	8.46952	13.0102	0.00255104	0.174628	MFGE8	BH	glm	control_MFGE8	0.997	0.995	354.471	1.19898	not
SYNPO2	0.374876	6.95785	14.6119	0.00255946	0.174646	MFGE8	BH	glm	control_MFGE8	0.874	0.88	124.314	1.29673	not
ENSECAG00000050552	-0.486469	4.06481	12.9318	0.00260955	0.177499	MFGE8	BH	glm	control_MFGE8	0.465	0.365	16.7352	0.71377	not
ABITRAM	-0.401057	3.62342	12.8687	0.00265793	0.180217	MFGE8	BH	glm	control_MFGE8	0.52	0.361	12.3241	0.757303	not
RNF44	-0.515958	2.85973	12.851	0.00267742	0.18069	MFGE8	BH	glm	control_MFGE8	0.346	0.233	7.25882	0.699329	not
NRG1	-1.11824	4.45663	23.0728	0.00268177	0.18069	MFGE8	BH	glm	control_MFGE8	0.221	0.132	21.9574	0.460655	not
VCL	0.230723	8.63796	12.8229	0.00269182	0.180799	MFGE8	BH	glm	control_MFGE8	1	0.999	398.368	1.17342	not
NCAM1	0.378727	7.8529	14.9801	0.00277292	0.185664	MFGE8	BH	glm	control_MFGE8	0.945	0.95	231.184	1.30019	not
RELB	-0.323488	5.39076	12.6822	0.00280345	0.187123	MFGE8	BH	glm	control_MFGE8	0.817	0.702	41.9546	0.799135	not
SMARCD1	0.311442	4.89325	12.6342	0.00284274	0.188893	MFGE8	BH	glm	control_MFGE8	0.731	0.778	29.7176	1.24095	not
GPNMB	-0.710134	4.03246	15.136	0.00284759	0.188893	MFGE8	BH	glm	control_MFGE8	0.347	0.224	16.364	0.611263	not
CPED1	-0.351451	5.51003	12.5736	0.00289308	0.190783	MFGE8	BH	glm	control_MFGE8	0.808	0.729	45.5705	0.783796	not
IKBIP	-0.218437	7.37419	12.5726	0.00289389	0.190783	MFGE8	BH	glm	control_MFGE8	0.994	0.993	165.903	0.859496	not
DCTPP1	-0.282577	5.82942	12.5545	0.00290921	0.191205	MFGE8	BH	glm	control_MFGE8	0.946	0.882	56.8629	0.822121	not
ELOVL6	0.357072	4.98437	12.4979	0.00295773	0.193799	MFGE8	BH	glm	control_MFGE8	0.599	0.626	31.6551	1.28082	not
DNAJC24	-0.2194	7.53668	12.4733	0.00297883	0.194043	MFGE8	BH	glm	control_MFGE8	0.997	0.999	185.68	0.858923	not
SLC10A5	-0.362227	4.49998	12.473	0.00297957	0.194043	MFGE8	BH	glm	control_MFGE8	0.743	0.59	22.6272	0.777963	not
FUT11	-0.220911	7.58542	12.4474	0.00300144	0.194376	MFGE8	BH	glm	control_MFGE8	1	0.996	192.061	0.858023	not
ZDHHC8	-0.611124	2.09034	12.4007	0.00301048	0.194376	MFGE8	BH	glm	control_MFGE8	0.232	0.14	4.25849	0.654686	not
GSTM3	-0.207136	8.83122	12.4354	0.0030119	0.194376	MFGE8	BH	glm	control_MFGE8	1	0.999	455.471	0.866255	not
SENP3	-0.410504	3.55283	12.4134	0.00303313	0.19462	MFGE8	BH	glm	control_MFGE8	0.499	0.378	11.7357	0.75236	not
PET100	-0.301632	5.14681	12.4108	0.00303385	0.19462	MFGE8	BH	glm	control_MFGE8	0.845	0.746	35.4278	0.811334	not
COL6A3	-0.295101	6.17481	12.3693	0.00307083	0.196405	MFGE8	BH	glm	control_MFGE8	0.897	0.837	72.2442	0.815016	not
CSF1	-0.336149	4.6686	12.3392	0.0030983	0.197234	MFGE8	BH	glm	control_MFGE8	0.645	0.533	25.4325	0.792153	not
SIPA1L1	0.322689	6.11738	12.3239	0.00311196	0.197234	MFGE8	BH	glm	control_MFGE8	0.877	0.882	69.4247	1.25066	not
PCNA	-0.397328	4.43815	12.3189	0.00311701	0.197234	MFGE8	BH	glm	control_MFGE8	0.664	0.536	21.6778	0.759263	not
MED10	-0.260421	6.12147	12.3145	0.00312062	0.197234	MFGE8	BH	glm	control_MFGE8	0.966	0.932	69.622	0.834844	not
ENSECAG00000014082	0.312283	5.67182	12.2776	0.00315463	0.198798	MFGE8	BH	glm	control_MFGE8	0.768	0.795	50.9786	1.24167	not
UBE2C	-0.492506	3.57164	12.2439	0.00318999	0.200436	MFGE8	BH	glm	control_MFGE8	0.41	0.291	11.8897	0.710789	not
ZNF704	0.356794	5.77988	12.4909	0.00322903	0.202296	MFGE8	BH	glm	control_MFGE8	0.665	0.697	54.9435	1.28058	not
NELL2	-0.371408	4.20548	12.1592	0.00327417	0.204526	MFGE8	BH	glm	control_MFGE8	0.437	0.34	18.4491	0.773028	not
ANXA5	-0.201943	10.0196	12.0767	0.00334748	0.208497	MFGE8	BH	glm	control_MFGE8	1	1	1038.02	0.869379	not
CCL8	-0.733142	9.59627	24.0795	0.00336468	0.208961	MFGE8	BH	glm	control_MFGE8	0.919	0.759	774.041	0.601592	not
GTF2H5	-0.265116	5.87306	11.9967	0.00342801	0.211834	MFGE8	BH	glm	control_MFGE8	0.935	0.88	58.6093	0.832132	not
CHST3	0.451576	3.02908	11.9981	0.00343071	0.211834	MFGE8	BH	glm	control_MFGE8	0.291	0.336	8.16287	1.36753	not
PPL	0.35252	4.75116	11.9563	0.00346973	0.212984	MFGE8	BH	glm	control_MFGE8	0.621	0.642	26.9303	1.27679	not
SLC49A3	-0.244321	6.90846	11.945	0.00348117	0.212984	MFGE8	BH	glm	control_MFGE8	0.999	0.989	120.13	0.844213	not
DNAJC15	-0.297702	6.34417	11.9404	0.00348597	0.212984	MFGE8	BH	glm	control_MFGE8	0.945	0.918	81.2428	0.813547	not
TP53INP2	-0.411304	4.26161	11.9382	0.0034891	0.212984	MFGE8	BH	glm	control_MFGE8	0.617	0.502	19.1811	0.751943	not
KALRN	0.30227	5.40957	11.8936	0.00353503	0.215175	MFGE8	BH	glm	control_MFGE8	0.611	0.657	42.5053	1.23308	not
SCD5	0.312608	4.6078	11.882	0.00354751	0.215323	MFGE8	BH	glm	control_MFGE8	0.525	0.558	24.3829	1.24195	not
MMP12.1	-2.16936	-0.46669	11.6354	0.00359048	0.217316	MFGE8	BH	glm	control_MFGE8	0.01	0.001	0.723623	0.222309	not
CLU	-0.198522	8.23512	11.8117	0.00362273	0.218649	MFGE8	BH	glm	control_MFGE8	1	0.995	301.312	0.871443	not
OTUD7B	0.321587	4.33866	11.8026	0.003633	0.218654	MFGE8	BH	glm	control_MFGE8	0.545	0.537	20.2333	1.2497	not
PPP3CC	-0.320776	6.1508	11.8893	0.00364972	0.218806	MFGE8	BH	glm	control_MFGE8	0.911	0.871	71.0519	0.800639	not
SNAI1	-0.310029	4.58953	11.7817	0.00365596	0.218806	MFGE8	BH	glm	control_MFGE8	0.645	0.533	24.0761	0.806626	not
DDOST	-0.248781	6.39553	11.7619	0.00367734	0.219472	MFGE8	BH	glm	control_MFGE8	0.97	0.94	84.1873	0.841607	not
TMEM167B	-0.646368	2.23482	11.7177	0.00371463	0.221083	MFGE8	BH	glm	control_MFGE8	0.257	0.161	4.70703	0.638887	not
SRPRA	-0.209423	7.49733	11.7102	0.00373503	0.221681	MFGE8	BH	glm	control_MFGE8	0.998	0.996	180.685	0.864883	not
SSBP1	-0.252133	5.82417	11.6888	0.00375918	0.222413	MFGE8	BH	glm	control_MFGE8	0.939	0.89	56.6564	0.839654	not
DST	0.27479	9.06167	12.1023	0.00376813	0.222413	MFGE8	BH	glm	control_MFGE8	1	1	534.36	1.20982	not
CRELD2	-0.321256	5.81029	11.6686	0.00378216	0.222502	MFGE8	BH	glm	control_MFGE8	0.87	0.834	56.1139	0.800373	not
RFC1	0.281413	5.82632	11.6614	0.00379041	0.222502	MFGE8	BH	glm	control_MFGE8	0.825	0.844	56.7411	1.21538	not
SELENOH	-0.217933	7.09537	11.6441	0.00381021	0.223012	MFGE8	BH	glm	control_MFGE8	0.999	0.989	136.748	0.859796	not
TMEFF2	-0.900841	1.25381	11.1114	0.00381992	0.223012	MFGE8	BH	glm	control_MFGE8	0.055	0.046	2.3847	0.535575	not
POMP	-0.20434	7.64672	11.6111	0.00384837	0.224063	MFGE8	BH	glm	control_MFGE8	0.999	1	200.397	0.867936	not
PIGN	0.440124	3.22559	11.5929	0.00387115	0.224779	MFGE8	BH	glm	control_MFGE8	0.296	0.34	9.35406	1.35672	not
JADE1	0.36163	4.90328	11.5751	0.0038907	0.225101	MFGE8	BH	glm	control_MFGE8	0.606	0.664	29.925	1.28488	not
PRICKLE4	-0.21794	7.08324	11.5616	0.00390648	0.225101	MFGE8	BH	glm	control_MFGE8	0.998	0.988	135.602	0.859792	not
ARL15	0.22562	6.48416	11.5575	0.00391143	0.225101	MFGE8	BH	glm	control_MFGE8	0.869	0.86	89.5214	1.16928	not
YTHDF2	0.309474	6.01008	11.5513	0.00391872	0.225101	MFGE8	BH	glm	control_MFGE8	0.921	0.914	64.4489	1.23926	not
UMAD1	-0.465033	4.22608	11.7632	0.00394869	0.226216	MFGE8	BH	glm	control_MFGE8	0.558	0.424	18.7145	0.724455	not
PARD3B	0.392295	7.80376	13.9464	0.00398877	0.227757	MFGE8	BH	glm	control_MFGE8	0.991	0.988	223.442	1.31248	not
CEBPZOS	-0.29775	5.54141	11.4802	0.00400436	0.227757	MFGE8	BH	glm	control_MFGE8	0.919	0.845	46.5725	0.81352	not
ADGRL3	0.339036	6.51713	12.1481	0.00400749	0.227757	MFGE8	BH	glm	control_MFGE8	0.691	0.682	91.5909	1.26491	not
OAZ1	-0.201049	8.7265	11.4616	0.00402702	0.228262	MFGE8	BH	glm	control_MFGE8	1	0.999	423.583	0.869918	not
SLC46A2	-0.57843	4.29867	13.1564	0.00404771	0.228829	MFGE8	BH	glm	control_MFGE8	0.585	0.454	19.6802	0.669692	not
PTHLH	-0.632866	4.68948	14.3401	0.00414364	0.233636	MFGE8	BH	glm	control_MFGE8	0.502	0.424	25.8032	0.644894	not
NT5DC4	-0.91872	1.04182	11.1834	0.00415517	0.233671	MFGE8	BH	glm	control_MFGE8	0.089	0.05	2.05883	0.528978	not
NEDD4L	0.445183	3.84858	11.3451	0.00417453	0.234145	MFGE8	BH	glm	control_MFGE8	0.374	0.448	14.4059	1.36149	not
RAC1	-0.20832	8.24739	11.2957	0.00423627	0.236618	MFGE8	BH	glm	control_MFGE8	1	1	303.887	0.865545	not
TAGLN2	-0.261445	9.45975	11.5963	0.00424071	0.236618	MFGE8	BH	glm	control_MFGE8	1	1	704.157	0.834252	not
ENSECAG00000028965	-0.249038	7.03512	11.2551	0.00428938	0.238712	MFGE8	BH	glm	control_MFGE8	0.997	0.992	131.154	0.841457	not
ZNF644	0.259118	6.21373	11.2281	0.00432523	0.239694	MFGE8	BH	glm	control_MFGE8	0.913	0.914	74.2195	1.19675	not
FBLN1	0.306541	8.74135	12.3514	0.00432939	0.239694	MFGE8	BH	glm	control_MFGE8	0.998	0.997	427.967	1.23674	not
GRB14	0.434295	3.55199	11.1935	0.00437473	0.241133	MFGE8	BH	glm	control_MFGE8	0.355	0.39	11.7289	1.35125	not
ENSECAG00000018135	-0.676414	2.24541	11.1785	0.0043993	0.241133	MFGE8	BH	glm	control_MFGE8	0.174	0.107	4.74173	0.625719	not
CRIP1	-0.192421	8.65115	11.1716	0.00440101	0.241133	MFGE8	BH	glm	control_MFGE8	0.999	0.999	402.027	0.875136	not
UFM1	-0.227438	6.79078	11.1599	0.0044169	0.241133	MFGE8	BH	glm	control_MFGE8	0.989	0.974	110.72	0.854151	not
IFI27	0.241854	8.53477	11.1594	0.0044176	0.241133	MFGE8	BH	glm	control_MFGE8	0.999	0.999	370.869	1.18251	not
FGFRL1	-0.411184	4.01596	11.1565	0.00442292	0.241133	MFGE8	BH	glm	control_MFGE8	0.562	0.427	16.1779	0.752006	not
LMOD1	0.260829	6.56974	11.1429	0.00444018	0.24146	MFGE8	BH	glm	control_MFGE8	0.909	0.92	94.9927	1.19817	not
INPP4B	0.41499	4.85387	11.5654	0.00446657	0.24228	MFGE8	BH	glm	control_MFGE8	0.423	0.403	28.9175	1.33329	not
KLHL2	0.313185	5.53154	11.112	0.00448279	0.242293	MFGE8	BH	glm	control_MFGE8	0.789	0.8	46.255	1.24245	not
ZNF148	0.286272	5.87692	11.1072	0.00448942	0.242293	MFGE8	BH	glm	control_MFGE8	0.873	0.895	58.7665	1.21948	not
TSGA13	-1.00484	2.20224	12.6675	0.00450472	0.242508	MFGE8	BH	glm	control_MFGE8	0.13	0.079	4.60192	0.498327	not
PPM1G	0.230015	6.30237	11.0772	0.00453128	0.243326	MFGE8	BH	glm	control_MFGE8	0.968	0.962	78.9228	1.17285	not
MYH9	0.237	8.82715	11.0401	0.00458356	0.245493	MFGE8	BH	glm	control_MFGE8	0.999	1	454.19	1.17854	not
COX20	-0.312128	5.19651	11.0079	0.00462986	0.245493	MFGE8	BH	glm	control_MFGE8	0.84	0.731	36.6695	0.805453	not
ADAMTSL3	0.556614	2.43504	11.0136	0.00463148	0.245493	MFGE8	BH	glm	control_MFGE8	0.135	0.174	5.40779	1.47081	not
TMEM167A	-0.20063	7.96637	11.0024	0.00463747	0.245493	MFGE8	BH	glm	control_MFGE8	1	0.999	250.101	0.870171	not
YARS2	-0.362085	3.95324	11.0024	0.00463857	0.245493	MFGE8	BH	glm	control_MFGE8	0.602	0.467	15.4897	0.778039	not
GRIA3	0.329645	5.81504	11.0005	0.00464038	0.245493	MFGE8	BH	glm	control_MFGE8	0.79	0.829	56.2992	1.2567	not
TMEM39A	-0.259782	5.60511	10.9717	0.00468214	0.247093	MFGE8	BH	glm	control_MFGE8	0.881	0.789	48.6751	0.835214	not
CYP27A1	-0.222992	6.94636	10.9006	0.00478683	0.251732	MFGE8	BH	glm	control_MFGE8	0.983	0.97	123.328	0.856786	not
ST6GAL2	0.250094	6.75247	10.8853	0.00480975	0.251732	MFGE8	BH	glm	control_MFGE8	0.929	0.906	107.819	1.18928	not
MET	0.271701	6.11592	10.881	0.00481621	0.251732	MFGE8	BH	glm	control_MFGE8	0.856	0.856	69.3547	1.20723	not
ENSECAG00000032916	-0.19073	9.14946	10.8804	0.00481704	0.251732	MFGE8	BH	glm	control_MFGE8	0.999	1	567.885	0.876162	not
MAGOH	-0.239695	6.73574	10.8565	0.00485316	0.253002	MFGE8	BH	glm	control_MFGE8	0.995	0.984	106.576	0.846924	not
RPA3	-0.259114	5.81728	10.8486	0.00486523	0.253016	MFGE8	BH	glm	control_MFGE8	0.947	0.878	56.3867	0.835601	not
GPR37	-0.533612	2.61468	10.8508	0.00488436	0.253395	MFGE8	BH	glm	control_MFGE8	0.278	0.182	6.12487	0.690823	not
PMEPA1	-0.333751	4.79424	10.8011	0.00493829	0.255574	MFGE8	BH	glm	control_MFGE8	0.705	0.616	27.7467	0.793471	not
TM4SF1	0.285151	6.73906	10.8723	0.00496326	0.256247	MFGE8	BH	glm	control_MFGE8	0.939	0.936	106.821	1.21854	not
TOGARAM1	0.353711	4.28582	10.7482	0.00502128	0.258306	MFGE8	BH	glm	control_MFGE8	0.536	0.586	19.5057	1.27784	not
KCNMA1	0.391711	3.67434	10.7445	0.00502724	0.258306	MFGE8	BH	glm	control_MFGE8	0.303	0.328	12.7669	1.31195	not
INPP4A	-0.276201	5.62198	10.7163	0.00507127	0.259256	MFGE8	BH	glm	control_MFGE8	0.902	0.852	49.2476	0.825763	not
REELD1	-0.263602	6.02902	10.7128	0.00507683	0.259256	MFGE8	BH	glm	control_MFGE8	0.955	0.89	65.3002	0.833006	not
SAP18	-0.247758	7.92907	10.703	0.0050925	0.259256	MFGE8	BH	glm	control_MFGE8	1	0.999	243.718	0.842204	not
DNAH12	-0.473566	2.96962	10.7073	0.00509543	0.259256	MFGE8	BH	glm	control_MFGE8	0.239	0.186	7.83331	0.720182	not
IRF9	0.544383	4.58974	12.4687	0.00510622	0.259256	MFGE8	BH	glm	control_MFGE8	0.605	0.691	24.0797	1.4584	not
CLDND1	-0.235781	6.10536	10.6717	0.00514292	0.260502	MFGE8	BH	glm	control_MFGE8	0.958	0.92	68.849	0.849225	not
BTBD3	0.535422	2.18447	10.6565	0.00516088	0.260795	MFGE8	BH	glm	control_MFGE8	0.154	0.199	4.5456	1.44937	not
DPF2	-0.192934	14.6998	10.6434	0.005189	0.260892	MFGE8	BH	glm	control_MFGE8	1	1	26611.5	0.874825	not
MOCOS	-0.471372	3.51873	10.6434	0.00519208	0.260892	MFGE8	BH	glm	control_MFGE8	0.423	0.302	11.4615	0.721278	not
DUSP7	-0.822606	1.32589	10.4863	0.00520751	0.260892	MFGE8	BH	glm	control_MFGE8	0.131	0.073	2.50688	0.56542	not
SORBS1	0.299017	4.94111	10.6299	0.0052115	0.260892	MFGE8	BH	glm	control_MFGE8	0.514	0.486	30.7201	1.23031	not
ENSECAG00000051569	-1.12341	0.952012	10.6025	0.00524502	0.261095	MFGE8	BH	glm	control_MFGE8	0.096	0.039	1.93457	0.459009	not
ARHGAP10	0.254351	6.96455	10.6041	0.00525384	0.261095	MFGE8	BH	glm	control_MFGE8	0.965	0.959	124.893	1.1928	not
MICOS10	-0.214886	8.19769	10.6013	0.00525841	0.261095	MFGE8	BH	glm	control_MFGE8	1	1	293.595	0.861614	not
POLD3	0.457429	2.95786	10.5999	0.00526766	0.261095	MFGE8	BH	glm	control_MFGE8	0.266	0.312	7.76973	1.37309	not
NUDT9	-0.268803	5.02416	10.5843	0.00528692	0.261095	MFGE8	BH	glm	control_MFGE8	0.814	0.737	32.5404	0.830008	not
EXT1	0.194086	8.17631	10.5831	0.00528868	0.261095	MFGE8	BH	glm	control_MFGE8	0.994	0.992	289.278	1.144	not
TSC22D4	-0.334378	4.30006	10.4927	0.00544307	0.267703	MFGE8	BH	glm	control_MFGE8	0.678	0.533	19.6992	0.793126	not
MPRIP	0.222672	6.24494	10.4862	0.00545378	0.267703	MFGE8	BH	glm	control_MFGE8	0.957	0.956	75.8427	1.16689	not
CHST4	-0.855662	1.72026	10.4187	0.00546002	0.267703	MFGE8	BH	glm	control_MFGE8	0.146	0.093	3.29496	0.552612	not
PTGS2	-0.861818	7.14608	21.5074	0.00550895	0.268903	MFGE8	BH	glm	control_MFGE8	0.693	0.582	141.639	0.550259	not
BLOC1S5	-0.297698	4.96691	10.4543	0.00550959	0.268903	MFGE8	BH	glm	control_MFGE8	0.752	0.676	31.2743	0.81355	not
CNIH4	-0.229706	6.1232	10.4312	0.00555012	0.270265	MFGE8	BH	glm	control_MFGE8	0.97	0.944	69.7053	0.852809	not
SLC35B2	-0.313826	4.85893	10.4188	0.00557231	0.270731	MFGE8	BH	glm	control_MFGE8	0.789	0.697	29.019	0.804505	not
CDK14	0.182604	8.37428	10.376	0.00564857	0.273815	MFGE8	BH	glm	control_MFGE8	1	0.996	331.826	1.13493	not
UBL5	-0.208114	7.38498	10.3609	0.00567583	0.274121	MFGE8	BH	glm	control_MFGE8	1	0.995	167.148	0.865668	not
ENSECAG00000045240	0.4212	3.36815	10.3612	0.00568048	0.274121	MFGE8	BH	glm	control_MFGE8	0.365	0.414	10.3256	1.33904	not
DBNDD2	-0.26419	5.87179	10.3216	0.00574773	0.276743	MFGE8	BH	glm	control_MFGE8	0.937	0.894	58.5579	0.832666	not
HOXD10	-0.407911	3.37361	10.2911	0.00580855	0.279045	MFGE8	BH	glm	control_MFGE8	0.377	0.301	10.3647	0.753714	not
TMEM185A	-0.422761	3.07785	10.2782	0.00583824	0.279087	MFGE8	BH	glm	control_MFGE8	0.403	0.287	8.44357	0.745996	not
SMIM11	-0.275824	5.52581	10.2677	0.00584802	0.279087	MFGE8	BH	glm	control_MFGE8	0.913	0.834	46.0719	0.825978	not
NDUFS5	-0.194302	7.63708	10.2673	0.00584849	0.279087	MFGE8	BH	glm	control_MFGE8	1	0.997	199.062	0.873996	not
CYP1A1	-0.366389	3.93512	10.2485	0.0058849	0.2802	MFGE8	BH	glm	control_MFGE8	0.277	0.208	15.2964	0.775721	not
SLC45A2	-0.367244	3.54462	10.2313	0.00592069	0.281279	MFGE8	BH	glm	control_MFGE8	0.47	0.374	11.6691	0.775262	not
PKD2L2	-1.33275	0.292424	9.77482	0.00596397	0.282084	MFGE8	BH	glm	control_MFGE8	0.064	0.023	1.2247	0.39701	not
GTF2B	-0.350273	5.66302	10.5893	0.00596398	0.282084	MFGE8	BH	glm	control_MFGE8	0.926	0.854	50.6687	0.784435	not
MAPK13	-0.481055	3.06329	9.91626	0.00597932	0.282187	MFGE8	BH	glm	control_MFGE8	0.342	0.246	8.35879	0.716454	not
RPS15A	-0.234476	7.06204	10.1533	0.00606695	0.285693	MFGE8	BH	glm	control_MFGE8	0.993	0.99	133.625	0.849994	not
SRSF1	-0.270742	4.92514	10.1459	0.00608177	0.285763	MFGE8	BH	glm	control_MFGE8	0.799	0.684	30.3819	0.828893	not
IGFBP3	-0.650773	1.91473	10.1344	0.00611487	0.286315	MFGE8	BH	glm	control_MFGE8	0.143	0.084	3.77043	0.636939	not
FHIP1A	0.982064	0.397947	9.77688	0.00613318	0.286315	MFGE8	BH	glm	control_MFGE8	0.034	0.053	1.31763	1.97529	not
GADD45B	-0.386859	4.24999	10.1198	0.0061336	0.286315	MFGE8	BH	glm	control_MFGE8	0.499	0.414	19.0271	0.764793	not
TLR6	0.378918	3.85456	10.11	0.00615314	0.286463	MFGE8	BH	glm	control_MFGE8	0.374	0.371	14.4656	1.30037	not
GINM1	-0.211024	7.06433	10.1044	0.00616352	0.286463	MFGE8	BH	glm	control_MFGE8	0.989	0.976	133.836	0.863924	not
TRAPPC1	-0.391323	3.39598	10.0966	0.00618357	0.286773	MFGE8	BH	glm	control_MFGE8	0.44	0.332	10.5267	0.76243	not
ENSECAG00000008723	-0.342272	3.85875	10.0865	0.0062	0.286914	MFGE8	BH	glm	control_MFGE8	0.418	0.343	14.5077	0.788798	not
USP24	0.249764	6.1301	10.0659	0.0062408	0.287177	MFGE8	BH	glm	control_MFGE8	0.904	0.912	70.0399	1.18901	not
KIRREL1	0.282163	4.7453	10.0655	0.00624192	0.287177	MFGE8	BH	glm	control_MFGE8	0.623	0.642	26.8212	1.21602	not
EIF2AK2	0.370117	4.44853	10.0635	0.00624618	0.287177	MFGE8	BH	glm	control_MFGE8	0.593	0.605	21.8344	1.29246	not
NPEPPS	0.231376	6.29655	10.0568	0.00625934	0.287177	MFGE8	BH	glm	control_MFGE8	0.931	0.955	78.605	1.17395	not
PCDH7	0.197517	9.18626	10.0502	0.0062727	0.287177	MFGE8	BH	glm	control_MFGE8	1	0.999	582.559	1.14672	not
PLEKHA5	0.342642	5.49402	10.2861	0.00634835	0.289976	MFGE8	BH	glm	control_MFGE8	0.749	0.737	45.0676	1.26808	not
PRKCD	-0.504806	2.68446	10.0136	0.00636091	0.289976	MFGE8	BH	glm	control_MFGE8	0.287	0.211	6.42841	0.704755	not
TGIF1	-0.225694	6.1411	9.9778	0.0064218	0.29153	MFGE8	BH	glm	control_MFGE8	0.926	0.902	70.5759	0.855183	not
ETV1	-0.309018	4.41995	9.97455	0.00642937	0.29153	MFGE8	BH	glm	control_MFGE8	0.552	0.464	21.4062	0.807191	not
SEC11C	-0.217713	7.38691	9.96968	0.00643875	0.29153	MFGE8	BH	glm	control_MFGE8	0.992	0.985	167.372	0.859927	not
PROCR	-0.294368	5.82114	9.96304	0.00645274	0.29153	MFGE8	BH	glm	control_MFGE8	0.895	0.85	56.5378	0.815429	not
ATXN1	0.220499	7.64342	9.9526	0.00647463	0.29153	MFGE8	BH	glm	control_MFGE8	0.992	0.989	199.939	1.16514	not
ABLIM1	0.352816	3.81671	9.95256	0.00647663	0.29153	MFGE8	BH	glm	control_MFGE8	0.39	0.43	14.0911	1.27705	not
RNF5	-0.268911	5.83803	9.94016	0.00650101	0.292014	MFGE8	BH	glm	control_MFGE8	0.943	0.907	57.2033	0.829945	not
CRTC2	-0.654131	1.74788	9.90503	0.00651975	0.292243	MFGE8	BH	glm	control_MFGE8	0.182	0.106	3.35865	0.635458	not
TFPI2	-0.230243	6.86036	9.91255	0.0065597	0.29342	MFGE8	BH	glm	control_MFGE8	0.951	0.893	116.192	0.852492	not
EHD1	-0.230381	6.08795	9.9036	0.00657896	0.293667	MFGE8	BH	glm	control_MFGE8	0.946	0.902	68.0229	0.85241	not
IRAK2	-0.231834	5.83748	9.89722	0.00659263	0.293667	MFGE8	BH	glm	control_MFGE8	0.84	0.763	57.1815	0.851552	not
TAF12	-0.313298	4.17993	9.88725	0.00661507	0.294055	MFGE8	BH	glm	control_MFGE8	0.618	0.495	18.1253	0.8048	not
GNAQ	0.217973	7.1182	9.87592	0.00663858	0.294379	MFGE8	BH	glm	control_MFGE8	0.977	0.976	138.929	1.1631	not
MSH2	0.793133	0.988729	9.72005	0.00664984	0.294379	MFGE8	BH	glm	control_MFGE8	0.067	0.098	1.98444	1.73283	not
OAS2	0.677934	3.30844	11.2124	0.00672913	0.297062	MFGE8	BH	glm	control_MFGE8	0.315	0.386	9.90693	1.59985	not
SRSF9	-0.184232	7.67244	9.82354	0.0067533	0.297062	MFGE8	BH	glm	control_MFGE8	0.999	0.999	204.002	0.880117	not
ZNF462	0.273172	5.44179	9.82268	0.00675534	0.297062	MFGE8	BH	glm	control_MFGE8	0.777	0.792	43.4652	1.20846	not
SLIRP	-0.25817	6.00544	9.81788	0.00676591	0.297062	MFGE8	BH	glm	control_MFGE8	0.955	0.924	64.2417	0.836148	not
ENSECAG00000058422	-1.39323	-0.0521221	9.75943	0.00690645	0.301669	MFGE8	BH	glm	control_MFGE8	0.053	0.018	0.964517	0.380711	not
ENSECAG00000049976	0.658208	1.93643	9.75631	0.00690751	0.301669	MFGE8	BH	glm	control_MFGE8	0.122	0.162	3.82756	1.57812	not
ENSECAG00000013505	0.754021	1.13058	9.76292	0.00691307	0.301669	MFGE8	BH	glm	control_MFGE8	0.075	0.113	2.18946	1.68649	not
C11H17orf107	-0.724269	1.73077	9.61461	0.00692927	0.301761	MFGE8	BH	glm	control_MFGE8	0.173	0.097	3.31904	0.605304	not
GAS6	0.373499	4.17091	9.71721	0.00699378	0.303953	MFGE8	BH	glm	control_MFGE8	0.521	0.51	18.0123	1.29549	not
DPY30	-0.224394	6.29234	9.70708	0.00701661	0.304328	MFGE8	BH	glm	control_MFGE8	0.975	0.961	78.3762	0.855955	not
RUNX1	-0.338404	8.62712	11.4576	0.00708316	0.306594	MFGE8	BH	glm	control_MFGE8	0.993	0.992	395.386	0.790916	not
BLOC1S1	0.262328	7.01721	9.68507	0.00713699	0.308301	MFGE8	BH	glm	control_MFGE8	0.965	0.973	129.536	1.19941	not
CLOCK	0.340752	5.63494	10.0078	0.00715498	0.308456	MFGE8	BH	glm	control_MFGE8	0.81	0.815	49.6921	1.26642	not
COX7A2	-0.205895	7.92762	9.62807	0.00720187	0.308892	MFGE8	BH	glm	control_MFGE8	1	0.997	243.474	0.867001	not
PLSCR1	-0.753781	1.69071	9.63249	0.00720336	0.308892	MFGE8	BH	glm	control_MFGE8	0.168	0.093	3.22815	0.593047	not
BPTF	0.257545	6.61171	9.62338	0.00721306	0.308892	MFGE8	BH	glm	control_MFGE8	0.97	0.981	97.7965	1.19544	not
TCP11L1	0.332536	4.00591	9.61775	0.00722828	0.308892	MFGE8	BH	glm	control_MFGE8	0.498	0.533	16.0657	1.25922	not
SPINT2	-0.279019	5.33358	9.61334	0.00723717	0.308892	MFGE8	BH	glm	control_MFGE8	0.803	0.717	40.3244	0.824151	not
LHFPL2	0.225411	7.62984	9.57877	0.00732034	0.311567	MFGE8	BH	glm	control_MFGE8	0.965	0.962	198.067	1.16911	not
ENSECAG00000044027	-0.253493	6.80304	9.57523	0.00732893	0.311567	MFGE8	BH	glm	control_MFGE8	0.99	0.977	111.666	0.838863	not
DNASE1L1	-0.300137	4.49647	9.56418	0.00735629	0.312111	MFGE8	BH	glm	control_MFGE8	0.651	0.574	22.5721	0.812175	not
MDH2	-0.201984	8.00928	9.55215	0.00738521	0.312232	MFGE8	BH	glm	control_MFGE8	1	0.999	257.651	0.869354	not
MSC	-0.276054	5.72694	9.55094	0.00738829	0.312232	MFGE8	BH	glm	control_MFGE8	0.813	0.732	52.964	0.825847	not
PEAK1	0.247912	7.96976	9.69406	0.00745133	0.313473	MFGE8	BH	glm	control_MFGE8	0.991	0.993	250.689	1.18749	not
AUTS2	0.182942	8.38458	9.52281	0.00745749	0.313473	MFGE8	BH	glm	control_MFGE8	0.999	0.997	334.203	1.1352	not
MYO10	0.257057	5.1589	9.52126	0.00746154	0.313473	MFGE8	BH	glm	control_MFGE8	0.663	0.668	35.7259	1.19504	not
AFAP1L2	-1.09351	0.580803	9.33213	0.00749539	0.314278	MFGE8	BH	glm	control_MFGE8	0.075	0.034	1.49568	0.46862	not
DERA	-0.236833	7.22259	9.50023	0.00751369	0.31443	MFGE8	BH	glm	control_MFGE8	0.992	0.997	149.354	0.848606	not
RNF130	-0.196367	6.97374	9.48871	0.00754253	0.314847	MFGE8	BH	glm	control_MFGE8	0.995	0.985	125.691	0.872746	not
WDR45	-0.318447	4.79524	9.4847	0.00755304	0.314847	MFGE8	BH	glm	control_MFGE8	0.765	0.676	27.7658	0.801933	not
ENSECAG00000045326	-0.362865	3.54313	9.47443	0.00758282	0.315475	MFGE8	BH	glm	control_MFGE8	0.408	0.309	11.657	0.777619	not
ENSECAG00000039232	-0.167359	10.7321	9.46083	0.00761283	0.31611	MFGE8	BH	glm	control_MFGE8	1	1	1700.89	0.890471	not
SLC2A1	-0.342643	4.61817	9.44474	0.00765438	0.317038	MFGE8	BH	glm	control_MFGE8	0.633	0.555	24.5589	0.788595	not
EPHA1	-0.719389	1.17123	9.36995	0.00766478	0.317038	MFGE8	BH	glm	control_MFGE8	0.12	0.069	2.25204	0.607355	not
FAH	-0.217667	6.4475	9.39581	0.00777986	0.321178	MFGE8	BH	glm	control_MFGE8	0.954	0.932	87.275	0.859955	not
KIF13A	0.329598	4.86339	9.38511	0.00780804	0.321416	MFGE8	BH	glm	control_MFGE8	0.671	0.691	29.1089	1.25666	not
ENSECAG00000043792	-0.221737	6.25083	9.38209	0.00781563	0.321416	MFGE8	BH	glm	control_MFGE8	0.981	0.955	76.153	0.857532	not
SMAD3	-0.307409	5.73328	9.46838	0.00785577	0.322448	MFGE8	BH	glm	control_MFGE8	0.777	0.736	53.1972	0.808092	not
CDC42BPA	0.182934	8.39882	9.34884	0.00790305	0.32346	MFGE8	BH	glm	control_MFGE8	0.998	1	337.517	1.13519	not
IRAK3	-0.340573	4.28531	9.34633	0.00791062	0.32346	MFGE8	BH	glm	control_MFGE8	0.594	0.471	19.4987	0.789728	not
AFAP1L1	4.6238	-1.65373	10.0452	0.00796262	0.324966	MFGE8	BH	glm	control_MFGE8	0	0.014	0.317818	24.6548	not
SF3B6	-0.199781	7.55908	9.30728	0.00801396	0.326439	MFGE8	BH	glm	control_MFGE8	0.999	0.999	188.586	0.870683	not
DCLK1	0.333609	6.23794	9.96207	0.00804403	0.327042	MFGE8	BH	glm	control_MFGE8	0.808	0.861	75.4759	1.26016	not
AXL	-0.228121	6.30937	9.2824	0.00808122	0.327932	MFGE8	BH	glm	control_MFGE8	0.963	0.951	79.3066	0.853746	not
PDLIM5	0.178037	8.63827	9.26228	0.00813601	0.329532	MFGE8	BH	glm	control_MFGE8	0.999	0.995	398.454	1.13134	not
TMEM50A	-0.233758	5.86542	9.24526	0.00818288	0.32979	MFGE8	BH	glm	control_MFGE8	0.926	0.878	58.3	0.850417	not
TBK1	-0.280471	5.24009	9.23856	0.00820143	0.32979	MFGE8	BH	glm	control_MFGE8	0.824	0.728	37.7941	0.823322	not
ENSECAG00000049526	0.656785	1.36692	9.23662	0.00820272	0.32979	MFGE8	BH	glm	control_MFGE8	0.085	0.116	2.5792	1.57657	not
VEGFC	-0.186223	7.40546	9.23758	0.00820397	0.32979	MFGE8	BH	glm	control_MFGE8	0.959	0.941	169.537	0.878904	not
MPDZ	0.229662	5.95231	9.22826	0.0082298	0.330209	MFGE8	BH	glm	control_MFGE8	0.858	0.883	61.9188	1.17256	not
ANO3	0.828659	0.847383	9.22736	0.00825893	0.330758	MFGE8	BH	glm	control_MFGE8	0.043	0.065	1.79923	1.77603	not
PPP1R12A	0.17638	8.29294	9.19818	0.00831362	0.332328	MFGE8	BH	glm	control_MFGE8	0.999	0.999	313.635	1.13004	not
UBAC2	0.255101	5.56061	9.19169	0.00833202	0.332443	MFGE8	BH	glm	control_MFGE8	0.827	0.835	47.1967	1.19342	not
MAN1A1	0.264272	5.29311	9.18228	0.00835871	0.332888	MFGE8	BH	glm	control_MFGE8	0.766	0.785	39.2089	1.20103	not
DDX60	0.494656	2.89059	9.18147	0.00837683	0.332991	MFGE8	BH	glm	control_MFGE8	0.239	0.244	7.41575	1.40898	not
PPM1K	0.267951	6.23287	9.16607	0.00840432	0.333465	MFGE8	BH	glm	control_MFGE8	0.912	0.903	75.2111	1.2041	not
PTGIS	0.247736	5.18943	9.13871	0.00848256	0.334321	MFGE8	BH	glm	control_MFGE8	0.726	0.732	36.4901	1.18734	not
IFNGR1	-0.228414	5.57207	9.13164	0.00850282	0.334321	MFGE8	BH	glm	control_MFGE8	0.895	0.83	47.5731	0.853573	not
RUNX2	0.325741	5.52418	9.40384	0.00850412	0.334321	MFGE8	BH	glm	control_MFGE8	0.621	0.586	46.0198	1.25331	not
NPM3	0.186251	8.27357	9.129	0.00851029	0.334321	MFGE8	BH	glm	control_MFGE8	1	0.999	309.451	1.1378	not
ENSECAG00000054598	-0.182543	9.11866	9.12658	0.00851728	0.334321	MFGE8	BH	glm	control_MFGE8	1	0.999	555.89	0.881149	not
SLC25A13	0.256684	5.12341	9.11845	0.00854099	0.334321	MFGE8	BH	glm	control_MFGE8	0.729	0.712	34.8577	1.19473	not
SLC1A3	-0.232701	5.91893	9.11776	0.00854284	0.334321	MFGE8	BH	glm	control_MFGE8	0.695	0.637	60.5028	0.85104	not
PMP22	0.258627	6.31997	9.11502	0.00855074	0.334321	MFGE8	BH	glm	control_MFGE8	0.885	0.871	79.8913	1.19634	not
MAGI2	0.269332	5.25382	9.08547	0.00863708	0.337082	MFGE8	BH	glm	control_MFGE8	0.493	0.509	38.1555	1.20525	not
NFKBIA	-0.479947	7.2065	12.6651	0.00869425	0.338697	MFGE8	BH	glm	control_MFGE8	0.895	0.763	147.698	0.717004	not
ADGRL4	-1.14496	0.181511	8.80142	0.00873279	0.339365	MFGE8	BH	glm	control_MFGE8	0.055	0.019	1.13407	0.452203	not
ACE	1.34572	-0.385493	8.84654	0.00876003	0.339365	MFGE8	BH	glm	control_MFGE8	0.017	0.039	0.765517	2.54158	not
MME	-0.754816	1.40196	8.68169	0.00877355	0.339365	MFGE8	BH	glm	control_MFGE8	0.105	0.061	2.64261	0.592622	not
BCAR3	0.335434	4.86965	9.03891	0.00877476	0.339365	MFGE8	BH	glm	control_MFGE8	0.607	0.622	29.2355	1.26176	not
ESF1	-0.235565	5.93454	9.02623	0.00881249	0.34021	MFGE8	BH	glm	control_MFGE8	0.947	0.886	61.1609	0.849352	not
MRPL41	-0.228794	6.12124	8.98748	0.00892951	0.344107	MFGE8	BH	glm	control_MFGE8	0.962	0.924	69.611	0.853348	not
IFI44L	0.929864	0.579028	8.78204	0.00895386	0.344426	MFGE8	BH	glm	control_MFGE8	0.048	0.068	1.49384	1.9051	not
ZC3HAV1L	-0.323557	4.20455	8.96838	0.00898959	0.344645	MFGE8	BH	glm	control_MFGE8	0.621	0.517	18.4372	0.799097	not
UFD1	-0.211906	6.30233	8.96713	0.00899171	0.344645	MFGE8	BH	glm	control_MFGE8	0.978	0.944	78.9204	0.863396	not
ADD1	0.197406	6.55876	8.92831	0.00911171	0.348621	MFGE8	BH	glm	control_MFGE8	0.975	0.966	94.2719	1.14663	not
HS6ST3	1.09822	1.03832	9.05315	0.00914264	0.34918	MFGE8	BH	glm	control_MFGE8	0.029	0.038	2.05383	2.1409	not
SUB1	-0.168394	8.468	8.89757	0.00920801	0.351051	MFGE8	BH	glm	control_MFGE8	1	1	354.097	0.889833	not
MDP1	-0.21916	5.94431	8.89229	0.00922478	0.351066	MFGE8	BH	glm	control_MFGE8	0.958	0.914	61.5766	0.859066	not
TMSB4X	-0.21292	12.9531	8.87236	0.0092879	0.352705	MFGE8	BH	glm	control_MFGE8	1	1	7930.02	0.862789	not
TRAM2	0.299132	5.16977	8.8684	0.00930078	0.352705	MFGE8	BH	glm	control_MFGE8	0.785	0.785	35.9961	1.2304	not
MAP1B	0.179937	8.55243	8.86097	0.00932425	0.352827	MFGE8	BH	glm	control_MFGE8	1	1	375.438	1.13283	not
C17orf49	-0.210352	7.89404	8.85701	0.00933692	0.352827	MFGE8	BH	glm	control_MFGE8	1	0.999	237.872	0.864326	not
CNKSR3	0.372353	3.73342	8.84154	0.00938872	0.354051	MFGE8	BH	glm	control_MFGE8	0.382	0.378	13.3006	1.29446	not
ENSECAG00000055480	-0.21852	8.52275	8.82846	0.0094289	0.354051	MFGE8	BH	glm	control_MFGE8	1	0.999	367.793	0.859447	not
ANXA1	-0.168427	10.8611	8.82648	0.00943531	0.354051	MFGE8	BH	glm	control_MFGE8	1	1	1859.99	0.889812	not
LRRC9	0.468052	3.03617	8.82548	0.00945395	0.354051	MFGE8	BH	glm	control_MFGE8	0.229	0.268	8.20308	1.38324	not
GPN3	-0.231532	5.60251	8.81915	0.00945928	0.354051	MFGE8	BH	glm	control_MFGE8	0.911	0.853	48.5874	0.85173	not
ARID5B	0.175548	9.06468	8.81628	0.00946846	0.354051	MFGE8	BH	glm	control_MFGE8	1	1	535.478	1.12939	not
SERPINB10	-1.16117	2.2684	11.4098	0.00951603	0.35521	MFGE8	BH	glm	control_MFGE8	0.12	0.059	4.8179	0.447149	not
TBC1D31	0.290262	5.1557	8.78339	0.00957643	0.356843	MFGE8	BH	glm	control_MFGE8	0.731	0.725	35.6467	1.22286	not
ID4	0.251818	4.97834	8.7565	0.0096662	0.359563	MFGE8	BH	glm	control_MFGE8	0.553	0.589	31.5232	1.19071	not
MCAM	0.492825	3.59941	9.08679	0.0097063	0.360125	MFGE8	BH	glm	control_MFGE8	0.245	0.269	12.1208	1.4072	not
SPCS2	-0.180675	7.73528	8.74168	0.00971494	0.360125	MFGE8	BH	glm	control_MFGE8	0.999	0.997	213.084	0.88229	not
CHD3	0.249007	5.20788	8.73627	0.00973336	0.360185	MFGE8	BH	glm	control_MFGE8	0.794	0.797	36.9596	1.18839	not
ENSECAG00000041756	-0.497985	2.25584	8.71879	0.00982068	0.362487	MFGE8	BH	glm	control_MFGE8	0.225	0.154	4.77613	0.708095	not
PDHB	-0.222377	6.11936	8.70777	0.00982942	0.362487	MFGE8	BH	glm	control_MFGE8	0.962	0.929	69.5201	0.857152	not
SNRPF	-0.212351	6.15818	8.6991	0.00985893	0.362951	MFGE8	BH	glm	control_MFGE8	0.969	0.947	71.4163	0.86313	not
FLOT1	0.227309	5.80508	8.6582	0.00999955	0.367496	MFGE8	BH	glm	control_MFGE8	0.883	0.897	55.9117	1.17065	not
PDCD6IP	-0.199424	6.29521	8.65216	0.0100205	0.367634	MFGE8	BH	glm	control_MFGE8	0.963	0.941	78.5322	0.870898	not
TIMP2	-0.280915	9.3704	9.61455	0.0101215	0.370273	MFGE8	BH	glm	control_MFGE8	1	1	661.866	0.823069	not
MLLT11	-0.307367	5.26415	8.62179	0.010127	0.370273	MFGE8	BH	glm	control_MFGE8	0.757	0.656	38.4298	0.808115	not
MGAT5	0.278502	5.92389	8.60329	0.0101919	0.372014	MFGE8	BH	glm	control_MFGE8	0.706	0.673	60.7111	1.21294	not
LY6E	0.268213	7.02457	8.82203	0.0102821	0.374668	MFGE8	BH	glm	control_MFGE8	0.981	0.986	130.199	1.20432	not
SRM	-0.218225	6.0737	8.56851	0.010316	0.375264	MFGE8	BH	glm	control_MFGE8	0.936	0.884	67.3545	0.859622	not
NR2F2	0.225114	7.17523	8.55852	0.0103518	0.375326	MFGE8	BH	glm	control_MFGE8	0.984	0.989	144.531	1.16887	not
ARF4	-0.167988	8.4173	8.55826	0.0103527	0.375326	MFGE8	BH	glm	control_MFGE8	1	1	341.87	0.890083	not
DBNL	0.183798	7.19025	8.54891	0.0103865	0.375365	MFGE8	BH	glm	control_MFGE8	0.998	0.995	146.043	1.13587	not
ADA	-0.23741	6.01878	8.54348	0.0104063	0.375365	MFGE8	BH	glm	control_MFGE8	0.893	0.844	64.8384	0.848267	not
SUPT6H	0.259314	5.34392	8.54349	0.0104064	0.375365	MFGE8	BH	glm	control_MFGE8	0.799	0.808	40.6145	1.19691	not
RNF149	-0.213979	6.6397	8.5238	0.0104779	0.377311	MFGE8	BH	glm	control_MFGE8	0.961	0.928	99.712	0.862156	not
MX2	3.37603	-1.54921	8.51776	0.0105137	0.377965	MFGE8	BH	glm	control_MFGE8	0.001	0.007	0.341696	10.3822	not
ENSECAG00000031607	1.79614	-0.164732	8.58423	0.0105316	0.377972	MFGE8	BH	glm	control_MFGE8	0.017	0.023	0.892094	3.4729	not
VASH2	-0.297762	4.24513	8.49777	0.0105745	0.378877	MFGE8	BH	glm	control_MFGE8	0.543	0.416	18.9632	0.813513	not
DIXDC1	0.359636	4.32742	8.48494	0.0106217	0.379934	MFGE8	BH	glm	control_MFGE8	0.549	0.573	20.0763	1.2831	not
EZR	0.235215	7.26542	8.47223	0.0106684	0.380967	MFGE8	BH	glm	control_MFGE8	0.981	0.978	153.854	1.17708	not
TJP1	0.23349	6.39534	8.4493	0.0107544	0.382334	MFGE8	BH	glm	control_MFGE8	0.941	0.956	84.1764	1.17568	not
CNN3	-0.176809	8.48575	8.44878	0.0107563	0.382334	MFGE8	BH	glm	control_MFGE8	1	1	358.481	0.884657	not
ENSECAG00000008928	0.170115	9.68135	8.44748	0.0107612	0.382334	MFGE8	BH	glm	control_MFGE8	0.999	1	821.061	1.12515	not
KRT10A	-0.220965	6.31651	8.44308	0.010778	0.382334	MFGE8	BH	glm	control_MFGE8	0.973	0.955	79.7004	0.857992	not
CYBA	-0.169592	8.7703	8.42187	0.0108582	0.384542	MFGE8	BH	glm	control_MFGE8	1	1	436.641	0.889094	not
SLC50A1	-0.229585	5.25471	8.40472	0.010924	0.386235	MFGE8	BH	glm	control_MFGE8	0.845	0.788	38.1791	0.85288	not
PTPRA	0.219475	5.88855	8.3859	0.0109963	0.387723	MFGE8	BH	glm	control_MFGE8	0.897	0.89	59.2421	1.16431	not
PRSS57	-2.42525	-0.930425	8.19144	0.0110023	0.387723	MFGE8	BH	glm	control_MFGE8	0.023	0.004	0.524704	0.186177	not
WWC1	0.596914	3.39405	9.38825	0.0110207	0.387734	MFGE8	BH	glm	control_MFGE8	0.281	0.316	10.5126	1.51248	not
ARL16	-0.400246	3.47454	8.3751	0.0110423	0.387858	MFGE8	BH	glm	control_MFGE8	0.472	0.351	11.1158	0.757729	not
KRTCAP2	-0.177304	7.71749	8.36489	0.0110777	0.388403	MFGE8	BH	glm	control_MFGE8	1	0.997	210.473	0.884354	not
ANXA2	-0.165984	10.5618	8.36069	0.0110941	0.388403	MFGE8	BH	glm	control_MFGE8	1	1	1511.57	0.891321	not
ENSECAG00000019609	0.411887	2.70943	8.35588	0.011125	0.388848	MFGE8	BH	glm	control_MFGE8	0.251	0.271	6.54065	1.33042	not
TMEM216	-0.527595	1.93585	8.31946	0.0112902	0.392448	MFGE8	BH	glm	control_MFGE8	0.195	0.122	3.82603	0.69371	not
TRUB2	-0.277531	5.28782	8.30475	0.0113152	0.392448	MFGE8	BH	glm	control_MFGE8	0.849	0.793	39.0654	0.825002	not
ENSECAG00000023715	-0.184235	9.1936	8.30423	0.011317	0.392448	MFGE8	BH	glm	control_MFGE8	1	0.999	585.532	0.880115	not
ANGPTL4	-0.603492	1.90179	8.30892	0.0113299	0.392448	MFGE8	BH	glm	control_MFGE8	0.151	0.101	3.73676	0.658159	not
CCDC167	-0.238726	4.97863	8.3001	0.0113338	0.392448	MFGE8	BH	glm	control_MFGE8	0.779	0.701	31.5294	0.847494	not
METRN	0.231416	5.61684	8.2968	0.0113476	0.392448	MFGE8	BH	glm	control_MFGE8	0.902	0.891	49.0725	1.17399	not
SEMA6A	-4.59058	-1.50777	8.8724	0.0113727	0.392448	MFGE8	BH	glm	control_MFGE8	0.01	0	0.351654	0.0415048	not
FAT3	0.581868	2.16149	8.45622	0.0113745	0.392448	MFGE8	BH	glm	control_MFGE8	0.09	0.102	4.47376	1.49679	not
ATP6V1G1	-0.197506	8.22009	8.27819	0.0114216	0.39332	MFGE8	BH	glm	control_MFGE8	1	1	298.191	0.872057	not
CFAP36	-0.215441	6.21671	8.27362	0.0114401	0.39332	MFGE8	BH	glm	control_MFGE8	0.97	0.931	74.3731	0.861283	not
SNTB2	0.225442	5.87237	8.26998	0.0114548	0.39332	MFGE8	BH	glm	control_MFGE8	0.905	0.878	58.5813	1.16914	not
ENSECAG00000057869	1.70567	-0.900388	8.17813	0.0114875	0.393811	MFGE8	BH	glm	control_MFGE8	0.007	0.022	0.535743	3.2618	not
ABCC1	-0.201511	6.48163	8.25128	0.0115308	0.394664	MFGE8	BH	glm	control_MFGE8	0.909	0.88	89.3645	0.869639	not
ESYT2	0.171823	7.41229	8.24485	0.011557	0.39493	MFGE8	BH	glm	control_MFGE8	0.997	0.993	170.342	1.12648	not
ENSECAG00000012132	0.732488	1.19915	8.19166	0.0115922	0.394944	MFGE8	BH	glm	control_MFGE8	0.082	0.12	2.29605	1.6615	not
HOXB9	0.692913	1.22898	8.39792	0.0116029	0.394944	MFGE8	BH	glm	control_MFGE8	0.079	0.103	2.34402	1.61654	not
MRPL50	-0.250523	4.72986	8.22678	0.0116317	0.394944	MFGE8	BH	glm	control_MFGE8	0.752	0.654	26.5357	0.840591	not
RNF213	0.39229	4.0329	8.28112	0.011632	0.394944	MFGE8	BH	glm	control_MFGE8	0.478	0.488	16.3691	1.31247	not
ALDH5A1	0.722338	1.30649	8.2132	0.0116496	0.394944	MFGE8	BH	glm	control_MFGE8	0.091	0.114	2.4734	1.64985	not
MARCKS	0.20284	6.37642	8.21092	0.0116969	0.395919	MFGE8	BH	glm	control_MFGE8	0.938	0.946	83.0796	1.15096	not
COBLL1	0.243962	5.0951	8.20441	0.0117241	0.395944	MFGE8	BH	glm	control_MFGE8	0.609	0.614	34.1804	1.18424	not
SOX11	0.342175	3.35426	8.20476	0.0117345	0.395944	MFGE8	BH	glm	control_MFGE8	0.333	0.395	10.2266	1.26767	not
SNU13	-0.228177	6.21829	8.1864	0.0117991	0.396897	MFGE8	BH	glm	control_MFGE8	0.97	0.955	74.4546	0.853713	not
PHLPP1	0.219938	5.7944	8.17514	0.0118464	0.396897	MFGE8	BH	glm	control_MFGE8	0.811	0.789	55.4992	1.16468	not
DAD1	-0.18234	8.11417	8.17243	0.0118577	0.396897	MFGE8	BH	glm	control_MFGE8	1	1	277.083	0.881272	not
P2RX4	0.288944	4.26769	8.16928	0.011872	0.396897	MFGE8	BH	glm	control_MFGE8	0.583	0.623	19.2621	1.22175	not
SERPINE1	-0.517612	9.7983	13.1366	0.0118779	0.396897	MFGE8	BH	glm	control_MFGE8	0.999	0.995	890.395	0.698527	not
BPNT1	-0.36248	3.38192	8.17086	0.0118827	0.396897	MFGE8	BH	glm	control_MFGE8	0.453	0.35	10.4246	0.777826	not
CIAO2B	-0.199898	7.1027	8.16419	0.0118925	0.396897	MFGE8	BH	glm	control_MFGE8	0.999	0.993	137.444	0.870612	not
TM7SF2	-0.367266	3.51207	8.15967	0.0119322	0.397603	MFGE8	BH	glm	control_MFGE8	0.432	0.327	11.4088	0.77525	not
FARS2	0.212436	6.2637	8.14047	0.0119933	0.398732	MFGE8	BH	glm	control_MFGE8	0.92	0.927	76.8356	1.15864	not
RUNX1T1	0.264732	5.80286	8.13069	0.0120351	0.398732	MFGE8	BH	glm	control_MFGE8	0.791	0.8	55.8257	1.20141	not
WDR82	0.231868	5.88152	8.12776	0.0120477	0.398732	MFGE8	BH	glm	control_MFGE8	0.933	0.937	58.9543	1.17435	not
CST6	-0.217264	5.58935	8.12563	0.0120569	0.398732	MFGE8	BH	glm	control_MFGE8	0.824	0.762	48.1462	0.860195	not
SIK2	0.269473	4.73028	8.12521	0.0120591	0.398732	MFGE8	BH	glm	control_MFGE8	0.544	0.569	26.5434	1.20537	not
RNF223	1.52064	-0.77243	7.89665	0.0121133	0.399479	MFGE8	BH	glm	control_MFGE8	0.011	0.029	0.585431	2.86919	not
C18orf32	-0.210148	6.16582	8.11119	0.012119	0.399479	MFGE8	BH	glm	control_MFGE8	0.965	0.936	71.7955	0.864448	not
APRT	-0.163438	9.26679	8.10457	0.0121475	0.399805	MFGE8	BH	glm	control_MFGE8	1	1	616.001	0.892895	not
SRP19	-0.180773	7.74126	8.08912	0.0122147	0.401399	MFGE8	BH	glm	control_MFGE8	1	1	213.969	0.88223	not
ENSECAG00000047237	-0.789641	0.833673	7.93208	0.0122522	0.402015	MFGE8	BH	glm	control_MFGE8	0.091	0.053	1.78222	0.578488	not
ENSECAG00000057471	0.328388	3.72391	8.06731	0.0123133	0.403169	MFGE8	BH	glm	control_MFGE8	0.266	0.288	13.2133	1.25561	not
TMEM67	0.337689	3.40486	8.0651	0.0123262	0.403169	MFGE8	BH	glm	control_MFGE8	0.35	0.37	10.5917	1.26373	not
MAST4	0.17338	7.25398	8.05967	0.0123438	0.403169	MFGE8	BH	glm	control_MFGE8	0.942	0.95	152.639	1.1277	not
RBX1	-0.189664	7.39224	8.02694	0.0124892	0.405152	MFGE8	BH	glm	control_MFGE8	1	0.995	167.992	0.87681	not
ENSECAG00000033930	-0.426993	2.91386	8.02879	0.0125011	0.405152	MFGE8	BH	glm	control_MFGE8	0.341	0.226	7.53632	0.74381	not
KCND3	0.495293	3.5422	8.38045	0.0125068	0.405152	MFGE8	BH	glm	control_MFGE8	0.29	0.347	11.6495	1.40961	not
LMNTD1	0.247747	4.71026	8.02215	0.0125111	0.405152	MFGE8	BH	glm	control_MFGE8	0.568	0.582	26.1776	1.18735	not
ZNF469	-0.34822	3.2934	8.02168	0.0125226	0.405152	MFGE8	BH	glm	control_MFGE8	0.398	0.314	9.8042	0.785553	not
SPPL2A	-0.211108	5.78902	8.01757	0.0125313	0.405152	MFGE8	BH	glm	control_MFGE8	0.921	0.861	55.2929	0.863874	not
EMX2	0.218345	5.8993	8.01631	0.0125369	0.405152	MFGE8	BH	glm	control_MFGE8	0.879	0.876	59.685	1.1634	not
CARF	0.615764	1.49854	8.01244	0.0125746	0.405757	MFGE8	BH	glm	control_MFGE8	0.093	0.118	2.82557	1.53237	not
RELL1	0.375088	3.98545	8.00162	0.0126106	0.406309	MFGE8	BH	glm	control_MFGE8	0.461	0.52	15.8394	1.29692	not
ENSECAG00000054489	0.348692	3.5728	7.97821	0.0127156	0.408788	MFGE8	BH	glm	control_MFGE8	0.334	0.389	11.8993	1.27341	not
TMED5	-0.205619	6.66191	7.97461	0.0127257	0.408788	MFGE8	BH	glm	control_MFGE8	0.978	0.95	101.259	0.867166	not
GLIPR1L2	0.322359	4.12668	7.95326	0.0128245	0.409535	MFGE8	BH	glm	control_MFGE8	0.442	0.452	17.4684	1.25037	not
PDIA5	-0.222593	5.57499	7.95282	0.0128259	0.409535	MFGE8	BH	glm	control_MFGE8	0.879	0.816	47.6695	0.857024	not
C14H5orf15	-0.225407	5.86113	7.94854	0.0128455	0.409535	MFGE8	BH	glm	control_MFGE8	0.925	0.882	58.1269	0.855354	not
ENSECAG00000039052	-1.29274	-0.195683	7.65446	0.012851	0.409535	MFGE8	BH	glm	control_MFGE8	0.048	0.016	0.87316	0.408175	not
WDR48	0.241784	5.39045	7.94606	0.012857	0.409535	MFGE8	BH	glm	control_MFGE8	0.807	0.83	41.9455	1.18245	not
SNUPN	-0.2799	4.47268	7.94477	0.0128637	0.409535	MFGE8	BH	glm	control_MFGE8	0.68	0.57	22.203	0.823648	not
PSMD5	-0.240734	5.12283	7.92361	0.0129616	0.412039	MFGE8	BH	glm	control_MFGE8	0.803	0.744	34.8437	0.846314	not
ENSECAG00000060119	-0.154125	9.24946	7.9114	0.0130183	0.412763	MFGE8	BH	glm	control_MFGE8	1	1	608.644	0.898677	not
CBX8	-0.64817	2.037	7.91702	0.013027	0.412763	MFGE8	BH	glm	control_MFGE8	0.221	0.131	4.10391	0.638089	not
THBS1	-0.24275	10.0632	8.45383	0.0130721	0.412763	MFGE8	BH	glm	control_MFGE8	1	0.997	1069.89	0.845133	not
VPS41	0.24436	5.21246	7.89995	0.0130723	0.412763	MFGE8	BH	glm	control_MFGE8	0.778	0.758	37.0773	1.18457	not
PRICKLE1	0.245253	6.90629	7.99427	0.0130806	0.412763	MFGE8	BH	glm	control_MFGE8	0.926	0.921	119.95	1.1853	not
ENSECAG00000040014	-0.655199	1.20958	7.74199	0.0131357	0.413889	MFGE8	BH	glm	control_MFGE8	0.121	0.075	2.3127	0.634988	not
CSTA	-1.60681	-0.388322	7.68474	0.0131864	0.414728	MFGE8	BH	glm	control_MFGE8	0.032	0.012	0.764018	0.328324	not
CTTNBP2NL	0.198534	5.96026	7.87092	0.0132098	0.414728	MFGE8	BH	glm	control_MFGE8	0.895	0.882	62.2611	1.14753	not
TM9SF2	-0.19054	6.48586	7.8687	0.0132203	0.414728	MFGE8	BH	glm	control_MFGE8	0.984	0.965	89.6266	0.876277	not
ARHGEF9	0.341247	3.8875	7.86098	0.0132587	0.414903	MFGE8	BH	glm	control_MFGE8	0.389	0.384	14.7997	1.26685	not
ATF7	0.213631	5.60524	7.85592	0.0132816	0.414903	MFGE8	BH	glm	control_MFGE8	0.816	0.826	48.6793	1.1596	not
TEX264	-0.282429	4.93025	7.85548	0.013284	0.414903	MFGE8	BH	glm	control_MFGE8	0.814	0.672	30.4896	0.822206	not
ENSECAG00000008501	0.804175	0.854882	7.82113	0.0133104	0.415023	MFGE8	BH	glm	control_MFGE8	0.056	0.083	1.80861	1.74615	not
DYNC2LI1	-0.343536	3.55376	7.84746	0.0133266	0.415023	MFGE8	BH	glm	control_MFGE8	0.446	0.365	11.7433	0.788108	not
USP18	0.816539	1.14345	7.68255	0.0134146	0.417158	MFGE8	BH	glm	control_MFGE8	0.079	0.094	2.20909	1.76118	not
FOXJ3	0.229848	5.15427	7.82019	0.0134544	0.417789	MFGE8	BH	glm	control_MFGE8	0.751	0.77	35.6114	1.17271	not
KAT6A	0.265983	4.56175	7.80939	0.0135076	0.418833	MFGE8	BH	glm	control_MFGE8	0.632	0.614	23.6169	1.20246	not
DAG1	0.236653	5.54894	7.80271	0.0135398	0.419224	MFGE8	BH	glm	control_MFGE8	0.872	0.869	46.8164	1.17826	not
MYH11	0.233328	6.48394	7.77416	0.0136805	0.421785	MFGE8	BH	glm	control_MFGE8	0.763	0.751	89.5074	1.17554	not
DCLK2	0.469831	3.29324	7.89691	0.0136911	0.421785	MFGE8	BH	glm	control_MFGE8	0.25	0.301	9.80312	1.38495	not
RCN1	-0.198952	8.77363	7.77176	0.0136924	0.421785	MFGE8	BH	glm	control_MFGE8	1	1	437.648	0.871183	not
SERPINB6	-0.171654	7.59078	7.76999	0.0137012	0.421785	MFGE8	BH	glm	control_MFGE8	0.997	0.981	192.776	0.887824	not
DCTD	-0.203242	5.92614	7.76024	0.0137499	0.422675	MFGE8	BH	glm	control_MFGE8	0.947	0.907	60.8061	0.868596	not
TMEM59	-0.213935	7.25316	7.75331	0.0137845	0.422867	MFGE8	BH	glm	control_MFGE8	0.998	0.999	152.552	0.862182	not
RNF182	0.4507	2.71216	7.75482	0.0137956	0.422867	MFGE8	BH	glm	control_MFGE8	0.192	0.21	6.55304	1.3667	not
CEP43	0.335401	3.26595	7.74519	0.0138331	0.422982	MFGE8	BH	glm	control_MFGE8	0.346	0.373	9.61944	1.26173	not
IL1A	-0.964194	0.970345	7.72924	0.0138388	0.422982	MFGE8	BH	glm	control_MFGE8	0.046	0.022	1.95931	0.512565	not
ATP13A2	0.333757	3.38711	7.73434	0.0138863	0.42383	MFGE8	BH	glm	control_MFGE8	0.381	0.418	10.4621	1.26029	not
RWDD2A	-0.366826	3.0675	7.73055	0.0139132	0.424046	MFGE8	BH	glm	control_MFGE8	0.387	0.291	8.38318	0.775486	not
ENSECAG00000050998	-0.509738	1.94487	7.73095	0.0139349	0.424105	MFGE8	BH	glm	control_MFGE8	0.179	0.124	3.85003	0.70235	not
WDR54	0.382352	3.12463	7.70754	0.0140214	0.425826	MFGE8	BH	glm	control_MFGE8	0.294	0.352	8.72185	1.30347	not
FKBP2	-0.16234	8.40762	7.70452	0.0140312	0.425826	MFGE8	BH	glm	control_MFGE8	1	1	339.583	0.893575	not
MAP3K4	0.331248	4.79349	7.79222	0.0140535	0.425897	MFGE8	BH	glm	control_MFGE8	0.632	0.65	27.7321	1.2581	not
SET	0.163709	8.47737	7.69298	0.0140904	0.4261	MFGE8	BH	glm	control_MFGE8	1	1	356.403	1.12016	not
ATP6V1B2	-0.222683	6.12164	7.69114	0.0140999	0.4261	MFGE8	BH	glm	control_MFGE8	0.96	0.931	69.6301	0.85697	not
CLTB	-0.348429	3.50809	7.68242	0.0141499	0.426703	MFGE8	BH	glm	control_MFGE8	0.469	0.359	11.3774	0.785439	not
NRBP1	0.196382	6.19452	7.67953	0.0141597	0.426703	MFGE8	BH	glm	control_MFGE8	0.958	0.947	73.2378	1.14582	not
KDELR2	-0.16436	8.8134	7.67169	0.0142002	0.427322	MFGE8	BH	glm	control_MFGE8	1	1	449.88	0.892324	not
EMP3	-0.176434	7.9021	7.66092	0.0142561	0.427527	MFGE8	BH	glm	control_MFGE8	0.999	0.992	239.205	0.884887	not
PHLDB3	-0.335679	3.5645	7.66013	0.0142634	0.427527	MFGE8	BH	glm	control_MFGE8	0.44	0.343	11.831	0.792411	not
ZNF438	0.220178	5.27951	7.65891	0.0142669	0.427527	MFGE8	BH	glm	control_MFGE8	0.663	0.653	38.8411	1.16488	not
DSE	0.171808	7.46351	7.6504	0.014311	0.428251	MFGE8	BH	glm	control_MFGE8	0.995	0.992	176.498	1.12647	not
KLF6	0.170914	7.98801	7.6429	0.0143502	0.428825	MFGE8	BH	glm	control_MFGE8	0.994	0.992	253.882	1.12577	not
FAP	-0.221275	6.2967	7.62098	0.0144658	0.428841	MFGE8	BH	glm	control_MFGE8	0.912	0.86	78.6134	0.857807	not
ISOC1	-0.333313	6.48418	8.5948	0.0144745	0.428841	MFGE8	BH	glm	control_MFGE8	0.92	0.853	89.5226	0.793712	not
C7H11orf58	-0.173437	7.56073	7.61704	0.0144866	0.428841	MFGE8	BH	glm	control_MFGE8	0.999	1	188.802	0.886728	not
HOXD1	4.36616	-1.77188	8.11678	0.0144885	0.428841	MFGE8	BH	glm	control_MFGE8	0	0.008	0.292827	20.6227	not
ENSECAG00000021271	0.232414	5.373	7.61462	0.0144997	0.428841	MFGE8	BH	glm	control_MFGE8	0.869	0.849	41.4413	1.1748	not
CCDC90B	-0.230605	5.63072	7.60176	0.014568	0.428841	MFGE8	BH	glm	control_MFGE8	0.919	0.86	49.5467	0.852278	not
LAMA3	0.357237	4.78308	7.86827	0.0145688	0.428841	MFGE8	BH	glm	control_MFGE8	0.554	0.571	27.5328	1.28097	not
TCF7L2	0.205979	5.82803	7.60078	0.0145732	0.428841	MFGE8	BH	glm	control_MFGE8	0.858	0.878	56.8083	1.15347	not
ROM1	-0.578158	1.53886	7.54606	0.0145954	0.428841	MFGE8	BH	glm	control_MFGE8	0.161	0.098	2.90565	0.669818	not
SLC6A15	-1.44643	-0.39234	7.43764	0.0146263	0.428841	MFGE8	BH	glm	control_MFGE8	0.027	0.011	0.761893	0.366928	not
SCP2	-0.186336	6.30428	7.58293	0.0146688	0.428841	MFGE8	BH	glm	control_MFGE8	0.976	0.951	79.0271	0.878835	not
EBP	-0.215979	6.613	7.58278	0.0146696	0.428841	MFGE8	BH	glm	control_MFGE8	0.968	0.95	97.8842	0.860962	not
ZKSCAN1	0.242619	5.07577	7.58274	0.0146701	0.428841	MFGE8	BH	glm	control_MFGE8	0.763	0.774	33.7255	1.18314	not
GTF2A2	-0.209544	6.19163	7.58107	0.0146788	0.428841	MFGE8	BH	glm	control_MFGE8	0.969	0.947	73.0914	0.86481	not
TRIM59	0.334276	4.11836	7.56725	0.0147551	0.428841	MFGE8	BH	glm	control_MFGE8	0.491	0.577	17.368	1.26074	not
KSR1	0.287572	4.41948	7.56113	0.0147874	0.428841	MFGE8	BH	glm	control_MFGE8	0.481	0.506	21.3991	1.22058	not
GOLT1B	-0.211316	6.49892	7.55981	0.0147937	0.428841	MFGE8	BH	glm	control_MFGE8	0.979	0.95	90.4421	0.863749	not
CD63	-0.180099	10.2889	7.558	0.0148035	0.428841	MFGE8	BH	glm	control_MFGE8	1	1	1251.06	0.882643	not
AATF	0.235303	5.40375	7.55342	0.0148286	0.428841	MFGE8	BH	glm	control_MFGE8	0.831	0.811	42.3342	1.17715	not
ENSECAG00000044967	0.193144	8.33085	7.54826	0.0148565	0.428841	MFGE8	BH	glm	control_MFGE8	1	1	321.985	1.14325	not
VGLL4	0.185056	6.76215	7.54774	0.0148594	0.428841	MFGE8	BH	glm	control_MFGE8	0.966	0.973	108.545	1.13686	not
NR5A2	0.202966	6.10842	7.54452	0.014877	0.428841	MFGE8	BH	glm	control_MFGE8	0.789	0.805	68.9952	1.15106	not
CCDC34	0.242175	5.01814	7.54139	0.0148944	0.428841	MFGE8	BH	glm	control_MFGE8	0.703	0.717	32.4049	1.18277	not
TMEM70	-0.172543	6.93836	7.53969	0.0149035	0.428841	MFGE8	BH	glm	control_MFGE8	0.997	0.989	122.646	0.887277	not
LIN54	0.297042	3.86023	7.53937	0.0149076	0.428841	MFGE8	BH	glm	control_MFGE8	0.434	0.463	14.5226	1.22862	not
WAPL	0.228288	5.69116	7.53649	0.0149211	0.428841	MFGE8	BH	glm	control_MFGE8	0.895	0.895	51.6666	1.17144	not
FHOD1	0.347046	3.22593	7.53806	0.0149259	0.428841	MFGE8	BH	glm	control_MFGE8	0.346	0.396	9.35627	1.27195	not
GDNF	-0.446251	2.51071	7.54164	0.0149281	0.428841	MFGE8	BH	glm	control_MFGE8	0.243	0.173	5.69901	0.733948	not
ITGA3	-0.231203	5.49205	7.53467	0.0149312	0.428841	MFGE8	BH	glm	control_MFGE8	0.834	0.77	45.0062	0.851924	not
LMO7	0.38526	5.99762	8.74325	0.0149859	0.428942	MFGE8	BH	glm	control_MFGE8	0.694	0.717	63.8946	1.3061	not
COX5B	-0.16818	8.8543	7.52345	0.0149926	0.428942	MFGE8	BH	glm	control_MFGE8	0.999	1	462.819	0.889964	not
CDC25B	-0.289546	4.18289	7.52299	0.0149965	0.428942	MFGE8	BH	glm	control_MFGE8	0.566	0.459	18.1625	0.81816	not
ENSECAG00000041333	0.380364	3.04341	7.52098	0.0150148	0.428942	MFGE8	BH	glm	control_MFGE8	0.279	0.276	8.2444	1.30167	not
MRPS31	-0.270573	4.39749	7.50904	0.0150737	0.430052	MFGE8	BH	glm	control_MFGE8	0.685	0.582	21.0754	0.82899	not
SAMD9	0.38784	3.66089	7.50342	0.0151073	0.430323	MFGE8	BH	glm	control_MFGE8	0.391	0.423	12.6485	1.30843	not
EDEM2	-0.190324	6.62582	7.49449	0.0151534	0.430323	MFGE8	BH	glm	control_MFGE8	0.979	0.956	98.7578	0.876409	not
ATP5MC3	-0.158916	8.59026	7.48987	0.0151791	0.430323	MFGE8	BH	glm	control_MFGE8	1	1	385.413	0.895698	not
IFIT2	-0.537144	2.47499	7.49631	0.0151867	0.430323	MFGE8	BH	glm	control_MFGE8	0.158	0.14	5.55965	0.689134	not
SCN4A	-0.907087	0.865785	7.40387	0.0151878	0.430323	MFGE8	BH	glm	control_MFGE8	0.061	0.041	1.82233	0.533261	not
TSHZ2	-0.207235	7.44508	7.48549	0.0152037	0.430323	MFGE8	BH	glm	control_MFGE8	0.96	0.969	174.258	0.866196	not
GRAMD1C	0.5045	2.28834	7.47716	0.015288	0.43214	MFGE8	BH	glm	control_MFGE8	0.154	0.201	4.88495	1.41863	not
ENSECAG00000037048	-0.236562	5.09428	7.46302	0.0153306	0.432253	MFGE8	BH	glm	control_MFGE8	0.807	0.712	34.161	0.848765	not
MNDA	-0.439897	2.97027	7.45732	0.0153324	0.432253	MFGE8	BH	glm	control_MFGE8	0.235	0.19	7.83684	0.737187	not
STX1B	0.58923	1.60977	7.4399	0.0153733	0.432837	MFGE8	BH	glm	control_MFGE8	0.112	0.162	3.05203	1.50444	not
AMOT	0.284439	3.89882	7.4504	0.0154037	0.433122	MFGE8	BH	glm	control_MFGE8	0.438	0.453	14.9163	1.21794	not
NFKB1	-0.270915	7.56531	8.08771	0.0154647	0.434267	MFGE8	BH	glm	control_MFGE8	0.951	0.906	189.402	0.828794	not
ZNF34	0.517673	1.77257	7.40502	0.0154971	0.434608	MFGE8	BH	glm	control_MFGE8	0.128	0.162	3.41663	1.43164	not
SLC2A6	-0.545946	2.38143	7.43264	0.0155234	0.434776	MFGE8	BH	glm	control_MFGE8	0.27	0.178	5.21052	0.684942	not
ENSECAG00000015324	0.18816	6.32656	7.42011	0.0155753	0.43566	MFGE8	BH	glm	control_MFGE8	0.937	0.91	80.2571	1.13931	not
NCOA1	0.253549	4.72324	7.41479	0.0156064	0.435806	MFGE8	BH	glm	control_MFGE8	0.625	0.619	26.4141	1.19214	not
GCNT1	0.576807	1.93913	7.41444	0.015636	0.435806	MFGE8	BH	glm	control_MFGE8	0.119	0.128	3.83473	1.49154	not
MRPS14	-0.208632	6.14385	7.40865	0.0156415	0.435806	MFGE8	BH	glm	control_MFGE8	0.974	0.948	70.7101	0.865357	not
TTC23L	-0.242522	4.69719	7.40435	0.0156669	0.435947	MFGE8	BH	glm	control_MFGE8	0.438	0.378	25.9415	0.845266	not
PHRF1	0.348394	3.57391	7.39389	0.0157298	0.43646	MFGE8	BH	glm	control_MFGE8	0.408	0.446	11.9084	1.27314	not
PXDN	-0.210418	7.66784	7.38715	0.0157665	0.43646	MFGE8	BH	glm	control_MFGE8	1	0.992	203.353	0.864287	not
PDIA4	-0.195811	6.71833	7.38084	0.0158034	0.43646	MFGE8	BH	glm	control_MFGE8	0.987	0.958	105.298	0.873082	not
HEBP2	-0.220264	6.47982	7.37933	0.0158122	0.43646	MFGE8	BH	glm	control_MFGE8	0.962	0.933	89.2527	0.858408	not
ADIPOR1	-0.248657	5.31232	7.3765	0.0158291	0.43646	MFGE8	BH	glm	control_MFGE8	0.856	0.804	39.7345	0.841679	not
LRRN4CL	-0.618952	5.79694	11.1333	0.0158484	0.43646	MFGE8	BH	glm	control_MFGE8	0.834	0.733	55.597	0.651144	not
ARMC9	0.261971	4.19507	7.37161	0.0158591	0.43646	MFGE8	BH	glm	control_MFGE8	0.507	0.531	18.3164	1.19912	not
ASPN	0.259597	5.82113	7.36994	0.0158676	0.43646	MFGE8	BH	glm	control_MFGE8	0.578	0.657	56.5371	1.19714	not
COL18A1	0.190339	6.78505	7.36973	0.0158687	0.43646	MFGE8	BH	glm	control_MFGE8	0.965	0.977	110.282	1.14103	not
TSPAN31	-0.245774	5.79992	7.35535	0.0159537	0.438235	MFGE8	BH	glm	control_MFGE8	0.937	0.89	55.7122	0.843363	not
ISG15	0.749398	5.17825	11.6854	0.0160737	0.440678	MFGE8	BH	glm	control_MFGE8	0.693	0.701	36.2084	1.68109	not
HDAC4	0.254944	4.93999	7.3312	0.0160977	0.440678	MFGE8	BH	glm	control_MFGE8	0.653	0.66	30.6962	1.19329	not
SLC16A6	-1.92614	-0.804347	7.13294	0.0161043	0.440678	MFGE8	BH	glm	control_MFGE8	0.024	0.007	0.572621	0.263132	not
CBR4	0.256186	4.74968	7.3255	0.0161317	0.440865	MFGE8	BH	glm	control_MFGE8	0.617	0.63	26.9027	1.19432	not
PRDX4	-0.153209	9.69281	7.31948	0.0161676	0.44096	MFGE8	BH	glm	control_MFGE8	1	1	827.609	0.899248	not
DBI	-0.168448	7.30461	7.3111	0.0162181	0.44096	MFGE8	BH	glm	control_MFGE8	0.999	0.996	158.09	0.889799	not
DENND2A	0.206681	5.81484	7.30862	0.0162332	0.44096	MFGE8	BH	glm	control_MFGE8	0.878	0.863	56.2915	1.15403	not
COLEC12	0.585724	5.84571	10.6809	0.0162438	0.44096	MFGE8	BH	glm	control_MFGE8	0.814	0.852	57.5087	1.50079	not
BUD23	-0.196604	6.27249	7.29972	0.016287	0.44096	MFGE8	BH	glm	control_MFGE8	0.975	0.95	77.3052	0.872602	not
BCAT2	-0.220526	5.48521	7.297	0.0163037	0.44096	MFGE8	BH	glm	control_MFGE8	0.887	0.808	44.7934	0.858252	not
ENSECAG00000053051	-1.21815	-0.0802323	7.36023	0.0163139	0.44096	MFGE8	BH	glm	control_MFGE8	0.047	0.018	0.945905	0.429834	not
PIK3R4	0.366461	2.92676	7.29534	0.0163401	0.44096	MFGE8	BH	glm	control_MFGE8	0.282	0.327	7.604	1.28919	not
ARPC1B	-0.157861	9.15366	7.28653	0.0163672	0.44096	MFGE8	BH	glm	control_MFGE8	1	1	569.543	0.896353	not
PDPR	0.401613	2.48226	7.28749	0.0163782	0.44096	MFGE8	BH	glm	control_MFGE8	0.214	0.223	5.58771	1.32098	not
ARL1	-0.165249	7.4398	7.28066	0.016403	0.44096	MFGE8	BH	glm	control_MFGE8	1	0.996	173.621	0.891774	not
S100P	-0.873374	0.571784	7.0957	0.0164115	0.44096	MFGE8	BH	glm	control_MFGE8	0.062	0.039	1.48636	0.545869	not
AFAP1	0.183497	7.38309	7.27804	0.0164191	0.44096	MFGE8	BH	glm	control_MFGE8	0.99	0.993	166.929	1.13563	not
TBX20	1.4365	-0.443024	7.14063	0.016442	0.44096	MFGE8	BH	glm	control_MFGE8	0.014	0.037	0.735591	2.70663	not
PSMA8	-0.326271	3.68403	7.27138	0.016463	0.44096	MFGE8	BH	glm	control_MFGE8	0.445	0.365	12.853	0.797596	not
AKAP3	2.00984	-1.14908	7.06414	0.0164645	0.44096	MFGE8	BH	glm	control_MFGE8	0.006	0.02	0.450913	4.02736	not
NPAS3	0.337785	3.73917	7.25785	0.0165459	0.442377	MFGE8	BH	glm	control_MFGE8	0.272	0.295	13.3537	1.26381	not
TGFB3	0.367165	2.8109	7.25876	0.0165587	0.442377	MFGE8	BH	glm	control_MFGE8	0.24	0.254	7.0172	1.28982	not
ANO4	-0.469619	3.48352	7.49068	0.0166454	0.444139	MFGE8	BH	glm	control_MFGE8	0.245	0.199	11.1852	0.722155	not
TRIP10	-0.30024	3.97556	7.21753	0.0167989	0.447008	MFGE8	BH	glm	control_MFGE8	0.571	0.446	15.7312	0.812117	not
KLHL18	-0.242603	5.04175	7.21525	0.0168091	0.447008	MFGE8	BH	glm	control_MFGE8	0.713	0.623	32.9395	0.845219	not
CA5B	-0.259913	4.29968	7.21434	0.0168155	0.447008	MFGE8	BH	glm	control_MFGE8	0.619	0.54	19.694	0.835138	not
FARP1	0.16734	7.37593	7.20193	0.0168927	0.448506	MFGE8	BH	glm	control_MFGE8	0.992	0.989	166.103	1.12299	not
CXCL8	-1.22447	6.32579	17.0779	0.0169803	0.450146	MFGE8	BH	glm	control_MFGE8	0.285	0.155	80.2143	0.427954	not
DACH1	0.604945	1.53131	7.14829	0.0170259	0.450146	MFGE8	BH	glm	control_MFGE8	0.063	0.088	2.89048	1.52092	not
ACSS2	0.344875	3.04944	7.18258	0.0170369	0.450146	MFGE8	BH	glm	control_MFGE8	0.307	0.322	8.27889	1.27004	not
RASAL2	0.210645	7.26154	7.17899	0.0170386	0.450146	MFGE8	BH	glm	control_MFGE8	0.955	0.963	153.441	1.15721	not
SLC48A1	0.425441	3.22316	7.16321	0.017153	0.452611	MFGE8	BH	glm	control_MFGE8	0.343	0.381	9.33831	1.34298	not
NPL	-0.531421	2.57261	7.15291	0.0172412	0.454378	MFGE8	BH	glm	control_MFGE8	0.242	0.161	5.94884	0.691873	not
HEATR4	-4.41063	-1.61344	7.58321	0.0173031	0.45545	MFGE8	BH	glm	control_MFGE8	0.013	0	0.326817	0.0470186	not
EPAS1	-0.260676	6.06535	7.20958	0.0173592	0.456367	MFGE8	BH	glm	control_MFGE8	0.875	0.762	66.9658	0.834697	not
PSMA5	-0.200446	6.39019	7.12357	0.0173969	0.45663	MFGE8	BH	glm	control_MFGE8	0.981	0.958	83.8761	0.870281	not
AAAS	0.585067	1.74941	7.12495	0.0174119	0.45663	MFGE8	BH	glm	control_MFGE8	0.122	0.163	3.3622	1.50011	not
GPM6B	-0.226681	5.60391	7.11051	0.0174828	0.457928	MFGE8	BH	glm	control_MFGE8	0.93	0.859	48.6346	0.854598	not
LSM7	-0.229941	5.58638	7.10727	0.0175041	0.457928	MFGE8	BH	glm	control_MFGE8	0.928	0.864	48.0472	0.85267	not
ENSECAG00000052645	-0.506058	1.90915	7.07446	0.0175747	0.458435	MFGE8	BH	glm	control_MFGE8	0.19	0.122	3.75587	0.704144	not
MED11	-0.240887	5.00717	7.0939	0.0175926	0.458435	MFGE8	BH	glm	control_MFGE8	0.79	0.702	32.1595	0.846225	not
STX3	0.379063	3.52629	7.09009	0.0176222	0.458435	MFGE8	BH	glm	control_MFGE8	0.366	0.385	11.5217	1.3005	not
FASTKD2	-0.370476	2.90584	7.0882	0.0176512	0.458435	MFGE8	BH	glm	control_MFGE8	0.342	0.265	7.49453	0.773527	not
ENSECAG00000007814	-0.274017	4.1511	7.08413	0.017659	0.458435	MFGE8	BH	glm	control_MFGE8	0.618	0.498	17.7666	0.827013	not
GABRB3	-0.544153	2.22308	6.98454	0.0177279	0.458435	MFGE8	BH	glm	control_MFGE8	0.142	0.116	4.66888	0.685794	not
SNRPB	-0.163327	7.65486	7.06863	0.0177606	0.458435	MFGE8	BH	glm	control_MFGE8	1	0.999	201.532	0.892963	not
ENSECAG00000055503	-0.754261	0.710819	6.99041	0.0177781	0.458435	MFGE8	BH	glm	control_MFGE8	0.087	0.049	1.63673	0.59285	not
GLYCTK	-0.425609	2.35624	7.06752	0.0178044	0.458435	MFGE8	BH	glm	control_MFGE8	0.254	0.176	5.12035	0.744524	not
GON7	-0.405776	2.62121	7.06727	0.0178084	0.458435	MFGE8	BH	glm	control_MFGE8	0.297	0.215	6.15264	0.75483	not
MRPL40	-0.261274	5.38854	7.06109	0.0178116	0.458435	MFGE8	BH	glm	control_MFGE8	0.889	0.831	41.8901	0.834351	not
MROH8	0.477463	2.34998	7.06467	0.0178168	0.458435	MFGE8	BH	glm	control_MFGE8	0.174	0.23	5.09818	1.39229	not
UBB	-0.151013	10.6831	7.0602	0.0178172	0.458435	MFGE8	BH	glm	control_MFGE8	1	1	1644.12	0.900618	not
ECHS1	-0.174932	7.60189	7.05803	0.0178319	0.458435	MFGE8	BH	glm	control_MFGE8	1	0.992	194.266	0.885809	not
B3GLCT	0.286129	4.08835	7.05652	0.0178444	0.458435	MFGE8	BH	glm	control_MFGE8	0.497	0.531	17.0104	1.21936	not
PABPC1L	-0.72969	0.634563	6.85723	0.0178883	0.4585	MFGE8	BH	glm	control_MFGE8	0.079	0.046	1.55247	0.603033	not
MDFIC2	-2.03295	-0.602786	7.19157	0.0178897	0.4585	MFGE8	BH	glm	control_MFGE8	0.017	0.007	0.658481	0.244354	not
ZDHHC3	0.247771	5.04144	7.03973	0.0179559	0.459601	MFGE8	BH	glm	control_MFGE8	0.779	0.814	32.9325	1.18737	not
PPP1R27	-0.378631	2.92432	7.03983	0.0179756	0.459601	MFGE8	BH	glm	control_MFGE8	0.287	0.235	7.59114	0.769167	not
DDX21	-0.1927	6.97443	7.02315	0.0180684	0.461423	MFGE8	BH	glm	control_MFGE8	0.991	0.984	125.751	0.874967	not
PGM2L1	0.331459	4.17765	7.01954	0.0180947	0.461516	MFGE8	BH	glm	control_MFGE8	0.474	0.512	18.0966	1.25829	not
TANK	-0.188555	6.25818	7.01633	0.0181151	0.461516	MFGE8	BH	glm	control_MFGE8	0.943	0.884	76.5419	0.877484	not
S100A16	-0.174475	7.57132	7.01044	0.0181555	0.461808	MFGE8	BH	glm	control_MFGE8	0.994	0.986	190.192	0.88609	not
PRCP	-0.240874	4.62553	7.0085	0.0181697	0.461808	MFGE8	BH	glm	control_MFGE8	0.689	0.596	24.6844	0.846232	not
YJU2B	-0.18661	6.00438	6.99582	0.0182564	0.463119	MFGE8	BH	glm	control_MFGE8	0.96	0.927	64.1946	0.878668	not
NYNRIN	-0.382218	3.08454	6.99861	0.0182645	0.463119	MFGE8	BH	glm	control_MFGE8	0.352	0.279	8.48278	0.767257	not
ITGA8	0.40637	5.93141	8.51938	0.0182888	0.463188	MFGE8	BH	glm	control_MFGE8	0.696	0.728	61.0286	1.32535	not
ETFA	-0.239616	4.97143	6.95698	0.0185277	0.468683	MFGE8	BH	glm	control_MFGE8	0.821	0.699	31.3726	0.846971	not
RCN2	-0.212098	6.02689	6.95167	0.0185648	0.469067	MFGE8	BH	glm	control_MFGE8	0.93	0.893	65.2042	0.863281	not
ABCC6	-0.742555	0.553799	6.69245	0.018592	0.469201	MFGE8	BH	glm	control_MFGE8	0.078	0.045	1.46795	0.59768	not
ODF2	0.336419	3.48118	6.9416	0.0186419	0.469908	MFGE8	BH	glm	control_MFGE8	0.402	0.448	11.1671	1.26262	not
KIF9	-0.275355	4.49721	6.93423	0.0186892	0.470547	MFGE8	BH	glm	control_MFGE8	0.64	0.528	22.5837	0.826247	not
ENSECAG00000054420	0.156397	9.49522	6.92362	0.0187636	0.470827	MFGE8	BH	glm	control_MFGE8	1	0.999	721.681	1.1145	not
ANO10	0.232107	6.15696	6.91927	0.0187948	0.470827	MFGE8	BH	glm	control_MFGE8	0.912	0.916	71.3557	1.17455	not
ENSECAG00000056849	-0.370954	2.78188	6.83426	0.0188036	0.470827	MFGE8	BH	glm	control_MFGE8	0.279	0.207	6.87749	0.773271	not
LUM	-0.381323	9.2081	9.36402	0.0188072	0.470827	MFGE8	BH	glm	control_MFGE8	1	1	591.446	0.767733	not
ST6GALNAC3	0.851486	0.47303	6.93417	0.0188148	0.470827	MFGE8	BH	glm	control_MFGE8	0.029	0.039	1.38802	1.80436	not
HNRNPH3	-0.216192	6.3696	6.91405	0.0188322	0.470827	MFGE8	BH	glm	control_MFGE8	0.981	0.946	82.6875	0.860835	not
CPOX	-0.397206	3.10889	6.91379	0.0188618	0.471018	MFGE8	BH	glm	control_MFGE8	0.398	0.28	8.62718	0.759327	not
NTRK1	-1.18215	0.0339786	6.6972	0.0189099	0.471118	MFGE8	BH	glm	control_MFGE8	0.039	0.022	1.02383	0.440695	not
HERC6	0.718386	1.68531	6.9899	0.0189132	0.471118	MFGE8	BH	glm	control_MFGE8	0.112	0.141	3.2161	1.64534	not
POGK	0.574401	1.58482	6.88365	0.0189318	0.471118	MFGE8	BH	glm	control_MFGE8	0.117	0.141	2.9997	1.48906	not
DYNC1LI1	0.172816	6.55801	6.88993	0.019006	0.472415	MFGE8	BH	glm	control_MFGE8	0.971	0.98	94.2233	1.12726	not
PRDX1	-0.149905	9.09518	6.8866	0.0190301	0.472466	MFGE8	BH	glm	control_MFGE8	1	1	546.919	0.90131	not
EBPL	-0.322546	4.56447	6.87847	0.019091	0.472579	MFGE8	BH	glm	control_MFGE8	0.742	0.616	23.6615	0.799658	not
IRF7	0.535126	2.63261	6.94769	0.0191335	0.472579	MFGE8	BH	glm	control_MFGE8	0.217	0.241	6.20145	1.44907	not
UHRF1	-2.46729	-1.23453	6.87166	0.0191531	0.472579	MFGE8	BH	glm	control_MFGE8	0.017	0.003	0.424981	0.180831	not
ENSECAG00000002652	-0.226736	5.14881	6.8688	0.0191601	0.472579	MFGE8	BH	glm	control_MFGE8	0.79	0.74	35.4771	0.854566	not
ALDH1A1	-0.833252	1.09571	6.84686	0.0191751	0.472579	MFGE8	BH	glm	control_MFGE8	0.085	0.045	2.13718	0.561263	not
RNF24	-0.16131	8.15039	6.86205	0.0192091	0.472579	MFGE8	BH	glm	control_MFGE8	0.997	0.992	284.127	0.894213	not
MINK1	0.310808	3.45122	6.85955	0.0192317	0.472579	MFGE8	BH	glm	control_MFGE8	0.389	0.424	10.9376	1.2404	not
TFDP1	-0.293097	4.39196	6.85298	0.0192769	0.472579	MFGE8	BH	glm	control_MFGE8	0.671	0.586	20.9948	0.816148	not
NR2F1	0.243975	5.76815	6.85223	0.0192816	0.472579	MFGE8	BH	glm	control_MFGE8	0.842	0.844	54.4988	1.18425	not
USP33	0.195788	5.51687	6.85035	0.0192954	0.472579	MFGE8	BH	glm	control_MFGE8	0.867	0.868	45.7871	1.14535	not
MARCHF5	-0.20356	5.48115	6.8454	0.0193319	0.472579	MFGE8	BH	glm	control_MFGE8	0.848	0.8	44.6673	0.868405	not
FAM117A	-0.198124	5.77559	6.84466	0.0193373	0.472579	MFGE8	BH	glm	control_MFGE8	0.926	0.895	54.7804	0.871683	not
NUDT1	-0.227064	5.45855	6.84374	0.0193442	0.472579	MFGE8	BH	glm	control_MFGE8	0.878	0.816	43.9731	0.854372	not
PEDS1	-0.264241	4.17898	6.84211	0.0193572	0.472579	MFGE8	BH	glm	control_MFGE8	0.609	0.512	18.1134	0.832637	not
PRDM6	0.332837	3.26049	6.83572	0.0193842	0.472579	MFGE8	BH	glm	control_MFGE8	0.279	0.275	9.58306	1.25949	not
ZBTB20	0.259442	4.76323	6.83432	0.0194143	0.472579	MFGE8	BH	glm	control_MFGE8	0.651	0.673	27.1566	1.19702	not
RPN2	-0.163449	8.05553	6.83391	0.0194168	0.472579	MFGE8	BH	glm	control_MFGE8	1	0.997	266.046	0.892888	not
MEX3B	-0.382207	2.97058	6.83345	0.0194316	0.472579	MFGE8	BH	glm	control_MFGE8	0.337	0.264	7.83851	0.767263	not
EBF1	0.184179	7.21534	6.82374	0.0194926	0.473017	MFGE8	BH	glm	control_MFGE8	0.966	0.965	148.605	1.13617	not
ENSECAG00000035548	-0.378497	4.13726	6.96387	0.0194938	0.473017	MFGE8	BH	glm	control_MFGE8	0.517	0.452	17.597	0.769239	not
ESR1	0.771725	6.22673	12.0201	0.0195404	0.473612	MFGE8	BH	glm	control_MFGE8	0.656	0.725	74.8914	1.70731	not
ENSECAG00000009794	-0.223175	5.11148	6.81391	0.0195664	0.473705	MFGE8	BH	glm	control_MFGE8	0.814	0.746	34.5707	0.856678	not
KRBA2	0.543137	1.63025	6.73116	0.019672	0.474494	MFGE8	BH	glm	control_MFGE8	0.113	0.154	3.09567	1.45714	not
DCAF6	0.20314	6.00914	6.7994	0.0196751	0.474494	MFGE8	BH	glm	control_MFGE8	0.896	0.886	64.4066	1.1512	not
SERPINB8	-0.172798	7.09198	6.79857	0.0196813	0.474494	MFGE8	BH	glm	control_MFGE8	0.998	0.99	136.426	0.88712	not
LRRC57	-0.372056	3.27948	6.7988	0.0196875	0.474494	MFGE8	BH	glm	control_MFGE8	0.411	0.306	9.71008	0.772681	not
KCNS3	4.35094	-1.89343	7.1952	0.0197598	0.475407	MFGE8	BH	glm	control_MFGE8	0	0.004	0.269166	20.4063	not
TRIL	0.307992	3.87619	6.78714	0.0197698	0.475407	MFGE8	BH	glm	control_MFGE8	0.385	0.386	14.6842	1.23798	not
PRKACB	0.198586	5.51919	6.77365	0.0198704	0.475902	MFGE8	BH	glm	control_MFGE8	0.802	0.777	45.8607	1.14757	not
ZNF777	0.345224	3.15428	6.77257	0.0198893	0.475902	MFGE8	BH	glm	control_MFGE8	0.318	0.346	8.90295	1.27035	not
UBE2A	-0.177821	6.8733	6.76952	0.0199018	0.475902	MFGE8	BH	glm	control_MFGE8	0.994	0.993	117.239	0.884037	not
CCBE1	0.18902	8.95007	6.76719	0.0199196	0.475902	MFGE8	BH	glm	control_MFGE8	1	0.996	494.583	1.13999	not
RCOR3	0.286877	3.88303	6.76726	0.0199214	0.475902	MFGE8	BH	glm	control_MFGE8	0.479	0.49	14.754	1.22	not
CDCA4	0.302081	3.53046	6.76746	0.0199237	0.475902	MFGE8	BH	glm	control_MFGE8	0.417	0.407	11.5551	1.23292	not
ELOVL5	0.180073	6.93914	6.75689	0.0199986	0.47716	MFGE8	BH	glm	control_MFGE8	0.97	0.992	122.713	1.13294	not
ENSECAG00000023653	-0.617721	1.43594	6.60761	0.0200911	0.478165	MFGE8	BH	glm	control_MFGE8	0.127	0.075	2.70558	0.651699	not
RPL22	-0.166665	10.4346	6.74473	0.0200922	0.478165	MFGE8	BH	glm	control_MFGE8	1	1	1383.99	0.8909	not
ILDR2	0.549299	1.52132	6.74767	0.0201113	0.478165	MFGE8	BH	glm	control_MFGE8	0.093	0.131	2.87053	1.46337	not
LIAS	-0.265569	4.25716	6.74009	0.02013	0.478165	MFGE8	BH	glm	control_MFGE8	0.659	0.559	19.122	0.831871	not
BCL7B	-0.216732	5.01125	6.72753	0.020226	0.47894	MFGE8	BH	glm	control_MFGE8	0.815	0.709	32.2505	0.860512	not
RPS4X	0.172225	11.4386	6.72659	0.0202329	0.47894	MFGE8	BH	glm	control_MFGE8	1	1	2775.7	1.1268	not
ADRA2A	-0.521815	3.17259	7.11309	0.0202501	0.47894	MFGE8	BH	glm	control_MFGE8	0.286	0.22	9.01664	0.696495	not
TMEM176B	-2.84724	-0.738004	7.81789	0.020252	0.47894	MFGE8	BH	glm	control_MFGE8	0.01	0.003	0.599568	0.138962	not
C9	0.932671	0.282371	6.77125	0.0203285	0.48011	MFGE8	BH	glm	control_MFGE8	0.016	0.008	1.21619	1.90881	not
SLC25A5	-0.16515	7.00768	6.71207	0.0203463	0.48011	MFGE8	BH	glm	control_MFGE8	0.992	0.978	128.683	0.891836	not
PDSS2	0.316514	4.40299	6.70338	0.020416	0.480963	MFGE8	BH	glm	control_MFGE8	0.554	0.569	21.1559	1.24532	not
SMURF2	0.168039	7.11288	6.70175	0.0204273	0.480963	MFGE8	BH	glm	control_MFGE8	0.986	0.981	138.417	1.12353	not
FBLN2	-0.163033	7.32942	6.68943	0.0205246	0.481288	MFGE8	BH	glm	control_MFGE8	0.997	0.993	160.833	0.893146	not
HTRA2	-0.307702	4.1109	6.68862	0.0205329	0.481288	MFGE8	BH	glm	control_MFGE8	0.602	0.512	17.2784	0.807928	not
CKAP4	-0.161429	7.76978	6.68826	0.0205339	0.481288	MFGE8	BH	glm	control_MFGE8	0.997	1	218.242	0.894139	not
BCL10	-0.219294	4.93697	6.68775	0.0205384	0.481288	MFGE8	BH	glm	control_MFGE8	0.792	0.706	30.632	0.858985	not
FUNDC1	-0.352974	2.93701	6.68789	0.0205535	0.481288	MFGE8	BH	glm	control_MFGE8	0.346	0.259	7.65824	0.782968	not
TRERF1	0.286425	3.80208	6.68034	0.0206058	0.481986	MFGE8	BH	glm	control_MFGE8	0.408	0.435	13.9489	1.21961	not
MKX	1.02977	0.160729	6.54315	0.0206552	0.482537	MFGE8	BH	glm	control_MFGE8	0.031	0.05	1.11785	2.04169	not
RAB7A	-0.159974	7.04775	6.67028	0.0206768	0.482537	MFGE8	BH	glm	control_MFGE8	0.995	0.992	132.307	0.895041	not
LGMN	-0.301349	4.04126	6.66802	0.0206969	0.482537	MFGE8	BH	glm	control_MFGE8	0.578	0.478	16.4642	0.811493	not
SP110	0.296994	3.44861	6.6577	0.0207817	0.483689	MFGE8	BH	glm	control_MFGE8	0.376	0.42	10.9178	1.22858	not
SEC13	-0.177494	6.64268	6.65301	0.0208153	0.483689	MFGE8	BH	glm	control_MFGE8	0.99	0.986	99.9188	0.884237	not
TRAPPC9	0.219564	6.25353	6.64979	0.0208413	0.483689	MFGE8	BH	glm	control_MFGE8	0.903	0.899	76.2959	1.16438	not
ITGB1BP1	0.159044	7.0377	6.64777	0.0208574	0.483689	MFGE8	BH	glm	control_MFGE8	0.994	0.997	131.389	1.11655	not
TPMT	-0.163942	7.21171	6.64756	0.0208592	0.483689	MFGE8	BH	glm	control_MFGE8	0.997	0.992	148.231	0.892583	not
ENSECAG00000006203	-0.654433	1.00817	6.60567	0.0209105	0.484188	MFGE8	BH	glm	control_MFGE8	0.106	0.064	2.01135	0.635325	not
TRIM69	1.20557	-0.302228	6.41316	0.0209259	0.484188	MFGE8	BH	glm	control_MFGE8	0.019	0.034	0.810999	2.30628	not
LPP	0.146699	8.06724	6.62218	0.0210649	0.485229	MFGE8	BH	glm	control_MFGE8	0.997	0.995	268.213	1.10703	not
ZNF79	0.587427	1.23524	6.55412	0.0210887	0.485229	MFGE8	BH	glm	control_MFGE8	0.09	0.113	2.35421	1.50256	not
HACD4	-0.540927	1.54672	6.48655	0.0210918	0.485229	MFGE8	BH	glm	control_MFGE8	0.147	0.087	2.92153	0.687329	not
CTNND2	0.599132	2.4553	7.02889	0.0210965	0.485229	MFGE8	BH	glm	control_MFGE8	0.101	0.114	5.48426	1.51481	not
ENSECAG00000045540	0.986121	0.277529	6.55018	0.0211052	0.485229	MFGE8	BH	glm	control_MFGE8	0.038	0.063	1.21212	1.98085	not
PPIB	-0.14015	10.6213	6.61706	0.0211067	0.485229	MFGE8	BH	glm	control_MFGE8	1	1	1575.21	0.907425	not
PRKAB2	0.251712	4.3359	6.61077	0.0211603	0.4853	MFGE8	BH	glm	control_MFGE8	0.583	0.635	20.1946	1.19062	not
LIPG	-0.40792	2.71602	6.6134	0.0211732	0.4853	MFGE8	BH	glm	control_MFGE8	0.271	0.184	6.57058	0.753709	not
VDAC2	-0.166417	7.77766	6.60839	0.0211778	0.4853	MFGE8	BH	glm	control_MFGE8	1	0.999	219.437	0.891053	not
ENSECAG00000046887	0.226862	4.79796	6.59794	0.0212643	0.485949	MFGE8	BH	glm	control_MFGE8	0.693	0.746	27.8182	1.17029	not
CCT5	-0.173128	6.79872	6.59652	0.0212755	0.485949	MFGE8	BH	glm	control_MFGE8	0.998	0.988	111.331	0.886917	not
OVCH1	-1.0971	0.0618123	6.37429	0.0213113	0.485949	MFGE8	BH	glm	control_MFGE8	0.039	0.019	1.04378	0.467455	not
MYL12A	-0.145278	10.305	6.59078	0.0213228	0.485949	MFGE8	BH	glm	control_MFGE8	1	1	1265.08	0.904205	not
EIF6	-0.170338	7.26635	6.58818	0.0213444	0.485949	MFGE8	BH	glm	control_MFGE8	0.998	0.997	153.954	0.888634	not
ARHGAP44	0.661976	1.15527	6.56651	0.0213786	0.485949	MFGE8	BH	glm	control_MFGE8	0.071	0.097	2.22725	1.58225	not
IMPG2	0.498782	1.86513	6.58546	0.0213786	0.485949	MFGE8	BH	glm	control_MFGE8	0.135	0.165	3.64301	1.41302	not
PRKCI	0.198647	5.9895	6.58299	0.0213876	0.485949	MFGE8	BH	glm	control_MFGE8	0.902	0.878	63.5358	1.14762	not
RAB9A	-0.211208	5.38331	6.57545	0.0214504	0.48686	MFGE8	BH	glm	control_MFGE8	0.866	0.795	41.7386	0.863814	not
ENSECAG00000058240	-1.36455	-0.506525	6.52539	0.0215	0.486991	MFGE8	BH	glm	control_MFGE8	0.032	0.011	0.703916	0.388356	not
ENSECAG00000050116	0.639961	1.35627	6.80678	0.0215016	0.486991	MFGE8	BH	glm	control_MFGE8	0.032	0.033	2.56023	1.55829	not
NPC1	-0.346506	3.12119	6.5669	0.0215362	0.48726	MFGE8	BH	glm	control_MFGE8	0.323	0.242	8.70104	0.786487	not
CMC1	-0.197323	5.77374	6.55021	0.0216616	0.489581	MFGE8	BH	glm	control_MFGE8	0.926	0.865	54.7105	0.872167	not
MYLK	0.198043	8.37679	6.59256	0.0217236	0.489996	MFGE8	BH	glm	control_MFGE8	0.997	0.997	332.403	1.14714	not
SQSTM1	-0.180542	7.54348	6.54259	0.0217258	0.489996	MFGE8	BH	glm	control_MFGE8	0.995	0.999	186.558	0.882371	not
CDK2AP2	-0.186124	7.02286	6.52919	0.0218394	0.491162	MFGE8	BH	glm	control_MFGE8	0.998	0.982	130.044	0.878964	not
PAXIP1	0.374557	2.83614	6.53087	0.0218443	0.491162	MFGE8	BH	glm	control_MFGE8	0.256	0.279	7.14105	1.29644	not
NHLRC3	-0.378951	3.14071	6.53163	0.0218462	0.491162	MFGE8	BH	glm	control_MFGE8	0.374	0.272	8.81957	0.768997	not
UBALD2	-0.225201	5.566	6.52382	0.0218853	0.491525	MFGE8	BH	glm	control_MFGE8	0.879	0.834	47.3731	0.855476	not
TLK1	0.204293	5.77016	6.51259	0.0219812	0.492406	MFGE8	BH	glm	control_MFGE8	0.873	0.864	54.5746	1.15212	not
ADAMTS4	-0.59591	1.38465	6.49651	0.0220127	0.492406	MFGE8	BH	glm	control_MFGE8	0.119	0.069	2.61109	0.661627	not
WIPI1	-0.302564	6.2348	7.12221	0.0220253	0.492406	MFGE8	BH	glm	control_MFGE8	0.925	0.912	75.3114	0.81081	not
LY96	-0.309854	4.73268	6.56598	0.0220328	0.492406	MFGE8	BH	glm	control_MFGE8	0.77	0.649	26.5875	0.806723	not
CISD2	-0.155109	7.51129	6.50579	0.0220394	0.492406	MFGE8	BH	glm	control_MFGE8	0.999	0.999	182.442	0.898065	not
PHACTR4	0.21774	5.49906	6.5005	0.0220851	0.492912	MFGE8	BH	glm	control_MFGE8	0.821	0.799	45.2253	1.16291	not
ASB6	-0.273827	4.30343	6.49102	0.0221683	0.494254	MFGE8	BH	glm	control_MFGE8	0.618	0.532	19.7452	0.827123	not
PNRC1	-0.169466	6.79584	6.48668	0.0222044	0.494543	MFGE8	BH	glm	control_MFGE8	0.976	0.966	111.11	0.889172	not
ENSECAG00000053157	0.159136	7.01992	6.47771	0.0222823	0.495764	MFGE8	BH	glm	control_MFGE8	0.977	0.98	129.78	1.11662	not
BTG1	-0.19586	6.53369	6.47244	0.0223282	0.496094	MFGE8	BH	glm	control_MFGE8	0.97	0.947	92.6484	0.873052	not
TTC27	0.242909	4.7913	6.47001	0.02235	0.496094	MFGE8	BH	glm	control_MFGE8	0.677	0.695	27.6902	1.18338	not
ADPRH	-0.30643	3.85793	6.46831	0.0223666	0.496094	MFGE8	BH	glm	control_MFGE8	0.53	0.438	14.4995	0.80864	not
ENSECAG00000052882	-2.02543	-0.940198	6.37507	0.0224317	0.49664	MFGE8	BH	glm	control_MFGE8	0.024	0.005	0.521161	0.245632	not
FOSL2	0.268286	4.67505	6.45563	0.022476	0.49664	MFGE8	BH	glm	control_MFGE8	0.682	0.676	25.5464	1.20438	not
EIF3D	0.160767	7.87016	6.45279	0.0225003	0.49664	MFGE8	BH	glm	control_MFGE8	1	1	233.967	1.11788	not
NME7	0.255144	4.14497	6.45286	0.0225013	0.49664	MFGE8	BH	glm	control_MFGE8	0.489	0.509	17.6914	1.19345	not
BBS5	-0.405787	2.74873	6.45533	0.0225148	0.49664	MFGE8	BH	glm	control_MFGE8	0.306	0.219	6.72125	0.754824	not
GATAD2A	0.231558	4.94439	6.44947	0.0225303	0.49664	MFGE8	BH	glm	control_MFGE8	0.706	0.74	30.7899	1.1741	not
TSPAN4	-0.174236	6.91503	6.43576	0.0226508	0.498782	MFGE8	BH	glm	control_MFGE8	0.991	0.973	120.679	0.886237	not
FGF2	-0.186329	8.79362	6.42736	0.0227254	0.499912	MFGE8	BH	glm	control_MFGE8	0.994	0.986	443.754	0.878839	not
LAMC2	-0.276862	5.04241	6.42226	0.0227714	0.500411	MFGE8	BH	glm	control_MFGE8	0.666	0.567	32.9548	0.825384	not
ARL2	0.19575	6.33224	6.41104	0.0228712	0.50209	MFGE8	BH	glm	control_MFGE8	0.963	0.971	80.5739	1.14532	not
ENSECAG00000042372	0.147557	9.28234	6.40548	0.0229211	0.502669	MFGE8	BH	glm	control_MFGE8	1	1	622.679	1.10769	not
MRPS26	0.252817	4.95217	6.40083	0.0229635	0.503085	MFGE8	BH	glm	control_MFGE8	0.771	0.778	30.9566	1.19153	not
ENSECAG00000012023	-0.203878	5.84041	6.38734	0.023085	0.503587	MFGE8	BH	glm	control_MFGE8	0.939	0.864	57.2978	0.868214	not
SCN9A	-4.25501	-1.66572	6.75065	0.0230998	0.503587	MFGE8	BH	glm	control_MFGE8	0.005	0	0.315187	0.0523737	not
LBR	0.311996	3.40868	6.38516	0.0231124	0.503587	MFGE8	BH	glm	control_MFGE8	0.352	0.373	10.6197	1.24142	not
PGBD1	-0.973378	0.117016	6.22782	0.023118	0.503587	MFGE8	BH	glm	control_MFGE8	0.059	0.024	1.08449	0.509312	not
PHF8	0.342045	3.01705	6.38088	0.0231644	0.503587	MFGE8	BH	glm	control_MFGE8	0.282	0.298	8.09511	1.26755	not
ENSECAG00000058069	-0.200149	9.42576	6.52082	0.0231839	0.503587	MFGE8	BH	glm	control_MFGE8	1	1	687.761	0.870461	not
PRSS53	-0.157532	8.24249	6.37564	0.0231912	0.503587	MFGE8	BH	glm	control_MFGE8	1	0.999	302.857	0.896557	not
UGP2	-0.173444	6.11391	6.37181	0.0232262	0.503587	MFGE8	BH	glm	control_MFGE8	0.927	0.882	69.2582	0.886723	not
MAP2K1	-0.194938	5.61621	6.37101	0.0232337	0.503587	MFGE8	BH	glm	control_MFGE8	0.89	0.826	49.0511	0.87361	not
KRI1	0.608167	1.5226	6.33106	0.0232349	0.503587	MFGE8	BH	glm	control_MFGE8	0.109	0.137	2.87309	1.52432	not
GPATCH11	-0.235891	5.16657	6.3687	0.023255	0.503587	MFGE8	BH	glm	control_MFGE8	0.833	0.751	35.9163	0.84916	not
CNTNAP5	0.641715	1.82817	6.22625	0.0232701	0.503587	MFGE8	BH	glm	control_MFGE8	0.077	0.103	3.55087	1.56018	not
CHMP1B	-0.280745	4.31439	6.36066	0.0233295	0.503587	MFGE8	BH	glm	control_MFGE8	0.661	0.554	19.8958	0.823166	not
LGALS3BP	-0.376842	2.59412	6.36408	0.0233325	0.503587	MFGE8	BH	glm	control_MFGE8	0.249	0.186	6.03821	0.770121	not
MINPP1	-0.224382	4.63807	6.35959	0.023339	0.503587	MFGE8	BH	glm	control_MFGE8	0.738	0.62	24.8999	0.855961	not
ENSECAG00000055539	-0.238087	7.65514	6.72715	0.0234328	0.505102	MFGE8	BH	glm	control_MFGE8	0.999	0.996	201.57	0.847869	not
CD164	-0.168974	7.88827	6.34629	0.0234605	0.505108	MFGE8	BH	glm	control_MFGE8	1	0.997	236.923	0.889475	not
SPATA7	0.221667	5.25787	6.34418	0.0234802	0.505108	MFGE8	BH	glm	control_MFGE8	0.785	0.773	38.2628	1.16608	not
DNMBP	0.241701	4.88717	6.34105	0.0235095	0.505231	MFGE8	BH	glm	control_MFGE8	0.661	0.641	29.5928	1.18239	not
TMIGD1	4.34077	-1.96018	6.68845	0.0236185	0.506922	MFGE8	BH	glm	control_MFGE8	0	0.001	0.256996	20.2629	not
PLEKHG4	-1.06975	-0.202958	6.20015	0.0236355	0.506922	MFGE8	BH	glm	control_MFGE8	0.042	0.02	0.868767	0.476401	not
XAF1	0.671702	0.891889	6.28639	0.0236887	0.507075	MFGE8	BH	glm	control_MFGE8	0.056	0.075	1.8556	1.59295	not
SPTBN1	0.172239	7.63973	6.32158	0.02369	0.507075	MFGE8	BH	glm	control_MFGE8	0.995	0.997	199.428	1.12681	not
HS3ST3B1	-0.339116	3.92145	6.3172	0.0237328	0.507484	MFGE8	BH	glm	control_MFGE8	0.442	0.362	15.1522	0.790525	not
ERLEC1	-0.16249	7.17078	6.31426	0.0237585	0.507528	MFGE8	BH	glm	control_MFGE8	0.997	0.995	144.085	0.893482	not
YIPF5	-0.18099	6.08159	6.31047	0.0237941	0.507782	MFGE8	BH	glm	control_MFGE8	0.962	0.921	67.7237	0.882098	not
DR1	-0.211387	4.99297	6.30587	0.0238378	0.508207	MFGE8	BH	glm	control_MFGE8	0.811	0.758	31.8444	0.863706	not
ENSECAG00000003925	-0.197007	5.74887	6.3003	0.0238899	0.508344	MFGE8	BH	glm	control_MFGE8	0.925	0.854	53.7752	0.872358	not
LMAN2	-0.155725	7.62684	6.29679	0.0239229	0.508344	MFGE8	BH	glm	control_MFGE8	1	0.999	197.655	0.897681	not
AHCYL1	0.251896	4.44101	6.29593	0.0239327	0.508344	MFGE8	BH	glm	control_MFGE8	0.617	0.61	21.7208	1.19077	not
ENSECAG00000053918	1.16583	-0.411684	6.30848	0.0239533	0.508344	MFGE8	BH	glm	control_MFGE8	0.019	0.038	0.751745	2.24363	not
MSH6	0.215729	5.2496	6.29259	0.0239628	0.508344	MFGE8	BH	glm	control_MFGE8	0.757	0.777	38.0442	1.16129	not
ARRDC4	-0.388685	2.43003	6.29383	0.0239961	0.508545	MFGE8	BH	glm	control_MFGE8	0.241	0.173	5.38904	0.763825	not
F11R	-0.390676	2.75197	6.28653	0.0240389	0.508951	MFGE8	BH	glm	control_MFGE8	0.279	0.207	6.73637	0.762772	not
CYP1B1	-0.413051	3.62576	6.42021	0.0240883	0.509218	MFGE8	BH	glm	control_MFGE8	0.369	0.28	12.3442	0.751033	not
C1D	-0.22457	5.04173	6.27571	0.0241234	0.509218	MFGE8	BH	glm	control_MFGE8	0.81	0.74	32.9391	0.85585	not
CTSL	-0.758934	0.995159	6.14044	0.0241798	0.509218	MFGE8	BH	glm	control_MFGE8	0.106	0.059	1.9933	0.590933	not
SLC17A9	-0.250143	4.30774	6.26938	0.0241869	0.509218	MFGE8	BH	glm	control_MFGE8	0.646	0.555	19.8043	0.840813	not
NDST4	-0.865752	1.04293	6.15556	0.0241947	0.509218	MFGE8	BH	glm	control_MFGE8	0.062	0.044	2.06041	0.54876	not
GBP6	-0.593108	1.88056	6.19133	0.0242188	0.509218	MFGE8	BH	glm	control_MFGE8	0.17	0.106	3.68217	0.662913	not
RABEP1	0.191663	5.8755	6.26384	0.0242365	0.509218	MFGE8	BH	glm	control_MFGE8	0.905	0.903	58.7087	1.14208	not
CCNI	0.157459	7.01534	6.26329	0.0242417	0.509218	MFGE8	BH	glm	control_MFGE8	0.992	0.992	129.368	1.11532	not
ENSECAG00000049796	0.835178	0.277731	6.21529	0.0242732	0.50938	MFGE8	BH	glm	control_MFGE8	0.039	0.06	1.21229	1.78408	not
AMN1	0.434263	2.06355	6.25601	0.0243539	0.510141	MFGE8	BH	glm	control_MFGE8	0.167	0.189	4.18014	1.35122	not
PCDHGC5	-0.271347	4.49696	6.25142	0.024357	0.510141	MFGE8	BH	glm	control_MFGE8	0.685	0.622	22.5797	0.828546	not
NBL1	-0.244563	7.79544	6.70985	0.0244145	0.510356	MFGE8	BH	glm	control_MFGE8	1	0.997	222.158	0.844071	not
PCM1	0.209746	5.62055	6.24532	0.0244149	0.510356	MFGE8	BH	glm	control_MFGE8	0.855	0.833	49.1986	1.15648	not
DNAJC3	-0.152383	7.74004	6.2353	0.0245119	0.510436	MFGE8	BH	glm	control_MFGE8	0.999	0.999	213.788	0.899763	not
OAT	-0.187893	7.00892	6.23459	0.0245188	0.510436	MFGE8	BH	glm	control_MFGE8	0.981	0.969	128.794	0.877887	not
ENSECAG00000031430	0.175941	6.8534	6.23414	0.0245232	0.510436	MFGE8	BH	glm	control_MFGE8	0.992	0.982	115.633	1.1297	not
SLC28A1	-1.148	-0.299661	6.09737	0.0245823	0.510436	MFGE8	BH	glm	control_MFGE8	0.034	0.016	0.812443	0.451251	not
ENSECAG00000058328	-0.305938	3.52452	6.22782	0.0245887	0.510436	MFGE8	BH	glm	control_MFGE8	0.447	0.355	11.5076	0.808916	not
ENSECAG00000035530	-0.609314	1.59424	6.11373	0.0245904	0.510436	MFGE8	BH	glm	control_MFGE8	0.112	0.069	3.01936	0.655508	not
ENSECAG00000046355	-0.173236	6.03105	6.22281	0.0246337	0.510436	MFGE8	BH	glm	control_MFGE8	0.95	0.909	65.3924	0.886851	not
PNO1	-0.195886	5.50395	6.22102	0.0246514	0.510436	MFGE8	BH	glm	control_MFGE8	0.903	0.827	45.3789	0.873037	not
TEAD1	0.145414	8.32416	6.21937	0.0246672	0.510436	MFGE8	BH	glm	control_MFGE8	0.998	1	320.496	1.10605	not
C1H1orf198	0.200783	7.04974	6.21926	0.0246683	0.510436	MFGE8	BH	glm	control_MFGE8	0.97	0.986	132.49	1.14932	not
HM13	-0.154019	7.51658	6.21798	0.0246808	0.510436	MFGE8	BH	glm	control_MFGE8	1	0.999	183.112	0.898744	not
PCOLCE2	-0.30681	5.14413	6.43795	0.0247322	0.511005	MFGE8	BH	glm	control_MFGE8	0.81	0.722	35.3621	0.808427	not
RAB21	-0.183157	5.79289	6.2048	0.0248104	0.512126	MFGE8	BH	glm	control_MFGE8	0.909	0.868	55.4411	0.880774	not
PKP4	0.308446	3.74082	6.20063	0.0248582	0.512293	MFGE8	BH	glm	control_MFGE8	0.387	0.423	13.369	1.23837	not
CAMKMT	0.238735	5.19299	6.1978	0.0248797	0.512293	MFGE8	BH	glm	control_MFGE8	0.679	0.682	36.5803	1.17996	not
ENSECAG00000053502	1.74856	-1.14795	6.16657	0.0249061	0.512293	MFGE8	BH	glm	control_MFGE8	0.007	0.018	0.451265	3.36024	not
ZEB1	0.171553	6.8638	6.18962	0.0249603	0.512293	MFGE8	BH	glm	control_MFGE8	0.942	0.943	116.469	1.12627	not
ENSECAG00000047668	-0.830689	0.466736	6.05892	0.0249747	0.512293	MFGE8	BH	glm	control_MFGE8	0.069	0.038	1.38198	0.562261	not
TAF10	-0.156135	7.48592	6.18738	0.0249826	0.512293	MFGE8	BH	glm	control_MFGE8	1	0.999	179.261	0.897426	not
CNTNAP1	-0.444048	2.1607	6.18913	0.0249929	0.512293	MFGE8	BH	glm	control_MFGE8	0.215	0.154	4.47131	0.735069	not
EIF4A1	-0.149572	9.46844	6.18465	0.0250097	0.512293	MFGE8	BH	glm	control_MFGE8	1	1	708.41	0.901518	not
SLC24A3	0.385784	3.64171	6.23026	0.0250464	0.512408	MFGE8	BH	glm	control_MFGE8	0.269	0.301	12.4814	1.30657	not
ENSECAG00000029282	-0.148406	8.45373	6.17928	0.0250632	0.512408	MFGE8	BH	glm	control_MFGE8	1	1	350.612	0.902247	not
MATN3	-0.146143	8.61263	6.1745	0.0251108	0.512861	MFGE8	BH	glm	control_MFGE8	1	1	391.435	0.903663	not
BOLA1	-0.196363	5.44722	6.17229	0.0251332	0.512861	MFGE8	BH	glm	control_MFGE8	0.886	0.841	43.6292	0.872748	not
CLPB	0.308283	3.27498	6.17024	0.0251658	0.513037	MFGE8	BH	glm	control_MFGE8	0.363	0.374	9.67981	1.23823	not
PPCDC	-0.487242	1.94931	6.14877	0.0252376	0.513485	MFGE8	BH	glm	control_MFGE8	0.182	0.125	3.86191	0.713388	not
ETFDH	-0.417432	2.20808	6.16698	0.0252407	0.513485	MFGE8	BH	glm	control_MFGE8	0.219	0.156	4.6206	0.748756	not
PLEKHG1	-0.77466	1.68334	6.11445	0.0252596	0.513485	MFGE8	BH	glm	control_MFGE8	0.111	0.063	3.2117	0.584526	not
ENSECAG00000002390	0.362346	4.05197	6.29102	0.0253068	0.513638	MFGE8	BH	glm	control_MFGE8	0.397	0.433	16.5869	1.28551	not
ENSECAG00000051067	0.204753	5.24372	6.15418	0.0253151	0.513638	MFGE8	BH	glm	control_MFGE8	0.75	0.755	37.8894	1.15249	not
TMED2	-0.145695	8.03725	6.14484	0.0254091	0.515058	MFGE8	BH	glm	control_MFGE8	1	0.999	262.696	0.903944	not
AFF2	0.430272	3.349	6.27881	0.0254403	0.515203	MFGE8	BH	glm	control_MFGE8	0.274	0.322	10.1894	1.34749	not
DIAPH3	0.353024	2.81527	6.13549	0.0255182	0.51564	MFGE8	BH	glm	control_MFGE8	0.207	0.204	7.03851	1.27724	not
BRD9	0.215526	4.80945	6.13302	0.0255298	0.51564	MFGE8	BH	glm	control_MFGE8	0.714	0.728	28.0407	1.16113	not
ENSECAG00000032188	-0.16625	7.25286	6.13027	0.0255573	0.51564	MFGE8	BH	glm	control_MFGE8	0.995	0.985	152.521	0.891156	not
SH3KBP1	0.217597	5.62881	6.1302	0.0255582	0.51564	MFGE8	BH	glm	control_MFGE8	0.776	0.805	49.4813	1.1628	not
P2RY14	0.614517	2.23312	6.35096	0.0255991	0.515979	MFGE8	BH	glm	control_MFGE8	0.143	0.174	4.7015	1.53105	not
SCG3	-0.486293	2.47237	6.12696	0.0256342	0.516202	MFGE8	BH	glm	control_MFGE8	0.25	0.166	5.54954	0.713857	not
RUFY1	0.257355	4.32284	6.1107	0.0257591	0.517822	MFGE8	BH	glm	control_MFGE8	0.583	0.59	20.0127	1.19528	not
LAMA5	0.27516	3.85119	6.11045	0.025763	0.517822	MFGE8	BH	glm	control_MFGE8	0.489	0.512	14.4319	1.21013	not
TIPARP	-0.176866	5.91039	6.10732	0.0257926	0.517931	MFGE8	BH	glm	control_MFGE8	0.833	0.823	60.1455	0.884623	not
ADGRB3	2.23781	-1.18797	6.16875	0.0258628	0.518804	MFGE8	BH	glm	control_MFGE8	0.005	0.012	0.438919	4.7168	not
WWP2	0.286894	3.79172	6.09895	0.0258845	0.518804	MFGE8	BH	glm	control_MFGE8	0.463	0.469	13.8491	1.22001	not
ACOT13	-0.197736	6.71315	6.09418	0.0259283	0.518933	MFGE8	BH	glm	control_MFGE8	0.991	0.98	104.92	0.871918	not
GGPS1	-0.213088	4.9054	6.09317	0.0259394	0.518933	MFGE8	BH	glm	control_MFGE8	0.791	0.71	29.969	0.862688	not
DCLK3	-2.07537	-0.906523	6.02072	0.0260223	0.520035	MFGE8	BH	glm	control_MFGE8	0.018	0.005	0.533469	0.237274	not
ID2	-0.165798	6.44979	6.07572	0.0261205	0.520035	MFGE8	BH	glm	control_MFGE8	0.886	0.853	87.4141	0.891435	not
RPS2	0.147252	12.2459	6.06865	0.0261944	0.520035	MFGE8	BH	glm	control_MFGE8	1	1	4857.06	1.10746	not
TIMM22	-0.215522	5.08893	6.06769	0.0262055	0.520035	MFGE8	BH	glm	control_MFGE8	0.831	0.752	34.0345	0.861234	not
SNRPB2	-0.179252	6.51684	6.06758	0.0262057	0.520035	MFGE8	BH	glm	control_MFGE8	0.99	0.973	91.5725	0.883161	not
EMILIN2	0.349389	3.79339	6.06799	0.0262064	0.520035	MFGE8	BH	glm	control_MFGE8	0.394	0.405	13.8651	1.27402	not
DUS4L	-0.277411	3.81041	6.06796	0.0262069	0.520035	MFGE8	BH	glm	control_MFGE8	0.533	0.446	14.0297	0.82507	not
PITRM1	-0.240211	4.50137	6.06763	0.0262072	0.520035	MFGE8	BH	glm	control_MFGE8	0.639	0.57	22.6488	0.846622	not
SHROOM1	0.477002	1.99096	6.07008	0.0262129	0.520035	MFGE8	BH	glm	control_MFGE8	0.153	0.186	3.97503	1.39185	not
TENM2	-0.469085	2.15369	6.06081	0.0263224	0.521724	MFGE8	BH	glm	control_MFGE8	0.216	0.161	4.44964	0.722422	not
CEP68	0.315921	3.43476	6.05068	0.0263877	0.522535	MFGE8	BH	glm	control_MFGE8	0.363	0.404	10.8135	1.24481	not
SLIT2	0.725322	4.0085	8.43032	0.026452	0.523007	MFGE8	BH	glm	control_MFGE8	0.216	0.246	16.0946	1.65327	not
MTHFD1	0.208356	4.99693	6.04355	0.0264604	0.523007	MFGE8	BH	glm	control_MFGE8	0.785	0.766	31.932	1.15537	not
NUMA1	0.219708	4.7246	6.0403	0.0264944	0.523133	MFGE8	BH	glm	control_MFGE8	0.679	0.673	26.4392	1.1645	not
KLHL36	-0.384203	2.93657	6.04004	0.0265235	0.523133	MFGE8	BH	glm	control_MFGE8	0.365	0.276	7.65591	0.766202	not
ABHD12B	-0.988503	0.140681	5.89447	0.02654	0.523133	MFGE8	BH	glm	control_MFGE8	0.063	0.027	1.10243	0.504001	not
SNX7	-0.202	5.78248	6.03187	0.0265838	0.523515	MFGE8	BH	glm	control_MFGE8	0.921	0.833	55.0426	0.869344	not
ABCG2	0.316645	4.05441	6.02255	0.0266855	0.524784	MFGE8	BH	glm	control_MFGE8	0.441	0.479	16.615	1.24543	not
NAGK	-0.161982	6.95237	6.02125	0.0266972	0.524784	MFGE8	BH	glm	control_MFGE8	0.994	0.996	123.843	0.893797	not
ENSECAG00000046956	0.211306	5.2889	6.01663	0.0267471	0.525283	MFGE8	BH	glm	control_MFGE8	0.791	0.77	39.0948	1.15774	not
MAPK1	0.185239	6.73302	6.00291	0.0268948	0.527699	MFGE8	BH	glm	control_MFGE8	0.953	0.961	106.375	1.13701	not
ENSECAG00000049285	-0.362269	3.01397	5.99695	0.0269818	0.528922	MFGE8	BH	glm	control_MFGE8	0.288	0.214	8.07785	0.77794	not
HEY1	0.608909	1.51531	5.97	0.0270094	0.528979	MFGE8	BH	glm	control_MFGE8	0.097	0.118	2.85861	1.52511	not
CCAR1	-0.170931	6.25015	5.9884	0.0270523	0.529335	MFGE8	BH	glm	control_MFGE8	0.959	0.927	76.1173	0.888269	not
EGR2	0.252456	4.03522	5.985	0.0270963	0.529676	MFGE8	BH	glm	control_MFGE8	0.357	0.378	16.3954	1.19123	not
UQCRC2	-0.1836	5.74273	5.98228	0.0271191	0.529676	MFGE8	BH	glm	control_MFGE8	0.928	0.886	53.547	0.880503	not
MCTP2	-0.515931	1.71585	5.91315	0.0271609	0.52986	MFGE8	BH	glm	control_MFGE8	0.131	0.084	3.28491	0.699341	not
CARMIL1	0.201469	7.20744	6.00265	0.027178	0.52986	MFGE8	BH	glm	control_MFGE8	0.982	0.965	147.794	1.14987	not
WNT5A	-0.217211	5.17884	5.97398	0.0272106	0.530012	MFGE8	BH	glm	control_MFGE8	0.762	0.714	36.2231	0.860227	not
RGS14	-0.517121	1.53684	5.94937	0.0272577	0.530365	MFGE8	BH	glm	control_MFGE8	0.159	0.102	2.90158	0.698765	not
ENSECAG00000033567	-0.241105	7.38381	6.32828	0.0272782	0.530365	MFGE8	BH	glm	control_MFGE8	0.921	0.888	167.012	0.846097	not
MGST2	-0.161504	6.82209	5.96082	0.0273544	0.531364	MFGE8	BH	glm	control_MFGE8	0.99	0.973	113.149	0.894092	not
SMARCA4	0.203373	4.97792	5.95207	0.0274518	0.532535	MFGE8	BH	glm	control_MFGE8	0.743	0.735	31.514	1.15139	not
LIFR	0.376848	3.05669	5.9523	0.0274643	0.532535	MFGE8	BH	glm	control_MFGE8	0.286	0.297	8.32063	1.2985	not
ENSECAG00000038056	0.630283	0.980456	5.93418	0.0275778	0.534252	MFGE8	BH	glm	control_MFGE8	0.066	0.095	1.97309	1.54787	not
VMP1	-0.183777	7.22415	5.93643	0.0276249	0.53468	MFGE8	BH	glm	control_MFGE8	0.997	0.986	149.515	0.880395	not
ZC3HAV1	0.536746	3.81769	6.93765	0.0277446	0.536003	MFGE8	BH	glm	control_MFGE8	0.415	0.465	14.1006	1.4507	not
TSPAN14	-0.261549	4.00484	5.92301	0.0277794	0.536003	MFGE8	BH	glm	control_MFGE8	0.569	0.465	16.0538	0.834192	not
TPBG	-0.239919	4.52007	5.92217	0.0277858	0.536003	MFGE8	BH	glm	control_MFGE8	0.643	0.565	22.9444	0.846793	not
MAVS	-0.269986	3.68998	5.92197	0.0277933	0.536003	MFGE8	BH	glm	control_MFGE8	0.507	0.416	12.9061	0.829328	not
ACTN3	-1.1592	-0.381516	5.87355	0.0278252	0.536136	MFGE8	BH	glm	control_MFGE8	0.039	0.015	0.76763	0.447762	not
PCBD2	-0.207563	6.76432	5.91064	0.0279144	0.536975	MFGE8	BH	glm	control_MFGE8	0.99	0.981	108.708	0.865999	not
CREB5	0.197849	6.41243	5.91024	0.0279189	0.536975	MFGE8	BH	glm	control_MFGE8	0.866	0.863	85.1793	1.14699	not
ANKIB1	0.211907	5.68892	5.90068	0.0280272	0.538576	MFGE8	BH	glm	control_MFGE8	0.862	0.867	51.5864	1.15822	not
PTBP2	0.167057	7.23	5.88924	0.0281572	0.540587	MFGE8	BH	glm	control_MFGE8	0.986	0.99	150.123	1.12277	not
ASMTL	-0.246245	4.24214	5.88576	0.0282052	0.541026	MFGE8	BH	glm	control_MFGE8	0.542	0.441	18.924	0.843088	not
KEL	-1.09211	-0.0304479	5.67558	0.0283728	0.543415	MFGE8	BH	glm	control_MFGE8	0.054	0.02	0.979116	0.469075	not
WWC3	0.199469	5.15693	5.86977	0.0283805	0.543415	MFGE8	BH	glm	control_MFGE8	0.742	0.785	35.6772	1.14828	not
SLC1A5	-0.172633	5.97634	5.86228	0.0284667	0.54434	MFGE8	BH	glm	control_MFGE8	0.939	0.893	62.9589	0.887222	not
MERTK	0.633583	1.43983	5.77942	0.0284796	0.54434	MFGE8	BH	glm	control_MFGE8	0.086	0.121	2.71288	1.55141	not
FBXO42	0.206341	5.18507	5.85861	0.0285094	0.544423	MFGE8	BH	glm	control_MFGE8	0.729	0.722	36.3799	1.15376	not
PSMA4	-0.167797	6.82723	5.85501	0.0285507	0.544629	MFGE8	BH	glm	control_MFGE8	0.998	0.984	113.554	0.890201	not
DCP1B	0.265216	4.30928	5.85335	0.028571	0.544629	MFGE8	BH	glm	control_MFGE8	0.549	0.541	19.8254	1.20182	not
ENSECAG00000037332	0.153949	7.68001	5.84966	0.0286127	0.544938	MFGE8	BH	glm	control_MFGE8	0.998	0.997	205.075	1.11261	not
CPVL	-0.20008	5.84285	5.85029	0.0286393	0.54496	MFGE8	BH	glm	control_MFGE8	0.875	0.815	57.3947	0.870502	not
FDPS	-0.17939	7.57415	5.84475	0.0286699	0.545058	MFGE8	BH	glm	control_MFGE8	0.986	0.988	190.567	0.883076	not
PXDC1	-0.286729	3.73411	5.83818	0.0287521	0.545659	MFGE8	BH	glm	control_MFGE8	0.502	0.401	13.307	0.819759	not
TOX	0.618863	2.07507	6.04026	0.0287524	0.545659	MFGE8	BH	glm	control_MFGE8	0.083	0.101	4.21366	1.53566	not
GMPPB	-0.219617	5.41009	5.82863	0.0288585	0.547188	MFGE8	BH	glm	control_MFGE8	0.855	0.79	42.5206	0.858793	not
SNX10	0.469265	1.89875	5.81911	0.0289499	0.548435	MFGE8	BH	glm	control_MFGE8	0.126	0.124	3.72889	1.3844	not
NANOS3	-1.05707	-0.0281387	5.64619	0.0290408	0.549671	MFGE8	BH	glm	control_MFGE8	0.051	0.023	0.980685	0.480607	not
C7H11orf1	-0.299792	3.54199	5.80737	0.0291178	0.550096	MFGE8	BH	glm	control_MFGE8	0.453	0.378	11.6478	0.81237	not
TOB1	-0.208773	5.20583	5.80608	0.0291246	0.550096	MFGE8	BH	glm	control_MFGE8	0.778	0.716	36.9071	0.865273	not
ZNF555	-1.22152	-0.50095	5.63428	0.0291402	0.550096	MFGE8	BH	glm	control_MFGE8	0.037	0.014	0.706641	0.42883	not
PACS1	-0.237367	6.11032	5.89879	0.0292556	0.551326	MFGE8	BH	glm	control_MFGE8	0.856	0.818	69.086	0.848292	not
EFNA5	0.257479	5.4196	5.8328	0.0292681	0.551326	MFGE8	BH	glm	control_MFGE8	0.665	0.661	42.8018	1.19539	not
SMYD2	-0.34284	3.22477	5.79322	0.0292826	0.551326	MFGE8	BH	glm	control_MFGE8	0.362	0.267	9.34872	0.788488	not
LYSMD2	-0.288642	3.51441	5.78295	0.0294106	0.553054	MFGE8	BH	glm	control_MFGE8	0.418	0.327	11.4273	0.818673	not
ENSECAG00000039392	-0.241361	4.27549	5.78095	0.029426	0.553054	MFGE8	BH	glm	control_MFGE8	0.629	0.535	19.3665	0.845947	not
THBS2	-0.437602	9.1684	8.48882	0.0294836	0.553651	MFGE8	BH	glm	control_MFGE8	0.999	0.997	575.39	0.738361	not
ADAM15	-0.380381	2.86008	5.77584	0.0295134	0.553726	MFGE8	BH	glm	control_MFGE8	0.334	0.238	7.26057	0.768235	not
TSTD3	-0.17601	6.62258	5.76309	0.0296393	0.554939	MFGE8	BH	glm	control_MFGE8	0.982	0.973	98.536	0.885148	not
CERCAM	-0.197869	5.24196	5.76291	0.029642	0.554939	MFGE8	BH	glm	control_MFGE8	0.835	0.766	37.8432	0.871838	not
DDX27	0.145164	9.55076	5.76046	0.0296711	0.554939	MFGE8	BH	glm	control_MFGE8	1	1	750.007	1.10586	not
TPD52L1	0.508138	1.77537	5.75952	0.0296817	0.554939	MFGE8	BH	glm	control_MFGE8	0.118	0.133	3.42326	1.42221	not
SYT14	-2.32402	-1.23156	5.77997	0.0297433	0.554942	MFGE8	BH	glm	control_MFGE8	0.014	0.003	0.425855	0.19971	not
WDR53	-0.321036	3.12025	5.75531	0.0297506	0.554942	MFGE8	BH	glm	control_MFGE8	0.384	0.295	8.69536	0.800495	not
ATXN10	0.208876	5.7562	5.75247	0.0297683	0.554942	MFGE8	BH	glm	control_MFGE8	0.872	0.894	54.0492	1.15579	not
FASTKD3	-0.529658	1.4326	5.7098	0.0297854	0.554942	MFGE8	BH	glm	control_MFGE8	0.141	0.091	2.69934	0.692719	not
NDUFA12	-0.170021	6.89843	5.7464	0.0298421	0.555514	MFGE8	BH	glm	control_MFGE8	0.993	0.992	119.299	0.88883	not
FRMD8	-0.294739	3.33885	5.74275	0.029896	0.555664	MFGE8	BH	glm	control_MFGE8	0.414	0.328	10.118	0.81522	not
PRELID2	-0.459215	1.83158	5.74385	0.029907	0.555664	MFGE8	BH	glm	control_MFGE8	0.165	0.113	3.55927	0.727382	not
ANAPC5	0.338243	2.91683	5.74088	0.0299279	0.555664	MFGE8	BH	glm	control_MFGE8	0.272	0.317	7.55185	1.26422	not
MOCS2	-0.211838	5.07467	5.7353	0.0299783	0.555894	MFGE8	BH	glm	control_MFGE8	0.81	0.744	33.6998	0.863437	not
COLGALT2	2.51883	-1.50527	5.84623	0.0299922	0.555894	MFGE8	BH	glm	control_MFGE8	0.002	0.007	0.352264	5.73116	not
AEBP2	0.193989	5.94906	5.73084	0.0300327	0.556164	MFGE8	BH	glm	control_MFGE8	0.894	0.89	61.7798	1.14392	not
COL4A2	0.167697	8.21281	5.72778	0.0300702	0.556328	MFGE8	BH	glm	control_MFGE8	1	0.996	296.689	1.12326	not
FGF9	0.311865	4.76549	5.87666	0.0300935	0.556328	MFGE8	BH	glm	control_MFGE8	0.458	0.482	27.1992	1.24131	not
RAD51C	0.869293	0.0506804	5.59706	0.0302675	0.559062	MFGE8	BH	glm	control_MFGE8	0.032	0.052	1.03575	1.82677	not
ATP9A	0.247259	4.20392	5.7039	0.0303675	0.560426	MFGE8	BH	glm	control_MFGE8	0.539	0.58	18.4291	1.18695	not
SLC12A5	2.17204	-1.45288	5.60903	0.0303951	0.560453	MFGE8	BH	glm	control_MFGE8	0.003	0.012	0.36529	4.5066	not
TANC2	0.168451	7.58495	5.69591	0.0304653	0.561031	MFGE8	BH	glm	control_MFGE8	0.978	0.989	191.998	1.12385	not
CCDC171	0.379971	2.56707	5.69604	0.0304908	0.561031	MFGE8	BH	glm	control_MFGE8	0.189	0.231	5.92605	1.30132	not
ENSECAG00000057850	-0.641991	1.57558	5.57705	0.030505	0.561031	MFGE8	BH	glm	control_MFGE8	0.106	0.075	2.98055	0.640828	not
HDDC2	-0.150737	7.30729	5.69063	0.0305314	0.561035	MFGE8	BH	glm	control_MFGE8	0.999	0.997	158.385	0.90079	not
SLC24A2	0.806453	2.06009	6.41433	0.0305972	0.561761	MFGE8	BH	glm	control_MFGE8	0.081	0.113	4.17011	1.74891	not
ENSECAG00000019719	-0.135916	10.7698	5.67983	0.030667	0.56252	MFGE8	BH	glm	control_MFGE8	1	1	1745.91	0.910092	not
USP28	0.37395	2.50776	5.68025	0.0306967	0.56252	MFGE8	BH	glm	control_MFGE8	0.214	0.238	5.68737	1.2959	not
SSC5D	0.32899	3.00987	5.67641	0.0307173	0.56252	MFGE8	BH	glm	control_MFGE8	0.303	0.303	8.05492	1.25613	not
MMP25	-1.60782	-0.796089	5.47891	0.0307711	0.562629	MFGE8	BH	glm	control_MFGE8	0.022	0.008	0.575908	0.328094	not
RTCA	-0.210387	5.44961	5.67124	0.0307757	0.562629	MFGE8	BH	glm	control_MFGE8	0.888	0.842	43.7014	0.864305	not
PSMA2	-0.149601	7.45592	5.65642	0.0309635	0.565528	MFGE8	BH	glm	control_MFGE8	1	1	175.572	0.9015	not
ADPRS	-0.228472	4.55971	5.65444	0.0309903	0.565528	MFGE8	BH	glm	control_MFGE8	0.707	0.6	23.5836	0.853539	not
NAP1L1	0.130939	9.0137	5.65077	0.0310354	0.565528	MFGE8	BH	glm	control_MFGE8	1	1	516.884	1.09501	not
ENSECAG00000016233	0.700171	0.719299	5.60832	0.0310428	0.565528	MFGE8	BH	glm	control_MFGE8	0.057	0.086	1.64638	1.6247	not
TUBB3	0.225971	5.37587	5.64778	0.031074	0.565528	MFGE8	BH	glm	control_MFGE8	0.584	0.585	41.524	1.16956	not
ARF1	-0.146584	7.67853	5.64529	0.0311055	0.565528	MFGE8	BH	glm	control_MFGE8	1	0.997	204.865	0.903387	not
ABHD17A	-0.175635	6.07648	5.64424	0.0311191	0.565528	MFGE8	BH	glm	control_MFGE8	0.974	0.935	67.4844	0.885378	not
CDR2L	-0.192885	5.52689	5.64153	0.0311539	0.565592	MFGE8	BH	glm	control_MFGE8	0.863	0.82	46.1061	0.874854	not
PCYT2	-0.223018	5.38147	5.63764	0.031204	0.565592	MFGE8	BH	glm	control_MFGE8	0.856	0.793	41.6853	0.856771	not
TRAPPC3L	1.17228	-0.370643	5.58232	0.0312137	0.565592	MFGE8	BH	glm	control_MFGE8	0.021	0.035	0.773437	2.25367	not
TSPEAR.1	-0.40815	2.11172	5.63433	0.0312282	0.565592	MFGE8	BH	glm	control_MFGE8	0.217	0.155	4.32206	0.753589	not
FAXC	0.316909	4.10613	5.63722	0.0312626	0.565736	MFGE8	BH	glm	control_MFGE8	0.469	0.499	17.2214	1.24566	not
AGFG1	0.158908	7.20043	5.62911	0.0313133	0.566096	MFGE8	BH	glm	control_MFGE8	0.987	0.989	147.077	1.11644	not
KDM7A	-0.218627	4.80686	5.6275	0.0313353	0.566096	MFGE8	BH	glm	control_MFGE8	0.577	0.547	27.9905	0.859383	not
ANTXR2	0.170942	7.74605	5.62398	0.0313796	0.566419	MFGE8	BH	glm	control_MFGE8	0.997	0.992	214.681	1.12579	not
NPC2	-0.157835	8.42499	5.62009	0.0314299	0.566642	MFGE8	BH	glm	control_MFGE8	1	1	343.695	0.896369	not
YKT6	-0.158249	6.97929	5.61894	0.0314448	0.566642	MFGE8	BH	glm	control_MFGE8	0.987	0.99	126.176	0.896112	not
SSB	-0.168307	7.30529	5.60956	0.0315667	0.56712	MFGE8	BH	glm	control_MFGE8	0.999	0.999	158.166	0.889886	not
MID1	0.248066	4.64133	5.60928	0.0315736	0.56712	MFGE8	BH	glm	control_MFGE8	0.419	0.423	24.9563	1.18761	not
FNDC1	0.595106	1.71163	5.59599	0.0315858	0.56712	MFGE8	BH	glm	control_MFGE8	0.102	0.117	3.27531	1.51058	not
RNF215	-0.273528	4.05138	5.6071	0.0316018	0.56712	MFGE8	BH	glm	control_MFGE8	0.585	0.491	16.58	0.827294	not
LSS	-0.3338	2.88579	5.61037	0.0316037	0.56712	MFGE8	BH	glm	control_MFGE8	0.335	0.248	7.3911	0.793444	not
FAM151B	-0.305628	3.76927	5.59455	0.0317685	0.568556	MFGE8	BH	glm	control_MFGE8	0.51	0.408	13.6352	0.80909	not
COPS5	-0.182427	5.95243	5.58965	0.0318272	0.568556	MFGE8	BH	glm	control_MFGE8	0.957	0.909	61.9243	0.881219	not
TMED10	-0.164439	6.95019	5.58566	0.0318795	0.568556	MFGE8	BH	glm	control_MFGE8	0.993	0.99	123.656	0.892276	not
HSPA5	-0.142907	9.36001	5.58522	0.0318854	0.568556	MFGE8	BH	glm	control_MFGE8	1	1	657.121	0.905692	not
RBSN	0.309127	3.02231	5.58618	0.0319067	0.568556	MFGE8	BH	glm	control_MFGE8	0.295	0.34	8.1247	1.23896	not
ZNF804B	-2.42417	-1.28396	5.76611	0.0319127	0.568556	MFGE8	BH	glm	control_MFGE8	0.01	0.003	0.410667	0.186316	not
GPR183	0.441034	2.32189	5.58229	0.0319165	0.568556	MFGE8	BH	glm	control_MFGE8	0.158	0.193	4.99988	1.35758	not
SLC3A1	-0.356182	2.60864	5.58547	0.031932	0.568556	MFGE8	BH	glm	control_MFGE8	0.242	0.173	6.0993	0.78123	not
P3H1	-0.19084	5.92162	5.58024	0.0319512	0.568556	MFGE8	BH	glm	control_MFGE8	0.944	0.894	60.6155	0.876095	not
CCDC68	-0.339674	2.89879	5.58264	0.0319689	0.568556	MFGE8	BH	glm	control_MFGE8	0.289	0.234	7.458	0.79022	not
RO60	0.18787	5.63462	5.57839	0.0319756	0.568556	MFGE8	BH	glm	control_MFGE8	0.863	0.867	49.681	1.13908	not
AMFR	-0.177367	5.705	5.57418	0.0320314	0.56892	MFGE8	BH	glm	control_MFGE8	0.918	0.887	52.1647	0.884315	not
FRMD5	-1.35819	-0.367973	5.45233	0.0320791	0.56892	MFGE8	BH	glm	control_MFGE8	0.023	0.014	0.774871	0.39007	not
TBCD	0.262878	3.6593	5.57097	0.0320812	0.56892	MFGE8	BH	glm	control_MFGE8	0.425	0.444	12.6346	1.19987	not
TCEANC2	-0.223878	4.34089	5.56892	0.0321023	0.56892	MFGE8	BH	glm	control_MFGE8	0.639	0.556	20.2647	0.856261	not
SLC25A37	0.275271	3.91177	5.56163	0.0322009	0.569877	MFGE8	BH	glm	control_MFGE8	0.506	0.524	15.0508	1.21022	not
MST1	0.391934	2.45436	5.56171	0.0322358	0.569877	MFGE8	BH	glm	control_MFGE8	0.21	0.253	5.48069	1.31215	not
CXXC1	0.30444	3.67616	5.5576	0.032256	0.569877	MFGE8	BH	glm	control_MFGE8	0.419	0.49	12.783	1.23494	not
FREM2	4.0769	-1.96418	5.83978	0.0322858	0.569877	MFGE8	BH	glm	control_MFGE8	0	0.004	0.256285	16.876	not
LRIF1	0.190529	5.22127	5.55353	0.0323062	0.569877	MFGE8	BH	glm	control_MFGE8	0.767	0.731	37.3042	1.14118	not
ENSECAG00000058802	-4.05439	-1.71873	5.83548	0.0323384	0.569877	MFGE8	BH	glm	control_MFGE8	0.01	0	0.303816	0.0601876	not
CLIP1	0.17704	7.08051	5.5508	0.0323425	0.569877	MFGE8	BH	glm	control_MFGE8	0.969	0.973	135.347	1.13056	not
COX6A1	-0.143057	8.64567	5.54657	0.0323991	0.570104	MFGE8	BH	glm	control_MFGE8	1	1	400.503	0.905598	not
SACS	0.198757	5.22394	5.54534	0.0324161	0.570104	MFGE8	BH	glm	control_MFGE8	0.782	0.784	37.3733	1.14771	not
TAF5L	0.252164	4.4175	5.54397	0.0324352	0.570104	MFGE8	BH	glm	control_MFGE8	0.56	0.567	21.3698	1.19099	not
SYT2	-1.45145	-0.759988	5.50537	0.0324664	0.570185	MFGE8	BH	glm	control_MFGE8	0.024	0.008	0.590501	0.365654	not
TNFRSF12A	-0.163964	9.27909	5.53769	0.0325186	0.570233	MFGE8	BH	glm	control_MFGE8	1	0.999	621.274	0.892569	not
TRAPPC6B	-0.19034	5.48924	5.53743	0.0325224	0.570233	MFGE8	BH	glm	control_MFGE8	0.878	0.848	44.9187	0.876399	not
ENSECAG00000053960	0.193542	5.72915	5.53394	0.0325693	0.570589	MFGE8	BH	glm	control_MFGE8	0.822	0.786	53.0453	1.14357	not
SLC9A9	0.36439	2.82736	5.53568	0.0325966	0.5706	MFGE8	BH	glm	control_MFGE8	0.177	0.201	7.09775	1.28734	not
CHRDL1	0.160656	7.40349	5.52944	0.03263	0.570713	MFGE8	BH	glm	control_MFGE8	0.963	0.988	169.306	1.11779	not
NFE2L2	-0.151034	7.05727	5.52749	0.0326563	0.570713	MFGE8	BH	glm	control_MFGE8	0.99	0.99	133.183	0.900605	not
LMO4	-0.212014	8.68357	5.84389	0.0328334	0.573066	MFGE8	BH	glm	control_MFGE8	1	0.999	411.165	0.863331	not
TMEM185B	-0.299289	3.35367	5.51348	0.0328572	0.573066	MFGE8	BH	glm	control_MFGE8	0.439	0.347	10.2224	0.812653	not
CALCOCO2	0.160719	6.93551	5.51169	0.0328712	0.573066	MFGE8	BH	glm	control_MFGE8	0.982	0.99	122.405	1.11784	not
FOXF1	1.69287	-1.14849	5.37838	0.0329797	0.574491	MFGE8	BH	glm	control_MFGE8	0.007	0.019	0.451098	3.23298	not
EFCAB13	-0.449353	2.05146	5.4987	0.0330509	0.574581	MFGE8	BH	glm	control_MFGE8	0.098	0.079	4.14526	0.732371	not
SLC7A3	-0.300394	3.90474	5.50029	0.0330567	0.574581	MFGE8	BH	glm	control_MFGE8	0.561	0.464	14.9776	0.81203	not
ENSECAG00000052423	-0.141905	10.1145	5.4975	0.0330654	0.574581	MFGE8	BH	glm	control_MFGE8	1	1	1108.59	0.906322	not
AHNAK	0.198488	7.54859	5.58784	0.0331216	0.574918	MFGE8	BH	glm	control_MFGE8	0.989	0.99	187.22	1.1475	not
ENSECAG00000029769	1.1487	0.160681	5.4995	0.0331384	0.574918	MFGE8	BH	glm	control_MFGE8	0.033	0.061	1.11781	2.21714	not
CALCA	-1.33208	4.02988	10.2718	0.033234	0.57611	MFGE8	BH	glm	control_MFGE8	0.189	0.12	16.3349	0.397195	not
MIEF2	-0.382496	2.34053	5.4857	0.0332753	0.576129	MFGE8	BH	glm	control_MFGE8	0.239	0.181	5.0649	0.767109	not
SLC20A1	-0.172805	6.30877	5.47975	0.0333104	0.576129	MFGE8	BH	glm	control_MFGE8	0.938	0.917	79.2739	0.887116	not
ENSECAG00000015215	-0.194033	5.80144	5.47926	0.0333173	0.576129	MFGE8	BH	glm	control_MFGE8	0.939	0.893	55.7708	0.874159	not
HMOX1	-0.26144	4.36714	5.47755	0.0333427	0.576129	MFGE8	BH	glm	control_MFGE8	0.533	0.454	20.6367	0.834255	not
VPS54	0.22059	4.87365	5.47471	0.0333809	0.576325	MFGE8	BH	glm	control_MFGE8	0.658	0.693	29.3167	1.16521	not
RAB1B	-0.213806	4.6869	5.46556	0.0335087	0.577686	MFGE8	BH	glm	control_MFGE8	0.737	0.673	25.7572	0.862259	not
TET2	0.21162	5.51915	5.45983	0.0335879	0.577686	MFGE8	BH	glm	control_MFGE8	0.745	0.754	45.8596	1.15799	not
C7H11orf65	-0.393767	3.03723	5.461	0.0335917	0.577686	MFGE8	BH	glm	control_MFGE8	0.341	0.229	8.20915	0.761139	not
LIN9	0.375422	2.30061	5.45635	0.033627	0.577686	MFGE8	BH	glm	control_MFGE8	0.154	0.171	4.92667	1.29722	not
DSCC1	-0.552697	1.10679	5.39291	0.0336399	0.577686	MFGE8	BH	glm	control_MFGE8	0.096	0.068	2.15366	0.681745	not
SELENOS	-0.173317	6.35796	5.45484	0.0336576	0.577686	MFGE8	BH	glm	control_MFGE8	0.963	0.952	82.0231	0.886802	not
ABHD16A	-0.216534	4.76316	5.45234	0.0336933	0.577686	MFGE8	BH	glm	control_MFGE8	0.769	0.653	27.1552	0.86063	not
ABI3BP	-0.157747	7.72823	5.45036	0.0337203	0.577686	MFGE8	BH	glm	control_MFGE8	0.954	0.952	212.045	0.896424	not
CDKAL1	0.173342	6.17455	5.44787	0.0337555	0.577686	MFGE8	BH	glm	control_MFGE8	0.896	0.891	72.2309	1.12767	not
ALOX12	-0.847931	0.468524	5.43068	0.0337737	0.577686	MFGE8	BH	glm	control_MFGE8	0.047	0.033	1.38369	0.555581	not
FAM13A	0.325942	7.01314	6.56235	0.0337794	0.577686	MFGE8	BH	glm	control_MFGE8	0.93	0.944	129.171	1.25348	not
ENSECAG00000049034	-0.253545	4.60065	5.44537	0.0337919	0.577686	MFGE8	BH	glm	control_MFGE8	0.751	0.648	24.2624	0.838833	not
RARRES1	-0.183628	5.50978	5.44286	0.0338265	0.577686	MFGE8	BH	glm	control_MFGE8	0.777	0.733	45.5626	0.880486	not
MDM2	-0.192568	5.44897	5.44209	0.0338372	0.577686	MFGE8	BH	glm	control_MFGE8	0.809	0.767	43.682	0.875047	not
TTLL12	0.246717	3.92267	5.43525	0.0339372	0.578933	MFGE8	BH	glm	control_MFGE8	0.506	0.524	15.1649	1.1865	not
ENSECAG00000028459	-0.387869	2.15312	5.37649	0.0339907	0.579222	MFGE8	BH	glm	control_MFGE8	0.208	0.151	4.44788	0.764258	not
ENSECAG00000022376	0.212322	6.42262	5.46887	0.0340083	0.579222	MFGE8	BH	glm	control_MFGE8	0.906	0.888	85.7828	1.15855	not
MFAP4	0.445725	4.81762	6.47157	0.0340661	0.579683	MFGE8	BH	glm	control_MFGE8	0.445	0.52	28.2	1.362	not
ENSECAG00000044515	-0.760573	0.788024	5.35525	0.0340894	0.579683	MFGE8	BH	glm	control_MFGE8	0.091	0.052	1.72671	0.590262	not
BAALC	3.91002	-1.89937	5.69043	0.0341782	0.580423	MFGE8	BH	glm	control_MFGE8	0	0.008	0.26806	15.0326	not
FAM107B	0.193688	5.18237	5.41745	0.0341871	0.580423	MFGE8	BH	glm	control_MFGE8	0.639	0.642	36.312	1.14368	not
KIAA1522	-0.379175	2.46982	5.41536	0.0342391	0.580844	MFGE8	BH	glm	control_MFGE8	0.258	0.185	5.53975	0.768877	not
ALKBH8	-0.332274	3.10495	5.41101	0.0342968	0.580997	MFGE8	BH	glm	control_MFGE8	0.354	0.276	8.60367	0.794284	not
SNRPD3	-0.150087	7.48933	5.40779	0.0343249	0.580997	MFGE8	BH	glm	control_MFGE8	1	0.999	179.686	0.901196	not
ENSECAG00000039069	-2.84643	-1.45308	5.41168	0.0343354	0.580997	MFGE8	BH	glm	control_MFGE8	0.015	0.001	0.36524	0.139039	not
IDI1	-0.169269	7.40974	5.40559	0.0343565	0.580997	MFGE8	BH	glm	control_MFGE8	0.979	0.976	170.041	0.889293	not
ALDH3A2	0.216407	5.2631	5.39308	0.0345371	0.583434	MFGE8	BH	glm	control_MFGE8	0.789	0.765	38.4018	1.16184	not
SEC23B	-0.164132	6.70384	5.38975	0.0345849	0.583434	MFGE8	BH	glm	control_MFGE8	0.991	0.981	104.245	0.892465	not
CFP	-1.59181	-0.725646	5.31566	0.034595	0.583434	MFGE8	BH	glm	control_MFGE8	0.03	0.01	0.604726	0.331756	not
HIF1A	0.146145	8.23129	5.38726	0.0346209	0.583434	MFGE8	BH	glm	control_MFGE8	0.998	1	300.514	1.10661	not
CADM1	0.355236	4.34761	5.71717	0.0346488	0.583434	MFGE8	BH	glm	control_MFGE8	0.383	0.408	20.3592	1.2792	not
DISP1	0.199423	5.38626	5.38431	0.034664	0.583434	MFGE8	BH	glm	control_MFGE8	0.709	0.703	41.8241	1.14824	not
ENSECAG00000011080	0.205401	5.03764	5.38234	0.0346926	0.583456	MFGE8	BH	glm	control_MFGE8	0.743	0.743	32.8458	1.15301	not
C10H19orf12	0.237081	4.08969	5.37897	0.0347447	0.583874	MFGE8	BH	glm	control_MFGE8	0.557	0.569	17.0263	1.17861	not
SPG7	0.195209	5.282	5.37062	0.0348634	0.58541	MFGE8	BH	glm	control_MFGE8	0.818	0.812	38.9081	1.14489	not
BCAR1	-0.211576	5.11441	5.36559	0.0349371	0.586105	MFGE8	BH	glm	control_MFGE8	0.815	0.724	34.6409	0.863593	not
FAM20A	-0.32944	3.23007	5.36449	0.0349618	0.586105	MFGE8	BH	glm	control_MFGE8	0.285	0.205	9.38315	0.795845	not
SLC23A2	-0.23992	5.62258	5.41066	0.0349885	0.586105	MFGE8	BH	glm	control_MFGE8	0.713	0.707	49.268	0.846792	not
RMC1	-0.251844	4.47006	5.35896	0.0350353	0.586105	MFGE8	BH	glm	control_MFGE8	0.686	0.565	22.1626	0.839822	not
ENTR1	0.177116	5.54353	5.35793	0.0350493	0.586105	MFGE8	BH	glm	control_MFGE8	0.867	0.867	46.6412	1.13062	not
NDUFV3	-0.170941	7.78665	5.35342	0.0351153	0.586105	MFGE8	BH	glm	control_MFGE8	0.999	0.999	220.809	0.888263	not
ARRDC2	0.384817	2.22983	5.35498	0.0351244	0.586105	MFGE8	BH	glm	control_MFGE8	0.181	0.211	4.69078	1.30569	not
CIR1	-0.173062	5.88882	5.35102	0.0351508	0.586105	MFGE8	BH	glm	control_MFGE8	0.934	0.88	59.2533	0.886958	not
PRDX5	-0.1747	8.18253	5.35099	0.0351511	0.586105	MFGE8	BH	glm	control_MFGE8	1	0.999	290.527	0.885952	not
TRNT1	-0.324161	4.30327	5.47255	0.035185	0.586105	MFGE8	BH	glm	control_MFGE8	0.641	0.512	19.743	0.798763	not
NFKB2	-0.197468	4.79292	5.34735	0.0352057	0.586105	MFGE8	BH	glm	control_MFGE8	0.735	0.642	27.7212	0.87208	not
PPM1B	0.17749	5.93147	5.34485	0.035242	0.586253	MFGE8	BH	glm	control_MFGE8	0.885	0.878	61.0311	1.13091	not
ATP1B4	2.93828	-1.66272	5.51672	0.0352767	0.586376	MFGE8	BH	glm	control_MFGE8	0.001	0.011	0.315844	7.66494	not
TMEM163	-0.597769	1.13702	5.26857	0.0353792	0.586671	MFGE8	BH	glm	control_MFGE8	0.066	0.056	2.19926	0.660775	not
PTPRZ1	1.12806	-0.336434	5.31608	0.0353792	0.586671	MFGE8	BH	glm	control_MFGE8	0.016	0.029	0.791997	2.18565	not
ORMDL2	-0.206201	5.58495	5.32929	0.0354732	0.586671	MFGE8	BH	glm	control_MFGE8	0.893	0.842	47.9995	0.866817	not
L3MBTL3	-0.317075	3.46884	5.32823	0.0354965	0.586671	MFGE8	BH	glm	control_MFGE8	0.393	0.337	11.072	0.802695	not
CELF2	0.261114	7.29755	5.92712	0.0355323	0.586671	MFGE8	BH	glm	control_MFGE8	0.949	0.956	157.319	1.1984	not
SLC5A11	0.371762	2.79029	5.32381	0.035571	0.586671	MFGE8	BH	glm	control_MFGE8	0.242	0.259	6.91769	1.29393	not
MATK	0.589911	0.987403	5.23212	0.0355756	0.586671	MFGE8	BH	glm	control_MFGE8	0.061	0.083	1.98261	1.50515	not
RABGAP1L	0.162111	6.92259	5.32158	0.0355881	0.586671	MFGE8	BH	glm	control_MFGE8	0.973	0.969	121.313	1.11892	not
SPEG	0.329129	2.8984	5.32313	0.03559	0.586671	MFGE8	BH	glm	control_MFGE8	0.285	0.321	7.45598	1.25625	not
REV3L	-0.199058	6.74785	5.32324	0.035616	0.586671	MFGE8	BH	glm	control_MFGE8	0.92	0.917	107.475	0.871119	not
EIF4E3	-0.232772	4.32371	5.31953	0.0356222	0.586671	MFGE8	BH	glm	control_MFGE8	0.512	0.465	20.0248	0.850998	not
CEPT1	-0.217483	4.53574	5.31627	0.0356689	0.586671	MFGE8	BH	glm	control_MFGE8	0.697	0.634	23.1949	0.860065	not
PSMA6	-0.151423	7.1938	5.31585	0.035674	0.586671	MFGE8	BH	glm	control_MFGE8	0.999	0.999	146.403	0.900362	not
EMC6	-0.181289	6.76463	5.3149	0.0356882	0.586671	MFGE8	BH	glm	control_MFGE8	0.994	0.982	108.731	0.881915	not
CTCF	0.241507	4.81996	5.31219	0.0357296	0.586671	MFGE8	BH	glm	control_MFGE8	0.705	0.699	28.2456	1.18223	not
UBA2	0.18569	5.72417	5.31057	0.0357534	0.586671	MFGE8	BH	glm	control_MFGE8	0.867	0.869	52.8622	1.13736	not
PIGF	-0.241485	4.34411	5.30967	0.0357683	0.586671	MFGE8	BH	glm	control_MFGE8	0.649	0.543	20.3098	0.845874	not
S100A12	-2.03968	-0.785894	5.2118	0.0357873	0.586671	MFGE8	BH	glm	control_MFGE8	0.017	0.005	0.579992	0.243218	not
MAT2A	0.159778	6.21084	5.30361	0.0358583	0.58715	MFGE8	BH	glm	control_MFGE8	0.934	0.931	74.0712	1.11712	not
SRRM2	0.136384	7.80225	5.30274	0.0358713	0.58715	MFGE8	BH	glm	control_MFGE8	0.999	0.996	223.209	1.09915	not
COMMD3	-0.175502	5.57884	5.28774	0.036099	0.590248	MFGE8	BH	glm	control_MFGE8	0.91	0.873	47.7967	0.88546	not
EML4	0.185098	6.03957	5.28323	0.0361673	0.590248	MFGE8	BH	glm	control_MFGE8	0.894	0.895	65.7798	1.13689	not
TRIM26	0.305525	3.01967	5.28466	0.0361801	0.590248	MFGE8	BH	glm	control_MFGE8	0.328	0.337	8.10984	1.23587	not
ZNHIT3	-0.182947	5.95726	5.27972	0.036221	0.590248	MFGE8	BH	glm	control_MFGE8	0.958	0.917	62.1318	0.880902	not
PRRC2B	0.189275	5.41228	5.27962	0.0362226	0.590248	MFGE8	BH	glm	control_MFGE8	0.808	0.822	42.5852	1.14019	not
ENSECAG00000055018	0.283575	3.685	5.27878	0.0362371	0.590248	MFGE8	BH	glm	control_MFGE8	0.433	0.457	12.8616	1.21721	not
RB1CC1	-0.162483	6.61156	5.27759	0.0362534	0.590248	MFGE8	BH	glm	control_MFGE8	0.959	0.962	97.7862	0.893486	not
SH2D3C	0.974825	-0.221053	5.18329	0.0363569	0.590581	MFGE8	BH	glm	control_MFGE8	0.023	0.041	0.857939	1.9654	not
S1PR2	-0.212542	4.90553	5.27064	0.0363606	0.590581	MFGE8	BH	glm	control_MFGE8	0.746	0.695	29.9717	0.863015	not
NCL	0.166504	7.92336	5.27007	0.0363685	0.590581	MFGE8	BH	glm	control_MFGE8	0.997	0.997	242.755	1.12234	not
EMP1	0.206806	6.29639	5.26906	0.0363842	0.590581	MFGE8	BH	glm	control_MFGE8	0.903	0.901	78.5965	1.15413	not
GRIK3	-0.913905	-0.262158	5.07713	0.0364433	0.591093	MFGE8	BH	glm	control_MFGE8	0.034	0.02	0.83384	0.530747	not
SHROOM4	0.467094	2.58785	5.32921	0.036524	0.591132	MFGE8	BH	glm	control_MFGE8	0.143	0.17	6.01202	1.38232	not
TTC28	0.164144	7.15403	5.25861	0.0365449	0.591132	MFGE8	BH	glm	control_MFGE8	0.973	0.959	142.423	1.1205	not
JAZF1	0.315826	3.65425	5.25862	0.0365523	0.591132	MFGE8	BH	glm	control_MFGE8	0.341	0.34	12.5904	1.24472	not
ENSECAG00000046713	0.942924	-0.083513	5.13822	0.036556	0.591132	MFGE8	BH	glm	control_MFGE8	0.027	0.041	0.943757	1.92242	not
PPP4R1	-0.230211	4.27981	5.2551	0.0366008	0.59141	MFGE8	BH	glm	control_MFGE8	0.638	0.565	19.4246	0.85251	not
HSPH1	0.179427	5.89737	5.24961	0.0366843	0.592311	MFGE8	BH	glm	control_MFGE8	0.871	0.876	59.6052	1.13243	not
CAPN12	0.336847	2.55141	5.24702	0.0367557	0.593018	MFGE8	BH	glm	control_MFGE8	0.222	0.218	5.86208	1.26299	not
SALL4	0.442795	1.77088	5.23841	0.0368363	0.593871	MFGE8	BH	glm	control_MFGE8	0.119	0.136	3.41262	1.35924	not
B3GALT1	-0.586628	1.20283	5.14031	0.0369001	0.594069	MFGE8	BH	glm	control_MFGE8	0.065	0.041	2.30192	0.665898	not
ROCK1	0.146413	7.98653	5.23393	0.0369281	0.594069	MFGE8	BH	glm	control_MFGE8	0.999	1	253.621	1.10681	not
C7	-0.321056	3.17159	5.23183	0.0369677	0.594069	MFGE8	BH	glm	control_MFGE8	0.314	0.25	9.01037	0.800484	not
SAR1B	-0.167455	6.26743	5.2307	0.0369786	0.594069	MFGE8	BH	glm	control_MFGE8	0.971	0.951	77.0346	0.890412	not
SLC11A2	-0.246836	3.81365	5.23052	0.0369872	0.594069	MFGE8	BH	glm	control_MFGE8	0.505	0.424	14.0612	0.842743	not
ID3	-0.15756	9.19428	5.22816	0.0370182	0.594121	MFGE8	BH	glm	control_MFGE8	0.998	0.993	585.808	0.89654	not
KRT7	-0.381343	2.88679	5.22538	0.0370734	0.594561	MFGE8	BH	glm	control_MFGE8	0.254	0.219	7.39625	0.767722	not
SIRT4	-0.570997	1.00951	5.18781	0.0372051	0.596228	MFGE8	BH	glm	control_MFGE8	0.095	0.065	2.01323	0.673151	not
ALDH1L1	-0.197603	5.46717	5.21137	0.0372825	0.597022	MFGE8	BH	glm	control_MFGE8	0.834	0.752	44.2365	0.871998	not
RRP9	-0.241496	4.06614	5.20093	0.0374542	0.598735	MFGE8	BH	glm	control_MFGE8	0.594	0.531	16.7506	0.845868	not
PLGRKT	-0.238783	4.21578	5.20028	0.0374619	0.598735	MFGE8	BH	glm	control_MFGE8	0.624	0.509	18.5812	0.84746	not
KLRG2	0.329962	2.81544	5.20197	0.0374802	0.598735	MFGE8	BH	glm	control_MFGE8	0.262	0.269	7.03934	1.25698	not
KCNK15	-0.466711	1.73385	5.17107	0.0375013	0.598735	MFGE8	BH	glm	control_MFGE8	0.151	0.114	3.32614	0.723612	not
GARRE1	0.186806	6.00582	5.19248	0.0375823	0.598797	MFGE8	BH	glm	control_MFGE8	0.905	0.888	64.2589	1.13824	not
SAMD4A	0.165123	7.9611	5.18518	0.0376986	0.598797	MFGE8	BH	glm	control_MFGE8	0.989	0.99	249.19	1.12126	not
STXBP5L	-0.692402	0.885509	5.02524	0.0377144	0.598797	MFGE8	BH	glm	control_MFGE8	0.049	0.039	1.84742	0.618823	not
WDR59	0.282769	3.54024	5.18409	0.0377194	0.598797	MFGE8	BH	glm	control_MFGE8	0.392	0.415	11.6337	1.21653	not
SLC16A11	-0.241912	4.01288	5.18298	0.0377362	0.598797	MFGE8	BH	glm	control_MFGE8	0.57	0.487	16.1435	0.845624	not
PRKAR2B	0.23599	4.81273	5.18234	0.0377456	0.598797	MFGE8	BH	glm	control_MFGE8	0.667	0.656	28.1044	1.17771	not
ADGRD1	0.301289	4.16439	5.1817	0.0377567	0.598797	MFGE8	BH	glm	control_MFGE8	0.439	0.433	17.9311	1.23225	not
TJP2	0.26726	4.29514	5.18164	0.0377568	0.598797	MFGE8	BH	glm	control_MFGE8	0.529	0.524	19.632	1.20352	not
CENPU	-0.286003	3.49225	5.18138	0.0377665	0.598797	MFGE8	BH	glm	control_MFGE8	0.415	0.328	11.2531	0.820171	not
SLC13A2	1.00213	-0.261558	5.08642	0.0377963	0.598797	MFGE8	BH	glm	control_MFGE8	0.024	0.039	0.834187	2.00296	not
TCF7L1	0.221269	4.46347	5.17709	0.0378299	0.598797	MFGE8	BH	glm	control_MFGE8	0.594	0.584	22.0616	1.16576	not
SLC43A2	-0.629099	1.455	5.16784	0.0378405	0.598797	MFGE8	BH	glm	control_MFGE8	0.118	0.061	2.74156	0.64658	not
RPUSD4	-0.268096	3.72843	5.17479	0.0378689	0.598804	MFGE8	BH	glm	control_MFGE8	0.526	0.429	13.2547	0.830415	not
ENSECAG00000006661	2.18302	-1.22709	5.09716	0.0379039	0.598905	MFGE8	BH	glm	control_MFGE8	0.005	0.016	0.427177	4.54102	not
ENSECAG00000011547	-0.122495	11.694	5.17069	0.0379312	0.598905	MFGE8	BH	glm	control_MFGE8	1	1	3313.18	0.918598	not
PRICKLE2	0.201149	6.30553	5.16886	0.0379608	0.598931	MFGE8	BH	glm	control_MFGE8	0.835	0.841	79.0959	1.14961	not
LEPROTL1	-0.160898	7.6933	5.16468	0.0380283	0.599555	MFGE8	BH	glm	control_MFGE8	1	0.997	206.973	0.894468	not
HSD17B7	-0.24738	3.93797	5.16028	0.0381092	0.600221	MFGE8	BH	glm	control_MFGE8	0.494	0.4	15.3267	0.842425	not
LAMB1	-0.166046	6.42285	5.15861	0.0381266	0.600221	MFGE8	BH	glm	control_MFGE8	0.965	0.931	85.7967	0.891282	not
ENSECAG00000019073	-0.132206	8.21462	5.15358	0.0382081	0.60084	MFGE8	BH	glm	control_MFGE8	0.999	0.999	297.061	0.912435	not
IL20RB.1	-0.268402	4.02805	5.15171	0.0382409	0.60084	MFGE8	BH	glm	control_MFGE8	0.547	0.429	16.3141	0.830239	not
ST3GAL6	0.276747	3.46436	5.15015	0.0382693	0.60084	MFGE8	BH	glm	control_MFGE8	0.344	0.355	11.0377	1.21146	not
NPAT	0.257011	4.22865	5.1482	0.0382974	0.60084	MFGE8	BH	glm	control_MFGE8	0.543	0.565	18.7478	1.195	not
LMO2	-0.623176	1.40312	5.06465	0.0383363	0.60084	MFGE8	BH	glm	control_MFGE8	0.13	0.078	2.64473	0.64924	not
CEP76	-0.387153	2.28592	5.14961	0.0383365	0.60084	MFGE8	BH	glm	control_MFGE8	0.224	0.158	4.87675	0.764637	not
MAPRE2	0.169915	6.36084	5.14096	0.038414	0.60084	MFGE8	BH	glm	control_MFGE8	0.945	0.951	82.1873	1.12499	not
ENSECAG00000030092	-0.188832	5.8678	5.13988	0.0384317	0.60084	MFGE8	BH	glm	control_MFGE8	0.918	0.876	58.396	0.877316	not
ENSECAG00000013642	-0.573122	1.27397	5.12927	0.0384634	0.60084	MFGE8	BH	glm	control_MFGE8	0.122	0.076	2.41826	0.67216	not
RBBP5	0.281143	3.40575	5.13637	0.0385012	0.60084	MFGE8	BH	glm	control_MFGE8	0.371	0.405	10.5982	1.21516	not
PABPC1	-0.144143	8.16855	5.13516	0.0385089	0.60084	MFGE8	BH	glm	control_MFGE8	1	1	287.726	0.904917	not
NUPR2	-0.359629	2.39894	5.13296	0.0385147	0.60084	MFGE8	BH	glm	control_MFGE8	0.263	0.192	5.27415	0.779365	not
ENSECAG00000059054	-0.551167	1.25605	5.10446	0.038619	0.60084	MFGE8	BH	glm	control_MFGE8	0.118	0.076	2.38841	0.682468	not
PGS1	0.190901	4.98741	5.1278	0.0386304	0.60084	MFGE8	BH	glm	control_MFGE8	0.771	0.737	31.722	1.14148	not
DTD2	0.340853	2.73344	5.12831	0.0386496	0.60084	MFGE8	BH	glm	control_MFGE8	0.253	0.287	6.65039	1.26651	not
OSTF1	-0.17024	6.64946	5.12641	0.0386527	0.60084	MFGE8	BH	glm	control_MFGE8	0.985	0.963	100.389	0.888695	not
OSBPL10	0.224957	4.73223	5.12305	0.0387091	0.60084	MFGE8	BH	glm	control_MFGE8	0.574	0.543	26.5793	1.16874	not
RCAN2	0.385067	4.52153	5.57341	0.0387263	0.60084	MFGE8	BH	glm	control_MFGE8	0.456	0.488	22.9677	1.30592	not
OPA1	-0.197154	4.85029	5.11895	0.0387766	0.60084	MFGE8	BH	glm	control_MFGE8	0.734	0.682	28.8457	0.872269	not
CREB3L1	-0.173597	5.99491	5.11767	0.0387971	0.60084	MFGE8	BH	glm	control_MFGE8	0.937	0.922	63.7748	0.88663	not
PNPLA8	-0.16192	6.27284	5.1164	0.0388181	0.60084	MFGE8	BH	glm	control_MFGE8	0.917	0.91	77.3236	0.893835	not
CTSB	-0.160779	7.5533	5.11462	0.0388475	0.60084	MFGE8	BH	glm	control_MFGE8	1	0.995	187.833	0.894542	not
SF3A1	0.17826	5.30772	5.11445	0.0388507	0.60084	MFGE8	BH	glm	control_MFGE8	0.816	0.837	39.6081	1.13152	not
WDR76	0.323468	2.73289	5.11215	0.0389104	0.60084	MFGE8	BH	glm	control_MFGE8	0.24	0.268	6.64786	1.25133	not
PUSL1	-0.504206	1.54167	5.08125	0.0389347	0.60084	MFGE8	BH	glm	control_MFGE8	0.157	0.097	2.91131	0.705048	not
RPS6KL1	-3.9685	-1.78101	5.35419	0.0389446	0.60084	MFGE8	BH	glm	control_MFGE8	0.002	0	0.29098	0.0638797	not
MICOS13	-0.147566	7.46204	5.10653	0.0389817	0.60084	MFGE8	BH	glm	control_MFGE8	0.999	0.997	176.318	0.902772	not
AXDND1	-0.830868	3.00149	6.70465	0.0389897	0.60084	MFGE8	BH	glm	control_MFGE8	0.165	0.124	8.00829	0.562191	not
ITGAX	-0.980153	-0.211552	4.96126	0.0390156	0.60084	MFGE8	BH	glm	control_MFGE8	0.043	0.019	0.863608	0.506926	not
PTK7	-0.158551	6.74543	5.10405	0.039023	0.60084	MFGE8	BH	glm	control_MFGE8	0.991	0.973	107.294	0.895924	not
MYO1D	0.163468	6.8342	5.10185	0.0390596	0.60084	MFGE8	BH	glm	control_MFGE8	0.936	0.944	114.103	1.11998	not
SNX3	-0.133286	7.57172	5.10163	0.0390633	0.60084	MFGE8	BH	glm	control_MFGE8	1	0.997	190.245	0.911752	not
FUBP1	0.162945	6.41189	5.09622	0.0391537	0.60166	MFGE8	BH	glm	control_MFGE8	0.951	0.95	85.1472	1.11957	not
ATXN7L1	0.509264	1.72486	5.09838	0.0391728	0.60166	MFGE8	BH	glm	control_MFGE8	0.119	0.147	3.30547	1.42332	not
GEMIN5	0.270725	3.52608	5.09357	0.0392067	0.601749	MFGE8	BH	glm	control_MFGE8	0.397	0.419	11.5201	1.20641	not
GPAM	-0.227065	4.27817	5.08374	0.0393679	0.603531	MFGE8	BH	glm	control_MFGE8	0.482	0.465	19.4025	0.854371	not
ARHGEF40	-0.242094	4.2718	5.07909	0.0394435	0.603531	MFGE8	BH	glm	control_MFGE8	0.618	0.551	19.3171	0.845517	not
ENSECAG00000040573	-0.201447	4.67218	5.07902	0.0394445	0.603531	MFGE8	BH	glm	control_MFGE8	0.747	0.657	25.4957	0.869678	not
NOL6	0.422481	1.78969	5.08024	0.0394548	0.603531	MFGE8	BH	glm	control_MFGE8	0.136	0.159	3.45739	1.34023	not
ARHGAP1	0.22423	5.13806	5.0778	0.0394636	0.603531	MFGE8	BH	glm	control_MFGE8	0.791	0.774	35.2135	1.16815	not
ENSECAG00000040326	0.940512	-0.194532	5.11164	0.0395215	0.603899	MFGE8	BH	glm	control_MFGE8	0.026	0.045	0.873856	1.91921	not
ADAM33	-0.16163	6.69335	5.07301	0.039544	0.603899	MFGE8	BH	glm	control_MFGE8	0.96	0.933	103.49	0.894014	not
ENSECAG00000034219	0.23675	4.18049	5.07045	0.039589	0.604155	MFGE8	BH	glm	control_MFGE8	0.503	0.502	18.1323	1.17834	not
CPNE3	0.146715	7.03982	5.06541	0.0396727	0.605001	MFGE8	BH	glm	control_MFGE8	0.992	0.992	131.583	1.10705	not
MAP3K5	0.187666	7.0317	5.06179	0.0397344	0.605511	MFGE8	BH	glm	control_MFGE8	0.979	0.984	130.843	1.13892	not
ENY2	-0.139082	7.48342	5.05539	0.0398433	0.606541	MFGE8	BH	glm	control_MFGE8	1	0.996	178.951	0.908097	not
LENG8	-0.500446	1.47722	5.03624	0.0398585	0.606541	MFGE8	BH	glm	control_MFGE8	0.146	0.094	2.78412	0.706888	not
USP13	0.239908	4.83437	5.04641	0.0399976	0.608106	MFGE8	BH	glm	control_MFGE8	0.581	0.6	28.5293	1.18092	not
BEX4	0.272335	3.37305	5.04622	0.0400182	0.608106	MFGE8	BH	glm	control_MFGE8	0.289	0.348	10.3607	1.20776	not
ART3	0.598438	1.08173	5.00043	0.0400846	0.608683	MFGE8	BH	glm	control_MFGE8	0.072	0.102	2.11657	1.51408	not
GALNT18	0.663133	1.54545	5.09155	0.0402758	0.611154	MFGE8	BH	glm	control_MFGE8	0.094	0.107	2.91896	1.58352	not
ENTREP2	-0.21868	4.54133	5.02297	0.0404021	0.612637	MFGE8	BH	glm	control_MFGE8	0.699	0.611	23.2851	0.859351	not
ENSECAG00000041123	-0.139569	11.0962	5.01987	0.0404548	0.612949	MFGE8	BH	glm	control_MFGE8	1	1	2189.19	0.90779	not
BDKRB1	-0.408527	6.39147	6.55947	0.0404799	0.612949	MFGE8	BH	glm	control_MFGE8	0.919	0.835	83.9506	0.753392	not
PXK	0.203404	6.04814	5.01302	0.040574	0.613808	MFGE8	BH	glm	control_MFGE8	0.915	0.901	66.1714	1.15141	not
IFNGR2	-0.272172	4.14878	5.01012	0.0406261	0.613808	MFGE8	BH	glm	control_MFGE8	0.554	0.426	17.7381	0.828072	not
BMF	-0.488184	1.63466	5.00597	0.0406274	0.613808	MFGE8	BH	glm	control_MFGE8	0.146	0.103	3.10514	0.712922	not
CXCL6	-1.04965	8.96757	10.5182	0.0406521	0.613808	MFGE8	BH	glm	control_MFGE8	0.841	0.618	500.621	0.483084	not
RNH1	-0.142524	7.32059	5.00592	0.0406979	0.613808	MFGE8	BH	glm	control_MFGE8	0.998	0.996	159.851	0.905933	not
ENSECAG00000044040	-0.19922	5.03002	5.00533	0.0407085	0.613808	MFGE8	BH	glm	control_MFGE8	0.811	0.713	32.6729	0.871021	not
MTF2	0.249761	4.15366	5.00024	0.0407993	0.614743	MFGE8	BH	glm	control_MFGE8	0.528	0.539	17.7983	1.18901	not
CCDC190	-0.655817	0.76307	4.95652	0.0408593	0.614971	MFGE8	BH	glm	control_MFGE8	0.085	0.05	1.6971	0.634716	not
HIPK3	0.162785	5.78074	4.99601	0.0408718	0.614971	MFGE8	BH	glm	control_MFGE8	0.889	0.873	54.9764	1.11945	not
ADGRL1	0.556965	1.1187	4.95165	0.0409269	0.615368	MFGE8	BH	glm	control_MFGE8	0.082	0.109	2.17151	1.47117	not
PER3	0.334156	4.18644	5.14862	0.0410303	0.616217	MFGE8	BH	glm	control_MFGE8	0.47	0.49	18.2073	1.26064	not
ENSECAG00000051008	0.374447	2.31422	4.98902	0.0410408	0.616217	MFGE8	BH	glm	control_MFGE8	0.19	0.211	4.97335	1.29634	not
REEP5	-0.137909	7.68575	4.98341	0.0410937	0.616398	MFGE8	BH	glm	control_MFGE8	1	1	205.892	0.908835	not
MCUB	-0.178267	6.06922	4.98247	0.0411105	0.616398	MFGE8	BH	glm	control_MFGE8	0.946	0.916	67.1456	0.883764	not
ENSECAG00000059507	-0.168358	5.57401	4.9779	0.0411917	0.61685	MFGE8	BH	glm	control_MFGE8	0.861	0.822	47.6369	0.889855	not
COL4A1	0.124403	9.06217	4.97641	0.0412178	0.61685	MFGE8	BH	glm	control_MFGE8	0.999	0.999	534.546	1.09006	not
IL21R	-0.404907	2.52538	4.97966	0.041227	0.61685	MFGE8	BH	glm	control_MFGE8	0.257	0.186	5.75726	0.755285	not
CTSZ	-0.17714	6.37919	4.97347	0.0412701	0.617064	MFGE8	BH	glm	control_MFGE8	0.944	0.918	83.2389	0.884454	not
MRS2	0.416578	1.97012	4.964	0.0414528	0.618995	MFGE8	BH	glm	control_MFGE8	0.154	0.18	3.91801	1.33476	not
PSMA1	-0.152312	6.91948	4.96298	0.041457	0.618995	MFGE8	BH	glm	control_MFGE8	0.997	0.992	121.052	0.899807	not
MARK1	0.188533	6.21995	4.95469	0.0416056	0.620416	MFGE8	BH	glm	control_MFGE8	0.859	0.899	74.5403	1.1396	not
TEF	0.235683	3.96208	4.95456	0.0416101	0.620416	MFGE8	BH	glm	control_MFGE8	0.477	0.509	15.5849	1.17746	not
RCAN3	0.324693	3.07725	4.94533	0.0417817	0.622541	MFGE8	BH	glm	control_MFGE8	0.293	0.294	8.44005	1.2524	not
MRPL37	0.167872	5.68164	4.93253	0.0420055	0.62411	MFGE8	BH	glm	control_MFGE8	0.917	0.882	51.3267	1.1234	not
FAM219B	-0.24068	4.01697	4.93135	0.0420324	0.62411	MFGE8	BH	glm	control_MFGE8	0.589	0.503	16.1893	0.846346	not
UHRF2	-0.154478	6.03832	4.93053	0.0420418	0.62411	MFGE8	BH	glm	control_MFGE8	0.867	0.816	65.7227	0.898457	not
LAMB4	2.3481	-1.55363	4.95579	0.042075	0.62411	MFGE8	BH	glm	control_MFGE8	0.002	0.014	0.340652	5.09153	not
RIC8B	0.210902	4.38854	4.92841	0.0420817	0.62411	MFGE8	BH	glm	control_MFGE8	0.578	0.57	20.9451	1.15741	not
ZNF839	0.394156	2.12847	4.92995	0.0420872	0.62411	MFGE8	BH	glm	control_MFGE8	0.167	0.189	4.37254	1.31417	not
BEND6	0.296027	3.91621	4.92799	0.0420909	0.62411	MFGE8	BH	glm	control_MFGE8	0.455	0.441	15.0972	1.22776	not
YIPF2	-0.161858	6.21704	4.92471	0.0421476	0.624519	MFGE8	BH	glm	control_MFGE8	0.96	0.939	74.3904	0.893873	not
HNRNPUL2	0.18026	5.3109	4.92097	0.042216	0.6251	MFGE8	BH	glm	control_MFGE8	0.817	0.831	39.6954	1.13309	not
HHIPL1	-0.26523	4.4283	4.91358	0.0423539	0.626708	MFGE8	BH	glm	control_MFGE8	0.605	0.517	21.5304	0.832066	not
CEP20	-0.203943	5.3423	4.90823	0.0424492	0.627686	MFGE8	BH	glm	control_MFGE8	0.841	0.82	40.5688	0.868175	not
ENSECAG00000008746	0.148019	7.14141	4.90603	0.0424894	0.627744	MFGE8	BH	glm	control_MFGE8	0.995	0.99	141.182	1.10805	not
ANKRD46	0.260809	3.53685	4.90395	0.0425336	0.627744	MFGE8	BH	glm	control_MFGE8	0.389	0.424	11.6064	1.19815	not
ENSECAG00000009507	-0.16074	5.85744	4.90289	0.0425473	0.627744	MFGE8	BH	glm	control_MFGE8	0.93	0.88	57.9781	0.894566	not
CCDC170	0.2948	3.10899	4.90256	0.0425703	0.627744	MFGE8	BH	glm	control_MFGE8	0.297	0.329	8.62781	1.22671	not
SLC16A1	-0.176724	5.53088	4.89717	0.042653	0.628359	MFGE8	BH	glm	control_MFGE8	0.859	0.795	46.2339	0.88471	not
EDEM1	-0.181119	5.77993	4.89621	0.0426707	0.628359	MFGE8	BH	glm	control_MFGE8	0.905	0.853	54.9456	0.882018	not
PLEKHH3	-0.200337	4.58973	4.89299	0.0427316	0.628523	MFGE8	BH	glm	control_MFGE8	0.707	0.633	24.0795	0.870347	not
PLK2	-0.190941	6.33058	4.89243	0.0427405	0.628523	MFGE8	BH	glm	control_MFGE8	0.856	0.805	80.4812	0.876034	not
VGF	-0.557113	1.00962	4.86062	0.0428492	0.629478	MFGE8	BH	glm	control_MFGE8	0.103	0.06	2.01338	0.679661	not
PDZD8	0.170318	5.95838	4.88576	0.0428642	0.629478	MFGE8	BH	glm	control_MFGE8	0.877	0.842	62.1802	1.12531	not
FMNL1	-0.432578	1.82309	4.88485	0.0429444	0.629984	MFGE8	BH	glm	control_MFGE8	0.182	0.125	3.53838	0.740937	not
SBF2	0.152409	7.42703	4.88069	0.0429584	0.629984	MFGE8	BH	glm	control_MFGE8	0.984	0.98	172.091	1.11142	not
TMEM178B	0.421821	1.98305	4.81003	0.0429869	0.629984	MFGE8	BH	glm	control_MFGE8	0.101	0.121	3.95328	1.33962	not
TFAP2C	-0.35587	3.12401	4.87709	0.0430574	0.630587	MFGE8	BH	glm	control_MFGE8	0.328	0.273	8.71806	0.781398	not
FEZ1	0.337977	2.70767	4.87098	0.0431822	0.631933	MFGE8	BH	glm	control_MFGE8	0.216	0.252	6.53267	1.26398	not
ZBTB25	-0.404359	2.40374	4.86939	0.0432083	0.631933	MFGE8	BH	glm	control_MFGE8	0.239	0.18	5.29172	0.755572	not
ZC3H12A	-0.278324	3.48868	4.85708	0.0434063	0.634396	MFGE8	BH	glm	control_MFGE8	0.392	0.316	11.2253	0.824548	not
NFIC	0.16882	6.1809	4.85147	0.0435067	0.635085	MFGE8	BH	glm	control_MFGE8	0.95	0.944	72.5497	1.12414	not
LSP1	0.176322	5.73942	4.85041	0.043527	0.635085	MFGE8	BH	glm	control_MFGE8	0.834	0.805	53.4242	1.13	not
RPS9	0.128781	11.6252	4.84877	0.0435576	0.635085	MFGE8	BH	glm	control_MFGE8	1	1	3158.89	1.09337	not
ALOXE3	-0.350714	2.38172	4.85113	0.043573	0.635085	MFGE8	BH	glm	control_MFGE8	0.239	0.178	5.21156	0.784196	not
REXO4	0.261038	3.34475	4.84537	0.043635	0.635085	MFGE8	BH	glm	control_MFGE8	0.361	0.395	10.1594	1.19834	not
ENSECAG00000031951	0.216904	4.51592	4.84265	0.0436748	0.635085	MFGE8	BH	glm	control_MFGE8	0.577	0.525	22.8785	1.16224	not
ERO1A	-0.150644	6.38405	4.84232	0.0436802	0.635085	MFGE8	BH	glm	control_MFGE8	0.95	0.925	83.5201	0.900848	not
OXTR	-0.323692	2.63136	4.81642	0.0436906	0.635085	MFGE8	BH	glm	control_MFGE8	0.245	0.176	6.19611	0.799023	not
ENSECAG00000027712	0.250984	3.68418	4.83971	0.0437335	0.635087	MFGE8	BH	glm	control_MFGE8	0.454	0.479	12.8543	1.19002	not
EXD2	0.414306	2.04751	4.83525	0.0437501	0.635087	MFGE8	BH	glm	control_MFGE8	0.159	0.181	4.13393	1.33266	not
NECTIN2	0.575515	1.08164	4.7677	0.0438581	0.635835	MFGE8	BH	glm	control_MFGE8	0.063	0.091	2.11644	1.49021	not
SDHA	-0.179649	5.51183	4.83283	0.043861	0.635835	MFGE8	BH	glm	control_MFGE8	0.915	0.831	45.6276	0.882918	not
NBAS	0.203512	5.21974	4.82568	0.0439978	0.637387	MFGE8	BH	glm	control_MFGE8	0.777	0.785	37.2648	1.1515	not
OSER1	-0.186551	5.12243	4.82356	0.0440386	0.637548	MFGE8	BH	glm	control_MFGE8	0.821	0.736	34.8341	0.878704	not
PMPCB	-0.151935	6.41872	4.82171	0.0440736	0.637624	MFGE8	BH	glm	control_MFGE8	0.977	0.969	85.5516	0.900042	not
DENND2B	0.170206	5.58151	4.81325	0.0442364	0.639548	MFGE8	BH	glm	control_MFGE8	0.808	0.823	47.8853	1.12522	not
UGCG	-0.181099	7.14318	4.8092	0.0443714	0.640716	MFGE8	BH	glm	control_MFGE8	0.968	0.94	141.355	0.882031	not
ENSECAG00000055376	0.808083	-0.0615499	4.70979	0.044393	0.640716	MFGE8	BH	glm	control_MFGE8	0.03	0.046	0.958234	1.75088	not
CHST1	0.38707	1.99996	4.80746	0.0444069	0.640716	MFGE8	BH	glm	control_MFGE8	0.159	0.181	3.99989	1.30773	not
XPO6	0.19356	5.1389	4.8017	0.0444599	0.641048	MFGE8	BH	glm	control_MFGE8	0.771	0.776	35.2342	1.14358	not
SEC24A	-0.198675	5.7598	4.7928	0.0446327	0.643106	MFGE8	BH	glm	control_MFGE8	0.867	0.833	54.184	0.87135	not
TAFAZZIN	-0.293868	3.075	4.79112	0.0446907	0.64351	MFGE8	BH	glm	control_MFGE8	0.384	0.291	8.42687	0.815712	not
SAYSD1	-0.265975	4.07823	4.78757	0.0447364	0.643735	MFGE8	BH	glm	control_MFGE8	0.605	0.497	16.8915	0.831636	not
ENSECAG00000055241	-1.16271	-0.468567	4.82956	0.0448328	0.644284	MFGE8	BH	glm	control_MFGE8	0.037	0.014	0.722682	0.446674	not
COG1	-0.290458	3.1614	4.78479	0.0448347	0.644284	MFGE8	BH	glm	control_MFGE8	0.39	0.313	8.94698	0.817642	not
YRDC	-0.199007	5.62347	4.78072	0.0448688	0.644342	MFGE8	BH	glm	control_MFGE8	0.905	0.845	49.2985	0.87115	not
ATF3	0.155411	8.13122	4.77767	0.0449282	0.644387	MFGE8	BH	glm	control_MFGE8	0.979	0.963	280.377	1.11374	not
ABL1	0.166563	5.60989	4.77616	0.0449581	0.644387	MFGE8	BH	glm	control_MFGE8	0.857	0.867	48.8365	1.12238	not
HS3ST3A1	0.391593	2.15688	4.77849	0.0449621	0.644387	MFGE8	BH	glm	control_MFGE8	0.105	0.116	4.4595	1.31184	not
ENSECAG00000029122	0.226327	4.38303	4.77115	0.0450588	0.644759	MFGE8	BH	glm	control_MFGE8	0.571	0.552	20.8652	1.16985	not
ENSECAG00000050056	-0.415546	1.87448	4.77242	0.0450709	0.644759	MFGE8	BH	glm	control_MFGE8	0.184	0.131	3.66669	0.749735	not
ZNF853	0.321871	2.64389	4.77291	0.0450792	0.644759	MFGE8	BH	glm	control_MFGE8	0.237	0.265	6.25017	1.24995	not
GYG2	0.226516	4.50728	4.76861	0.0451084	0.644759	MFGE8	BH	glm	control_MFGE8	0.557	0.563	22.7419	1.17001	not
MBD4	0.26508	3.46057	4.76487	0.0451897	0.644813	MFGE8	BH	glm	control_MFGE8	0.409	0.408	11.0087	1.2017	not
SPTSSA	-0.147721	6.3473	4.76412	0.0451953	0.644813	MFGE8	BH	glm	control_MFGE8	0.957	0.944	81.4196	0.902675	not
OSBPL6	0.261445	4.12999	4.76383	0.0452025	0.644813	MFGE8	BH	glm	control_MFGE8	0.471	0.49	17.5085	1.19868	not
ANKRD31	-0.888428	0.21051	4.7129	0.045256	0.644935	MFGE8	BH	glm	control_MFGE8	0.047	0.026	1.1571	0.540202	not
PHIP	0.182047	5.50502	4.76029	0.0452713	0.644935	MFGE8	BH	glm	control_MFGE8	0.782	0.818	45.4124	1.13449	not
ACBD6	0.154362	6.47904	4.75071	0.0454611	0.646784	MFGE8	BH	glm	control_MFGE8	0.971	0.974	89.2044	1.11293	not
TMED4	-0.145482	6.99429	4.75028	0.0454697	0.646784	MFGE8	BH	glm	control_MFGE8	0.999	0.992	127.494	0.904077	not
SEPTIN6	0.250385	3.71464	4.74828	0.0455149	0.646784	MFGE8	BH	glm	control_MFGE8	0.435	0.479	13.1286	1.18952	not
HSPG2	0.175649	5.40771	4.74767	0.0455218	0.646784	MFGE8	BH	glm	control_MFGE8	0.789	0.804	42.4507	1.12947	not
CUL1	0.192452	5.78076	4.74558	0.0455634	0.646862	MFGE8	BH	glm	control_MFGE8	0.89	0.888	54.9773	1.1427	not
PODN	0.28176	3.7315	4.74446	0.0455877	0.646862	MFGE8	BH	glm	control_MFGE8	0.363	0.4	13.2829	1.21568	not
SMARCD3	0.206408	5.31277	4.74148	0.0456457	0.647198	MFGE8	BH	glm	control_MFGE8	0.839	0.822	39.7468	1.15381	not
AP2B1	0.18691	5.31266	4.74017	0.0456717	0.647198	MFGE8	BH	glm	control_MFGE8	0.805	0.833	39.744	1.13832	not
PLXDC2	0.193466	8.26867	4.94503	0.0458119	0.648755	MFGE8	BH	glm	control_MFGE8	0.986	0.984	308.403	1.14351	not
CTPS1	0.209489	4.54804	4.73135	0.04585	0.648865	MFGE8	BH	glm	control_MFGE8	0.661	0.679	23.3936	1.15628	not
C1GALT1	-0.21089	4.82866	4.72921	0.0458923	0.649036	MFGE8	BH	glm	control_MFGE8	0.755	0.664	28.4166	0.864004	not
CCDC40	1.35173	-0.468947	4.65473	0.0459751	0.649777	MFGE8	BH	glm	control_MFGE8	0.016	0.035	0.722492	2.55218	not
ENSECAG00000057731	0.682729	0.427981	4.67721	0.0461171	0.651355	MFGE8	BH	glm	control_MFGE8	0.045	0.061	1.34535	1.60517	not
LRP5	-0.365914	2.38105	4.71852	0.0461493	0.65138	MFGE8	BH	glm	control_MFGE8	0.248	0.174	5.20917	0.775977	not
PPP2R3C	-0.25743	3.86055	4.71376	0.0462082	0.651593	MFGE8	BH	glm	control_MFGE8	0.531	0.453	14.5258	0.836577	not
BBS10	-0.633917	0.676094	4.65232	0.0462252	0.651593	MFGE8	BH	glm	control_MFGE8	0.085	0.052	1.59781	0.644424	not
GPALPP1	-0.180453	5.04132	4.70951	0.0462902	0.651755	MFGE8	BH	glm	control_MFGE8	0.789	0.724	32.9297	0.882426	not
HAPLN4	-0.408623	2.19267	4.70979	0.0463159	0.651755	MFGE8	BH	glm	control_MFGE8	0.225	0.159	4.57149	0.753342	not
SERGEF	0.236976	4.0649	4.70772	0.0463295	0.651755	MFGE8	BH	glm	control_MFGE8	0.521	0.522	16.7362	1.17852	not
MRPL35	-0.196285	5.49722	4.70225	0.0464377	0.651755	MFGE8	BH	glm	control_MFGE8	0.909	0.846	45.1678	0.872795	not
RPUSD2	0.561416	1.28111	4.69974	0.0464419	0.651755	MFGE8	BH	glm	control_MFGE8	0.088	0.121	2.43026	1.47572	not
WHAMM	-0.289616	3.59534	4.69964	0.0464998	0.651755	MFGE8	BH	glm	control_MFGE8	0.463	0.384	12.0866	0.81812	not
GNB5	-0.359052	2.40159	4.70043	0.0465056	0.651755	MFGE8	BH	glm	control_MFGE8	0.241	0.18	5.28387	0.779677	not
SOWAHC	0.37269	2.26738	4.70074	0.0465218	0.651755	MFGE8	BH	glm	control_MFGE8	0.19	0.22	4.81447	1.29476	not
CCNDBP1	-0.264939	3.68795	4.69799	0.0465326	0.651755	MFGE8	BH	glm	control_MFGE8	0.509	0.414	12.888	0.832234	not
SRRT	0.188526	4.80014	4.69723	0.0465409	0.651755	MFGE8	BH	glm	control_MFGE8	0.685	0.712	27.8604	1.1396	not
HTR6	-1.08395	-0.227267	4.59876	0.0466683	0.652369	MFGE8	BH	glm	control_MFGE8	0.043	0.019	0.854251	0.471736	not
MAP2K3	-0.180853	5.709	4.69058	0.0466765	0.652369	MFGE8	BH	glm	control_MFGE8	0.895	0.861	52.3096	0.882181	not
ALAS1	-0.289649	5.5137	5.07356	0.0466897	0.652369	MFGE8	BH	glm	control_MFGE8	0.838	0.819	45.6867	0.818101	not
PDCD5	-0.133394	7.39363	4.6891	0.0467065	0.652369	MFGE8	BH	glm	control_MFGE8	0.999	0.997	168.153	0.911684	not
ENSECAG00000028889	1.41237	-0.167549	4.68439	0.046783	0.652596	MFGE8	BH	glm	control_MFGE8	0.016	0.018	0.890354	2.66174	not
ADAM9	0.133287	8.35704	4.6845	0.0468012	0.652596	MFGE8	BH	glm	control_MFGE8	1	0.999	327.884	1.09679	not
MRNIP	-0.218447	4.3052	4.68394	0.0468142	0.652596	MFGE8	BH	glm	control_MFGE8	0.581	0.51	19.7694	0.85949	not
ZNFX1	0.24525	4.19471	4.68091	0.0468774	0.653016	MFGE8	BH	glm	control_MFGE8	0.544	0.558	18.3119	1.1853	not
LIN37	-0.159734	6.96339	4.67816	0.0469319	0.653016	MFGE8	BH	glm	control_MFGE8	0.998	0.993	124.793	0.89519	not
SLC18B1	1.05476	-0.189715	4.58876	0.0469368	0.653016	MFGE8	BH	glm	control_MFGE8	0.023	0.045	0.876779	2.07738	not
ENSECAG00000036236	-0.509095	1.13884	4.63482	0.0470209	0.653016	MFGE8	BH	glm	control_MFGE8	0.113	0.075	2.20205	0.702663	not
ENSECAG00000049648	-0.454089	1.88166	4.67518	0.0470503	0.653016	MFGE8	BH	glm	control_MFGE8	0.143	0.114	3.68499	0.729971	not
EZH1	0.264263	3.74087	4.67263	0.0470518	0.653016	MFGE8	BH	glm	control_MFGE8	0.443	0.472	13.3694	1.20102	not
PTP4A2	0.148427	7.50003	4.67208	0.0470576	0.653016	MFGE8	BH	glm	control_MFGE8	1	0.996	181.023	1.10836	not
EHD3	0.395317	2.90002	4.69251	0.0470924	0.653076	MFGE8	BH	glm	control_MFGE8	0.29	0.306	7.46437	1.31523	not
GMNN	-0.206982	4.50227	4.66371	0.0472325	0.65327	MFGE8	BH	glm	control_MFGE8	0.641	0.584	22.663	0.866348	not
ERH	-0.137006	8.1746	4.66353	0.0472351	0.65327	MFGE8	BH	glm	control_MFGE8	1	1	288.935	0.909405	not
MAST2	0.202029	5.8428	4.66117	0.0472845	0.65327	MFGE8	BH	glm	control_MFGE8	0.842	0.849	57.3929	1.15031	not
IL13RA2	-1.27938	-0.394651	4.6105	0.0472848	0.65327	MFGE8	BH	glm	control_MFGE8	0.031	0.012	0.760673	0.411973	not
ENSECAG00000005999	0.900482	0.16776	4.66842	0.0472916	0.65327	MFGE8	BH	glm	control_MFGE8	0.026	0.026	1.12331	1.86669	not
FUT10	-0.383625	1.97747	4.66257	0.0473121	0.65327	MFGE8	BH	glm	control_MFGE8	0.183	0.139	3.93801	0.766509	not
IDH2	-0.150527	6.60293	4.65947	0.0473199	0.65327	MFGE8	BH	glm	control_MFGE8	0.985	0.965	97.2034	0.900922	not
CACNA1E	-2.20028	-1.36721	4.71561	0.0473768	0.653635	MFGE8	BH	glm	control_MFGE8	0.01	0.003	0.387641	0.217596	not
FHL1	0.241094	4.59514	4.652	0.0474767	0.654592	MFGE8	BH	glm	control_MFGE8	0.526	0.543	24.1699	1.18189	not
PPIL6	0.240225	3.96452	4.63032	0.0479356	0.657144	MFGE8	BH	glm	control_MFGE8	0.495	0.522	15.6113	1.18118	not
ENSECAG00000051432	-1.08487	-0.401109	4.53396	0.0479822	0.657144	MFGE8	BH	glm	control_MFGE8	0.038	0.016	0.757276	0.471435	not
ENSECAG00000033152	-0.710033	0.778441	4.50134	0.0479846	0.657144	MFGE8	BH	glm	control_MFGE8	0.089	0.054	1.71528	0.611306	not
CEBPD	-0.122577	10.0756	4.62702	0.048002	0.657144	MFGE8	BH	glm	control_MFGE8	1	0.999	1079.12	0.918546	not
ENSECAG00000038635	-0.651988	0.732122	4.53943	0.0480199	0.657144	MFGE8	BH	glm	control_MFGE8	0.064	0.037	1.66108	0.636403	not
CTSS	-0.258985	4.298	4.62501	0.0480469	0.657144	MFGE8	BH	glm	control_MFGE8	0.627	0.493	19.671	0.835676	not
ENSECAG00000045511	0.771746	0.420876	4.60616	0.0480544	0.657144	MFGE8	BH	glm	control_MFGE8	0.041	0.057	1.33874	1.70733	not
ZNF529	-0.286927	2.92071	4.62466	0.0480693	0.657144	MFGE8	BH	glm	control_MFGE8	0.32	0.259	7.57217	0.819646	not
ETF1	-0.13266	7.08055	4.62368	0.048073	0.657144	MFGE8	BH	glm	control_MFGE8	0.997	0.993	135.35	0.912148	not
ENSECAG00000039782	-0.424373	1.88772	4.60855	0.0481645	0.657144	MFGE8	BH	glm	control_MFGE8	0.189	0.135	3.70049	0.745162	not
WDR75	-0.250048	4.07029	4.61778	0.0482028	0.657144	MFGE8	BH	glm	control_MFGE8	0.561	0.479	16.7989	0.840869	not
COL6A6	0.914072	-0.0496208	4.49822	0.0482104	0.657144	MFGE8	BH	glm	control_MFGE8	0.029	0.045	0.96619	1.88436	not
GPRC5A	-1.75862	-1.11014	4.56674	0.0482241	0.657144	MFGE8	BH	glm	control_MFGE8	0.018	0.005	0.463251	0.29553	not
ZCCHC9	-0.221451	4.83817	4.6161	0.0482353	0.657144	MFGE8	BH	glm	control_MFGE8	0.784	0.701	28.6045	0.857702	not
IGF2BP3	0.55776	0.979665	4.61647	0.0482535	0.657144	MFGE8	BH	glm	control_MFGE8	0.071	0.09	1.97201	1.47198	not
SLIT3	0.171086	8.09631	4.64762	0.0482541	0.657144	MFGE8	BH	glm	control_MFGE8	0.975	0.984	273.673	1.12591	not
NDUFC2	-0.133866	7.64674	4.61489	0.04826	0.657144	MFGE8	BH	glm	control_MFGE8	0.999	0.997	200.4	0.911386	not
SLC6A8	0.312727	2.70773	4.61469	0.0482767	0.657144	MFGE8	BH	glm	control_MFGE8	0.241	0.248	6.53294	1.24205	not
METTL1	-0.218639	4.68229	4.61383	0.0482843	0.657144	MFGE8	BH	glm	control_MFGE8	0.752	0.65	25.675	0.859376	not
PPME1	0.177805	6.06187	4.61087	0.0483462	0.657144	MFGE8	BH	glm	control_MFGE8	0.919	0.924	66.8042	1.13116	not
SMOC1	1.16707	-0.691959	4.56188	0.048439	0.657144	MFGE8	BH	glm	control_MFGE8	0.01	0.016	0.619013	2.24556	not
UROD	-0.185145	5.01732	4.60645	0.0484415	0.657144	MFGE8	BH	glm	control_MFGE8	0.818	0.755	32.3864	0.879561	not
NOTCH2	0.165552	6.88599	4.60618	0.0484463	0.657144	MFGE8	BH	glm	control_MFGE8	0.954	0.948	118.274	1.12159	not
TUT7	-0.132669	8.24823	4.60464	0.0484794	0.657144	MFGE8	BH	glm	control_MFGE8	1	1	304.064	0.912142	not
MBLAC2	-0.551141	1.5936	4.57315	0.0484844	0.657144	MFGE8	BH	glm	control_MFGE8	0.153	0.101	3.01801	0.68248	not
TSEN15	0.309747	2.66516	4.60595	0.0484844	0.657144	MFGE8	BH	glm	control_MFGE8	0.256	0.286	6.34299	1.23949	not
NDUFB10	-0.124375	7.93323	4.60284	0.048518	0.657144	MFGE8	BH	glm	control_MFGE8	1	0.999	244.422	0.917401	not
CEP162	0.27014	3.20835	4.6043	0.0485205	0.657144	MFGE8	BH	glm	control_MFGE8	0.272	0.331	9.24294	1.20592	not
RNF207	2.26856	-1.60638	4.6388	0.0486633	0.658484	MFGE8	BH	glm	control_MFGE8	0.002	0.012	0.328422	4.81842	not
DNAJC10	-0.173515	6.44398	4.59388	0.048711	0.658484	MFGE8	BH	glm	control_MFGE8	0.961	0.941	87.0627	0.88668	not
ZFAND2A	-0.554717	1.62755	4.59375	0.0487412	0.658484	MFGE8	BH	glm	control_MFGE8	0.147	0.091	3.08987	0.68079	not
HID1	-0.470867	1.46474	4.58289	0.0487424	0.658484	MFGE8	BH	glm	control_MFGE8	0.128	0.084	2.76013	0.721531	not
ZNF592.1	-0.523185	1.31493	4.57379	0.0488111	0.658996	MFGE8	BH	glm	control_MFGE8	0.121	0.076	2.4879	0.695834	not
MRPS12	-0.234464	3.70197	4.58772	0.0488484	0.659079	MFGE8	BH	glm	control_MFGE8	0.498	0.418	13.0138	0.850001	not
ZAR1L	-0.70338	0.335894	4.5098	0.0488787	0.659079	MFGE8	BH	glm	control_MFGE8	0.054	0.035	1.26216	0.614132	not
PAWR	0.153222	6.9988	4.58251	0.0489568	0.659716	MFGE8	BH	glm	control_MFGE8	0.971	0.971	127.893	1.11205	not
NLRP1	3.67839	-1.96754	4.78099	0.0490385	0.66002	MFGE8	BH	glm	control_MFGE8	0	0.007	0.255689	12.8028	not
EVI2A	-0.360801	3.39389	4.64643	0.049062	0.66002	MFGE8	BH	glm	control_MFGE8	0.359	0.279	10.5115	0.778732	not
TPGS2	0.308847	3.08613	4.57843	0.0490736	0.66002	MFGE8	BH	glm	control_MFGE8	0.313	0.348	8.49213	1.23872	not
ENSECAG00000026994	-0.131081	7.97574	4.57558	0.0491074	0.66002	MFGE8	BH	glm	control_MFGE8	1	0.997	251.731	0.913147	not
FRMD6	0.214406	4.74731	4.57443	0.0491334	0.66002	MFGE8	BH	glm	control_MFGE8	0.672	0.682	26.8585	1.16023	not
ZKSCAN5	0.332481	2.67765	4.56997	0.0492623	0.66074	MFGE8	BH	glm	control_MFGE8	0.249	0.264	6.39811	1.25918	not
PUDP	-0.25675	3.61694	4.56525	0.0493402	0.66074	MFGE8	BH	glm	control_MFGE8	0.463	0.392	12.269	0.836971	not
USP1	0.150663	6.08469	4.56382	0.0493644	0.66074	MFGE8	BH	glm	control_MFGE8	0.937	0.954	67.8694	1.11008	not
ENSECAG00000045797	-0.389306	1.98278	4.56464	0.049376	0.66074	MFGE8	BH	glm	control_MFGE8	0.189	0.139	3.95255	0.763497	not
LPIN2	0.152524	6.04951	4.56205	0.0494031	0.66074	MFGE8	BH	glm	control_MFGE8	0.934	0.932	66.2345	1.11151	not
RC3H1	0.178076	5.64375	4.5616	0.0494131	0.66074	MFGE8	BH	glm	control_MFGE8	0.834	0.841	49.9962	1.13137	not
MGA	0.234595	4.35693	4.56084	0.0494309	0.66074	MFGE8	BH	glm	control_MFGE8	0.576	0.565	20.4912	1.17658	not
ENSECAG00000042557	0.225967	4.06957	4.56075	0.0494337	0.66074	MFGE8	BH	glm	control_MFGE8	0.504	0.463	16.7905	1.16956	not
USF1	-0.200183	4.6872	4.55659	0.0495241	0.66122	MFGE8	BH	glm	control_MFGE8	0.744	0.672	25.7625	0.87044	not
SQOR	-0.148354	6.87675	4.55113	0.0496432	0.66122	MFGE8	BH	glm	control_MFGE8	0.993	0.98	117.519	0.90228	not
JPH2	0.518011	1.32006	4.54772	0.0496884	0.66122	MFGE8	BH	glm	control_MFGE8	0.085	0.099	2.49676	1.43198	not
CCSAP	0.292011	3.39491	4.54795	0.049726	0.66122	MFGE8	BH	glm	control_MFGE8	0.35	0.384	10.5189	1.22435	not
URAH	0.302812	3.33957	4.54757	0.0497294	0.66122	MFGE8	BH	glm	control_MFGE8	0.326	0.373	10.123	1.23355	not
ANXA3	0.206372	5.11899	4.54709	0.0497328	0.66122	MFGE8	BH	glm	control_MFGE8	0.638	0.657	34.7512	1.15378	not
GOLPH3	-0.149599	6.28338	4.5468	0.049739	0.66122	MFGE8	BH	glm	control_MFGE8	0.957	0.94	77.8908	0.901501	not
UPK1B	0.309182	2.97902	4.5472	0.0497497	0.66122	MFGE8	BH	glm	control_MFGE8	0.282	0.306	7.88448	1.23901	not
ADCK2	-0.15111	6.96384	4.54538	0.0497702	0.66122	MFGE8	BH	glm	control_MFGE8	0.994	0.985	124.832	0.900557	not
PLXDC1	-0.54183	1.18408	4.51633	0.0497782	0.66122	MFGE8	BH	glm	control_MFGE8	0.11	0.072	2.27218	0.686899	not
MTSS2	0.199927	4.53727	4.54126	0.0498622	0.661925	MFGE8	BH	glm	control_MFGE8	0.622	0.667	23.2196	1.14864	not
HYOU1	-0.151584	6.18833	4.53965	0.0498974	0.661982	MFGE8	BH	glm	control_MFGE8	0.933	0.914	72.9243	0.900261	not
CASP8	-0.481622	1.70966	4.53761	0.0499953	0.662871	MFGE8	BH	glm	control_MFGE8	0.166	0.116	3.27084	0.716172	not
ENSECAG00000044509	-3.82481	-1.83632	4.73059	0.0500677	0.66342	MFGE8	BH	glm	control_MFGE8	0.007	0	0.280036	0.0705695	not
WWTR1	0.164098	6.83777	4.52736	0.0501706	0.664373	MFGE8	BH	glm	control_MFGE8	0.95	0.952	114.387	1.12047	not
PCF11	-0.235558	4.24955	4.52073	0.0503221	0.665701	MFGE8	BH	glm	control_MFGE8	0.598	0.525	19.0213	0.849357	not
COL1A1	0.11625	12.585	4.52001	0.0503352	0.665701	MFGE8	BH	glm	control_MFGE8	1	1	6144.21	1.08391	not
LRRC49	0.212998	4.709	4.51739	0.0503947	0.665701	MFGE8	BH	glm	control_MFGE8	0.627	0.624	26.1547	1.15909	not
FAM110B	0.677853	0.893338	4.39865	0.0503951	0.665701	MFGE8	BH	glm	control_MFGE8	0.062	0.071	1.85747	1.59976	not
ENSECAG00000027736	-0.398259	2.18435	4.51826	0.0504411	0.665897	MFGE8	BH	glm	control_MFGE8	0.229	0.158	4.54523	0.758773	not
FKBP4	0.215964	4.38054	4.51355	0.0504818	0.665984	MFGE8	BH	glm	control_MFGE8	0.613	0.616	20.8293	1.16148	not
TWIST1	-0.182275	5.44943	4.51187	0.0505183	0.665984	MFGE8	BH	glm	control_MFGE8	0.799	0.732	43.6962	0.881312	not
ENSECAG00000044998	-0.539212	1.15243	4.49867	0.050597	0.665984	MFGE8	BH	glm	control_MFGE8	0.114	0.076	2.22289	0.688147	not
FAM3C	-0.193975	5.36664	4.50829	0.0505991	0.665984	MFGE8	BH	glm	control_MFGE8	0.846	0.752	41.2591	0.874194	not
C19H3orf70	0.220988	4.22524	4.50828	0.0506031	0.665984	MFGE8	BH	glm	control_MFGE8	0.501	0.529	18.7035	1.16553	not
EHMT2	0.240434	3.96834	4.50623	0.0506481	0.666167	MFGE8	BH	glm	control_MFGE8	0.515	0.507	15.6527	1.18135	not
BNC2	0.137603	8.5834	4.50424	0.0506901	0.666204	MFGE8	BH	glm	control_MFGE8	1	0.996	383.585	1.10008	not
ENSECAG00000053253	0.292204	2.853	4.50392	0.0507234	0.666204	MFGE8	BH	glm	control_MFGE8	0.259	0.264	7.22502	1.22451	not
ARL6IP4	0.170795	5.43073	4.50186	0.0507442	0.666204	MFGE8	BH	glm	control_MFGE8	0.866	0.865	43.1333	1.12568	not
SCARA3	0.256955	3.95713	4.49707	0.0508559	0.667261	MFGE8	BH	glm	control_MFGE8	0.486	0.503	15.5316	1.19495	not
IL1RAPL2	1.28884	-0.475914	4.41032	0.0509358	0.667901	MFGE8	BH	glm	control_MFGE8	0.015	0.031	0.719011	2.44331	not
PRR5	0.162483	6.37126	4.48767	0.0510664	0.669204	MFGE8	BH	glm	control_MFGE8	0.921	0.916	82.7828	1.11921	not
FBXW2	0.157183	6.01895	4.4809	0.0512209	0.670716	MFGE8	BH	glm	control_MFGE8	0.933	0.941	64.8461	1.11511	not
TENT5B	0.494658	1.68782	4.47146	0.0512867	0.670716	MFGE8	BH	glm	control_MFGE8	0.122	0.139	3.22169	1.40899	not
HCFC1	0.213856	4.29126	4.47695	0.051313	0.670716	MFGE8	BH	glm	control_MFGE8	0.573	0.578	19.5793	1.15978	not
RAD52	0.247297	3.5391	4.47669	0.0513248	0.670716	MFGE8	BH	glm	control_MFGE8	0.416	0.429	11.6245	1.18698	not
RAP1B	-0.142101	8.40459	4.47577	0.0513383	0.670716	MFGE8	BH	glm	control_MFGE8	0.999	1	338.87	0.906198	not
PCYT1A	0.185441	4.72072	4.47115	0.0514451	0.671602	MFGE8	BH	glm	control_MFGE8	0.675	0.702	26.3681	1.13716	not
ENSECAG00000033662	-0.178842	5.63856	4.46728	0.051534	0.671602	MFGE8	BH	glm	control_MFGE8	0.69	0.635	49.8168	0.883412	not
ENSECAG00000006103	-0.205099	4.43026	4.46704	0.0515401	0.671602	MFGE8	BH	glm	control_MFGE8	0.647	0.539	21.5596	0.867479	not
USP15	0.173602	6.54923	4.46501	0.0515858	0.671602	MFGE8	BH	glm	control_MFGE8	0.954	0.951	93.6513	1.12787	not
ZNF30	-0.43947	2.26157	4.46541	0.0516005	0.671602	MFGE8	BH	glm	control_MFGE8	0.231	0.169	4.79515	0.737405	not
MFSD4B.1	-1.67928	-1.12207	4.47823	0.0516215	0.671602	MFGE8	BH	glm	control_MFGE8	0.007	0.004	0.459435	0.312239	not
MAFF	-0.187162	5.92383	4.4633	0.0516255	0.671602	MFGE8	BH	glm	control_MFGE8	0.907	0.856	60.7087	0.878332	not
ENSECAG00000002719	-0.711466	0.221973	4.37466	0.0517239	0.672247	MFGE8	BH	glm	control_MFGE8	0.063	0.034	1.16633	0.610699	not
THA1	0.361806	2.26754	4.45914	0.0517823	0.672247	MFGE8	BH	glm	control_MFGE8	0.199	0.211	4.81502	1.28503	not
TOM1	0.215638	4.26857	4.45492	0.0518209	0.672247	MFGE8	BH	glm	control_MFGE8	0.581	0.608	19.2738	1.16122	not
SLITRK4	-0.506345	2.51775	4.65354	0.0518379	0.672247	MFGE8	BH	glm	control_MFGE8	0.162	0.136	5.72687	0.704004	not
ITPRID2	0.197404	5.02893	4.45188	0.0518903	0.672247	MFGE8	BH	glm	control_MFGE8	0.742	0.731	32.6482	1.14663	not
TMEM177	-0.635851	1.03632	4.42751	0.0518929	0.672247	MFGE8	BH	glm	control_MFGE8	0.111	0.068	2.05099	0.643561	not
ROR2	0.14069	6.53374	4.45077	0.0519157	0.672247	MFGE8	BH	glm	control_MFGE8	0.912	0.907	92.6513	1.10243	not
GCM1	1.82463	-1.31787	4.43756	0.051929	0.672247	MFGE8	BH	glm	control_MFGE8	0.005	0.015	0.401127	3.54217	not
F2R	-0.216234	4.19094	4.44906	0.0519574	0.672247	MFGE8	BH	glm	control_MFGE8	0.565	0.495	18.2641	0.860809	not
FLVCR1	-0.238703	3.90494	4.44735	0.0520003	0.672394	MFGE8	BH	glm	control_MFGE8	0.49	0.415	14.9797	0.847507	not
ETV5	0.190748	4.6027	4.44388	0.0520775	0.672877	MFGE8	BH	glm	control_MFGE8	0.632	0.635	24.2969	1.14136	not
ENSECAG00000055172	0.541607	0.952843	4.42222	0.0521004	0.672877	MFGE8	BH	glm	control_MFGE8	0.069	0.097	1.93568	1.45559	not
MRPS22	-0.175004	5.19985	4.44071	0.0521503	0.672946	MFGE8	BH	glm	control_MFGE8	0.87	0.773	36.7545	0.885765	not
POC5	-0.188269	4.59379	4.43862	0.0522003	0.672946	MFGE8	BH	glm	control_MFGE8	0.722	0.62	24.1473	0.877658	not
ANKRD33B	-0.966011	-0.0019939	4.32496	0.0522312	0.672946	MFGE8	BH	glm	control_MFGE8	0.039	0.019	0.998619	0.511919	not
IL6ST	0.239733	7.0909	4.83241	0.052293	0.672946	MFGE8	BH	glm	control_MFGE8	0.983	0.984	136.325	1.18077	not
EPHB2	0.405617	1.80033	4.40497	0.0523151	0.672946	MFGE8	BH	glm	control_MFGE8	0.142	0.154	3.483	1.32466	not
H2AC19	-0.217428	4.88102	4.43333	0.0523234	0.672946	MFGE8	BH	glm	control_MFGE8	0.666	0.633	29.4668	0.860097	not
TBCE	-0.203928	4.60819	4.43325	0.0523256	0.672946	MFGE8	BH	glm	control_MFGE8	0.712	0.626	24.3894	0.868184	not
TAF11	0.203858	4.98512	4.43074	0.0523843	0.672994	MFGE8	BH	glm	control_MFGE8	0.767	0.746	31.6717	1.15177	not
DDIT4L	1.91882	-1.35281	4.3197	0.0523921	0.672994	MFGE8	BH	glm	control_MFGE8	0.005	0.015	0.39153	3.78114	not
GTPBP8	-0.276249	3.14239	4.42441	0.0525401	0.673896	MFGE8	BH	glm	control_MFGE8	0.381	0.29	8.82984	0.825735	not
ABCC4	0.29993	4.0147	4.46884	0.0525565	0.673896	MFGE8	BH	glm	control_MFGE8	0.433	0.467	16.1639	1.23108	not
HEXB	-0.16351	5.54458	4.42339	0.0525567	0.673896	MFGE8	BH	glm	control_MFGE8	0.896	0.834	46.6749	0.89285	not
APOOL	-0.161327	5.4883	4.42064	0.0526216	0.674215	MFGE8	BH	glm	control_MFGE8	0.907	0.824	44.8892	0.894202	not
AIMP1	-0.168223	7.00594	4.4184	0.0526742	0.674215	MFGE8	BH	glm	control_MFGE8	0.997	0.995	128.528	0.889938	not
ARHGAP29	0.159921	7.64128	4.41794	0.0526851	0.674215	MFGE8	BH	glm	control_MFGE8	0.994	1	199.643	1.11723	not
ENSECAG00000016578	-0.446715	1.77226	4.41846	0.0527359	0.674215	MFGE8	BH	glm	control_MFGE8	0.158	0.114	3.41589	0.733711	not
QSER1	0.157069	5.71599	4.41567	0.0527389	0.674215	MFGE8	BH	glm	control_MFGE8	0.862	0.85	52.5636	1.11502	not
EGFL7	-0.513492	1.10371	4.38384	0.052948	0.676484	MFGE8	BH	glm	control_MFGE8	0.109	0.067	2.14907	0.700525	not
TRDN	-1.91098	-1.23463	4.37487	0.0530446	0.677017	MFGE8	BH	glm	control_MFGE8	0.018	0.004	0.424951	0.265912	not
PARP1	0.28311	4.88597	4.61404	0.0530529	0.677017	MFGE8	BH	glm	control_MFGE8	0.699	0.727	29.568	1.21682	not
EXOC3	0.162614	5.6023	4.40077	0.0530932	0.67709	MFGE8	BH	glm	control_MFGE8	0.883	0.871	48.5805	1.11931	not
TCEA3	0.190137	5.18093	4.39957	0.0531218	0.67709	MFGE8	BH	glm	control_MFGE8	0.758	0.765	36.2758	1.14087	not
SPIN4	0.554834	0.697041	4.32377	0.0532511	0.678075	MFGE8	BH	glm	control_MFGE8	0.059	0.079	1.62118	1.469	not
ENSECAG00000043887	-0.445485	1.78561	4.39588	0.0532624	0.678075	MFGE8	BH	glm	control_MFGE8	0.166	0.113	3.44765	0.734337	not
ALB	0.263839	3.70944	4.39189	0.053309	0.678096	MFGE8	BH	glm	control_MFGE8	0.381	0.366	13.0814	1.20067	not
DTX3L	0.277348	3.07814	4.39161	0.0533273	0.678096	MFGE8	BH	glm	control_MFGE8	0.31	0.327	8.44524	1.21196	not
ELF4	0.291709	2.83996	4.38955	0.0533923	0.678347	MFGE8	BH	glm	control_MFGE8	0.271	0.291	7.16001	1.22409	not
ENSECAG00000059561	-0.136552	7.14053	4.38668	0.0534302	0.678347	MFGE8	BH	glm	control_MFGE8	1	0.992	141.096	0.909691	not
ASNS	-0.159986	6.9175	4.38475	0.0534768	0.678347	MFGE8	BH	glm	control_MFGE8	0.994	0.982	120.886	0.895034	not
PRXL2C	-0.198945	4.82467	4.38402	0.0534957	0.678347	MFGE8	BH	glm	control_MFGE8	0.76	0.669	28.338	0.871187	not
ENSECAG00000046249	0.378031	2.11259	4.38368	0.0535284	0.678347	MFGE8	BH	glm	control_MFGE8	0.136	0.136	4.32467	1.29957	not
ARID3A	-0.294008	3.99701	4.40616	0.0535371	0.678347	MFGE8	BH	glm	control_MFGE8	0.549	0.456	15.9669	0.815633	not
XKR9	1.532	-1.07719	4.34	0.0538071	0.681119	MFGE8	BH	glm	control_MFGE8	0.008	0.022	0.473952	2.89187	not
SCN1B	-0.694781	0.3894	4.29797	0.0538254	0.681119	MFGE8	BH	glm	control_MFGE8	0.066	0.038	1.30985	0.617803	not
EPS8L1	-0.255044	3.60269	4.36975	0.0538512	0.681119	MFGE8	BH	glm	control_MFGE8	0.434	0.365	12.1484	0.837961	not
C1QTNF7	-0.314533	2.67973	4.36907	0.0539155	0.68153	MFGE8	BH	glm	control_MFGE8	0.202	0.156	6.40738	0.804111	not
RPLP0	0.125492	12.0911	4.3636	0.0539884	0.681724	MFGE8	BH	glm	control_MFGE8	1	1	4362.96	1.09088	not
SVIL	0.291063	3.54709	4.36283	0.0540173	0.681724	MFGE8	BH	glm	control_MFGE8	0.304	0.316	11.689	1.22354	not
NPAS2	-0.256376	3.43734	4.36006	0.054085	0.681724	MFGE8	BH	glm	control_MFGE8	0.362	0.301	10.8329	0.837188	not
MRTFA	0.187924	6.22407	4.35705	0.0541482	0.681724	MFGE8	BH	glm	control_MFGE8	0.901	0.893	74.7533	1.13912	not
OR2AE1C	2.75029	-1.7203	4.54213	0.0541536	0.681724	MFGE8	BH	glm	control_MFGE8	0.001	0.01	0.303485	6.7285	not
JUN	0.196012	8.34903	4.61598	0.0541688	0.681724	MFGE8	BH	glm	control_MFGE8	0.997	0.995	326.068	1.14553	not
ZFP28	0.445751	1.90593	4.35788	0.054179	0.681724	MFGE8	BH	glm	control_MFGE8	0.149	0.173	3.74751	1.36202	not
OPTN	-0.136881	6.72924	4.35553	0.0541853	0.681724	MFGE8	BH	glm	control_MFGE8	0.983	0.976	106.097	0.909483	not
PLK4	0.635056	0.767502	4.34463	0.0542612	0.682064	MFGE8	BH	glm	control_MFGE8	0.063	0.083	1.70232	1.553	not
FLYWCH2	-0.170523	5.46066	4.35058	0.0543068	0.682064	MFGE8	BH	glm	control_MFGE8	0.888	0.846	44.0374	0.88852	not
AMER1	0.343129	2.97924	4.34931	0.0543079	0.682064	MFGE8	BH	glm	control_MFGE8	0.193	0.218	7.88573	1.2685	not
PEF1	-0.193884	4.47627	4.3493	0.05434	0.682068	MFGE8	BH	glm	control_MFGE8	0.686	0.596	22.2583	0.874249	not
TMED6	1.23335	-0.926263	4.32926	0.0544146	0.682318	MFGE8	BH	glm	control_MFGE8	0.011	0.019	0.52622	2.35112	not
LAMA2	0.170106	7.3131	4.3458	0.0544237	0.682318	MFGE8	BH	glm	control_MFGE8	0.965	0.965	159.024	1.12514	not
UBP1	0.176476	4.9331	4.34356	0.0544796	0.682477	MFGE8	BH	glm	control_MFGE8	0.75	0.736	30.55	1.13012	not
C23H9orf85	-0.23481	3.96619	4.34242	0.0545115	0.682477	MFGE8	BH	glm	control_MFGE8	0.557	0.454	15.6294	0.849797	not
ENSECAG00000054259	-2.063	-1.40947	4.37273	0.0545848	0.682477	MFGE8	BH	glm	control_MFGE8	0.015	0.003	0.37645	0.239318	not
TMEM202	3.58368	-1.97015	4.52277	0.0545956	0.682477	MFGE8	BH	glm	control_MFGE8	0	0.007	0.255226	11.9894	not
C11H17orf98	3.58368	-1.97015	4.52277	0.0545956	0.682477	MFGE8	BH	glm	control_MFGE8	0	0.004	0.255226	11.9894	not
ZNF638	0.166085	5.55075	4.33186	0.0547677	0.683684	MFGE8	BH	glm	control_MFGE8	0.863	0.835	46.8751	1.12201	not
STARD10	0.237208	4.74206	4.3302	0.0548091	0.683684	MFGE8	BH	glm	control_MFGE8	0.659	0.688	26.761	1.17871	not
ATXN7L2	-0.70026	0.364972	4.28057	0.0548131	0.683684	MFGE8	BH	glm	control_MFGE8	0.069	0.039	1.28786	0.615461	not
GPCPD1	0.152524	7.26297	4.32855	0.0548492	0.683684	MFGE8	BH	glm	control_MFGE8	0.982	0.985	153.593	1.11151	not
TASP1	0.153895	5.9981	4.32239	0.0550024	0.683684	MFGE8	BH	glm	control_MFGE8	0.856	0.875	63.9156	1.11257	not
PSMA7	-0.137781	8.68877	4.32206	0.0550105	0.683684	MFGE8	BH	glm	control_MFGE8	1	1	412.65	0.908916	not
LIMD2	-0.320344	3.45705	4.31944	0.055086	0.683684	MFGE8	BH	glm	control_MFGE8	0.353	0.272	10.9818	0.800879	not
MRPL24	-0.196796	4.98113	4.31829	0.0551053	0.683684	MFGE8	BH	glm	control_MFGE8	0.807	0.729	31.5843	0.872486	not
SOBP	0.272416	3.39511	4.31857	0.0551299	0.683684	MFGE8	BH	glm	control_MFGE8	0.296	0.309	10.5204	1.20783	not
ENSECAG00000019283	0.295897	3.03413	4.31669	0.055159	0.683684	MFGE8	BH	glm	control_MFGE8	0.321	0.339	8.1915	1.22765	not
IFT122	0.280255	2.9725	4.31677	0.0551628	0.683684	MFGE8	BH	glm	control_MFGE8	0.289	0.286	7.84893	1.21441	not
LMLN	-0.122228	11.5741	4.31542	0.0551759	0.683684	MFGE8	BH	glm	control_MFGE8	1	1	3048.88	0.918768	not
CCDC59	-0.150263	5.94629	4.31417	0.0552073	0.683684	MFGE8	BH	glm	control_MFGE8	0.944	0.927	61.6613	0.901086	not
TASOR2	0.135802	6.84215	4.31401	0.055211	0.683684	MFGE8	BH	glm	control_MFGE8	0.982	0.981	114.734	1.0987	not
TAF9	-0.164027	5.3397	4.31153	0.0552735	0.683684	MFGE8	BH	glm	control_MFGE8	0.88	0.814	40.4958	0.89253	not
BRCA2	0.569341	1.00626	4.29013	0.0552831	0.683684	MFGE8	BH	glm	control_MFGE8	0.064	0.083	2.0087	1.48385	not
MMS22L	0.476621	1.5678	4.36162	0.0553209	0.683684	MFGE8	BH	glm	control_MFGE8	0.105	0.112	2.96451	1.39148	not
NF2	0.213834	4.38385	4.30921	0.0553332	0.683684	MFGE8	BH	glm	control_MFGE8	0.597	0.597	20.8771	1.15977	not
RIMOC1	-0.166149	5.46183	4.30875	0.0553432	0.683684	MFGE8	BH	glm	control_MFGE8	0.899	0.853	44.0731	0.891219	not
DVL3	0.316327	3.71178	4.35762	0.0553588	0.683684	MFGE8	BH	glm	control_MFGE8	0.442	0.486	13.1026	1.24516	not
ENSECAG00000033049	-0.123373	8.97705	4.3074	0.0553765	0.683684	MFGE8	BH	glm	control_MFGE8	1	0.999	503.919	0.918039	not
TMC4	-0.788526	0.292218	4.22988	0.0553941	0.683684	MFGE8	BH	glm	control_MFGE8	0.061	0.033	1.22452	0.578935	not
MVK	-0.188722	4.79987	4.30093	0.0555411	0.685103	MFGE8	BH	glm	control_MFGE8	0.718	0.661	27.8551	0.877383	not
MRPL30	-0.191259	5.23654	4.29781	0.0556182	0.685488	MFGE8	BH	glm	control_MFGE8	0.879	0.796	37.7012	0.875841	not
SVEP1	0.246373	5.34784	4.41462	0.0556363	0.685488	MFGE8	BH	glm	control_MFGE8	0.736	0.697	40.725	1.18622	not
PTGS1	-0.724775	0.962182	4.24529	0.0557082	0.68598	MFGE8	BH	glm	control_MFGE8	0.085	0.054	1.94825	0.605092	not
PSMD12	-0.172796	6.19294	4.28866	0.0558486	0.687313	MFGE8	BH	glm	control_MFGE8	0.958	0.944	73.1576	0.887122	not
CCND1	-0.243949	6.44077	4.61311	0.0558946	0.687485	MFGE8	BH	glm	control_MFGE8	0.877	0.837	86.8689	0.844431	not
MAIP1	-0.278931	3.306	4.28569	0.0559364	0.687491	MFGE8	BH	glm	control_MFGE8	0.422	0.327	9.89021	0.824201	not
NDUFAB1	-0.129944	7.1324	4.28358	0.0559774	0.687491	MFGE8	BH	glm	control_MFGE8	0.998	0.992	140.303	0.913867	not
FLRT2	0.363831	4.06274	4.61128	0.0559981	0.687491	MFGE8	BH	glm	control_MFGE8	0.439	0.415	16.7112	1.28684	not
CFI	0.363419	2.04824	4.27981	0.0560465	0.687491	MFGE8	BH	glm	control_MFGE8	0.163	0.188	4.136	1.28647	not
ANKFN1	0.402729	2.51178	4.26978	0.0560899	0.687491	MFGE8	BH	glm	control_MFGE8	0.155	0.184	5.70323	1.32201	not
RTL5	0.270478	3.17804	4.27799	0.056132	0.687491	MFGE8	BH	glm	control_MFGE8	0.323	0.322	9.05077	1.20621	not
LRRC8C	0.286446	4.83367	4.49739	0.056149	0.687491	MFGE8	BH	glm	control_MFGE8	0.514	0.527	28.5155	1.21963	not
AKR1E2	-0.231242	3.76554	4.27442	0.0562165	0.687491	MFGE8	BH	glm	control_MFGE8	0.493	0.397	13.6	0.851901	not
GDPD2	1.42151	-1.00727	4.23387	0.0562217	0.687491	MFGE8	BH	glm	control_MFGE8	0.009	0.023	0.497487	2.67865	not
ENSECAG00000019597	-0.153824	6.41422	4.27395	0.0562226	0.687491	MFGE8	BH	glm	control_MFGE8	0.984	0.954	85.2851	0.898865	not
C1H15orf62	0.604453	0.558198	4.2131	0.0562481	0.687491	MFGE8	BH	glm	control_MFGE8	0.053	0.076	1.47243	1.5204	not
RPS25	-0.113139	10.5659	4.27096	0.0562987	0.687718	MFGE8	BH	glm	control_MFGE8	1	0.999	1515.79	0.924574	not
HSPA4	0.131744	7.11863	4.26715	0.0563962	0.688141	MFGE8	BH	glm	control_MFGE8	0.987	0.985	138.97	1.09562	not
IL31RA	0.391691	2.07381	4.26862	0.0564184	0.688141	MFGE8	BH	glm	control_MFGE8	0.169	0.182	4.20998	1.31193	not
UNC5D	-0.363533	3.17587	4.26855	0.0564297	0.688141	MFGE8	BH	glm	control_MFGE8	0.17	0.129	9.03715	0.777259	not
UBFD1	-0.161599	5.98177	4.25978	0.0565857	0.689319	MFGE8	BH	glm	control_MFGE8	0.958	0.933	63.1964	0.894033	not
ACAT1	-0.149962	6.03173	4.25855	0.0566172	0.689319	MFGE8	BH	glm	control_MFGE8	0.95	0.902	65.423	0.901274	not
NHP2	-0.133362	7.21209	4.25832	0.0566229	0.689319	MFGE8	BH	glm	control_MFGE8	1	0.993	148.27	0.911704	not
ZDHHC24	-0.186821	5.14313	4.25586	0.0566868	0.689319	MFGE8	BH	glm	control_MFGE8	0.824	0.762	35.3376	0.87854	not
ENSECAG00000057220	-0.357832	2.24768	4.25799	0.0566872	0.689319	MFGE8	BH	glm	control_MFGE8	0.216	0.158	4.74918	0.780337	not
GPR34	1.42011	-1.0056	4.35292	0.0567819	0.689867	MFGE8	BH	glm	control_MFGE8	0.009	0.02	0.498061	2.67606	not
ENSECAG00000024274	-0.428534	1.6507	4.2535	0.0568023	0.689867	MFGE8	BH	glm	control_MFGE8	0.151	0.101	3.13987	0.743016	not
SGIP1	0.335209	3.54019	4.29331	0.056848	0.689867	MFGE8	BH	glm	control_MFGE8	0.293	0.374	11.6333	1.26156	not
ZFP62	0.337696	2.31998	4.2511	0.0568611	0.689867	MFGE8	BH	glm	control_MFGE8	0.19	0.211	4.99326	1.26374	not
VPS26C	0.206106	4.60207	4.24543	0.056957	0.690279	MFGE8	BH	glm	control_MFGE8	0.647	0.664	24.2863	1.15357	not
EIF3B	0.178298	5.27596	4.24531	0.0569595	0.690279	MFGE8	BH	glm	control_MFGE8	0.832	0.803	38.7457	1.13155	not
KLHL31	0.258722	3.79043	4.24355	0.0570083	0.69048	MFGE8	BH	glm	control_MFGE8	0.378	0.396	13.8367	1.19642	not
MAT2B	-0.147898	6.19218	4.23843	0.0571377	0.691656	MFGE8	BH	glm	control_MFGE8	0.97	0.939	73.1195	0.902565	not
CFAP69	0.240572	4.09143	4.23152	0.0573194	0.692598	MFGE8	BH	glm	control_MFGE8	0.477	0.513	17.0468	1.18146	not
SYN3	0.381543	2.07152	4.23157	0.0573262	0.692598	MFGE8	BH	glm	control_MFGE8	0.125	0.155	4.20329	1.30273	not
PPP1CB	0.152336	6.69401	4.22961	0.0573675	0.692598	MFGE8	BH	glm	control_MFGE8	0.976	0.98	103.538	1.11137	not
MECOM	-0.4658	1.45015	4.22565	0.0573788	0.692598	MFGE8	BH	glm	control_MFGE8	0.12	0.084	2.73237	0.724069	not
DZIP1	0.139373	6.56047	4.22761	0.0574196	0.692598	MFGE8	BH	glm	control_MFGE8	0.962	0.967	94.384	1.10143	not
PRKD3	0.184223	4.85178	4.22627	0.0574553	0.692598	MFGE8	BH	glm	control_MFGE8	0.693	0.686	28.8757	1.1362	not
MAGT1	-0.133528	6.78249	4.22563	0.0574714	0.692598	MFGE8	BH	glm	control_MFGE8	0.977	0.967	110.086	0.911599	not
GALNT16	0.237473	4.42127	4.22558	0.057474	0.692598	MFGE8	BH	glm	control_MFGE8	0.545	0.533	21.4257	1.17893	not
COQ6	-0.335789	2.60957	4.2244	0.0575673	0.69287	MFGE8	BH	glm	control_MFGE8	0.303	0.205	6.10321	0.792351	not
TLR2	-0.852002	0.00246959	4.17546	0.0575732	0.69287	MFGE8	BH	glm	control_MFGE8	0.051	0.023	1.00171	0.554015	not
CSDE1	0.131921	7.79225	4.21845	0.0576597	0.69287	MFGE8	BH	glm	control_MFGE8	1	1	221.667	1.09575	not
IPO5	0.145189	6.51347	4.21754	0.0576838	0.69287	MFGE8	BH	glm	control_MFGE8	0.982	0.97	91.3586	1.10588	not
ENSECAG00000000612	-0.926732	-0.413287	4.1077	0.0576987	0.69287	MFGE8	BH	glm	control_MFGE8	0.038	0.018	0.750911	0.526049	not
ENSECAG00000060384	0.727245	0.431192	4.10575	0.0577148	0.69287	MFGE8	BH	glm	control_MFGE8	0.043	0.071	1.34835	1.65548	not
RLF	0.213809	5.72506	4.28149	0.0578169	0.69287	MFGE8	BH	glm	control_MFGE8	0.839	0.838	52.8951	1.15975	not
ENDOD1	0.1828	4.94624	4.2111	0.0578541	0.69287	MFGE8	BH	glm	control_MFGE8	0.683	0.71	30.8295	1.13508	not
NOTCH3	1.23076	-0.857592	4.23876	0.0578859	0.69287	MFGE8	BH	glm	control_MFGE8	0.011	0.02	0.551873	2.34691	not
IGDCC4	-1.69925	-1.11678	4.14904	0.0579504	0.69287	MFGE8	BH	glm	control_MFGE8	0.019	0.005	0.461121	0.307946	not
UFSP2	-0.171352	5.19966	4.20733	0.0579536	0.69287	MFGE8	BH	glm	control_MFGE8	0.83	0.75	36.7498	0.88801	not
RPL7	0.11739	11.5198	4.20719	0.0579568	0.69287	MFGE8	BH	glm	control_MFGE8	1	1	2936.43	1.08477	not
KIAA0232	0.164918	5.71383	4.20709	0.0579595	0.69287	MFGE8	BH	glm	control_MFGE8	0.88	0.88	52.4847	1.1211	not
PRKN	0.340057	3.97702	4.42124	0.0579646	0.69287	MFGE8	BH	glm	control_MFGE8	0.344	0.337	15.7472	1.26581	not
TAF15	0.178394	5.24454	4.20463	0.058025	0.69287	MFGE8	BH	glm	control_MFGE8	0.787	0.778	37.9108	1.13162	not
TINAGL1	-0.15918	6.31442	4.20446	0.058029	0.69287	MFGE8	BH	glm	control_MFGE8	0.899	0.88	79.585	0.895534	not
LMTK3	-3.69551	-1.83932	4.37718	0.0580623	0.69287	MFGE8	BH	glm	control_MFGE8	0.008	0	0.279453	0.0771866	not
TBCA	-0.121824	8.21711	4.20258	0.0580787	0.69287	MFGE8	BH	glm	control_MFGE8	1	1	297.576	0.919025	not
UBQLN2	-0.275376	3.05777	4.20234	0.0581265	0.692921	MFGE8	BH	glm	control_MFGE8	0.36	0.291	8.32683	0.826235	not
ALG5	-0.144285	6.94949	4.19998	0.0581477	0.692921	MFGE8	BH	glm	control_MFGE8	0.993	0.988	123.596	0.904828	not
AVEN	-0.13308	7.21254	4.19688	0.0582301	0.693518	MFGE8	BH	glm	control_MFGE8	0.999	0.992	148.317	0.911883	not
DYSF	1.22534	-0.558116	4.21768	0.058263	0.693524	MFGE8	BH	glm	control_MFGE8	0.01	0.019	0.679189	2.3381	not
CASP2	0.439453	1.61819	4.18933	0.0583695	0.694292	MFGE8	BH	glm	control_MFGE8	0.121	0.151	3.06989	1.35609	not
ENSECAG00000015120	0.276062	3.78233	4.19088	0.0583923	0.694292	MFGE8	BH	glm	control_MFGE8	0.431	0.445	13.7593	1.21088	not
SMIM14	-0.150059	5.93024	4.1894	0.0584295	0.694349	MFGE8	BH	glm	control_MFGE8	0.928	0.88	60.979	0.901214	not
TCF3	-0.174147	5.39349	4.18692	0.0584961	0.694559	MFGE8	BH	glm	control_MFGE8	0.883	0.815	42.0343	0.886291	not
IL12A	-1.3627	-0.945249	4.18503	0.058512	0.694559	MFGE8	BH	glm	control_MFGE8	0.024	0.008	0.51934	0.388855	not
PLPP4	-0.559228	1.02343	4.18204	0.0585838	0.694999	MFGE8	BH	glm	control_MFGE8	0.08	0.052	2.03274	0.678665	not
PCP4L1	0.721229	0.347865	4.16405	0.0586481	0.694999	MFGE8	BH	glm	control_MFGE8	0.042	0.057	1.27268	1.64859	not
PLPP6	0.332071	2.22712	4.17694	0.0588141	0.694999	MFGE8	BH	glm	control_MFGE8	0.193	0.214	4.68199	1.25882	not
GOLGA3	0.21726	4.25683	4.17407	0.0588422	0.694999	MFGE8	BH	glm	control_MFGE8	0.559	0.563	19.1177	1.16252	not
PAK1	0.151648	6.00944	4.17376	0.0588486	0.694999	MFGE8	BH	glm	control_MFGE8	0.894	0.897	64.4202	1.11084	not
FBH1	0.229092	3.92558	4.17313	0.0588695	0.694999	MFGE8	BH	glm	control_MFGE8	0.507	0.527	15.1955	1.1721	not
CFTR	-2.68557	-1.65799	4.20472	0.0589121	0.694999	MFGE8	BH	glm	control_MFGE8	0.005	0.001	0.31688	0.15544	not
MLXIP	0.166069	5.30936	4.1712	0.0589181	0.694999	MFGE8	BH	glm	control_MFGE8	0.787	0.796	39.6531	1.122	not
MRPS33	-0.148861	6.33297	4.17073	0.0589304	0.694999	MFGE8	BH	glm	control_MFGE8	0.978	0.959	80.6149	0.901962	not
TMCO1	-0.129648	6.90696	4.16979	0.0589558	0.694999	MFGE8	BH	glm	control_MFGE8	0.993	0.99	120.005	0.914054	not
PHB2	-0.180233	5.2876	4.16898	0.0589783	0.694999	MFGE8	BH	glm	control_MFGE8	0.875	0.826	39.0595	0.88256	not
DOK6	0.172939	6.43145	4.16877	0.0589832	0.694999	MFGE8	BH	glm	control_MFGE8	0.894	0.887	86.3095	1.12735	not
SPART	-0.184914	5.51028	4.16834	0.0589951	0.694999	MFGE8	BH	glm	control_MFGE8	0.822	0.774	45.5785	0.879701	not
FAM174B	-0.207057	4.46387	4.1681	0.0590032	0.694999	MFGE8	BH	glm	control_MFGE8	0.65	0.574	22.0677	0.866303	not
FIP1L1	0.161583	6.0035	4.16543	0.0590736	0.695445	MFGE8	BH	glm	control_MFGE8	0.929	0.917	64.1556	1.11851	not
PDCD6	-0.116003	8.37816	4.16104	0.0591923	0.69626	MFGE8	BH	glm	control_MFGE8	1	1	332.72	0.922741	not
ACIN1	0.179549	5.69212	4.16048	0.0592078	0.69626	MFGE8	BH	glm	control_MFGE8	0.882	0.873	51.701	1.13253	not
PTN	0.163916	6.23575	4.15778	0.0592808	0.696736	MFGE8	BH	glm	control_MFGE8	0.904	0.912	75.3612	1.12032	not
FRRS1L	0.2207	4.42275	4.1531	0.0594117	0.697824	MFGE8	BH	glm	control_MFGE8	0.601	0.616	21.4477	1.1653	not
DNAI4	0.345474	2.41008	4.15252	0.0594451	0.697824	MFGE8	BH	glm	control_MFGE8	0.167	0.208	5.31502	1.27057	not
CHUK	0.266316	3.35992	4.1491	0.059531	0.697824	MFGE8	BH	glm	control_MFGE8	0.365	0.389	10.2668	1.20273	not
PRC1	0.234594	3.65653	4.14883	0.0595334	0.697824	MFGE8	BH	glm	control_MFGE8	0.382	0.388	12.6103	1.17658	not
SNX1	-0.162277	5.41546	4.14841	0.0595362	0.697824	MFGE8	BH	glm	control_MFGE8	0.862	0.799	42.6792	0.893613	not
DKK3	-0.154656	7.13609	4.14693	0.0595762	0.697911	MFGE8	BH	glm	control_MFGE8	0.991	0.981	140.662	0.898346	not
KCTD1	0.225161	4.17764	4.14323	0.0596797	0.697974	MFGE8	BH	glm	control_MFGE8	0.535	0.57	18.0965	1.16891	not
TLN1	0.11357	8.79109	4.14244	0.0596991	0.697974	MFGE8	BH	glm	control_MFGE8	1	1	442.977	1.0819	not
PYGL	-0.173256	5.83782	4.14239	0.0597006	0.697974	MFGE8	BH	glm	control_MFGE8	0.914	0.856	57.1951	0.886839	not
KLF4	-0.216072	6.53491	4.33775	0.0597119	0.697974	MFGE8	BH	glm	control_MFGE8	0.965	0.929	92.7268	0.860906	not
ZSWIM5	-0.218192	4.71375	4.13867	0.059803	0.698334	MFGE8	BH	glm	control_MFGE8	0.462	0.46	26.2409	0.859642	not
PBLD	-0.219316	4.09336	4.13854	0.0598087	0.698334	MFGE8	BH	glm	control_MFGE8	0.569	0.491	17.0696	0.858972	not
LYPD3	-0.216294	4.43653	4.1362	0.0598721	0.698334	MFGE8	BH	glm	control_MFGE8	0.592	0.51	21.6535	0.860774	not
ENSECAG00000058140	0.280699	2.89098	4.13551	0.0599064	0.698334	MFGE8	BH	glm	control_MFGE8	0.254	0.279	7.41776	1.21478	not
NR3C2	0.269326	3.73649	4.13395	0.0599422	0.698334	MFGE8	BH	glm	control_MFGE8	0.322	0.305	13.3289	1.20524	not
PPP1R14B	-0.139614	9.45887	4.13274	0.0599654	0.698334	MFGE8	BH	glm	control_MFGE8	1	1	703.728	0.907762	not
ENSECAG00000058054	0.29274	3.54913	4.13221	0.0599896	0.698334	MFGE8	BH	glm	control_MFGE8	0.347	0.396	11.7056	1.22496	not
NOPCHAP1	-0.149566	6.4329	4.13136	0.0600034	0.698334	MFGE8	BH	glm	control_MFGE8	0.969	0.941	86.3966	0.901522	not
AAR2	0.263498	3.17802	4.12781	0.0601144	0.699211	MFGE8	BH	glm	control_MFGE8	0.355	0.363	9.05065	1.20039	not
ENSECAG00000026976	-0.145579	5.96194	4.12626	0.0601441	0.699211	MFGE8	BH	glm	control_MFGE8	0.934	0.888	62.3336	0.904016	not
GARS1	0.129208	7.93585	4.12433	0.0601973	0.699213	MFGE8	BH	glm	control_MFGE8	1	1	244.866	1.09369	not
ELP6	0.31517	2.36133	4.12528	0.0602095	0.699213	MFGE8	BH	glm	control_MFGE8	0.205	0.22	5.13845	1.24416	not
WT1	0.167635	5.37636	4.12209	0.0602602	0.699423	MFGE8	BH	glm	control_MFGE8	0.783	0.767	41.5381	1.12322	not
ITGA4	-0.182918	4.74905	4.11801	0.0603743	0.700277	MFGE8	BH	glm	control_MFGE8	0.661	0.58	26.8909	0.88092	not
CTNNA2	-0.718111	0.339621	4.07311	0.0603991	0.700277	MFGE8	BH	glm	control_MFGE8	0.057	0.034	1.26542	0.607893	not
SVBP	-0.163189	5.54548	4.11408	0.0604819	0.700857	MFGE8	BH	glm	control_MFGE8	0.917	0.853	46.7042	0.893049	not
SRGN	-1.28244	-0.455115	4.10222	0.0605706	0.701506	MFGE8	BH	glm	control_MFGE8	0.016	0.012	0.729452	0.4111	not
PGAM5	-0.157167	5.37844	4.10938	0.0606129	0.701616	MFGE8	BH	glm	control_MFGE8	0.875	0.842	41.5978	0.896785	not
ADGRA3	-0.146915	6.18192	4.10699	0.060679	0.702002	MFGE8	BH	glm	control_MFGE8	0.91	0.872	72.6011	0.903179	not
ENSECAG00000032315	0.543825	0.765362	4.07431	0.0607461	0.702143	MFGE8	BH	glm	control_MFGE8	0.061	0.075	1.6998	1.45783	not
TIMP3	0.489011	4.60543	5.15034	0.0607804	0.702143	MFGE8	BH	glm	control_MFGE8	0.443	0.488	24.3429	1.40348	not
TLN2	0.240797	3.88345	4.10229	0.0608144	0.702143	MFGE8	BH	glm	control_MFGE8	0.442	0.457	14.7583	1.18165	not
TACC1	0.163421	5.72924	4.10188	0.0608222	0.702143	MFGE8	BH	glm	control_MFGE8	0.866	0.86	53.0487	1.11994	not
P4HA2	-0.12313	7.75272	4.09875	0.0609097	0.702774	MFGE8	BH	glm	control_MFGE8	0.998	0.999	215.675	0.918194	not
FMO5	-1.95999	-1.19478	4.05356	0.0609977	0.702936	MFGE8	BH	glm	control_MFGE8	0.018	0.004	0.436852	0.257031	not
CKAP2L	-0.263873	3.25233	4.09546	0.0610154	0.702936	MFGE8	BH	glm	control_MFGE8	0.369	0.293	9.52906	0.832849	not
CIDEA	0.699703	0.329626	4.0175	0.0610523	0.702936	MFGE8	BH	glm	control_MFGE8	0.041	0.049	1.25669	1.62417	not
PAPSS2	-0.178213	5.48519	4.09118	0.0611225	0.702936	MFGE8	BH	glm	control_MFGE8	0.752	0.702	44.7926	0.883797	not
USP16	0.165074	6.49935	4.09035	0.0611456	0.702936	MFGE8	BH	glm	control_MFGE8	0.975	0.965	90.4687	1.12122	not
DNMT1	0.116226	8.68335	4.08949	0.0611697	0.702936	MFGE8	BH	glm	control_MFGE8	1	1	411.102	1.0839	not
ZNF789	-0.205697	4.76586	4.0891	0.0611816	0.702936	MFGE8	BH	glm	control_MFGE8	0.717	0.661	27.2062	0.86712	not
EML1	-0.233004	4.71411	4.08792	0.0612151	0.702936	MFGE8	BH	glm	control_MFGE8	0.608	0.571	26.2475	0.850861	not
SLC30A6	-0.275137	3.36156	4.08817	0.061219	0.702936	MFGE8	BH	glm	control_MFGE8	0.393	0.325	10.2785	0.826372	not
ERP29	-0.134581	7.60343	4.08621	0.0612624	0.703057	MFGE8	BH	glm	control_MFGE8	0.998	0.999	194.473	0.910934	not
P4HA3	-0.219525	4.64649	4.07906	0.0614653	0.70414	MFGE8	BH	glm	control_MFGE8	0.629	0.552	25.0456	0.858848	not
NEURL1	-0.181257	5.11274	4.07826	0.0614878	0.70414	MFGE8	BH	glm	control_MFGE8	0.767	0.691	34.6009	0.881934	not
ABHD3	-0.331147	2.83354	4.07794	0.0615347	0.70414	MFGE8	BH	glm	control_MFGE8	0.319	0.227	7.12823	0.794904	not
HOXA6	0.384717	1.83721	4.0777	0.0615684	0.70414	MFGE8	BH	glm	control_MFGE8	0.143	0.166	3.57319	1.3056	not
CALHM2	-0.284089	2.88068	4.0771	0.0615756	0.70414	MFGE8	BH	glm	control_MFGE8	0.339	0.256	7.365	0.82126	not
TSHZ3	0.1647	5.70532	4.07407	0.0616063	0.70414	MFGE8	BH	glm	control_MFGE8	0.861	0.863	52.1762	1.12093	not
GM2A	-0.225949	3.76535	4.07316	0.0616374	0.70414	MFGE8	BH	glm	control_MFGE8	0.495	0.42	13.5983	0.855032	not
RBBP7	0.155316	5.82804	4.07262	0.0616475	0.70414	MFGE8	BH	glm	control_MFGE8	0.913	0.899	56.8087	1.11367	not
DYRK2	0.290544	3.55422	4.07182	0.0616803	0.70414	MFGE8	BH	glm	control_MFGE8	0.4	0.426	11.747	1.2231	not
PML	0.272288	3.39825	4.07225	0.0616854	0.70414	MFGE8	BH	glm	control_MFGE8	0.398	0.424	10.5433	1.20772	not
WSB1	-0.125769	8.65449	4.06173	0.0619577	0.706663	MFGE8	BH	glm	control_MFGE8	1	1	402.96	0.916515	not
IRF1	-0.306429	3.12669	4.06185	0.0619723	0.706663	MFGE8	BH	glm	control_MFGE8	0.325	0.256	8.73431	0.808641	not
PEX5L	-1.81165	-1.151	4.05413	0.062033	0.706978	MFGE8	BH	glm	control_MFGE8	0.01	0.004	0.450314	0.284866	not
CCL26	0.854343	0.469341	4.03276	0.0621529	0.707418	MFGE8	BH	glm	control_MFGE8	0.029	0.018	1.38448	1.80793	not
MEIS3	-0.236119	3.62716	4.05492	0.062157	0.707418	MFGE8	BH	glm	control_MFGE8	0.48	0.382	12.3562	0.849027	not
XBP1	-0.125567	7.95693	4.05431	0.0621706	0.707418	MFGE8	BH	glm	control_MFGE8	1	1	248.47	0.916644	not
COX5A	-0.122448	7.96615	4.05068	0.0622749	0.70822	MFGE8	BH	glm	control_MFGE8	1	0.999	250.063	0.918627	not
SFXN5	0.487933	1.02549	4.02327	0.0623334	0.70822	MFGE8	BH	glm	control_MFGE8	0.073	0.091	2.03565	1.40243	not
TCAF1	0.194096	5.43071	4.04678	0.0623875	0.70822	MFGE8	BH	glm	control_MFGE8	0.798	0.786	43.1327	1.14401	not
ENSECAG00000053770	0.36348	2.2136	4.04818	0.0623942	0.70822	MFGE8	BH	glm	control_MFGE8	0.123	0.12	4.63832	1.28653	not
SLC8A1	0.16623	5.72283	4.04605	0.0624086	0.70822	MFGE8	BH	glm	control_MFGE8	0.633	0.601	52.8132	1.12212	not
ENSECAG00000005376	0.301548	2.8358	4.04605	0.0624394	0.70822	MFGE8	BH	glm	control_MFGE8	0.232	0.25	7.13938	1.23247	not
TPRG1	-2.08503	-1.41262	4.10648	0.0624751	0.70825	MFGE8	BH	glm	control_MFGE8	0.011	0.003	0.375628	0.235691	not
SYNGR4	-0.847601	-0.0449651	4.00042	0.0625119	0.708292	MFGE8	BH	glm	control_MFGE8	0.049	0.022	0.969313	0.555708	not
RPS6KA5	0.260614	3.26109	4.04104	0.062565	0.708519	MFGE8	BH	glm	control_MFGE8	0.261	0.283	9.58707	1.19799	not
KDM4B	-0.174292	4.87783	4.03773	0.0626498	0.709104	MFGE8	BH	glm	control_MFGE8	0.735	0.68	29.4017	0.886202	not
NELL1	-0.901817	-0.15178	4.01189	0.0627188	0.709511	MFGE8	BH	glm	control_MFGE8	0.027	0.016	0.900139	0.535212	not
SLF1	-0.419651	1.72753	4.02669	0.0628114	0.710183	MFGE8	BH	glm	control_MFGE8	0.139	0.112	3.3116	0.747606	not
PTCH1	0.25419	3.13566	4.0309	0.0628603	0.710361	MFGE8	BH	glm	control_MFGE8	0.301	0.312	8.78875	1.19267	not
CDC26	-0.174765	5.03326	4.0217	0.0631162	0.712681	MFGE8	BH	glm	control_MFGE8	0.809	0.733	32.7462	0.885912	not
FCHSD2	0.212022	5.29309	4.02201	0.0631701	0.712681	MFGE8	BH	glm	control_MFGE8	0.695	0.672	39.2084	1.15831	not
SLC16A7	-0.410254	1.71988	4.01756	0.0631966	0.712681	MFGE8	BH	glm	control_MFGE8	0.131	0.088	3.29409	0.752491	not
ENSECAG00000035477	0.393259	2.52615	3.9796	0.0631987	0.712681	MFGE8	BH	glm	control_MFGE8	0.106	0.141	5.76032	1.31336	not
ARMH1	-0.67395	0.672058	4.00908	0.0632601	0.712907	MFGE8	BH	glm	control_MFGE8	0.065	0.045	1.59334	0.626788	not
PRSS23	0.190075	4.65815	4.01603	0.0632852	0.712907	MFGE8	BH	glm	control_MFGE8	0.558	0.548	25.2489	1.14082	not
SNX4	0.169929	5.65026	4.01367	0.0633509	0.712942	MFGE8	BH	glm	control_MFGE8	0.873	0.854	50.2225	1.125	not
CDH13	0.170251	6.53238	4.01353	0.0633549	0.712942	MFGE8	BH	glm	control_MFGE8	0.886	0.871	92.5638	1.12525	not
ENSECAG00000037418	1.98571	-1.53472	4.08198	0.0634044	0.713124	MFGE8	BH	glm	control_MFGE8	0.005	0.01	0.345147	3.96058	not
LIMS1	0.115771	8.0462	4.00771	0.0635259	0.714117	MFGE8	BH	glm	control_MFGE8	0.998	0.999	264.33	1.08355	not
ENSECAG00000060038	-1.09056	-0.479531	4.04336	0.0636178	0.714436	MFGE8	BH	glm	control_MFGE8	0.015	0.007	0.717211	0.469578	not
KCTD6	0.371784	2.05426	4.00606	0.063621	0.714436	MFGE8	BH	glm	control_MFGE8	0.17	0.178	4.1533	1.29395	not
SRPX2	-0.339783	4.56542	4.3644	0.0637812	0.715859	MFGE8	BH	glm	control_MFGE8	0.634	0.536	23.6772	0.79016	not
DOCK5	0.433385	1.73243	3.99533	0.0638803	0.716539	MFGE8	BH	glm	control_MFGE8	0.117	0.139	3.32288	1.3504	not
BAZ1A	-0.139241	6.0915	3.99477	0.0639086	0.716539	MFGE8	BH	glm	control_MFGE8	0.929	0.875	68.1907	0.907997	not
S100A13	-0.130979	7.7265	3.99269	0.0639703	0.716855	MFGE8	BH	glm	control_MFGE8	0.999	0.99	211.791	0.913212	not
VWA5B2	2.60241	-1.7776	4.07921	0.0641563	0.718183	MFGE8	BH	glm	control_MFGE8	0.001	0.01	0.291668	6.07299	not
ENSECAG00000013025	-0.74681	0.0306271	3.95055	0.0642005	0.718183	MFGE8	BH	glm	control_MFGE8	0.049	0.029	1.02146	0.59592	not
UBR1	0.170027	5.55921	3.98414	0.064225	0.718183	MFGE8	BH	glm	control_MFGE8	0.827	0.815	47.1509	1.12508	not
SLC29A1	-0.165847	5.11815	3.98338	0.0642478	0.718183	MFGE8	BH	glm	control_MFGE8	0.745	0.682	34.731	0.891405	not
GALR2	3.55672	-2.03694	4.14142	0.0642564	0.718183	MFGE8	BH	glm	control_MFGE8	0	0.005	0.243679	11.7673	not
CELSR1	1.25822	-0.719167	3.96015	0.0644575	0.718939	MFGE8	BH	glm	control_MFGE8	0.013	0.029	0.607448	2.392	not
MRPL4	-0.17943	5.19422	3.97601	0.0644686	0.718939	MFGE8	BH	glm	control_MFGE8	0.837	0.786	36.6114	0.883052	not
TBCK	0.17304	4.86755	3.97574	0.0644767	0.718939	MFGE8	BH	glm	control_MFGE8	0.643	0.648	29.193	1.12743	not
B4GALT3	-0.257789	3.85024	3.97443	0.0645202	0.718939	MFGE8	BH	glm	control_MFGE8	0.511	0.435	14.4224	0.836369	not
RBPMS	0.142785	8.16616	3.97318	0.0645527	0.718939	MFGE8	BH	glm	control_MFGE8	1	0.997	287.249	1.10403	not
DGCR8	0.221749	3.86404	3.97336	0.0645553	0.718939	MFGE8	BH	glm	control_MFGE8	0.496	0.503	14.561	1.16615	not
RIOX2	0.362348	2.13161	3.97474	0.0645589	0.718939	MFGE8	BH	glm	control_MFGE8	0.173	0.186	4.38205	1.28552	not
FAM229A	-1.17966	-0.628076	3.89793	0.0646928	0.719936	MFGE8	BH	glm	control_MFGE8	0.03	0.012	0.647039	0.441457	not
MFSD4B	0.431666	1.51356	3.96894	0.0647156	0.719936	MFGE8	BH	glm	control_MFGE8	0.107	0.127	2.85514	1.34879	not
SH3TC1	1.877	-1.54985	3.87889	0.0647631	0.72009	MFGE8	BH	glm	control_MFGE8	0.003	0.012	0.341547	3.67311	not
ENSECAG00000054244	-3.60052	-1.83702	4.12134	0.0648196	0.720345	MFGE8	BH	glm	control_MFGE8	0.008	0	0.279899	0.0824396	not
ENSECAG00000059122	-0.670001	0.72494	3.8827	0.0648696	0.720526	MFGE8	BH	glm	control_MFGE8	0.08	0.052	1.65283	0.628506	not
RAD54B	0.354899	2.34129	3.9623	0.0649249	0.720768	MFGE8	BH	glm	control_MFGE8	0.154	0.188	5.06757	1.2789	not
CRAMP1	0.346483	2.2496	3.96028	0.0649905	0.721122	MFGE8	BH	glm	control_MFGE8	0.186	0.201	4.7555	1.27146	not
KLHL30	-0.551141	1.03907	3.95594	0.0650562	0.721235	MFGE8	BH	glm	control_MFGE8	0.103	0.064	2.0549	0.68248	not
PPIP5K2	0.210614	4.29638	3.95523	0.0650958	0.721235	MFGE8	BH	glm	control_MFGE8	0.547	0.554	19.649	1.15718	not
RALGPS1	-0.387569	2.03596	3.95654	0.0651271	0.721235	MFGE8	BH	glm	control_MFGE8	0.184	0.137	4.10097	0.764417	not
HIGD1A	-0.142182	6.33302	3.95388	0.0651353	0.721235	MFGE8	BH	glm	control_MFGE8	0.969	0.948	80.6175	0.906148	not
C5H1orf21	0.123673	8.04323	3.94877	0.0652906	0.722581	MFGE8	BH	glm	control_MFGE8	0.998	0.997	263.788	1.0895	not
SLC33A1	-0.165846	5.30322	3.94405	0.0654346	0.723037	MFGE8	BH	glm	control_MFGE8	0.826	0.786	39.4848	0.891406	not
LAMB2	0.268076	3.9558	3.93976	0.0655704	0.723037	MFGE8	BH	glm	control_MFGE8	0.506	0.546	15.5172	1.2042	not
ATXN1L	0.281461	3.26612	3.9389	0.0655987	0.723037	MFGE8	BH	glm	control_MFGE8	0.343	0.367	9.62057	1.21542	not
SH3PXD2A	0.157256	6.17148	3.93837	0.065608	0.723037	MFGE8	BH	glm	control_MFGE8	0.911	0.909	72.0775	1.11516	not
STK32C	0.817712	-0.247484	3.87361	0.0657483	0.723037	MFGE8	BH	glm	control_MFGE8	0.026	0.041	0.842364	1.76261	not
STX2	0.174484	5.39266	3.93212	0.0657996	0.723037	MFGE8	BH	glm	control_MFGE8	0.798	0.805	42.0099	1.12856	not
INSIG2	-0.242257	3.66546	3.93174	0.0658191	0.723037	MFGE8	BH	glm	control_MFGE8	0.494	0.405	12.6886	0.845422	not
CENPT	-2.14505	-1.35683	3.88428	0.065833	0.723037	MFGE8	BH	glm	control_MFGE8	0.015	0.003	0.39044	0.226087	not
TTYH3	-0.279663	3.18705	3.93219	0.0658349	0.723037	MFGE8	BH	glm	control_MFGE8	0.4	0.303	9.10749	0.823783	not
BMP4	-0.283553	3.96656	3.966	0.0658563	0.723037	MFGE8	BH	glm	control_MFGE8	0.448	0.388	15.6334	0.821565	not
TRAF3	-0.17809	4.9762	3.93023	0.0658581	0.723037	MFGE8	BH	glm	control_MFGE8	0.709	0.66	31.4765	0.883872	not
CCDC85A	0.422469	1.64696	3.93042	0.0658724	0.723037	MFGE8	BH	glm	control_MFGE8	0.073	0.091	3.13173	1.34022	not
EEPD1	0.194789	4.46122	3.92912	0.0658929	0.723037	MFGE8	BH	glm	control_MFGE8	0.541	0.54	22.0273	1.14456	not
FUT8	-0.191159	5.32542	3.92872	0.0659042	0.723037	MFGE8	BH	glm	control_MFGE8	0.81	0.755	40.0968	0.875902	not
PLXNA3	-0.370024	2.04475	3.92912	0.0659105	0.723037	MFGE8	BH	glm	control_MFGE8	0.202	0.151	4.12602	0.77377	not
TICAM1	-0.30726	2.42562	3.93006	0.0659313	0.723037	MFGE8	BH	glm	control_MFGE8	0.251	0.196	5.37261	0.808175	not
BMPR1A	0.153	6.08782	3.92777	0.0659332	0.723037	MFGE8	BH	glm	control_MFGE8	0.915	0.886	68.0167	1.11188	not
HARS2	-0.50645	1.27943	3.91982	0.0659392	0.723037	MFGE8	BH	glm	control_MFGE8	0.123	0.082	2.42744	0.703953	not
FJX1	-0.23643	4.42858	3.9256	0.0660017	0.723351	MFGE8	BH	glm	control_MFGE8	0.587	0.498	21.5345	0.848843	not
RLIM	0.162434	5.55931	3.9196	0.0661853	0.724994	MFGE8	BH	glm	control_MFGE8	0.85	0.856	47.1542	1.11917	not
IL16	-0.416948	1.54286	3.87643	0.0662255	0.725063	MFGE8	BH	glm	control_MFGE8	0.138	0.103	2.91371	0.749008	not
AKT1S1	-0.241409	4.76312	3.95395	0.0662642	0.725106	MFGE8	BH	glm	control_MFGE8	0.766	0.693	27.1545	0.845919	not
ENSECAG00000016673	-0.12633	10.5986	3.91518	0.066322	0.725106	MFGE8	BH	glm	control_MFGE8	1	1	1550.59	0.916159	not
PPP2R2A	0.139041	6.37863	3.91429	0.0663495	0.725106	MFGE8	BH	glm	control_MFGE8	0.963	0.954	83.2066	1.10117	not
EIF2AK4	0.148569	5.77359	3.91339	0.0663776	0.725106	MFGE8	BH	glm	control_MFGE8	0.923	0.916	54.7046	1.10847	not
AMPD3	-0.315756	2.78961	3.91218	0.0664336	0.725106	MFGE8	BH	glm	control_MFGE8	0.248	0.192	6.91441	0.80343	not
ABCB1	-0.192862	5.14332	3.91061	0.0664642	0.725106	MFGE8	BH	glm	control_MFGE8	0.682	0.622	35.3422	0.874868	not
RAVER2	-0.592739	0.737777	3.89727	0.0664767	0.725106	MFGE8	BH	glm	control_MFGE8	0.088	0.05	1.6676	0.663083	not
UBTF	0.188675	5.4495	3.90851	0.0665293	0.725106	MFGE8	BH	glm	control_MFGE8	0.845	0.826	43.6982	1.13972	not
FASN	0.188386	4.45213	3.90846	0.066534	0.725106	MFGE8	BH	glm	control_MFGE8	0.603	0.616	21.8889	1.13949	not
SMC3	0.132679	6.57491	3.89986	0.0667988	0.727342	MFGE8	BH	glm	control_MFGE8	0.981	0.978	95.3337	1.09633	not
ZNF580	0.173714	5.11462	3.89961	0.0668071	0.727342	MFGE8	BH	glm	control_MFGE8	0.825	0.831	34.646	1.12796	not
MRPL34	-0.174068	5.76933	3.89838	0.0668456	0.727391	MFGE8	BH	glm	control_MFGE8	0.944	0.905	54.5433	0.88634	not
ARG2	-0.357921	6.028	4.79577	0.0668941	0.72755	MFGE8	BH	glm	control_MFGE8	0.89	0.868	65.2542	0.780288	not
ENSECAG00000050306	0.41591	2.2216	3.89513	0.0669987	0.728318	MFGE8	BH	glm	control_MFGE8	0.184	0.19	4.66412	1.33414	not
INTS6	0.18075	4.48443	3.88937	0.0671292	0.729028	MFGE8	BH	glm	control_MFGE8	0.571	0.608	22.3845	1.13347	not
ARHGAP21	0.180757	5.86621	3.88718	0.0671968	0.729028	MFGE8	BH	glm	control_MFGE8	0.858	0.857	58.3319	1.13348	not
JUNB	-0.18452	8.30589	4.0912	0.0671981	0.729028	MFGE8	BH	glm	control_MFGE8	0.998	0.993	316.461	0.879942	not
ETV3	-0.237837	3.36796	3.88812	0.0672001	0.729028	MFGE8	BH	glm	control_MFGE8	0.402	0.309	10.3242	0.848016	not
ATP5PB	-0.121548	7.60901	3.88206	0.0673578	0.72997	MFGE8	BH	glm	control_MFGE8	0.999	0.997	195.228	0.919201	not
PSMB4	-0.11885	7.74848	3.88093	0.0673936	0.72997	MFGE8	BH	glm	control_MFGE8	1	1	215.043	0.920921	not
SOD3	-0.188148	4.80943	3.88004	0.0674225	0.72997	MFGE8	BH	glm	control_MFGE8	0.597	0.503	28.0403	0.877732	not
ENSECAG00000054736	-0.371486	2.32638	3.87859	0.0674261	0.72997	MFGE8	BH	glm	control_MFGE8	0.206	0.152	5.01546	0.772986	not
ELK1	-0.251831	3.76232	3.87906	0.0674573	0.72997	MFGE8	BH	glm	control_MFGE8	0.511	0.448	13.5697	0.83983	not
CRLF1	-0.257078	8.04101	4.51511	0.0675417	0.730473	MFGE8	BH	glm	control_MFGE8	0.984	0.982	263.381	0.836781	not
GARIN1B	2.18427	-1.65993	3.84378	0.0676136	0.730473	MFGE8	BH	glm	control_MFGE8	0.002	0.011	0.316454	4.54498	not
ENSECAG00000038401	2.18427	-1.65993	3.84378	0.0676136	0.730473	MFGE8	BH	glm	control_MFGE8	0.002	0.011	0.316454	4.54498	not
CHDH	-0.430511	1.48881	3.87043	0.0677319	0.730473	MFGE8	BH	glm	control_MFGE8	0.114	0.101	2.80657	0.741999	not
ENSECAG00000051764	-0.513936	1.06475	3.87105	0.0677387	0.730473	MFGE8	BH	glm	control_MFGE8	0.101	0.064	2.09181	0.700309	not
USP44	1.92572	-1.45581	3.93473	0.0678264	0.730473	MFGE8	BH	glm	control_MFGE8	0.003	0.011	0.36455	3.79928	not
MAP2K5	0.201347	4.97973	3.86692	0.0678383	0.730473	MFGE8	BH	glm	control_MFGE8	0.691	0.691	31.5536	1.14977	not
CHML	0.232606	3.64362	3.86652	0.0678591	0.730473	MFGE8	BH	glm	control_MFGE8	0.386	0.386	12.4979	1.17496	not
R3HDM1	0.132396	6.3731	3.86468	0.0679091	0.730473	MFGE8	BH	glm	control_MFGE8	0.955	0.935	82.8886	1.09611	not
SRRM3	-0.260995	3.30096	3.86447	0.0679271	0.730473	MFGE8	BH	glm	control_MFGE8	0.395	0.305	9.85569	0.834512	not
CAMK1G	-0.404333	1.76889	3.8644	0.0679565	0.730473	MFGE8	BH	glm	control_MFGE8	0.121	0.083	3.40791	0.755586	not
IP6K2	-0.142327	6.17766	3.8629	0.0679661	0.730473	MFGE8	BH	glm	control_MFGE8	0.974	0.935	72.3871	0.906057	not
EAF2	-0.123738	7.26307	3.86259	0.0679758	0.730473	MFGE8	BH	glm	control_MFGE8	0.99	0.982	153.604	0.917807	not
NTN1	-0.335304	2.33929	3.86014	0.0680965	0.730473	MFGE8	BH	glm	control_MFGE8	0.187	0.135	5.06053	0.792617	not
IL12RB2	-0.574294	0.750429	3.83748	0.0681021	0.730473	MFGE8	BH	glm	control_MFGE8	0.086	0.05	1.68229	0.671615	not
RCC1L	-0.248974	3.4921	3.85826	0.068125	0.730473	MFGE8	BH	glm	control_MFGE8	0.454	0.373	11.252	0.841495	not
ENSECAG00000016813	0.265361	3.62654	3.85769	0.0681508	0.730473	MFGE8	BH	glm	control_MFGE8	0.419	0.427	12.3508	1.20194	not
PDE1A	0.256636	5.20241	4.03826	0.0681857	0.730473	MFGE8	BH	glm	control_MFGE8	0.538	0.543	36.8198	1.19469	not
ATAD1	-0.175894	4.98262	3.85567	0.0681978	0.730473	MFGE8	BH	glm	control_MFGE8	0.806	0.706	31.6168	0.885219	not
[truncated: 19,427 more rows]

## Sheet: control_MFGE8_clusters_1
gene	logFC	logCPM	F	PValue	FDR	comparison	adjust.method	test	sample	pct.1	pct.2	CPM	FC	sig
CXCL6	-1.89764	8.2096	107.387	4.29739e-25	9.20759e-21	MFGE8	BH	glm	control_MFGE8	0.753	0.507	296.029	0.268383	down
CCL8	-1.86852	8.17742	101.89	6.6425e-24	7.11611e-20	MFGE8	BH	glm	control_MFGE8	0.808	0.545	289.499	0.273854	down
MT-ATP6	-1.48114	10.2124	98.7718	4.06562e-23	2.90367e-19	MFGE8	BH	glm	control_MFGE8	1	1	1186.41	0.358205	down
MT-CO3	-1.27299	10.5808	82.377	1.23643e-19	6.62294e-16	MFGE8	BH	glm	control_MFGE8	1	1	1531.55	0.413801	down
ENSECAG00000016730	-1.18287	10.2819	73.9427	8.30925e-18	3.56068e-14	MFGE8	BH	glm	control_MFGE8	0.997	0.904	1244.97	0.440475	down
MT-ND1	-1.26433	9.55383	70.2921	5.65725e-17	2.0202e-13	MFGE8	BH	glm	control_MFGE8	1	1	751.604	0.416293	down
MT-ND2	-1.27714	9.43655	67.0067	2.55012e-15	7.80557e-12	MFGE8	BH	glm	control_MFGE8	1	0.999	692.924	0.412612	down
CXCL8	-1.94079	5.68874	58.8913	1.70142e-14	4.55683e-11	MFGE8	BH	glm	control_MFGE8	0.232	0.103	51.5799	0.260475	down
MT-CYB	-0.953303	10.9939	54.8134	1.34958e-13	3.2129e-10	MFGE8	BH	glm	control_MFGE8	1	1	2039.32	0.516449	not
MT-CO1	-0.919668	11.2061	53.2196	3.03418e-13	6.50104e-10	MFGE8	BH	glm	control_MFGE8	1	1	2362.46	0.528631	not
MT-CO2	-0.797599	11.9256	44.8341	2.17101e-11	4.22873e-08	MFGE8	BH	glm	control_MFGE8	1	1	3890.17	0.575306	not
F3	-1.29979	7.15251	42.243	8.14897e-11	1.455e-07	MFGE8	BH	glm	control_MFGE8	0.958	0.815	142.273	0.406186	down
NFKBIA	-1.34273	6.738	38.4928	5.54583e-10	9.14039e-07	MFGE8	BH	glm	control_MFGE8	0.844	0.656	106.743	0.394275	down
MT-ND3	-1.055	8.00309	33.9997	5.55286e-09	8.49826e-06	MFGE8	BH	glm	control_MFGE8	1	0.968	256.55	0.481298	down
SERPINB10	-2.71394	1.02809	31.4923	2.0147e-08	2.8778e-05	MFGE8	BH	glm	control_MFGE8	0.058	0.011	2.03933	0.152413	down
SERPINE1	-0.810255	9.59721	30.6942	3.03832e-08	4.06869e-05	MFGE8	BH	glm	control_MFGE8	0.998	0.953	774.546	0.570281	not
ACTG2	-0.903313	8.78972	27.5476	1.54007e-07	0.000194103	MFGE8	BH	glm	control_MFGE8	0.735	0.729	442.557	0.534658	not
THBS1	-0.776622	9.47199	26.9309	2.11933e-07	0.000252271	MFGE8	BH	glm	control_MFGE8	0.997	0.989	710.154	0.583732	not
TNFAIP3	-1.66984	2.72355	26.6584	2.43878e-07	0.000275018	MFGE8	BH	glm	control_MFGE8	0.247	0.096	6.60494	0.314289	down
IL11	-1.15701	5.36701	24.0748	9.30052e-07	0.000996365	MFGE8	BH	glm	control_MFGE8	0.659	0.425	41.2697	0.44844	down
DCN	-0.652639	10.5291	23.9712	9.81443e-07	0.00100135	MFGE8	BH	glm	control_MFGE8	1	1	1477.61	0.636116	not
CCN2	-0.848655	7.89861	21.329	3.92178e-06	0.00381946	MFGE8	BH	glm	control_MFGE8	0.941	0.873	238.627	0.555302	not
CA2	-1.54057	2.43206	21.1622	4.23206e-06	0.00394244	MFGE8	BH	glm	control_MFGE8	0.195	0.066	5.39663	0.34375	down
ID1	-0.996751	8.95208	25.8297	5.34898e-06	0.0047753	MFGE8	BH	glm	control_MFGE8	0.888	0.844	495.271	0.501127	not
VCAM1	-1.94146	1.23034	20.2211	6.91671e-06	0.00592789	MFGE8	BH	glm	control_MFGE8	0.029	0.012	2.34623	0.260353	down
SEC61G	-0.714461	8.75732	19.976	7.86221e-06	0.00647907	MFGE8	BH	glm	control_MFGE8	1	1	432.73	0.609433	not
GUCY1A2	-1.19426	4.2844	19.7527	8.83556e-06	0.00701151	MFGE8	BH	glm	control_MFGE8	0.385	0.247	19.4865	0.437011	down
G0S2	-0.989867	6.34094	19.4949	1.03294e-05	0.00790418	MFGE8	BH	glm	control_MFGE8	0.738	0.589	81.0613	0.503524	not
CH25H	-0.987024	5.9803	18.2152	1.97725e-05	0.0146084	MFGE8	BH	glm	control_MFGE8	0.623	0.496	63.1318	0.504518	not
CLEC3B	1.47562	2.14386	18.004	2.20908e-05	0.0157772	MFGE8	BH	glm	control_MFGE8	0.097	0.184	4.41943	2.78103	up
MT-ATP8	-1.2438	3.59178	17.8817	2.35559e-05	0.0162809	MFGE8	BH	glm	control_MFGE8	0.588	0.263	12.0569	0.422258	down
SULF1	-0.966289	5.58325	17.5251	2.84633e-05	0.0190579	MFGE8	BH	glm	control_MFGE8	0.671	0.474	47.9432	0.511821	not
LIF	-1.19522	3.70051	16.7902	4.1824e-05	0.0268234	MFGE8	BH	glm	control_MFGE8	0.439	0.211	13.0007	0.436719	down
IDI1	-0.773184	7.50964	16.7569	4.25649e-05	0.0268234	MFGE8	BH	glm	control_MFGE8	0.994	0.949	182.233	0.585125	not
CEBPB	-0.756478	7.65294	16.165	5.81571e-05	0.0356021	MFGE8	BH	glm	control_MFGE8	0.998	0.993	201.264	0.59194	not
IL23A	-1.31222	2.45216	15.6764	7.52771e-05	0.0448024	MFGE8	BH	glm	control_MFGE8	0.2	0.11	5.47234	0.402702	down
CALCA	-1.47709	1.479	14.1895	0.000165509	0.0958429	MFGE8	BH	glm	control_MFGE8	0.058	0.037	2.78756	0.359212	not
MT-ND4	-0.785312	7.14755	14.0504	0.000178211	0.100483	MFGE8	BH	glm	control_MFGE8	1	0.974	141.784	0.580227	not
RUNX1	-0.718447	7.4897	14.0493	0.000184623	0.101429	MFGE8	BH	glm	control_MFGE8	0.971	0.901	179.731	0.607751	not
ENSECAG00000050929	0.658339	8.30792	13.8583	0.000197375	0.10368	MFGE8	BH	glm	control_MFGE8	0.979	0.981	316.907	1.57826	not
GCNT4	-1.28084	2.15255	13.8486	0.000198398	0.10368	MFGE8	BH	glm	control_MFGE8	0.235	0.092	4.44612	0.411557	not
NDST4	-1.50927	1.28458	13.3482	0.000258984	0.129158	MFGE8	BH	glm	control_MFGE8	0.082	0.036	2.43611	0.35129	not
THBS2	-0.636677	8.42179	13.3509	0.000259208	0.129158	MFGE8	BH	glm	control_MFGE8	1	0.992	342.935	0.643193	not
NFKB1	-0.801188	6.51294	13.1305	0.000290861	0.141636	MFGE8	BH	glm	control_MFGE8	0.914	0.804	91.325	0.573876	not
ROBO2	1.94042	0.328132	12.8643	0.000335277	0.159637	MFGE8	BH	glm	control_MFGE8	0.017	0.023	1.25539	3.83817	not
HES1	-0.929404	5.35316	12.6051	0.000385268	0.179451	MFGE8	BH	glm	control_MFGE8	0.583	0.396	40.8755	0.525075	not
SLC7A11	-0.614701	8.43113	12.5167	0.000403751	0.184059	MFGE8	BH	glm	control_MFGE8	0.991	0.956	345.162	0.653065	not
MT-ND5	-0.77234	6.52178	12.4617	0.000415825	0.185614	MFGE8	BH	glm	control_MFGE8	0.994	0.893	91.8863	0.585467	not
GEM	-0.711625	7.04043	12.3698	0.000436796	0.18895	MFGE8	BH	glm	control_MFGE8	0.915	0.859	131.638	0.610632	not
GALNT17	1.29413	1.71104	12.3521	0.000440937	0.18895	MFGE8	BH	glm	control_MFGE8	0.07	0.11	3.27396	2.45229	not
CDC42SE1	-0.901722	4.91412	12.3145	0.000449912	0.189016	MFGE8	BH	glm	control_MFGE8	0.853	0.592	30.1507	0.535247	not
ESR1	0.826998	6.00915	12.2142	0.000474747	0.19505	MFGE8	BH	glm	control_MFGE8	0.648	0.721	64.407	1.77399	not
BIRC3.1	-0.998568	3.66908	12.1841	0.000482482	0.19505	MFGE8	BH	glm	control_MFGE8	0.403	0.232	12.7204	0.500496	not
SFT2D1	-0.916344	4.32607	12.0391	0.000521469	0.206907	MFGE8	BH	glm	control_MFGE8	0.758	0.432	20.0575	0.52985	not
ENSECAG00000032733	-0.495162	9.77378	11.6799	0.000645838	0.251595	MFGE8	BH	glm	control_MFGE8	1	1	875.388	0.709482	not
GCLC	-0.746975	6.21374	11.5238	0.000687749	0.263138	MFGE8	BH	glm	control_MFGE8	0.777	0.697	74.2203	0.595852	not
TMSB4X	-0.374067	12.892	11.412	0.000730351	0.274535	MFGE8	BH	glm	control_MFGE8	1	1	7601.17	0.771604	not
ENSECAG00000020152	0.410984	11.3329	11.1767	0.000829029	0.306255	MFGE8	BH	glm	control_MFGE8	1	1	2579.49	1.32959	not
PTHLH	-0.932001	3.79423	11.137	0.000846962	0.307577	MFGE8	BH	glm	control_MFGE8	0.389	0.214	13.8733	0.524131	not
TGFBI	-0.554016	8.55672	10.8752	0.000976011	0.348533	MFGE8	BH	glm	control_MFGE8	0.988	0.952	376.555	0.681122	not
MARCHF3	-0.696457	6.78569	10.7013	0.00107147	0.37635	MFGE8	BH	glm	control_MFGE8	0.958	0.86	110.331	0.617086	not
RAP1GAP2	-1.16147	1.90307	10.6546	0.00109881	0.379728	MFGE8	BH	glm	control_MFGE8	0.17	0.078	3.74008	0.447058	not
GPR141	-0.684279	6.61602	10.5027	0.00119288	0.40538	MFGE8	BH	glm	control_MFGE8	0.983	0.914	98.089	0.622317	not
BLOC1S1	0.652691	7.03846	10.4751	0.00121088	0.40538	MFGE8	BH	glm	control_MFGE8	0.933	0.973	131.458	1.5721	not
MIP-2BETA	-0.750908	6.45736	10.291	0.001338	0.440799	MFGE8	BH	glm	control_MFGE8	0.547	0.414	87.8739	0.594229	not
LPCAT4	-1.47633	0.825472	10.2636	0.00135782	0.440799	MFGE8	BH	glm	control_MFGE8	0.109	0.036	1.77212	0.359402	not
ENSECAG00000000709	-1.03174	2.3722	10.1518	0.00144267	0.461352	MFGE8	BH	glm	control_MFGE8	0.094	0.067	5.1773	0.48912	not
LEPR	2.67511	-0.597954	10.0926	0.00148971	0.469391	MFGE8	BH	glm	control_MFGE8	0.006	0.022	0.66069	6.38689	not
STMN4	-2.31857	-0.299631	10.0356	0.00153654	0.471523	MFGE8	BH	glm	control_MFGE8	0.047	0.008	0.81246	0.200465	not
ABCA9	1.14235	1.77012	10.0224	0.00154757	0.471523	MFGE8	BH	glm	control_MFGE8	0.048	0.093	3.41083	2.20741	not
ISOC1	-0.740462	5.93236	10.0047	0.0015625	0.471523	MFGE8	BH	glm	control_MFGE8	0.926	0.816	61.0688	0.598547	not
UOX	1.07867	2.09461	9.93048	0.00162676	0.480272	MFGE8	BH	glm	control_MFGE8	0.112	0.185	4.27112	2.11208	not
PLAUR	-0.649602	6.85215	9.91969	0.00163632	0.480272	MFGE8	BH	glm	control_MFGE8	0.985	0.886	115.532	0.637456	not
FN1	-0.408003	10.7637	9.77045	0.00177457	0.51363	MFGE8	BH	glm	control_MFGE8	1	1	1738.63	0.753666	not
CA8	-2.15348	-0.328492	9.74642	0.00179792	0.51363	MFGE8	BH	glm	control_MFGE8	0.021	0.01	0.796369	0.22477	not
BNIP3	-0.517004	8.71309	9.71145	0.00183245	0.516606	MFGE8	BH	glm	control_MFGE8	0.994	0.996	419.664	0.698821	not
NBL1	0.590876	7.64027	9.65635	0.00189106	0.526205	MFGE8	BH	glm	control_MFGE8	1	0.995	199.504	1.50616	not
MTLN	-0.786984	4.8552	9.57645	0.00197216	0.541738	MFGE8	BH	glm	control_MFGE8	0.821	0.595	28.9442	0.579554	not
CEBPD	-0.41599	10.348	9.54387	0.00200746	0.544455	MFGE8	BH	glm	control_MFGE8	1	1	1303.37	0.749505	not
IGFBP4	0.544268	8.18965	9.48748	0.00207009	0.554423	MFGE8	BH	glm	control_MFGE8	0.998	1	291.964	1.45828	not
CYP7B1	-0.883543	3.44422	9.22895	0.00238361	0.63051	MFGE8	BH	glm	control_MFGE8	0.355	0.232	10.8846	0.542035	not
LRRTM1	-1.04358	1.95686	9.16047	0.00247446	0.646558	MFGE8	BH	glm	control_MFGE8	0.148	0.071	3.88216	0.485123	not
NEFL	1.37162	0.833889	9.07568	0.00259182	0.661589	MFGE8	BH	glm	control_MFGE8	0.038	0.074	1.78248	2.58761	not
RPS4X	0.359735	11.7352	9.07433	0.00259374	0.661589	MFGE8	BH	glm	control_MFGE8	1	1	3409.12	1.28319	not
SNAI1	-0.821193	4.0271	9.01518	0.00267901	0.6753	MFGE8	BH	glm	control_MFGE8	0.542	0.322	16.3034	0.565974	not
FAM13C	1.62464	0.288566	8.99298	0.00271175	0.675603	MFGE8	BH	glm	control_MFGE8	0.021	0.053	1.22143	3.08366	not
GCH1	-0.884548	3.14808	8.9678	0.00274936	0.677101	MFGE8	BH	glm	control_MFGE8	0.365	0.193	8.86476	0.541657	not
MAFB	1.36964	0.74089	8.82595	0.00297141	0.723471	MFGE8	BH	glm	control_MFGE8	0.041	0.062	1.67121	2.58407	not
ACTA2	-0.351738	12.1146	8.79315	0.00303845	0.731482	MFGE8	BH	glm	control_MFGE8	0.995	0.992	4434.57	0.783639	not
ICAM1	-0.822421	4.07474	8.73171	0.00312893	0.744895	MFGE8	BH	glm	control_MFGE8	0.5	0.285	16.8507	0.565492	not
DPF2	-0.298581	14.2639	8.62721	0.00331883	0.781419	MFGE8	BH	glm	control_MFGE8	1	1	19672.6	0.813051	not
WNT6	0.921937	2.7124	8.58511	0.00339101	0.789738	MFGE8	BH	glm	control_MFGE8	0.136	0.2	6.55411	1.89466	not
ALPL	-0.831195	3.70942	8.45259	0.00364711	0.839857	MFGE8	BH	glm	control_MFGE8	0.471	0.285	13.0812	0.562063	not
EPAS1	-0.743976	4.61007	8.42053	0.00371197	0.839857	MFGE8	BH	glm	control_MFGE8	0.583	0.393	24.4214	0.597092	not
RERG	1.74403	-0.0276505	8.41474	0.00372381	0.839857	MFGE8	BH	glm	control_MFGE8	0.018	0.029	0.981017	3.3497	not
HAO1	-1.10108	1.57471	8.39398	0.00376656	0.84065	MFGE8	BH	glm	control_MFGE8	0.059	0.047	2.97876	0.466169	not
ARF5	0.671598	5.91529	8.22295	0.00413842	0.91412	MFGE8	BH	glm	control_MFGE8	0.933	0.953	60.3504	1.59284	not
TXN	-0.410225	9.77523	8.19198	0.00420963	0.914875	MFGE8	BH	glm	control_MFGE8	1	1	876.268	0.752506	not
PTGES	-0.426086	9.47193	8.18441	0.00422723	0.914875	MFGE8	BH	glm	control_MFGE8	1	0.997	710.124	0.744278	not
ADAMTS1	-0.621493	6.02562	8.14757	0.00431395	0.920077	MFGE8	BH	glm	control_MFGE8	0.652	0.577	65.1466	0.649998	not
SLCO5A1	-2.31952	-0.586318	8.13785	0.00433715	0.920077	MFGE8	BH	glm	control_MFGE8	0.014	0.005	0.666041	0.200334	not
P2RY14	0.898199	2.70536	8.10615	0.00441362	0.92712	MFGE8	BH	glm	control_MFGE8	0.173	0.24	6.52222	1.86374	not
RGCC	-0.812871	3.4871	8.07461	0.0044911	0.934237	MFGE8	BH	glm	control_MFGE8	0.288	0.171	11.213	0.569248	not
ENSECAG00000039392	-0.713509	4.5202	8.03589	0.00458808	0.945233	MFGE8	BH	glm	control_MFGE8	0.694	0.5	22.9464	0.609835	not
ENSECAG00000006065	-0.516273	7.95315	7.99185	0.00470102	0.959277	MFGE8	BH	glm	control_MFGE8	1	1	247.821	0.699176	not
CYP11A1	1.86445	-0.247839	7.93966	0.00483852	0.978019	MFGE8	BH	glm	control_MFGE8	0.014	0.03	0.842157	3.64129	not
ENSECAG00000023391	-1.36074	0.600714	7.81641	0.00517968	1	MFGE8	BH	glm	control_MFGE8	0.055	0.027	1.51647	0.389383	not
MT-ND4L	-0.959925	2.13999	7.80686	0.00520713	1	MFGE8	BH	glm	control_MFGE8	0.258	0.119	4.4076	0.514084	not
ENSECAG00000033926	-0.778991	4.12588	7.77454	0.0053011	1	MFGE8	BH	glm	control_MFGE8	0.579	0.37	17.4588	0.582774	not
ENSECAG00000047497	-0.560099	7.22478	7.7335	0.00542291	1	MFGE8	BH	glm	control_MFGE8	0.468	0.397	149.581	0.678256	not
AGTR1	-0.965509	1.88902	7.68054	0.00558436	1	MFGE8	BH	glm	control_MFGE8	0.13	0.067	3.70384	0.512098	not
EPHB3	1.02111	1.65716	7.68002	0.00558596	1	MFGE8	BH	glm	control_MFGE8	0.095	0.148	3.15395	2.02949	not
JMJD6	-1.2151	0.949179	7.6468	0.00568975	1	MFGE8	BH	glm	control_MFGE8	0.121	0.044	1.93077	0.430743	not
ERO1A	-0.57126	6.70274	7.54052	0.00603517	1	MFGE8	BH	glm	control_MFGE8	0.971	0.904	104.166	0.673029	not
TAF4B	-0.904803	2.26279	7.53329	0.00605943	1	MFGE8	BH	glm	control_MFGE8	0.139	0.1	4.79919	0.534106	not
RND1	-0.814088	3.29574	7.37061	0.0066325	1	MFGE8	BH	glm	control_MFGE8	0.329	0.207	9.8201	0.568768	not
C2H4orf45	-1.65479	-0.0207032	7.34141	0.00674109	1	MFGE8	BH	glm	control_MFGE8	0.059	0.016	0.985752	0.317585	not
HECW2	0.897901	2.31689	7.33456	0.00676681	1	MFGE8	BH	glm	control_MFGE8	0.124	0.182	4.98256	1.86335	not
ETV1	-0.762927	3.54725	7.29078	0.00693367	1	MFGE8	BH	glm	control_MFGE8	0.392	0.227	11.6904	0.5893	not
PDLIM3	1.14944	0.981982	7.2528	0.00708181	1	MFGE8	BH	glm	control_MFGE8	0.048	0.053	1.97518	2.21828	not
LIPG	-0.93515	1.97374	7.25073	0.00708996	1	MFGE8	BH	glm	control_MFGE8	0.206	0.095	3.92785	0.522988	not
PMEPA1	-0.681432	4.84092	7.25002	0.00709277	1	MFGE8	BH	glm	control_MFGE8	0.795	0.61	28.659	0.623546	not
NGF	-0.682621	4.52541	7.20197	0.00728516	1	MFGE8	BH	glm	control_MFGE8	0.567	0.397	23.0294	0.623032	not
GREM1	-0.683457	4.87526	7.16473	0.00743791	1	MFGE8	BH	glm	control_MFGE8	0.52	0.362	29.3494	0.622671	not
YPEL3	0.692534	4.98983	7.15775	0.0074669	1	MFGE8	BH	glm	control_MFGE8	0.736	0.775	31.7753	1.61612	not
ENSECAG00000013635	0.336048	11.1006	7.13171	0.00757609	1	MFGE8	BH	glm	control_MFGE8	1	1	2195.88	1.26229	not
PAPLN	-0.806062	2.89354	7.12652	0.00760021	1	MFGE8	BH	glm	control_MFGE8	0.221	0.174	7.4309	0.571941	not
IL6	-3.30278	-1.12995	7.08222	0.00778817	1	MFGE8	BH	glm	control_MFGE8	0.018	0.001	0.456932	0.101336	not
SERPINE2.1	-1.28046	0.616314	7.03473	0.00799734	1	MFGE8	BH	glm	control_MFGE8	0.095	0.033	1.53295	0.411664	not
ENSECAG00000029071	0.541192	6.89831	6.96701	0.00830562	1	MFGE8	BH	glm	control_MFGE8	0.921	0.911	119.288	1.45517	not
PCOLCE	0.456918	8.29251	6.96659	0.00830759	1	MFGE8	BH	glm	control_MFGE8	1	1	313.541	1.37261	not
CA4	-0.823351	2.76174	6.96393	0.00831994	1	MFGE8	BH	glm	control_MFGE8	0.071	0.062	6.78216	0.565128	not
CASP4	-0.536168	6.93423	6.94872	0.00839097	1	MFGE8	BH	glm	control_MFGE8	0.988	0.963	122.296	0.6896	not
RELB	-0.663607	5.11158	6.92376	0.00850885	1	MFGE8	BH	glm	control_MFGE8	0.785	0.616	34.5732	0.631298	not
ASPN	0.658659	5.52141	6.8995	0.00862504	1	MFGE8	BH	glm	control_MFGE8	0.542	0.645	45.9313	1.57861	not
PTPRG	-0.49404	7.4573	6.8759	0.00873964	1	MFGE8	BH	glm	control_MFGE8	0.967	0.922	175.74	0.710034	not
SMAD7	-0.671307	4.57826	6.81801	0.00902744	1	MFGE8	BH	glm	control_MFGE8	0.636	0.444	23.8888	0.627938	not
RIMS2	-1.3134	0.428774	6.80728	0.00908182	1	MFGE8	BH	glm	control_MFGE8	0.039	0.022	1.34609	0.402372	not
OR1F1	-3.26604	-1.18791	6.74081	0.00942639	1	MFGE8	BH	glm	control_MFGE8	0.023	0.001	0.43894	0.10395	not
ENSECAG00000051852	-1.14836	0.907728	6.73818	0.00944029	1	MFGE8	BH	glm	control_MFGE8	0.064	0.033	1.87609	0.451138	not
ENSECAG00000051569	-1.0592	1.22476	6.72294	0.00952131	1	MFGE8	BH	glm	control_MFGE8	0.111	0.049	2.33717	0.479898	not
NINL	-0.750045	3.2956	6.71405	0.00956888	1	MFGE8	BH	glm	control_MFGE8	0.392	0.214	9.81918	0.594585	not
RPL8	0.299937	12.16	6.7099	0.00959115	1	MFGE8	BH	glm	control_MFGE8	1	1	4576.47	1.23109	not
HMGCS1	-0.519226	6.87426	6.70564	0.00961409	1	MFGE8	BH	glm	control_MFGE8	0.936	0.827	117.316	0.697746	not
MED30	-0.564273	6.37246	6.65455	0.00989362	1	MFGE8	BH	glm	control_MFGE8	0.992	0.937	82.8518	0.676296	not
TLL1	-0.98216	1.41306	6.64559	0.00994346	1	MFGE8	BH	glm	control_MFGE8	0.058	0.034	2.66301	0.506221	not
ID2	-0.564359	6.28466	6.59812	0.010212	1	MFGE8	BH	glm	control_MFGE8	0.823	0.723	77.9597	0.676256	not
NAA10	0.480266	7.63446	6.58293	0.0102995	1	MFGE8	BH	glm	control_MFGE8	0.998	0.997	198.702	1.395	not
C3	2.31014	-0.870182	6.5079	0.0107431	1	MFGE8	BH	glm	control_MFGE8	0.006	0.019	0.547078	4.95932	not
URGCP	0.615154	5.61951	6.43728	0.011182	1	MFGE8	BH	glm	control_MFGE8	0.726	0.741	49.1634	1.53172	not
MRPL42	-0.635843	5.01373	6.42456	0.0112588	1	MFGE8	BH	glm	control_MFGE8	0.879	0.664	32.306	0.643565	not
PTX3	-0.905781	1.79691	6.4128	0.0113336	1	MFGE8	BH	glm	control_MFGE8	0.117	0.036	3.47476	0.533744	not
PGM2L1	0.692025	4.19461	6.38604	0.0115057	1	MFGE8	BH	glm	control_MFGE8	0.448	0.515	18.3107	1.61555	not
EYS	-2.22236	-0.741687	6.36049	0.0116725	1	MFGE8	BH	glm	control_MFGE8	0.018	0.005	0.59804	0.214291	not
NREP	0.725131	3.60449	6.35879	0.0116837	1	MFGE8	BH	glm	control_MFGE8	0.347	0.416	12.1635	1.65305	not
RPS2	0.285423	12.4991	6.34961	0.0117443	1	MFGE8	BH	glm	control_MFGE8	1	1	5789.05	1.21877	not
CBLN2	-0.626401	4.93267	6.3473	0.0117596	1	MFGE8	BH	glm	control_MFGE8	0.715	0.568	30.541	0.64779	not
CTSD	0.435007	8.32778	6.33196	0.0118617	1	MFGE8	BH	glm	control_MFGE8	1	1	321.3	1.35192	not
LCN2	0.568124	6.5202	6.32827	0.0118864	1	MFGE8	BH	glm	control_MFGE8	0.921	0.921	91.7858	1.48259	not
EYA4	-1.53507	-0.0307564	6.26635	0.0123089	1	MFGE8	BH	glm	control_MFGE8	0.039	0.014	0.978907	0.345062	not
FNDC1	1.47058	0.00637299	6.25482	0.0123893	1	MFGE8	BH	glm	control_MFGE8	0.015	0.033	1.00443	2.77134	not
LDHA	-0.351309	9.98959	6.23704	0.012515	1	MFGE8	BH	glm	control_MFGE8	1	1	1016.64	0.783873	not
ENSECAG00000059617	1.00632	1.2031	6.20961	0.0127096	1	MFGE8	BH	glm	control_MFGE8	0.058	0.078	2.30233	2.00878	not
SOX5	0.622434	5.31987	6.2014	0.0127687	1	MFGE8	BH	glm	control_MFGE8	0.492	0.536	39.943	1.53947	not
EIF3D	0.439277	8.05649	6.1082	0.0134595	1	MFGE8	BH	glm	control_MFGE8	1	1	266.223	1.35593	not
URAH	0.709536	3.67226	6.08266	0.0136554	1	MFGE8	BH	glm	control_MFGE8	0.355	0.434	12.7485	1.63528	not
CABCOCO1	0.822149	2.2228	6.07281	0.0137317	1	MFGE8	BH	glm	control_MFGE8	0.121	0.162	4.66799	1.76804	not
LHFPL2	-0.455138	7.76727	6.04985	0.0139114	1	MFGE8	BH	glm	control_MFGE8	0.976	0.936	217.862	0.72944	not
RAI1	-0.733504	3.17986	6.04258	0.0139688	1	MFGE8	BH	glm	control_MFGE8	0.418	0.256	9.06218	0.601441	not
POPDC2	-0.461423	7.45798	6.02923	0.0140748	1	MFGE8	BH	glm	control_MFGE8	0.997	0.974	175.823	0.72627	not
FRRS1	0.858552	1.89922	6.02509	0.0141079	1	MFGE8	BH	glm	control_MFGE8	0.094	0.126	3.7301	1.81322	not
CCN3	-0.72578	3.28166	6.02288	0.0141255	1	MFGE8	BH	glm	control_MFGE8	0.112	0.079	9.72473	0.60467	not
IGFBP5	-0.486238	9.53705	6.47801	0.0142588	1	MFGE8	BH	glm	control_MFGE8	0.992	0.995	742.916	0.713884	not
DUSP1	-0.463777	7.58911	5.97602	0.0145057	1	MFGE8	BH	glm	control_MFGE8	0.968	0.936	192.552	0.725085	not
TM4SF1	0.475087	7.38538	5.95017	0.0147227	1	MFGE8	BH	glm	control_MFGE8	0.991	0.977	167.194	1.39	not
SYT14	2.4339	-1.03536	5.94933	0.0147269	1	MFGE8	BH	glm	control_MFGE8	0.005	0.014	0.487895	5.40353	not
ZFAND2A	-0.85796	1.85727	5.93529	0.0148447	1	MFGE8	BH	glm	control_MFGE8	0.188	0.089	3.62323	0.551732	not
PDCD6IP	-0.540737	6.09706	5.93278	0.0148658	1	MFGE8	BH	glm	control_MFGE8	0.953	0.856	68.4536	0.68742	not
ENSECAG00000005999	1.43259	0.0129753	5.92985	0.0148905	1	MFGE8	BH	glm	control_MFGE8	0.018	0.03	1.00903	2.69931	not
PDGFD	0.820294	2.07405	5.92191	0.0149578	1	MFGE8	BH	glm	control_MFGE8	0.102	0.119	4.21066	1.76577	not
LY6D	1.48126	-0.106043	5.90009	0.0151442	1	MFGE8	BH	glm	control_MFGE8	0.018	0.044	0.929133	2.79193	not
ENSECAG00000028442	-4.33819	-1.56714	5.89867	0.0151564	1	MFGE8	BH	glm	control_MFGE8	0.011	0	0.337477	0.0494396	not
HCN1	-4.33819	-1.56714	5.89867	0.0151564	1	MFGE8	BH	glm	control_MFGE8	0.005	0	0.337477	0.0494396	not
SYT4	-1.82641	-0.495797	5.87733	0.0153411	1	MFGE8	BH	glm	control_MFGE8	0.011	0.004	0.70917	0.281966	not
PRXL2A	-0.552448	6.14736	5.85385	0.0155471	1	MFGE8	BH	glm	control_MFGE8	0.874	0.793	70.8824	0.681862	not
RBM47	-2.61964	-1.04006	5.82393	0.0158137	1	MFGE8	BH	glm	control_MFGE8	0.021	0.003	0.486306	0.162709	not
ENSECAG00000053770	0.79787	2.2188	5.8209	0.015841	1	MFGE8	BH	glm	control_MFGE8	0.112	0.121	4.65506	1.73853	not
COBLL1	0.609058	4.91905	5.80328	0.0160005	1	MFGE8	BH	glm	control_MFGE8	0.536	0.575	30.254	1.52526	not
RPL28	0.276781	12.2613	5.78591	0.0161593	1	MFGE8	BH	glm	control_MFGE8	1	1	4909.27	1.21149	not
EVI2A	-0.732397	2.85791	5.75832	0.016415	1	MFGE8	BH	glm	control_MFGE8	0.302	0.186	7.24966	0.601903	not
HASPIN	3.15282	-1.37934	5.75149	0.0164789	1	MFGE8	BH	glm	control_MFGE8	0.002	0.012	0.384394	8.89393	not
TCEA3	0.561209	5.96112	5.74956	0.016497	1	MFGE8	BH	glm	control_MFGE8	0.942	0.934	62.2981	1.47551	not
PNO1	-0.546324	5.76438	5.71316	0.0168425	1	MFGE8	BH	glm	control_MFGE8	0.942	0.829	54.3567	0.684763	not
ELMOD1	-0.768435	2.46026	5.69916	0.0169773	1	MFGE8	BH	glm	control_MFGE8	0.22	0.116	5.50316	0.587054	not
ZSWIM4	-0.637636	4.15898	5.69142	0.0170524	1	MFGE8	BH	glm	control_MFGE8	0.538	0.379	17.8639	0.642765	not
FAM13A	0.464058	7.33608	5.67789	0.0171844	1	MFGE8	BH	glm	control_MFGE8	0.964	0.952	161.578	1.37942	not
HAS2	-0.717733	3.05598	5.666	0.0173012	1	MFGE8	BH	glm	control_MFGE8	0.244	0.127	8.31654	0.608052	not
ENSECAG00000021857	-2.32387	-0.92692	5.66111	0.0173495	1	MFGE8	BH	glm	control_MFGE8	0.027	0.004	0.52598	0.199731	not
LDB2	0.509224	6.59038	5.63922	0.0175674	1	MFGE8	BH	glm	control_MFGE8	0.895	0.897	96.3609	1.42328	not
EPHA2	-0.644725	3.99593	5.63617	0.017598	1	MFGE8	BH	glm	control_MFGE8	0.58	0.355	15.9549	0.639615	not
PDLIM4	0.662526	3.83529	5.60663	0.0178971	1	MFGE8	BH	glm	control_MFGE8	0.385	0.418	14.2737	1.58285	not
SLC2A1	-0.609186	4.4466	5.60587	0.0179048	1	MFGE8	BH	glm	control_MFGE8	0.615	0.425	21.8051	0.655567	not
EMB	-1.00703	1.01412	5.59777	0.0179878	1	MFGE8	BH	glm	control_MFGE8	0.095	0.045	2.01967	0.497568	not
RDH14	-0.680122	3.5605	5.57145	0.0182601	1	MFGE8	BH	glm	control_MFGE8	0.515	0.34	11.7982	0.624112	not
ABCA1	0.801577	2.09933	5.50763	0.0189382	1	MFGE8	BH	glm	control_MFGE8	0.126	0.164	4.2851	1.74301	not
KDELR1	0.461186	7.27931	5.50026	0.0190181	1	MFGE8	BH	glm	control_MFGE8	1	0.996	155.342	1.37667	not
TBATA	4.19041	-1.68811	5.49797	0.0190431	1	MFGE8	BH	glm	control_MFGE8	0	0.004	0.310332	18.2574	not
OR4A2F	4.19041	-1.68811	5.49797	0.0190431	1	MFGE8	BH	glm	control_MFGE8	0	0.008	0.310332	18.2574	not
H3-3A	-0.671223	3.49461	5.48762	0.0191561	1	MFGE8	BH	glm	control_MFGE8	0.511	0.3	11.2715	0.627974	not
ENSECAG00000004908	-0.894853	1.45487	5.4734	0.0193126	1	MFGE8	BH	glm	control_MFGE8	0.155	0.071	2.74132	0.537802	not
ETHE1	-0.503961	6.33082	5.45373	0.0195312	1	MFGE8	BH	glm	control_MFGE8	0.971	0.903	80.4943	0.705168	not
ITGAX	-1.18384	0.434751	5.44842	0.0195906	1	MFGE8	BH	glm	control_MFGE8	0.073	0.03	1.35168	0.44018	not
TCP11	2.63425	-1.22194	5.43371	0.0197563	1	MFGE8	BH	glm	control_MFGE8	0.003	0.018	0.428706	6.20852	not
PDE8A	-0.498924	6.35795	5.40259	0.0201115	1	MFGE8	BH	glm	control_MFGE8	0.905	0.836	82.0226	0.707634	not
ENSECAG00000046518	-0.306157	10.6668	5.39597	0.0202004	1	MFGE8	BH	glm	control_MFGE8	1	1	1625.59	0.808793	not
LRRC43	1.14094	0.455497	5.39116	0.0202437	1	MFGE8	BH	glm	control_MFGE8	0.039	0.06	1.37126	2.20524	not
DUSP5	0.621143	4.37569	5.38923	0.0202661	1	MFGE8	BH	glm	control_MFGE8	0.45	0.44	20.7593	1.53809	not
ABLIM1	0.666673	3.62431	5.37697	0.020409	1	MFGE8	BH	glm	control_MFGE8	0.368	0.4	12.3318	1.58741	not
LURAP1L	0.730597	2.57845	5.37513	0.0204305	1	MFGE8	BH	glm	control_MFGE8	0.164	0.227	5.97296	1.65933	not
MEIS2	0.451365	7.36302	5.36438	0.0205568	1	MFGE8	BH	glm	control_MFGE8	0.977	0.964	164.622	1.36733	not
SPATA17	1.20432	0.304847	5.36416	0.0205594	1	MFGE8	BH	glm	control_MFGE8	0.032	0.056	1.23529	2.30428	not
ITGBL1	0.602693	4.60558	5.36236	0.0205806	1	MFGE8	BH	glm	control_MFGE8	0.391	0.421	24.3454	1.51855	not
CALML4	1.44669	-0.155955	5.34798	0.020751	1	MFGE8	BH	glm	control_MFGE8	0.018	0.042	0.897538	2.72582	not
ACOX2	2.17059	-0.982716	5.33837	0.0208657	1	MFGE8	BH	glm	control_MFGE8	0.006	0.022	0.506026	4.50206	not
ZNF483	1.19255	0.326015	5.33705	0.0208815	1	MFGE8	BH	glm	control_MFGE8	0.033	0.062	1.25355	2.28556	not
CRYAB	0.482639	6.7949	5.32666	0.0210063	1	MFGE8	BH	glm	control_MFGE8	0.956	0.979	111.038	1.3973	not
CD47	-0.520292	6.09781	5.32076	0.0210776	1	MFGE8	BH	glm	control_MFGE8	0.947	0.863	68.4896	0.697231	not
BCL11A	-0.915896	1.30205	5.30885	0.0212221	1	MFGE8	BH	glm	control_MFGE8	0.102	0.056	2.46579	0.530014	not
ENSECAG00000001110	-0.82142	1.7721	5.30291	0.0212946	1	MFGE8	BH	glm	control_MFGE8	0.205	0.097	3.4155	0.565885	not
PBX1	0.457152	7.32981	5.28597	0.0215027	1	MFGE8	BH	glm	control_MFGE8	0.995	0.986	160.876	1.37283	not
SEMA3E	-0.710715	2.66266	5.27481	0.0216409	1	MFGE8	BH	glm	control_MFGE8	0.165	0.11	6.33201	0.611017	not
GNE	-0.543677	5.49379	5.25421	0.0218986	1	MFGE8	BH	glm	control_MFGE8	0.855	0.756	45.0605	0.68602	not
MCM2	-1.04706	0.749301	5.2484	0.0219718	1	MFGE8	BH	glm	control_MFGE8	0.086	0.038	1.68098	0.483954	not
GRIK3	-1.53626	-0.284395	5.23553	0.0221349	1	MFGE8	BH	glm	control_MFGE8	0.042	0.014	0.821086	0.344778	not
EGR2	0.667751	3.39027	5.23032	0.0222013	1	MFGE8	BH	glm	control_MFGE8	0.238	0.301	10.4851	1.58859	not
CYBB	-4.17756	-1.63049	5.22571	0.0222602	1	MFGE8	BH	glm	control_MFGE8	0.012	0	0.322978	0.0552625	not
GFAP	-4.17756	-1.63049	5.22571	0.0222602	1	MFGE8	BH	glm	control_MFGE8	0.012	0	0.322978	0.0552625	not
ENSECAG00000050162	-4.17756	-1.63049	5.22571	0.0222602	1	MFGE8	BH	glm	control_MFGE8	0.012	0	0.322978	0.0552625	not
TMEM243	-0.553225	5.33842	5.21852	0.0223524	1	MFGE8	BH	glm	control_MFGE8	0.911	0.782	40.4599	0.681495	not
TNC	-0.460879	6.79445	5.19966	0.0225961	1	MFGE8	BH	glm	control_MFGE8	0.861	0.748	111.002	0.726544	not
CHRM2	-0.87985	1.37381	5.16247	0.023085	1	MFGE8	BH	glm	control_MFGE8	0.089	0.052	2.59153	0.543424	not
CUL9	0.765726	2.09162	5.11772	0.0236877	1	MFGE8	BH	glm	control_MFGE8	0.155	0.2	4.26225	1.70023	not
BCAM	0.776433	2.0613	5.11725	0.0236941	1	MFGE8	BH	glm	control_MFGE8	0.126	0.17	4.17361	1.71289	not
RNF181	-0.618441	3.97232	5.08347	0.0241599	1	MFGE8	BH	glm	control_MFGE8	0.635	0.414	15.696	0.651374	not
HBEGF	-0.673293	3.13081	5.05968	0.0244938	1	MFGE8	BH	glm	control_MFGE8	0.308	0.17	8.75926	0.627074	not
KLF10	-0.612007	3.93395	5.04801	0.0246593	1	MFGE8	BH	glm	control_MFGE8	0.455	0.305	15.284	0.654286	not
EPB41L4A	-1.92445	-0.764161	5.0382	0.0247993	1	MFGE8	BH	glm	control_MFGE8	0.03	0.007	0.588796	0.263441	not
NTNG1	0.635298	3.69772	5.03711	0.024815	1	MFGE8	BH	glm	control_MFGE8	0.245	0.301	12.9755	1.55326	not
DLK1	1.22873	0.167334	5.03656	0.0248229	1	MFGE8	BH	glm	control_MFGE8	0.018	0.014	1.12298	2.34361	not
KCNJ2	-0.970122	0.941284	5.01257	0.025169	1	MFGE8	BH	glm	control_MFGE8	0.083	0.038	1.92024	0.510463	not
IFIH1	-1.00046	0.831603	4.99743	0.0253902	1	MFGE8	BH	glm	control_MFGE8	0.094	0.041	1.77966	0.499841	not
MYC	-0.530503	5.11046	4.98842	0.0255227	1	MFGE8	BH	glm	control_MFGE8	0.712	0.63	34.5462	0.692313	not
PCNX4	0.774505	1.94345	4.96369	0.0258901	1	MFGE8	BH	glm	control_MFGE8	0.121	0.16	3.84623	1.7106	not
ENSECAG00000051919	-0.790177	1.83702	4.94592	0.0261575	1	MFGE8	BH	glm	control_MFGE8	0.2	0.093	3.57271	0.578273	not
ENSECAG00000043988	-0.866039	1.35801	4.94207	0.0262158	1	MFGE8	BH	glm	control_MFGE8	0.111	0.06	2.56332	0.548651	not
MT-ND6	-0.668469	3.17033	4.93519	0.0263204	1	MFGE8	BH	glm	control_MFGE8	0.398	0.208	9.00252	0.629174	not
ENSECAG00000049808	-4.30357	-1.75487	4.91039	0.0267009	1	MFGE8	BH	glm	control_MFGE8	0.009	0	0.296301	0.0506402	not
TMEM47	-0.497709	5.87278	4.90796	0.0267385	1	MFGE8	BH	glm	control_MFGE8	0.914	0.856	58.5979	0.708231	not
H1-2	0.596125	4.32793	4.90692	0.0267573	1	MFGE8	BH	glm	control_MFGE8	0.411	0.399	20.0833	1.51165	not
DUSP7	-0.940682	1.02352	4.8975	0.0269008	1	MFGE8	BH	glm	control_MFGE8	0.121	0.052	2.03287	0.520986	not
TXNRD1	-0.424594	7.53669	4.89572	0.0269285	1	MFGE8	BH	glm	control_MFGE8	0.997	0.977	185.682	0.745048	not
TMEM145	0.78764	1.75769	4.86745	0.0273733	1	MFGE8	BH	glm	control_MFGE8	0.098	0.151	3.38156	1.72625	not
BCAR1	-0.538609	4.94107	4.83621	0.0278734	1	MFGE8	BH	glm	control_MFGE8	0.78	0.604	30.7193	0.688435	not
BACE2	-0.445987	6.88158	4.82762	0.0280126	1	MFGE8	BH	glm	control_MFGE8	0.98	0.959	117.913	0.734082	not
ENSECAG00000004433	1.20646	0.142359	4.82652	0.0280305	1	MFGE8	BH	glm	control_MFGE8	0.03	0.052	1.10371	2.30771	not
CCN1	-0.380775	8.05661	4.8265	0.0280309	1	MFGE8	BH	glm	control_MFGE8	0.955	0.947	266.245	0.768025	not
ZNF853	0.793874	1.70877	4.82024	0.0281328	1	MFGE8	BH	glm	control_MFGE8	0.114	0.142	3.26881	1.73372	not
SORCS1	-1.86469	-0.740597	4.81998	0.0281371	1	MFGE8	BH	glm	control_MFGE8	0.005	0.007	0.598491	0.274582	not
ECE1	-0.525687	5.41943	4.79907	0.0284804	1	MFGE8	BH	glm	control_MFGE8	0.805	0.659	42.7967	0.694628	not
TPM4	-0.322866	9.69005	4.7988	0.0284849	1	MFGE8	BH	glm	control_MFGE8	1	1	826.03	0.79948	not
SV2C	-0.699455	2.54652	4.75821	0.0291643	1	MFGE8	BH	glm	control_MFGE8	0.145	0.085	5.84223	0.615805	not
HERC5	0.857457	1.2462	4.70984	0.0299959	1	MFGE8	BH	glm	control_MFGE8	0.07	0.105	2.37216	1.81184	not
AMER1	0.674126	2.66602	4.70242	0.0301257	1	MFGE8	BH	glm	control_MFGE8	0.152	0.171	6.34676	1.59563	not
ENSECAG00000053473	3.98122	-1.7589	4.69412	0.0302714	1	MFGE8	BH	glm	control_MFGE8	0	0.008	0.295473	15.7931	not
CPSF4L	3.98122	-1.7589	4.69412	0.0302714	1	MFGE8	BH	glm	control_MFGE8	0	0.008	0.295473	15.7931	not
WFDC11	3.98122	-1.7589	4.69412	0.0302714	1	MFGE8	BH	glm	control_MFGE8	0	0.008	0.295473	15.7931	not
MMP28	1.09035	0.386539	4.6836	0.0304574	1	MFGE8	BH	glm	control_MFGE8	0.035	0.062	1.30725	2.12925	not
PHACTR1	0.744736	1.97197	4.6822	0.0304822	1	MFGE8	BH	glm	control_MFGE8	0.103	0.125	3.92302	1.67567	not
EFNA1	0.851904	1.28891	4.672	0.0306637	1	MFGE8	BH	glm	control_MFGE8	0.083	0.115	2.44343	1.80488	not
ENSECAG00000004464	1.32034	-0.0977231	4.66954	0.0307077	1	MFGE8	BH	glm	control_MFGE8	0.021	0.041	0.934507	2.49725	not
LMO4	-0.360132	8.50908	4.66578	0.030775	1	MFGE8	BH	glm	control_MFGE8	0.998	1	364.325	0.779093	not
ENSECAG00000054538	-1.06036	0.507892	4.66352	0.0308155	1	MFGE8	BH	glm	control_MFGE8	0.071	0.032	1.42197	0.479512	not
CELF6	-1.40531	-0.221289	4.65411	0.0309849	1	MFGE8	BH	glm	control_MFGE8	0.023	0.011	0.857799	0.377537	not
CCL20	-0.806401	1.58592	4.63663	0.0313019	1	MFGE8	BH	glm	control_MFGE8	0.027	0.016	3.002	0.571806	not
EPHX2	0.721835	2.16627	4.63648	0.0313047	1	MFGE8	BH	glm	control_MFGE8	0.156	0.205	4.48861	1.64928	not
FOXQ1	-0.62178	3.50908	4.63589	0.0313155	1	MFGE8	BH	glm	control_MFGE8	0.277	0.2	11.3851	0.649868	not
PRR5	0.454743	6.57148	4.63184	0.0313895	1	MFGE8	BH	glm	control_MFGE8	0.93	0.886	95.1068	1.37054	not
RNF208	1.11335	0.30398	4.62129	0.031583	1	MFGE8	BH	glm	control_MFGE8	0.035	0.06	1.23455	2.16347	not
ABCC1	-0.477727	6.05373	4.61611	0.0316785	1	MFGE8	BH	glm	control_MFGE8	0.879	0.723	66.4284	0.718108	not
COL12A1	-0.346197	8.76532	4.60197	0.0319409	1	MFGE8	BH	glm	control_MFGE8	0.995	0.99	435.135	0.786655	not
DBP	0.564108	4.79714	4.59009	0.0321629	1	MFGE8	BH	glm	control_MFGE8	0.52	0.589	27.8024	1.47847	not
KCNH2	1.11343	0.298569	4.56773	0.0325854	1	MFGE8	BH	glm	control_MFGE8	0.033	0.062	1.22992	2.1636	not
ENSECAG00000024588	-3.99674	-1.69682	4.55544	0.0328199	1	MFGE8	BH	glm	control_MFGE8	0.006	0	0.308466	0.0626413	not
ENSECAG00000054560	-3.99674	-1.69682	4.55544	0.0328199	1	MFGE8	BH	glm	control_MFGE8	0.009	0	0.308466	0.0626413	not
ENSECAG00000015213	-3.99674	-1.69682	4.55544	0.0328199	1	MFGE8	BH	glm	control_MFGE8	0.011	0	0.308466	0.0626413	not
ATOH8	0.746208	1.92821	4.5523	0.0328803	1	MFGE8	BH	glm	control_MFGE8	0.129	0.16	3.80582	1.67738	not
MOXD1	1.29021	-0.108948	4.54483	0.033024	1	MFGE8	BH	glm	control_MFGE8	0.023	0.042	0.927264	2.44564	not
C7H11orf52	0.664947	2.72512	4.53154	0.0332813	1	MFGE8	BH	glm	control_MFGE8	0.235	0.282	6.61218	1.58551	not
TMEM107	-0.695249	2.33232	4.52792	0.0333518	1	MFGE8	BH	glm	control_MFGE8	0.267	0.152	5.03615	0.617603	not
PDLIM2	0.395411	7.70055	4.52279	0.033452	1	MFGE8	BH	glm	control_MFGE8	0.991	0.997	208.016	1.31532	not
TNFAIP6	-0.474506	6.33616	4.51904	0.0335252	1	MFGE8	BH	glm	control_MFGE8	0.895	0.845	80.7933	0.719713	not
ENSECAG00000049809	-0.676668	2.51732	4.50458	0.0338099	1	MFGE8	BH	glm	control_MFGE8	0.273	0.158	5.72517	0.625608	not
CEP250	0.797954	1.509	4.50274	0.0338462	1	MFGE8	BH	glm	control_MFGE8	0.089	0.132	2.84613	1.73863	not
PGPEP1L	-1.95285	-0.886984	4.49994	0.0339018	1	MFGE8	BH	glm	control_MFGE8	0.023	0.005	0.540744	0.258306	not
B3GNT6	-1.95285	-0.886984	4.49994	0.0339018	1	MFGE8	BH	glm	control_MFGE8	0.026	0.005	0.540744	0.258306	not
ENSECAG00000059258	-0.95441	0.796505	4.49442	0.0340114	1	MFGE8	BH	glm	control_MFGE8	0.1	0.042	1.73689	0.516052	not
PDIA3	-0.329668	9.02738	4.48884	0.0341225	1	MFGE8	BH	glm	control_MFGE8	1	1	521.809	0.79572	not
ENSECAG00000011718	0.859693	1.15592	4.48535	0.0341922	1	MFGE8	BH	glm	control_MFGE8	0.076	0.107	2.22827	1.81465	not
HCFC1R1	0.401767	7.64469	4.46888	0.0345233	1	MFGE8	BH	glm	control_MFGE8	0.979	0.992	200.116	1.32112	not
C11H17orf58	0.705684	2.20949	4.46868	0.0345274	1	MFGE8	BH	glm	control_MFGE8	0.164	0.207	4.62512	1.63092	not
ENSECAG00000058849	-1.02108	0.548097	4.44758	0.0349565	1	MFGE8	BH	glm	control_MFGE8	0.083	0.034	1.46216	0.492747	not
CFAP70	0.579896	3.90422	4.44729	0.0349644	1	MFGE8	BH	glm	control_MFGE8	0.305	0.34	14.9722	1.49474	not
FGFRL1	-0.608186	3.53133	4.44056	0.0351006	1	MFGE8	BH	glm	control_MFGE8	0.506	0.307	11.5621	0.656021	not
EDNRB	-0.586147	4.05932	4.43413	0.035233	1	MFGE8	BH	glm	control_MFGE8	0.47	0.311	16.6715	0.66612	not
UQCRB	-0.469666	6.09811	4.43123	0.0352928	1	MFGE8	BH	glm	control_MFGE8	0.979	0.889	68.5035	0.722132	not
HTRA1	0.370581	8.20579	4.43052	0.0353076	1	MFGE8	BH	glm	control_MFGE8	1	1	295.249	1.29287	not
EDEM1	-0.492478	5.60782	4.43003	0.0353177	1	MFGE8	BH	glm	control_MFGE8	0.906	0.749	48.7667	0.710803	not
ZNF782	0.897133	0.955584	4.42999	0.0353186	1	MFGE8	BH	glm	control_MFGE8	0.058	0.085	1.93936	1.86236	not
NDRG1	-0.491454	5.37623	4.42036	0.0355183	1	MFGE8	BH	glm	control_MFGE8	0.785	0.651	41.5343	0.711308	not
IL31RA	0.721799	1.98686	4.41107	0.0357124	1	MFGE8	BH	glm	control_MFGE8	0.13	0.17	3.96374	1.64924	not
TIMM22	-0.513773	5.11829	4.41039	0.0357265	1	MFGE8	BH	glm	control_MFGE8	0.852	0.708	34.7343	0.700389	not
ENSECAG00000048835	1.59431	-0.622541	4.40873	0.0357612	1	MFGE8	BH	glm	control_MFGE8	0.011	0.027	0.649526	3.0195	not
TMC1	-2.8348	-1.39136	4.39968	0.0359516	1	MFGE8	BH	glm	control_MFGE8	0.011	0.001	0.381205	0.140165	not
RIMS4	-2.8348	-1.39136	4.39968	0.0359516	1	MFGE8	BH	glm	control_MFGE8	0.014	0.001	0.381205	0.140165	not
FLVCR1	-0.612687	3.29709	4.39945	0.0359564	1	MFGE8	BH	glm	control_MFGE8	0.418	0.24	9.8293	0.653978	not
ENSECAG00000049836	-2.16552	-1.08252	4.39754	0.0359967	1	MFGE8	BH	glm	control_MFGE8	0.023	0.004	0.472204	0.222901	not
BHLHE41	-0.610084	3.57914	4.3953	0.036044	1	MFGE8	BH	glm	control_MFGE8	0.42	0.258	11.9517	0.655159	not
PIP4P2	1.03636	0.445135	4.37924	0.0363851	1	MFGE8	BH	glm	control_MFGE8	0.039	0.066	1.36144	2.05105	not
RPS9	0.248196	11.8046	4.36698	0.0366478	1	MFGE8	BH	glm	control_MFGE8	1	1	3577.22	1.18772	not
HYI	0.582966	3.87572	4.36577	0.0366738	1	MFGE8	BH	glm	control_MFGE8	0.444	0.537	14.6794	1.49793	not
ENSECAG00000012425	1.33584	-0.240781	4.36364	0.0367196	1	MFGE8	BH	glm	control_MFGE8	0.018	0.037	0.846287	2.52422	not
PRKCD	-0.67457	2.35207	4.3618	0.0367594	1	MFGE8	BH	glm	control_MFGE8	0.256	0.137	5.10555	0.626519	not
P4HA1	-0.34878	8.5746	4.35782	0.0368452	1	MFGE8	BH	glm	control_MFGE8	1	0.999	381.252	0.785248	not
ENSECAG00000054828	2.87472	-1.49555	4.35773	0.0368473	1	MFGE8	BH	glm	control_MFGE8	0.002	0.012	0.354645	7.3346	not
QPRT	2.87472	-1.49555	4.35773	0.0368473	1	MFGE8	BH	glm	control_MFGE8	0.002	0.012	0.354645	7.3346	not
RADX	1.16531	0.103879	4.35462	0.0369146	1	MFGE8	BH	glm	control_MFGE8	0.023	0.027	1.07466	2.24281	not
SLC48A1	0.590506	3.85144	4.34756	0.0370679	1	MFGE8	BH	glm	control_MFGE8	0.448	0.511	14.4344	1.50577	not
BDNF	-0.420198	6.84611	4.34175	0.0371947	1	MFGE8	BH	glm	control_MFGE8	0.917	0.816	115.049	0.747322	not
TUBA1A	-0.305055	9.67203	4.33827	0.0372707	1	MFGE8	BH	glm	control_MFGE8	1	0.999	815.775	0.809412	not
KLHDC8B	0.651011	2.75967	4.3173	0.0377326	1	MFGE8	BH	glm	control_MFGE8	0.238	0.286	6.7724	1.57027	not
TMBIM6	-0.334552	8.74296	4.28047	0.0385588	1	MFGE8	BH	glm	control_MFGE8	1	0.999	428.443	0.79303	not
DHRS3	0.591048	3.83711	4.27656	0.0386475	1	MFGE8	BH	glm	control_MFGE8	0.444	0.495	14.2917	1.50634	not
ENSECAG00000031430	0.419318	7.15768	4.27528	0.0386765	1	MFGE8	BH	glm	control_MFGE8	1	0.999	142.783	1.33729	not
FILIP1	-1.60062	-0.596911	4.27397	0.0387065	1	MFGE8	BH	glm	control_MFGE8	0.012	0.01	0.661168	0.329736	not
STARD10	0.52691	4.92077	4.27085	0.0387775	1	MFGE8	BH	glm	control_MFGE8	0.695	0.716	30.29	1.44084	not
C1QTNF3	-0.305378	9.56531	4.25628	0.0391116	1	MFGE8	BH	glm	control_MFGE8	0.997	0.996	757.611	0.80923	not
LSP1	0.504889	5.27343	4.25099	0.0392335	1	MFGE8	BH	glm	control_MFGE8	0.691	0.711	38.6778	1.41901	not
NETO1	-0.930034	0.764814	4.24178	0.0394467	1	MFGE8	BH	glm	control_MFGE8	0.076	0.036	1.69915	0.524846	not
CHST2	-1.01364	0.484373	4.23775	0.0395407	1	MFGE8	BH	glm	control_MFGE8	0.077	0.034	1.39898	0.495295	not
CNN3	-0.349717	8.4026	4.22852	0.039756	1	MFGE8	BH	glm	control_MFGE8	1	1	338.403	0.784738	not
TNNI3K	1.17666	0.0564125	4.21915	0.0399763	1	MFGE8	BH	glm	control_MFGE8	0.021	0.037	1.03988	2.26052	not
TM9SF1	-0.48448	5.48103	4.21401	0.0400974	1	MFGE8	BH	glm	control_MFGE8	0.914	0.748	44.6636	0.714755	not
PPM1L	-0.605658	3.21261	4.20815	0.0402362	1	MFGE8	BH	glm	control_MFGE8	0.364	0.24	9.27025	0.657171	not
CFAP45	-0.522846	4.58106	4.20469	0.0403183	1	MFGE8	BH	glm	control_MFGE8	0.652	0.459	23.9352	0.695997	not
SMYD2	-0.598594	3.37157	4.2011	0.0404039	1	MFGE8	BH	glm	control_MFGE8	0.417	0.285	10.3501	0.660397	not
ENTPD1	-2.08253	-1.05029	4.19988	0.0404328	1	MFGE8	BH	glm	control_MFGE8	0.011	0.004	0.482872	0.236101	not
EPGN	-2.08253	-1.05029	4.19988	0.0404328	1	MFGE8	BH	glm	control_MFGE8	0.023	0.004	0.482872	0.236101	not
ZC3H12A	-0.629742	2.84819	4.19625	0.0405196	1	MFGE8	BH	glm	control_MFGE8	0.342	0.204	7.20098	0.646292	not
ENSECAG00000033690	-0.371048	7.80835	4.19599	0.0405264	1	MFGE8	BH	glm	control_MFGE8	0.994	0.977	224.154	0.773221	not
POLR3G	-0.611953	3.1607	4.19376	0.0405791	1	MFGE8	BH	glm	control_MFGE8	0.406	0.248	8.94265	0.65431	not
SLC43A2	-0.885614	0.922355	4.18449	0.0408015	1	MFGE8	BH	glm	control_MFGE8	0.086	0.04	1.89521	0.541257	not
SLC26A11	0.754355	1.62028	4.18398	0.0408138	1	MFGE8	BH	glm	control_MFGE8	0.106	0.136	3.07435	1.68688	not
ENSECAG00000007672	-0.74499	1.70182	4.17738	0.0409731	1	MFGE8	BH	glm	control_MFGE8	0.183	0.092	3.25311	0.596672	not
ENSECAG00000049377	-1.12545	0.179345	4.17387	0.0410581	1	MFGE8	BH	glm	control_MFGE8	0.065	0.025	1.13237	0.45836	not
ENSECAG00000059281	2.40118	-1.32574	4.17267	0.0410871	1	MFGE8	BH	glm	control_MFGE8	0.003	0.015	0.398946	5.28235	not
FEZ1	0.663932	2.30608	4.15993	0.0413974	1	MFGE8	BH	glm	control_MFGE8	0.147	0.184	4.94539	1.58439	not
DCLK1	0.444665	6.54891	4.15701	0.0414687	1	MFGE8	BH	glm	control_MFGE8	0.85	0.878	93.6308	1.361	not
RBFOX1	-0.547939	4.11142	4.1526	0.0415768	1	MFGE8	BH	glm	control_MFGE8	0.339	0.278	17.2847	0.683997	not
DEPTOR	1.39353	-0.410788	4.15039	0.041631	1	MFGE8	BH	glm	control_MFGE8	0.015	0.03	0.752213	2.62721	not
INHBA	-0.410785	7.15954	4.14831	0.0416822	1	MFGE8	BH	glm	control_MFGE8	0.903	0.821	142.967	0.752214	not
ZNF454	1.43321	-0.457925	4.14746	0.041703	1	MFGE8	BH	glm	control_MFGE8	0.015	0.032	0.728032	2.70047	not
GAS2	1.44002	-0.486666	4.14384	0.0417924	1	MFGE8	BH	glm	control_MFGE8	0.015	0.03	0.713672	2.71325	not
ADAMTS4	-1.17453	0.0530019	4.14272	0.0418201	1	MFGE8	BH	glm	control_MFGE8	0.059	0.019	1.03742	0.443028	not
ZNF367	-1.25147	-0.0854709	4.13891	0.0419143	1	MFGE8	BH	glm	control_MFGE8	0.052	0.018	0.942477	0.420019	not
CFAP46	-0.889483	0.876798	4.13591	0.0419885	1	MFGE8	BH	glm	control_MFGE8	0.088	0.042	1.8363	0.539807	not
SLC16A8	0.828838	1.12761	4.12611	0.0422325	1	MFGE8	BH	glm	control_MFGE8	0.065	0.093	2.18497	1.77625	not
FAM111B	-0.627499	2.78566	4.12252	0.0423223	1	MFGE8	BH	glm	control_MFGE8	0.297	0.199	6.89551	0.647298	not
STAP2	0.744911	1.62304	4.0985	0.0429274	1	MFGE8	BH	glm	control_MFGE8	0.106	0.132	3.08023	1.67587	not
STK38L	-0.391783	7.49305	4.08946	0.0431575	1	MFGE8	BH	glm	control_MFGE8	0.977	0.916	180.149	0.762187	not
KLHL13	0.511782	4.98575	4.08363	0.0433066	1	MFGE8	BH	glm	control_MFGE8	0.57	0.649	31.6856	1.42581	not
SPRY2	-0.656113	2.45119	4.08317	0.0433184	1	MFGE8	BH	glm	control_MFGE8	0.247	0.156	5.46866	0.634586	not
AMOT	0.596331	3.35773	4.08282	0.0433276	1	MFGE8	BH	glm	control_MFGE8	0.335	0.392	10.2512	1.51187	not
ARPC3	-0.326555	8.76929	4.07782	0.043456	1	MFGE8	BH	glm	control_MFGE8	1	1	436.335	0.797438	not
BICC1	-0.350878	8.29735	4.07571	0.0435102	1	MFGE8	BH	glm	control_MFGE8	1	0.993	314.595	0.784107	not
CIAO2A	-0.663245	2.24902	4.06616	0.043757	1	MFGE8	BH	glm	control_MFGE8	0.25	0.149	4.75359	0.631456	not
LRP5	-0.692299	1.94511	4.0652	0.0437818	1	MFGE8	BH	glm	control_MFGE8	0.185	0.11	3.85068	0.618867	not
CELSR2	0.861635	0.946783	4.06463	0.0437965	1	MFGE8	BH	glm	control_MFGE8	0.062	0.095	1.92757	1.8171	not
PHC2	-0.496573	5.02057	4.06066	0.0438995	1	MFGE8	BH	glm	control_MFGE8	0.82	0.64	32.4595	0.708789	not
ADAMTS15	0.717475	1.79039	4.03568	0.044554	1	MFGE8	BH	glm	control_MFGE8	0.126	0.158	3.45909	1.6443	not
SHFL	0.503048	5.29276	4.0292	0.0447253	1	MFGE8	BH	glm	control_MFGE8	0.82	0.815	39.1994	1.4172	not
SSBP2	0.436294	6.56473	4.02021	0.0449645	1	MFGE8	BH	glm	control_MFGE8	0.912	0.901	94.6633	1.35312	not
NOCT	-0.599975	3.00224	4.01293	0.0451589	1	MFGE8	BH	glm	control_MFGE8	0.353	0.218	8.01244	0.659765	not
OCEL1	0.417357	6.68527	3.99215	0.045719	1	MFGE8	BH	glm	control_MFGE8	0.988	0.977	102.912	1.33548	not
CIDEC	0.996018	0.4068	3.99198	0.0457236	1	MFGE8	BH	glm	control_MFGE8	0.041	0.062	1.32574	1.99449	not
XRCC1	0.364103	7.80496	3.9761	0.0461566	1	MFGE8	BH	glm	control_MFGE8	0.97	0.977	223.629	1.28708	not
ECRG4	1.52844	-0.655996	3.96637	0.0464242	1	MFGE8	BH	glm	control_MFGE8	0.012	0.022	0.634637	2.88475	not
CALHM3	-0.803074	1.19098	3.96576	0.0464409	1	MFGE8	BH	glm	control_MFGE8	0.121	0.066	2.28308	0.573127	not
MAP2K4	-0.484964	5.26298	3.96496	0.046463	1	MFGE8	BH	glm	control_MFGE8	0.812	0.686	38.3984	0.714515	not
PLOD2	-0.377493	7.45565	3.94603	0.0469884	1	MFGE8	BH	glm	control_MFGE8	0.998	0.978	175.54	0.769774	not
ENSECAG00000035439	-0.738467	1.52511	3.92404	0.0476069	1	MFGE8	BH	glm	control_MFGE8	0.148	0.073	2.87809	0.599376	not
TGIF1	-0.455317	5.91299	3.92004	0.0477202	1	MFGE8	BH	glm	control_MFGE8	0.935	0.844	60.2543	0.72935	not
CHST4	-0.654093	2.34171	3.91861	0.0477607	1	MFGE8	BH	glm	control_MFGE8	0.23	0.133	5.06903	0.635475	not
SEC62	-0.359925	7.83123	3.91456	0.047876	1	MFGE8	BH	glm	control_MFGE8	1	0.995	227.737	0.779205	not
ENSECAG00000059262	-0.530909	4.20176	3.9145	0.0478777	1	MFGE8	BH	glm	control_MFGE8	0.586	0.411	18.4016	0.692119	not
MCM5	-0.712481	1.74556	3.90286	0.0482103	1	MFGE8	BH	glm	control_MFGE8	0.117	0.077	3.35325	0.61027	not
ENSECAG00000049746	3.73645	-1.8333	3.89472	0.0484446	1	MFGE8	BH	glm	control_MFGE8	0	0.007	0.280621	13.3286	not
NDP	3.73645	-1.8333	3.89472	0.0484446	1	MFGE8	BH	glm	control_MFGE8	0	0.007	0.280621	13.3286	not
CNTNAP4	3.73645	-1.8333	3.89472	0.0484446	1	MFGE8	BH	glm	control_MFGE8	0	0.004	0.280621	13.3286	not
PRKCZ	3.73645	-1.8333	3.89472	0.0484446	1	MFGE8	BH	glm	control_MFGE8	0	0.007	0.280621	13.3286	not
CPA5	3.73645	-1.8333	3.89472	0.0484446	1	MFGE8	BH	glm	control_MFGE8	0	0.005	0.280621	13.3286	not
ENSECAG00000046698	3.73645	-1.8333	3.89472	0.0484446	1	MFGE8	BH	glm	control_MFGE8	0	0.004	0.280621	13.3286	not
BCL2L14	3.73645	-1.8333	3.89472	0.0484446	1	MFGE8	BH	glm	control_MFGE8	0	0.007	0.280621	13.3286	not
ENSECAG00000045334	3.73645	-1.8333	3.89472	0.0484446	1	MFGE8	BH	glm	control_MFGE8	0	0.007	0.280621	13.3286	not
PVRIG	3.73645	-1.8333	3.89472	0.0484446	1	MFGE8	BH	glm	control_MFGE8	0	0.003	0.280621	13.3286	not
TPPP3	0.686021	1.89317	3.89405	0.0484639	1	MFGE8	BH	glm	control_MFGE8	0.102	0.127	3.71451	1.60884	not
ENSECAG00000013510	-0.597853	3.18677	3.88994	0.0485826	1	MFGE8	BH	glm	control_MFGE8	0.45	0.267	9.10568	0.660736	not
TBX15	-3.78993	-1.76641	3.88849	0.0486246	1	MFGE8	BH	glm	control_MFGE8	0.008	0	0.293939	0.0722965	not
GPC5	-3.78993	-1.76641	3.88849	0.0486246	1	MFGE8	BH	glm	control_MFGE8	0.009	0	0.293939	0.0722965	not
CLDN7	-3.78993	-1.76641	3.88849	0.0486246	1	MFGE8	BH	glm	control_MFGE8	0.009	0	0.293939	0.0722965	not
ZNF527	0.67821	1.92191	3.88498	0.0487263	1	MFGE8	BH	glm	control_MFGE8	0.133	0.16	3.78923	1.60015	not
CD80	-1.03966	0.281837	3.88472	0.048734	1	MFGE8	BH	glm	control_MFGE8	0.045	0.025	1.21574	0.486443	not
RNF39	-1.03719	0.292231	3.87832	0.04892	1	MFGE8	BH	glm	control_MFGE8	0.067	0.029	1.22453	0.487276	not
ENSECAG00000035640	0.723709	1.63283	3.87742	0.0489461	1	MFGE8	BH	glm	control_MFGE8	0.115	0.147	3.1012	1.65142	not
DAZAP1	-0.538298	4.01558	3.8741	0.0490431	1	MFGE8	BH	glm	control_MFGE8	0.603	0.405	16.1738	0.688583	not
IGF2	0.599773	5.27016	4.04982	0.0491008	1	MFGE8	BH	glm	control_MFGE8	0.408	0.432	38.5901	1.51548	not
ENSECAG00000053502	1.04296	0.247689	3.86923	0.0491856	1	MFGE8	BH	glm	control_MFGE8	0.029	0.032	1.1873	2.06045	not
TSFM	-0.487975	5.08603	3.86696	0.049252	1	MFGE8	BH	glm	control_MFGE8	0.888	0.711	33.9662	0.713025	not
ALDH1A3	-0.702215	7.03353	4.57894	0.0493589	1	MFGE8	BH	glm	control_MFGE8	0.729	0.656	131.009	0.614628	not
ENSECAG00000000105	-1.49167	-0.575632	3.86133	0.0494175	1	MFGE8	BH	glm	control_MFGE8	0.026	0.008	0.670992	0.355602	not
ENSECAG00000038436	-0.434014	6.32736	3.85882	0.0494917	1	MFGE8	BH	glm	control_MFGE8	0.988	0.929	80.3018	0.740199	not
TMCC3	1.21187	-0.178092	3.85601	0.0495746	1	MFGE8	BH	glm	control_MFGE8	0.021	0.036	0.883871	2.31637	not
ABCG2	0.529281	4.2525	3.85095	0.0497243	1	MFGE8	BH	glm	control_MFGE8	0.494	0.53	19.0603	1.44321	not
TRIO	-0.371445	7.53133	3.8478	0.0498178	1	MFGE8	BH	glm	control_MFGE8	0.989	0.958	184.993	0.773008	not
DUSP2	0.9706	0.427202	3.8352	0.0501935	1	MFGE8	BH	glm	control_MFGE8	0.033	0.047	1.34462	1.95965	not
CSTA	-2.7033	-1.44718	3.83364	0.0502402	1	MFGE8	BH	glm	control_MFGE8	0.014	0.001	0.366738	0.153541	not
CENPI	-0.92702	0.617883	3.83151	0.050304	1	MFGE8	BH	glm	control_MFGE8	0.064	0.034	1.53462	0.525944	not
CYS1	0.607353	2.85391	3.82953	0.0503636	1	MFGE8	BH	glm	control_MFGE8	0.241	0.296	7.22959	1.52346	not
MFSD2A	-0.588677	2.95495	3.81045	0.0509404	1	MFGE8	BH	glm	control_MFGE8	0.321	0.19	7.75407	0.664952	not
ENSECAG00000025117	-0.726819	1.53525	3.80813	0.0510109	1	MFGE8	BH	glm	control_MFGE8	0.098	0.063	2.89838	0.604235	not
ITGB1	-0.365854	9.54612	3.98988	0.0515738	1	MFGE8	BH	glm	control_MFGE8	1	1	747.597	0.776009	not
ENSECAG00000013587	-1.8647	-0.995392	3.78674	0.0516668	1	MFGE8	BH	glm	control_MFGE8	0.021	0.005	0.5016	0.274581	not
LMNB1	-0.551547	3.62512	3.78657	0.0516719	1	MFGE8	BH	glm	control_MFGE8	0.458	0.312	12.3387	0.682288	not
BRINP2	0.739791	1.44661	3.78252	0.0517972	1	MFGE8	BH	glm	control_MFGE8	0.085	0.095	2.72567	1.66993	not
BTC	-0.625984	2.46954	3.77964	0.0518865	1	MFGE8	BH	glm	control_MFGE8	0.158	0.118	5.53867	0.647978	not
SMIM11	-0.459379	5.08813	3.77952	0.0518901	1	MFGE8	BH	glm	control_MFGE8	0.797	0.626	34.0156	0.727299	not
DDX21	-0.391926	6.99587	3.77907	0.051904	1	MFGE8	BH	glm	control_MFGE8	0.995	0.973	127.634	0.762111	not
DENND2B	0.474729	5.4712	3.77874	0.0519143	1	MFGE8	BH	glm	control_MFGE8	0.812	0.815	44.3603	1.38966	not
C2H1orf174	-0.491318	4.79155	3.77381	0.0520676	1	MFGE8	BH	glm	control_MFGE8	0.803	0.629	27.6948	0.711375	not
CATSPERD	0.52049	4.36931	3.7623	0.0524271	1	MFGE8	BH	glm	control_MFGE8	0.514	0.578	20.6677	1.43444	not
C28H12orf73	-0.886686	0.722612	3.75929	0.0525214	1	MFGE8	BH	glm	control_MFGE8	0.094	0.044	1.65017	0.540855	not
TM4SF5	1.33784	-0.439623	3.75877	0.0525377	1	MFGE8	BH	glm	control_MFGE8	0.015	0.033	0.737327	2.52773	not
P4HTM	0.574569	3.11631	3.75858	0.0525438	1	MFGE8	BH	glm	control_MFGE8	0.3	0.323	8.67168	1.48923	not
ARVCF	1.32385	-0.390586	3.75225	0.0527429	1	MFGE8	BH	glm	control_MFGE8	0.017	0.034	0.76282	2.50334	not
CACNA2D3	1.4815	-0.633091	3.75142	0.0527691	1	MFGE8	BH	glm	control_MFGE8	0.012	0.026	0.644793	2.79238	not
RPL7A	0.222249	12.2835	3.74898	0.0528464	1	MFGE8	BH	glm	control_MFGE8	1	1	4985.54	1.16655	not
RHBDF2	-0.900167	0.663263	3.74781	0.0528832	1	MFGE8	BH	glm	control_MFGE8	0.089	0.041	1.58366	0.535825	not
KRT28	2.01935	-1.09569	3.74544	0.0529584	1	MFGE8	BH	glm	control_MFGE8	0.005	0.016	0.467911	4.054	not
BCAP29	-0.291764	9.26033	3.73917	0.0531574	1	MFGE8	BH	glm	control_MFGE8	1	1	613.249	0.816903	not
HOXD3	1.88033	-1.08124	3.73191	0.0533889	1	MFGE8	BH	glm	control_MFGE8	0.006	0.018	0.472623	3.68158	not
TOPAZ1	1.54487	-0.703966	3.73102	0.0534172	1	MFGE8	BH	glm	control_MFGE8	0.009	0.021	0.613882	2.91778	not
LOX	-0.424341	6.29107	3.71737	0.0538557	1	MFGE8	BH	glm	control_MFGE8	0.961	0.877	78.3073	0.745179	not
ENSECAG00000042557	0.518694	4.39167	3.71256	0.0540111	1	MFGE8	BH	glm	control_MFGE8	0.492	0.564	20.9906	1.43266	not
NKX3-2	-1.60648	-0.763058	3.71192	0.0540317	1	MFGE8	BH	glm	control_MFGE8	0.027	0.008	0.589246	0.328398	not
EFCAB9	-1.0735	0.131457	3.70565	0.0542351	1	MFGE8	BH	glm	control_MFGE8	0.058	0.023	1.0954	0.475165	not
MYO1B	-0.455605	5.53289	3.70497	0.0542572	1	MFGE8	BH	glm	control_MFGE8	0.833	0.736	46.2983	0.729204	not
TMEM167B	-0.657794	1.96819	3.70403	0.0542878	1	MFGE8	BH	glm	control_MFGE8	0.198	0.116	3.91277	0.633847	not
ENSECAG00000048969	0.770043	1.20205	3.70022	0.0544118	1	MFGE8	BH	glm	control_MFGE8	0.073	0.085	2.30066	1.70532	not
ATF5	0.323333	8.45518	3.69955	0.0544337	1	MFGE8	BH	glm	control_MFGE8	0.923	0.905	350.964	1.25122	not
RRAD	-0.508967	4.78809	3.69869	0.0544617	1	MFGE8	BH	glm	control_MFGE8	0.471	0.404	27.6286	0.702726	not
MXRA8	0.374041	7.65705	3.69258	0.0546617	1	MFGE8	BH	glm	control_MFGE8	0.997	0.999	201.837	1.29598	not
FUOM	0.379497	7.33048	3.68915	0.0547744	1	MFGE8	BH	glm	control_MFGE8	0.998	0.992	160.952	1.30089	not
CKAP4	-0.34214	7.8638	3.68363	0.0549559	1	MFGE8	BH	glm	control_MFGE8	1	0.985	232.938	0.78887	not
CCDC85A	-0.616955	2.53797	3.68117	0.0550367	1	MFGE8	BH	glm	control_MFGE8	0.152	0.101	5.8077	0.652046	not
CUZD1	2.71258	-1.55733	3.67967	0.0550864	1	MFGE8	BH	glm	control_MFGE8	0.002	0.01	0.339779	6.55491	not
TRIM55	2.71258	-1.55733	3.67967	0.0550864	1	MFGE8	BH	glm	control_MFGE8	0.002	0.008	0.339779	6.55491	not
ENSECAG00000058890	2.71258	-1.55733	3.67967	0.0550864	1	MFGE8	BH	glm	control_MFGE8	0.002	0.011	0.339779	6.55491	not
NCF1	-0.504686	4.4834	3.67275	0.0553154	1	MFGE8	BH	glm	control_MFGE8	0.579	0.471	22.3686	0.704814	not
EHMT2	0.535912	3.98155	3.65902	0.0557732	1	MFGE8	BH	glm	control_MFGE8	0.524	0.53	15.7966	1.44986	not
PPM1H	-0.502499	4.62545	3.65892	0.0557765	1	MFGE8	BH	glm	control_MFGE8	0.641	0.467	24.683	0.705883	not
MBOAT1	-0.713181	1.55247	3.65595	0.0558759	1	MFGE8	BH	glm	control_MFGE8	0.15	0.079	2.93318	0.609974	not
LTBP1	-0.357157	7.28611	3.63584	0.0565548	1	MFGE8	BH	glm	control_MFGE8	0.883	0.832	156.077	0.780702	not
SRP19	-0.346128	7.87179	3.62948	0.0567713	1	MFGE8	BH	glm	control_MFGE8	1	1	234.232	0.786693	not
ENSECAG00000049763	-1.27126	-0.310008	3.62559	0.0569039	1	MFGE8	BH	glm	control_MFGE8	0.044	0.015	0.806638	0.414298	not
ENSECAG00000058170	-2.29146	-1.325	3.62404	0.056957	1	MFGE8	BH	glm	control_MFGE8	0.015	0.003	0.399148	0.204268	not
HOXD11	0.472004	4.9166	3.6236	0.0569721	1	MFGE8	BH	glm	control_MFGE8	0.564	0.56	30.2025	1.38703	not
ENSECAG00000032923	0.493493	4.34684	3.62171	0.057037	1	MFGE8	BH	glm	control_MFGE8	0.55	0.577	20.3484	1.40785	not
RCAN2	0.495342	4.82952	3.62071	0.0570711	1	MFGE8	BH	glm	control_MFGE8	0.495	0.567	28.4334	1.40965	not
PRRG4	-0.700437	1.63115	3.62065	0.0570734	1	MFGE8	BH	glm	control_MFGE8	0.144	0.082	3.09759	0.615386	not
FOXA1	-1.7965	-0.965717	3.61977	0.0571036	1	MFGE8	BH	glm	control_MFGE8	0.026	0.005	0.512024	0.287873	not
ZDHHC4	0.568912	3.01148	3.61886	0.0571345	1	MFGE8	BH	glm	control_MFGE8	0.285	0.318	8.06392	1.4834	not
SLC35F5	-0.467576	5.06249	3.60388	0.0576515	1	MFGE8	BH	glm	control_MFGE8	0.83	0.675	33.4166	0.723179	not
EIF2AK3	-0.423505	5.98089	3.60089	0.0577554	1	MFGE8	BH	glm	control_MFGE8	0.814	0.64	63.1579	0.745611	not
ENSECAG00000041422	-1.35589	-0.456199	3.59855	0.0578368	1	MFGE8	BH	glm	control_MFGE8	0.035	0.012	0.728904	0.390695	not
TMEM205	0.404993	6.85921	3.59444	0.05798	1	MFGE8	BH	glm	control_MFGE8	0.988	0.995	116.099	1.32408	not
GTF2H5	-0.429633	5.75733	3.59422	0.0579876	1	MFGE8	BH	glm	control_MFGE8	0.932	0.81	54.0914	0.742451	not
MGAT5	0.480311	5.32141	3.59183	0.0580711	1	MFGE8	BH	glm	control_MFGE8	0.588	0.607	39.9857	1.39504	not
ENSECAG00000041756	-0.645968	2.0441	3.59138	0.0580869	1	MFGE8	BH	glm	control_MFGE8	0.206	0.125	4.12417	0.639064	not
GRIK2	-0.920646	0.892758	3.58319	0.0583738	1	MFGE8	BH	glm	control_MFGE8	0.027	0.015	1.85672	0.528272	not
CSMD1	-0.546372	3.36374	3.57905	0.0585192	1	MFGE8	BH	glm	control_MFGE8	0.392	0.234	10.2941	0.68474	not
ENSECAG00000017190	-1.01794	0.223339	3.57398	0.0586981	1	MFGE8	BH	glm	control_MFGE8	0.07	0.027	1.16743	0.493821	not
CRTC2	-0.702834	1.56641	3.5721	0.0587645	1	MFGE8	BH	glm	control_MFGE8	0.167	0.085	2.96167	0.614364	not
GREB1L	-0.653297	1.92099	3.57109	0.0588003	1	MFGE8	BH	glm	control_MFGE8	0.144	0.086	3.78683	0.635825	not
C1H10orf90	-1.65796	-0.848109	3.56585	0.0589864	1	MFGE8	BH	glm	control_MFGE8	0.027	0.007	0.555512	0.316886	not
CCL26	-1.65796	-0.848109	3.56585	0.0589864	1	MFGE8	BH	glm	control_MFGE8	0.018	0.007	0.555512	0.316886	not
GNG5	-0.349149	7.64496	3.56539	0.0590028	1	MFGE8	BH	glm	control_MFGE8	1	0.997	200.153	0.785047	not
ACO1	-0.484042	4.62352	3.56502	0.0590158	1	MFGE8	BH	glm	control_MFGE8	0.739	0.548	24.6501	0.714971	not
ENSECAG00000008528	2.26881	-1.38055	3.56377	0.0590603	1	MFGE8	BH	glm	control_MFGE8	0.003	0.004	0.384073	4.81925	not
AQP8	2.26881	-1.38055	3.56377	0.0590603	1	MFGE8	BH	glm	control_MFGE8	0.003	0.012	0.384073	4.81925	not
ENSECAG00000052046	-1.67848	-0.875849	3.55748	0.0592846	1	MFGE8	BH	glm	control_MFGE8	0.021	0.005	0.544933	0.312411	not
ENSECAG00000048950	-0.733191	1.36223	3.55336	0.0594318	1	MFGE8	BH	glm	control_MFGE8	0.12	0.07	2.57083	0.601572	not
SETBP1	0.435628	5.93246	3.54836	0.059611	1	MFGE8	BH	glm	control_MFGE8	0.768	0.763	61.0729	1.3525	not
CDKN1C	0.435736	5.71889	3.54824	0.0596153	1	MFGE8	BH	glm	control_MFGE8	0.697	0.742	52.6693	1.3526	not
ENSECAG00000049227	-0.75855	1.15784	3.54634	0.0596837	1	MFGE8	BH	glm	control_MFGE8	0.105	0.062	2.23123	0.59109	not
NPM3	0.317294	8.44626	3.54439	0.0597538	1	MFGE8	BH	glm	control_MFGE8	1	1	348.8	1.24599	not
SPEF1	1.45942	-0.690239	3.53604	0.0600555	1	MFGE8	BH	glm	control_MFGE8	0.012	0.026	0.619751	2.74999	not
NFXL1	-0.556663	3.18266	3.53558	0.0600721	1	MFGE8	BH	glm	control_MFGE8	0.371	0.271	9.07978	0.679873	not
H2BU1	0.576878	2.87644	3.53486	0.0600982	1	MFGE8	BH	glm	control_MFGE8	0.259	0.292	7.34337	1.49162	not
CSDC2	0.67353	1.76599	3.53449	0.0601116	1	MFGE8	BH	glm	control_MFGE8	0.124	0.156	3.40107	1.59497	not
PABPC1	-0.326452	8.20627	3.52835	0.0603345	1	MFGE8	BH	glm	control_MFGE8	1	0.999	295.348	0.797495	not
FBLN1	0.320472	8.31853	3.52218	0.0605594	1	MFGE8	BH	glm	control_MFGE8	1	1	319.247	1.24874	not
CLUH	-0.695609	1.54889	3.52026	0.0606297	1	MFGE8	BH	glm	control_MFGE8	0.164	0.089	2.92592	0.617449	not
GON7	-0.583279	2.75601	3.50975	0.0610155	1	MFGE8	BH	glm	control_MFGE8	0.341	0.21	6.75528	0.667445	not
TFAP2C	-0.596704	2.47329	3.50682	0.0611235	1	MFGE8	BH	glm	control_MFGE8	0.238	0.16	5.5531	0.661263	not
PENK	1.26383	0.251506	3.50446	0.0612105	1	MFGE8	BH	glm	control_MFGE8	0.006	0.005	1.19045	2.40132	not
ADAM9	-0.329632	8.14581	3.50142	0.0613229	1	MFGE8	BH	glm	control_MFGE8	1	0.989	283.226	0.795739	not
TMEM119	0.415358	6.32103	3.48975	0.0617567	1	MFGE8	BH	glm	control_MFGE8	0.941	0.941	79.9504	1.33363	not
TRIM13	-0.486715	4.7806	3.4794	0.0621443	1	MFGE8	BH	glm	control_MFGE8	0.685	0.544	27.4856	0.713648	not
STYK1	-0.536314	3.41383	3.4757	0.062283	1	MFGE8	BH	glm	control_MFGE8	0.47	0.278	10.6577	0.68953	not
ENSECAG00000049181	0.476341	5.07055	3.46807	0.0625711	1	MFGE8	BH	glm	control_MFGE8	0.773	0.796	33.6037	1.39121	not
FAM20A	-0.62053	2.19241	3.46439	0.0627105	1	MFGE8	BH	glm	control_MFGE8	0.202	0.116	4.57069	0.650432	not
MFGE8	0.330883	8.14978	3.45717	0.062985	1	MFGE8	BH	glm	control_MFGE8	1	0.997	284.007	1.25778	not
RB1CC1	-0.403356	6.36962	3.45353	0.0631237	1	MFGE8	BH	glm	control_MFGE8	0.953	0.882	82.6887	0.756097	not
FXYD5	0.356675	7.44759	3.45267	0.0631577	1	MFGE8	BH	glm	control_MFGE8	0.997	0.993	174.561	1.28047	not
ENSECAG00000036762	-1.04047	0.112703	3.44867	0.0633097	1	MFGE8	BH	glm	control_MFGE8	0.045	0.022	1.08125	0.486168	not
ENSECAG00000036698	-1.04047	0.112703	3.44867	0.0633097	1	MFGE8	BH	glm	control_MFGE8	0.058	0.025	1.08125	0.486168	not
ENSECAG00000033892	-2.18205	-1.28477	3.44692	0.0633768	1	MFGE8	BH	glm	control_MFGE8	0.018	0.003	0.410435	0.220362	not
ENSECAG00000055509	-2.18205	-1.28477	3.44692	0.0633768	1	MFGE8	BH	glm	control_MFGE8	0.018	0.003	0.410435	0.220362	not
ENSECAG00000036581	-2.18205	-1.28477	3.44692	0.0633768	1	MFGE8	BH	glm	control_MFGE8	0.018	0.003	0.410435	0.220362	not
ATP8A2	-2.18205	-1.28477	3.44692	0.0633768	1	MFGE8	BH	glm	control_MFGE8	0.011	0.003	0.410435	0.220362	not
CHRD	0.530488	3.57381	3.44079	0.0636121	1	MFGE8	BH	glm	control_MFGE8	0.362	0.419	11.9076	1.44442	not
ENO1	-0.238407	10.871	3.43885	0.063687	1	MFGE8	BH	glm	control_MFGE8	1	1	1872.86	0.847681	not
TLR10	-0.698217	1.49335	3.43377	0.0638829	1	MFGE8	BH	glm	control_MFGE8	0.133	0.07	2.81542	0.616333	not
MAGI2	0.517609	3.56117	3.42934	0.0640546	1	MFGE8	BH	glm	control_MFGE8	0.183	0.203	11.8037	1.43158	not
TRA2B	0.351093	7.50553	3.42019	0.0644104	1	MFGE8	BH	glm	control_MFGE8	1	0.992	181.715	1.27553	not
SORBS1	-0.515679	3.68276	3.41988	0.0644225	1	MFGE8	BH	glm	control_MFGE8	0.302	0.229	12.8416	0.699464	not
LY6G5C	-1.44274	-0.627349	3.41458	0.0646299	1	MFGE8	BH	glm	control_MFGE8	0.033	0.01	0.647365	0.367868	not
ENSECAG00000054736	-0.632348	2.03978	3.41254	0.0647096	1	MFGE8	BH	glm	control_MFGE8	0.188	0.112	4.11182	0.645126	not
SP6	-2.69946	-1.55587	3.40435	0.0650314	1	MFGE8	BH	glm	control_MFGE8	0.012	0.001	0.340124	0.153951	not
NFATC1	-0.407538	6.22251	3.40185	0.0651304	1	MFGE8	BH	glm	control_MFGE8	0.93	0.899	74.6727	0.753909	not
ENSECAG00000055535	-1.51965	-0.728194	3.39925	0.0652329	1	MFGE8	BH	glm	control_MFGE8	0.027	0.007	0.603659	0.348771	not
LRRIQ3	0.672724	1.64554	3.39773	0.065293	1	MFGE8	BH	glm	control_MFGE8	0.102	0.129	3.12865	1.59408	not
ENSECAG00000044148	-0.978535	0.258649	3.39731	0.0653095	1	MFGE8	BH	glm	control_MFGE8	0.067	0.027	1.19636	0.507495	not
CETN3	-0.436019	5.59998	3.39476	0.065411	1	MFGE8	BH	glm	control_MFGE8	0.948	0.823	48.5022	0.739171	not
ZFAND5	-0.36334	7.10319	3.39159	0.0655366	1	MFGE8	BH	glm	control_MFGE8	0.991	0.985	137.491	0.777363	not
ENSECAG00000056331	1.68544	-0.994257	3.39137	0.0655454	1	MFGE8	BH	glm	control_MFGE8	0.006	0.012	0.501994	3.21639	not
NPR1	0.77169	1.00741	3.38897	0.065641	1	MFGE8	BH	glm	control_MFGE8	0.071	0.095	2.01031	1.70727	not
EIF3I	0.3072	8.44931	3.38749	0.0656999	1	MFGE8	BH	glm	control_MFGE8	1	1	349.54	1.2373	not
ENSECAG00000043932	3.52217	-1.8232	3.38497	0.0658003	1	MFGE8	BH	glm	control_MFGE8	0	0.007	0.282593	11.4889	not
ENSECAG00000035266	3.52217	-1.8232	3.38497	0.0658003	1	MFGE8	BH	glm	control_MFGE8	0	0.007	0.282593	11.4889	not
SYVN1	-0.534686	3.38361	3.37789	0.0660835	1	MFGE8	BH	glm	control_MFGE8	0.474	0.299	10.4368	0.690309	not
LIMCH1	0.739028	1.18176	3.37724	0.0661095	1	MFGE8	BH	glm	control_MFGE8	0.065	0.09	2.26854	1.66905	not
DGAT2	0.549921	3.15664	3.36796	0.0664828	1	MFGE8	BH	glm	control_MFGE8	0.279	0.312	8.9175	1.46401	not
MRPS36	-0.42874	5.55466	3.36695	0.0665236	1	MFGE8	BH	glm	control_MFGE8	0.932	0.81	47.0024	0.74291	not
GDF6	-0.628257	1.99543	3.3574	0.0669105	1	MFGE8	BH	glm	control_MFGE8	0.17	0.103	3.98734	0.646957	not
TGFBR3	0.553346	3.06195	3.35704	0.0669253	1	MFGE8	BH	glm	control_MFGE8	0.245	0.275	8.35098	1.46749	not
EMX2	0.416857	6.04299	3.35351	0.0670689	1	MFGE8	BH	glm	control_MFGE8	0.909	0.915	65.9358	1.33502	not
HIF1A	-0.330302	7.99271	3.35316	0.067083	1	MFGE8	BH	glm	control_MFGE8	0.997	0.997	254.71	0.79537	not
FGF9	0.431129	5.84135	3.35226	0.0671196	1	MFGE8	BH	glm	control_MFGE8	0.708	0.711	57.3354	1.34829	not
ENSECAG00000030120	0.706402	1.35058	3.34726	0.0673239	1	MFGE8	BH	glm	control_MFGE8	0.083	0.112	2.55014	1.63173	not
ENSECAG00000029588	-0.348195	7.45166	3.34609	0.0673719	1	MFGE8	BH	glm	control_MFGE8	0.992	0.982	175.054	0.785566	not
TMEM128	-0.475008	4.6818	3.34483	0.0674234	1	MFGE8	BH	glm	control_MFGE8	0.785	0.588	25.6662	0.719463	not
AXDND1	-0.556298	2.79031	3.3354	0.067811	1	MFGE8	BH	glm	control_MFGE8	0.183	0.097	6.91779	0.680045	not
CBY3	1.36731	-0.623617	3.3352	0.0678192	1	MFGE8	BH	glm	control_MFGE8	0.014	0.026	0.649042	2.57989	not
DDB2	0.601273	2.29279	3.33197	0.0679525	1	MFGE8	BH	glm	control_MFGE8	0.174	0.219	4.90004	1.51705	not
IGF1R	-0.328178	8.07528	3.33005	0.0681619	1	MFGE8	BH	glm	control_MFGE8	0.998	0.977	269.713	0.796542	not
AMT	0.814731	0.761618	3.32346	0.0683048	1	MFGE8	BH	glm	control_MFGE8	0.056	0.073	1.69539	1.75897	not
TBC1D4	0.528014	3.43856	3.32064	0.0684221	1	MFGE8	BH	glm	control_MFGE8	0.286	0.292	10.842	1.44194	not
ENSECAG00000034000	-0.327977	7.92673	3.31917	0.0684832	1	MFGE8	BH	glm	control_MFGE8	1	1	243.322	0.796653	not
TGM2	-0.553155	2.90215	3.31752	0.0685519	1	MFGE8	BH	glm	control_MFGE8	0.215	0.16	7.47539	0.681528	not
SLC39A14	-0.438355	5.22373	3.30711	0.0689876	1	MFGE8	BH	glm	control_MFGE8	0.786	0.619	37.3679	0.737975	not
GALNTL5	1.16348	-0.277619	3.30511	0.0690718	1	MFGE8	BH	glm	control_MFGE8	0.017	0.033	0.824951	2.23997	not
SLC36A4	-0.534485	3.32029	3.29806	0.0693686	1	MFGE8	BH	glm	control_MFGE8	0.412	0.266	9.98867	0.690405	not
ANO3	-0.688395	1.48795	3.29462	0.0695141	1	MFGE8	BH	glm	control_MFGE8	0.086	0.049	2.8049	0.620544	not
ENSECAG00000044967	0.309144	8.44928	3.2936	0.0695575	1	MFGE8	BH	glm	control_MFGE8	1	1	349.532	1.23897	not
RPL10A	0.217669	11.6641	3.29214	0.0696192	1	MFGE8	BH	glm	control_MFGE8	1	1	3245.12	1.16285	not
ATP6V0D1	0.401586	6.24429	3.28799	0.0697955	1	MFGE8	BH	glm	control_MFGE8	0.956	0.956	75.8088	1.32096	not
FBF1	0.615246	2.08711	3.28663	0.0698533	1	MFGE8	BH	glm	control_MFGE8	0.153	0.177	4.24897	1.53182	not
PKNOX2	0.652143	1.74418	3.28368	0.069979	1	MFGE8	BH	glm	control_MFGE8	0.108	0.151	3.35005	1.5715	not
RASSF5	-0.894907	0.467626	3.28225	0.0700401	1	MFGE8	BH	glm	control_MFGE8	0.074	0.033	1.38283	0.537782	not
LGI3	-2.55859	-1.5053	3.27859	0.0701962	1	MFGE8	BH	glm	control_MFGE8	0.012	0.001	0.352257	0.169742	not
SOX30	-2.55859	-1.5053	3.27859	0.0701962	1	MFGE8	BH	glm	control_MFGE8	0.014	0.001	0.352257	0.169742	not
TM4SF19	-2.55859	-1.5053	3.27859	0.0701962	1	MFGE8	BH	glm	control_MFGE8	0.014	0.001	0.352257	0.169742	not
H1-0	-2.55859	-1.5053	3.27859	0.0701962	1	MFGE8	BH	glm	control_MFGE8	0.014	0.001	0.352257	0.169742	not
SLC18B1	1.08161	-0.108941	3.27743	0.0702458	1	MFGE8	BH	glm	control_MFGE8	0.024	0.041	0.927269	2.11639	not
ENSECAG00000051290	-1.89579	-1.13901	3.27431	0.0703795	1	MFGE8	BH	glm	control_MFGE8	0.021	0.004	0.45407	0.268727	not
ENSECAG00000044280	-0.703317	1.36974	3.2726	0.070453	1	MFGE8	BH	glm	control_MFGE8	0.13	0.071	2.58424	0.614159	not
HOXB5	-0.703317	1.36974	3.2726	0.070453	1	MFGE8	BH	glm	control_MFGE8	0.144	0.077	2.58424	0.614159	not
GPRC5B	-0.515775	3.59235	3.2647	0.070793	1	MFGE8	BH	glm	control_MFGE8	0.442	0.33	12.0616	0.699417	not
ALDOA	-0.262478	9.62839	3.26416	0.0708164	1	MFGE8	BH	glm	control_MFGE8	1	1	791.47	0.833655	not
ZC2HC1C	0.63731	1.80336	3.24695	0.0715636	1	MFGE8	BH	glm	control_MFGE8	0.127	0.155	3.49031	1.55543	not
ENSECAG00000043138	-0.556938	2.7837	3.24594	0.0716077	1	MFGE8	BH	glm	control_MFGE8	0.318	0.203	6.88614	0.679743	not
PLXNA4	-0.695743	1.34772	3.23992	0.071871	1	MFGE8	BH	glm	control_MFGE8	0.085	0.055	2.54509	0.617391	not
FRAT1	1.0946	-0.144948	3.23917	0.071904	1	MFGE8	BH	glm	control_MFGE8	0.024	0.04	0.904412	2.13553	not
KLRB1	-0.693787	1.40723	3.23906	0.071909	1	MFGE8	BH	glm	control_MFGE8	0.095	0.066	2.65228	0.618229	not
ENSECAG00000052423	-0.24842	10.1637	3.23643	0.0720244	1	MFGE8	BH	glm	control_MFGE8	1	1	1147	0.841818	not
NALF1	0.438721	5.46074	3.24812	0.0720351	1	MFGE8	BH	glm	control_MFGE8	0.389	0.36	44.0398	1.3554	not
RNF217	-0.456768	4.81484	3.23585	0.0720501	1	MFGE8	BH	glm	control_MFGE8	0.706	0.551	28.1456	0.728617	not
PXDN	-0.343704	7.43582	3.2344	0.0721138	1	MFGE8	BH	glm	control_MFGE8	0.995	0.975	173.142	0.788016	not
WSB1	-0.302878	8.50109	3.22668	0.0724545	1	MFGE8	BH	glm	control_MFGE8	1	0.997	362.311	0.810633	not
FSTL5	-3.54836	-1.83961	3.2255	0.0725068	1	MFGE8	BH	glm	control_MFGE8	0.008	0	0.279398	0.0854749	not
VIPR2	-3.54836	-1.83961	3.2255	0.0725068	1	MFGE8	BH	glm	control_MFGE8	0.008	0	0.279398	0.0854749	not
ENSECAG00000006661	-3.54836	-1.83961	3.2255	0.0725068	1	MFGE8	BH	glm	control_MFGE8	0.006	0	0.279398	0.0854749	not
ENSECAG00000048525	-3.54836	-1.83961	3.2255	0.0725068	1	MFGE8	BH	glm	control_MFGE8	0.008	0	0.279398	0.0854749	not
ENSECAG00000050021	-3.54836	-1.83961	3.2255	0.0725068	1	MFGE8	BH	glm	control_MFGE8	0.006	0	0.279398	0.0854749	not
ENSECAG00000044737	-3.54836	-1.83961	3.2255	0.0725068	1	MFGE8	BH	glm	control_MFGE8	0.008	0	0.279398	0.0854749	not
ADGRG7	-3.54836	-1.83961	3.2255	0.0725068	1	MFGE8	BH	glm	control_MFGE8	0.003	0	0.279398	0.0854749	not
ZPLD1	-3.54836	-1.83961	3.2255	0.0725068	1	MFGE8	BH	glm	control_MFGE8	0.003	0	0.279398	0.0854749	not
TDRD9	-3.54836	-1.83961	3.2255	0.0725068	1	MFGE8	BH	glm	control_MFGE8	0.006	0	0.279398	0.0854749	not
GRID2IP	-3.54836	-1.83961	3.2255	0.0725068	1	MFGE8	BH	glm	control_MFGE8	0.006	0	0.279398	0.0854749	not
ENSECAG00000052479	-3.54836	-1.83961	3.2255	0.0725068	1	MFGE8	BH	glm	control_MFGE8	0.008	0	0.279398	0.0854749	not
ENSECAG00000038924	-2.11482	-1.27335	3.22407	0.07257	1	MFGE8	BH	glm	control_MFGE8	0.017	0.003	0.413698	0.230875	not
CAMK1D	-0.459292	5.11204	3.22361	0.0725905	1	MFGE8	BH	glm	control_MFGE8	0.645	0.512	34.5841	0.727343	not
MMP11	0.525521	3.3315	3.21894	0.0727977	1	MFGE8	BH	glm	control_MFGE8	0.339	0.362	10.0666	1.43945	not
PFDN4	-0.387477	6.28311	3.21842	0.0728209	1	MFGE8	BH	glm	control_MFGE8	0.976	0.926	77.8759	0.764465	not
ENSECAG00000033054	-0.994647	0.124827	3.21551	0.0729507	1	MFGE8	BH	glm	control_MFGE8	0.055	0.026	1.09038	0.501859	not
PAWR	-0.367025	6.73692	3.2123	0.0730939	1	MFGE8	BH	glm	control_MFGE8	0.944	0.933	106.663	0.77538	not
DBI	-0.348254	7.37461	3.21059	0.0731702	1	MFGE8	BH	glm	control_MFGE8	0.997	0.997	165.951	0.785534	not
ENSECAG00000058311	-0.470976	4.35652	3.20719	0.0733226	1	MFGE8	BH	glm	control_MFGE8	0.712	0.507	20.4854	0.721476	not
VCAN	-0.483899	9.39352	3.68585	0.0733759	1	MFGE8	BH	glm	control_MFGE8	0.997	0.989	672.56	0.715042	not
ENSECAG00000048676	-0.497041	3.88943	3.20518	0.0734125	1	MFGE8	BH	glm	control_MFGE8	0.456	0.311	14.8196	0.708559	not
FOSL1	-0.501879	3.86446	3.20076	0.0736113	1	MFGE8	BH	glm	control_MFGE8	0.502	0.348	14.5653	0.706187	not
KLF2	0.342991	7.63759	3.19979	0.0736551	1	MFGE8	BH	glm	control_MFGE8	0.945	0.927	199.133	1.26838	not
NDRG2	0.553368	2.81281	3.19776	0.0737462	1	MFGE8	BH	glm	control_MFGE8	0.256	0.282	7.02652	1.46751	not
ZNF649	-1.71147	-1.00681	3.19587	0.0738317	1	MFGE8	BH	glm	control_MFGE8	0.023	0.005	0.497646	0.305349	not
FRMPD3	-0.697747	1.34073	3.19442	0.0738969	1	MFGE8	BH	glm	control_MFGE8	0.112	0.06	2.53279	0.616534	not
DNAH14	0.959176	0.161231	3.18713	0.0742275	1	MFGE8	BH	glm	control_MFGE8	0.035	0.048	1.11824	1.9442	not
NDUFAF3	0.365808	6.79487	3.18148	0.0744842	1	MFGE8	BH	glm	control_MFGE8	0.994	0.995	111.035	1.2886	not
LRRC23	1.08247	-0.146281	3.17814	0.0746369	1	MFGE8	BH	glm	control_MFGE8	0.024	0.04	0.903577	2.11765	not
ENSECAG00000033757	1.24778	-0.487723	3.1763	0.0747206	1	MFGE8	BH	glm	control_MFGE8	0.017	0.032	0.71315	2.37476	not
APOD	0.485916	4.42215	3.1743	0.0748125	1	MFGE8	BH	glm	control_MFGE8	0.571	0.625	21.4388	1.40048	not
KEL	-0.817368	0.696438	3.16875	0.075067	1	MFGE8	BH	glm	control_MFGE8	0.076	0.041	1.6205	0.567476	not
RBM19	-0.52421	3.08237	3.16666	0.0751629	1	MFGE8	BH	glm	control_MFGE8	0.362	0.233	8.47006	0.69534	not
ENSECAG00000008243	-0.32635	7.64948	3.16207	0.0753747	1	MFGE8	BH	glm	control_MFGE8	1	1	200.781	0.797552	not
SCUBE2	1.28825	-0.559977	3.16118	0.0754159	1	MFGE8	BH	glm	control_MFGE8	0.014	0.03	0.678313	2.44232	not
RPL18A	0.209425	11.9084	3.15738	0.0755913	1	MFGE8	BH	glm	control_MFGE8	1	1	3843.95	1.15623	not
TLE2	-0.406731	5.85137	3.1527	0.075809	1	MFGE8	BH	glm	control_MFGE8	0.955	0.892	57.735	0.754331	not
RFX3	-0.432499	5.35034	3.15194	0.0758498	1	MFGE8	BH	glm	control_MFGE8	0.645	0.599	40.7956	0.740977	not
HDHD5	0.603408	2.03894	3.14719	0.0760648	1	MFGE8	BH	glm	control_MFGE8	0.147	0.181	4.10944	1.5193	not
TRIM45	0.653336	1.54846	3.14103	0.0763525	1	MFGE8	BH	glm	control_MFGE8	0.106	0.134	2.92505	1.5728	not
PCDHGC5	-0.46985	4.34943	3.13671	0.076555	1	MFGE8	BH	glm	control_MFGE8	0.673	0.53	20.385	0.72204	not
RPS6KA5	0.50772	3.5167	3.13664	0.0765584	1	MFGE8	BH	glm	control_MFGE8	0.282	0.311	11.4455	1.4218	not
DARS1	-0.392357	6.08299	3.13053	0.076846	1	MFGE8	BH	glm	control_MFGE8	0.941	0.87	67.7894	0.761884	not
PLTP	0.388309	6.32388	3.12784	0.0769726	1	MFGE8	BH	glm	control_MFGE8	0.939	0.927	80.1085	1.30886	not
KIF5A	-0.690494	1.31186	3.12441	0.0771349	1	MFGE8	BH	glm	control_MFGE8	0.123	0.071	2.48261	0.619642	not
MGAT4C	1.53364	-0.912278	3.12114	0.0772899	1	MFGE8	BH	glm	control_MFGE8	0.005	0.015	0.531346	2.89516	not
ENSECAG00000018135	-0.566138	2.53609	3.12039	0.0773254	1	MFGE8	BH	glm	control_MFGE8	0.235	0.137	5.80015	0.675422	not
SCT	1.38694	-0.725305	3.11899	0.0773918	1	MFGE8	BH	glm	control_MFGE8	0.012	0.023	0.604869	2.61523	not
DDX1	-0.381254	6.3572	3.11546	0.0775596	1	MFGE8	BH	glm	control_MFGE8	0.977	0.941	81.9797	0.76777	not
CLDN1	-0.722349	1.09975	3.11463	0.0775994	1	MFGE8	BH	glm	control_MFGE8	0.061	0.037	2.14318	0.60611	not
RAB39A	-2.17147	-1.37867	3.11158	0.0777448	1	MFGE8	BH	glm	control_MFGE8	0.015	0.003	0.384572	0.221984	not
DCTN6	-0.391374	6.10999	3.11074	0.0777849	1	MFGE8	BH	glm	control_MFGE8	0.962	0.863	69.0701	0.762403	not
ENSECAG00000047142	-0.411897	5.64022	3.11034	0.0778039	1	MFGE8	BH	glm	control_MFGE8	0.871	0.764	49.8741	0.751634	not
LRP11	0.770471	0.842754	3.11023	0.0778091	1	MFGE8	BH	glm	control_MFGE8	0.061	0.081	1.79347	1.70583	not
CCDC153	0.938724	0.178836	3.10423	0.0780965	1	MFGE8	BH	glm	control_MFGE8	0.035	0.047	1.13197	1.91683	not
PAPPA	0.422566	5.46831	3.1017	0.0782178	1	MFGE8	BH	glm	control_MFGE8	0.603	0.516	44.2716	1.34031	not
C1H10orf71	3.44148	-1.91172	3.10047	0.0782767	1	MFGE8	BH	glm	control_MFGE8	0	0.005	0.265775	10.864	not
ENSECAG00000060000	3.44148	-1.91172	3.10047	0.0782767	1	MFGE8	BH	glm	control_MFGE8	0	0.005	0.265775	10.864	not
LANCL3	3.44148	-1.91172	3.10047	0.0782767	1	MFGE8	BH	glm	control_MFGE8	0	0.003	0.265775	10.864	not
ENSECAG00000052914	3.44148	-1.91172	3.10047	0.0782767	1	MFGE8	BH	glm	control_MFGE8	0	0.005	0.265775	10.864	not
MAPK4	3.44148	-1.91172	3.10047	0.0782767	1	MFGE8	BH	glm	control_MFGE8	0	0.005	0.265775	10.864	not
ENSECAG00000054152	3.44148	-1.91172	3.10047	0.0782767	1	MFGE8	BH	glm	control_MFGE8	0	0.005	0.265775	10.864	not
CIB4	3.44148	-1.91172	3.10047	0.0782767	1	MFGE8	BH	glm	control_MFGE8	0	0.004	0.265775	10.864	not
CLEC2D	3.44148	-1.91172	3.10047	0.0782767	1	MFGE8	BH	glm	control_MFGE8	0	0.004	0.265775	10.864	not
ENSECAG00000058340	3.44148	-1.91172	3.10047	0.0782767	1	MFGE8	BH	glm	control_MFGE8	0	0.004	0.265775	10.864	not
MAMSTR	3.44148	-1.91172	3.10047	0.0782767	1	MFGE8	BH	glm	control_MFGE8	0	0.005	0.265775	10.864	not
SCN9A	3.44148	-1.91172	3.10047	0.0782767	1	MFGE8	BH	glm	control_MFGE8	0	0.003	0.265775	10.864	not
GCM1	3.44148	-1.91172	3.10047	0.0782767	1	MFGE8	BH	glm	control_MFGE8	0	0.005	0.265775	10.864	not
GNMT	3.44148	-1.91172	3.10047	0.0782767	1	MFGE8	BH	glm	control_MFGE8	0	0.005	0.265775	10.864	not
C24H14orf39	3.44148	-1.91172	3.10047	0.0782767	1	MFGE8	BH	glm	control_MFGE8	0	0.005	0.265775	10.864	not
NEIL3	3.44148	-1.91172	3.10047	0.0782767	1	MFGE8	BH	glm	control_MFGE8	0	0.003	0.265775	10.864	not
TNNT2	3.44148	-1.91172	3.10047	0.0782767	1	MFGE8	BH	glm	control_MFGE8	0	0.005	0.265775	10.864	not
SEC24C	-0.496986	3.61871	3.09695	0.078446	1	MFGE8	BH	glm	control_MFGE8	0.512	0.352	12.284	0.708586	not
SYT5	0.683401	1.3148	3.08968	0.0787975	1	MFGE8	BH	glm	control_MFGE8	0.085	0.103	2.48767	1.60592	not
GLCCI1	0.577512	2.26336	3.08814	0.0788719	1	MFGE8	BH	glm	control_MFGE8	0.141	0.153	4.80107	1.49227	not
ENSECAG00000045974	-0.629551	1.71757	3.08258	0.0791422	1	MFGE8	BH	glm	control_MFGE8	0.159	0.09	3.28881	0.646378	not
RENBP	0.6773	1.34002	3.08001	0.0792672	1	MFGE8	BH	glm	control_MFGE8	0.091	0.108	2.53154	1.59914	not
SNRPG	-0.379974	6.37958	3.07741	0.0793939	1	MFGE8	BH	glm	control_MFGE8	0.992	0.941	83.2616	0.768452	not
TMEFF2	2.10384	-1.29521	3.07712	0.0794081	1	MFGE8	BH	glm	control_MFGE8	0.003	0.012	0.407477	4.29852	not
GULP1	-0.480956	3.68902	3.07503	0.0795105	1	MFGE8	BH	glm	control_MFGE8	0.415	0.286	12.8975	0.716503	not
VPS37D	0.922159	0.244038	3.07447	0.0795378	1	MFGE8	BH	glm	control_MFGE8	0.033	0.053	1.1843	1.89495	not
HAGH	0.402314	5.76314	3.06964	0.0797745	1	MFGE8	BH	glm	control_MFGE8	0.905	0.888	54.3096	1.32163	not
ENSECAG00000016165	1.90949	-1.2741	3.06824	0.0798429	1	MFGE8	BH	glm	control_MFGE8	0.005	0.015	0.413483	3.75677	not
TEKT3	1.90949	-1.2741	3.06824	0.0798429	1	MFGE8	BH	glm	control_MFGE8	0.005	0.015	0.413483	3.75677	not
HERC4	-0.365246	6.67989	3.06681	0.0799132	1	MFGE8	BH	glm	control_MFGE8	0.971	0.955	102.529	0.776337	not
RPL13	0.20232	12.1253	3.04235	0.0811257	1	MFGE8	BH	glm	control_MFGE8	1	1	4467.57	1.15055	not
FJX1	-0.493255	3.87292	3.04113	0.0811865	1	MFGE8	BH	glm	control_MFGE8	0.547	0.367	14.6509	0.71042	not
SPON2	0.270641	9.00168	3.03975	0.0812558	1	MFGE8	BH	glm	control_MFGE8	0.998	1	512.597	1.20634	not
PNRC1	-0.380677	6.42945	3.03092	0.0816989	1	MFGE8	BH	glm	control_MFGE8	0.979	0.923	86.1902	0.768077	not
GTF2A2	-0.376341	6.33264	3.03085	0.0817023	1	MFGE8	BH	glm	control_MFGE8	0.983	0.932	80.5961	0.770389	not
ENSECAG00000024071	0.364513	6.7018	3.02948	0.0817712	1	MFGE8	BH	glm	control_MFGE8	0.989	0.975	104.098	1.28745	not
MPC1	0.397752	5.65994	3.02879	0.0818061	1	MFGE8	BH	glm	control_MFGE8	0.888	0.837	50.5606	1.31745	not
PLD6	-2.46638	-1.49383	3.01897	0.0823029	1	MFGE8	BH	glm	control_MFGE8	0.012	0.001	0.355068	0.180944	not
SLC34A2	2.52987	-1.62185	3.01811	0.0823466	1	MFGE8	BH	glm	control_MFGE8	0.002	0.008	0.324918	5.77519	not
DYSF	2.52987	-1.62185	3.01811	0.0823466	1	MFGE8	BH	glm	control_MFGE8	0.002	0.005	0.324918	5.77519	not
CD7	2.52987	-1.62185	3.01811	0.0823466	1	MFGE8	BH	glm	control_MFGE8	0.002	0.01	0.324918	5.77519	not
VSTM2L	2.52987	-1.62185	3.01811	0.0823466	1	MFGE8	BH	glm	control_MFGE8	0.002	0.008	0.324918	5.77519	not
PPFIA2	2.52987	-1.62185	3.01811	0.0823466	1	MFGE8	BH	glm	control_MFGE8	0.002	0.008	0.324918	5.77519	not
ENSECAG00000052631	0.93994	0.170746	3.01627	0.0824398	1	MFGE8	BH	glm	control_MFGE8	0.033	0.053	1.12564	1.91845	not
TGFBR1	-0.470673	4.10537	3.01586	0.0824607	1	MFGE8	BH	glm	control_MFGE8	0.558	0.449	17.2123	0.721628	not
ENSECAG00000008542	0.182865	13.552	3.01343	0.0825848	1	MFGE8	BH	glm	control_MFGE8	1	1	12010.7	1.13514	not
C1H15orf48	-0.92824	0.231641	3.01171	0.0826723	1	MFGE8	BH	glm	control_MFGE8	0.061	0.026	1.17417	0.525499	not
MORN4	0.684256	1.25553	3.00791	0.0828664	1	MFGE8	BH	glm	control_MFGE8	0.076	0.101	2.38755	1.60687	not
RPL3	0.201361	12.1151	3.00436	0.0830477	1	MFGE8	BH	glm	control_MFGE8	1	1	4436.13	1.14978	not
AMOTL2	-0.355318	6.80085	3.00312	0.0831113	1	MFGE8	BH	glm	control_MFGE8	0.973	0.933	111.496	0.781697	not
TSGA13	-0.5897	2.00563	3.00304	0.0831163	1	MFGE8	BH	glm	control_MFGE8	0.121	0.071	4.01565	0.664481	not
DTL	-0.77813	0.77583	2.99656	0.0834487	1	MFGE8	BH	glm	control_MFGE8	0.07	0.042	1.71217	0.583122	not
RBIS	-0.355846	6.75721	2.99356	0.0836032	1	MFGE8	BH	glm	control_MFGE8	0.995	0.96	108.174	0.781411	not
ZNF140	0.614173	1.78269	2.9916	0.0837047	1	MFGE8	BH	glm	control_MFGE8	0.124	0.16	3.44067	1.53068	not
COL15A1	-0.397424	5.62998	2.98673	0.0839566	1	MFGE8	BH	glm	control_MFGE8	0.809	0.696	49.5214	0.759213	not
ABI3BP	-0.349327	7.08496	2.98534	0.0840289	1	MFGE8	BH	glm	control_MFGE8	0.958	0.884	135.764	0.78495	not
DNAI7	0.943183	0.130974	2.98215	0.0841945	1	MFGE8	BH	glm	control_MFGE8	0.029	0.044	1.09503	1.92277	not
PLLP	0.863612	0.388352	2.97804	0.0844085	1	MFGE8	BH	glm	control_MFGE8	0.038	0.052	1.3089	1.81959	not
SH3PXD2B	-0.38741	6.10958	2.97728	0.0844482	1	MFGE8	BH	glm	control_MFGE8	0.912	0.815	69.0503	0.764501	not
ENSECAG00000057834	-0.545496	2.62881	2.97334	0.0846541	1	MFGE8	BH	glm	control_MFGE8	0.226	0.151	6.18514	0.685156	not
LRRC34	2.12305	-1.4375	2.97288	0.0846783	1	MFGE8	BH	glm	control_MFGE8	0.003	0.011	0.369206	4.35615	not
ENSECAG00000024656	-0.917547	0.24268	2.96319	0.085187	1	MFGE8	BH	glm	control_MFGE8	0.067	0.027	1.18319	0.529408	not
SLC47A1	-0.887887	0.327553	2.96286	0.0852043	1	MFGE8	BH	glm	control_MFGE8	0.059	0.032	1.25488	0.540405	not
TENT5C	1.06635	-0.181141	2.96171	0.0852652	1	MFGE8	BH	glm	control_MFGE8	0.02	0.04	0.882005	2.09413	not
TFRC	-0.431727	4.70595	2.96165	0.0852683	1	MFGE8	BH	glm	control_MFGE8	0.676	0.463	26.0994	0.741374	not
SLC9A9	0.585413	1.92054	2.95946	0.0853834	1	MFGE8	BH	glm	control_MFGE8	0.105	0.115	3.78564	1.50047	not
PDPN	-0.331482	7.20572	2.95875	0.0854213	1	MFGE8	BH	glm	control_MFGE8	0.982	0.911	147.618	0.79472	not
ENSECAG00000049588	-2.06149	-1.33648	2.95825	0.0854478	1	MFGE8	BH	glm	control_MFGE8	0.017	0.003	0.395985	0.239568	not
ENSECAG00000057735	-2.06149	-1.33648	2.95825	0.0854478	1	MFGE8	BH	glm	control_MFGE8	0.017	0.003	0.395985	0.239568	not
IDH3A	-0.411469	5.39456	2.95134	0.0858136	1	MFGE8	BH	glm	control_MFGE8	0.889	0.711	42.0653	0.751858	not
ADRB3	-0.784787	0.712633	2.95038	0.0858648	1	MFGE8	BH	glm	control_MFGE8	0.086	0.041	1.63879	0.580438	not
ENSECAG00000049296	-0.468295	4.11139	2.94913	0.0859312	1	MFGE8	BH	glm	control_MFGE8	0.617	0.452	17.2843	0.722818	not
LOXL1	0.304619	7.98649	2.94584	0.0861064	1	MFGE8	BH	glm	control_MFGE8	1	1	253.614	1.23509	not
SLC6A17	-0.502576	3.22332	2.9441	0.0861988	1	MFGE8	BH	glm	control_MFGE8	0.376	0.255	9.33937	0.705845	not
EEPD1	-0.460494	4.26297	2.94304	0.0862556	1	MFGE8	BH	glm	control_MFGE8	0.526	0.418	19.1992	0.726738	not
CLSTN2	-1.24683	-0.513739	2.94267	0.0862752	1	MFGE8	BH	glm	control_MFGE8	0.027	0.012	0.700405	0.421374	not
GALNT18	-0.933783	0.178106	2.93659	0.0866008	1	MFGE8	BH	glm	control_MFGE8	0.039	0.027	1.1314	0.523484	not
ENSECAG00000056203	0.528154	2.74376	2.93458	0.0867082	1	MFGE8	BH	glm	control_MFGE8	0.23	0.26	6.69812	1.44208	not
MNDA	-0.597811	1.81249	2.93175	0.0868606	1	MFGE8	BH	glm	control_MFGE8	0.114	0.071	3.51247	0.660756	not
MRGPRF	0.408278	5.51736	2.93141	0.086879	1	MFGE8	BH	glm	control_MFGE8	0.797	0.812	45.8025	1.3271	not
CFAP54	0.482297	3.77561	2.92858	0.0870312	1	MFGE8	BH	glm	control_MFGE8	0.364	0.382	13.6953	1.39697	not
CA13	-0.399012	5.47193	2.92855	0.0870329	1	MFGE8	BH	glm	control_MFGE8	0.826	0.703	44.3829	0.758378	not
RAB21	-0.400139	5.59399	2.92349	0.0873059	1	MFGE8	BH	glm	control_MFGE8	0.914	0.81	48.3012	0.757785	not
FKBP1B	0.784641	0.651485	2.92293	0.0873364	1	MFGE8	BH	glm	control_MFGE8	0.047	0.067	1.57078	1.72266	not
RPL29	0.212999	11.1694	2.91858	0.0875721	1	MFGE8	BH	glm	control_MFGE8	1	1	2303.14	1.1591	not
RPS12	0.198823	12.0772	2.91821	0.0875922	1	MFGE8	BH	glm	control_MFGE8	1	1	4321.26	1.14776	not
DDIT4L	1.58862	-1.03766	2.91716	0.0876491	1	MFGE8	BH	glm	control_MFGE8	0.008	0.019	0.487117	3.00762	not
JAKMIP1	1.58862	-1.03766	2.91716	0.0876491	1	MFGE8	BH	glm	control_MFGE8	0.008	0.018	0.487117	3.00762	not
C13H16orf96	-1.02877	-0.0820657	2.9152	0.0877559	1	MFGE8	BH	glm	control_MFGE8	0.045	0.021	0.944704	0.490129	not
PCOLCE2	-0.422019	4.8627	2.91352	0.0878474	1	MFGE8	BH	glm	control_MFGE8	0.744	0.605	29.0951	0.746379	not
CPNE1	0.38614	6.32702	2.90884	0.0881023	1	MFGE8	BH	glm	control_MFGE8	0.967	0.968	80.2829	1.30689	not
DES	0.248074	9.76675	2.90723	0.0881906	1	MFGE8	BH	glm	control_MFGE8	1	1	871.136	1.18762	not
CCDC47	-0.359573	6.57439	2.90557	0.0882814	1	MFGE8	BH	glm	control_MFGE8	0.989	0.944	95.299	0.779395	not
ENSECAG00000058513	0.690674	1.12613	2.90502	0.0883113	1	MFGE8	BH	glm	control_MFGE8	0.076	0.1	2.18273	1.61404	not
RPL7	0.203341	11.7249	2.90096	0.0885343	1	MFGE8	BH	glm	control_MFGE8	1	1	3384.89	1.15136	not
FCHO1	1.41144	-0.834757	2.90053	0.0885576	1	MFGE8	BH	glm	control_MFGE8	0.011	0.022	0.560678	2.66003	not
OTOGL	1.41144	-0.834757	2.90053	0.0885576	1	MFGE8	BH	glm	control_MFGE8	0.009	0.021	0.560678	2.66003	not
SQLE	-0.35785	6.50192	2.8998	0.0885978	1	MFGE8	BH	glm	control_MFGE8	0.891	0.847	90.6304	0.780327	not
CLDN5	1.3385	-0.715225	2.89954	0.0886118	1	MFGE8	BH	glm	control_MFGE8	0.012	0.021	0.60911	2.52888	not
ENSECAG00000057471	0.484741	3.42519	2.89781	0.0887071	1	MFGE8	BH	glm	control_MFGE8	0.206	0.23	10.742	1.39933	not
RPL26L1	-0.483901	3.51486	2.89574	0.0888215	1	MFGE8	BH	glm	control_MFGE8	0.458	0.308	11.4308	0.715042	not
C1QTNF12	-0.696655	1.1245	2.8954	0.0888399	1	MFGE8	BH	glm	control_MFGE8	0.112	0.06	2.18027	0.617001	not
CENPB	0.410281	5.53325	2.8954	0.0888433	1	MFGE8	BH	glm	control_MFGE8	0.882	0.832	46.3101	1.32894	not
PRSS38	0.55476	2.32071	2.89527	0.088847	1	MFGE8	BH	glm	control_MFGE8	0.168	0.184	4.99579	1.46892	not
CA11	0.703619	1.05886	2.89373	0.0889322	1	MFGE8	BH	glm	control_MFGE8	0.071	0.09	2.08329	1.62859	not
TMBIM4	-0.284297	8.38807	2.8912	0.089072	1	MFGE8	BH	glm	control_MFGE8	1	1	335.013	0.821141	not
CHCHD2	0.257679	9.18572	2.89103	0.0890812	1	MFGE8	BH	glm	control_MFGE8	1	1	582.339	1.19555	not
ENSECAG00000044741	-0.512455	3.02161	2.89075	0.0890965	1	MFGE8	BH	glm	control_MFGE8	0.314	0.201	8.12072	0.701029	not
ENSECAG00000054688	-0.958817	0.0855796	2.89049	0.0891111	1	MFGE8	BH	glm	control_MFGE8	0.055	0.025	1.06111	0.514479	not
CYP2C107	-0.881441	0.327761	2.88831	0.0892319	1	MFGE8	BH	glm	control_MFGE8	0.052	0.025	1.25506	0.542825	not
ZDHHC8	-0.583732	1.95954	2.88552	0.0893867	1	MFGE8	BH	glm	control_MFGE8	0.197	0.121	3.88937	0.667235	not
CLMP	-0.344508	6.91419	2.88382	0.0894809	1	MFGE8	BH	glm	control_MFGE8	0.977	0.934	120.608	0.787576	not
ASB15	-3.68486	-1.98686	2.88371	0.0894867	1	MFGE8	BH	glm	control_MFGE8	0.003	0	0.252288	0.0777584	not
TCF21	1.15924	-0.440662	2.87404	0.0900258	1	MFGE8	BH	glm	control_MFGE8	0.017	0.023	0.736797	2.2334	not
A1BG	0.581268	2.04839	2.87021	0.0902402	1	MFGE8	BH	glm	control_MFGE8	0.13	0.158	4.13644	1.49616	not
TMEM71	1.05823	-0.207331	2.86944	0.0902836	1	MFGE8	BH	glm	control_MFGE8	0.023	0.037	0.866138	2.08238	not
PEG10	0.444799	4.55219	2.86912	0.0903015	1	MFGE8	BH	glm	control_MFGE8	0.427	0.43	23.461	1.36112	not
CANT1	-0.527194	2.61602	2.86755	0.0903894	1	MFGE8	BH	glm	control_MFGE8	0.298	0.196	6.13056	0.693903	not
PIGW	-0.477474	3.72012	2.86678	0.0904331	1	MFGE8	BH	glm	control_MFGE8	0.48	0.344	13.1785	0.718234	not
ENSECAG00000050141	-0.829906	0.47838	2.86494	0.0905362	1	MFGE8	BH	glm	control_MFGE8	0.079	0.037	1.39318	0.562566	not
MBOAT4	0.958107	0.0308319	2.86269	0.0906632	1	MFGE8	BH	glm	control_MFGE8	0.029	0.045	1.0216	1.94276	not
HTR7	-0.676623	1.22373	2.85957	0.0908388	1	MFGE8	BH	glm	control_MFGE8	0.1	0.047	2.33549	0.625628	not
LRATD1	-1.19495	-0.387448	2.85613	0.0910337	1	MFGE8	BH	glm	control_MFGE8	0.03	0.012	0.764481	0.436802	not
PALMD	-0.420279	5.60212	2.85433	0.0911354	1	MFGE8	BH	glm	control_MFGE8	0.792	0.653	48.5742	0.74728	not
SLC2A4RG	0.422197	5.14499	2.85262	0.0912322	1	MFGE8	BH	glm	control_MFGE8	0.78	0.775	35.3831	1.33997	not
WDHD1	-0.609404	1.66266	2.84191	0.0918425	1	MFGE8	BH	glm	control_MFGE8	0.123	0.077	3.166	0.655468	not
SNAP25	-1.03253	-0.130298	2.84178	0.0918498	1	MFGE8	BH	glm	control_MFGE8	0.032	0.014	0.913643	0.488851	not
ZSWIM6	-0.34604	6.87453	2.84076	0.0919082	1	MFGE8	BH	glm	control_MFGE8	0.971	0.875	117.338	0.786741	not
LEMD3	-0.423936	4.81424	2.83926	0.0919938	1	MFGE8	BH	glm	control_MFGE8	0.73	0.592	28.1339	0.745388	not
XYLT2	0.596032	1.81298	2.83488	0.092245	1	MFGE8	BH	glm	control_MFGE8	0.138	0.163	3.51367	1.51155	not
GNPNAT1	-0.36877	6.2761	2.83284	0.0923623	1	MFGE8	BH	glm	control_MFGE8	0.983	0.926	77.4984	0.774442	not
HSD17B11	0.482891	3.60565	2.83223	0.0923972	1	MFGE8	BH	glm	control_MFGE8	0.406	0.43	12.1733	1.39754	not
ENSECAG00000049390	-1.79249	-1.18557	2.8304	0.0925026	1	MFGE8	BH	glm	control_MFGE8	0.02	0.004	0.439651	0.288674	not
MAML3	0.457987	4.07289	2.83017	0.0925158	1	MFGE8	BH	glm	control_MFGE8	0.335	0.381	16.8292	1.37362	not
BEND6	0.45976	4.00637	2.82935	0.092563	1	MFGE8	BH	glm	control_MFGE8	0.471	0.473	16.0708	1.37531	not
STX3	0.456149	4.07119	2.82789	0.0926474	1	MFGE8	BH	glm	control_MFGE8	0.492	0.515	16.8094	1.37187	not
ETV4	-0.748335	0.791382	2.82767	0.0926599	1	MFGE8	BH	glm	control_MFGE8	0.088	0.037	1.73073	0.59529	not
ST6GAL2	-0.363166	6.35779	2.82725	0.0926845	1	MFGE8	BH	glm	control_MFGE8	0.909	0.8	82.0138	0.777457	not
PAPSS2	-0.43552	4.76901	2.81513	0.0933868	1	MFGE8	BH	glm	control_MFGE8	0.691	0.496	27.2656	0.739427	not
INPP4B	-0.475501	3.43878	2.81142	0.0936028	1	MFGE8	BH	glm	control_MFGE8	0.27	0.214	10.8436	0.719217	not
LRRC75B	1.05634	-0.255972	2.80732	0.0938423	1	MFGE8	BH	glm	control_MFGE8	0.023	0.037	0.837423	2.07965	not
TRNP1	0.548781	2.25428	2.80715	0.0938523	1	MFGE8	BH	glm	control_MFGE8	0.171	0.199	4.77095	1.46285	not
BOC	0.597509	1.76506	2.80507	0.0939741	1	MFGE8	BH	glm	control_MFGE8	0.124	0.145	3.39888	1.5131	not
PODXL2	0.733319	0.819699	2.80044	0.0942457	1	MFGE8	BH	glm	control_MFGE8	0.065	0.07	1.76504	1.66246	not
COL24A1	-1.07526	-0.247752	2.79906	0.0943268	1	MFGE8	BH	glm	control_MFGE8	0.026	0.015	0.842207	0.474585	not
LEF1	-0.532546	2.55347	2.79885	0.0943394	1	MFGE8	BH	glm	control_MFGE8	0.252	0.163	5.87044	0.691334	not
RPL6	0.195864	11.9838	2.79634	0.0944871	1	MFGE8	BH	glm	control_MFGE8	1	1	4050.37	1.14541	not
ENSECAG00000029352	0.485284	3.30424	2.79203	0.0947414	1	MFGE8	BH	glm	control_MFGE8	0.35	0.353	9.87812	1.39986	not
TLNRD1	-0.419815	5.0006	2.79102	0.0948013	1	MFGE8	BH	glm	control_MFGE8	0.777	0.627	32.0134	0.74752	not
GATA5	1.22238	-0.591975	2.78674	0.0950549	1	MFGE8	BH	glm	control_MFGE8	0.014	0.026	0.663434	2.33332	not
ENSECAG00000039540	0.441553	4.32053	2.78487	0.0951656	1	MFGE8	BH	glm	control_MFGE8	0.585	0.615	19.9806	1.35807	not
BMPR1B	-0.593694	1.72441	2.78412	0.0952106	1	MFGE8	BH	glm	control_MFGE8	0.095	0.068	3.30446	0.662644	not
NTMT2	-0.976553	-0.0357497	2.77522	0.0957411	1	MFGE8	BH	glm	control_MFGE8	0.048	0.023	0.975525	0.508192	not
SLC4A3	0.638346	1.3862	2.77513	0.095746	1	MFGE8	BH	glm	control_MFGE8	0.098	0.115	2.6139	1.55654	not
ZSCAN31	0.651743	1.27748	2.77378	0.095827	1	MFGE8	BH	glm	control_MFGE8	0.085	0.103	2.42416	1.57107	not
ACTR2	-0.330476	7.16249	2.77271	0.095891	1	MFGE8	BH	glm	control_MFGE8	0.992	0.967	143.26	0.795274	not
FOSB	-0.466342	3.95623	2.77209	0.0959282	1	MFGE8	BH	glm	control_MFGE8	0.376	0.279	15.5218	0.723797	not
CGA	-0.510643	4.56326	2.85117	0.0960128	1	MFGE8	BH	glm	control_MFGE8	0.374	0.225	23.6417	0.70191	not
HSPB6	0.324104	7.40935	2.76987	0.0960615	1	MFGE8	BH	glm	control_MFGE8	0.992	0.993	169.995	1.25189	not
SLC27A6	1.20478	-0.548571	2.76794	0.0961774	1	MFGE8	BH	glm	control_MFGE8	0.015	0.029	0.683697	2.30501	not
THEG	0.934287	0.063129	2.76776	0.0961877	1	MFGE8	BH	glm	control_MFGE8	0.03	0.047	1.04473	1.91095	not
ENSECAG00000011096	0.711962	0.920776	2.76741	0.096209	1	MFGE8	BH	glm	control_MFGE8	0.065	0.085	1.89313	1.63803	not
NUDCD1	-0.466669	3.74409	2.76301	0.0964736	1	MFGE8	BH	glm	control_MFGE8	0.548	0.367	13.3993	0.723633	not
PXDC1	-0.467333	3.74598	2.7619	0.0965408	1	MFGE8	BH	glm	control_MFGE8	0.521	0.355	13.4169	0.7233	not
ENSECAG00000029848	0.427519	4.86109	2.75708	0.0968319	1	MFGE8	BH	glm	control_MFGE8	0.729	0.732	29.0626	1.34492	not
PGR	0.417573	5.14048	2.75612	0.0968902	1	MFGE8	BH	glm	control_MFGE8	0.733	0.734	35.2728	1.33568	not
IFT172	0.573474	1.91562	2.7544	0.0969945	1	MFGE8	BH	glm	control_MFGE8	0.132	0.16	3.77276	1.4881	not
ENSECAG00000029050	1.81932	-1.264	2.7542	0.0970064	1	MFGE8	BH	glm	control_MFGE8	0.005	0.015	0.416387	3.52915	not
MIDEAS	-0.484288	3.31623	2.75404	0.0970165	1	MFGE8	BH	glm	control_MFGE8	0.409	0.26	9.96061	0.71485	not
TSTD2	-0.440418	4.28762	2.752	0.0971401	1	MFGE8	BH	glm	control_MFGE8	0.647	0.468	19.53	0.736921	not
USP27X	0.756571	0.682275	2.75183	0.0971506	1	MFGE8	BH	glm	control_MFGE8	0.056	0.074	1.60467	1.68947	not
CCNB1	0.670309	1.14469	2.75025	0.0972464	1	MFGE8	BH	glm	control_MFGE8	0.08	0.097	2.21099	1.59141	not
TMEM39A	-0.411014	5.24201	2.74934	0.0973017	1	MFGE8	BH	glm	control_MFGE8	0.856	0.721	37.8446	0.752094	not
HSPB2	0.51075	2.71871	2.74725	0.0974292	1	MFGE8	BH	glm	control_MFGE8	0.223	0.245	6.58283	1.42479	not
GPR52	-0.914779	0.144677	2.7455	0.0975361	1	MFGE8	BH	glm	control_MFGE8	0.062	0.025	1.10548	0.530425	not
EGFR	-0.402533	5.53432	2.74038	0.0978486	1	MFGE8	BH	glm	control_MFGE8	0.852	0.71	46.3445	0.756529	not
ADAT2	0.323849	7.20941	2.73827	0.0979782	1	MFGE8	BH	glm	control_MFGE8	0.998	0.992	147.996	1.25167	not
ENSECAG00000053072	0.607584	1.60436	2.73754	0.0980227	1	MFGE8	BH	glm	control_MFGE8	0.114	0.123	3.04062	1.52371	not
ENSECAG00000019402	-2.3977	-1.56592	2.7368	0.0980684	1	MFGE8	BH	glm	control_MFGE8	0.012	0.001	0.337763	0.189767	not
DCC	-2.3977	-1.56592	2.7368	0.0980684	1	MFGE8	BH	glm	control_MFGE8	0.012	0.001	0.337763	0.189767	not
ENSECAG00000053872	-2.3977	-1.56592	2.7368	0.0980684	1	MFGE8	BH	glm	control_MFGE8	0.012	0.001	0.337763	0.189767	not
ENSECAG00000051429	-2.3977	-1.56592	2.7368	0.0980684	1	MFGE8	BH	glm	control_MFGE8	0.012	0.001	0.337763	0.189767	not
ENSECAG00000033624	-2.3977	-1.56592	2.7368	0.0980684	1	MFGE8	BH	glm	control_MFGE8	0.008	0.001	0.337763	0.189767	not
SYT16	-2.3977	-1.56592	2.7368	0.0980684	1	MFGE8	BH	glm	control_MFGE8	0.009	0.001	0.337763	0.189767	not
USH2A	-2.3977	-1.56592	2.7368	0.0980684	1	MFGE8	BH	glm	control_MFGE8	0.011	0.001	0.337763	0.189767	not
ENSECAG00000046999	-2.3977	-1.56592	2.7368	0.0980684	1	MFGE8	BH	glm	control_MFGE8	0.012	0.001	0.337763	0.189767	not
CMTM8	1.253	-0.647003	2.73604	0.098115	1	MFGE8	BH	glm	control_MFGE8	0.014	0.025	0.638606	2.38336	not
ENSECAG00000034013	-0.977028	-0.0380066	2.73494	0.0981823	1	MFGE8	BH	glm	control_MFGE8	0.052	0.022	0.974	0.508025	not
ENSECAG00000047032	-0.478855	3.4657	2.73372	0.0982572	1	MFGE8	BH	glm	control_MFGE8	0.462	0.316	11.0479	0.717547	not
GRK3	-0.673168	1.14223	2.7303	0.098468	1	MFGE8	BH	glm	control_MFGE8	0.121	0.06	2.20722	0.627128	not
SUSD4	0.53843	2.24367	2.72815	0.0986006	1	MFGE8	BH	glm	control_MFGE8	0.109	0.105	4.73599	1.45239	not
MORN3	0.73054	0.780337	2.72779	0.0986231	1	MFGE8	BH	glm	control_MFGE8	0.061	0.078	1.71753	1.65926	not
IMP3	0.350753	6.44255	2.72612	0.098726	1	MFGE8	BH	glm	control_MFGE8	0.977	0.96	86.9763	1.27523	not
TMEM82	-1.06761	-0.271328	2.72392	0.0988621	1	MFGE8	BH	glm	control_MFGE8	0.044	0.018	0.828556	0.47711	not
GRIK5	0.667241	1.13658	2.72221	0.098968	1	MFGE8	BH	glm	control_MFGE8	0.079	0.093	2.19859	1.58803	not
EFNA3	1.6647	-1.17504	2.72112	0.0990359	1	MFGE8	BH	glm	control_MFGE8	0.006	0.016	0.442873	3.17047	not
LY6H	1.6647	-1.17504	2.72112	0.0990359	1	MFGE8	BH	glm	control_MFGE8	0.006	0.01	0.442873	3.17047	not
FAU	0.200682	11.475	2.71819	0.0992181	1	MFGE8	BH	glm	control_MFGE8	1	1	2846.5	1.14924	not
CCDC148	1.31061	-0.761237	2.71662	0.0993154	1	MFGE8	BH	glm	control_MFGE8	0.009	0.018	0.58999	2.48047	not
RIBC2	0.627426	1.4173	2.71594	0.0993578	1	MFGE8	BH	glm	control_MFGE8	0.097	0.115	2.67085	1.54481	not
TRAPPC3	0.370988	6.05876	2.71526	0.0994001	1	MFGE8	BH	glm	control_MFGE8	0.965	0.923	66.6603	1.29324	not
ARID3A	-0.460344	3.72605	2.71521	0.0994033	1	MFGE8	BH	glm	control_MFGE8	0.517	0.362	13.2328	0.726813	not
ENSECAG00000053670	0.904644	0.111136	2.71356	0.0995058	1	MFGE8	BH	glm	control_MFGE8	0.033	0.041	1.08008	1.87208	not
HDAC6	0.556172	2.12962	2.71356	0.0995063	1	MFGE8	BH	glm	control_MFGE8	0.167	0.197	4.37603	1.47036	not
ENSECAG00000024343	0.353407	6.55997	2.71338	0.0995173	1	MFGE8	BH	glm	control_MFGE8	0.959	0.944	94.3511	1.27757	not
HDX	-0.532383	2.4499	2.71308	0.0995359	1	MFGE8	BH	glm	control_MFGE8	0.174	0.096	5.46377	0.691412	not
KCNB2	-0.588173	1.90585	2.72132	0.0995704	1	MFGE8	BH	glm	control_MFGE8	0.044	0.026	3.74731	0.665185	not
SLC11A2	-0.463234	3.53944	2.70987	0.0997366	1	MFGE8	BH	glm	control_MFGE8	0.438	0.315	11.6272	0.725358	not
ZSCAN29	1.0371	-0.242787	2.70823	0.0998389	1	MFGE8	BH	glm	control_MFGE8	0.023	0.038	0.845111	2.0521	not
SIVA1	0.320587	7.34224	2.70516	0.100032	1	MFGE8	BH	glm	control_MFGE8	1	0.999	162.269	1.24884	not
AP1S1	0.329514	6.99781	2.7035	0.100136	1	MFGE8	BH	glm	control_MFGE8	0.992	0.981	127.806	1.25659	not
NPTX1	-0.726119	0.835609	2.70288	0.100175	1	MFGE8	BH	glm	control_MFGE8	0.086	0.049	1.78461	0.604528	not
NPAS1	0.646872	1.2509	2.70203	0.100228	1	MFGE8	BH	glm	control_MFGE8	0.083	0.104	2.3799	1.56577	not
DDX27	0.231334	9.76365	2.70047	0.100326	1	MFGE8	BH	glm	control_MFGE8	1	1	869.264	1.17392	not
CFAP210	0.4183	5.03737	2.69853	0.100448	1	MFGE8	BH	glm	control_MFGE8	0.495	0.512	32.8398	1.33635	not
MAGT1	-0.348064	6.56198	2.69658	0.100571	1	MFGE8	BH	glm	control_MFGE8	0.979	0.938	94.4826	0.785638	not
TBC1D24	0.832831	0.348741	2.69581	0.10062	1	MFGE8	BH	glm	control_MFGE8	0.041	0.058	1.27345	1.78118	not
THAP5	-0.467974	3.6211	2.69564	0.10063	1	MFGE8	BH	glm	control_MFGE8	0.497	0.345	12.3043	0.722979	not
FLYWCH1	0.73343	0.744282	2.68968	0.101007	1	MFGE8	BH	glm	control_MFGE8	0.058	0.079	1.67514	1.66259	not
ENSECAG00000035182	-0.393172	5.27858	2.68734	0.101156	1	MFGE8	BH	glm	control_MFGE8	0.833	0.685	38.816	0.761453	not
SMAP2	-0.380492	5.48509	2.68612	0.101234	1	MFGE8	BH	glm	control_MFGE8	0.826	0.738	44.7894	0.768176	not
CCL25	0.814315	0.403974	2.6834	0.101406	1	MFGE8	BH	glm	control_MFGE8	0.042	0.058	1.32315	1.75846	not
TRMT2B	0.528992	2.37989	2.68294	0.101436	1	MFGE8	BH	glm	control_MFGE8	0.183	0.193	5.20497	1.44292	not
ZNF185	1.44291	-0.953247	2.68085	0.101569	1	MFGE8	BH	glm	control_MFGE8	0.008	0.021	0.516469	2.7187	not
CCDC90B	-0.394402	5.50279	2.68076	0.101575	1	MFGE8	BH	glm	control_MFGE8	0.903	0.829	45.3425	0.760805	not
CRY1	-0.472831	3.67612	2.67816	0.101741	1	MFGE8	BH	glm	control_MFGE8	0.374	0.241	12.7827	0.720549	not
BMP6	0.475717	3.26551	2.67442	0.10198	1	MFGE8	BH	glm	control_MFGE8	0.215	0.211	9.61646	1.39061	not
TIPARP	-0.388319	5.67698	2.67395	0.10201	1	MFGE8	BH	glm	control_MFGE8	0.842	0.736	51.1613	0.764019	not
ENSECAG00000055789	-0.629749	1.37566	2.67061	0.102224	1	MFGE8	BH	glm	control_MFGE8	0.108	0.06	2.59486	0.646289	not
ENSECAG00000003925	-0.379558	5.72627	2.66589	0.102528	1	MFGE8	BH	glm	control_MFGE8	0.93	0.844	52.9394	0.768673	not
H2AC8	-0.874716	0.217809	2.66423	0.102635	1	MFGE8	BH	glm	control_MFGE8	0.061	0.027	1.16297	0.545361	not
ENSECAG00000003501	-0.575278	1.83448	2.6634	0.102689	1	MFGE8	BH	glm	control_MFGE8	0.195	0.112	3.56644	0.671157	not
FBXO32	-0.266514	8.92622	2.66107	0.102839	1	MFGE8	BH	glm	control_MFGE8	1	1	486.475	0.831326	not
PRSS35	0.550278	2.06456	2.66001	0.102908	1	MFGE8	BH	glm	control_MFGE8	0.12	0.16	4.18307	1.46437	not
CARD11	-1.19572	-0.559172	2.65583	0.103178	1	MFGE8	BH	glm	control_MFGE8	0.029	0.014	0.678691	0.436568	not
SERPINE2	-0.848527	0.293967	2.65069	0.103512	1	MFGE8	BH	glm	control_MFGE8	0.071	0.032	1.22601	0.555351	not
DPT	0.408365	5.22359	2.64759	0.103715	1	MFGE8	BH	glm	control_MFGE8	0.673	0.688	37.3645	1.32718	not
RAB15	0.5871	1.66093	2.64518	0.103872	1	MFGE8	BH	glm	control_MFGE8	0.115	0.141	3.1622	1.50222	not
TCHP	0.518478	2.47454	2.64309	0.104008	1	MFGE8	BH	glm	control_MFGE8	0.215	0.233	5.55788	1.43244	not
TPMT	-0.31753	7.23563	2.64175	0.104096	1	MFGE8	BH	glm	control_MFGE8	0.997	0.988	150.71	0.802442	not
LRATD2	1.14167	-0.478864	2.63796	0.104345	1	MFGE8	BH	glm	control_MFGE8	0.017	0.03	0.717542	2.20636	not
B3GNT2	-0.431136	4.35426	2.63718	0.104396	1	MFGE8	BH	glm	control_MFGE8	0.659	0.538	20.4533	0.741678	not
ASMTL	-0.467525	3.28248	2.63715	0.104398	1	MFGE8	BH	glm	control_MFGE8	0.348	0.258	9.73029	0.723204	not
ENSECAG00000047780	-0.890042	0.151764	2.63654	0.104438	1	MFGE8	BH	glm	control_MFGE8	0.058	0.025	1.11093	0.539598	not
NPAS3	0.50464	2.76842	2.63175	0.104753	1	MFGE8	BH	glm	control_MFGE8	0.164	0.186	6.8136	1.41877	not
UFSP2	-0.39485	5.19748	2.63133	0.104781	1	MFGE8	BH	glm	control_MFGE8	0.847	0.7	36.6943	0.760568	not
PPP1CB.1	-0.318978	7.37521	2.63421	0.1048	1	MFGE8	BH	glm	control_MFGE8	1	0.984	166.02	0.801638	not
S100P	-0.719949	0.81193	2.62862	0.104961	1	MFGE8	BH	glm	control_MFGE8	0.077	0.045	1.75556	0.607119	not
ENSECAG00000046364	-0.239989	9.5356	2.62764	0.105025	1	MFGE8	BH	glm	control_MFGE8	1	1	742.166	0.846752	not
APOE	0.558419	1.94274	2.62431	0.105246	1	MFGE8	BH	glm	control_MFGE8	0.105	0.101	3.84435	1.47265	not
NANOS3	-0.962372	-0.0591668	2.62317	0.105321	1	MFGE8	BH	glm	control_MFGE8	0.048	0.022	0.959818	0.513212	not
SFRP1	0.380075	5.46987	2.61801	0.105668	1	MFGE8	BH	glm	control_MFGE8	0.589	0.582	44.3194	1.30141	not
PTPN12	-0.363609	6.05829	2.61699	0.105732	1	MFGE8	BH	glm	control_MFGE8	0.929	0.879	66.639	0.777218	not
CCDC59	-0.352563	6.28304	2.61596	0.105801	1	MFGE8	BH	glm	control_MFGE8	0.985	0.937	77.8722	0.783192	not
IFIT2	-0.488042	2.99554	2.61299	0.105999	1	MFGE8	BH	glm	control_MFGE8	0.221	0.167	7.97531	0.712992	not
ENSECAG00000008723	-0.476867	3.31672	2.60692	0.106406	1	MFGE8	BH	glm	control_MFGE8	0.362	0.234	9.96397	0.718536	not
SSR2	0.230195	9.7023	2.59661	0.1071	1	MFGE8	BH	glm	control_MFGE8	1	1	833.076	1.17299	not
ATN1	-0.421286	4.4035	2.59496	0.107211	1	MFGE8	BH	glm	control_MFGE8	0.682	0.514	21.1634	0.746759	not
VXN	1.18754	-0.613323	2.59259	0.107372	1	MFGE8	BH	glm	control_MFGE8	0.014	0.027	0.653689	2.27764	not
RPS15A	-0.309115	7.33141	2.59241	0.107384	1	MFGE8	BH	glm	control_MFGE8	0.998	0.995	161.055	0.807137	not
ODF3B	0.436688	3.7824	2.59113	0.107471	1	MFGE8	BH	glm	control_MFGE8	0.359	0.355	13.7599	1.35349	not
HIKESHI	-0.37373	5.86738	2.58824	0.107667	1	MFGE8	BH	glm	control_MFGE8	0.965	0.885	58.3789	0.771784	not
GOLT1A	3.17554	-1.90162	2.5867	0.107772	1	MFGE8	BH	glm	control_MFGE8	0	0.005	0.267642	9.0351	not
PLEKHA2	0.429829	4.37615	2.585	0.107888	1	MFGE8	BH	glm	control_MFGE8	0.598	0.573	20.766	1.34707	not
CGREF1	-0.362014	6.31342	2.58337	0.107999	1	MFGE8	BH	glm	control_MFGE8	0.971	0.897	79.5295	0.778078	not
VEPH1	-1.18831	-0.563764	2.58121	0.108147	1	MFGE8	BH	glm	control_MFGE8	0.035	0.012	0.676535	0.438817	not
ARPC5	-0.277184	8.37642	2.5804	0.108202	1	MFGE8	BH	glm	control_MFGE8	1	1	332.317	0.8252	not
ENSECAG00000046444	-0.663633	1.06826	2.57997	0.108231	1	MFGE8	BH	glm	control_MFGE8	0.108	0.059	2.0969	0.631287	not
FBXO27	0.723197	0.72797	2.57948	0.108264	1	MFGE8	BH	glm	control_MFGE8	0.053	0.07	1.65631	1.65084	not
FAM180A	0.686662	0.908472	2.57688	0.108443	1	MFGE8	BH	glm	control_MFGE8	0.047	0.064	1.87706	1.60956	not
BBS4	-0.410053	4.52471	2.57372	0.108659	1	MFGE8	BH	glm	control_MFGE8	0.653	0.511	23.0184	0.752596	not
KLF4	-0.338811	6.77358	2.5733	0.108688	1	MFGE8	BH	glm	control_MFGE8	0.973	0.942	109.409	0.790693	not
DNAJC15	-0.34599	6.36536	2.57087	0.108855	1	MFGE8	BH	glm	control_MFGE8	0.968	0.901	82.4452	0.786768	not
PRR16	-0.457126	3.6381	2.57029	0.108895	1	MFGE8	BH	glm	control_MFGE8	0.386	0.252	12.4502	0.728436	not
FBL	0.320978	6.96004	2.5679	0.10906	1	MFGE8	BH	glm	control_MFGE8	0.991	0.989	124.504	1.24918	not
S1PR1	-0.850277	0.237433	2.56742	0.109093	1	MFGE8	BH	glm	control_MFGE8	0.05	0.027	1.17889	0.554678	not
ADGRA1	-3.2579	-1.9168	2.56713	0.109113	1	MFGE8	BH	glm	control_MFGE8	0.006	0	0.264842	0.104538	not
PSTPIP1	-3.2579	-1.9168	2.56713	0.109113	1	MFGE8	BH	glm	control_MFGE8	0.006	0	0.264842	0.104538	not
ENSECAG00000021580	-3.2579	-1.9168	2.56713	0.109113	1	MFGE8	BH	glm	control_MFGE8	0.006	0	0.264842	0.104538	not
ENSECAG00000003040	-3.2579	-1.9168	2.56713	0.109113	1	MFGE8	BH	glm	control_MFGE8	0.006	0	0.264842	0.104538	not
PGAM2	-3.2579	-1.9168	2.56713	0.109113	1	MFGE8	BH	glm	control_MFGE8	0.006	0	0.264842	0.104538	not
GRM5	-3.2579	-1.9168	2.56713	0.109113	1	MFGE8	BH	glm	control_MFGE8	0.006	0	0.264842	0.104538	not
BATF3	-3.2579	-1.9168	2.56713	0.109113	1	MFGE8	BH	glm	control_MFGE8	0.006	0	0.264842	0.104538	not
ENSECAG00000032375	-3.2579	-1.9168	2.56713	0.109113	1	MFGE8	BH	glm	control_MFGE8	0.006	0	0.264842	0.104538	not
H2BC20	-3.2579	-1.9168	2.56713	0.109113	1	MFGE8	BH	glm	control_MFGE8	0.006	0	0.264842	0.104538	not
MINAR2	-3.2579	-1.9168	2.56713	0.109113	1	MFGE8	BH	glm	control_MFGE8	0.006	0	0.264842	0.104538	not
TRIM71	-3.2579	-1.9168	2.56713	0.109113	1	MFGE8	BH	glm	control_MFGE8	0.005	0	0.264842	0.104538	not
IQCA1	-3.2579	-1.9168	2.56713	0.109113	1	MFGE8	BH	glm	control_MFGE8	0.006	0	0.264842	0.104538	not
ENSECAG00000056274	-3.2579	-1.9168	2.56713	0.109113	1	MFGE8	BH	glm	control_MFGE8	0.005	0	0.264842	0.104538	not
ENSECAG00000059889	-3.2579	-1.9168	2.56713	0.109113	1	MFGE8	BH	glm	control_MFGE8	0.006	0	0.264842	0.104538	not
KL	-3.2579	-1.9168	2.56713	0.109113	1	MFGE8	BH	glm	control_MFGE8	0.006	0	0.264842	0.104538	not
TMEM217	-3.2579	-1.9168	2.56713	0.109113	1	MFGE8	BH	glm	control_MFGE8	0.006	0	0.264842	0.104538	not
BMP7	-3.2579	-1.9168	2.56713	0.109113	1	MFGE8	BH	glm	control_MFGE8	0.005	0	0.264842	0.104538	not
SEC14L5	-3.2579	-1.9168	2.56713	0.109113	1	MFGE8	BH	glm	control_MFGE8	0.002	0	0.264842	0.104538	not
ENSECAG00000056860	-3.2579	-1.9168	2.56713	0.109113	1	MFGE8	BH	glm	control_MFGE8	0.006	0	0.264842	0.104538	not
ENSECAG00000022220	-3.2579	-1.9168	2.56713	0.109113	1	MFGE8	BH	glm	control_MFGE8	0.006	0	0.264842	0.104538	not
ENSECAG00000040395	-3.2579	-1.9168	2.56713	0.109113	1	MFGE8	BH	glm	control_MFGE8	0.006	0	0.264842	0.104538	not
ENSECAG00000024946	0.329956	6.49722	2.56622	0.109176	1	MFGE8	BH	glm	control_MFGE8	0.947	0.93	90.3352	1.25697	not
RPS5	0.185294	12.1593	2.56449	0.109295	1	MFGE8	BH	glm	control_MFGE8	1	1	4574.25	1.13705	not
TTC32	-0.390826	5.06185	2.5614	0.109509	1	MFGE8	BH	glm	control_MFGE8	0.788	0.685	33.4017	0.762693	not
ZNF281	-0.338866	6.67285	2.56067	0.109559	1	MFGE8	BH	glm	control_MFGE8	0.971	0.958	102.03	0.790663	not
ZNF772	1.2258	-0.691327	2.56063	0.109562	1	MFGE8	BH	glm	control_MFGE8	0.014	0.026	0.619284	2.33886	not
PTDSS2	0.492985	2.74777	2.5571	0.109807	1	MFGE8	BH	glm	control_MFGE8	0.247	0.282	6.71677	1.40735	not
TMED5	-0.342896	6.44778	2.55651	0.109849	1	MFGE8	BH	glm	control_MFGE8	0.971	0.893	87.2925	0.788457	not
NUP107	-0.416852	4.47605	2.5553	0.109932	1	MFGE8	BH	glm	control_MFGE8	0.662	0.478	22.2549	0.749057	not
NKAPL	0.564646	1.75333	2.55336	0.110067	1	MFGE8	BH	glm	control_MFGE8	0.121	0.136	3.37136	1.47902	not
IL6R	-0.707717	0.807694	2.55275	0.11011	1	MFGE8	BH	glm	control_MFGE8	0.088	0.041	1.75041	0.612288	not
ENSECAG00000050273	-0.244715	9.23353	2.54946	0.110339	1	MFGE8	BH	glm	control_MFGE8	1	0.996	601.965	0.843982	not
IRS3	1.01533	-0.278622	2.54924	0.110355	1	MFGE8	BH	glm	control_MFGE8	0.023	0.037	0.824378	2.02136	not
DNAJC10	-0.356487	6.26896	2.54911	0.110364	1	MFGE8	BH	glm	control_MFGE8	0.953	0.911	77.1161	0.781064	not
PARK7	0.279372	8.11003	2.54856	0.110402	1	MFGE8	BH	glm	control_MFGE8	1	1	276.289	1.21367	not
ADAMTS12	-0.344088	6.56946	2.54751	0.110475	1	MFGE8	BH	glm	control_MFGE8	0.924	0.859	94.9737	0.787806	not
PLSCR4	0.527556	2.2367	2.54723	0.110495	1	MFGE8	BH	glm	control_MFGE8	0.167	0.204	4.71318	1.44149	not
ENSECAG00000052307	1.77712	-1.32693	2.54256	0.110823	1	MFGE8	BH	glm	control_MFGE8	0.005	0.014	0.398615	3.42741	not
C16H3orf20	1.77712	-1.32693	2.54256	0.110823	1	MFGE8	BH	glm	control_MFGE8	0.005	0.008	0.398615	3.42741	not
FAM3B	1.77712	-1.32693	2.54256	0.110823	1	MFGE8	BH	glm	control_MFGE8	0.005	0.01	0.398615	3.42741	not
TBC1D10C	1.77712	-1.32693	2.54256	0.110823	1	MFGE8	BH	glm	control_MFGE8	0.005	0.014	0.398615	3.42741	not
TRIM3	0.500129	2.66029	2.54239	0.110834	1	MFGE8	BH	glm	control_MFGE8	0.241	0.268	6.32162	1.41434	not
VPS37A	-0.49278	2.77555	2.54191	0.110868	1	MFGE8	BH	glm	control_MFGE8	0.326	0.211	6.84738	0.710655	not
NID1	-0.444878	3.69118	2.54141	0.110903	1	MFGE8	BH	glm	control_MFGE8	0.442	0.31	12.9169	0.734646	not
REEP6	0.660051	1.04659	2.54121	0.110917	1	MFGE8	BH	glm	control_MFGE8	0.073	0.089	2.06565	1.58014	not
KBTBD7	0.601878	1.43874	2.53499	0.111355	1	MFGE8	BH	glm	control_MFGE8	0.097	0.123	2.71083	1.51769	not
SYNGR4	1.09889	-0.470086	2.53389	0.111433	1	MFGE8	BH	glm	control_MFGE8	0.017	0.03	0.721922	2.14189	not
IL1RAPL1	0.731667	0.726998	2.5322	0.111552	1	MFGE8	BH	glm	control_MFGE8	0.047	0.045	1.65519	1.66056	not
FHL1	0.430179	4.33956	2.52905	0.111778	1	MFGE8	BH	glm	control_MFGE8	0.486	0.553	20.2459	1.3474	not
B3GALT4	0.178352	12.5897	2.52463	0.112088	1	MFGE8	BH	glm	control_MFGE8	1	1	6164.41	1.13159	not
TMEM164	-0.427253	4.0611	2.51925	0.112471	1	MFGE8	BH	glm	control_MFGE8	0.524	0.379	16.6922	0.743677	not
ENSECAG00000040040	-1.1695	-0.539614	2.51866	0.112514	1	MFGE8	BH	glm	control_MFGE8	0.035	0.012	0.687955	0.444574	not
GPX8	-0.283709	7.74467	2.51801	0.11256	1	MFGE8	BH	glm	control_MFGE8	0.998	0.992	214.476	0.821476	not
ENSECAG00000016673	-0.203637	10.8206	2.51747	0.112599	1	MFGE8	BH	glm	control_MFGE8	1	1	1808.49	0.868359	not
ATP2C1	-0.412362	4.39444	2.51422	0.112831	1	MFGE8	BH	glm	control_MFGE8	0.627	0.477	21.0309	0.751392	not
RBFA	0.356187	6.04539	2.51371	0.112868	1	MFGE8	BH	glm	control_MFGE8	0.956	0.91	66.0457	1.28004	not
PPL	0.406065	4.74109	2.51241	0.11296	1	MFGE8	BH	glm	control_MFGE8	0.611	0.637	26.7429	1.32507	not
TMEM154	-0.433508	4.1084	2.51008	0.113128	1	MFGE8	BH	glm	control_MFGE8	0.603	0.432	17.2485	0.740459	not
HIVEP1	-0.35771	6.02564	2.5097	0.113155	1	MFGE8	BH	glm	control_MFGE8	0.862	0.733	65.1478	0.780403	not
RAP1B	-0.280175	8.01946	2.50966	0.113157	1	MFGE8	BH	glm	control_MFGE8	1	1	259.477	0.823491	not
SRPK3	0.925181	-0.0653042	2.50903	0.113203	1	MFGE8	BH	glm	control_MFGE8	0.027	0.042	0.955744	1.89892	not
DNAH17	-0.629214	1.2345	2.5083	0.113255	1	MFGE8	BH	glm	control_MFGE8	0.124	0.068	2.353	0.646529	not
ENSECAG00000041195	-0.805795	0.349629	2.50629	0.1134	1	MFGE8	BH	glm	control_MFGE8	0.067	0.033	1.27423	0.572047	not
FLRT2	0.440735	4.0104	2.5059	0.113428	1	MFGE8	BH	glm	control_MFGE8	0.427	0.41	16.1158	1.3573	not
NEDD9	-0.364433	5.87471	2.50574	0.113439	1	MFGE8	BH	glm	control_MFGE8	0.882	0.766	58.6763	0.776774	not
SHLD3	-0.54957	1.92363	2.50464	0.113519	1	MFGE8	BH	glm	control_MFGE8	0.202	0.114	3.79375	0.683224	not
SPIRE2	-0.765012	0.522727	2.50253	0.113671	1	MFGE8	BH	glm	control_MFGE8	0.079	0.038	1.43667	0.588448	not
FAM81A	0.862536	0.120063	2.50057	0.113812	1	MFGE8	BH	glm	control_MFGE8	0.03	0.047	1.08678	1.81823	not
OSR1	0.362201	5.81407	2.49893	0.113931	1	MFGE8	BH	glm	control_MFGE8	0.821	0.834	56.2612	1.28539	not
SRPRA	-0.304008	7.3551	2.49877	0.113942	1	MFGE8	BH	glm	control_MFGE8	1	0.988	163.722	0.809999	not
B2M	0.199313	11.1154	2.49758	0.114029	1	MFGE8	BH	glm	control_MFGE8	1	1	2218.47	1.14815	not
ECHDC2	0.376119	5.43832	2.49739	0.114042	1	MFGE8	BH	glm	control_MFGE8	0.824	0.795	43.3608	1.29785	not
TNRC6A	0.362656	5.99981	2.49673	0.11409	1	MFGE8	BH	glm	control_MFGE8	0.923	0.874	63.9917	1.28579	not
HTR2B	0.671276	0.941588	2.49653	0.114105	1	MFGE8	BH	glm	control_MFGE8	0.068	0.073	1.92064	1.59248	not
ABTB1	0.426721	4.28578	2.49589	0.114151	1	MFGE8	BH	glm	control_MFGE8	0.577	0.593	19.5052	1.34418	not
GPAM	-0.450518	3.48201	2.4958	0.114158	1	MFGE8	BH	glm	control_MFGE8	0.344	0.274	11.1735	0.73178	not
GK5	-0.467968	3.33127	2.49569	0.114166	1	MFGE8	BH	glm	control_MFGE8	0.371	0.266	10.065	0.722982	not
CERS1	-0.541897	1.98413	2.49395	0.114292	1	MFGE8	BH	glm	control_MFGE8	0.209	0.116	3.95625	0.686867	not
HRH2	-0.527567	2.24136	2.49343	0.11433	1	MFGE8	BH	glm	control_MFGE8	0.23	0.126	4.72843	0.693724	not
SH2D3C	0.797924	0.358069	2.49027	0.114566	1	MFGE8	BH	glm	control_MFGE8	0.035	0.053	1.28171	1.7386	not
CHCHD6	0.412409	4.54103	2.488	0.114725	1	MFGE8	BH	glm	control_MFGE8	0.583	0.638	23.2802	1.33091	not
LMAN2L	0.458111	3.34324	2.48669	0.114821	1	MFGE8	BH	glm	control_MFGE8	0.368	0.37	10.1488	1.37374	not
ENSECAG00000055519	-1.92992	-1.39016	2.48486	0.114954	1	MFGE8	BH	glm	control_MFGE8	0.014	0.003	0.381522	0.262444	not
TMEM200C	-1.92992	-1.39016	2.48486	0.114954	1	MFGE8	BH	glm	control_MFGE8	0.012	0.003	0.381522	0.262444	not
ALPK2	-1.92992	-1.39016	2.48486	0.114954	1	MFGE8	BH	glm	control_MFGE8	0.011	0.003	0.381522	0.262444	not
ENSECAG00000039248	-1.92992	-1.39016	2.48486	0.114954	1	MFGE8	BH	glm	control_MFGE8	0.015	0.003	0.381522	0.262444	not
EYA1	-1.92992	-1.39016	2.48486	0.114954	1	MFGE8	BH	glm	control_MFGE8	0.014	0.003	0.381522	0.262444	not
SPTBN4	-1.92992	-1.39016	2.48486	0.114954	1	MFGE8	BH	glm	control_MFGE8	0.012	0.003	0.381522	0.262444	not
KCNN1	-1.92992	-1.39016	2.48486	0.114954	1	MFGE8	BH	glm	control_MFGE8	0.015	0.003	0.381522	0.262444	not
ENSECAG00000007979	-1.92992	-1.39016	2.48486	0.114954	1	MFGE8	BH	glm	control_MFGE8	0.014	0.003	0.381522	0.262444	not
ENSECAG00000057455	1.37255	-0.890631	2.48376	0.115034	1	MFGE8	BH	glm	control_MFGE8	0.009	0.016	0.539378	2.58927	not
THA1	0.506929	2.40695	2.48227	0.115144	1	MFGE8	BH	glm	control_MFGE8	0.208	0.23	5.30352	1.42102	not
ADAMTS5	-0.361665	5.29793	2.48132	0.115213	1	MFGE8	BH	glm	control_MFGE8	0.595	0.5	39.34	0.778266	not
GAPT	-2.2949	-1.55444	2.48114	0.115226	1	MFGE8	BH	glm	control_MFGE8	0.011	0.001	0.34046	0.203782	not
DNAJC4	0.349492	6.19271	2.48111	0.115229	1	MFGE8	BH	glm	control_MFGE8	0.953	0.923	73.1463	1.27411	not
RPP40	-0.34729	5.97389	2.48001	0.115309	1	MFGE8	BH	glm	control_MFGE8	0.911	0.859	62.8523	0.786059	not
ENSECAG00000012514	-1.6198	-1.16282	2.47988	0.115319	1	MFGE8	BH	glm	control_MFGE8	0.015	0.005	0.446638	0.32538	not
ENSECAG00000018815	0.381069	5.61057	2.47885	0.115394	1	MFGE8	BH	glm	control_MFGE8	0.885	0.862	48.8595	1.30231	not
PPIP5K1	-0.820319	0.295092	2.47821	0.115441	1	MFGE8	BH	glm	control_MFGE8	0.058	0.027	1.22696	0.566317	not
CDON	0.449912	3.58617	2.47367	0.115775	1	MFGE8	BH	glm	control_MFGE8	0.368	0.375	12.01	1.36596	not
ENSECAG00000031200	0.403866	4.80249	2.47154	0.115932	1	MFGE8	BH	glm	control_MFGE8	0.697	0.693	27.9057	1.32305	not
CCDC171	0.523004	2.15096	2.46965	0.116071	1	MFGE8	BH	glm	control_MFGE8	0.152	0.175	4.44123	1.43694	not
GMEB2	-0.521538	2.23527	2.46854	0.116153	1	MFGE8	BH	glm	control_MFGE8	0.245	0.144	4.70852	0.696629	not
PCMT1	-0.33134	6.60015	2.46701	0.116266	1	MFGE8	BH	glm	control_MFGE8	0.991	0.956	97.0159	0.794798	not
MRPL50	-0.382728	4.98355	2.4669	0.116275	1	MFGE8	BH	glm	control_MFGE8	0.802	0.655	31.6372	0.766986	not
RNF130	-0.333782	6.61612	2.46402	0.116488	1	MFGE8	BH	glm	control_MFGE8	0.991	0.958	98.0956	0.793454	not
ENSECAG00000046064	-0.601728	1.40581	2.4627	0.116586	1	MFGE8	BH	glm	control_MFGE8	0.129	0.073	2.64966	0.658964	not
IQCC	0.393345	5.1217	2.46004	0.116783	1	MFGE8	BH	glm	control_MFGE8	0.803	0.804	34.8165	1.31344	not
SYNCRIP	-0.982283	-0.194746	2.45913	0.116851	1	MFGE8	BH	glm	control_MFGE8	0.048	0.019	0.873727	0.506178	not
ENSECAG00000037681	-0.733662	0.627476	2.45803	0.116933	1	MFGE8	BH	glm	control_MFGE8	0.083	0.042	1.54486	0.601376	not
TP53BP2	-0.404157	4.68187	2.45709	0.117002	1	MFGE8	BH	glm	control_MFGE8	0.689	0.533	25.6675	0.755678	not
CTC1	0.624005	1.21507	2.45362	0.117262	1	MFGE8	BH	glm	control_MFGE8	0.086	0.105	2.32152	1.54115	not
RBM12	-0.438085	3.68572	2.45343	0.117276	1	MFGE8	BH	glm	control_MFGE8	0.491	0.345	12.868	0.738114	not
B3GNT9	0.370564	5.80113	2.45297	0.11731	1	MFGE8	BH	glm	control_MFGE8	0.932	0.907	55.759	1.29286	not
BCKDK	0.349496	6.18245	2.45187	0.117392	1	MFGE8	BH	glm	control_MFGE8	0.952	0.944	72.6277	1.27412	not
LRRC75A	0.636885	1.09692	2.45081	0.117471	1	MFGE8	BH	glm	control_MFGE8	0.077	0.096	2.13897	1.55497	not
ENSECAG00000054051	-0.694725	0.801294	2.45007	0.117527	1	MFGE8	BH	glm	control_MFGE8	0.089	0.042	1.74266	0.617827	not
ENSECAG00000046910	-1.33716	-0.846999	2.44975	0.117551	1	MFGE8	BH	glm	control_MFGE8	0.017	0.007	0.55594	0.3958	not
ZDHHC15	0.766633	0.440621	2.44716	0.117745	1	MFGE8	BH	glm	control_MFGE8	0.047	0.058	1.35719	1.70129	not
RBX1	-0.301868	7.3714	2.44697	0.117759	1	MFGE8	BH	glm	control_MFGE8	0.998	0.995	165.582	0.811201	not
PGP	-0.310948	7.01509	2.44591	0.117839	1	MFGE8	BH	glm	control_MFGE8	0.986	0.967	129.346	0.806112	not
RTL1	-0.604476	1.3781	2.44381	0.117997	1	MFGE8	BH	glm	control_MFGE8	0.127	0.07	2.59926	0.65771	not
DLEC1	0.706929	0.693582	2.44268	0.118082	1	MFGE8	BH	glm	control_MFGE8	0.05	0.07	1.61729	1.63233	not
TEX28	1.58383	-1.16494	2.44119	0.118194	1	MFGE8	BH	glm	control_MFGE8	0.005	0.008	0.445983	2.99765	not
ENSECAG00000028459	-0.717945	0.698441	2.43594	0.11859	1	MFGE8	BH	glm	control_MFGE8	0.082	0.04	1.62275	0.607963	not
STAG1	-0.34247	6.47524	2.43463	0.118689	1	MFGE8	BH	glm	control_MFGE8	0.962	0.904	88.9697	0.78869	not
FKBP11	-0.264396	8.38325	2.43378	0.118754	1	MFGE8	BH	glm	control_MFGE8	1	1	333.894	0.832547	not
DPH2	0.317065	6.97177	2.43377	0.118755	1	MFGE8	BH	glm	control_MFGE8	0.989	0.986	125.52	1.24579	not
CREBL2	0.522109	2.06557	2.43295	0.118817	1	MFGE8	BH	glm	control_MFGE8	0.153	0.17	4.18599	1.43605	not
MAD2L2	0.366503	5.54331	2.43207	0.118883	1	MFGE8	BH	glm	control_MFGE8	0.859	0.834	46.6341	1.28922	not
ERG	-0.485322	2.74847	2.42932	0.119092	1	MFGE8	BH	glm	control_MFGE8	0.211	0.136	6.72006	0.714338	not
NOX4	-0.334614	5.91984	2.42926	0.119096	1	MFGE8	BH	glm	control_MFGE8	0.665	0.523	60.5411	0.792997	not
ENSECAG00000042692	0.224846	9.64786	2.42924	0.119098	1	MFGE8	BH	glm	control_MFGE8	1	1	802.224	1.16865	not
ARL2	0.339806	6.41241	2.42745	0.119234	1	MFGE8	BH	glm	control_MFGE8	0.985	0.974	85.1782	1.26559	not
ENSECAG00000007990	1.15336	-0.624692	2.4265	0.119307	1	MFGE8	BH	glm	control_MFGE8	0.014	0.026	0.648558	2.22432	not
ACSL4	-0.340038	6.20964	2.42465	0.119447	1	MFGE8	BH	glm	control_MFGE8	0.953	0.873	74.0095	0.790021	not
KRT7	0.38423	5.64925	2.42408	0.119491	1	MFGE8	BH	glm	control_MFGE8	0.727	0.756	50.1875	1.30516	not
ZBTB12	0.583926	1.49383	2.41863	0.119908	1	MFGE8	BH	glm	control_MFGE8	0.106	0.122	2.81635	1.49892	not
ZNF550	0.740198	0.536209	2.41352	0.120299	1	MFGE8	BH	glm	control_MFGE8	0.047	0.064	1.45016	1.67041	not
ENSECAG00000040065	-0.700129	0.754001	2.41016	0.120557	1	MFGE8	BH	glm	control_MFGE8	0.094	0.048	1.68646	0.615517	not
FN3KRP	0.525668	2.062	2.40787	0.120734	1	MFGE8	BH	glm	control_MFGE8	0.167	0.182	4.17565	1.4396	not
KYAT3	-0.330562	6.34639	2.40727	0.12078	1	MFGE8	BH	glm	control_MFGE8	0.959	0.893	81.368	0.795227	not
ACTN1	-0.257887	8.57297	2.40668	0.120826	1	MFGE8	BH	glm	control_MFGE8	0.994	0.993	380.821	0.836312	not
COL8A1	-0.681739	0.815088	2.40605	0.120874	1	MFGE8	BH	glm	control_MFGE8	0.062	0.042	1.75941	0.623413	not
PPP1R12A	0.280721	8.0278	2.40593	0.120884	1	MFGE8	BH	glm	control_MFGE8	1	0.986	260.98	1.2148	not
ITGAL	-0.870281	0.0846758	2.40558	0.120911	1	MFGE8	BH	glm	control_MFGE8	0.059	0.025	1.06045	0.54704	not
SCMH1	0.339744	6.53287	2.40549	0.120917	1	MFGE8	BH	glm	control_MFGE8	0.924	0.91	92.5955	1.26553	not
ENSECAG00000052273	1.96089	-1.49677	2.40412	0.121024	1	MFGE8	BH	glm	control_MFGE8	0.003	0.01	0.354345	3.89303	not
TTC34	1.96089	-1.49677	2.40412	0.121024	1	MFGE8	BH	glm	control_MFGE8	0.003	0.011	0.354345	3.89303	not
PRRT1	1.96089	-1.49677	2.40412	0.121024	1	MFGE8	BH	glm	control_MFGE8	0.003	0.011	0.354345	3.89303	not
CCDC3	1.96089	-1.49677	2.40412	0.121024	1	MFGE8	BH	glm	control_MFGE8	0.003	0.008	0.354345	3.89303	not
SLC1A3	-0.362483	5.61254	2.41594	0.121032	1	MFGE8	BH	glm	control_MFGE8	0.598	0.438	48.9264	0.777825	not
HSPA6	-1.68121	-1.23373	2.40159	0.121219	1	MFGE8	BH	glm	control_MFGE8	0.018	0.004	0.425218	0.311821	not
FZD5	-0.615796	1.1992	2.40073	0.121286	1	MFGE8	BH	glm	control_MFGE8	0.121	0.066	2.29613	0.65257	not
TTC39B	-0.375646	5.3097	2.40007	0.121338	1	MFGE8	BH	glm	control_MFGE8	0.823	0.679	39.6623	0.77076	not
OLFML2B	-0.474913	2.94703	2.39953	0.121379	1	MFGE8	BH	glm	control_MFGE8	0.332	0.227	7.7116	0.71951	not
ENSECAG00000053658	-0.820469	0.243561	2.39471	0.121754	1	MFGE8	BH	glm	control_MFGE8	0.061	0.03	1.18391	0.566258	not
ETNK1	-0.362795	5.42188	2.39429	0.121787	1	MFGE8	BH	glm	control_MFGE8	0.85	0.685	42.8695	0.777657	not
MYNN	0.40385	4.35856	2.39374	0.121829	1	MFGE8	BH	glm	control_MFGE8	0.577	0.582	20.5143	1.32303	not
TRAPPC9	-0.354926	5.64423	2.39259	0.121919	1	MFGE8	BH	glm	control_MFGE8	0.776	0.716	50.013	0.78191	not
UBA52	0.184968	11.7048	2.3915	0.122004	1	MFGE8	BH	glm	control_MFGE8	1	1	3338.18	1.13679	not
CYP17A1	-1.5247	-1.0928	2.38758	0.12231	1	MFGE8	BH	glm	control_MFGE8	0.014	0.005	0.468852	0.347552	not
NRG2	-1.5247	-1.0928	2.38758	0.12231	1	MFGE8	BH	glm	control_MFGE8	0.015	0.004	0.468852	0.347552	not
PHACTR3	-1.5247	-1.0928	2.38758	0.12231	1	MFGE8	BH	glm	control_MFGE8	0.02	0.005	0.468852	0.347552	not
ANKRD55	0.690759	0.745403	2.38707	0.12235	1	MFGE8	BH	glm	control_MFGE8	0.059	0.071	1.67644	1.61413	not
ENSECAG00000045127	0.423716	3.92702	2.38448	0.122553	1	MFGE8	BH	glm	control_MFGE8	0.458	0.482	15.2108	1.34138	not
ENPP5	-0.468546	2.79281	2.38425	0.122571	1	MFGE8	BH	glm	control_MFGE8	0.292	0.216	6.9298	0.722693	not
LAMC1	-0.263682	8.41988	2.37898	0.122985	1	MFGE8	BH	glm	control_MFGE8	0.998	0.999	342.48	0.832959	not
ZNF629	0.53175	1.95677	2.37767	0.123088	1	MFGE8	BH	glm	control_MFGE8	0.153	0.168	3.88192	1.44568	not
SLC7A8	2.32061	-1.68936	2.37765	0.12309	1	MFGE8	BH	glm	control_MFGE8	0.002	0.005	0.310064	4.99544	not
TDH	2.32061	-1.68936	2.37765	0.12309	1	MFGE8	BH	glm	control_MFGE8	0.002	0.003	0.310064	4.99544	not
ENSECAG00000006255	2.32061	-1.68936	2.37765	0.12309	1	MFGE8	BH	glm	control_MFGE8	0.002	0.008	0.310064	4.99544	not
LGR6	2.32061	-1.68936	2.37765	0.12309	1	MFGE8	BH	glm	control_MFGE8	0.002	0.008	0.310064	4.99544	not
ARRDC1	0.414403	4.01983	2.37539	0.123269	1	MFGE8	BH	glm	control_MFGE8	0.503	0.489	16.2215	1.33275	not
PSEN2	0.39593	4.77869	2.37376	0.123397	1	MFGE8	BH	glm	control_MFGE8	0.708	0.681	27.4492	1.31579	not
PDE7A	0.470375	2.91442	2.37258	0.12349	1	MFGE8	BH	glm	control_MFGE8	0.224	0.234	7.53926	1.38547	not
FOS	-0.291914	7.70966	2.36678	0.12395	1	MFGE8	BH	glm	control_MFGE8	0.933	0.927	209.334	0.816818	not
PROCR	-0.341303	6.16544	2.36551	0.124051	1	MFGE8	BH	glm	control_MFGE8	0.939	0.899	71.7767	0.789328	not
ENSECAG00000034839	-0.639095	1.03016	2.36482	0.124105	1	MFGE8	BH	glm	control_MFGE8	0.102	0.059	2.04225	0.642116	not
SOCS3	-0.416899	4.1592	2.36099	0.124411	1	MFGE8	BH	glm	control_MFGE8	0.545	0.408	17.8667	0.749033	not
ALKBH8	-0.464209	3.0061	2.35949	0.12453	1	MFGE8	BH	glm	control_MFGE8	0.368	0.241	8.03388	0.724869	not
ENSECAG00000055761	0.371685	5.53751	2.35828	0.124627	1	MFGE8	BH	glm	control_MFGE8	0.868	0.878	46.4469	1.29386	not
BNIP3L	-0.287642	7.5413	2.3565	0.124769	1	MFGE8	BH	glm	control_MFGE8	0.997	0.985	186.276	0.81924	not
WDR5	-0.358367	5.47535	2.35623	0.124791	1	MFGE8	BH	glm	control_MFGE8	0.879	0.793	44.4883	0.780047	not
SYTL1	0.889059	-0.0338202	2.35316	0.125037	1	MFGE8	BH	glm	control_MFGE8	0.024	0.034	0.97683	1.85197	not
DMD	-0.370605	5.40157	2.35232	0.125104	1	MFGE8	BH	glm	control_MFGE8	0.468	0.423	42.2702	0.773458	not
ARMC8	0.41739	3.88912	2.3463	0.125588	1	MFGE8	BH	glm	control_MFGE8	0.438	0.419	14.8164	1.33551	not
FCGRT	0.37342	5.71419	2.3407	0.12604	1	MFGE8	BH	glm	control_MFGE8	0.9	0.885	52.4981	1.29542	not
USP35	0.843369	0.101093	2.34069	0.126041	1	MFGE8	BH	glm	control_MFGE8	0.032	0.049	1.07259	1.79424	not
MYL6	-0.190676	11.2162	2.33915	0.126166	1	MFGE8	BH	glm	control_MFGE8	1	1	2379.16	0.876195	not
DUSP15	0.772005	0.373286	2.33827	0.126237	1	MFGE8	BH	glm	control_MFGE8	0.041	0.062	1.2953	1.70764	not
ENSECAG00000050309	-0.380774	4.99699	2.33288	0.126675	1	MFGE8	BH	glm	control_MFGE8	0.7	0.536	31.9332	0.768026	not
TIMP3	0.355933	5.62074	2.33252	0.126704	1	MFGE8	BH	glm	control_MFGE8	0.585	0.667	49.2052	1.27981	not
LRRC4	-0.396564	4.3835	2.33215	0.126734	1	MFGE8	BH	glm	control_MFGE8	0.623	0.463	20.872	0.759666	not
ENSECAG00000041829	-0.651141	0.955633	2.33183	0.12676	1	MFGE8	BH	glm	control_MFGE8	0.098	0.053	1.93943	0.636776	not
REL	-0.36969	5.29593	2.33159	0.12678	1	MFGE8	BH	glm	control_MFGE8	0.782	0.653	39.2858	0.773949	not
RAB3A	0.740992	0.471971	2.33056	0.126864	1	MFGE8	BH	glm	control_MFGE8	0.045	0.062	1.387	1.67132	not
ENSECAG00000051984	1.23002	-0.798077	2.33054	0.126866	1	MFGE8	BH	glm	control_MFGE8	0.012	0.022	0.575115	2.34571	not
MRPL12	0.314322	6.83792	2.33025	0.126889	1	MFGE8	BH	glm	control_MFGE8	0.991	0.993	114.398	1.24343	not
ENSECAG00000045783	-1.04893	-0.404931	2.33021	0.126892	1	MFGE8	BH	glm	control_MFGE8	0.039	0.015	0.755272	0.483327	not
SIK2	0.398626	4.5803	2.32786	0.127084	1	MFGE8	BH	glm	control_MFGE8	0.515	0.519	23.9226	1.31825	not
PUSL1	-0.564405	1.55157	2.32388	0.12741	1	MFGE8	BH	glm	control_MFGE8	0.161	0.09	2.93136	0.676234	not
TSC22D3	0.409372	4.20511	2.32277	0.1275	1	MFGE8	BH	glm	control_MFGE8	0.521	0.527	18.4443	1.32811	not
ENSECAG00000051764	-0.682266	0.778131	2.32207	0.127557	1	MFGE8	BH	glm	control_MFGE8	0.089	0.045	1.71491	0.623186	not
FICD	-0.422163	3.74486	2.32066	0.127673	1	MFGE8	BH	glm	control_MFGE8	0.494	0.359	13.4065	0.746305	not
ENSECAG00000020551	0.36227	5.41805	2.316	0.128056	1	MFGE8	BH	glm	control_MFGE8	0.842	0.829	42.7557	1.28545	not
WNT5B	-0.411191	4.33696	2.31493	0.128144	1	MFGE8	BH	glm	control_MFGE8	0.582	0.43	20.2095	0.752003	not
MBLAC2	0.549383	1.67634	2.31354	0.128259	1	MFGE8	BH	glm	control_MFGE8	0.124	0.141	3.19617	1.46346	not
CD37	0.65222	0.899607	2.31331	0.128278	1	MFGE8	BH	glm	control_MFGE8	0.053	0.06	1.86556	1.57158	not
GFRA1	3.07022	-1.9946	2.31263	0.128334	1	MFGE8	BH	glm	control_MFGE8	0	0.004	0.250937	8.39904	not
ENSECAG00000047741	3.07022	-1.9946	2.31263	0.128334	1	MFGE8	BH	glm	control_MFGE8	0	0.004	0.250937	8.39904	not
COL4A6	3.07022	-1.9946	2.31263	0.128334	1	MFGE8	BH	glm	control_MFGE8	0	0.004	0.250937	8.39904	not
IRX6	3.07022	-1.9946	2.31263	0.128334	1	MFGE8	BH	glm	control_MFGE8	0	0.003	0.250937	8.39904	not
ENSECAG00000052050	3.07022	-1.9946	2.31263	0.128334	1	MFGE8	BH	glm	control_MFGE8	0	0.004	0.250937	8.39904	not
KCNIP4	3.07022	-1.9946	2.31263	0.128334	1	MFGE8	BH	glm	control_MFGE8	0	0.004	0.250937	8.39904	not
ACTL8	3.07022	-1.9946	2.31263	0.128334	1	MFGE8	BH	glm	control_MFGE8	0	0.001	0.250937	8.39904	not
ZNF804B	3.07022	-1.9946	2.31263	0.128334	1	MFGE8	BH	glm	control_MFGE8	0	0.003	0.250937	8.39904	not
S1PR5	3.07022	-1.9946	2.31263	0.128334	1	MFGE8	BH	glm	control_MFGE8	0	0.004	0.250937	8.39904	not
LMX1A	3.07022	-1.9946	2.31263	0.128334	1	MFGE8	BH	glm	control_MFGE8	0	0.003	0.250937	8.39904	not
TSPAN2	3.07022	-1.9946	2.31263	0.128334	1	MFGE8	BH	glm	control_MFGE8	0	0.003	0.250937	8.39904	not
SPATA46	3.07022	-1.9946	2.31263	0.128334	1	MFGE8	BH	glm	control_MFGE8	0	0.004	0.250937	8.39904	not
OR9E4	3.07022	-1.9946	2.31263	0.128334	1	MFGE8	BH	glm	control_MFGE8	0	0.004	0.250937	8.39904	not
ENSECAG00000048843	3.07022	-1.9946	2.31263	0.128334	1	MFGE8	BH	glm	control_MFGE8	0	0.003	0.250937	8.39904	not
RSAD2	3.07022	-1.9946	2.31263	0.128334	1	MFGE8	BH	glm	control_MFGE8	0	0.003	0.250937	8.39904	not
KCNG3	3.07022	-1.9946	2.31263	0.128334	1	MFGE8	BH	glm	control_MFGE8	0	0.001	0.250937	8.39904	not
ENSECAG00000048129	3.07022	-1.9946	2.31263	0.128334	1	MFGE8	BH	glm	control_MFGE8	0	0.004	0.250937	8.39904	not
ASIC4	3.07022	-1.9946	2.31263	0.128334	1	MFGE8	BH	glm	control_MFGE8	0	0.004	0.250937	8.39904	not
TOP1MT	3.07022	-1.9946	2.31263	0.128334	1	MFGE8	BH	glm	control_MFGE8	0	0.004	0.250937	8.39904	not
HS3ST5	3.07022	-1.9946	2.31263	0.128334	1	MFGE8	BH	glm	control_MFGE8	0	0.004	0.250937	8.39904	not
FAM187B	3.07022	-1.9946	2.31263	0.128334	1	MFGE8	BH	glm	control_MFGE8	0	0.004	0.250937	8.39904	not
HPN	3.07022	-1.9946	2.31263	0.128334	1	MFGE8	BH	glm	control_MFGE8	0	0.004	0.250937	8.39904	not
ENSECAG00000005681	3.07022	-1.9946	2.31263	0.128334	1	MFGE8	BH	glm	control_MFGE8	0	0.004	0.250937	8.39904	not
C5AR2	3.07022	-1.9946	2.31263	0.128334	1	MFGE8	BH	glm	control_MFGE8	0	0.004	0.250937	8.39904	not
GPR18	3.07022	-1.9946	2.31263	0.128334	1	MFGE8	BH	glm	control_MFGE8	0	0.004	0.250937	8.39904	not
HLA-DOB	3.07022	-1.9946	2.31263	0.128334	1	MFGE8	BH	glm	control_MFGE8	0	0.004	0.250937	8.39904	not
ENSECAG00000038862	3.07022	-1.9946	2.31263	0.128334	1	MFGE8	BH	glm	control_MFGE8	0	0.004	0.250937	8.39904	not
PLAAT1	3.07022	-1.9946	2.31263	0.128334	1	MFGE8	BH	glm	control_MFGE8	0	0.004	0.250937	8.39904	not
PRR15L	3.07022	-1.9946	2.31263	0.128334	1	MFGE8	BH	glm	control_MFGE8	0	0.003	0.250937	8.39904	not
TPPP	3.07022	-1.9946	2.31263	0.128334	1	MFGE8	BH	glm	control_MFGE8	0	0.004	0.250937	8.39904	not
FGD3	3.07022	-1.9946	2.31263	0.128334	1	MFGE8	BH	glm	control_MFGE8	0	0.004	0.250937	8.39904	not
GFRA4	3.07022	-1.9946	2.31263	0.128334	1	MFGE8	BH	glm	control_MFGE8	0	0.004	0.250937	8.39904	not
TCF15	3.07022	-1.9946	2.31263	0.128334	1	MFGE8	BH	glm	control_MFGE8	0	0.004	0.250937	8.39904	not
SEPTIN3	3.07022	-1.9946	2.31263	0.128334	1	MFGE8	BH	glm	control_MFGE8	0	0.004	0.250937	8.39904	not
CASP16	3.07022	-1.9946	2.31263	0.128334	1	MFGE8	BH	glm	control_MFGE8	0	0.004	0.250937	8.39904	not
ENSECAG00000049180	3.07022	-1.9946	2.31263	0.128334	1	MFGE8	BH	glm	control_MFGE8	0	0.004	0.250937	8.39904	not
ENTPD2	3.07022	-1.9946	2.31263	0.128334	1	MFGE8	BH	glm	control_MFGE8	0	0.004	0.250937	8.39904	not
PTCHD3	3.07022	-1.9946	2.31263	0.128334	1	MFGE8	BH	glm	control_MFGE8	0	0.004	0.250937	8.39904	not
RRP15	3.07022	-1.9946	2.31263	0.128334	1	MFGE8	BH	glm	control_MFGE8	0	0.004	0.250937	8.39904	not
ENSECAG00000011256	3.07022	-1.9946	2.31263	0.128334	1	MFGE8	BH	glm	control_MFGE8	0	0.004	0.250937	8.39904	not
FAM221B	0.642172	0.963553	2.31232	0.12836	1	MFGE8	BH	glm	control_MFGE8	0.068	0.089	1.95011	1.56068	not
TP53INP2	-0.424059	3.8161	2.31205	0.128382	1	MFGE8	BH	glm	control_MFGE8	0.533	0.371	14.0851	0.745325	not
BIN1	0.350957	6.0816	2.31152	0.128426	1	MFGE8	BH	glm	control_MFGE8	0.942	0.929	67.7241	1.27541	not
ZNF546	1.0907	-0.56104	2.30981	0.128567	1	MFGE8	BH	glm	control_MFGE8	0.017	0.029	0.677813	2.12977	not
EPYC	-2.36858	-1.68551	2.30828	0.128693	1	MFGE8	BH	glm	control_MFGE8	0.008	0.001	0.310892	0.193636	not
LRFN4	0.562541	1.53094	2.30711	0.128791	1	MFGE8	BH	glm	control_MFGE8	0.112	0.123	2.88975	1.47687	not
MTARC2	0.406148	4.25721	2.30632	0.128856	1	MFGE8	BH	glm	control_MFGE8	0.548	0.584	19.1227	1.32514	not
PFKFB3	-0.362552	5.17133	2.30446	0.12901	1	MFGE8	BH	glm	control_MFGE8	0.72	0.622	36.035	0.777788	not
DNM1	-0.368137	5.24252	2.30187	0.129226	1	MFGE8	BH	glm	control_MFGE8	0.827	0.741	37.8578	0.774782	not
STX1A	0.789388	0.252257	2.30027	0.129359	1	MFGE8	BH	glm	control_MFGE8	0.039	0.052	1.19107	1.72834	not
ENSECAG00000000910	0.231887	9.09319	2.29811	0.129539	1	MFGE8	BH	glm	control_MFGE8	1	1	546.164	1.17437	not
MARK1	0.343211	5.91217	2.29756	0.129585	1	MFGE8	BH	glm	control_MFGE8	0.789	0.812	60.2201	1.26858	not
PMVK	-0.313578	6.6436	2.29661	0.129665	1	MFGE8	BH	glm	control_MFGE8	0.974	0.949	99.9825	0.804644	not
TULP3	-0.321144	6.43063	2.29545	0.129761	1	MFGE8	BH	glm	control_MFGE8	0.942	0.903	86.2607	0.800435	not
SORD	0.492626	2.31324	2.29223	0.13003	1	MFGE8	BH	glm	control_MFGE8	0.182	0.203	4.96999	1.407	not
OSCP1	0.495848	2.31578	2.29094	0.130139	1	MFGE8	BH	glm	control_MFGE8	0.202	0.214	4.97873	1.41015	not
SLC12A4	-0.405256	4.13508	2.28882	0.130316	1	MFGE8	BH	glm	control_MFGE8	0.586	0.437	17.5704	0.755102	not
FERMT2	-0.215436	9.83223	2.28785	0.130397	1	MFGE8	BH	glm	control_MFGE8	1	1	911.581	0.861286	not
FMNL1	0.575298	1.42315	2.28723	0.13045	1	MFGE8	BH	glm	control_MFGE8	0.102	0.118	2.6817	1.48999	not
ENSECAG00000047314	-0.458748	2.82517	2.28695	0.130473	1	MFGE8	BH	glm	control_MFGE8	0.277	0.16	7.08695	0.727618	not
DUSP4	-0.449091	3.05714	2.28543	0.130601	1	MFGE8	BH	glm	control_MFGE8	0.311	0.196	8.32323	0.732504	not
UBQLN4	0.496717	2.28645	2.28518	0.130622	1	MFGE8	BH	glm	control_MFGE8	0.185	0.211	4.87853	1.411	not
WHAMM	-0.445089	3.4035	2.28108	0.130968	1	MFGE8	BH	glm	control_MFGE8	0.441	0.305	10.5817	0.734539	not
ERICH5	0.459001	2.93861	2.28008	0.131053	1	MFGE8	BH	glm	control_MFGE8	0.27	0.292	7.66671	1.37459	not
DISP1	0.346861	5.75143	2.27961	0.131092	1	MFGE8	BH	glm	control_MFGE8	0.738	0.668	53.8707	1.27179	not
ENSECAG00000040282	-0.645829	0.945892	2.2765	0.131355	1	MFGE8	BH	glm	control_MFGE8	0.106	0.058	1.92638	0.639125	not
KLHDC4	0.3939	4.36748	2.27505	0.131478	1	MFGE8	BH	glm	control_MFGE8	0.576	0.619	20.6415	1.31394	not
WNT4	0.725452	0.523524	2.27346	0.131614	1	MFGE8	BH	glm	control_MFGE8	0.047	0.063	1.43746	1.65342	not
PGK1	-0.262182	8.13973	2.27333	0.131625	1	MFGE8	BH	glm	control_MFGE8	0.992	0.996	282.035	0.833826	not
ADCY6	-0.564017	1.47246	2.26803	0.132075	1	MFGE8	BH	glm	control_MFGE8	0.139	0.088	2.77494	0.676416	not
PARD6A	0.627323	1.00511	2.26517	0.132319	1	MFGE8	BH	glm	control_MFGE8	0.071	0.09	2.0071	1.5447	not
AP4B1	-0.642891	0.935421	2.26439	0.132386	1	MFGE8	BH	glm	control_MFGE8	0.105	0.058	1.91245	0.640428	not
LETMD1	0.453	2.93506	2.26238	0.132557	1	MFGE8	BH	glm	control_MFGE8	0.292	0.281	7.64789	1.36888	not
ENSECAG00000010539	0.283969	7.56469	2.26098	0.132677	1	MFGE8	BH	glm	control_MFGE8	0.998	0.997	189.321	1.21754	not
SLC46A1	0.446036	3.17455	2.25809	0.132925	1	MFGE8	BH	glm	control_MFGE8	0.309	0.33	9.02892	1.36229	not
KIAA1671	-0.422797	3.55338	2.25604	0.133102	1	MFGE8	BH	glm	control_MFGE8	0.374	0.255	11.7401	0.745977	not
B4GALT1	-0.380345	4.62444	2.25511	0.133181	1	MFGE8	BH	glm	control_MFGE8	0.667	0.553	24.6659	0.768254	not
ENSECAG00000052040	-0.642091	0.932982	2.2546	0.133225	1	MFGE8	BH	glm	control_MFGE8	0.068	0.041	1.90922	0.640784	not
PALM3	0.961704	-0.304879	2.24966	0.133651	1	MFGE8	BH	glm	control_MFGE8	0.023	0.034	0.80951	1.94761	not
COL21A1	0.443515	3.30996	2.24883	0.133723	1	MFGE8	BH	glm	control_MFGE8	0.302	0.286	9.91739	1.35991	not
TIMP1	-0.338407	11.2189	2.5147	0.133813	1	MFGE8	BH	glm	control_MFGE8	1	1	2383.58	0.790914	not
STK10	-0.40341	4.22428	2.24765	0.133825	1	MFGE8	BH	glm	control_MFGE8	0.618	0.466	18.6912	0.756069	not
HSF5	0.913474	-0.170021	2.24734	0.133852	1	MFGE8	BH	glm	control_MFGE8	0.021	0.032	0.88883	1.88358	not
JAKMIP2	1.54345	-1.2243	2.24628	0.133943	1	MFGE8	BH	glm	control_MFGE8	0.006	0.007	0.428005	2.91492	not
ENSECAG00000059867	1.54345	-1.2243	2.24628	0.133943	1	MFGE8	BH	glm	control_MFGE8	0.006	0.014	0.428005	2.91492	not
MAP3K21	0.459958	2.84962	2.24299	0.134228	1	MFGE8	BH	glm	control_MFGE8	0.235	0.247	7.20811	1.3755	not
LMOD3	-0.617617	1.09552	2.24278	0.134247	1	MFGE8	BH	glm	control_MFGE8	0.121	0.064	2.1369	0.651747	not
ACVR2B	0.879963	-0.0879091	2.2395	0.134531	1	MFGE8	BH	glm	control_MFGE8	0.024	0.038	0.940885	1.84033	not
WDR31	0.879963	-0.0879091	2.2395	0.134531	1	MFGE8	BH	glm	control_MFGE8	0.029	0.038	0.940885	1.84033	not
DEAF1	0.449032	3.18092	2.23808	0.134655	1	MFGE8	BH	glm	control_MFGE8	0.344	0.342	9.06888	1.36512	not
ENSECAG00000024558	0.800835	0.178099	2.23457	0.134961	1	MFGE8	BH	glm	control_MFGE8	0.032	0.044	1.13139	1.74211	not
ENSECAG00000048402	-0.449061	3.07491	2.23449	0.134968	1	MFGE8	BH	glm	control_MFGE8	0.306	0.21	8.42639	0.732519	not
COL5A2	0.236399	8.98192	2.22998	0.135363	1	MFGE8	BH	glm	control_MFGE8	1	1	505.623	1.17805	not
PRR5L	-0.493061	2.13471	2.22856	0.135488	1	MFGE8	BH	glm	control_MFGE8	0.188	0.138	4.39149	0.710516	not
DOCK11	0.388456	4.55845	2.22749	0.135582	1	MFGE8	BH	glm	control_MFGE8	0.574	0.567	23.563	1.30899	not
FSCB	-3.04761	-1.90527	2.2266	0.135659	1	MFGE8	BH	glm	control_MFGE8	0.005	0	0.266967	0.120942	not
KLF9	-0.330331	6.14147	2.22361	0.135922	1	MFGE8	BH	glm	control_MFGE8	0.921	0.792	70.5938	0.795354	not
FGFR1	-0.295405	6.93091	2.22314	0.135963	1	MFGE8	BH	glm	control_MFGE8	0.971	0.941	122.014	0.814844	not
ZNF7	0.567065	1.40357	2.22177	0.136085	1	MFGE8	BH	glm	control_MFGE8	0.098	0.114	2.64555	1.48151	not
ENSECAG00000054830	0.548062	1.59843	2.21907	0.136323	1	MFGE8	BH	glm	control_MFGE8	0.091	0.112	3.02814	1.46212	not
TPRKB	-0.326347	6.17223	2.21817	0.136402	1	MFGE8	BH	glm	control_MFGE8	0.983	0.912	72.1153	0.797553	not
LYPD6B	-1.19929	-0.7281	2.21777	0.136437	1	MFGE8	BH	glm	control_MFGE8	0.023	0.01	0.603699	0.435489	not
PTGS2	-0.546337	5.23451	2.35023	0.136451	1	MFGE8	BH	glm	control_MFGE8	0.559	0.338	37.6483	0.684757	not
CDKN1A	-0.335451	5.72818	2.21372	0.1368	1	MFGE8	BH	glm	control_MFGE8	0.735	0.625	53.0096	0.792536	not
LMAN1L	-2.21655	-1.62926	2.21141	0.137001	1	MFGE8	BH	glm	control_MFGE8	0.011	0.001	0.323254	0.215155	not
ENSECAG00000012271	-2.21655	-1.62926	2.21141	0.137001	1	MFGE8	BH	glm	control_MFGE8	0.011	0.001	0.323254	0.215155	not
KCTD8	-2.21655	-1.62926	2.21141	0.137001	1	MFGE8	BH	glm	control_MFGE8	0.006	0.001	0.323254	0.215155	not
ENSECAG00000051073	-2.21655	-1.62926	2.21141	0.137001	1	MFGE8	BH	glm	control_MFGE8	0.005	0.001	0.323254	0.215155	not
OPTC	-2.21655	-1.62926	2.21141	0.137001	1	MFGE8	BH	glm	control_MFGE8	0.011	0.001	0.323254	0.215155	not
ENSECAG00000058273	-2.21655	-1.62926	2.21141	0.137001	1	MFGE8	BH	glm	control_MFGE8	0.009	0.001	0.323254	0.215155	not
ENSECAG00000030390	-2.21655	-1.62926	2.21141	0.137001	1	MFGE8	BH	glm	control_MFGE8	0.009	0.001	0.323254	0.215155	not
ENSECAG00000050062	-0.639029	0.924826	2.21039	0.137091	1	MFGE8	BH	glm	control_MFGE8	0.103	0.053	1.89845	0.642145	not
TRPA1	-0.758911	0.34453	2.2103	0.1371	1	MFGE8	BH	glm	control_MFGE8	0.061	0.029	1.26974	0.590942	not
DEXI	1.14948	-0.680919	2.20914	0.137202	1	MFGE8	BH	glm	control_MFGE8	0.014	0.026	0.623768	2.21834	not
AKAP6	-0.456086	2.95704	2.20711	0.137383	1	MFGE8	BH	glm	control_MFGE8	0.242	0.171	7.76531	0.728961	not
SMIM12	0.319369	6.36072	2.20623	0.137462	1	MFGE8	BH	glm	control_MFGE8	0.964	0.97	82.18	1.24778	not
ENSECAG00000045022	-0.769765	0.301412	2.20421	0.137641	1	MFGE8	BH	glm	control_MFGE8	0.067	0.033	1.23235	0.586513	not
EBP	-0.297952	6.85094	2.20385	0.137674	1	MFGE8	BH	glm	control_MFGE8	0.971	0.942	115.435	0.813406	not
ENSECAG00000041882	-0.177408	11.7083	2.20268	0.137778	1	MFGE8	BH	glm	control_MFGE8	1	1	3346.07	0.88429	not
ZNF362	0.519372	1.84908	2.20036	0.137986	1	MFGE8	BH	glm	control_MFGE8	0.138	0.151	3.60271	1.43333	not
ADRA2A	-0.643039	0.879168	2.19847	0.138155	1	MFGE8	BH	glm	control_MFGE8	0.08	0.048	1.83931	0.640363	not
QPCT	-0.689821	0.641123	2.19805	0.138193	1	MFGE8	BH	glm	control_MFGE8	0.08	0.04	1.55954	0.619931	not
NDUFAF6	-0.351843	5.48989	2.19751	0.138241	1	MFGE8	BH	glm	control_MFGE8	0.895	0.799	44.9388	0.783583	not
ZNF467	1.14948	-0.7264	2.19657	0.138326	1	MFGE8	BH	glm	control_MFGE8	0.014	0.023	0.60441	2.21834	not
ZFP57	1.14948	-0.7264	2.19657	0.138326	1	MFGE8	BH	glm	control_MFGE8	0.014	0.025	0.60441	2.21834	not
P3H2	1.14948	-0.7264	2.19657	0.138326	1	MFGE8	BH	glm	control_MFGE8	0.012	0.018	0.60441	2.21834	not
HBQ1	0.457596	2.7956	2.19542	0.138429	1	MFGE8	BH	glm	control_MFGE8	0.223	0.252	6.94322	1.37325	not
FBN1	-0.225238	9.36595	2.19497	0.138499	1	MFGE8	BH	glm	control_MFGE8	1	1	659.83	0.855454	not
ZNF74	-0.552158	1.49422	2.19261	0.138681	1	MFGE8	BH	glm	control_MFGE8	0.147	0.089	2.81712	0.681999	not
ENSECAG00000057918	-0.632582	0.945342	2.19232	0.138707	1	MFGE8	BH	glm	control_MFGE8	0.103	0.052	1.92564	0.645021	not
SEMA4A	-0.917145	-0.182533	2.1908	0.138844	1	MFGE8	BH	glm	control_MFGE8	0.041	0.021	0.881155	0.529556	not
BTG2	0.380466	4.98032	2.18981	0.138934	1	MFGE8	BH	glm	control_MFGE8	0.65	0.636	31.5664	1.30176	not
TBC1D1	-0.360891	5.40089	2.18528	0.139343	1	MFGE8	BH	glm	control_MFGE8	0.783	0.707	42.2502	0.778684	not
TMEM74B	-0.6715	0.71263	2.18309	0.139541	1	MFGE8	BH	glm	control_MFGE8	0.061	0.04	1.63879	0.627853	not
TNFSF10	0.434845	3.17568	2.1817	0.139667	1	MFGE8	BH	glm	control_MFGE8	0.264	0.282	9.036	1.35177	not
ENSECAG00000044123	0.581036	1.26934	2.18086	0.139744	1	MFGE8	BH	glm	control_MFGE8	0.076	0.101	2.41051	1.49592	not
HSP90AB1	0.202324	10.0982	2.18075	0.139754	1	MFGE8	BH	glm	control_MFGE8	1	1	1096.14	1.15055	not
TMEM198B	0.446186	3.0747	2.18008	0.139814	1	MFGE8	BH	glm	control_MFGE8	0.318	0.33	8.42513	1.36243	not
IRF7	0.459131	2.67601	2.17802	0.140002	1	MFGE8	BH	glm	control_MFGE8	0.229	0.249	6.39087	1.37471	not
RAB8A	-0.314725	6.46334	2.17778	0.140024	1	MFGE8	BH	glm	control_MFGE8	0.977	0.93	88.2387	0.804004	not
REXO2	-0.230208	9.01543	2.17401	0.140367	1	MFGE8	BH	glm	control_MFGE8	1	1	517.507	0.852512	not
ENSECAG00000027712	0.40725	4.10643	2.17056	0.140682	1	MFGE8	BH	glm	control_MFGE8	0.561	0.577	17.225	1.32616	not
SLC2A13	-0.366954	4.91823	2.16919	0.140808	1	MFGE8	BH	glm	control_MFGE8	0.586	0.523	30.2366	0.775418	not
NT5DC2	0.373569	4.70265	2.16504	0.141189	1	MFGE8	BH	glm	control_MFGE8	0.653	0.647	26.0399	1.29555	not
RIMS1	-0.769119	0.259471	2.16484	0.141206	1	MFGE8	BH	glm	control_MFGE8	0.052	0.025	1.19704	0.586776	not
INAFM2	-0.576603	1.28097	2.16247	0.141425	1	MFGE8	BH	glm	control_MFGE8	0.13	0.071	2.43003	0.670541	not
C1H1orf198	0.290337	7.27935	2.16139	0.141524	1	MFGE8	BH	glm	control_MFGE8	0.986	0.979	155.346	1.22293	not
ID4	-0.376146	4.60995	2.15874	0.141769	1	MFGE8	BH	glm	control_MFGE8	0.497	0.425	24.4192	0.770493	not
ENSECAG00000014036	-0.399306	3.93049	2.15698	0.141931	1	MFGE8	BH	glm	control_MFGE8	0.548	0.442	15.2474	0.758223	not
ZNF792	0.967897	-0.374284	2.15597	0.142024	1	MFGE8	BH	glm	control_MFGE8	0.018	0.032	0.771488	1.95599	not
IKZF4	0.57148	1.31103	2.15556	0.142062	1	MFGE8	BH	glm	control_MFGE8	0.088	0.111	2.48119	1.48605	not
ENSECAG00000012244	0.507756	1.95539	2.1553	0.142086	1	MFGE8	BH	glm	control_MFGE8	0.133	0.149	3.87822	1.42184	not
ENSECAG00000027494	-0.577386	1.28392	2.15327	0.142274	1	MFGE8	BH	glm	control_MFGE8	0.12	0.068	2.435	0.670177	not
ITM2C	0.315563	6.4181	2.15083	0.142501	1	MFGE8	BH	glm	control_MFGE8	0.956	0.942	85.5149	1.2445	not
TMEM89	-1.01852	-0.444137	2.14996	0.142581	1	MFGE8	BH	glm	control_MFGE8	0.033	0.015	0.735024	0.493623	not
SHANK2	-0.990132	-0.386592	2.14901	0.142669	1	MFGE8	BH	glm	control_MFGE8	0.035	0.016	0.764934	0.503432	not
ENSECAG00000032966	0.408102	3.7836	2.149	0.14267	1	MFGE8	BH	glm	control_MFGE8	0.458	0.459	13.7714	1.32694	not
ARHGAP36	-0.44764	2.98608	2.14658	0.142895	1	MFGE8	BH	glm	control_MFGE8	0.229	0.175	7.9232	0.733241	not
ATXN2L	-0.413346	3.68978	2.14452	0.143087	1	MFGE8	BH	glm	control_MFGE8	0.536	0.338	12.9043	0.75088	not
EPS8	0.333444	6.03145	2.14288	0.14324	1	MFGE8	BH	glm	control_MFGE8	0.856	0.815	65.4106	1.26002	not
HYOU1	-0.331504	6.04802	2.14219	0.143305	1	MFGE8	BH	glm	control_MFGE8	0.933	0.838	66.1661	0.794707	not
MARCKS	0.304215	6.64735	2.14153	0.143366	1	MFGE8	BH	glm	control_MFGE8	0.941	0.945	100.243	1.23475	not
RNF150	0.461201	2.52937	2.13953	0.143554	1	MFGE8	BH	glm	control_MFGE8	0.152	0.151	5.77321	1.37669	not
ENSECAG00000027736	-0.485121	2.22681	2.13671	0.143818	1	MFGE8	BH	glm	control_MFGE8	0.241	0.148	4.68097	0.714437	not
C28H22orf23	-1.20801	-0.799117	2.1364	0.143846	1	MFGE8	BH	glm	control_MFGE8	0.027	0.01	0.574701	0.432865	not
SERPINB2	-0.331359	6.3952	2.13474	0.144078	1	MFGE8	BH	glm	control_MFGE8	0.464	0.307	84.1683	0.794787	not
TTYH3	-0.457684	2.57783	2.13288	0.144177	1	MFGE8	BH	glm	control_MFGE8	0.295	0.185	5.9704	0.728154	not
ENSECAG00000011955	-1.26462	-0.851773	2.13261	0.144202	1	MFGE8	BH	glm	control_MFGE8	0.014	0.008	0.554103	0.416208	not
ENSECAG00000057964	-0.705818	0.510019	2.13186	0.144273	1	MFGE8	BH	glm	control_MFGE8	0.045	0.03	1.42407	0.613095	not
MED11	-0.366067	4.83422	2.13126	0.14433	1	MFGE8	BH	glm	control_MFGE8	0.777	0.586	28.5262	0.775895	not
FAM187A	0.637805	0.829288	2.13098	0.144356	1	MFGE8	BH	glm	control_MFGE8	0.064	0.078	1.77681	1.55596	not
SPRYD7	-0.34399	5.52209	2.13041	0.144409	1	MFGE8	BH	glm	control_MFGE8	0.888	0.8	45.9531	0.78786	not
FAM184B	-0.402094	3.9513	2.12962	0.144484	1	MFGE8	BH	glm	control_MFGE8	0.474	0.36	15.469	0.756759	not
COL4A5	1.05398	-0.581686	2.12652	0.144776	1	MFGE8	BH	glm	control_MFGE8	0.017	0.022	0.668182	2.07625	not
PTPRU	-0.534303	1.63547	2.12552	0.144871	1	MFGE8	BH	glm	control_MFGE8	0.162	0.09	3.10689	0.690492	not
GUCY1B1	0.529952	1.61706	2.12517	0.144904	1	MFGE8	BH	glm	control_MFGE8	0.103	0.123	3.0675	1.44388	not
CHIC1	0.686703	0.555374	2.12221	0.145184	1	MFGE8	BH	glm	control_MFGE8	0.053	0.063	1.46955	1.6096	not
CDC42EP2	0.417178	3.51328	2.12119	0.145281	1	MFGE8	BH	glm	control_MFGE8	0.342	0.36	11.4184	1.33531	not
VAV3	-1.04332	-0.512693	2.11994	0.145399	1	MFGE8	BH	glm	control_MFGE8	0.023	0.014	0.700913	0.48521	not
ENSECAG00000030750	0.85448	-0.0778871	2.11848	0.145538	1	MFGE8	BH	glm	control_MFGE8	0.029	0.04	0.947444	1.80811	not
KNG1	0.685163	0.562764	2.11739	0.145642	1	MFGE8	BH	glm	control_MFGE8	0.039	0.059	1.4771	1.60788	not
SERPINB1	0.405571	3.88731	2.11678	0.1457	1	MFGE8	BH	glm	control_MFGE8	0.479	0.452	14.7978	1.32461	not
PPP2R2C	0.98754	-0.4417	2.11648	0.145729	1	MFGE8	BH	glm	control_MFGE8	0.02	0.03	0.736267	1.9828	not
TEX37	0.98754	-0.4417	2.11648	0.145729	1	MFGE8	BH	glm	control_MFGE8	0.02	0.032	0.736267	1.9828	not
WDR47	-0.421564	3.451	2.11611	0.145763	1	MFGE8	BH	glm	control_MFGE8	0.429	0.305	10.9359	0.746615	not
COCH	-0.66805	0.674357	2.11471	0.145897	1	MFGE8	BH	glm	control_MFGE8	0.083	0.04	1.59588	0.629357	not
CHD7	-0.617538	0.955679	2.11159	0.146194	1	MFGE8	BH	glm	control_MFGE8	0.086	0.049	1.93949	0.651782	not
DNAH11	0.709071	0.440889	2.11126	0.146226	1	MFGE8	BH	glm	control_MFGE8	0.041	0.052	1.35744	1.63475	not
ENSECAG00000003546	0.975765	-0.392671	2.10992	0.146354	1	MFGE8	BH	glm	control_MFGE8	0.02	0.032	0.761718	1.96668	not
TOMM7	-0.301416	6.70363	2.10717	0.146618	1	MFGE8	BH	glm	control_MFGE8	0.992	0.985	104.23	0.811456	not
ADD2	0.430838	3.22611	2.10688	0.146645	1	MFGE8	BH	glm	control_MFGE8	0.282	0.342	9.35739	1.34802	not
CRIP2	0.32555	6.12198	2.10565	0.146763	1	MFGE8	BH	glm	control_MFGE8	0.9	0.873	69.6464	1.25314	not
MOCOS	-0.435526	3.15064	2.10425	0.146898	1	MFGE8	BH	glm	control_MFGE8	0.362	0.256	8.8805	0.739424	not
CAMK2N2	0.764097	0.212736	2.10338	0.146981	1	MFGE8	BH	glm	control_MFGE8	0.036	0.049	1.15888	1.69831	not
ENSECAG00000038666	0.379235	4.6378	2.09954	0.14735	1	MFGE8	BH	glm	control_MFGE8	0.717	0.712	24.8953	1.30065	not
DUSP23	-0.370188	4.75687	2.09947	0.147358	1	MFGE8	BH	glm	control_MFGE8	0.764	0.67	27.0371	0.773681	not
GSK3A	0.372102	4.56234	2.09534	0.147756	1	MFGE8	BH	glm	control_MFGE8	0.685	0.625	23.6266	1.29424	not
CASK	-0.346543	5.26415	2.09483	0.147805	1	MFGE8	BH	glm	control_MFGE8	0.744	0.696	38.4298	0.786466	not
MAGI1	0.328318	6.13596	2.09402	0.147884	1	MFGE8	BH	glm	control_MFGE8	0.794	0.795	70.3248	1.25555	not
METTL26	0.438013	2.9446	2.09353	0.147932	1	MFGE8	BH	glm	control_MFGE8	0.28	0.314	7.69864	1.35474	not
SSR4	0.191003	10.5014	2.09224	0.148056	1	MFGE8	BH	glm	control_MFGE8	1	1	1449.59	1.14156	not
SLC10A7	-0.347756	5.2251	2.08736	0.14853	1	MFGE8	BH	glm	control_MFGE8	0.729	0.574	37.4034	0.785805	not
ABLIM3	-0.440045	3.08262	2.08735	0.148531	1	MFGE8	BH	glm	control_MFGE8	0.314	0.214	8.47153	0.737111	not
UBA5	-0.285049	6.9552	2.08701	0.148564	1	MFGE8	BH	glm	control_MFGE8	0.985	0.947	124.086	0.820714	not
FBXO2	0.674672	0.584202	2.08492	0.148768	1	MFGE8	BH	glm	control_MFGE8	0.048	0.06	1.49921	1.59623	not
CALU	-0.254253	8.17341	2.08394	0.148876	1	MFGE8	BH	glm	control_MFGE8	1	0.999	288.696	0.838421	not
RBP5	1.08088	-0.65816	2.08186	0.149065	1	MFGE8	BH	glm	control_MFGE8	0.015	0.023	0.633686	2.11532	not
TBX20	-0.632845	0.848119	2.08132	0.149119	1	MFGE8	BH	glm	control_MFGE8	0.085	0.048	1.80015	0.644904	not
TCAF1	0.345734	5.48071	2.08126	0.149125	1	MFGE8	BH	glm	control_MFGE8	0.783	0.799	44.6539	1.2708	not
BHLHE40	-0.280778	7.22385	2.08125	0.149126	1	MFGE8	BH	glm	control_MFGE8	0.967	0.915	149.484	0.823147	not
NHS	-0.419254	3.58774	2.07993	0.149254	1	MFGE8	BH	glm	control_MFGE8	0.3	0.226	12.0231	0.747811	not
BPNT1	-0.415579	3.41045	2.07983	0.149264	1	MFGE8	BH	glm	control_MFGE8	0.448	0.329	10.6328	0.749719	not
FZD1	-0.350546	5.19317	2.07964	0.149283	1	MFGE8	BH	glm	control_MFGE8	0.833	0.681	36.5847	0.784287	not
IFT27	0.387513	4.46148	2.07913	0.149333	1	MFGE8	BH	glm	control_MFGE8	0.647	0.67	22.0312	1.30814	not
CTSO	-0.486305	2.07994	2.07895	0.14935	1	MFGE8	BH	glm	control_MFGE8	0.202	0.125	4.2279	0.713851	not
ENSECAG00000029206	0.820818	0.0106478	2.07892	0.149353	1	MFGE8	BH	glm	control_MFGE8	0.029	0.044	1.00741	1.76641	not
MFAP4	0.370559	4.92737	2.07865	0.14938	1	MFGE8	BH	glm	control_MFGE8	0.456	0.51	30.4288	1.29285	not
RPLP0	0.165259	12.2843	2.07611	0.149629	1	MFGE8	BH	glm	control_MFGE8	1	1	4988.31	1.12137	not
GPR171	0.705253	0.444765	2.07387	0.149848	1	MFGE8	BH	glm	control_MFGE8	0.044	0.055	1.36109	1.63043	not
MED12L	-0.417335	3.34001	2.0727	0.149963	1	MFGE8	BH	glm	control_MFGE8	0.333	0.248	10.1261	0.748807	not
ENSECAG00000044515	-0.684604	0.549987	2.07239	0.149993	1	MFGE8	BH	glm	control_MFGE8	0.077	0.038	1.46407	0.622176	not
CDKN2AIPNL	-0.514432	1.75715	2.07224	0.150009	1	MFGE8	BH	glm	control_MFGE8	0.18	0.107	3.3803	0.700069	not
HIVEP2	-0.313104	6.58254	2.07178	0.150053	1	MFGE8	BH	glm	control_MFGE8	0.95	0.847	95.8393	0.804908	not
DSCC1	-0.55022	1.42106	2.07136	0.150095	1	MFGE8	BH	glm	control_MFGE8	0.136	0.082	2.67783	0.682916	not
SEC63	-0.311285	6.40555	2.07127	0.150104	1	MFGE8	BH	glm	control_MFGE8	0.983	0.944	84.7737	0.805924	not
HNRNPH3	-0.317031	6.31975	2.07016	0.150213	1	MFGE8	BH	glm	control_MFGE8	0.977	0.941	79.8791	0.80272	not
HOXA3	-0.720322	0.394525	2.06981	0.150248	1	MFGE8	BH	glm	control_MFGE8	0.067	0.037	1.31451	0.606962	not
ARL5A	0.361818	4.92992	2.0673	0.150495	1	MFGE8	BH	glm	control_MFGE8	0.744	0.733	30.4828	1.28504	not
CMIP	-0.322764	5.96423	2.06632	0.150592	1	MFGE8	BH	glm	control_MFGE8	0.909	0.803	62.4325	0.799537	not
RHOD	0.312319	6.43268	2.06606	0.150618	1	MFGE8	BH	glm	control_MFGE8	0.98	0.959	86.3833	1.2417	not
ENSECAG00000047031	-0.809418	0.0669643	2.06439	0.150782	1	MFGE8	BH	glm	control_MFGE8	0.055	0.025	1.04751	0.570612	not
ATP6V1B2	-0.323027	5.90905	2.06252	0.150967	1	MFGE8	BH	glm	control_MFGE8	0.936	0.879	60.0899	0.799391	not
DDAH1	-0.273582	7.48246	2.06231	0.150988	1	MFGE8	BH	glm	control_MFGE8	0.979	0.948	178.832	0.827263	not
RNF175	0.828546	-0.0339793	2.06162	0.151057	1	MFGE8	BH	glm	control_MFGE8	0.029	0.038	0.976723	1.7759	not
ENSECAG00000006493	0.480394	2.13217	2.06124	0.151095	1	MFGE8	BH	glm	control_MFGE8	0.153	0.156	4.38377	1.39512	not
EPHB2	0.642218	0.717493	2.0607	0.151148	1	MFGE8	BH	glm	control_MFGE8	0.056	0.066	1.64432	1.56073	not
ENSECAG00000029823	0.410907	3.47727	2.06047	0.151171	1	MFGE8	BH	glm	control_MFGE8	0.361	0.39	11.1368	1.32952	not
ENSECAG00000054420	0.203666	9.75272	2.05878	0.151339	1	MFGE8	BH	glm	control_MFGE8	1	1	862.703	1.15162	not
ENSECAG00000059807	-0.294724	6.77634	2.05753	0.151463	1	MFGE8	BH	glm	control_MFGE8	0.989	0.959	109.618	0.815228	not
ENSECAG00000057356	-0.966169	-0.375266	2.05551	0.151664	1	MFGE8	BH	glm	control_MFGE8	0.036	0.016	0.770963	0.511863	not
AKIP1	0.293902	7.0024	2.05464	0.15175	1	MFGE8	BH	glm	control_MFGE8	0.994	0.985	128.213	1.22595	not
RTKN	0.564399	1.26049	2.05151	0.152063	1	MFGE8	BH	glm	control_MFGE8	0.091	0.103	2.39577	1.47877	not
ZFP69B	-1.32618	-1.00567	2.05073	0.15214	1	MFGE8	BH	glm	control_MFGE8	0.023	0.007	0.498039	0.398822	not
METRN	0.337293	4.93352	2.04688	0.152526	1	MFGE8	BH	glm	control_MFGE8	0.515	0.621	30.5589	1.26338	not
ENSECAG00000060318	-0.464998	2.4062	2.04684	0.15253	1	MFGE8	BH	glm	control_MFGE8	0.247	0.147	5.30077	0.724472	not
SERPINB8	-0.290467	6.96525	2.04645	0.152568	1	MFGE8	BH	glm	control_MFGE8	0.992	0.981	124.953	0.817637	not
VPS25	0.322831	6.07439	2.04398	0.152817	1	MFGE8	BH	glm	control_MFGE8	0.95	0.934	67.3868	1.25078	not
ENSECAG00000033220	-0.407165	3.40471	2.04357	0.152858	1	MFGE8	BH	glm	control_MFGE8	0.374	0.266	10.5906	0.754104	not
ENSECAG00000040878	0.167617	11.9643	2.04288	0.152927	1	MFGE8	BH	glm	control_MFGE8	1	1	3995.94	1.1232	not
ENSECAG00000043111	-0.312819	6.25918	2.04284	0.152932	1	MFGE8	BH	glm	control_MFGE8	0.965	0.921	76.5953	0.805067	not
ENSECAG00000059675	1.63135	-1.38175	2.0412	0.153096	1	MFGE8	BH	glm	control_MFGE8	0.005	0.012	0.383753	3.09804	not
RNF207	1.63135	-1.38175	2.0412	0.153096	1	MFGE8	BH	glm	control_MFGE8	0.005	0.012	0.383753	3.09804	not
PON1	1.63135	-1.38175	2.0412	0.153096	1	MFGE8	BH	glm	control_MFGE8	0.005	0.012	0.383753	3.09804	not
ENSECAG00000057140	1.63135	-1.38175	2.0412	0.153096	1	MFGE8	BH	glm	control_MFGE8	0.005	0.012	0.383753	3.09804	not
ENSECAG00000030484	1.63135	-1.38175	2.0412	0.153096	1	MFGE8	BH	glm	control_MFGE8	0.005	0.011	0.383753	3.09804	not
GCNT7	-0.666159	0.628254	2.03849	0.153369	1	MFGE8	BH	glm	control_MFGE8	0.082	0.045	1.54569	0.630182	not
HSPA13	-0.330739	5.6498	2.03826	0.153393	1	MFGE8	BH	glm	control_MFGE8	0.909	0.789	50.2065	0.795129	not
MORN5	0.94453	-0.385592	2.03542	0.153679	1	MFGE8	BH	glm	control_MFGE8	0.02	0.032	0.765465	1.92456	not
MAST2	-0.327553	5.82459	2.03487	0.153735	1	MFGE8	BH	glm	control_MFGE8	0.848	0.81	56.6728	0.796887	not
F2RL1	-0.956608	-0.371078	2.0308	0.154146	1	MFGE8	BH	glm	control_MFGE8	0.036	0.015	0.773205	0.515267	not
ENSECAG00000044946	-1.78512	-1.44597	2.02963	0.154266	1	MFGE8	BH	glm	control_MFGE8	0.011	0.003	0.367045	0.290152	not
TMEM213	-1.78512	-1.44597	2.02963	0.154266	1	MFGE8	BH	glm	control_MFGE8	0.012	0.003	0.367045	0.290152	not
ZMAT4	-1.78512	-1.44597	2.02963	0.154266	1	MFGE8	BH	glm	control_MFGE8	0.008	0.003	0.367045	0.290152	not
LRRC4C	-1.78512	-1.44597	2.02963	0.154266	1	MFGE8	BH	glm	control_MFGE8	0.006	0.003	0.367045	0.290152	not
PRKCQ	-1.78512	-1.44597	2.02963	0.154266	1	MFGE8	BH	glm	control_MFGE8	0.014	0.003	0.367045	0.290152	not
BMP3	1.37299	-1.12855	2.02775	0.154456	1	MFGE8	BH	glm	control_MFGE8	0.008	0.016	0.457376	2.59007	not
MAPKAPK3	0.673135	0.536069	2.02669	0.154564	1	MFGE8	BH	glm	control_MFGE8	0.05	0.066	1.45002	1.59453	not
ATP2C2	-0.785121	0.108894	2.02628	0.154606	1	MFGE8	BH	glm	control_MFGE8	0.055	0.026	1.0784	0.580303	not
MAPK6	-0.328141	5.8718	2.02611	0.154623	1	MFGE8	BH	glm	control_MFGE8	0.902	0.827	58.5584	0.796562	not
TOMM22	0.272504	7.46614	2.02572	0.154663	1	MFGE8	BH	glm	control_MFGE8	1	0.997	176.821	1.2079	not
ATF3	0.256192	8.12056	2.02437	0.1548	1	MFGE8	BH	glm	control_MFGE8	0.989	0.953	278.313	1.19432	not
MAFF	-0.325798	5.75318	2.0241	0.154828	1	MFGE8	BH	glm	control_MFGE8	0.894	0.778	53.9361	0.797857	not
MCOLN2	-0.549468	1.32726	2.0228	0.15496	1	MFGE8	BH	glm	control_MFGE8	0.103	0.068	2.50927	0.683272	not
SENP3	-0.410905	3.39327	2.0221	0.155032	1	MFGE8	BH	glm	control_MFGE8	0.47	0.305	10.5069	0.752151	not
BATF2	-0.508695	1.79226	2.02193	0.155049	1	MFGE8	BH	glm	control_MFGE8	0.191	0.112	3.46357	0.702858	not
RPL23	0.186266	10.5617	2.01942	0.155305	1	MFGE8	BH	glm	control_MFGE8	1	1	1511.48	1.13782	not
PIK3R3	0.392056	4.00127	2.01828	0.155422	1	MFGE8	BH	glm	control_MFGE8	0.395	0.418	16.014	1.31226	not
ENSECAG00000053139	-0.652317	0.675419	2.01707	0.155546	1	MFGE8	BH	glm	control_MFGE8	0.083	0.044	1.59706	0.636258	not
MYH7	0.783265	0.0801	2.0157	0.155687	1	MFGE8	BH	glm	control_MFGE8	0.035	0.045	1.05709	1.72102	not
ID3	-0.21788	9.13816	2.01496	0.155763	1	MFGE8	BH	glm	control_MFGE8	0.985	0.978	563.456	0.859828	not
UBE2F	-0.308632	6.33394	2.01286	0.155978	1	MFGE8	BH	glm	control_MFGE8	0.964	0.959	80.6687	0.807407	not
FAM78B	0.6439	0.681786	2.01275	0.15599	1	MFGE8	BH	glm	control_MFGE8	0.053	0.067	1.60412	1.56255	not
SLC12A6	-0.310908	6.13891	2.01197	0.15607	1	MFGE8	BH	glm	control_MFGE8	0.962	0.888	70.4689	0.806134	not
ENSECAG00000037870	0.849925	-0.135588	2.01017	0.156255	1	MFGE8	BH	glm	control_MFGE8	0.027	0.04	0.910298	1.80241	not
ENSECAG00000014997	-0.859218	-0.124275	2.00835	0.156443	1	MFGE8	BH	glm	control_MFGE8	0.047	0.022	0.917465	0.551251	not
ENSECAG00000054448	-1.42138	-1.13785	2.00684	0.156598	1	MFGE8	BH	glm	control_MFGE8	0.02	0.005	0.454436	0.373355	not
ANKZF1	0.413907	3.31127	2.00622	0.156662	1	MFGE8	BH	glm	control_MFGE8	0.353	0.362	9.92641	1.33229	not
TAMALIN	0.410946	3.48473	2.00611	0.156674	1	MFGE8	BH	glm	control_MFGE8	0.347	0.355	11.1946	1.32956	not
ERCC2	0.418921	3.30167	2.00451	0.156839	1	MFGE8	BH	glm	control_MFGE8	0.355	0.404	9.86056	1.33693	not
MARCKSL1	0.264801	7.54475	2.0045	0.156842	1	MFGE8	BH	glm	control_MFGE8	0.991	0.974	186.722	1.20147	not
CCDC34	0.347056	5.42966	2.00367	0.156926	1	MFGE8	BH	glm	control_MFGE8	0.85	0.845	43.1014	1.27196	not
TSPEAR.1	0.456857	2.41378	2.00328	0.156966	1	MFGE8	BH	glm	control_MFGE8	0.214	0.234	5.32869	1.37255	not
ENSECAG00000049939	0.344833	5.36122	2.00314	0.156984	1	MFGE8	BH	glm	control_MFGE8	0.588	0.567	41.1045	1.27	not
ENSECAG00000047504	0.489444	1.94356	2.00187	0.157113	1	MFGE8	BH	glm	control_MFGE8	0.133	0.16	3.84653	1.4039	not
LYSMD3	-0.365592	4.76791	1.99878	0.157433	1	MFGE8	BH	glm	control_MFGE8	0.742	0.641	27.2448	0.77615	not
COX7A2L	0.268764	7.54925	1.99695	0.157623	1	MFGE8	BH	glm	control_MFGE8	1	1	187.306	1.20478	not
MYO16	-0.875509	-0.183798	1.99523	0.157802	1	MFGE8	BH	glm	control_MFGE8	0.039	0.021	0.880382	0.545061	not
MALSU1	-0.31824	6.06556	1.99286	0.158053	1	MFGE8	BH	glm	control_MFGE8	0.942	0.937	66.9756	0.802048	not
SCFD1	-0.281915	7.04589	1.99089	0.158255	1	MFGE8	BH	glm	control_MFGE8	0.995	0.981	132.137	0.822498	not
ENSECAG00000015200	-1.56061	-1.28359	1.9903	0.158317	1	MFGE8	BH	glm	control_MFGE8	0.015	0.004	0.410772	0.339007	not
ENSECAG00000045606	-1.56061	-1.28359	1.9903	0.158317	1	MFGE8	BH	glm	control_MFGE8	0.017	0.004	0.410772	0.339007	not
ENSECAG00000045441	-1.56061	-1.28359	1.9903	0.158317	1	MFGE8	BH	glm	control_MFGE8	0.017	0.004	0.410772	0.339007	not
ELAVL2	-1.56061	-1.28359	1.9903	0.158317	1	MFGE8	BH	glm	control_MFGE8	0.017	0.004	0.410772	0.339007	not
H1-10	0.270969	7.39809	1.9902	0.158327	1	MFGE8	BH	glm	control_MFGE8	0.956	0.968	168.673	1.20662	not
IL13RA1	-0.340777	5.25779	1.99007	0.158341	1	MFGE8	BH	glm	control_MFGE8	0.817	0.751	38.2608	0.789616	not
PEX11B	0.438821	2.69964	1.98981	0.158368	1	MFGE8	BH	glm	control_MFGE8	0.255	0.271	6.4964	1.3555	not
TMEM143	0.539549	1.37732	1.98897	0.158456	1	MFGE8	BH	glm	control_MFGE8	0.102	0.116	2.59785	1.45352	not
FOXO3	-0.334975	5.80834	1.98874	0.15848	1	MFGE8	BH	glm	control_MFGE8	0.844	0.751	56.0381	0.792798	not
TAF7L	2.15004	-1.67926	1.98865	0.158489	1	MFGE8	BH	glm	control_MFGE8	0.002	0.008	0.312242	4.4384	not
ENSECAG00000053683	2.15004	-1.67926	1.98865	0.158489	1	MFGE8	BH	glm	control_MFGE8	0.002	0.008	0.312242	4.4384	not
LHX6	2.15004	-1.67926	1.98865	0.158489	1	MFGE8	BH	glm	control_MFGE8	0.002	0.008	0.312242	4.4384	not
SEC14L1	0.330679	5.78043	1.98806	0.158551	1	MFGE8	BH	glm	control_MFGE8	0.874	0.877	54.9647	1.25761	not
IQSEC1	-0.429411	2.85103	1.98698	0.158664	1	MFGE8	BH	glm	control_MFGE8	0.329	0.216	7.21517	0.742565	not
HEG1	0.321937	5.69228	1.98671	0.158693	1	MFGE8	BH	glm	control_MFGE8	0.698	0.644	51.7067	1.25001	not
AASS	0.617811	0.812277	1.98509	0.158862	1	MFGE8	BH	glm	control_MFGE8	0.058	0.073	1.75598	1.53454	not
ECATH-2	-0.695314	0.444716	1.9844	0.158935	1	MFGE8	BH	glm	control_MFGE8	0.058	0.036	1.36105	0.617575	not
GCSH	0.296141	6.79499	1.98392	0.158985	1	MFGE8	BH	glm	control_MFGE8	0.985	0.979	111.044	1.22786	not
ENSECAG00000059190	-0.486709	1.8909	1.98353	0.159026	1	MFGE8	BH	glm	control_MFGE8	0.162	0.105	3.70868	0.713651	not
C19H3orf52	1.02168	-0.593044	1.98249	0.159136	1	MFGE8	BH	glm	control_MFGE8	0.017	0.027	0.662943	2.03028	not
LPXN	1.02168	-0.593044	1.98249	0.159136	1	MFGE8	BH	glm	control_MFGE8	0.017	0.027	0.662943	2.03028	not
PPCDC	0.454709	2.43248	1.98247	0.159137	1	MFGE8	BH	glm	control_MFGE8	0.191	0.218	5.3982	1.37051	not
MOB1B	-0.364443	4.57781	1.98132	0.159259	1	MFGE8	BH	glm	control_MFGE8	0.638	0.555	23.8813	0.776768	not
ENSECAG00000028531	-0.657432	0.609788	1.98039	0.159357	1	MFGE8	BH	glm	control_MFGE8	0.085	0.044	1.52604	0.634006	not
HFM1	0.715024	0.316916	1.97806	0.159602	1	MFGE8	BH	glm	control_MFGE8	0.039	0.051	1.24566	1.64151	not
ENSECAG00000017318	0.457703	2.34881	1.97419	0.160011	1	MFGE8	BH	glm	control_MFGE8	0.183	0.19	5.09402	1.37335	not
SLC12A7	-0.534041	1.42074	1.9734	0.160095	1	MFGE8	BH	glm	control_MFGE8	0.139	0.082	2.67722	0.690617	not
H3C11.2	-0.948977	-0.387892	1.97279	0.160159	1	MFGE8	BH	glm	control_MFGE8	0.036	0.016	0.764246	0.518	not
SIAH1	-0.345167	5.1773	1.97106	0.160343	1	MFGE8	BH	glm	control_MFGE8	0.827	0.695	36.1845	0.787217	not
GRN	0.279814	7.06193	1.97052	0.1604	1	MFGE8	BH	glm	control_MFGE8	0.997	0.989	133.614	1.21404	not
CHGB	0.763234	0.119152	1.96905	0.160556	1	MFGE8	BH	glm	control_MFGE8	0.035	0.049	1.0861	1.69729	not
NUP210L	-0.254537	7.79639	1.96789	0.16068	1	MFGE8	BH	glm	control_MFGE8	0.998	0.995	222.303	0.838256	not
ENSECAG00000049214	0.641798	0.678456	1.96618	0.160861	1	MFGE8	BH	glm	control_MFGE8	0.053	0.064	1.60043	1.56027	not
MEIS1	0.342809	5.24166	1.96316	0.161183	1	MFGE8	BH	glm	control_MFGE8	0.656	0.675	37.8354	1.26822	not
ADAMTS18	1.14466	-0.835872	1.96261	0.161242	1	MFGE8	BH	glm	control_MFGE8	0.008	0.014	0.560244	2.21094	not
LMOD2	1.14466	-0.835872	1.96261	0.161242	1	MFGE8	BH	glm	control_MFGE8	0.012	0.019	0.560244	2.21094	not
LTO1	-0.37103	4.27032	1.96166	0.161344	1	MFGE8	BH	glm	control_MFGE8	0.652	0.503	19.2972	0.77323	not
ENSECAG00000043011	-0.419619	3.15759	1.9613	0.161382	1	MFGE8	BH	glm	control_MFGE8	0.402	0.279	8.92336	0.747622	not
SVEP1	0.355902	4.96202	1.96067	0.161449	1	MFGE8	BH	glm	control_MFGE8	0.652	0.652	31.1685	1.27979	not
SLC10A5	-0.356333	4.62244	1.96048	0.16147	1	MFGE8	BH	glm	control_MFGE8	0.771	0.57	24.6317	0.781148	not
STOX1	0.782458	0.0499398	1.96025	0.161494	1	MFGE8	BH	glm	control_MFGE8	0.033	0.044	1.03522	1.72006	not
SPNS2	-0.565277	1.15618	1.9597	0.161552	1	MFGE8	BH	glm	control_MFGE8	0.115	0.066	2.22866	0.675826	not
ARHGAP1	0.352346	4.78745	1.95946	0.161579	1	MFGE8	BH	glm	control_MFGE8	0.697	0.615	27.6164	1.27664	not
ENSECAG00000057220	-0.461099	2.22963	1.95927	0.161599	1	MFGE8	BH	glm	control_MFGE8	0.227	0.144	4.69012	0.726433	not
PHLDA2	-0.284073	6.83254	1.95619	0.161929	1	MFGE8	BH	glm	control_MFGE8	0.956	0.855	113.972	0.821269	not
DALRD3	0.407129	3.48003	1.95215	0.162363	1	MFGE8	BH	glm	control_MFGE8	0.417	0.412	11.1582	1.32604	not
HNRNPR	0.27384	7.32723	1.952	0.162379	1	MFGE8	BH	glm	control_MFGE8	0.998	0.996	160.589	1.20902	not
ENSECAG00000056421	-0.670819	0.52919	1.94994	0.162601	1	MFGE8	BH	glm	control_MFGE8	0.067	0.038	1.44312	0.62815	not
SEMA3A	0.318314	6.46952	1.94979	0.162617	1	MFGE8	BH	glm	control_MFGE8	0.783	0.784	88.6177	1.24687	not
NAV1	0.384957	4.24408	1.94928	0.162672	1	MFGE8	BH	glm	control_MFGE8	0.545	0.504	18.9494	1.30582	not
FOXN3	-0.293942	6.61507	1.9492	0.16268	1	MFGE8	BH	glm	control_MFGE8	0.929	0.879	98.0246	0.81567	not
RACGAP1	-1.09364	-0.703275	1.949	0.162702	1	MFGE8	BH	glm	control_MFGE8	0.029	0.011	0.614176	0.468579	not
LRPAP1	0.270599	7.3451	1.94873	0.162731	1	MFGE8	BH	glm	control_MFGE8	0.998	0.997	162.591	1.20631	not
BAMBI	-0.37432	4.5156	1.94822	0.162786	1	MFGE8	BH	glm	control_MFGE8	0.564	0.452	22.8735	0.771469	not
HSD17B7	-0.383234	3.8377	1.94748	0.162865	1	MFGE8	BH	glm	control_MFGE8	0.517	0.363	14.2976	0.766717	not
TTC5	0.416358	3.07953	1.94591	0.163035	1	MFGE8	BH	glm	control_MFGE8	0.314	0.34	8.45338	1.33455	not
ENSECAG00000057614	-0.337162	5.16816	1.94561	0.163068	1	MFGE8	BH	glm	control_MFGE8	0.879	0.696	35.9559	0.791597	not
ENSECAG00000048794	-0.655719	0.599022	1.9447	0.163166	1	MFGE8	BH	glm	control_MFGE8	0.079	0.042	1.51469	0.634759	not
FAM168B	-0.414566	3.1313	1.94038	0.163635	1	MFGE8	BH	glm	control_MFGE8	0.362	0.248	8.76221	0.750245	not
MYOCD	-0.405839	3.46028	1.93855	0.163834	1	MFGE8	BH	glm	control_MFGE8	0.314	0.226	11.0064	0.754797	not
TMSB10	-0.156654	12.5565	1.9367	0.164035	1	MFGE8	BH	glm	control_MFGE8	1	1	6023.8	0.897103	not
HLA-DMA	0.440454	2.55533	1.93561	0.164153	1	MFGE8	BH	glm	control_MFGE8	0.233	0.241	5.878	1.35703	not
HID1	-0.463851	2.15652	1.93539	0.164178	1	MFGE8	BH	glm	control_MFGE8	0.203	0.137	4.45837	0.725048	not
ENSECAG00000047668	0.857949	-0.218209	1.93455	0.164269	1	MFGE8	BH	glm	control_MFGE8	0.024	0.037	0.859632	1.81246	not
HACD4	0.857949	-0.218209	1.93455	0.164269	1	MFGE8	BH	glm	control_MFGE8	0.024	0.036	0.859632	1.81246	not
TADA3	0.325683	5.62613	1.93407	0.164321	1	MFGE8	BH	glm	control_MFGE8	0.877	0.874	49.3895	1.25326	not
ENSECAG00000049438	0.531993	1.38442	1.93405	0.164323	1	MFGE8	BH	glm	control_MFGE8	0.064	0.085	2.61067	1.44593	not
CCDC71L	-0.324062	5.65713	1.93324	0.164412	1	MFGE8	BH	glm	control_MFGE8	0.87	0.767	50.4622	0.798818	not
TMEM249	0.421541	3.07498	1.9291	0.164864	1	MFGE8	BH	glm	control_MFGE8	0.315	0.334	8.42674	1.33936	not
EEF1G	0.18262	10.5081	1.92904	0.16487	1	MFGE8	BH	glm	control_MFGE8	1	1	1456.29	1.13494	not
SAXO1	-0.559649	1.18759	1.9282	0.164962	1	MFGE8	BH	glm	control_MFGE8	0.109	0.068	2.27772	0.678467	not
ANKRD44	0.456308	2.26257	1.92594	0.16521	1	MFGE8	BH	glm	control_MFGE8	0.148	0.177	4.79846	1.37203	not
PLEKHB1	-0.494276	1.74509	1.92592	0.165213	1	MFGE8	BH	glm	control_MFGE8	0.152	0.099	3.35216	0.709918	not
ELK4	-0.354867	4.63187	1.92549	0.16526	1	MFGE8	BH	glm	control_MFGE8	0.702	0.595	24.7932	0.781942	not
EDARADD	-0.702761	0.361278	1.92527	0.165284	1	MFGE8	BH	glm	control_MFGE8	0.061	0.036	1.28456	0.614395	not
ARHGEF1	-0.418993	3.11268	1.92509	0.165304	1	MFGE8	BH	glm	control_MFGE8	0.411	0.286	8.6499	0.747947	not
CEBPZOS	-0.333391	5.43517	1.92481	0.165334	1	MFGE8	BH	glm	control_MFGE8	0.9	0.822	43.2662	0.793669	not
LDLR	-0.304675	6.15189	1.92335	0.165495	1	MFGE8	BH	glm	control_MFGE8	0.914	0.823	71.1056	0.809625	not
ENSECAG00000059507	-0.310472	5.80138	1.92327	0.165504	1	MFGE8	BH	glm	control_MFGE8	0.876	0.786	55.7685	0.806378	not
WDR75	-0.378736	4.03477	1.92176	0.16567	1	MFGE8	BH	glm	control_MFGE8	0.55	0.452	16.3903	0.769111	not
RSPH1	0.43054	2.75855	1.9215	0.165698	1	MFGE8	BH	glm	control_MFGE8	0.248	0.267	6.76715	1.34774	not
CSNK2A2	0.31988	5.92705	1.92122	0.16573	1	MFGE8	BH	glm	control_MFGE8	0.93	0.911	60.8443	1.24823	not
SC5D	-0.298974	6.26952	1.92064	0.165795	1	MFGE8	BH	glm	control_MFGE8	0.918	0.849	77.1461	0.81283	not
SP5	-2.36337	-1.81663	1.91801	0.166083	1	MFGE8	BH	glm	control_MFGE8	0.006	0.001	0.283883	0.194337	not
GATA3	0.456425	2.20068	1.91777	0.166109	1	MFGE8	BH	glm	control_MFGE8	0.165	0.167	4.59697	1.37214	not
MYADM	-0.306269	6.33106	1.91525	0.166389	1	MFGE8	BH	glm	control_MFGE8	0.933	0.826	80.5078	0.808731	not
ENSECAG00000038638	0.533713	1.35955	1.91515	0.166399	1	MFGE8	BH	glm	control_MFGE8	0.095	0.112	2.56606	1.44765	not
AKAP12	0.247196	8.00554	1.91508	0.166411	1	MFGE8	BH	glm	control_MFGE8	0.992	0.988	256.986	1.1869	not
PSMC1	0.280983	6.93298	1.91474	0.166445	1	MFGE8	BH	glm	control_MFGE8	0.994	0.986	122.19	1.21502	not
SH2D7	-2.89356	-1.99844	1.91436	0.166487	1	MFGE8	BH	glm	control_MFGE8	0.005	0	0.250271	0.134571	not
SLIT1	-2.89356	-1.99844	1.91436	0.166487	1	MFGE8	BH	glm	control_MFGE8	0.005	0	0.250271	0.134571	not
ENSECAG00000052048	-2.89356	-1.99844	1.91436	0.166487	1	MFGE8	BH	glm	control_MFGE8	0.005	0	0.250271	0.134571	not
TMEM202	-2.89356	-1.99844	1.91436	0.166487	1	MFGE8	BH	glm	control_MFGE8	0.005	0	0.250271	0.134571	not
ENSECAG00000003466	-2.89356	-1.99844	1.91436	0.166487	1	MFGE8	BH	glm	control_MFGE8	0.005	0	0.250271	0.134571	not
AWAT2	-2.89356	-1.99844	1.91436	0.166487	1	MFGE8	BH	glm	control_MFGE8	0.005	0	0.250271	0.134571	not
NYX	-2.89356	-1.99844	1.91436	0.166487	1	MFGE8	BH	glm	control_MFGE8	0.005	0	0.250271	0.134571	not
ENSECAG00000052496	-2.89356	-1.99844	1.91436	0.166487	1	MFGE8	BH	glm	control_MFGE8	0.003	0	0.250271	0.134571	not
STK32B	-2.89356	-1.99844	1.91436	0.166487	1	MFGE8	BH	glm	control_MFGE8	0.005	0	0.250271	0.134571	not
NPY	-2.89356	-1.99844	1.91436	0.166487	1	MFGE8	BH	glm	control_MFGE8	0.002	0	0.250271	0.134571	not
MYL7	-2.89356	-1.99844	1.91436	0.166487	1	MFGE8	BH	glm	control_MFGE8	0.002	0	0.250271	0.134571	not
ENSECAG00000002780	-2.89356	-1.99844	1.91436	0.166487	1	MFGE8	BH	glm	control_MFGE8	0.003	0	0.250271	0.134571	not
LUZP2	-2.89356	-1.99844	1.91436	0.166487	1	MFGE8	BH	glm	control_MFGE8	0.005	0	0.250271	0.134571	not
CYP2R1	-2.89356	-1.99844	1.91436	0.166487	1	MFGE8	BH	glm	control_MFGE8	0.005	0	0.250271	0.134571	not
DTNA	-2.89356	-1.99844	1.91436	0.166487	1	MFGE8	BH	glm	control_MFGE8	0.005	0	0.250271	0.134571	not
FLG2	-2.89356	-1.99844	1.91436	0.166487	1	MFGE8	BH	glm	control_MFGE8	0.005	0	0.250271	0.134571	not
ENSECAG00000046419	-2.89356	-1.99844	1.91436	0.166487	1	MFGE8	BH	glm	control_MFGE8	0.005	0	0.250271	0.134571	not
MEGF10	-2.89356	-1.99844	1.91436	0.166487	1	MFGE8	BH	glm	control_MFGE8	0.005	0	0.250271	0.134571	not
GRXCR2	-2.89356	-1.99844	1.91436	0.166487	1	MFGE8	BH	glm	control_MFGE8	0.003	0	0.250271	0.134571	not
NEU4	-2.89356	-1.99844	1.91436	0.166487	1	MFGE8	BH	glm	control_MFGE8	0.005	0	0.250271	0.134571	not
ENSECAG00000003485	-2.89356	-1.99844	1.91436	0.166487	1	MFGE8	BH	glm	control_MFGE8	0.005	0	0.250271	0.134571	not
ENSECAG00000007429	-2.89356	-1.99844	1.91436	0.166487	1	MFGE8	BH	glm	control_MFGE8	0.005	0	0.250271	0.134571	not
ENSECAG00000046867	-2.89356	-1.99844	1.91436	0.166487	1	MFGE8	BH	glm	control_MFGE8	0.005	0	0.250271	0.134571	not
CYP2F1	-2.89356	-1.99844	1.91436	0.166487	1	MFGE8	BH	glm	control_MFGE8	0.005	0	0.250271	0.134571	not
PRR19	-2.89356	-1.99844	1.91436	0.166487	1	MFGE8	BH	glm	control_MFGE8	0.003	0	0.250271	0.134571	not
ENSECAG00000058863	-2.89356	-1.99844	1.91436	0.166487	1	MFGE8	BH	glm	control_MFGE8	0.005	0	0.250271	0.134571	not
GIPR	-2.89356	-1.99844	1.91436	0.166487	1	MFGE8	BH	glm	control_MFGE8	0.005	0	0.250271	0.134571	not
DYTN	-2.89356	-1.99844	1.91436	0.166487	1	MFGE8	BH	glm	control_MFGE8	0.005	0	0.250271	0.134571	not
HOXD1	-2.89356	-1.99844	1.91436	0.166487	1	MFGE8	BH	glm	control_MFGE8	0.005	0	0.250271	0.134571	not
ENSECAG00000053177	-2.89356	-1.99844	1.91436	0.166487	1	MFGE8	BH	glm	control_MFGE8	0.005	0	0.250271	0.134571	not
RAB11FIP4	-2.89356	-1.99844	1.91436	0.166487	1	MFGE8	BH	glm	control_MFGE8	0.005	0	0.250271	0.134571	not
GALR2	-2.89356	-1.99844	1.91436	0.166487	1	MFGE8	BH	glm	control_MFGE8	0.005	0	0.250271	0.134571	not
ENSECAG00000054213	-2.89356	-1.99844	1.91436	0.166487	1	MFGE8	BH	glm	control_MFGE8	0.005	0	0.250271	0.134571	not
ENSECAG00000036686	-2.89356	-1.99844	1.91436	0.166487	1	MFGE8	BH	glm	control_MFGE8	0.005	0	0.250271	0.134571	not
S1PR3	-2.89356	-1.99844	1.91436	0.166487	1	MFGE8	BH	glm	control_MFGE8	0.005	0	0.250271	0.134571	not
ADIG	-2.89356	-1.99844	1.91436	0.166487	1	MFGE8	BH	glm	control_MFGE8	0.005	0	0.250271	0.134571	not
ENSECAG00000036606	-2.89356	-1.99844	1.91436	0.166487	1	MFGE8	BH	glm	control_MFGE8	0.005	0	0.250271	0.134571	not
KCNH5	-2.89356	-1.99844	1.91436	0.166487	1	MFGE8	BH	glm	control_MFGE8	0.005	0	0.250271	0.134571	not
SYT1	-2.89356	-1.99844	1.91436	0.166487	1	MFGE8	BH	glm	control_MFGE8	0.005	0	0.250271	0.134571	not
ACSM4	-2.89356	-1.99844	1.91436	0.166487	1	MFGE8	BH	glm	control_MFGE8	0.005	0	0.250271	0.134571	not
ZP2	-2.89356	-1.99844	1.91436	0.166487	1	MFGE8	BH	glm	control_MFGE8	0.005	0	0.250271	0.134571	not
ENSECAG00000007143	-2.89356	-1.99844	1.91436	0.166487	1	MFGE8	BH	glm	control_MFGE8	0.005	0	0.250271	0.134571	not
ENSECAG00000030039	-2.89356	-1.99844	1.91436	0.166487	1	MFGE8	BH	glm	control_MFGE8	0.002	0	0.250271	0.134571	not
ENSECAG00000030640	-2.89356	-1.99844	1.91436	0.166487	1	MFGE8	BH	glm	control_MFGE8	0.005	0	0.250271	0.134571	not
ENSECAG00000035601	-2.89356	-1.99844	1.91436	0.166487	1	MFGE8	BH	glm	control_MFGE8	0.005	0	0.250271	0.134571	not
ENSECAG00000040009	-2.89356	-1.99844	1.91436	0.166487	1	MFGE8	BH	glm	control_MFGE8	0.005	0	0.250271	0.134571	not
ENSECAG00000028406	-2.89356	-1.99844	1.91436	0.166487	1	MFGE8	BH	glm	control_MFGE8	0.003	0	0.250271	0.134571	not
ENSECAG00000030200	-2.89356	-1.99844	1.91436	0.166487	1	MFGE8	BH	glm	control_MFGE8	0.005	0	0.250271	0.134571	not
SLF2	0.418952	3.06277	1.91197	0.166752	1	MFGE8	BH	glm	control_MFGE8	0.302	0.316	8.35575	1.33696	not
RGS10	0.311546	5.93794	1.9098	0.166993	1	MFGE8	BH	glm	control_MFGE8	0.897	0.888	61.3054	1.24104	not
CHST15	-0.441542	2.36008	1.90923	0.167056	1	MFGE8	BH	glm	control_MFGE8	0.195	0.142	5.134	0.736347	not
C1orf53	0.281435	6.88329	1.90704	0.1673	1	MFGE8	BH	glm	control_MFGE8	0.989	0.974	118.053	1.2154	not
SLC46A3	0.686759	0.38231	1.90556	0.167465	1	MFGE8	BH	glm	control_MFGE8	0.042	0.055	1.30343	1.60966	not
CYGB	0.686759	0.38231	1.90556	0.167465	1	MFGE8	BH	glm	control_MFGE8	0.042	0.056	1.30343	1.60966	not
SDCBP	-0.239495	8.13806	1.90553	0.167468	1	MFGE8	BH	glm	control_MFGE8	1	0.997	281.709	0.847042	not
FGF18	0.418727	3.00432	1.90494	0.167534	1	MFGE8	BH	glm	control_MFGE8	0.252	0.247	8.02397	1.33675	not
ENSECAG00000055016	-1.27776	-0.99429	1.90457	0.167575	1	MFGE8	BH	glm	control_MFGE8	0.023	0.007	0.501983	0.412435	not
TLR1	-0.440323	2.48487	1.90344	0.167701	1	MFGE8	BH	glm	control_MFGE8	0.265	0.167	5.59783	0.736969	not
PALLD	-0.244035	8.16694	1.90208	0.167858	1	MFGE8	BH	glm	control_MFGE8	0.995	0.993	287.405	0.84438	not
BAHD1	-0.49864	1.68648	1.89957	0.168133	1	MFGE8	BH	glm	control_MFGE8	0.168	0.101	3.21871	0.707774	not
HSF4	0.303393	6.36986	1.89821	0.168286	1	MFGE8	BH	glm	control_MFGE8	0.959	0.955	82.7028	1.23404	not
HMGCR	-0.326231	5.20863	1.89718	0.168402	1	MFGE8	BH	glm	control_MFGE8	0.761	0.614	36.9789	0.797617	not
RTP4	0.871299	-0.279626	1.8968	0.168444	1	MFGE8	BH	glm	control_MFGE8	0.023	0.033	0.823805	1.82931	not
ADSS1	0.871299	-0.279626	1.8968	0.168444	1	MFGE8	BH	glm	control_MFGE8	0.024	0.032	0.823805	1.82931	not
KCTD19	0.538139	1.28661	1.89643	0.168485	1	MFGE8	BH	glm	control_MFGE8	0.085	0.104	2.43954	1.4521	not
PYGL	-0.320113	5.82374	1.89629	0.168502	1	MFGE8	BH	glm	control_MFGE8	0.923	0.847	56.6398	0.801007	not
HK1	-0.293062	6.48342	1.89545	0.168596	1	MFGE8	BH	glm	control_MFGE8	0.95	0.888	89.4754	0.816168	not
ALDH1L1	-0.340048	5.12883	1.89521	0.168623	1	MFGE8	BH	glm	control_MFGE8	0.77	0.668	34.989	0.790015	not
CTIF	-0.331366	5.31441	1.89395	0.168765	1	MFGE8	BH	glm	control_MFGE8	0.774	0.679	39.792	0.794783	not
MOK	0.421617	2.85607	1.89328	0.16884	1	MFGE8	BH	glm	control_MFGE8	0.212	0.205	7.24041	1.33943	not
EIF4E1B.1	0.262144	7.54472	1.89029	0.169176	1	MFGE8	BH	glm	control_MFGE8	0.998	0.996	186.719	1.19926	not
CD40	-0.40829	3.30331	1.88923	0.169296	1	MFGE8	BH	glm	control_MFGE8	0.412	0.299	9.87175	0.753516	not
TNS1	-0.329249	5.34668	1.88808	0.169425	1	MFGE8	BH	glm	control_MFGE8	0.82	0.663	40.6922	0.795951	not
RPL14	0.161217	11.9668	1.88771	0.169467	1	MFGE8	BH	glm	control_MFGE8	1	1	4002.7	1.11823	not
DBT	-0.439465	2.47768	1.88733	0.16951	1	MFGE8	BH	glm	control_MFGE8	0.25	0.179	5.57002	0.737408	not
SOX12	0.416061	2.95364	1.88557	0.16971	1	MFGE8	BH	glm	control_MFGE8	0.283	0.295	7.74699	1.33428	not
CYSLTR1	-0.962001	-0.472593	1.88404	0.169882	1	MFGE8	BH	glm	control_MFGE8	0.033	0.012	0.720668	0.513344	not
C5H1orf56	-0.642101	0.615263	1.88322	0.169976	1	MFGE8	BH	glm	control_MFGE8	0.083	0.044	1.53184	0.640779	not
MTX1	0.32276	5.67441	1.88262	0.170044	1	MFGE8	BH	glm	control_MFGE8	0.891	0.882	51.0701	1.25072	not
RBM11	0.956426	-0.479925	1.88259	0.170048	1	MFGE8	BH	glm	control_MFGE8	0.018	0.027	0.717015	1.9405	not
GCNT3	-0.488599	1.78154	1.88224	0.170087	1	MFGE8	BH	glm	control_MFGE8	0.174	0.104	3.43793	0.712717	not
EFHD1	0.406443	3.05296	1.88159	0.170161	1	MFGE8	BH	glm	control_MFGE8	0.203	0.218	8.29912	1.32541	not
SYNE1	-0.302891	6.19716	1.87993	0.170349	1	MFGE8	BH	glm	control_MFGE8	0.874	0.814	73.3721	0.810627	not
ACAD10	0.665217	0.455826	1.87945	0.170404	1	MFGE8	BH	glm	control_MFGE8	0.05	0.063	1.37157	1.58581	not
ALOX12	-0.629226	0.680543	1.87914	0.170439	1	MFGE8	BH	glm	control_MFGE8	0.055	0.042	1.60274	0.646523	not
MATN3	-0.221426	8.67917	1.87821	0.170545	1	MFGE8	BH	glm	control_MFGE8	1	1	409.911	0.857717	not
RPL32	0.16866	11.3108	1.87733	0.170646	1	MFGE8	BH	glm	control_MFGE8	1	1	2540.37	1.12401	not
SEMA3F	0.440504	2.44132	1.87633	0.170759	1	MFGE8	BH	glm	control_MFGE8	0.229	0.221	5.43138	1.35708	not
ENSECAG00000057518	-0.569014	1.02924	1.87488	0.170924	1	MFGE8	BH	glm	control_MFGE8	0.097	0.056	2.04095	0.674077	not
GADD45A	0.221058	8.72437	1.87382	0.171046	1	MFGE8	BH	glm	control_MFGE8	0.997	0.999	422.959	1.16559	not
EIF4B	0.272782	7.29352	1.87257	0.171188	1	MFGE8	BH	glm	control_MFGE8	1	0.996	156.88	1.20814	not
SPRY4	-0.591857	0.887791	1.87213	0.171238	1	MFGE8	BH	glm	control_MFGE8	0.091	0.051	1.85034	0.663488	not
ITGA8	0.328047	5.80931	1.87178	0.171279	1	MFGE8	BH	glm	control_MFGE8	0.739	0.729	56.0761	1.25531	not
RRM2	-0.613539	0.75063	1.86884	0.171615	1	MFGE8	BH	glm	control_MFGE8	0.077	0.044	1.68253	0.653591	not
CHCHD10	0.310037	6.06909	1.86827	0.17168	1	MFGE8	BH	glm	control_MFGE8	0.929	0.911	67.1395	1.23974	not
GCLM	-0.385719	3.70675	1.86533	0.172018	1	MFGE8	BH	glm	control_MFGE8	0.523	0.397	13.057	0.765397	not
NMU	-1.12796	-0.809138	1.86531	0.17202	1	MFGE8	BH	glm	control_MFGE8	0.017	0.01	0.570723	0.457561	not
TNFAIP8L1	-1.12796	-0.809138	1.86531	0.17202	1	MFGE8	BH	glm	control_MFGE8	0.027	0.01	0.570723	0.457561	not
SESN1	0.467564	1.98588	1.86514	0.17204	1	MFGE8	BH	glm	control_MFGE8	0.139	0.152	3.96105	1.38277	not
ENSECAG00000059146	-1.2171	-0.952034	1.86462	0.1721	1	MFGE8	BH	glm	control_MFGE8	0.023	0.008	0.516903	0.430147	not
GTF3A	0.263164	7.36076	1.86385	0.172188	1	MFGE8	BH	glm	control_MFGE8	0.997	0.999	164.365	1.20011	not
CCDC115	0.346684	4.6373	1.86266	0.172326	1	MFGE8	BH	glm	control_MFGE8	0.692	0.66	24.8867	1.27163	not
MAGEB16	1.77817	-1.55856	1.86262	0.17233	1	MFGE8	BH	glm	control_MFGE8	0.003	0.01	0.339489	3.4299	not
ENSECAG00000044480	1.77817	-1.55856	1.86262	0.17233	1	MFGE8	BH	glm	control_MFGE8	0.003	0.01	0.339489	3.4299	not
KLB	1.77817	-1.55856	1.86262	0.17233	1	MFGE8	BH	glm	control_MFGE8	0.003	0.01	0.339489	3.4299	not
TMCO2	1.77817	-1.55856	1.86262	0.17233	1	MFGE8	BH	glm	control_MFGE8	0.003	0.01	0.339489	3.4299	not
CAMTA1	1.77817	-1.55856	1.86262	0.17233	1	MFGE8	BH	glm	control_MFGE8	0.003	0.01	0.339489	3.4299	not
SV2A	1.77817	-1.55856	1.86262	0.17233	1	MFGE8	BH	glm	control_MFGE8	0.003	0.008	0.339489	3.4299	not
ENSECAG00000049271	1.77817	-1.55856	1.86262	0.17233	1	MFGE8	BH	glm	control_MFGE8	0.003	0.01	0.339489	3.4299	not
GPX2	1.77817	-1.55856	1.86262	0.17233	1	MFGE8	BH	glm	control_MFGE8	0.003	0.008	0.339489	3.4299	not
BRSK2	1.77817	-1.55856	1.86262	0.17233	1	MFGE8	BH	glm	control_MFGE8	0.003	0.007	0.339489	3.4299	not
ETS2	-0.354998	4.47346	1.86214	0.172385	1	MFGE8	BH	glm	control_MFGE8	0.598	0.474	22.215	0.781871	not
TPBGL	-0.518669	1.44217	1.86189	0.172414	1	MFGE8	BH	glm	control_MFGE8	0.142	0.088	2.71728	0.698015	not
ENSECAG00000056607	0.332965	5.28687	1.85985	0.17265	1	MFGE8	BH	glm	control_MFGE8	0.835	0.814	39.0396	1.2596	not
MACIR	1.2423	-1.03881	1.85918	0.172727	1	MFGE8	BH	glm	control_MFGE8	0.008	0.016	0.486729	2.36576	not
ENSECAG00000037770	1.2423	-1.03881	1.85918	0.172727	1	MFGE8	BH	glm	control_MFGE8	0.009	0.018	0.486729	2.36576	not
WEE1	-0.389342	3.69657	1.85688	0.172992	1	MFGE8	BH	glm	control_MFGE8	0.433	0.353	12.9652	0.763478	not
KIF9	-0.366646	4.26176	1.85367	0.173364	1	MFGE8	BH	glm	control_MFGE8	0.63	0.452	19.183	0.775584	not
CDK2AP1	0.214802	8.93097	1.85303	0.173439	1	MFGE8	BH	glm	control_MFGE8	1	1	488.078	1.16054	not
RPL38	-0.182207	10.3417	1.85043	0.17374	1	MFGE8	BH	glm	control_MFGE8	1	1	1297.69	0.881354	not
KLF5	0.542639	1.21097	1.84982	0.173812	1	MFGE8	BH	glm	control_MFGE8	0.077	0.095	2.31493	1.45663	not
PSAP	0.25581	7.54709	1.84879	0.173931	1	MFGE8	BH	glm	control_MFGE8	0.998	0.999	187.026	1.19401	not
RPS10	0.160573	11.864	1.84719	0.174117	1	MFGE8	BH	glm	control_MFGE8	1	1	3727.41	1.11773	not
SOHLH2	0.718167	0.249435	1.84562	0.174301	1	MFGE8	BH	glm	control_MFGE8	0.032	0.042	1.18874	1.64509	not
ADORA2B	-0.409465	2.9746	1.84551	0.174314	1	MFGE8	BH	glm	control_MFGE8	0.341	0.232	7.86039	0.752902	not
TSPAN33	0.661407	0.470749	1.8455	0.174314	1	MFGE8	BH	glm	control_MFGE8	0.047	0.062	1.38583	1.58162	not
ENSECAG00000038911	0.42914	2.56223	1.84402	0.174488	1	MFGE8	BH	glm	control_MFGE8	0.221	0.241	5.90619	1.34643	not
BRWD3	-0.390269	3.4325	1.84119	0.174822	1	MFGE8	BH	glm	control_MFGE8	0.382	0.281	10.7965	0.762987	not
NDUFV2	0.232795	8.25874	1.84065	0.174882	1	MFGE8	BH	glm	control_MFGE8	1	1	306.287	1.17511	not
WDR27	0.418091	2.874	1.83985	0.174975	1	MFGE8	BH	glm	control_MFGE8	0.22	0.252	7.33097	1.33616	not
[truncated: 19,759 more rows]

## Sheet: control_MFGE8_clusters_2
gene	logFC	logCPM	F	PValue	FDR	comparison	adjust.method	test	sample	pct.1	pct.2	CPM	FC	sig
[truncated: 21,426 more rows]

[truncated: 5 more sheets: control_MFGE8_clusters_3, control_MFGE8_clusters_4, control_MFGE8_clusters_5, control_MFGE8_clusters_6, control_MFGE8_clusters_7]
