# Supplementary material for: Milk fat globule EGF and factor V/VIII domain containing (MFGE8) as a novel player in equine endometrial fibrosis
Source: Sci Rep. 2026 Apr 9;16:12045. doi: 10.1038/s41598-026-46595-7 (PMC13069092; doi:10.1038/s41598-026-46595-7)
Supplement: Supplementary file 3 — Supplementary Information 3. [file 41598_2026_46595_MOESM3_ESM.xlsx]

## Sheet: cluster 0
Ingenuity Canonical Pathways	-log(p-value)	Ratio	z-score	Molecules
Hepatic Fibrosis / Hepatic Stellate Cell Activation	5,8E00	1,53E-01	#NUM!	COL12A1,COL13A1,COL15A1,COL24A1,COL25A1,COL4A3,COL5A3,COL8A1,COL8A2,CSF1,EDN1,FN1,IFNAR2,IFNGR2,IGF2,IGFBP3,IGFBP4,IL1A,IL1RAPL1,MYO1H,PDGFB,PDGFC,PDGFRA,TGFB3,TIMP1,VCAM1,VEGFD
Wound Healing Signaling Pathway	5,26E00	1,35E-01	1,095	ACVR1C,ACVR2A,COL12A1,COL13A1,COL15A1,COL24A1,COL25A1,COL4A3,COL5A3,COL8A1,COL8A2,FN1,FOS,HBEGF,IFNGR2,IL11,IL1A,IL1RAPL1,IL33,IL36G,LAMA3,NFKBIA,PDGFB,PDGFC,TGFB3,TGFBR3,TNFSF10,TNFSF11,TNFSF13B,VEGFD
Pulmonary Fibrosis Idiopathic Signaling Pathway	5,05E00	1,19E-01	1,183	ACTA1,ACTG2,ACVR1C,ACVR2A,ADAMTS1,AREG,CAV1,CCN4,COL12A1,COL13A1,COL15A1,COL24A1,COL25A1,COL4A3,COL5A3,COL8A1,COL8A2,CXCL12,EDN1,EGR1,EPHB3,FGFR4,FN1,FOS,IL11,ITGA2,JAG1,MMP25,PDGFB,PDGFC,PDGFRA,TGFB3,TGFBR3,WNT10B,WNT11,WNT6,WNT9A
Role of Macrophages, Fibroblasts and Endothelial Cells in Rheumatoid Arthritis	3,74E00	1,1E-01	-2,335	CEBPA,CEBPD,CREB3L2,CREB3L4,CSF1,CXCL12,F2RL1,FN1,FOS,FRZB,IL16,IL1A,IL1RAPL1,IL32,IL33,IL36G,NFKBIA,PDGFB,PDGFC,PLCE1,SFRP2,SFRP4,TLR2,TLR3,TNFSF11,TNFSF13B,VCAM1,VEGFD,WNT10B,WNT11,WNT6,WNT9A
Collagen biosynthesis and modifying enzymes	3,62E00	1,82E-01	2,887	ADAMTS14,COL12A1,COL13A1,COL15A1,COL24A1,COL25A1,COL4A3,COL5A3,COL8A1,COL8A2,P3H2,TLL1
Interferon alpha/beta signaling	3,53E00	2,04E-01	-3,162	BST2,EGR1,IFI35,IFIT2,IFIT3,IFNAR2,IRF7,OAS2,PSMB8,XAF1
Axonal Guidance Signaling	3,44E00	9,46E-02	#NUM!	ADAM12,ADAM23,ADAMTS1,ADAMTS14,ADAMTS15,ADAMTS16,ADAMTS19,ADAMTS8,BMP6,BMP7,CXCL12,EPHA5,EPHA6,EPHB3,ERAP2,GLIS2,ITGA2,ITGA8,ITGB3,ITGB8,MMP25,MYL10,NGF,NTN4,NTRK1,PDGFB,PDGFC,PLCE1,PLXNA2,PRKAG2,ROBO2,ROBO3,SEMA3A,SEMA3D,SEMA7A,SLIT3,TUBB3,UNC5C,UNC5D,VEGFD,WNT10B,WNT11,WNT6,WNT9A
Complement cascade	3,4E00	2,14E-01	-3,000	C1R,C1S,C3,C4BPA,C9,CD55,CFB,CFD,SERPING1
Collagen chain trimerization	3,32E00	2,09E-01	2,333	COL12A1,COL13A1,COL15A1,COL24A1,COL25A1,COL4A3,COL5A3,COL8A1,COL8A2
Assembly of collagen fibrils and other multimeric structures	2,86E00	1,69E-01	1,897	COL12A1,COL15A1,COL24A1,COL4A3,COL5A3,COL8A1,COL8A2,LAMA3,LOX,TLL1
Airway Pathology in Chronic Obstructive Pulmonary Disease	2,75E00	1,4E-01	#NUM!	APOD,CCL20,FGF11,FGF14,FGF21,IL11,IL1A,IL33,IL36G,TGFB3,TNFSF10,TNFSF11,TNFSF13B
Role of Osteoblasts, Osteoclasts and Chondrocytes in Rheumatoid Arthritis	2,72E00	1,07E-01	#NUM!	ACVR2A,BMP6,BMP7,BMPR1B,CSF1,DLX5,FOS,FRZB,GSN,IL11,IL1A,IL1RAPL1,IL33,IL36G,ITGB3,NFKBIA,SFRP2,SFRP4,TNFSF11,WNT10B,WNT11,WNT6,WNT9A
Hepatic Fibrosis Signaling Pathway	1,91E00	8,35E-02	-0,557	ACVR1C,ACVR2A,CACNG4,CREB3L2,CREB3L4,EDN1,FOS,GLIS2,IL1A,IL1RAPL1,IL33,IL36G,ITGA2,ITGA8,ITGB3,ITGB8,MYL10,NFKBIA,PDGFB,PDGFC,PDGFRA,PRKAG2,TF,TFRC,TGFB3,TGFBR3,TIMP1,VCAM1,VEGFD,WNT10B,WNT11,WNT6,WNT9A
Agranulocyte Adhesion and Diapedesis	1,84E00	1,01E-01	#NUM!	ACTA1,ACTG2,CCL20,CCL8,CX3CL1,CXCL12,CXCL14,CXCL6,FN1,IL1A,IL33,IL36G,MMP25,MYO1H,SDC4,VCAM1
Collagen degradation	1,81E00	1,36E-01	2,121	COL12A1,COL13A1,COL15A1,COL25A1,COL4A3,COL5A3,COL8A1,COL8A2
Granulocyte Adhesion and Diapedesis	1,66E00	1,01E-01	#NUM!	CCL20,CCL8,CX3CL1,CXCL12,CXCL14,CXCL6,IL1A,IL1RAPL1,IL33,IL36G,MMP25,SDC4,THY1,VCAM1
Dissolution of Fibrin Clot	1,5E00	2,31E-01	#NUM!	PLAT,S100A10,SERPINB2
Advanced glycosylation endproduct receptor signaling	1,5E00	2,31E-01	#NUM!	LGALS3,S100A12,SAA1
Clathrin-mediated Endocytosis Signaling	1,48E00	8,99E-02	#NUM!	ACTA1,ACTG2,AP1S3,AP5B1,APOD,DAB2,DNM3,FGF11,FGF14,FGF21,ITGB3,ITGB8,PDGFB,PDGFC,TF,TFRC,VEGFD
Altered T Cell and B Cell Signaling in Rheumatoid Arthritis	1,43E00	1,1E-01	#NUM!	CD28,CSF1,IL1A,IL33,IL36G,TLR2,TLR3,TNFSF11,TNFSF13B
Carnitine metabolism	1,41E00	2,14E-01	#NUM!	CPT1A,CPT1B,PRKAG2
mRNA Editing	1,4E00	3,33E-01	#NUM!	ADARB1,APOBEC3H
Role of Lipids/Lipid Rafts in the Pathogenesis of Influenza	1,4E00	3,33E-01	#NUM!	IFNE,IFNK
Salvage Pathways of Pyrimidine Deoxyribonucleotides	1,4E00	3,33E-01	#NUM!	CDA,UPP1
Airway Inflammation in Asthma	1,33E00	1,6E-01	#NUM!	CCL20,IFNGR2,IL33,TGFB3
IL-10 Signaling	1,29E00	9,38E-02	2,887	CCN4,CREB3L2,CREB3L4,FOS,IFNGR2,IL1A,IL1RAPL1,IL33,IL36G,NFKBIA,PRDM1,PRKAG2
UDP-N-acetyl-D-galactosamine Biosynthesis I	1,26E00	1	#NUM!	GALE
Oleate Biosynthesis II (Animals)	1,16E00	2,5E-01	#NUM!	FADS2,SCD5
Ketone body metabolism	1,07E00	2,22E-01	#NUM!	BDH1,OXCT2
Androgen Biosynthesis	1,07E00	2,22E-01	#NUM!	HSD17B6,SRD5A1
Receptor-type tyrosine-protein phosphatases	1,02E00	1,5E-01	#NUM!	IL1RAPL1,PPFIA4,PPFIBP2
VDR/RXR Activation	1,01E00	9,86E-02	#NUM!	CEBPA,COL13A1,CYP24A1,IGFBP3,KLF4,THBD,TNFSF11
Formation of the anterior neural plate	9,89E-01	0.2	#NUM!	PAX6,POU3F1
Role of IL-17A in Psoriasis	9,89E-01	0.2	#NUM!	CCL20,CXCL6
Surfactant metabolism	9,69E-01	1,43E-01	#NUM!	ABCA3,LMCD1,P2RY2
Coagulation System	9,69E-01	1,21E-01	#NUM!	BDKRB1,KNG1,PLAT,THBD
Thiosulfate Disproportionation III (Rhodanese)	9,68E-01	0.5	#NUM!	TST
Hematopoiesis from Multipotent Stem Cells	9,17E-01	1,82E-01	#NUM!	CSF1,KITLG
Iron homeostasis signaling pathway	9,08E-01	8,4E-02	#NUM!	BMP6,BMP7,BMPR1B,PDGFB,PDGFRA,SLC11A2,SLC40A1,SLC48A1,TF,TFRC
Graft-versus-Host Disease Signaling	8,98E-01	1,14E-01	#NUM!	CD28,IL1A,IL33,IL36G
Hematopoiesis from Pluripotent Stem Cells	8,98E-01	1,14E-01	#NUM!	CSF1,IL11,IL1A,KITLG
Apelin Cardiac Fibroblast Signaling Pathway	8,8E-01	1,3E-01	#NUM!	PRKAG2,SPHK1,TGFB3
Role of Cytokines in Mediating Communication between Immune Cells	8,66E-01	1,11E-01	#NUM!	IL1A,IL32,IL33,IL36G
Reversible hydration of carbon dioxide	8,54E-01	1,67E-01	#NUM!	CA12,CA4
Signaling by LTK	8,54E-01	1,67E-01	#NUM!	ALKAL1,TNK2
Activation of Matrix Metalloproteinases	8,39E-01	1,25E-01	#NUM!	MMP25,SPOCK3,TIMP1
Activation of kainate receptors upon glutamate binding	8,39E-01	1,25E-01	#NUM!	GRIK2,GRIK3,GRIK5
Signaling by EGFR	8,22E-01	9,8E-02	2,236	ADAM12,AREG,BTC,EREG,HBEGF
Retinoate Biosynthesis II	8,04E-01	3,33E-01	#NUM!	RBP5
4-aminobutyrate Degradation I	8,04E-01	3,33E-01	#NUM!	ALDH5A1
Role of IL-17F in Allergic Inflammatory Airway Diseases	7,75E-01	1,03E-01	#NUM!	CREB3L2,CREB3L4,CXCL6,IL11
Miscellaneous transport and binding events	7,64E-01	1,15E-01	#NUM!	DMTN,LRRC8D,NIPAL1
Cardiomyocyte Differentiation via BMP Receptors	7,64E-01	1,15E-01	#NUM!	ACVR2A,BMP7,BMPR1B
Rap1 signalling	7,45E-01	1,43E-01	#NUM!	PRKG1,RAPGEF3
LGI-ADAM interactions	7,45E-01	1,43E-01	#NUM!	ADAM23,CACNG4
Choline Biosynthesis III	7,45E-01	1,43E-01	#NUM!	GPLD1,PLD5
Interferon gamma signaling	7,2E-01	8,57E-02	-2,449	GBP6,IFNGR2,IRF7,OAS2,TRIM34,VCAM1
FOXO-mediated transcription of cell cycle genes	6,98E-01	1,33E-01	#NUM!	CAV1,KLF4
Glutathione-mediated Detoxification	6,98E-01	1,33E-01	#NUM!	GSTA4,GSTK1
Regulation of CDH11 Expression and Function	6,98E-01	1,07E-01	#NUM!	AMOT,ANGPTL4,CDH8
Neurotransmitter uptake and metabolism In glial cells	6,91E-01	2,5E-01	#NUM!	SLC1A3
NGF processing	6,91E-01	2,5E-01	#NUM!	NGF
Galactose catabolism	6,91E-01	2,5E-01	#NUM!	GALE
Creatine-phosphate Biosynthesis	6,91E-01	2,5E-01	#NUM!	CKB
Melatonin Degradation II	6,91E-01	2,5E-01	#NUM!	MAOB
dTMP De Novo Biosynthesis	6,91E-01	2,5E-01	#NUM!	TYMS
Circadian Rhythm Signaling	6,87E-01	6,91E-02	#NUM!	ADCY2,ADCYAP1,CACNA1H,CACNG4,CREB3L2,CREB3L4,DBP,GRIA4,GRP,GRPR,NGF,NPR1,NPR3,PLCE1,PRKAG2,PRKG1,RYR3
MAPK6/MAPK4 signaling	6,85E-01	8,05E-02	#NUM!	CDC42EP2,CDK1,ETV4,PSMB10,PSMB8,PSMB9,PSME2
Oxytocin in Spinal Neurons Signaling Pathway	6,67E-01	1,03E-01	#NUM!	NPR1,NPR3,PRKG1
Macropinocytosis Signaling	6,64E-01	8,22E-02	#NUM!	CSF1,ITGB3,ITGB8,NGF,PDGFB,PDGFC
Sonic Hedgehog Signaling	6,38E-01	0.1	#NUM!	CDK1,GLIS2,PRKAG2
Transcriptional regulation of pluripotent stem cells	6,16E-01	1,18E-01	#NUM!	FOXP1,KLF4
Synthesis, secretion, and deacylation of Ghrelin	6,16E-01	1,18E-01	#NUM!	KLF4,PLA2G7
Specification of the neural plate border	6,16E-01	1,18E-01	#NUM!	DLX5,TFAP2A
Glutathione Redox Reactions I	6,16E-01	1,18E-01	#NUM!	CLIC2,GSTK1
Butyrophilin (BTN) family interactions	6,06E-01	0.2	#NUM!	PPL
Reelin signalling pathway	6,06E-01	0.2	#NUM!	RELN
Arsenate Detoxification I (Glutaredoxin)	6,06E-01	0.2	#NUM!	GLRX2
Galactose Degradation I (Leloir Pathway)	6,06E-01	0.2	#NUM!	GALE
Glutamate Degradation III (via 4-aminobutyrate)	6,06E-01	0.2	#NUM!	ALDH5A1
Crosstalk between Dendritic Cells and Natural Killer Cells	6,05E-01	8,2E-02	#NUM!	ACTA1,ACTG2,CD28,TLR3,TNFSF10
Ephrin Receptor Signaling	6,03E-01	6,88E-02	#NUM!	CREB3L2,CREB3L4,CXCL12,EPHA5,EPHA6,EPHB3,ITGA2,ITGA8,ITGB3,ITGB8,PDGFB,PDGFC,VEGFD
PFKFB4 Signaling Pathway	5,82E-01	8,51E-02	#NUM!	CREB3L2,CREB3L4,PRKAG2,TGFB3
Unfolded Protein Response (UPR)	5,8E-01	1,11E-01	#NUM!	CREB3L2,CREB3L4
GABA synthesis, release, reuptake and degradation	5,8E-01	1,11E-01	#NUM!	ALDH5A1,RIMS1
Mitochondrial L-carnitine Shuttle Pathway	5,8E-01	1,11E-01	#NUM!	CPT1A,CPT1B
Arachidonic acid metabolism	5,6E-01	9,09E-02	#NUM!	CYP1A1,GGT5,PON2
Transcriptional Regulation by NPAS4	5,6E-01	9,09E-02	#NUM!	CDK5R1,FOS,RET
Signaling by NODAL	5,47E-01	1,05E-01	#NUM!	ACVR1C,ACVR2A
Regulation of TLR by endogenous ligand	5,47E-01	1,05E-01	#NUM!	S100A1,TLR2
Azathioprine ADME	5,47E-01	1,05E-01	#NUM!	SLC29A1,VAV3
TRAIL signaling	5,38E-01	1,67E-01	#NUM!	TNFSF10
Lipid particle organization	5,38E-01	1,67E-01	#NUM!	CIDEC
Ketolysis	5,38E-01	1,67E-01	#NUM!	BDH1
Folate Signaling Pathway	5,23E-01	0.08	#NUM!	ALDH1L1,KLF4,OAS2,TYMS
Incretin synthesis, secretion, and inactivation	5,16E-01	0.1	#NUM!	GRP,PAX6
Triglyceride metabolism	5,14E-01	8,57E-02	#NUM!	CAV1,DGAT2,FABP5
Regulation of Cellular Mechanics by Calpain Protease	4,93E-01	7,14E-02	#NUM!	CAPN5,CDK1,ITGA2,ITGA8,ITGB3,ITGB8
Formation of Fibrin Clot (Clotting Cascade)	4,93E-01	8,33E-02	#NUM!	KNG1,SERPING1,THBD
Inhibition of Matrix Metalloproteases	4,93E-01	8,33E-02	#NUM!	ADAM12,MMP25,TIMP1
MSP-RON Signaling Pathway	4,88E-01	7,69E-02	#NUM!	ACTA1,ACTG2,CSF1,TLR2
Class C/3 (Metabotropic glutamate/pheromone receptors)	4,87E-01	9,52E-02	#NUM!	GRM7,GRM8
Nucleotide salvage	4,87E-01	9,52E-02	#NUM!	CDA,UPP1
Erythrocytes take up oxygen and release carbon dioxide	4,83E-01	1,43E-01	#NUM!	CA4
Interleukin-17 signaling	4,83E-01	1,43E-01	#NUM!	IL17RE
STAT5 Activation	4,83E-01	1,43E-01	#NUM!	FLT3LG
Mitochondrial Uncoupling	4,83E-01	1,43E-01	#NUM!	UCP2
Ceramide Biosynthesis	4,83E-01	1,43E-01	#NUM!	DEGS2
Sphingomyelin Metabolism	4,83E-01	1,43E-01	#NUM!	SGMS2
Carboxyterminal post-translational modifications of tubulin	4,72E-01	8,11E-02	#NUM!	TTLL10,TUBB3,VASH2
Role of NANOG in Mammalian Embryonic Stem Cell Pluripotency	4,7E-01	6,72E-02	#NUM!	ACVR2A,BMP6,BMP7,BMPR1B,WNT10B,WNT11,WNT6,WNT9A
Regulation of the Epithelial-Mesenchymal Transition Pathway	4,66E-01	6,42E-02	#NUM!	EGR1,FGF11,FGF14,FGF21,FGFR4,JAG1,LOX,TGFB3,WNT10B,WNT11,WNT6,WNT9A
Role of JAK1, JAK2 and TYK2 in Interferon Signaling	4,61E-01	9,09E-02	#NUM!	IFNAR2,IFNGR2
Retinoate Biosynthesis I	4,61E-01	9,09E-02	#NUM!	HSD17B6,RBP5
Nicotine Degradation III	4,61E-01	9,09E-02	#NUM!	AOX1,CYP1A1
Pyrimidine Deoxyribonucleotides De Novo Biosynthesis I	4,61E-01	9,09E-02	#NUM!	RRM2,TYMS
Vitamin-C Transport	4,61E-01	9,09E-02	#NUM!	LRRC8D,STOM
Th1 and Th2 Activation Pathway	4,58E-01	6,57E-02	#NUM!	ACVR1C,ACVR2A,CD28,IFNGR2,IL33,JAG1,TGFBR3,TIMD4,TNFSF11
FAT10 Signaling Pathway	4,55E-01	7,41E-02	#NUM!	PSMB10,PSMB8,PSMB9,PSME2
Regulation of TP53 Expression and Degradation	4,53E-01	7,89E-02	#NUM!	CDK1,PRDM1,PRR5L
Intrinsic Prothrombin Activation Pathway	4,53E-01	7,89E-02	#NUM!	COL5A3,KNG1,THBD
Hypoxia Signaling in the Cardiovascular System	4,47E-01	7,04E-02	#NUM!	CREB3L2,CREB3L4,EDN1,NFKBIA,UBE2L6
Interleukin-1 processing	4,36E-01	1,25E-01	#NUM!	IL1A
Histidine catabolism	4,36E-01	1,25E-01	#NUM!	CARNS1
Formation of intermediate mesoderm	4,36E-01	1,25E-01	#NUM!	OSR1
Superoxide Radicals Degradation	4,36E-01	1,25E-01	#NUM!	CAT
Bile Acid Biosynthesis, Neutral Pathway	4,36E-01	1,25E-01	#NUM!	CYP7A1
RAF-independent MAPK1/3 activation	4,36E-01	8,7E-02	#NUM!	CDK1,DUSP6
IL-17A Signaling in Gastric Cells	4,36E-01	8,7E-02	#NUM!	CCL20,FOS
Leptin Signaling in Obesity	4,2E-01	6,85E-02	#NUM!	ADCY2,NPY,PDE3B,PLCE1,PRKAG2
DAG and IP3 signaling	4,17E-01	7,5E-02	#NUM!	ADCY2,PDE1A,PDE1B
MIF Regulation of Innate Immunity	4,17E-01	7,5E-02	#NUM!	FOS,NFKBIA,PLA2G2A
Estrogen Biosynthesis	4,12E-01	8,33E-02	#NUM!	CYP1A1,HSD17B6
PTEN Signaling	4,02E-01	6,29E-02	0,816	BMPR1B,FGFR4,ITGA2,ITGA8,ITGB3,ITGB8,NTRK1,PDGFRA,TGFBR3
Creatine metabolism	3,97E-01	1,11E-01	#NUM!	CKB
RUNX1 and FOXP3 control the development of regulatory T lymphocytes (Tregs)	3,97E-01	1,11E-01	#NUM!	TNFRSF18
OAS antiviral response	3,97E-01	1,11E-01	#NUM!	OAS2
Lipophagy	3,97E-01	1,11E-01	#NUM!	PRKAG2
RHOBTB3 ATPase cycle	3,97E-01	1,11E-01	#NUM!	HTR7
Formation of the posterior neural plate	3,97E-01	1,11E-01	#NUM!	POU3F1
Ketogenesis	3,97E-01	1,11E-01	#NUM!	BDH1
Glycogen Degradation II	3,97E-01	1,11E-01	#NUM!	PGM5
GDP-glucose Biosynthesis	3,97E-01	1,11E-01	#NUM!	PGM5
Remodeling of Epithelial Adherens Junctions	3,96E-01	6,9E-02	#NUM!	ACTA1,ACTG2,DNM3,TUBB3
Neurotrophin/TRK Signaling	3,96E-01	6,67E-02	#NUM!	CREB3L2,CREB3L4,FOS,NGF,NTRK1
RHO GTPases activate IQGAPs	3,91E-01	0.08	#NUM!	IQGAP2,TUBB3
Signaling by NTRK2 (TRKB)	3,91E-01	0.08	#NUM!	CDK5R1,TIAM1
Gap junction trafficking and regulation	3,84E-01	7,14E-02	#NUM!	DAB2,GJB5,TUBB3
TAK1-dependent IKK and NF-kappa-B activation	3,84E-01	7,14E-02	#NUM!	NFKBIA,S100A12,SAA1
Xenobiotic Metabolism Signaling	3,81E-01	6,01E-02	#NUM!	ALDH1L1,ALDH5A1,CAT,CHST4,CHST7,CITED2,CYP1A1,GSTA4,GSTK1,HS6ST3,IL1A,MAOB,NDST4,PPARGC1A
Antimicrobial peptides	3,7E-01	7,69E-02	#NUM!	PI3,PLA2G2A
Nicotine Degradation II	3,7E-01	7,69E-02	#NUM!	AOX1,CYP1A1
B Cell Activating Factor Signaling	3,68E-01	6,98E-02	#NUM!	FOS,NFKBIA,TNFSF13B
Peptide hormone biosynthesis	3,62E-01	0.1	#NUM!	INHBA
NFE2L2 regulating tumorigenic genes	3,62E-01	0.1	#NUM!	AREG
Glucose and Glucose-1-phosphate Degradation	3,62E-01	0.1	#NUM!	PGM5
Calcium Transport I	3,62E-01	0.1	#NUM!	ATP2A3
γ-glutamyl Cycle	3,62E-01	0.1	#NUM!	GGT5
PI3K Cascade	3,53E-01	6,82E-02	#NUM!	FGFR4,FLT3LG,PDE3B
BMAL1:CLOCK,NPAS2 activates circadian gene expression	3,51E-01	7,41E-02	#NUM!	DBP,KLF15
TP53 Regulates Transcription of Cell Cycle Genes	3,39E-01	6,67E-02	#NUM!	BTG2,CDK1,RGCC
Erythrocytes take up carbon dioxide and release oxygen	3,32E-01	9,09E-02	#NUM!	CA4
Specification of primordial germ cells	3,32E-01	9,09E-02	#NUM!	PRDM1
Chondroitin Sulfate Degradation (Metazoa)	3,32E-01	9,09E-02	#NUM!	GM2A
Glycogen Degradation III	3,32E-01	9,09E-02	#NUM!	PGM5
Role of PI3K/AKT Signaling in the Pathogenesis of Influenza	3,26E-01	6,52E-02	#NUM!	IFNE,IFNK,NFKBIA
iNOS Signaling	3,26E-01	6,52E-02	#NUM!	FOS,IFNGR2,NFKBIA
Phototransduction Pathway	3,26E-01	6,52E-02	#NUM!	NPR1,PRKAG2,RGS9
Nicotinate metabolism	3,16E-01	6,9E-02	#NUM!	BST1,PARP9
Interconversion of nucleotide di- and triphosphates	3,16E-01	6,9E-02	#NUM!	RRM2,TYMS
TNFR2 Signaling	3,16E-01	6,9E-02	#NUM!	FOS,NFKBIA
Superpathway of Melatonin Degradation	3,16E-01	6,9E-02	#NUM!	CYP1A1,MAOB
nNOS Signaling in Skeletal Muscle Cells	3,13E-01	6,38E-02	#NUM!	CACNA1H,CACNG4,RYR3
Presynaptic depolarization and calcium channel opening	3,05E-01	8,33E-02	#NUM!	CACNG4
Vitamin D (calciferol) metabolism	3,05E-01	8,33E-02	#NUM!	CYP24A1
Transcriptional regulation of testis differentiation	3,05E-01	8,33E-02	#NUM!	SOX9
Leukotriene Biosynthesis	3,05E-01	8,33E-02	#NUM!	GGT5
Dermatan Sulfate Degradation (Metazoa)	3,05E-01	8,33E-02	#NUM!	GM2A
UDP-N-acetyl-D-galactosamine Biosynthesis II	3,05E-01	8,33E-02	#NUM!	GALE
Toll-like Receptor Cascades	0.3	6,67E-02	#NUM!	DNM3,TLR2
Sensory perception of taste	0.3	6,67E-02	#NUM!	CALHM3,KCNJ2
Transcriptional regulation of brown and beige adipocyte differentiation	0.3	6,67E-02	#NUM!	BMP7,PPARGC1A
Role of RIG1-like Receptors in Antiviral Innate Immunity	0.3	6,67E-02	#NUM!	IRF7,NFKBIA
Activation of IRF by Cytosolic Pattern Recognition Receptors	0.3	6,25E-02	#NUM!	IFIT2,IRF7,NFKBIA
Amyloid Processing	0.3	6,25E-02	#NUM!	CAPN5,CDK5R1,PRKAG2
Paxillin Signaling	2,93E-01	5,83E-02	#NUM!	ACTA1,ACTG2,ITGA2,ITGA8,ITGB3,ITGB8
Actin Nucleation by ARP-WASP Complex	2,92E-01	5,88E-02	#NUM!	ITGA2,ITGA8,ITGB3,ITGB8,WASF1
Growth Hormone Signaling	2,9E-01	5,97E-02	#NUM!	CEBPA,FOS,IGF2,IGFBP3
Transcriptional and post-translational regulation of MITF-M expression and activity	2,88E-01	6,12E-02	#NUM!	EDN1,KITLG,SOX9
Toll Like Receptor 3 (TLR3) Cascade	2,85E-01	6,45E-02	#NUM!	IRF7,TLR3
Glutamate binding, activation of AMPA receptors and synaptic plasticity	2,85E-01	6,45E-02	#NUM!	CACNG4,GRIA4
Nucleotide catabolism	2,85E-01	6,45E-02	#NUM!	ENTPD1,UPP1
Sialic acid metabolism	2,85E-01	6,45E-02	#NUM!	NPL,ST3GAL2
Trafficking and processing of endosomal TLR	2,81E-01	7,69E-02	#NUM!	TLR3
Acetylcholine binding and downstream events	2,81E-01	7,69E-02	#NUM!	CHRNE
Passive transport by Aquaporins	2,81E-01	7,69E-02	#NUM!	AQP5
SUMOylation of immune response proteins	2,81E-01	7,69E-02	#NUM!	NFKBIA
Nephron development	2,81E-01	7,69E-02	#NUM!	JAG1
Bupropion Degradation	2,81E-01	7,69E-02	#NUM!	CYP1A1
Glutaryl-CoA Degradation	2,81E-01	7,69E-02	#NUM!	L3HYPDH
Pregnenolone Biosynthesis	2,81E-01	7,69E-02	#NUM!	MICAL2
MIF-mediated Glucocorticoid Regulation	2,71E-01	6,25E-02	#NUM!	NFKBIA,PLA2G2A
Maturity Onset Diabetes of Young (MODY) Signaling	2,71E-01	5,8E-02	#NUM!	APOD,APOL6,CACNG4,UCP2
Role of IL-17A in Arthritis	2,66E-01	5,88E-02	#NUM!	CCL20,CXCL6,NFKBIA
Metabolism of nitric oxide: NOS3 activation and regulation	2,6E-01	7,14E-02	#NUM!	CAV1
Metabolism of Angiotensinogen to Angiotensins	2,6E-01	7,14E-02	#NUM!	MME
Response of EIF2AK1 (HRI) to heme deficiency	2,6E-01	7,14E-02	#NUM!	ATF5
Phenylalanine Degradation IV (Mammalian, via Side Chain)	2,6E-01	7,14E-02	#NUM!	MAOB
Colanic Acid Building Blocks Biosynthesis	2,6E-01	7,14E-02	#NUM!	GALE
Histidine Degradation VI	2,6E-01	7,14E-02	#NUM!	MICAL2
MAPK targets/ Nuclear events mediated by MAP kinases	2,58E-01	6,06E-02	#NUM!	DUSP6,FOS
Gene and protein expression by JAK-STAT signaling after IL-12 stimulation	2,58E-01	6,06E-02	#NUM!	PSME2,SERPINB2
Autoimmune Thyroid Disease Signaling	2,58E-01	6,06E-02	#NUM!	CD28,TG
Kinesins	2,55E-01	5,77E-02	#NUM!	KIF1A,KIF21A,TUBB3
Caspase activation via Death Receptors in the presence of ligand	2,41E-01	6,67E-02	#NUM!	TNFSF10
Platelet Adhesion to exposed collagen	2,41E-01	6,67E-02	#NUM!	ITGA2
Digestion	2,41E-01	6,67E-02	#NUM!	PIR
Paracetamol ADME	2,41E-01	6,67E-02	#NUM!	GGT5
Transcriptional regulation by the AP-2 (TFAP2) family of transcription factors	2,33E-01	5,71E-02	#NUM!	CITED2,TFAP2A
Retinol Biosynthesis	2,33E-01	5,71E-02	#NUM!	LIPG,RBP5
Metabolism of folate and pterines	2,23E-01	6,25E-02	#NUM!	ALDH1L1
FOXO-mediated transcription of cell death genes	2,23E-01	6,25E-02	#NUM!	CITED2
Extrinsic Prothrombin Activation Pathway	2,23E-01	6,25E-02	#NUM!	THBD
Differential Regulation of Cytokine Production in Intestinal Epithelial Cells by IL-17A and IL-17F	2,23E-01	6,25E-02	#NUM!	IL1A
Tryptophan Degradation X (Mammalian, via Tryptamine)	2,23E-01	6,25E-02	#NUM!	MAOB
Putrescine Degradation III	2,23E-01	6,25E-02	#NUM!	MAOB
Binding and Uptake of Ligands by Scavenger Receptors	2,22E-01	5,56E-02	#NUM!	MSR1,SAA1
Aggrephagy	2,22E-01	5,56E-02	#NUM!	DYNC1I1,TUBB3
Signaling by Type 1 Insulin-like Growth Factor 1 Receptor (IGF1R)	2,07E-01	5,88E-02	#NUM!	IGF2
Gastrin-CREB signalling pathway via PKC and MAPK	2,07E-01	5,88E-02	#NUM!	HBEGF
Ubiquinol-10 Biosynthesis (Eukaryotic)	2,07E-01	5,88E-02	#NUM!	MICAL2
The Visual Cycle	2,07E-01	5,88E-02	#NUM!	RBP5
RORA activates gene expression	1,93E-01	5,56E-02	#NUM!	CPT1A
RHO GTPases activate CIT	1,93E-01	5,56E-02	#NUM!	CIT
γ-linolenate Biosynthesis II (Animals)	1,93E-01	5,56E-02	#NUM!	FADS2
Mitotic Prometaphase	0	2,7E-02	0,447	CDK1,CENPA,DYNC1I1,SPC25,TUBB3
PTEN Regulation	0	4,38E-02	-2,449	EGR1,MECOM,PSMB10,PSMB8,PSMB9,PSME2
Cell Cycle Checkpoints	0	3,63E-02	-1,000	CDK1,CENPA,DYNC1I1,MCM10,PSMB10,PSMB8,PSMB9,PSME2,SPC25
Glucocorticoid Receptor Signaling	0	4,72E-02	#NUM!	CAV1,CEBPA,FOS,IFNE,IFNK,IL13RA2,IL17RE,IL1A,IL31RA,KRT1,KRT28,KRT7,KRT8,NFKBIA,PLA2G2A,PRKAG2,RARG,TGFB3,TLR2,VCAM1,ZBTB12
Natural Killer Cell Signaling	0	1,91E-02	#NUM!	COL5A3,TNFSF10,VAV3
Fc Epsilon RI Signaling	0	1,8E-02	#NUM!	PLA2G2A,VAV3
Opioid Signalling	0	3,66E-02	#NUM!	ADCY2,PDE1A,PDE1B
Effects of PIP2 hydrolysis	0	3,7E-02	#NUM!	DGKI
GPVI-mediated activation cascade	0	3,03E-02	#NUM!	VAV3
Meiotic synapsis	0	2,33E-02	#NUM!	SYNE2
Circadian Clock	0	3,64E-02	#NUM!	CRTC1,PPARGC1A
Signaling by SCF-KIT	0	2,38E-02	#NUM!	KITLG
Translocation of SLC2A4 (GLUT4) to the plasma membrane	0	4,84E-02	#NUM!	PRKAG2,RALGAPA2,TUBB3
Defensins	0	4,35E-02	#NUM!	TLR2
PI Metabolism	0	1,23E-02	#NUM!	INPP4B
Phase II - Conjugation of compounds	0	4,62E-02	#NUM!	GGT5,GSTA4,GSTK1
Mitochondrial biogenesis	0	0.05	#NUM!	CRTC1,PPARGC1A,PRKAG2
Sulfur amino acid metabolism	0	0.04	#NUM!	TST
Macroautophagy	0	1,56E-02	#NUM!	PRKAG2
Integration of energy metabolism	0	3,09E-02	#NUM!	ADCY2,PRKAG2,RAPGEF3
MyD88:MAL(TIRAP) cascade initiated on plasma membrane	0	4,88E-02	#NUM!	S100A1,TLR2
MyD88-independent TLR4 cascade	0	2,78E-02	#NUM!	IRF7
Cytosolic sensors of pathogen-associated DNA	0	5,17E-02	#NUM!	IRF7,NFKBIA,TLR3
Regulation of beta-cell development	0	2,56E-02	#NUM!	PAX6
Cellular hexose transport	0	5,26E-02	#NUM!	FGF21
Pre-NOTCH Expression and Processing	0	1,72E-02	#NUM!	ATP2A3
Bile acid and bile salt metabolism	0	5,41E-02	#NUM!	CYP7A1,OSBPL3
Metabolism of non-coding RNA	0	0.02	#NUM!	NUP188
Metabolism of steroid hormones	0	3,12E-02	#NUM!	SRD5A1
Metabolism of water-soluble vitamins and cofactors	0	4,05E-02	#NUM!	AOX1,ENPP1,SLC52A3
Signaling by NOTCH1	0	1,39E-02	#NUM!	JAG1
Signaling by NOTCH2	0	3,33E-02	#NUM!	JAG1
trans-Golgi Network Vesicle Budding	0	4,29E-02	#NUM!	AP1S3,SORT1,TFRC
Signaling by Hippo	0	0.05	#NUM!	AMOT
Fcgamma receptor (FCGR) dependent phagocytosis	0	3,57E-02	#NUM!	PLPP4,VAV3,WASF1
COPII-mediated vesicle transport	0	4,41E-02	#NUM!	ANKRD44,AREG,SEC16B
Asparagine N-linked glycosylation	0	1,68E-02	#NUM!	FUT8,RENBP
Gene Silencing by RNA	0	3,49E-02	#NUM!	DDX4,DROSHA,NUP188
DAP12 interactions	0	3,03E-02	#NUM!	VAV3
Visual phototransduction	0	3,77E-02	#NUM!	HSD17B6,RGS9
Fc epsilon receptor (FCERI) signaling	0	5,3E-02	#NUM!	FOS,NFKBIA,PSMB10,PSMB8,PSMB9,PSME2,VAV3
Oxidative Stress Induced Senescence	0	4,17E-02	#NUM!	CDKN2C,FOS,TNIK
Senescence-Associated Secretory Phenotype (SASP)	0	5,08E-02	#NUM!	CDKN2C,FOS,IL1A
Oncogene Induced Senescence	0	3,33E-02	#NUM!	CDKN2C
SUMOylation of DNA damage response and repair proteins	0	1,33E-02	#NUM!	NUP188
SUMOylation of transcription factors	0	0.05	#NUM!	TFAP2A
SUMOylation of ubiquitinylation proteins	0	2,7E-02	#NUM!	NUP188
Detoxification of Reactive Oxygen Species	0	3,03E-02	#NUM!	CAT
HSP90 chaperone cycle for steroid hormone receptors in the presence of ligand	0	4,26E-02	#NUM!	DYNC1I1,TUBB3
Cellular response to heat stress	0	2,2E-02	#NUM!	HSPA12B,NUP188
Energy dependent regulation of mTOR by LKB1-AMPK	0	3,45E-02	#NUM!	PRKAG2
SUMOylation of transcription cofactors	0	2,27E-02	#NUM!	PPARGC1A
Peroxisomal lipid metabolism	0	3,57E-02	#NUM!	PECR
Protein folding	0	3,61E-02	#NUM!	RGS9,SPHK1,TUBB3
SUMOylation of SUMOylation proteins	0	2,94E-02	#NUM!	NUP188
G alpha (z) signalling events	0	4,88E-02	#NUM!	ADCY2,RGS4
Transport of vitamins, nucleosides, and related molecules	0	0.05	#NUM!	APOD,SLC29A1
Vasopressin regulates renal water homeostasis via Aquaporins	0	2,78E-02	#NUM!	ADCY2
Activation of NMDA receptors and postsynaptic events	0	3,95E-02	#NUM!	GRIA4,PRKAG2,TUBB3
Interleukin-12 family signaling	0	0.05	#NUM!	CRLF1
SUMOylation of chromatin organization proteins	0	5,36E-02	#NUM!	NUP188,SATB1,SATB2
SUMOylation of RNA binding proteins	0	2,17E-02	#NUM!	NUP188
SUMOylation of DNA replication proteins	0	2,22E-02	#NUM!	NUP188
RIPK1-mediated regulated necrosis	0	3,57E-02	#NUM!	TNFSF10
Myogenesis	0	3,57E-02	#NUM!	NEO1
Pyroptosis	0	4,35E-02	#NUM!	IL1A
TP53 Regulates Metabolic Genes	0	2,63E-02	#NUM!	HIGD1C,PRKAG2
TP53 Regulates Transcription of Cell Death Genes	0	2,78E-02	#NUM!	IGFBP3
Signaling by FGFR1	0	0.04	#NUM!	ANOS1,TGFBR3
Signaling by FGFR3	0	2,56E-02	#NUM!	GALNT3
Signaling by FGFR4	0	2,5E-02	#NUM!	FGFR4
RHO GTPases Activate WASPs and WAVEs	0	2,38E-02	#NUM!	WASF1
Cargo concentration in the ER	0	3,33E-02	#NUM!	AREG
Nucleotide Excision Repair	0	9,71E-03	#NUM!	INO80C
TP53 Regulates Transcription of DNA Repair Genes	0	3,12E-02	#NUM!	AP1S3,FOS
Regulation of TP53 Activity through Phosphorylation	0	2,25E-02	#NUM!	CDK5R1,PRKAG2
Mitotic Prophase	0	2,22E-02	#NUM!	CDK1,NUP188
Activation of the pre-replicative complex	0	2,94E-02	#NUM!	MCM10
Glucose metabolism	0	1,2E-02	#NUM!	NUP188
Branched-chain amino acid catabolism	0	0.05	#NUM!	PPM1K
Processing of Capped Intron-Containing Pre-mRNA	0	3,77E-03	#NUM!	NUP188
DNA Damage Bypass	0	4,26E-02	#NUM!	UBA7,UBE2L6
Fatty acyl-CoA biosynthesis	0	2,7E-02	#NUM!	SCD5
Apoptotic execution phase	0	0.04	#NUM!	GSN,SATB1
Mitochondrial Fatty Acid Beta-Oxidation	0	3,03E-02	#NUM!	ACSM3
Nucleosome assembly	0	2,7E-02	#NUM!	CENPA
Synaptic adhesion-like molecules	0	4,76E-02	#NUM!	GRIA4
TBC/RABGAPs	0	2,5E-02	#NUM!	SYTL1
RAB GEFs exchange GTP for GDP on RABs	0	3,45E-02	#NUM!	RAB27B,RAB3IL1,RIN1
Transcriptional regulation by RUNX3	0	5,43E-02	#NUM!	JAG1,PSMB10,PSMB8,PSMB9,PSME2
RUNX1 regulates megakaryocyte differentiation and platelet function	0	2,13E-02	#NUM!	NR4A3
ESR-mediated signaling	0	2,91E-02	#NUM!	CXCL12,FOS,FOSB
Cristae formation	0	3,45E-02	#NUM!	CHCHD6
Transcriptional Regulation by E2F6	0	3,12E-02	#NUM!	RRM2
Glycogen metabolism	0	4,35E-02	#NUM!	NHLRC1
Transcriptional Regulation by MECP2	0	1,72E-02	#NUM!	OPRK1
Signaling by Erythropoietin	0	4,17E-02	#NUM!	EPOR
Signaling by NOTCH3	0	2,17E-02	#NUM!	JAG1
NR1H2 and NR1H3-mediated signaling	0	4,76E-02	#NUM!	APOD,MYLIP
Peroxisomal protein import	0	5,08E-02	#NUM!	CAT,GSTK1,PECR
Endosomal Sorting Complex Required For Transport (ESCRT)	0	3,45E-02	#NUM!	VPS37D
FLT3 Signaling	0	2,86E-02	#NUM!	FLT3LG
Assembly and cell surface presentation of NMDA receptors	0	5,41E-02	#NUM!	APBA1,TUBB3
Late endosomal microautophagy	0	3,12E-02	#NUM!	VPS37D
Transcriptional regulation of granulopoiesis	0	2,5E-02	#NUM!	CEBPA
RAS processing	0	4,76E-02	#NUM!	ABHD17C
Sensory processing of sound by inner hair cells of the cochlea	0	1,47E-02	#NUM!	KCNMA1
Sensory processing of sound by outer hair cells of the cochlea	0	3,64E-02	#NUM!	GSN,KCNMA1
Signaling by CSF1 (M-CSF) in myeloid cells	0	3,33E-02	#NUM!	CSF1
Cytoprotection by HMOX1	0	1,96E-02	#NUM!	HIGD1C
Heme signaling	0	4,35E-02	#NUM!	CRTC1,PPARGC1A
MyD88 dependent cascade initiated on endosome	0	3,33E-02	#NUM!	IRF7
Retinoid metabolism and transport	0	5,13E-02	#NUM!	LRP12,SDC4
GABA receptor activation	0	3,77E-02	#NUM!	ADCY2,KCNJ2
Formation of paraxial mesoderm	0	4,76E-02	#NUM!	NOG
Factors involved in megakaryocyte development and platelet production	0	2,74E-02	#NUM!	CABLES1,DOCK11
UFMylation Signaling Pathway	0	1,72E-02	#NUM!	EIF4E3
Histone Modification Signaling Pathway	0	1,21E-02	#NUM!	PDGFC,USP44,VEGFD
mRNA 3 Prime End Processing Signaling Pathway	0	9,52E-03	#NUM!	NGF
Inositol phosphate metabolism	0	4,35E-02	#NUM!	INPP4B,PLCE1
Chromatin organization	0	4,78E-03	#NUM!	MECOM
Cardiogenesis	0	3,85E-02	#NUM!	TBX20
Mitochondrial protein degradation	0	1,15E-02	#NUM!	BDH1
MITF-M-dependent gene expression	0	3,49E-02	#NUM!	BCL7A,PPARGC1A,TFAP2A
Respiratory electron transport	0	1,41E-02	#NUM!	HIGD1C
Regulation of endogenous retroelements	0	1,39E-02	#NUM!	BCL7A
NAP1L1 Transcription Regulation Signaling Pathway	0	2,78E-02	#NUM!	NFKBIA,TUBB3
Ceramide Signaling	0	2,27E-02	#NUM!	FOS,SPHK1
Tight Junction Signaling	0	5,39E-02	#NUM!	ACTA1,ACTG2,CEBPA,CGN,FOS,MYO1H,PRKAG2,TGFB3,TIAM1
14-3-3-mediated Signaling	0	2,59E-02	#NUM!	FOS,PLCE1,TUBB3
α-Adrenergic Signaling	0	3,03E-02	#NUM!	ADCY2,PRKAG2,SLC8A2
TREM1 Signaling	0	3,08E-02	#NUM!	TLR2,TLR3
Role of NFAT in Regulation of the Immune Response	0	1,75E-02	#NUM!	CD28,FOS,NFKBIA
FcγRIIB Signaling in B Lymphocytes	0	2,44E-02	#NUM!	CACNA1H,CACNG4
LPS-stimulated MAPK Signaling	0	2,41E-02	#NUM!	FOS,NFKBIA
CCR5 Signaling in Macrophages	0	2,91E-02	#NUM!	CACNA1H,CACNG4,FOS
CD40 Signaling	0	3,08E-02	#NUM!	FOS,NFKBIA
Calcium-induced T Lymphocyte Apoptosis	0	1,85E-02	#NUM!	ATP2A3
Cytotoxic T Lymphocyte-mediated Apoptosis of Target Cells	0	3,33E-02	#NUM!	ZBTB12
CD27 Signaling in Lymphocytes	0	3,7E-02	#NUM!	FOS,NFKBIA
IL-3 Signaling	0	1,35E-02	#NUM!	FOS
Lymphotoxin β Receptor Signaling	0	3,92E-02	#NUM!	NFKBIA,VCAM1
fMLP Signaling in Neutrophils	0	8,55E-03	#NUM!	NFKBIA
4-1BB Signaling in T Lymphocytes	0	2,94E-02	#NUM!	NFKBIA
Thrombopoietin Signaling	0	1,61E-02	#NUM!	FOS
Induction of Apoptosis by HIV1	0	1,64E-02	#NUM!	NFKBIA
T Helper Cell Differentiation	0	3,12E-02	#NUM!	CD28,IFNGR2
CCR3 Signaling in Eosinophils	0	8,26E-03	#NUM!	PLA2G2A
Oncostatin M Signaling	0	0.05	#NUM!	CHI3L1,OSMR
CD28 Signaling in T Helper Cells	0	2,73E-02	#NUM!	CD28,FOS,NFKBIA
Mechanisms of Viral Exit from Host Cells	0	0.05	#NUM!	ACTA1,ACTG2
Melatonin Signaling	0	2,86E-02	#NUM!	PLCE1,PRKAG2
Angiopoietin Signaling	0	2,7E-02	#NUM!	ANGPTL1,NFKBIA
Agrin Interactions at Neuromuscular Junction	0	3,03E-02	#NUM!	ACTA1,ACTG2
Renin-Angiotensin Signaling	0	2,59E-02	#NUM!	ADCY2,FOS,PRKAG2
Semaphorin Signaling in Neurons	0	5,17E-02	#NUM!	PLXNA2,SEMA3A,SEMA7A
Thrombin Signaling	0	1,9E-02	#NUM!	ADCY2,ARHGEF26,MYL10,PLCE1
ICOS-ICOSL Signaling in T Helper Cells	0	1,96E-02	#NUM!	CD28,NFKBIA
Cell Cycle Regulation by BTG Family Proteins	0	2,7E-02	#NUM!	BTG2
Mitotic Roles of Polo-Like Kinase	0	1,59E-02	#NUM!	CDK1
HGF Signaling	0	3,91E-02	#NUM!	FOS,ITGA2,ITGA8,ITGB3,ITGB8
Role of CHK Proteins in Cell Cycle Checkpoint Control	0	1,75E-02	#NUM!	CDK1
FLT3 Signaling in Hematopoietic Progenitor Cells	0	3,8E-02	#NUM!	CREB3L2,CREB3L4,FLT3LG
Polyamine Regulation in Colon Cancer	0	1,75E-02	#NUM!	FOS
DNA Methylation and Transcriptional Repression Signaling	0	4,35E-02	#NUM!	CDK1,CHD5,TCF23,TCF24
ATM Signaling	0	4,17E-02	#NUM!	CDK1,CREB3L2,CREB3L4,NFKBIA
Antiproliferative Role of Somatostatin Receptor 2	0	3,12E-02	#NUM!	NPR1,NPR3
Androgen Signaling	0	1,97E-02	#NUM!	CACNA1H,CACNG4,PRKAG2
Role of OCT4 in Mammalian Embryonic Stem Cell Pluripotency	0	4,55E-02	#NUM!	FBXO15,NR2F1
Germ Cell-Sertoli Cell Junction Signaling	0	3,77E-02	#NUM!	ACTA1,ACTG2,GSN,ITGA2,TGFB3,TUBB3
Aldosterone Signaling in Epithelial Cells	0	1,9E-02	#NUM!	HSPA12B,KCNMA1,PLCE1
Prolactin Signaling	0	3,23E-02	#NUM!	FOS,KCNMA1,NMI
Renal Cell Carcinoma Signaling	0	2,67E-02	#NUM!	FOS,PDGFB
Type I Diabetes Mellitus Signaling	0	4,17E-02	#NUM!	CD28,IFNGR2,NFKBIA,PTPRN
Small Cell Lung Cancer Signaling	0	1,09E-02	#NUM!	NFKBIA
Primary Immunodeficiency Signaling	0	2,78E-02	#NUM!	TAP2
Allograft Rejection Signaling	0	3,12E-02	#NUM!	CD28
Acute Myeloid Leukemia Signaling	0	3,41E-02	#NUM!	CEBPA,FLT3LG,KITLG
Bladder Cancer Signaling	0	5,36E-02	#NUM!	FGF11,FGF14,FGF21,MMP25,PDGFC,VEGFD
Type II Diabetes Mellitus Signaling	0	2,74E-02	#NUM!	CACNA1H,CACNG4,NFKBIA,PRKAG2
p70S6K Signaling	0	1,55E-02	#NUM!	F2RL1,PLCE1
mTOR Signaling	0	3,16E-02	#NUM!	GPLD1,PDGFC,PLD5,PRKAG2,PRR5L,VEGFD
MYC Mediated Apoptosis Signaling	0	2,17E-02	#NUM!	PRKAG2
G Protein Signaling Mediated by Tubby	0	2,82E-02	#NUM!	MCHR1,VAV3
Systemic Lupus Erythematosus Signaling	0	5,06E-02	#NUM!	C9,CD28,FOS,IL1A,IL33,IL36G,KNG1,TNFSF13B
EIF2 Signaling	0	2,67E-02	#NUM!	ACTA1,ACTG2,ATF5,EIF4E3,MYCN
April Mediated Signaling	0	4,76E-02	#NUM!	FOS,NFKBIA
Regulation of eIF4 and p70S6K Signaling	0	3,09E-02	#NUM!	EIF4E3,ITGA2,ITGA8,ITGB3,ITGB8
Estrogen-Dependent Breast Cancer Signaling	0	5,48E-02	#NUM!	CREB3L2,CREB3L4,FOS,HSD17B6
Glioma Invasiveness Signaling	0	2,94E-02	#NUM!	ITGB3,TIMP1
RANK Signaling in Osteoclasts	0	4,55E-02	#NUM!	FOS,GSN,NFKBIA,TNFSF11
Granzyme A Signaling	0	3,23E-02	#NUM!	FN1,MBP
TWEAK Signaling	0	2,94E-02	#NUM!	NFKBIA
NUR77 Signaling in T Lymphocytes	0	4,17E-02	#NUM!	CD28,TNFSF10,ZBTB12
TNFR1 Signaling	0	4,17E-02	#NUM!	FOS,NFKBIA
Role of MAPK Signaling in the Pathogenesis of Influenza	0	2,78E-02	#NUM!	PLA2G2A,PLA2G7
Antiproliferative Role of TOB in T Cell Signaling	0	5,26E-02	#NUM!	CD28,TGFB3
OX40 Signaling Pathway	0	2,5E-02	#NUM!	NFKBIA
Cyclins and Cell Cycle Regulation	0	3,66E-02	#NUM!	CDK1,CDKN2C,TGFB3
Cell Cycle Control of Chromosomal Replication	0	1,85E-02	#NUM!	CDK1
IL-17A Signaling in Airway Cells	0	4,92E-02	#NUM!	CCL20,CXCL6,NFKBIA
NGF Signaling	0	3,39E-02	#NUM!	CREB3L2,CREB3L4,NGF,NTRK1
nNOS Signaling in Neurons	0	2,27E-02	#NUM!	CAPN5
VEGF Family Ligand-Receptor Interactions	0	3,75E-02	#NUM!	FOS,PLA2G2A,VEGFD
Ephrin B Signaling	0	4,55E-02	#NUM!	CXCL12,EPHB3,VAV3
ERB2-ERBB3 Signaling	0	1,64E-02	#NUM!	ETV4
Estrogen-mediated S-phase Entry	0	4,17E-02	#NUM!	CDK1
Dopamine Degradation	0	5,26E-02	#NUM!	MAOB
Pyrimidine Ribonucleotides De Novo Biosynthesis	0	2,44E-02	#NUM!	ENTPD1
CDP-diacylglycerol Biosynthesis I	0	3,85E-02	#NUM!	LPCAT4
Melatonin Degradation I	0	4,17E-02	#NUM!	CYP1A1
Pyridoxal 5'-phosphate Salvage Pathway	0	3,08E-02	#NUM!	ACVR2A,CDK1
Triacylglycerol Degradation	0	4,76E-02	#NUM!	LIPG,NDST4
D-myo-inositol (1,4,5)-Trisphosphate Biosynthesis	0	3,85E-02	#NUM!	PLCE1
Phosphatidylglycerol Biosynthesis II (Non-plastidic)	0	3,57E-02	#NUM!	LPCAT4
Serotonin Degradation	0	3,45E-02	#NUM!	MAOB
Tryptophan Degradation III (Eukaryotic)	0	0.05	#NUM!	L3HYPDH
Triacylglycerol Biosynthesis	0	5,45E-02	#NUM!	DGAT2,LPCAT4,PLPP4
Pyrimidine Ribonucleotides Interconversion	0	2,63E-02	#NUM!	ENTPD1
Stearate Biosynthesis I (Animals)	0	0.02	#NUM!	LPCAT4
Noradrenaline and Adrenaline Degradation	0	0.05	#NUM!	MAOB
Acetone Degradation I (to Methylglyoxal)	0	4,76E-02	#NUM!	CYP1A1
Ethanol Degradation IV	0	5,26E-02	#NUM!	CAT
DNA damage-induced 14-3-3σ Signaling	0	2,44E-02	#NUM!	CDK1
PEDF Signaling	0	4,82E-02	#NUM!	ARHGAP22,NFKBIA,NGF,SERPINF1
UVA-Induced MAPK Signaling	0	5,32E-02	#NUM!	FOS,PARP15,PARP3,PARP9,PLCE1
UVB-Induced MAPK Signaling	0	0.02	#NUM!	FOS
UVC-Induced MAPK Signaling	0	0.02	#NUM!	FOS
Oxidative Phosphorylation	0	1,19E-02	#NUM!	ENOX1
HIPPO signaling	0	1,2E-02	#NUM!	AMOT
Unfolded protein response	0	2,35E-02	#NUM!	CEBPA,CEBPD
WNT/Ca+ pathway	0	4,62E-02	#NUM!	CREB3L2,CREB3L4,PLCE1
EGF Signaling	0	1,82E-02	#NUM!	FOS
Cell Cycle: G1/S Checkpoint Regulation	0	3,12E-02	#NUM!	CDKN2C,TGFB3
SAPK/JNK Signaling	0	9,35E-03	#NUM!	MAP4K1
PI3K/AKT Signaling	0	4,28E-02	#NUM!	IL13RA2,IL17RE,IL31RA,ITGA2,ITGA8,ITGB3,ITGB8,NFKBIA
IL-2 Signaling	0	1,67E-02	#NUM!	FOS
JAK/STAT Signaling	0	1,23E-02	#NUM!	FOS
Cell Cycle: G2/M DNA Damage Checkpoint Regulation	0	2,04E-02	#NUM!	CDK1
GABA Receptor Signaling	0	3,31E-02	#NUM!	ADCY2,ALDH5A1,CACNA1H,CACNG4
Insulin Receptor Signaling	0	1,55E-02	#NUM!	PDE3B,PRKAG2
Chemokine Signaling	0	2,78E-02	#NUM!	CXCL12,FOS
IGF-1 Signaling	0	0.04	#NUM!	FOS,IGFBP3,IGFBP4,PRKAG2
Dopamine Receptor Signaling	0	3,85E-02	#NUM!	ADCY2,MAOB,PRKAG2
Apoptosis Signaling	0	3,06E-02	#NUM!	CAPN5,CDK1,NFKBIA
Notch Signaling	0	2,86E-02	#NUM!	JAG1
Phagosome Maturation	0	2,44E-02	#NUM!	DYNC1I1,TUBB3,ZBTB12
PD-1, PD-L1 cancer immunotherapy pathway	0	0.05	#NUM!	CD28,IFNGR2,TGFB3,ZBTB12
Sumoylation Pathway	0	4,08E-02	#NUM!	ARHGDIG,CEBPA,FOS,NFKBIA
Th1 Pathway	0	3,3E-02	#NUM!	CD28,IFNGR2,TNFSF11
Th17 Activation Pathway	0	1,23E-02	#NUM!	CCL20
SPINK1 Pancreatic Cancer Pathway	0	5,13E-02	#NUM!	CPA6,F2RL1
Apelin Pancreas Signaling Pathway	0	4,65E-02	#NUM!	PDE3B,PRKAG2
Apelin Liver Signaling Pathway	0	5,26E-02	#NUM!	EDN1
Apelin Muscle Signaling Pathway	0	4,76E-02	#NUM!	PPARGC1A,PRKAG2
BAG2 Signaling Pathway	0	5,19E-02	#NUM!	PSMB10,PSMB8,PSMB9,PSME2
IL-23 Signaling Pathway	0	4,35E-02	#NUM!	NFKBIA,TNFSF11
Systemic Lupus Erythematosus in T Cell Signaling Pathway	0	2,54E-02	#NUM!	CD28,CREB3L2,CREB3L4,FOS,ZBTB12
Xenobiotic Metabolism General Signaling Pathway	0	2,65E-02	#NUM!	ABCA2,GSTA4,GSTK1
Kinetochore Metaphase Signaling Pathway	0	3,09E-02	#NUM!	CDK1,CENPA,SPC25
Coronavirus Replication Pathway	0	1,89E-02	#NUM!	IFITM5,TUBB3
MSP-RON Signaling in Macrophages Pathway	0	0.04	#NUM!	CREB3L2,CREB3L4,FOS,IFNGR2
Role of MAPK Signaling in Promoting the Pathogenesis of Influenza	0	3,09E-02	#NUM!	NFKBIA,PLA2G2A,PLA2G7
Role of MAPK Signaling in Inhibiting the Pathogenesis of Influenza	0	4,41E-02	#NUM!	NFKBIA,PLA2G2A,PLA2G7
Class I MHC mediated antigen processing and presentation	0	4,71E-02	-3,153	ERAP1,ERAP2,FBXO15,HERC6,KLHL13,LMO7,MYLIP,PSMB10,PSMB8,PSMB9,PSME2,S100A1,TAP2,TAPBP,TLR2,UBA7,UBE2L6
TRIM21 Intracellular Antibody Signaling Pathway	1,79E00	1,11E-01	-2,887	FOS,IFI35,IFNAR2,IFNGR2,IFNK,IRF7,NMI,PRDM1,PSMB10,PSMB8,PSMB9,PSME2
Communication between Innate and Adaptive Immune Cells	1,47E00	1,18E-01	-2,828	CD28,IL1A,IL33,IL36G,TLR2,TLR3,TNFSF13B,ZBTB12
ABC-family proteins mediated transport	7,73E-01	8,25E-02	-2,828	ABCA2,ABCA3,ABCA6,ABCA9,PSMB10,PSMB8,PSMB9,PSME2
Interleukin-1 family signaling	6,04E-01	7,26E-02	-2,828	IL1A,IL1RAPL1,IL33,IL36G,NFKBIA,PSMB10,PSMB8,PSMB9,PSME2
Dendritic Cell Maturation	8,48E-01	7,84E-02	-2,714	COL5A3,CREB3L2,CREB3L4,IL1A,IL32,IL33,IL36G,NFKBIA,PLCE1,TLR2,TLR3,ZBTB12
Neuroinflammation Signaling Pathway	1,04E00	7,63E-02	-2,668	ACVR1C,ACVR2A,CD200,CREB3L2,CREB3L4,CX3CL1,CXCL12,FOS,IFNGR2,IRF7,MAPK15,NGF,PLA2G2A,SLC1A3,TGFB3,TGFBR3,TLR2,TLR3,VCAM1,ZBTB12
Cardiac Hypertrophy Signaling	0	3,29E-02	2,646	ADCY2,ADRA1B,ADRA1D,CACNG4,MYL10,PLCE1,PRKAG2,TGFB3
Serotonin Receptor Signaling	5,27E-01	6,21E-02	2,502	ADCY2,ADRA1B,ADRA1D,BST1,CACNA1H,CACNG4,CAV1,CREB3L2,CREB3L4,EDN1,GPLD1,HTR2A,HTR7,IL33,ITGB3,MAOB,NFKBIA,PLA2G2A,PLA2G7,PLCE1,PLD5,PPARGC1A,PRKAG2,RAPGEF3,RYR3,TGFB3,TNNI1
IL-4 Signaling	8,53E-01	7,74E-02	2,496	COL12A1,COL13A1,COL15A1,COL24A1,COL25A1,COL4A3,COL5A3,COL8A1,COL8A2,CREB3L2,CREB3L4,PRR5L,TGFB3
NGF-stimulated transcription	1,88E00	1,67E-01	-2,449	CDK5R1,EGR1,EGR2,EGR3,FOS,FOSB
Toll-like Receptor Signaling	9,4E-01	9,46E-02	-2,449	FOS,IL1A,IL33,IL36G,NFKBIA,TLR2,TLR3
DDX58/IFIH1-mediated induction of interferon-alpha/beta	8,24E-01	9,23E-02	-2,449	IRF7,NFKBIA,S100A12,SAA1,UBA7,UBE2L6
IL-6 Signaling	0	4,88E-02	-2,449	FOS,IL1A,IL1RAPL1,IL33,IL36G,NFKBIA
G alpha (12/13) signalling events	6,82E-01	8,33E-02	2,449	ADRA1B,ADRA1D,ARHGEF26,NET1,TIAM1,VAV3
GPER1 signaling	3,55E-01	6,25E-02	2,449	ADCY2,CIT,FN1,SPHK1,SRPK3,STK32B
Acute Phase Response Signaling	2,61E00	1,13E-01	-2,333	C1R,C1S,C3,C4BPA,C9,CFB,CRABP2,FN1,FOS,IL1A,IL33,IL36G,NFKBIA,OSMR,RBP5,SAA1,SERPINF1,SERPING1,TF
Role of Chondrocytes in Rheumatoid Arthritis Signaling Pathway	2,26E00	1,15E-01	-2,324	CEBPA,CEBPD,CXCL12,EGR1,FN1,FOS,IL1A,IL1RAPL1,IL33,IL36G,MMP25,PDGFC,PRKAG2,TLR2,VEGFD
CLEAR Signaling Pathway	4,14E-01	6,08E-02	2,324	BMP6,BMPR1B,CREB3L2,CREB3L4,FGF21,FGFR4,MAPK15,NTRK1,PDGFB,PDGFRA,PPARGC1A,PRKAG2,TGFBR3,TLR2,TLR3,TNFSF11
Multiple Sclerosis Signaling Pathway	2,6E00	1,1E-01	-2,236	C3,C9,CAPN5,DUSP6,IFNGR2,IL11,IL1A,IL33,IL36G,MBP,PARP15,PARP3,PARP9,SLC8A2,TGFB3,TLR2,TLR3,TNFSF10,TNFSF11,TNFSF13B
Cellular response to hypoxia	4,33E-01	6,94E-02	-2,236	CITED2,PSMB10,PSMB8,PSMB9,PSME2
Regulation of mitotic cell cycle	3,01E-01	5,95E-02	-2,236	CDK1,PSMB10,PSMB8,PSMB9,PSME2
Regulation of mRNA stability by proteins that bind AU-rich elements	2,74E-01	5,75E-02	-2,236	PSMB10,PSMB8,PSMB9,PSME2,ZFP36
C-type lectin receptors (CLRs)	0	3,97E-02	-2,236	NFKBIA,PSMB10,PSMB8,PSMB9,PSME2
S Phase	0	5,21E-02	-2,236	CABLES1,PSMB10,PSMB8,PSMB9,PSME2
Signaling by the B Cell Receptor (BCR)	0	4,59E-02	-2,236	NFKBIA,PSMB10,PSMB8,PSMB9,PSME2
Intra-Golgi and retrograde Golgi-to-ER traffic	0	2,7E-02	2,236	DYNC1I1,GALNT1,KIF1A,KIF21A,TUBB3
Gαq Signaling	0	4,43E-02	2,236	ADRA1B,ADRA1D,GPLD1,HTR2A,NFKBIA,PLD5,RGS4
Sirtuin Signaling Pathway	0	2,71E-02	2,236	CPT1A,CPT1B,DUSP6,MAPK15,MYCN,PPARGC1A,UCP2
NF-κB Signaling	9,72E-01	0.08	-2,138	BMPR1B,FGFR4,IL1A,IL33,IL36G,NFKBIA,NGF,NTRK1,PDGFRA,TGFBR3,TLR2,TLR3,TNFSF11,TNFSF13B
Lung Ionic Balance Signaling Pathway	1,82E00	8,03E-02	2,137	ADGRB3,ADGRD1,ADORA1,ADRA1B,ADRA1D,ATP1A2,BDKRB1,CALCRL,CLCA2,F2RL1,GPR34,GPR68,GPR87,GRM7,GRM8,GRPR,HCN1,HTR2A,HTR7,IFNAR2,IFNK,IL1A,KCNMA1,LPAR2,LPAR4,MCHR1,MLNR,NPFFR2,OPRK1,P2RY14,P2RY2,PLCE1,PRKAG2,PTGDR,QRFPR,RXFP2,TNFSF10
Activin Inhibin Signaling Pathway	3,23E00	1,19E-01	-2,132	ACVR2A,CEBPA,EPOR,FOS,FOSB,FST,FSTL3,IL11,IL1A,IL1RAPL1,IL33,IL36G,INHBA,MAPK15,NFKBIA,PAX6,PMEPA1,TGFB3,TGFBR3,TLR2,TLR3,TNFSF13B
p38 MAPK Signaling	8,07E-01	8,18E-02	-2,121	CREB3L2,CREB3L4,IL1A,IL1RAPL1,IL33,IL36G,MAP4K1,PLA2G2A,TGFB3
Transcriptional regulation by RUNX1	3,02E-01	5,8E-02	-2,121	LGALS3,LMO1,LMO2,PSMB10,PSMB8,PSMB9,PSME2,RSPO3
Actin Cytoskeleton Signaling	1,67E00	9,05E-02	2,111	ACTA1,ACTG2,FGF11,FGF14,FGF21,FN1,GSN,IQGAP2,ITGA2,ITGA8,ITGB3,ITGB8,MATK,MYL10,MYO1H,PDGFB,PDGFC,TIAM1,VAV3,WASF1
Interferon Signaling	1,82E00	1,85E-01	-2,000	IFI35,IFIT3,IFNAR2,IFNGR2,PSMB8
Antigen Presentation Pathway	1,65E00	0.2	-2,000	PSMB8,PSMB9,TAP2,TAPBP
Regulation of Apoptosis	5,05E-01	7,84E-02	-2,000	PSMB10,PSMB8,PSMB9,PSME2
ERK5 Signaling	4,75E-01	7,25E-02	-2,000	CREB3L2,CREB3L4,FOS,NGF,NTRK1
Somitogenesis	4,55E-01	7,41E-02	-2,000	PSMB10,PSMB8,PSMB9,PSME2
Metabolism of polyamines	3,96E-01	6,9E-02	-2,000	PSMB10,PSMB8,PSMB9,PSME2
NIK-->noncanonical NF-kB signaling	3,96E-01	6,9E-02	-2,000	PSMB10,PSMB8,PSMB9,PSME2
Hedgehog ligand biogenesis	3,33E-01	6,35E-02	-2,000	PSMB10,PSMB8,PSMB9,PSME2
Pyroptosis Signaling Pathway	2,62E-01	5,71E-02	-2,000	IL1A,PRKAG2,TLR2,TLR3
Degradation of beta-catenin by the destruction complex	0	4,6E-02	-2,000	PSMB10,PSMB8,PSMB9,PSME2
DNA Replication Pre-Initiation	0	4,4E-02	-2,000	PSMB10,PSMB8,PSMB9,PSME2
Synthesis of DNA	0	3,36E-02	-2,000	PSMB10,PSMB8,PSMB9,PSME2
Ribosomal Quality Control Signaling Pathway	0	2,56E-02	-2,000	PSMB10,PSMB8,PSMB9,PSME2
Cholecystokinin/Gastrin-mediated Signaling	0	3,54E-02	-2,000	FOS,IL1A,IL33,IL36G
Signaling by ALK	1,09E00	1,33E-01	2,000	ALKAL1,MYCN,PRDM1,PTPRZ1
Striated Muscle Contraction	1,01E00	1,25E-01	2,000	ACTA1,NEB,TNNI1,TPM1
RET signaling	8,04E-01	1,05E-01	2,000	DOK5,GFRA2,NRTN,RET
Sertoli Cell-Sertoli Cell Junction Signaling	6,84E-01	6,96E-02	2,000	ACTA1,ACTG2,CDH6,CDH8,CGN,COL4A3,CREB3L2,CREB3L4,IL1A,IL1RAPL1,ITGA2,LAMA3,SPTBN2,TGFB3,TIMP1,TUBB3
Signaling by ERBB2	5,42E-01	8,16E-02	2,000	BTC,EREG,HBEGF,MATK
Abacavir ADME	0.3	6,06E-02	2,000	CIT,SPHK1,SRPK3,STK32B
Fcγ Receptor-mediated Phagocytosis in Macrophages and Monocytes	2,92E-01	5,88E-02	2,000	ACTA1,ACTG2,GPLD1,PLD5,VAV3
Transport of bile salts and organic acids, metal ions and amine compounds	0	4,82E-02	2,000	EMB,SLC11A2,SLC40A1,SLC41A2
p75 NTR receptor-mediated signalling	4,96E-01	6,67E-02	1,897	ARHGEF26,CIT,NET1,NFKBIA,NGF,SPHK1,SRPK3,STK32B,TIAM1,VAV3
Neddylation	0	2,94E-02	-1,890	FBXO15,KLHL13,LMO7,PSMB10,PSMB8,PSMB9,PSME2
Protein Ubiquitination Pathway	0	3,67E-02	-1,890	HSPA12B,PSMB10,PSMB8,PSMB9,PSME2,TAP2,UBE2L6,USP44,ZBTB12
Pulmonary Healing Signaling Pathway	1	7,98E-02	-1,807	BMPR1B,CXCL12,HBEGF,JAG1,MMP25,NFKBIA,PDGFC,PRKAG2,TGFB3,TLR2,VEGFD,WNT10B,WNT11,WNT6,WNT9A
TCF dependent signaling in response to WNT	5,48E-01	6,74E-02	-1,732	CAV1,DACT1,PSMB10,PSMB8,PSMB9,PSME2,RSPO1,RSPO3,SFRP2,SOX13,SOX9,WNT9A
GP6 Signaling Pathway	2,12E00	1,15E-01	1,732	APBB1IP,COL12A1,COL13A1,COL15A1,COL24A1,COL25A1,COL4A3,COL5A3,COL8A1,COL8A2,ITGB3,LAMA3,SCHIP1,VAV3
Role of Hypercytokinemia/hyperchemokinemia in the Pathogenesis of Influenza	3,6E00	1,93E-01	-1,667	AREG,IFIT2,IFIT3,IFNAR2,IFNK,IL1A,IL33,IL36G,IRF7,OAS2,TLR3
STAT3 Pathway	9,39E-01	8,33E-02	-1,667	BMP6,BMPR1B,FGFR4,IL13RA2,IL17RE,IL1A,IL31RA,NTRK1,PDGFB,PDGFRA,TGFBR3
Signaling by ROBO receptors	0	0.05	-1,667	CXCL12,EVL,LHX4,PSMB10,PSMB8,PSMB9,PSME2,ROBO2,ROBO3,SLIT3
Deubiquitination	0	3,7E-02	-1,667	CDK1,IL33,INO80C,NFKBIA,PSMB10,PSMB8,PSMB9,PSME2,USP44
Post-translational modification: synthesis of GPI-anchored proteins	1,62E00	1,18E-01	1,667	BST1,CNTN3,CNTN4,GPLD1,MDGA1,NEGR1,NTM,THY1,XPNPEP2
Acetylcholine Receptor Signaling Pathway	0	4,92E-02	1,667	ADCY2,CACNA1H,CACNG4,CHRNE,CREB3L2,CREB3L4,KCNJ2,PLCE1,PRKAG2
Netrin-1 signaling	1,52E00	1,4E-01	-1,633	NEO1,NTN4,RGMA,SLIT3,UNC5C,UNC5D
TNFR2 non-canonical NF-kB pathway	8,47E-01	9,38E-02	-1,633	PSMB10,PSMB8,PSMB9,PSME2,TNFSF11,TNFSF13B
TCR signaling	2,77E-01	5,71E-02	-1,633	EVL,NFKBIA,PSMB10,PSMB8,PSMB9,PSME2
Mitotic G2-G2/M phases	0	3,26E-02	-1,633	CDK1,PSMB10,PSMB8,PSMB9,PSME2,TUBB3
Production of Nitric Oxide and Reactive Oxygen Species in Macrophages	0	3,37E-02	-1,633	APOD,CAT,FOS,IFNGR2,NFKBIA,TLR2
Neuregulin Signaling	1,06E00	9,01E-02	1,633	AREG,BTC,CDK5R1,EREG,HBEGF,ITGA2,ITGA8,ITGB3,ITGB8,MATK
L1CAM interactions	0	5,41E-02	1,633	DNM3,ITGA2,ITGB3,SCN4A,SPTBN2,TUBB3
Beta-catenin independent WNT signaling	0	5,13E-02	1,633	CIT,PRKG1,PSMB10,PSMB8,PSMB9,PSME2,SPHK1,SRPK3,STK32B,WNT11
G alpha (i) signalling events	1,79E00	9,45E-02	-1,606	ADCY2,ADORA1,BDKRB1,C3,CCL20,CX3CL1,CXCL12,CXCL6,GRM7,GRM8,KNG1,LPAR2,MCHR1,NPY,OPRK1,P2RY14,RGS4,RGS9,SAA1
G alpha (q) signalling events	2,89E00	1,19E-01	1,606	ADRA1B,ADRA1D,BDKRB1,EDN1,F2RL1,GPR68,GRP,GRPR,HTR2A,KNG1,LPAR2,LPAR4,MCHR1,MLNR,NPFFR2,P2RY2,QRFPR,RGS4,SAA1
Chronic Myeloid Leukemia Signaling	0	5,41E-02	-1,604	CEBPA,FOS,GLIS2,KLF4,MECOM,PLCE1,PRKAG2,TGFB3,TNFSF10,TRIB2,WNT10B,WNT11,WNT6,WNT9A
CREB Signaling in Neurons	2,22E00	8,15E-02	1,543	ADCY2,ADGRB3,ADGRD1,ADORA1,ADRA1B,ADRA1D,BDKRB1,BMP6,BMPR1B,CACNA1H,CACNG4,CALCRL,CREB3L2,CREB3L4,F2RL1,FGFR4,GPR34,GPR68,GPR87,GRIA4,GRIK2,GRIK3,GRIK5,GRM7,GRM8,GRPR,HTR2A,HTR7,LPAR2,LPAR4,MCHR1,MLNR,NPFFR2,NTRK1,OPRK1,P2RY14,P2RY2,PDGFB,PDGFRA,PLCE1,PRKAG2,PTGDR,QRFPR,RXFP2,TGFBR3
Synaptogenesis Signaling Pathway	9,49E-01	7,31E-02	1,528	ADCY2,CDH6,CDH8,COMP,CREB3L2,CREB3L4,EPHA5,EPHA6,EPHB3,GRIA4,GRM7,GRM8,PRKAG2,RELN,SYN2,SYN3,SYT17,SYT2,SYT4,SYT9,TIAM1,WASF1
BBSome Signaling Pathway	8,21E-01	6,76E-02	1,512	ADGRB3,ADGRD1,ADORA1,ADRA1B,ADRA1D,BDKRB1,CALCRL,CXCL12,F2RL1,GLIS2,GPR34,GPR68,GPR87,GRM7,GRM8,GRPR,HTR2A,HTR7,LPAR2,LPAR4,MCHR1,MLNR,NPFFR2,OPRK1,P2RY14,P2RY2,PRKAG2,PTGDR,QRFPR,RXFP2
ABRA Signaling Pathway	2,27E00	1,34E-01	-1,508	ACTA1,ACTG2,CPT1B,EGR1,FOS,FOSB,GSN,PDGFC,PPARGC1A,TPM1,VEGFD
PPAR Signaling	2,04E00	1,2E-01	1,508	CITED2,FOS,IL1A,IL1RAPL1,IL33,IL36G,NFKBIA,NR2F1,PDGFB,PDGFC,PDGFRA,PPARGC1A
G-Protein Coupled Receptor Signaling	1,62E00	7,42E-02	1,508	ADCY2,ADGRB3,ADGRD1,ADORA1,ADRA1B,ADRA1D,AMOT,BDKRB1,CALCRL,CREB3L2,CREB3L4,DUSP6,ENPP1,F2RL1,FOS,GPR34,GPR68,GPR87,GRM7,GRM8,GRPR,HCN1,HTR2A,HTR7,LPAR2,LPAR4,MCHR1,MEGF6,MLNR,MYL10,NFKBIA,NPFFR2,NPR3,OPRK1,P2RY14,P2RY2,PDE10A,PDE11A,PDE1A,PDE1B,PDE3B,PLCE1,PRKAG2,PTGDR,QRFPR,RAPGEF3,RGS4,RXFP2
Clathrin-mediated endocytosis	1,05E00	8,73E-02	1,508	AREG,BTC,DAB2,DNM3,EREG,HBEGF,SGIP1,SYT2,SYT9,TF,TFRC
Neutrophil Extracellular Trap Signaling Pathway	0	4,94E-02	-1,500	COL12A1,COL13A1,COL15A1,COL24A1,COL25A1,COL4A3,COL5A3,COL8A1,COL8A2,IFNE,IFNK,ITGA2,PLA2G2A,PLA2G7,PLCE1,TLR2
O-linked glycosylation	3,94E00	1,6E-01	1,500	ADAMTS1,ADAMTS14,ADAMTS15,ADAMTS16,ADAMTS19,ADAMTS8,ADAMTSL2,CHST4,GALNT1,GALNT18,GALNT3,GALNT5,GALNTL5,GCNT4,ST3GAL2,THSD7B
Adrenergic Receptor Signaling Pathway (Enhanced)	1,45E00	9,09E-02	1,500	ADCY2,ADRA1B,ADRA1D,CACNA1H,CACNG4,IL11,IL1A,IL33,IL36G,MAOB,PLCE1,PRKAG2,TGFB3,TNFSF10,TNFSF11,TNFSF13B
Nuclear Cytoskeleton Signaling Pathway	9,25E-01	7,66E-02	1,500	ACTA1,ACTG2,CDH6,CDH8,DYNC1I1,EGR1,FN1,ITGA2,ITGA8,ITGB3,ITGB8,KIF1A,KIF21A,NUP188,SYNE2,TUBB3
Glycation Signaling Pathway	1,36E00	8,57E-02	-1,414	COL4A3,CSF1,EGR1,FOS,IL11,IL1A,IL33,IL36G,MAOB,MAPK15,MSR1,PDGFC,TGFB3,TNFSF10,TNFSF11,TNFSF13B,VCAM1,VEGFD
Regulation of the Epithelial Mesenchymal Transition in Development Pathway	1,05E00	9,64E-02	-1,414	GLIS2,JAG1,LOX,S100A4,WNT10B,WNT11,WNT6,WNT9A
Class B/2 (Secretin family receptors)	1,03E00	9,52E-02	-1,414	ADCYAP1,ADM,CALCRL,CD55,WNT10B,WNT11,WNT6,WNT9A
Mitotic G1 phase and G1/S transition	5,79E-01	7,14E-02	-1,414	CABLES1,CDK1,CDKN2C,PSMB10,PSMB8,PSMB9,PSME2,RRM2,TYMS
Potassium Channels	8,26E-01	8,51E-02	1,414	HCN1,KCND2,KCND3,KCNG1,KCNJ2,KCNK1,KCNMA1,KCNQ5
Chaperone Mediated Autophagy Signaling Pathway	0	4,13E-02	1,414	MLLT11,MMP25,NFKBIA,PRKAG2,PRR5L,PSMB10,PSMB8,PSMB9,PSME2
CTLA4 Signaling in Cytotoxic T Lymphocytes	0	5,45E-02	1,414	AP1S3,CD28,FOS,GPLD1,ITGA2,PLD5,TGFB3,VAV3,ZBTB12
Role of NFAT in Cardiac Hypertrophy	0	3,74E-02	1,414	ADCY2,CACNA1H,CACNG4,IL11,PLCE1,PRKAG2,SLC8A2,TGFB3
Integrin cell surface interactions	3,27E00	1,59E-01	1,387	COL13A1,COL4A3,COL5A3,COL8A1,COL8A2,COMP,FN1,ITGA2,ITGA8,ITGB3,ITGB8,TNC,VCAM1
Breast Cancer Regulation by Stathmin1	1,05E00	6,97E-02	1,372	ADGRB3,ADGRD1,ADORA1,ADRA1B,ADRA1D,BDKRB1,BMP6,CALCRL,CDK1,CREB3L2,CREB3L4,F2RL1,GPR34,GPR68,GPR87,GRM7,GRM8,GRPR,HTR2A,HTR7,LPAR2,LPAR4,MCHR1,MLNR,NPFFR2,OPRK1,P2RY14,P2RY2,PDGFB,PDGFC,PRKAG2,PTGDR,QRFPR,RXFP2,STMN1,TUBB3,VEGFD
Formation of the ureteric bud	3,12E00	2,86E-01	-1,342	GREM1,ITGA8,NPNT,RET,ROBO2,WNT11
Role of Pattern Recognition Receptors in Recognition of Bacteria and Viruses	2,32E00	1,17E-01	-1,342	C3,IFNK,IL11,IL1A,IL33,IL36G,IRF7,OAS2,PTX3,TGFB3,TLR2,TLR3,TNFSF10,TNFSF11,TNFSF13B
Transcriptional regulation by RUNX2	8,48E-01	0.1	-1,342	CDK1,ITGBL1,LGALS3,SATB2,SOX9
Role of JAK2 in Hormone-like Cytokine Signaling	7,97E-01	9,62E-02	-1,342	EPOR,FOS,NPY,PDGFC,VEGFD
Immunogenic Cell Death Signaling Pathway	4,6E-01	7,14E-02	-1,342	IFNAR2,IFNGR2,IFNK,P2RY2,TLR3
Hedgehog 'off' state	2,55E-01	5,56E-02	-1,342	ADCY2,PSMB10,PSMB8,PSMB9,PSME2,TUBB3
Sleep NREM Signaling Pathway	0	4,59E-02	-1,342	ADCY2,ADORA1,CREB3L2,CREB3L4,PRKAG2
Regulation of IL-2 Expression in Activated and Anergic T Lymphocytes	0	5,21E-02	-1,342	CD28,FOS,NFKBIA,TGFB3,VAV3
B Cell Receptor Signaling	0	3,43E-02	-1,342	APBB1IP,CREB3L2,CREB3L4,EGR1,NFKBIA,VAV3
Smooth Muscle Contraction	1,13E00	1,22E-01	1,342	ACTG2,CACNA1H,DYSF,MYL10,TPM1
Regulation of Actin-based Motility by Rho	9,13E-01	8,65E-02	1,342	ACTA1,ACTG2,GSN,ITGA2,ITGA8,ITGB3,ITGB8,MYL10,WASF1
Signaling by PTK6	7,97E-01	9,62E-02	1,342	BTC,EREG,GPNMB,HBEGF,KHDRBS2
Signaling by ERBB4	7,05E-01	8,93E-02	1,342	BTC,CXCL12,EREG,HBEGF,STMN1
Heparan Sulfate Biosynthesis (Late Stages)	6,63E-01	8,62E-02	1,342	CHST4,CHST7,EXT1,HS6ST3,NDST4
Semaphorin interactions	5,52E-01	7,81E-02	1,342	CDK5R1,PLXNA2,PLXNA4,SEMA3A,SEMA7A
Heparan Sulfate Biosynthesis	5,52E-01	7,81E-02	1,342	CHST4,CHST7,EXT1,HS6ST3,NDST4
Ribavirin ADME	5,36E-01	7,69E-02	1,342	CIT,SLC29A1,SPHK1,SRPK3,STK32B
GDNF Family Ligand-Receptor Interactions	4,33E-01	6,94E-02	1,342	DOK5,FOS,GFRA2,NRTN,RET
RAC Signaling	3,56E-01	6,11E-02	1,342	CDK5R1,IQGAP2,ITGA2,ITGA8,ITGB3,ITGB8,TIAM1,WASF1
MHC class II antigen presentation	0	4,76E-02	1,342	AP1S3,DNM3,DYNC1I1,SPTBN2,TUBB3
Cohesin Chromatin Regulation Pathway	0	2,79E-02	1,342	CDK1,CEBPA,FAT3,IGF2,PCDH11X
Dopamine-DARPP32 Feedback in cAMP Signaling	0	5,03E-02	1,342	ADCY2,ATP2A3,CACNG4,CREB3L2,CREB3L4,KCNJ2,PLCE1,PRKAG2,PRKG1
ERBB Signaling	0	5,49E-02	1,342	AREG,BTC,EREG,FOS,HBEGF
TEC Kinase Signaling	0	5,03E-02	1,342	ACTA1,ACTG2,FOS,ITGA2,ITGA8,ITGB3,ITGB8,TNFSF10,VAV3
GPCR-Mediated Nutrient Sensing in Enteroendocrine Cells	0	4,63E-02	1,342	ADCY2,CACNA1H,CACNG4,PLCE1,PRKAG2
NOD1/2 Signaling Pathway	1,76E00	1,01E-01	-1,291	FOS,IFNAR2,IL11,IL1A,IL33,IL36G,IRF7,NFKBIA,SLC15A3,TGFB3,TLR2,TLR3,TNFSF10,TNFSF11,TNFSF13B
Transcriptional Regulatory Network in Embryonic Stem Cells	1,51E00	9,43E-02	-1,291	ACVR1C,ACVR2A,BMPR1B,FGFR4,IGF2,INHBA,KLF4,NOG,PAX6,TGFB3,TGFBR3,WNT10B,WNT11,WNT6,WNT9A
Systemic Lupus Erythematosus in B Cell Signaling Pathway	6,17E-01	6,75E-02	-1,291	FOS,IFIT2,IFIT3,IFNAR2,IFNGR2,IFNK,IL11,IL1A,IL33,IL36G,IRF7,TGFB3,TLR3,TNFSF10,TNFSF11,TNFSF13B
Autism Signaling Pathway	1,46E00	8,3E-02	-1,279	ALDH1L1,ALDH5A1,CACNG4,GRM7,GRM8,IGF2,IL11,IL1A,IL33,IL36G,PPM1K,PRKAG2,RARG,RELN,TGFB3,TNFSF10,TNFSF11,TNFSF13B,WNT10B,WNT11,WNT6,WNT9A,ZBTB12
Atherosclerosis Signaling	2,49E00	1,26E-01	-1,265	APOD,COL5A3,CSF1,CXCL12,IL1A,IL33,IL36G,MSR1,PDGFB,PDGFC,PLA2G2A,PLA2G7,TNFRSF14,VCAM1
ISGylation Signaling Pathway	1,79E00	1,2E-01	-1,265	IFNAR2,IFNK,IRF7,ITGA2,LIPG,S100A4,TLR2,TLR3,UBA7,UBE2L6
RHOGDI Signaling	6,28E-01	6,9E-02	-1,265	ACTA1,ACTG2,ARHGAP6,ARHGDIG,CDH6,CDH8,DLC1,ITGA2,ITGA8,ITGB3,ITGB8,MYL10,MYO1H,WASF1
WNT/SHH Axonal Guidance Signaling Pathway	5,27E-01	6,8E-02	-1,265	ADCY2,GLIS2,PLXNA2,PRKAG2,SEMA3A,SEMA3D,WNT10B,WNT11,WNT6,WNT9A
Mitotic Metaphase and Anaphase	0	4,61E-02	-1,265	CDK1,CENPA,DYNC1I1,NUP188,PSMB10,PSMB8,PSMB9,PSME2,SPC25,TUBB3
Elastic fibre formation	4,03E00	2,33E-01	1,265	BMP7,EFEMP1,FN1,ITGA8,ITGB3,ITGB8,LOX,LTBP1,MFAP4,TGFB3
Cargo recognition for clathrin-mediated endocytosis	1,23E00	9,71E-02	1,265	AREG,BTC,DAB2,EREG,HBEGF,SGIP1,SYT2,SYT9,TF,TFRC
eNOS Signaling	9,87E-01	8,33E-02	1,265	ADCY2,AQP5,BDKRB1,CAV1,CHRNE,KNG1,LPAR2,LPAR4,PDGFC,PRKAG2,PRKG1,VEGFD
PPARα/RXRα Activation	7,61E-01	7,43E-02	1,265	ACVR1C,ACVR2A,ADCY2,CHD5,CPT1B,IL1RAPL1,NFKBIA,NR2F1,PLCE1,PPARGC1A,PRKAG2,TGFB3,TGFBR3
Cachexia Signaling Pathway	1,56E00	8,18E-02	-1,177	ACVR1C,ACVR2A,ADCY2,CAPN5,CEBPD,IFNGR2,IGFBP3,IL11,IL1A,IL1RAPL1,IL33,IL36G,INHBA,KLF15,NPY,PDE3B,PRKAG2,PSMB10,PSMB8,PSMB9,PSME2,RXFP2,TGFB3,TGFBR3,TNFSF10,TNFSF11,TNFSF13B
Colorectal Cancer Metastasis Signaling	0	5,14E-02	-1,155	ADCY2,FOS,MMP25,PDGFC,PRKAG2,TGFB3,TLR2,TLR3,VEGFD,WNT10B,WNT11,WNT6,WNT9A
Molecular Mechanisms of Cancer	7,89E-01	6,39E-02	1,155	ACVR2A,ADCY2,ADGRB3,ADGRD1,ADORA1,ADRA1B,ADRA1D,BDKRB1,BMP6,BMP7,BMPR1B,CALCRL,CDKN2C,EDN1,F2RL1,FOS,GPR34,GPR68,GPR87,GRM7,GRM8,GRP,GRPR,HTR2A,HTR7,IL13RA2,IL17RE,IL1A,IL31RA,ITGA2,ITGA8,ITGB3,ITGB8,LPAR2,LPAR4,MCHR1,MLNR,MMP25,NFKBIA,NPFFR2,OPRK1,P2RY14,P2RY2,PDGFB,PRKAG2,PTGDR,QRFPR,RAPGEF3,RXFP2,TGFB3
HMGB1 Signaling	9,39E-01	8,16E-02	-1,134	FOS,IFNGR2,IL11,IL1A,IL33,IL36G,PLAT,TGFB3,TNFSF10,TNFSF11,TNFSF13B,VCAM1
Apelin Adipocyte Signaling Pathway	8,96E-01	9,21E-02	-1,134	ADCY2,CAT,CLIC2,GSTK1,MAPK15,PPARGC1A,PRKAG2
Transcriptional regulation of white adipocyte differentiation	7,74E-01	8,54E-02	-1,134	ANGPTL4,CEBPA,CEBPD,EGR2,KLF4,PPARGC1A,WNT10B
Extra-nuclear estrogen signaling	1,12E00	1,04E-01	1,134	AREG,BTC,CAV1,EREG,FOS,HBEGF,SPHK1
Costimulation by the CD28 family	3,42E-01	6,09E-02	1,134	CD28,CIT,PRR5L,SPHK1,SRPK3,STK32B,TNFRSF14
RHO GTPases Activate Formins	2,65E-01	5,6E-02	1,134	CENPA,DYNC1I1,EVL,FMNL1,FMNL2,SPC25,TUBB3
Glutaminergic Receptor Signaling Pathway (Enhanced)	7,29E-01	6,84E-02	1,091	ADCY2,CACNA1H,CACNG4,CREB3L2,CREB3L4,DGKI,GPLD1,GRIA4,GRIK2,GRIK3,GRIK5,GRM7,GRM8,PLA2G2A,PLA2G7,PLCE1,PLD5,PRKAG2,SCN4A,SLC1A3,TGFB3
Role of Osteoclasts in Rheumatoid Arthritis Signaling Pathway	1,91E00	8,96E-02	1,043	ADAM12,ADAM23,COL12A1,COL13A1,COL15A1,COL24A1,COL25A1,COL4A3,COL5A3,COL8A1,COL8A2,CREB3L2,CREB3L4,CSF1,FOS,FRZB,GSN,IL1RAPL1,ITGB3,MMP25,NFKBIA,SFRP2,SFRP4,TNFSF11,VAV3
Response to elevated platelet cytosolic Ca2+	2,91E00	1,3E-01	-1,000	A1BG,CFD,CLEC3B,FN1,IGF2,ITGB3,KNG1,LGALS3BP,LHFPL2,PDGFB,RAB27B,SERPING1,TF,TGFB3,TIMP1,VEGFD
Microautophagy Signaling Pathway	1,39E00	9,27E-02	-1,000	COL12A1,COL13A1,COL15A1,COL24A1,COL25A1,COL4A3,COL5A3,COL8A1,COL8A2,PRKAG2,PSMB10,PSMB8,PSMB9,PSME2
Other interleukin signaling	1,39E00	1,67E-01	-1,000	CSF1,IL16,IL32,PTPRZ1
WNT ligand biogenesis and trafficking	1,28E00	1,54E-01	-1,000	WNT10B,WNT11,WNT6,WNT9A
ID1 Signaling Pathway	1,19E00	8,38E-02	-1,000	ACVR1C,ACVR2A,BMPR1B,CAV1,CHRNE,EGR1,FGFR4,FN1,IGF2,MCAM,PDGFC,TFAP2A,TGFB3,TGFBR3,TYMS,VEGFD
Role of WNT/GSK-3β Signaling in the Pathogenesis of Influenza	9,44E-01	0.1	-1,000	IFNE,IFNK,WNT10B,WNT11,WNT6,WNT9A
Interleukin-10 signaling	8,66E-01	1,11E-01	-1,000	CCL20,CSF1,IL1A,TIMP1
Gαi Signaling	7,5E-01	7,75E-02	-1,000	ADCY2,ADORA1,CAV1,GRM7,GRM8,NPR3,OPRK1,P2RY14,PRKAG2,RGS4
Neuroprotective Role of THOP1 in Alzheimer's Disease	6,21E-01	7,69E-02	-1,000	C1R,CFD,ENDOU,FAP,KNG1,MME,PRKAG2
Corticotropin Releasing Hormone Signaling	5,82E-01	7,04E-02	-1,000	ADCY2,CACNA1H,CACNG4,CREB3L2,CREB3L4,FOS,KRT1,NPR1,NPR3,PRKAG2
CSDE1 Signaling Pathway	5,62E-01	8,33E-02	-1,000	FN1,FOS,SDC4,TNC
Adipogenesis pathway	5,43E-01	6,98E-02	-1,000	ACVR2A,BMP7,BMPR1B,CEBPA,CEBPD,EGR2,FGFR4,SOX9,WNT10B
Amyloid fiber formation	4,25E-01	7,14E-02	-1,000	GSN,SAA1,TGFBI,UBE2L6
ISG15 antiviral mechanism	2,53E-01	5,63E-02	-1,000	EIF4E3,NUP188,UBA7,UBE2L6
IL-1 Signaling	2,5E-01	5,56E-02	-1,000	ADCY2,FOS,IL1A,NFKBIA,PRKAG2
Huntington's Disease Signaling	0	4,23E-02	-1,000	CAPN5,CDK5R1,CREB3L2,CREB3L4,DNM3,NGF,NTRK1,PSMB10,PSMB8,PSMB9,PSME2
WNK Renal Signaling Pathway	0	4,12E-02	-1,000	LRRC8D,NPR3,OSR1,WNK4
NRF2-mediated Oxidative Stress Response	0	5,08E-02	-1,000	ACTA1,ACTG2,AOX1,CAT,CYP1A1,EPHX1,FOS,GSTA4,GSTK1
Glycerophospholipid biosynthesis	0	3,31E-02	-1,000	ABHD4,DGAT2,LPCAT4,PLA2G2A
CXCR4 Signaling	0	3,18E-02	-1,000	ADCY2,CXCL12,EGR1,FOS,MYL10
Reelin Signaling in Neurons	0	3,7E-02	-1,000	ARHGEF26,CDK5R1,MAP4K1,RELN,WASF1
Thyroid Cancer Signaling	0	5,41E-02	-1,000	FOS,NGF,NTRK1,RET
PKCθ Signaling in T Lymphocytes	0	4,03E-02	-1,000	CACNA1H,CACNG4,CD28,FOS,NFKBIA,VAV3
Endocannabinoid Developing Neuron Pathway	0	5,08E-02	-1,000	ADCY2,CREB3L2,CREB3L4,MAPK15,PAX6,PRKAG2
Apelin Endothelial Signaling Pathway	0	3,76E-02	-1,000	ADCY2,FOS,KLF2,PRKAG2,VCAM1
Nitric Oxide Signaling in the Cardiovascular System	1,67E00	1,07E-01	1,000	ATP2A3,CACNG4,CAV1,KNG1,NPR1,PDE1A,PDE1B,PDE3B,PDGFC,PRKAG2,PRKG1,VEGFD
Dermatan Sulfate Biosynthesis (Late Stages)	7,75E-01	1,03E-01	1,000	CHST4,CHST7,HS6ST3,NDST4
Chondroitin Sulfate Biosynthesis (Late Stages)	6,95E-01	9,52E-02	1,000	CHST4,CHST7,HS6ST3,NDST4
PXR/RXR Activation	5,62E-01	8,33E-02	1,000	CPT1A,CYP7A1,PPARGC1A,PRKAG2
Chondroitin Sulfate Biosynthesis	5,42E-01	8,16E-02	1,000	CHST4,CHST7,HS6ST3,NDST4
Iron uptake and transport	5,23E-01	0.08	1,000	SLC11A2,SLC40A1,TF,TFRC
Dermatan Sulfate Biosynthesis	5,05E-01	7,84E-02	1,000	CHST4,CHST7,HS6ST3,NDST4
GADD45 Signaling	4,1E-01	7,02E-02	1,000	ACVR1C,ACVR2A,CDK1,TGFB3
RAB geranylgeranylation	3,83E-01	6,78E-02	1,000	RAB19,RAB27B,RAB3B,RAB3C
Sphingolipid metabolism	2,69E-01	5,66E-02	1,000	DEGS2,GM2A,SGMS2,SPHK1,SPNS2,ST3GAL2
Cell junction organization	0	4,6E-02	1,000	CDH6,CDH8,LAMA3,SDK2
COPI-mediated anterograde transport	0	4,55E-02	1,000	CD55,DYNC1I1,SPTBN2,TUBB3
Pancreatic Adenocarcinoma Signaling	0	4,96E-02	1,000	GPLD1,HBEGF,PDGFC,PLD5,TGFB3,VEGFD
Ovarian Cancer Signaling	0	5,16E-02	1,000	EDN1,PDGFC,PRKAG2,VEGFD,WNT10B,WNT11,WNT6,WNT9A
VEGF Signaling	0	4,35E-02	1,000	ACTA1,ACTG2,PDGFC,VEGFD
Ferroptosis Signaling Pathway	0	4,46E-02	1,000	ANGPTL4,PRKAG2,SLC11A2,TF,TFRC
RAF/MAP kinase cascade	1,58E00	8,63E-02	0,943	APBB1IP,AREG,BTC,DUSP6,EREG,FGFR4,FLT3LG,FN1,GFRA2,HBEGF,ITGB3,KITLG,NRTN,PDGFB,PDGFRA,PSMB10,PSMB8,PSMB9,PSME2,RASGEF1A,RET,SPTBN2
FAK Signaling	1,55E00	7,45E-02	0,926	ACVR1C,ACVR2A,ADGRB3,ADGRD1,ADORA1,ADRA1B,ADRA1D,BDKRB1,CALCRL,CAPN5,ECM2,ETV4,F2RL1,FOS,GPR34,GPR68,GPR87,GRM7,GRM8,GRPR,HTR2A,HTR7,IL13RA2,IL17RE,IL31RA,IL33,ITGA2,ITGA8,ITGB3,ITGB8,LPAR2,LPAR4,MCHR1,MLNR,NPFFR2,OPRK1,P2RY14,P2RY2,PDGFRA,PTGDR,QRFPR,RXFP2,TGFB3,TGFBR3
IL-15 Production	1,29E00	9,65E-02	-0,905	DDR1,EPHA5,EPHA6,EPHB3,FGFR4,FLT3LG,MATK,NTRK1,PDGFRA,RET,TNK2
Cyclophilin Signaling Pathway	0	4,93E-02	-0,905	CREB3L2,CREB3L4,CXCL12,KLF2,NFKBIA,VCAM1,WNT10B,WNT11,WNT6,WNT9A,ZBTB12
Macrophage Alternative Activation Signaling Pathway	7,17E-01	7,48E-02	0,905	CREB3L2,CREB3L4,CSF1,FOS,IL1A,IL33,IL36G,KLF4,NFKBIA,PPARGC1A,TGFB3
Signaling by Rho Family GTPases	0	5,53E-02	0,905	ACTA1,ACTG2,CDC42EP2,CDH6,CDH8,CIT,FOS,ITGA2,ITGA8,ITGB3,ITGB8,MYL10,STMN1,WASF1
Human Embryonic Stem Cell Pluripotency	2,36E00	1,05E-01	-0,894	ACVR2A,BMP6,BMP7,BMPR1B,FGFR4,INHBA,KLF2,KLF4,NGF,NOG,NTRK1,PDGFB,PDGFC,PDGFRA,SPHK1,TGFB3,WNT10B,WNT11,WNT6,WNT9A
Irritable Bowel Syndrome Signaling Pathway	1,41E00	8,47E-02	-0,894	CCL20,IFNGR2,IL11,IL13RA2,IL1A,IL1RAPL1,IL33,IL36G,MMP25,MYL10,TGFB3,TLR2,TLR3,TNFSF10,TNFSF11,TNFSF13B,WNT10B,WNT11,WNT6,WNT9A
Role of Osteoblasts in Rheumatoid Arthritis Signaling Pathway	2,75E00	1,07E-01	-0,853	ACVR2A,BMP7,BMPR1B,CXCL12,DLX5,FRZB,IL11,IL1A,IL33,IL36G,MMP25,PDGFC,SFRP2,SFRP4,TGFB3,TNFSF10,TNFSF11,TNFSF13B,VEGFD,WNT10B,WNT11,WNT6,WNT9A
Parkinson's Signaling Pathway	1,51E00	8,49E-02	-0,853	ACTA1,ACTG2,ALDH1L1,ALDH5A1,CACNA1H,CACNG4,GRIA4,IL11,IL1A,IL33,IL36G,MAOB,PPARGC1A,SLC11A2,SLC40A1,TGFB3,TLR2,TLR3,TNFSF10,TNFSF11,TNFSF13B,TUBB3
RAR Activation	2,6E00	9,14E-02	0,845	ACVR1C,ACVR2A,ADCY2,CITED2,CRABP2,CREB3L2,CREB3L4,ENPP1,FABP5,FOS,HSD17B6,IGFBP3,IL11,IL1A,IL33,IL36G,KLF2,NR2F1,PAX6,PDE10A,PDE11A,PDE1A,PDE1B,PDE3B,PPARGC1A,PRKAG2,RARG,RBP5,RET,SOX9,TGFB3,TGFBR3,TNFSF10,TNFSF11,TNFSF13B
IL-17 Signaling	1,15E00	8,72E-02	-0,832	CCL20,FOS,IL11,IL17RE,IL1A,IL33,IL36G,PDGFC,TGFB3,TNFSF10,TNFSF11,TNFSF13B,VEGFD
Xenobiotic Metabolism PXR Signaling Pathway	1,35E00	9,35E-02	0,832	ALDH1L1,ALDH5A1,CAT,CHST4,CHST7,CITED2,GSTA4,GSTK1,HS6ST3,MAOB,NDST4,PPARGC1A,PRKAG2
PCP (Planar Cell Polarity) Pathway	1,4E00	1,21E-01	-0,816	CTHRC1,NDP,RSPO3,WNT10B,WNT11,WNT6,WNT9A
Regulation of RUNX2 expression and activity	1,04E00	0.1	-0,816	DLX5,DLX6,PPARGC1A,PSMB10,PSMB8,PSMB9,PSME2
Dilated Cardiomyopathy Signaling Pathway	8,14E-01	7,86E-02	-0,816	ACTA1,ACTG2,ADCY2,CACNA1H,CACNG4,CNN1,DSC2,MYO1H,PRKAG2,TNNI1,TPM1
Th2 Pathway	3,88E-01	6,36E-02	-0,816	ACVR1C,ACVR2A,CD28,IL33,JAG1,TGFBR3,TIMD4
Apelin Cardiomyocyte Signaling Pathway	3,46E-01	6,19E-02	-0,816	ATP2A3,CAT,MAPK15,MYL10,PLCE1,SLC8A2
Oxytocin in Brain Signaling Pathway	0	3,91E-02	-0,816	ADCYAP1,CACNA1H,CACNG4,CREB3L2,CREB3L4,PLA2G2A,PLA2G7
Regulation of lipid metabolism by PPARalpha	0	5,26E-02	-0,816	ANGPTL4,ANKRD1,CPT1A,CYP1A1,CYP7A1,PPARGC1A
PI3K Signaling in B Lymphocytes	0	4,41E-02	-0,816	ATF5,C3,FOS,NFKBIA,PLCE1,VAV3
HOTAIR Regulatory Pathway	0	4,14E-02	-0,816	MMP25,NFKBIA,WNT10B,WNT11,WNT6,WNT9A
Signaling by Activin	3,53E00	3,33E-01	0,816	ACVR1C,ACVR2A,FST,FSTL3,INHBA,TGFBR3
Syndecan interactions	2,69E00	2,4E-01	0,816	COL5A3,FN1,ITGA2,ITGB3,SDC4,TNC
LPS/IL-1 Mediated Inhibition of RXR Function	2,01E00	9,95E-02	0,816	ALDH1L1,ALDH5A1,CAT,CHST4,CHST7,CPT1A,CPT1B,CYP7A1,FABP5,GSTA4,GSTK1,HS6ST3,IL1A,IL1RAPL1,IL33,IL36G,MAOB,NDST4,PPARGC1A
Glutamate Receptor Signaling	1,73E00	1,31E-01	0,816	GRIA4,GRIK2,GRIK3,GRIK5,GRM7,GRM8,HOMER2,SLC1A3
Neurotransmitter release cycle	1,71E00	1,54E-01	0,816	APBA1,PPFIA4,RIMS1,SLC1A3,SYN2,SYN3
NFKBIE Signaling Pathway	1,03E00	1,05E-01	0,816	ANKRD44,DYSF,NFKBIA,TNFSF10,TNFSF11,TNFSF13B
NCAM signaling for neurite out-growth	8,7E-01	9,52E-02	0,816	CACNA1H,COL4A3,COL5A3,GFRA2,NRTN,SPTBN2
PAK Signaling	7,59E-01	7,96E-02	0,816	EPHB3,ITGA2,ITGA8,ITGB3,ITGB8,MYL10,PDGFB,PDGFC,PDGFRA
CDC42 Signaling	5,21E-01	6,87E-02	0,816	CDC42EP2,FOS,IQGAP2,ITGA2,ITGA8,ITGB3,ITGB8,MYL10,TNK2
Gαs Signaling	5,15E-01	6,96E-02	0,816	ADCY2,CREB3L2,CREB3L4,HTR7,PRKAG2,PTGDR,RAPGEF3,RYR3
PDGF Signaling	4,93E-01	7,14E-02	0,816	CAV1,FOS,PDGFB,PDGFC,PDGFRA,SPHK1
Inhibition of ARE-Mediated mRNA Degradation Pathway	4,86E-01	6,62E-02	0,816	MAPK15,PRKAG2,PSMB10,PSMB8,PSMB9,PSME2,TNFSF10,TNFSF11,TNFSF13B,ZFP36
Neuropathic Pain Signaling in Dorsal Horn Neurons	3,27E-01	6,06E-02	0,816	FOS,GRIA4,GRM7,GRM8,PLCE1,PRKAG2
Protein Sorting Signaling Pathway	0	3,49E-02	0,816	ADCY2,AP1S3,GPLD1,PLD5,PRKAG2,SORT1
G Beta Gamma Signaling	0	4,96E-02	0,816	ADCY2,CACNA1H,CACNG4,CAV1,HBEGF,PRKAG2
Sphingosine-1-phosphate Signaling	0	5,31E-02	0,816	ADCY2,PDGFB,PDGFC,PDGFRA,PLCE1,SPHK1
Epithelial Adherens Junction Signaling	0	3,97E-02	0,816	ACVR1C,ACVR2A,PRKAG2,TGFBR3,TIAM1,WASF1
T Cell Receptor Signaling	0	4,09E-02	0,816	CD28,DUSP6,FOS,ITGA2,NFKBIA,VAV3,ZBTB12
Insulin Secretion Signaling Pathway	0	3,47E-02	0,816	ADCY2,CACNA1H,CACNG4,CREB3L2,CREB3L4,EIF4E3,PLCE1,PRKAG2,RYR3
NAFLD Signaling Pathway	7,81E-01	7,32E-02	-0,775	CPT1A,CPT1B,FOS,IL11,IL1A,IL33,IL36G,PPARGC1A,PRKAG2,TGFB3,TLR2,TLR3,TNFSF10,TNFSF11,TNFSF13B
Pancreatic Secretion Signaling Pathway	7,15E-01	7,05E-02	0,775	ADCY2,AQP5,ARHGDIG,ATP2A3,BST1,CA11,CA12,CA4,CA8,CLCA2,KCNMA1,LIPG,PLCE1,PRKAG2,RAPGEF3,RYR3
Neutrophil degranulation	1,11E00	7,26E-02	-0,730	A1BG,ATP11A,ATP8B4,AZU1,BST1,BST2,C3,CAT,CD55,CDA,CFD,CHI3L1,CRISPLD2,FABP5,FRMPD3,GM2A,GSN,IQGAP2,KRT1,LGALS3,LRG1,MME,MMP25,OSTF1,PTX3,S100A12,SERPINB10,STOM,TLR2,TMT1A
Class A/1 (Rhodopsin-like receptors)	3,25E00	1,05E-01	0,730	ADORA1,ADRA1B,ADRA1D,BDKRB1,C3,CCL20,CX3CL1,CXCL12,CXCL6,EDN1,F2RL1,GPR68,GRP,GRPR,HTR2A,HTR7,KNG1,LPAR2,LPAR4,MCHR1,MLNR,NPFFR2,NPY,OPRK1,P2RY14,P2RY2,PTGDR,QRFPR,RXFP2,SAA1
Sperm Motility	1,46E00	8,58E-02	-0,707	CACNA1H,DDR1,EPHA5,EPHA6,EPHB3,FGFR4,FLT3LG,MATK,NPR1,NTRK1,PDE1A,PDE1B,PDGFRA,PLA2G2A,PLA2G7,PLCE1,PRKAG2,PRKG1,RET,TNK2
Interleukin-4 and Interleukin-13 signaling	6,46E-01	7,62E-02	-0,707	CEBPD,FN1,FOS,IL13RA2,IL1A,SAA1,TIMP1,VCAM1
Ribonucleotide Reductase Signaling Pathway	3,3E-01	5,92E-02	-0,707	CDK1,CREB3L2,CREB3L4,FOS,PARP15,PARP3,PARP9,RRM2,VASH2
Endocannabinoid Neuronal Synapse Pathway	2,94E-01	5,76E-02	-0,707	ADCY2,CACNA1H,CACNG4,GRIA4,MAPK15,PLCE1,PRKAG2,RIMS1
Endothelin-1 Signaling	2,77E-01	5,62E-02	-0,707	ADCY2,EDN1,FOS,GPLD1,MAPK15,NPR1,PLA2G2A,PLA2G7,PLCE1,PLD5
Amyotrophic Lateral Sclerosis Signaling	1,06E00	9,01E-02	0,707	CACNG4,CAPN5,CAT,GRIA4,GRIK2,GRIK3,GRIK5,NEFM,PDGFC,VEGFD
Glycosaminoglycan metabolism	4,92E-01	6,84E-02	0,707	CHST7,EXT1,FMOD,HS6ST3,NDST4,PRELP,SDC4,ST3GAL2
Ephrin A Signaling	3,48E-01	6,06E-02	0,707	BMP6,EPHA5,EPHA6,MYL10,PDGFB,PRKAG2,PRKG1,VAV3
IL-8 Signaling	0	5,15E-02	0,707	AZU1,FOS,GPLD1,HBEGF,ITGB3,NFKBIA,PDGFC,PLD5,VCAM1,VEGFD
Docosahexaenoic Acid (DHA) Signaling	1,73E00	9,05E-02	0,655	ADCY2,BMP6,CAT,CCL20,CREB3L2,CREB3L4,FABP5,KCNMA1,OSGIN1,PDGFB,PLA2G2A,PLA2G7,PLCE1,PRKAG2,SERPINF1,SPTBN2,SYT17,SYT2,SYT4,SYT9,TNFAIP2
IL-17A Signaling in Fibroblasts	2,17E00	1,37E-01	-0,632	CCL8,CEBPD,CXCL12,FN1,FOS,LOX,NFKBIA,THY1,TNFSF11,VCAM1
TR/RXR Activation	1,12E00	9,26E-02	-0,632	CYP7A1,ITGB3,MBP,PDE3B,PDGFC,PPARGC1A,RAB3B,SYT2,UCP2,VEGFD
IL-33 Signaling Pathway	5,16E-01	6,76E-02	-0,632	AREG,CREB3L2,CREB3L4,FOS,IL1A,IL33,IL36G,NFKBIA,PRKAG2,VCAM1
IL-12 Signaling and Production in Macrophages	0	5,35E-02	-0,632	APOD,C3,CEBPA,FOS,IFNK,PRKAG2,TGFB3,TLR2,TLR3,TNFSF11
SNARE Signaling Pathway	8,91E-01	8,33E-02	0,632	ADCY2,MYO1H,PRKAG2,RIMS1,SYN2,SYN3,SYT17,SYT2,SYT4,SYT9
Xenobiotic Metabolism CAR Signaling Pathway	8,59E-01	8,03E-02	0,632	ALDH1L1,ALDH5A1,CHST4,CHST7,CITED2,CYP1A1,GSTA4,GSTK1,HS6ST3,NDST4,PPARGC1A
Netrin Signaling	4,05E-01	6,25E-02	0,632	CACNA1H,CACNG4,DRAXIN,NEO1,PRKAG2,PRKG1,RYR3,TIAM1,UNC5C,UNC5D
Phagosome Formation	2,35E00	8,14E-02	0,590	ADGRB3,ADGRD1,ADORA1,ADRA1B,ADRA1D,AP1S3,APBB1IP,BDKRB1,C3,CALCRL,F2RL1,FN1,GPLD1,GPR34,GPR68,GPR87,GRM7,GRM8,GRPR,HTR2A,HTR7,ITGA2,ITGA8,ITGB3,ITGB8,LPAR2,LPAR4,MAPK15,MCHR1,MLNR,MSR1,MYO1H,NPFFR2,OPRK1,P2RY14,P2RY2,PLA2G2A,PLA2G7,PLD5,PTGDR,QRFPR,RAPGEF3,RXFP2,SPHK1,TIMD4,TLR2,TLR3,VAV3,WASF1
Macrophage Classical Activation Signaling Pathway	1,39E00	9,49E-02	-0,577	CCL20,IFNAR2,IFNGR2,IL11,IL1A,IL33,IL36G,NFKBIA,PARP9,TGFB3,TNFSF10,TNFSF11,TNFSF13B
Leukocyte Extravasation Signaling	5,2E-01	6,63E-02	-0,577	ACTA1,ACTG2,ARHGAP6,CXCL12,DLC1,ITGA2,MMP25,RAPGEF3,THY1,TIMP1,VAV3,VCAM1
CGAS-STING Signaling Pathway	1,85E00	1,13E-01	0,577	CCL20,ENPP1,IFNK,IL11,IL1A,IL33,IL36G,NFKBIA,TGFB3,TNFSF10,TNFSF11,TNFSF13B
White Adipose Tissue Browning Pathway	1,5E00	9,85E-02	0,577	ADCY2,BMP7,CACNA1H,CACNG4,CREB3L2,CREB3L4,FGF21,FGFR4,NPR1,PPARGC1A,PRKAG2,PRKG1,RARG
Ion channel transport	6,78E-01	7,23E-02	0,577	ANO3,ANO4,ATP11A,ATP1A2,ATP2A3,ATP8B4,CLCA2,CLIC2,FXYD2,RYR3,STOM,WNK4
Gustation Pathway	5,99E-01	6,94E-02	0,577	ADCY2,CACNA1H,CACNG4,CALHM3,LIPG,LRRC8D,P2RX5,P2RY14,P2RY2,PDE3B,PRKAG2,SCN4A
RHO GTPase cycle	7,38E-01	6,62E-02	0,557	AMIGO2,ARAP2,ARHGAP22,ARHGAP26,ARHGAP6,ARHGDIG,ARHGEF26,CAV1,CDC42EP2,CIT,CKB,DDX4,DLC1,DOCK11,FILIP1,FMNL1,FMNL2,IL32,IQGAP2,JAG1,MCAM,NET1,PLEKHG1,STARD13,STOM,TFRC,TIAM1,VAV3,WASF1
Myelination Signaling Pathway	2,92E00	9,94E-02	-0,539	ACVR2A,ARHGAP6,BMP6,BMP7,BMPR1B,CHD7,CREB3L2,CREB3L4,DLC1,EGR2,FGFR4,FOS,GLIS2,ITGA2,ITGB3,ITGB8,LAMA3,MBP,NGF,OPRK1,PDGFB,PDGFC,PDGFRA,POU3F1,PRKAG2,RAPGEF3,WNT10B,WNT11,WNT6,WNT9A,XAF1
Factors Promoting Cardiogenesis in Vertebrates	1,76E00	1,01E-01	-0,535	ACVR1C,ACVR2A,BMP6,BMP7,BMPR1B,CREB3L2,CREB3L4,NOG,PLCE1,TGFB3,TGFBR3,WNT10B,WNT11,WNT6,WNT9A
FXR/RXR Activation	1,39E00	9,27E-02	0,535	CYP7A1,FGFR4,GSTA4,GSTK1,IL11,IL1A,IL33,IL36G,PPARGC1A,PRKAG2,TGFB3,TNFSF10,TNFSF11,TNFSF13B
Opioid Signaling Pathway	3,88E-01	5,99E-02	0,535	ADCY2,CACNA1H,CACNG4,CREB3L2,CREB3L4,FOS,FOSB,MAPK15,NFKBIA,OPRK1,PDE1A,PDE1B,PRKAG2,RGS4,RGS9,RYR3
Protein Kinase A Signaling	0	5,08E-02	0,535	ADCY2,CREB3L2,CREB3L4,DUSP6,ENPP1,MYL10,NFKBIA,PDE10A,PDE11A,PDE1A,PDE1B,PDE3B,PLCE1,PRKAG2,PTPRN,PTPRZ1,RYR3,TGFB3,TNNI1
Pathogen Induced Cytokine Storm Signaling Pathway	5,97E00	1,32E-01	-0,507	C3,CCL20,CCL8,COL12A1,COL13A1,COL15A1,COL24A1,COL25A1,COL4A3,COL5A3,COL8A1,COL8A2,CX3CL1,CXCL12,CXCL14,CXCL6,FOS,IFNAR2,IFNGR2,IL11,IL1A,IL1RAPL1,IL33,IL36G,IRF7,MAPK15,PDGFC,PRDM1,RYR3,TGFB3,TLR2,TLR3,TNFSF10,TNFSF11,TNFSF13B,VEGFD
Adrenomedullin signaling pathway	1,29E00	8,65E-02	-0,500	ADCY2,ADM,C3,CALCRL,FOS,IL1A,IL33,IL36G,MAPK15,MATK,NPR1,NPR3,PLCE1,PRKAG2,PRKG1,TFAP2A
Eicosanoid Signaling	5,87E-01	6,61E-02	-0,500	ADCY2,AP1S3,ATP2A3,CREB3L2,CREB3L4,EGR1,KCNMA1,KLF4,PDGFC,PLA2G2A,PLA2G7,PLCE1,PRKAG2,PTGDR,RAPGEF3,SOX9,VEGFD
Tumor Microenvironment Pathway	1,64E00	9,58E-02	0,500	CSF1,CXCL12,FGF11,FGF14,FGF21,FN1,FOS,IGF2,ITGB3,MMP25,PDGFB,PDGFC,TGFB3,TIAM1,TNC,VEGFD
CDX Gastrointestinal Cancer Signaling Pathway	1,4E00	8,94E-02	0,500	BMP6,BMP7,FOS,HBEGF,IL11,IL1A,IL33,IL36G,TGFB3,TNFSF10,TNFSF11,TNFSF13B,WNT10B,WNT11,WNT6,WNT9A
cAMP-mediated signaling	1,91E00	9,42E-02	-0,471	ADCY2,ADORA1,CREB3L2,CREB3L4,DUSP6,ENPP1,GRM7,GRM8,HTR7,NPR3,OPRK1,P2RY14,PDE10A,PDE11A,PDE1A,PDE1B,PDE3B,PKIB,PTGDR,RAPGEF3,RGS4
Extracellular matrix organization	4,95E00	1,76E-01	0,471	ADAM12,ASPN,COL4A3,COL5A3,COMP,DDR1,FMOD,FN1,ITGA2,ITGA8,ITGB3,LAMA3,MATN4,NTN4,PDGFB,TGFB3,TNC,TNXB
tRNA Splicing	1,44E00	1,33E-01	-0,447	ENPP1,PDE10A,PDE11A,PDE1A,PDE1B,PDE3B
Signaling by Retinoic Acid	1,29E00	1,35E-01	-0,447	CPT1A,CPT1B,CRABP2,FABP5,RARG
Basal Cell Carcinoma Signaling	1,06E00	1,01E-01	-0,447	BMP6,BMP7,GLIS2,WNT10B,WNT11,WNT6,WNT9A
FAT10 Cancer Signaling Pathway	8,75E-01	1,02E-01	-0,447	ACVR1C,ACVR2A,NFKBIA,TGFB3,TGFBR3
Xenobiotic Metabolism AHR Signaling Pathway	8,7E-01	9,52E-02	-0,447	ALDH1L1,ALDH5A1,CYP1A1,GSTA4,GSTK1,IL1A
Aryl Hydrocarbon Receptor Signaling	7,94E-01	7,94E-02	-0,447	ALDH1L1,ALDH5A1,CYP1A1,FOS,GSTA4,GSTK1,IL1A,NR2F1,RARG,TGFB3
Neurexins and neuroligins	7,05E-01	8,93E-02	-0,447	APBA1,BEGAIN,HOMER2,SYT2,SYT9
FGF Signaling	4,8E-01	7,06E-02	-0,447	CREB3L2,CREB3L4,FGF11,FGF14,FGF21,FGFR4
Phase I - Functionalization of compounds	4,2E-01	6,85E-02	-0,447	CYP1A1,CYP24A1,CYP7A1,EPHX1,MAOB
BEX2 Signaling Pathway	3,96E-01	6,67E-02	-0,447	LMO2,NFKBIA,NGF,PDGFC,VEGFD
Signaling by NTRK1 (TRKA)	3,4E-01	6,25E-02	-0,447	ADCYAP1,DNM3,DUSP6,NGF,NTRK1
IL-13 Signaling Pathway	3,01E-01	5,88E-02	-0,447	CHI3L1,CXCL6,HBEGF,IL13RA2,IL33,TGFB3
GABAergic Receptor Signaling Pathway (Enhanced)	0	3,91E-02	-0,447	ADCY2,ALDH5A1,CACNA1H,CACNG4,PRKAG2
Generic Transcription Pathway	0	1,8E-02	-0,447	NR2F1,NR4A3,RARG,ZNF697,ZNF704
Hereditary Breast Cancer Signaling	0	3,97E-02	-0,447	BMP6,CDK1,PDGFB,PDGFC,VEGFD
D-myo-inositol (1,4,5,6)-Tetrakisphosphate Biosynthesis	0	4,42E-02	-0,447	ATP1A2,DUSP6,ENPP1,PPFIA4,PPFIBP2,PPM1H,PPM1K,PTPRN
D-myo-inositol (3,4,5,6)-tetrakisphosphate Biosynthesis	0	4,42E-02	-0,447	ATP1A2,DUSP6,ENPP1,PPFIA4,PPFIBP2,PPM1H,PPM1K,PTPRN
3-phosphoinositide Biosynthesis	0	3,86E-02	-0,447	ATP1A2,DUSP6,ENPP1,PPFIA4,PPFIBP2,PPM1H,PPM1K,PTPRN
Autophagy	0	2,94E-02	-0,447	BMP6,CREB3L2,CREB3L4,FOS,PDGFB,PRKAG2
Necroptosis Signaling Pathway	0	3,94E-02	-0,447	CAPN5,IFNK,PLA2G2A,TLR3,TNFSF10
MSP-RON Signaling in Cancer Cells Pathway	0	4,58E-02	-0,447	CREB3L2,CREB3L4,FOS,NFKBIA,PDGFC,VEGFD
Complement System	4,63E00	0.3	0,447	C1R,C1S,C3,C4BPA,C9,CD55,CFB,CFD,SERPING1
FOXO-mediated transcription of oxidative stress, metabolic and neuronal genes	1,69E00	1,72E-01	0,447	ABCA6,CAT,NPY,PLXNA4,PPARGC1A
Signaling by TGFBR3	1,06E00	1,16E-01	0,447	ACVR2A,INHBA,MYCN,TGFBR3,TIMP1
Phospholipases	9,71E-01	1,02E-01	0,447	GPLD1,LIPG,PLA2G2A,PLA2G7,PLCE1,PLD5
Plasma lipoprotein assembly, remodeling, and clearance	4,6E-01	7,14E-02	0,447	ANGPTL4,CIDEC,FGF21,LIPG,MYLIP
Salvage Pathways of Pyrimidine Ribonucleotides	4,19E-01	6,67E-02	0,447	ACVR2A,APOBEC3H,CDA,CDADC1,CDK1,UPP1
Signaling by MET	3,96E-01	6,67E-02	0,447	COL24A1,COL5A3,FN1,ITGA2,LAMA3
Immunoregulatory interactions between a Lymphoid and a non-Lymphoid cell	3,4E-01	6,25E-02	0,447	C3,CD200,ITGA2,KLRG1,VCAM1
Antioxidant Action of Vitamin C	3,01E-01	5,88E-02	0,447	GPLD1,NFKBIA,PLA2G2A,PLA2G7,PLCE1,PLD5
EPH-Ephrin signaling	2,5E-01	5,56E-02	0,447	EPHA5,EPHA6,EPHB3,TIAM1,VAV3
Transport of inorganic cations/anions and amino acids/oligopeptides	0	4,85E-02	0,447	SLC15A3,SLC1A3,SLC24A2,SLC43A2,SLC8A2
Cilium Assembly	0	2,63E-02	0,447	CDK1,DYNLT2B,FBF1,MCHR1,TUBB3
Endocannabinoid Cancer Inhibition Pathway	0	4,23E-02	0,447	ADCY2,CREB3L2,CREB3L4,PDGFC,PRKAG2,VEGFD
Cellular Effects of Sildenafil (Viagra)	2,52E00	8,23E-02	-0,429	ACTA1,ACTG2,ACVR1C,ACVR2A,ADCY2,ADGRB3,ADGRD1,ADORA1,ADRA1B,ADRA1D,ATP2A3,BDKRB1,CACNG4,CALCRL,CAPN5,CREB3L2,CREB3L4,F2RL1,GPR34,GPR68,GPR87,GRM7,GRM8,GRPR,HCN1,HTR2A,HTR7,LPAR2,LPAR4,MAPK15,MCHR1,MLNR,MYL10,MYO1H,NFKBIA,NPFFR2,NPR1,OPRK1,P2RY14,P2RY2,PDE3B,PDGFC,PPARGC1A,PRKAG2,PRKG1,PTGDR,QRFPR,RXFP2,TGFB3,TGFBR3,VEGFD
Gap Junction Signaling	1,01E00	7,43E-02	-0,426	ACTA1,ACTG2,ADCY2,CAV1,CREB3L2,CREB3L4,GJB5,GRIA4,GRIK2,GRIK3,HTR2A,NPR1,NPR3,P2RY14,P2RY2,PDGFRA,PLA2G2A,PLCE1,PRKAG2,PRKG1,TNFSF11,TUBB3
Retinoic acid Mediated Apoptosis Signaling	2,94E00	2,05E-01	-0,378	CRABP2,IFNE,IFNK,PARP15,PARP3,PARP9,RARG,TNFSF10
Degradation of the extracellular matrix	8,74E-01	9,09E-02	-0,378	ADAMTS1,ADAMTS16,ADAMTS8,CAPN5,FN1,LAMA3,TLL1
Keratinization	7,74E-01	8,54E-02	-0,378	DSC2,KRT1,KRT28,KRT7,KRT8,PI3,PPL
Semaphorin Neuronal Repulsive Signaling Pathway	4,2E-01	6,38E-02	-0,378	ITGA2,ITGA8,ITGB3,ITGB8,MYL10,PLXNA2,PRKAG2,PRKG1,SEMA3A
Gα12/13 Signaling	3,64E-01	6,15E-02	-0,378	CDH6,CDH8,F2RL1,LPAR2,LPAR4,MYL10,NFKBIA,VAV3
Phospholipase C Signaling	0	5,43E-02	-0,378	ADCY2,AHNAK,CREB3L2,CREB3L4,GPLD1,ITGA2,ITGA8,ITGB3,ITGB8,MYL10,PLA2G2A,PLCE1,PLD5,RAPGEF3
Caveolar-mediated Endocytosis Signaling	1,95E00	1,34E-01	0,378	ACTA1,ACTG2,CAV1,CD55,ITGA2,ITGA8,ITGB3,ITGB8,ZBTB12
BMP signaling pathway	1,34E00	1,06E-01	0,378	ACVR2A,BMP6,BMP7,BMPR1B,CHRD,FST,GREM1,NOG,PRKAG2
Death Receptor Signaling	6,69E-01	7,95E-02	0,378	ACTA1,ACTG2,NFKBIA,PARP15,PARP3,PARP9,TNFSF10
Signaling by VEGF	4,51E-01	6,73E-02	0,378	CAV1,ITGB3,PRR5L,SPHK1,VAV3,VEGFD,WASF1
Synaptic Long Term Potentiation	0.4	6,35E-02	0,378	CREB3L2,CREB3L4,GRIA4,GRM7,GRM8,PLCE1,PRKAG2,RAPGEF3
AMPK Signaling	0	4,8E-02	0,378	ADRA1B,ADRA1D,CHRNE,CPT1A,CPT1B,CREB3L2,CREB3L4,PPARGC1A,PPM1H,PPM1K,PRKAG2
HER-2 Signaling in Breast Cancer	0	3,77E-02	0,378	AREG,FOS,HBEGF,IL1A,ITGB3,ITGB8,NFKBIA,NUP188
Coronavirus Pathogenesis Pathway	0	5,23E-02	0,378	BST2,FOS,IFNAR2,IFNK,IRF7,KNG1,NFKBIA,OAS2,TLR3
Cardiac Hypertrophy Signaling (Enhanced)	2,71E00	8,71E-02	0,343	ACVR1C,ACVR2A,ADCY2,ADRA1B,ADRA1D,ATP2A3,CACNG4,EDN1,ENPP1,FGF11,FGF14,FGF21,FGFR4,IL11,IL13RA2,IL17RE,IL1A,IL31RA,IL33,IL36G,ITGA2,ITGA8,ITGB3,ITGB8,NPR1,PDE10A,PDE11A,PDE1A,PDE1B,PDE3B,PLCE1,PRKAG2,PRKG1,RYR3,TG,TGFB3,TGFBR3,TNFSF10,TNFSF11,TNFSF13B,WNT10B,WNT11,WNT6,WNT9A
Platelet homeostasis	1,49E00	1,13E-01	-0,333	ATP2A3,KCNMA1,P2RX5,PDE10A,PDE11A,PDE1A,PDE1B,PRKG1,SLC8A2
DHCR24 Signaling Pathway	1,35E00	9,6E-02	-0,333	A1BG,APOD,C3,C9,KNG1,PDGFB,PDGFC,SAA1,SERPINF1,SOX9,TF,VCAM1
ROBO SLIT Signaling Pathway	6,84E-01	7,63E-02	-0,333	CABLES1,FOS,PAX6,PDGFC,PRKAG2,ROBO2,ROBO3,SLIT3,VEGFD
Cardiac β-adrenergic Signaling	6,21E-01	7,02E-02	-0,333	ADCY2,ATP2A3,CACNG4,ENPP1,PDE10A,PDE11A,PDE1A,PDE1B,PDE3B,PKIB,PRKAG2,SLC8A2
Signaling by NOTCH4	4,68E-01	6,62E-02	-0,333	CIT,JAG1,PSMB10,PSMB8,PSMB9,PSME2,SPHK1,SRPK3,STK32B
Hedgehog 'on' state	4,11E-01	6,34E-02	-0,333	CIT,GAS1,PSMB10,PSMB8,PSMB9,PSME2,SPHK1,SRPK3,STK32B
Glioblastoma Multiforme Signaling	0	5,42E-02	-0,333	IGF2,PDGFB,PDGFC,PDGFRA,PLCE1,WNT10B,WNT11,WNT6,WNT9A
TGF-β Signaling	1,46E00	1,06E-01	0,333	ACVR1C,ACVR2A,BMP7,BMPR1B,FOS,INHBA,IRF7,MAP4K1,PMEPA1,TGFB3
Calcium Signaling	6,69E-01	7,04E-02	0,333	ACTA1,ATP2A3,CACNA1H,CACNG4,CHRNE,CREB3L2,CREB3L4,GRIA4,MYO1H,PRKAG2,RYR3,SLC8A2,TNNI1,TPM1
ILK Signaling	3,34E-01	5,88E-02	0,333	ACTA1,ACTG2,CREB3L2,CREB3L4,FN1,FOS,ITGB3,ITGB8,MYO1H,PDGFC,VEGFD
Mitochondrial Division Signaling Pathway	2,76E-01	5,63E-02	0,333	ADRA1B,ADRA1D,CACNA1H,CACNG4,CDK1,DUSP6,PDGFC,PRKAG2,VEGFD
Orexin Signaling Pathway	0	4,17E-02	0,333	ADCY2,CACNA1H,CACNG4,KCNK1,PLA2G2A,PLCE1,PPARGC1A,PRKAG2,SLC8A2
LXR/RXR Activation	3,78E00	1,55E-01	-0,302	A1BG,APOD,C3,C9,CYP7A1,IL1A,IL1RAPL1,IL33,IL36G,KNG1,MSR1,MYLIP,SAA1,SERPINF1,TF,TLR3
Hepatitis B Chronic Liver Pathogenesis Signaling Pathway	6,07E-01	7,05E-02	-0,302	AP1S3,CREB3L2,CREB3L4,EGR1,ETV4,IL32,IRF7,KLF4,SATB1,TGFB3,TLR2
Erythropoietin Signaling Pathway	6,07E-01	7,05E-02	-0,302	EPOR,FOS,IL11,IL1A,IL33,IL36G,NFKBIA,TGFB3,TNFSF10,TNFSF11,TNFSF13B
Role of Tissue Factor in Cancer	3,15E-01	5,79E-02	-0,302	ACVR1C,ACVR2A,CSF1,EGR1,F2RL1,FOS,HBEGF,ITGB3,MAPK15,TGFB3,TGFBR3
HIF1α Signaling	2,84E-01	5,64E-02	-0,302	ADM,ADRA1B,BMP6,EDN1,IGF2,MMP25,P4HTM,PDGFB,PDGFC,TF,VEGFD
Oxytocin Signaling Pathway	0	4,67E-02	-0,302	CACNG4,CREB3L2,CREB3L4,FOS,MAPK15,MYO1H,NPR1,NPR3,PLA2G2A,PRKAG2,PRKG1,TNFSF11
Sertoli Cell-Germ Cell Junction Signaling Pathway (Enhanced)	0	4,93E-02	-0,302	ACTA1,ACTG2,FOS,FOSB,IL1A,IL1RAPL1,ITGA2,LAMA3,PRKAG2,PRKG1,TGFB3
Senescence Pathway	0	4,68E-02	-0,302	ACVR1C,ACVR2A,CACNG4,CAPN5,CAT,CDK1,IFNK,IL1A,MAPK15,SAA1,TGFB3,TGFBR3,TLR2
Integrin Signaling	4,02E-01	6,15E-02	0,302	ACTA1,ACTG2,ARHGAP26,CAPN5,CAV1,GSN,ITGA2,ITGA8,ITGB3,ITGB8,PDGFB,TNK2
Estrogen Receptor Signaling	0	3,69E-02	0,302	ADCY2,CACNG4,CAV1,CREB3L2,CREB3L4,FOS,IGF2,MMP25,MYL10,PDGFC,PLCE1,PPARGC1A,PRKAG2,VEGFD
Sleep REM Signaling Pathway	2,7E00	1,38E-01	-0,277	CREB3L2,CREB3L4,EGR1,FOS,IL11,IL1A,IL33,IL36G,PRKAG2,TGFB3,TNFSF10,TNFSF11,TNFSF13B
Regulation of Insulin-like Growth Factor (IGF) transport and uptake by IGFBPs	1,92E00	1,12E-01	-0,277	C3,CSF1,FAM20A,FN1,FSTL3,IGF2,IGFBP3,IGFBP4,KNG1,LTBP1,TF,TIMP1,TNC
HEY1 Signaling Pathway	1,1E00	8,55E-02	-0,277	ACVR1C,ACVR2A,ADORA1,BMP6,BMP7,BMPR1B,JAG1,MMP25,PDGFC,PRKAG2,TGFB3,TGFBR3,VEGFD
Neurovascular Coupling Signaling Pathway	1,01E00	7,88E-02	0,258	ADORA1,CACNA1H,CACNG4,ENTPD1,GRIA4,KCNJ2,KCNMA1,KNG1,NPR1,NPR3,PLA2G2A,PLA2G7,PRKAG2,PRKG1,RYR3,SLC1A3
Osteoarthritis Pathway	2,36E00	1,02E-01	0,243	CCN4,CREB3L2,CREB3L4,DLX5,FN1,FRZB,GLIS2,GREM1,IL1RAPL1,ITGA2,ITGA8,ITGB3,ITGB8,JAG1,PDGFC,PPARGC1A,PRKAG2,SDC4,SOX9,SPHK1,TLR2,VEGFD
WNT/β-catenin Signaling	2	1,03E-01	0,243	ACVR1C,ACVR2A,FRZB,MAP4K1,RARG,SFRP2,SFRP4,SOX11,SOX13,SOX5,SOX9,TGFB3,TGFBR3,WNT10B,WNT11,WNT6,WNT9A
Hematoma Resolution Signaling Pathway	1,38E00	8,52E-02	0,229	C3,C9,CAT,CX3CL1,F2RL1,FOS,IFNGR2,IL11,IL1A,IL33,IL36G,MMP25,PLAT,PRKAG2,TGFB3,TNFSF10,TNFSF11,TNFSF13B,UCP2
S100 Family Signaling Pathway	5,32E00	9,76E-02	0,000	ADGRB3,ADGRD1,ADORA1,ADRA1B,ADRA1D,AHNAK,AREG,BDKRB1,BTC,CACNA1H,CACNG4,CALCRL,CCL20,CREB3L2,CREB3L4,DLC1,EREG,ETV4,F2RL1,FGFR4,FOS,GPR34,GPR68,GPR87,GRM7,GRM8,GRPR,HBEGF,HTR2A,HTR7,IFNK,LPAR2,LPAR4,MAPK15,MCAM,MCHR1,MLNR,MMP25,NGF,NPFFR2,OPRK1,P2RY14,P2RY2,PDGFC,PLA2G2A,PLAT,PLCE1,PRKAG2,PTGDR,QRFPR,RXFP2,S100A1,S100A10,S100A12,S100A13,S100A3,S100A4,SERPINF1,TGFB3,TPM1,VCAM1,VEGFD,WNT10B,WNT11,W…
Cardiac conduction	3,84E00	1,46E-01	0,000	ATP1A2,ATP2A3,CACNG4,CLIC2,FGF11,FGF14,FXYD2,KCND2,KCND3,KCNE3,KCNIP1,KCNJ2,KCNK1,MME,NPR1,RYR3,SCN4A,SLC8A2
Signaling by BMP	2,2E00	1,94E-01	0,000	ACVR2A,BMPR1B,GREM2,INHBA,NOG,TGFBR3
Signaling by TGF-beta Receptor Complex	2,13E00	1,54E-01	0,000	CGN,ITGA8,ITGB3,ITGB8,LTBP1,PMEPA1,TGFB3,TGFBR3
Formation of the nephric duct	2	2,5E-01	0,000	MECOM,NPNT,OSR1,RET
Post-translational protein phosphorylation	1,97E00	1,18E-01	0,000	C3,CSF1,FAM20A,FN1,FSTL3,IGFBP3,IGFBP4,KNG1,LTBP1,TF,TIMP1,TNC
Sheddase Signaling Pathway	1,64E00	9,58E-02	0,000	AREG,COL4A3,F2RL1,FN1,FOS,HBEGF,IGF2,IGFBP3,IGFBP4,IL33,ITGB3,ITGB8,MMP25,PDGFB,TGFB3,TIMP1
Interleukin-6 family signaling	1,51E00	1,82E-01	0,000	CRLF1,IL11,IL31RA,OSMR
Virus Entry via Endocytic Pathways	1,46E00	1,03E-01	0,000	ACTA1,ACTG2,AP1S3,AP5B1,CAV1,CD55,ITGA2,ITGB3,ITGB8,TFRC,ZBTB12
TNFs bind their physiological receptors	1,39E00	1,67E-01	0,000	TNFRSF14,TNFRSF18,TNFSF11,TNFSF13B
Role of JAK family kinases in IL-6-type Cytokine Signaling	1,35E00	1,11E-01	0,000	CEBPD,FOS,IL11,OSMR,PDGFC,TGFB3,TIMP1,VEGFD
G alpha (s) signalling events	1,31E00	9,45E-02	0,000	ADCY2,ADCYAP1,ADM,CALCRL,HTR7,PDE10A,PDE11A,PDE1A,PDE1B,PDE3B,PTGDR,RXFP2
Integrin signaling	1,23E00	1,48E-01	0,000	APBB1IP,FN1,ITGB3,RAPGEF3
EGR2 and SOX10-mediated initiation of Schwann cell myelination	1,18E00	1,43E-01	0,000	EGR2,MBP,POU3F1,SCD5
Relaxin Signaling	1,07E00	8,63E-02	0,000	ADCY2,ENPP1,FOS,NFKBIA,NPR1,NPR3,PDE10A,PDE11A,PDE1A,PDE1B,PDE3B,PRKAG2
CDK5 Signaling	1,06E00	9,01E-02	0,000	ADCY2,CABLES1,CDK5R1,EGR1,FOSB,ITGA2,LAMA3,MAPK15,NGF,PRKAG2
Signaling by PDGF	1,05E00	1,07E-01	0,000	COL4A3,COL5A3,PDGFB,PDGFC,PDGFRA,PLAT
PIP3 activates AKT signaling	1,02E00	8,45E-02	0,000	AREG,BTC,CD28,EREG,FGFR4,FLT3LG,HBEGF,IL33,KITLG,PDGFB,PDGFRA,PRR5L
IL-27 Signaling Pathway	1,02E00	8,85E-02	0,000	CD28,ENTPD1,IFNAR2,IFNGR2,IL1RAPL1,LPAR4,PPARGC1A,TLR2,TLR3,ZBTB12
RHOA Signaling	9,43E-01	8,55E-02	0,000	ACTA1,ACTG2,ARHGAP6,CDC42EP2,CIT,DLC1,LPAR2,LPAR4,MYL10,WASF1
Hepatic Cholestasis	7,59E-01	7,33E-02	0,000	ADCY2,CYP7A1,FGFR4,IL11,IL1A,IL1RAPL1,IL33,IL36G,NFKBIA,PRKAG2,TGFB3,TNFSF10,TNFSF11,TNFSF13B
Role of PKR in Interferon Induction and Antiviral Response	6,99E-01	7,69E-02	0,000	FOS,IFNAR2,IFNGR2,IFNK,MSR1,NFKBIA,PDGFB,PDGFC,TLR3
NAD Signaling Pathway	6,94E-01	7,52E-02	0,000	BMP6,BST1,PARP15,PARP3,PARP9,PDGFB,PPARGC1A,PRKAG2,RYR3,SLC29A1
GPCR-Mediated Integration of Enteroendocrine Signaling Exemplified by an L Cell	6,82E-01	8,33E-02	0,000	ADCY2,ADCYAP1,GRP,GRPR,PLCE1,PRKAG2
Regulation of the Epithelial Mesenchymal Transition by Growth Factors Pathway	6,56E-01	7,07E-02	0,000	EGR1,FGF11,FGF14,FGF21,FGFR4,FOS,PDGFB,PDGFC,PDGFRA,TGFB3,TNFSF10,TNFSF11,TNFSF13B
Synaptic Long Term Depression	5,2E-01	6,63E-02	0,000	CACNA1H,CACNG4,GRIA4,GRM7,GRM8,NPR1,NPR3,PLA2G2A,PLA2G7,PLCE1,PRKG1,RYR3
P2Y Purinergic Receptor Signaling Pathway	4,19E-01	6,45E-02	0,000	ADCY2,CREB3L2,CREB3L4,FOS,ITGB3,P2RY2,PLCE1,PRKAG2
T Cell Exhaustion Signaling Pathway	4,11E-01	6,34E-02	0,000	ACVR1C,ACVR2A,CD28,FOS,FOXP1,IFNAR2,PRDM1,TGFBR3,TNFRSF14
ERK/MAPK Signaling	3,53E-01	5,94E-02	0,000	CREB3L2,CREB3L4,DUSP6,FOS,ITGA2,ITGA8,ITGB3,ITGB8,MYCN,PLA2G2A,PRKAG2,RAPGEF3
PKR-mediated signaling	3,22E-01	6,25E-02	0,000	CDK1,SPHK1,TUBB3,UBE2L6
Activation of anterior HOX genes in hindbrain during early embryogenesis	2,8E-01	5,88E-02	0,000	EGR2,HOXD1,PAX6,RARG
KEAP1-NFE2L2 pathway	2,61E-01	5,56E-02	0,000	CIT,PSMB10,PSMB8,PSMB9,PSME2,SPHK1,SRPK3,STK32B
MicroRNA Biogenesis Signaling Pathway	0	3,53E-02	0,000	BMP6,DROSHA,IFNK,NUP188,PDGFB,TGFB3
Cell surface interactions at the vascular wall	0	5,31E-02	0,000	CAV1,FN1,ITGA2,ITGB3,SDC4,THBD
Mitochondrial Dysfunction	0	4,36E-02	0,000	ATP1A2,CACNA1H,CACNG4,CAPN5,CLIC2,CREB3L2,CREB3L4,GSTK1,MAOB,PPARGC1A,PRKAG2,RAPGEF3,UCP2
NF-κB Activation by Viruses	0	5,41E-02	0,000	ITGA2,ITGB3,NFKBIA,TNFRSF14
GNRH Signaling	0	4,97E-02	0,000	ADCY2,CACNA1H,CACNG4,CREB3L2,CREB3L4,EGR1,FOS,HBEGF,PRKAG2
Melanocyte Development and Pigmentation Signaling	0	5,26E-02	0,000	ADCY2,CREB3L2,CREB3L4,KITLG,PRKAG2
Prostate Cancer Signaling	0	3,7E-02	0,000	CREB3L2,CREB3L4,NFKBIA,SRD5A1
Glioma Signaling	0	4,13E-02	0,000	CDKN2C,IGF2,PDGFB,PDGFC,PDGFRA
D-myo-inositol-5-phosphate Metabolism	0	4,57E-02	0,000	ATP1A2,DUSP6,ENPP1,PLCE1,PPFIA4,PPFIBP2,PPM1H,PPM1K,PTPRN
Superpathway of Inositol Phosphate Compounds	0	3,86E-02	0,000	ATP1A2,DUSP6,ENPP1,PLCE1,PPFIA4,PPFIBP2,PPM1H,PPM1K,PTPRN
3-phosphoinositide Degradation	0	4,69E-02	0,000	ATP1A2,DUSP6,ENPP1,INPP4B,PPFIA4,PPFIBP2,PPM1H,PPM1K,PTPRN

## Sheet: cluster 1
Ingenuity Canonical Pathways	-log(p-value)	Ratio	z-score	Molecules
Pulmonary Fibrosis Idiopathic Signaling Pathway	5,47E00	3,23E-02	1,667	ACTA1,ADAMTS1,AREG,CAV1,CCND1,CDH2,COL8A1,EGR1,FOS,ITGA2
Complement System	4,83E00	1,33E-01	#NUM!	C1R,C1S,CFB,CFD
Complement cascade	4,24E00	9,52E-02	-2,000	C1R,C1S,CFB,CFD
Transcriptional regulation by RUNX3	4	5,43E-02	#NUM!	CCND1,PSMB10,PSMB8,PSMB9,SPP1
Extra-nuclear estrogen signaling	3,45E00	5,97E-02	0,000	AREG,CAV1,CCND1,FOS
Regulation of RUNX2 expression and activity	3,37E00	5,71E-02	-1,000	DLX5,PSMB10,PSMB8,PSMB9
IL-17A Signaling in Fibroblasts	3,3E00	5,48E-02	-2,000	CCL8,CEBPD,FOS,VCAM1
Integrin cell surface interactions	3,11E00	4,88E-02	1,000	COL8A1,ITGA2,SPP1,VCAM1
Regulation of mRNA stability by proteins that bind AU-rich elements	3,02E00	4,6E-02	-2,000	PSMB10,PSMB8,PSMB9,ZFP36
Inhibition of ARE-Mediated mRNA Degradation Pathway	3,01E00	3,31E-02	#NUM!	PSMB10,PSMB8,PSMB9,TNFSF15,ZFP36
Agranulocyte Adhesion and Diapedesis	2,92E00	3,16E-02	#NUM!	ACTA1,CCL8,CX3CL1,CXCL6,VCAM1
S Phase	2,86E00	4,17E-02	-1,000	CCND1,PSMB10,PSMB8,PSMB9
Acute Phase Response Signaling	2,8E00	2,98E-02	#NUM!	C1R,C1S,CFB,CRABP2,FOS
Interferon alpha/beta signaling	2,72E00	6,12E-02	#NUM!	EGR1,IFIT2,PSMB8
Interleukin-4 and Interleukin-13 signaling	2,71E00	3,81E-02	-1,000	CCND1,CEBPD,FOS,VCAM1
Transcriptional regulation by RUNX2	2,69E00	0.06	#NUM!	CCND1,ITGBL1,LGALS3
TRIM21 Intracellular Antibody Signaling Pathway	2,67E00	3,7E-02	-2,000	FOS,PSMB10,PSMB8,PSMB9
Regulation of Apoptosis	2,67E00	5,88E-02	#NUM!	PSMB10,PSMB8,PSMB9
Pathogen Induced Cytokine Storm Signaling Pathway	2,61E00	2,21E-02	-1,342	CCL8,COL8A1,CX3CL1,CXCL6,FOS,TNFSF15
Somitogenesis	2,6E00	5,56E-02	#NUM!	PSMB10,PSMB8,PSMB9
FAT10 Signaling Pathway	2,6E00	5,56E-02	#NUM!	PSMB10,PSMB8,PSMB9
Metabolism of polyamines	2,51E00	5,17E-02	#NUM!	PSMB10,PSMB8,PSMB9
NIK-->noncanonical NF-kB signaling	2,51E00	5,17E-02	#NUM!	PSMB10,PSMB8,PSMB9
Mitotic G1 phase and G1/S transition	2,43E00	3,17E-02	#NUM!	CCND1,PSMB10,PSMB8,PSMB9
Hedgehog ligand biogenesis	2,41E00	4,76E-02	#NUM!	PSMB10,PSMB8,PSMB9
Nuclear Cytoskeleton Signaling Pathway	2,39E00	2,39E-02	1,342	ACTA1,CDH2,CDH6,EGR1,ITGA2
TNFR2 non-canonical NF-kB pathway	2,39E00	4,69E-02	#NUM!	PSMB10,PSMB8,PSMB9
Fc epsilon receptor (FCERI) signaling	2,36E00	3,03E-02	#NUM!	FOS,PSMB10,PSMB8,PSMB9
Antigen Presentation Pathway	2,35E00	0.1	#NUM!	PSMB8,PSMB9
Caveolar-mediated Endocytosis Signaling	2,33E00	4,48E-02	#NUM!	ACTA1,CAV1,ITGA2
PTEN Regulation	2,3E00	2,92E-02	-2,000	EGR1,PSMB10,PSMB8,PSMB9
Transcriptional regulation by RUNX1	2,29E00	2,9E-02	-2,000	LGALS3,PSMB10,PSMB8,PSMB9
Granulocyte Adhesion and Diapedesis	2,28E00	2,88E-02	#NUM!	CCL8,CX3CL1,CXCL6,VCAM1
Cellular response to hypoxia	2,24E00	4,17E-02	#NUM!	PSMB10,PSMB8,PSMB9
Role of JAK family kinases in IL-6-type Cytokine Signaling	2,24E00	4,17E-02	#NUM!	CCND1,CEBPD,FOS
Cachexia Signaling Pathway	2,2E00	1,82E-02	-1,633	CEBPD,IGFBP3,PSMB10,PSMB8,PSMB9,TNFSF15
BEX2 Signaling Pathway	2,2E00	0.04	#NUM!	CCND1,CDH2,SPP1
TNFs bind their physiological receptors	2,19E00	8,33E-02	#NUM!	TNFRSF14,TNFSF15
Degradation of the extracellular matrix	2,16E00	3,9E-02	#NUM!	ADAMTS1,SPP1,TLL1
BAG2 Signaling Pathway	2,16E00	3,9E-02	#NUM!	PSMB10,PSMB8,PSMB9
Microautophagy Signaling Pathway	2,15E00	2,65E-02	#NUM!	COL8A1,PSMB10,PSMB8,PSMB9
ABRA Signaling Pathway	2,09E00	3,66E-02	#NUM!	ACTA1,EGR1,FOS
ISGylation Signaling Pathway	2,07E00	3,61E-02	#NUM!	CCND1,ITGA2,S100A4
Regulation of mitotic cell cycle	2,06E00	3,57E-02	#NUM!	PSMB10,PSMB8,PSMB9
Signaling by Rho Family GTPases	2,05E00	1,98E-02	1,342	ACTA1,CDH2,CDH6,FOS,ITGA2
Degradation of beta-catenin by the destruction complex	2,02E00	3,45E-02	#NUM!	PSMB10,PSMB8,PSMB9
MAPK6/MAPK4 signaling	2,02E00	3,45E-02	#NUM!	PSMB10,PSMB8,PSMB9
Sheddase Signaling Pathway	2	2,4E-02	-1,000	AREG,CDH2,FOS,IGFBP3
DNA Replication Pre-Initiation	1,97E00	3,3E-02	#NUM!	PSMB10,PSMB8,PSMB9
Neuroprotective Role of THOP1 in Alzheimer's Disease	1,97E00	3,3E-02	#NUM!	C1R,CFD,FAP
Sleep REM Signaling Pathway	1,93E00	3,19E-02	#NUM!	EGR1,FOS,TNFSF15
NRF2-mediated Oxidative Stress Response	1,91E00	2,26E-02	#NUM!	ACTA1,CYP1A1,FOS,GCLC
TCF dependent signaling in response to WNT	1,91E00	2,25E-02	-2,000	CAV1,PSMB10,PSMB8,PSMB9
RAR Activation	1,9E00	1,57E-02	0,000	CRABP2,FOS,IGFBP3,KLF2,PDE1A,TNFSF15
ABC-family proteins mediated transport	1,89E00	3,09E-02	#NUM!	PSMB10,PSMB8,PSMB9
Role of Osteoclasts in Rheumatoid Arthritis Signaling Pathway	1,88E00	1,79E-02	1,000	ADAM12,CCND1,COL8A1,FOS,SPP1
Regulation of the Epithelial Mesenchymal Transition by Growth Factors Pathway	1,86E00	2,17E-02	-1,000	CDH2,EGR1,FOS,TNFSF15
NGF-stimulated transcription	1,85E00	5,56E-02	#NUM!	EGR1,FOS
Post-translational protein phosphorylation	1,83E00	2,94E-02	#NUM!	CDH2,IGFBP3,SPP1
Glutathione Biosynthesis	1,82E00	3,33E-01	#NUM!	GCLC
TCR signaling	1,8E00	2,86E-02	#NUM!	PSMB10,PSMB8,PSMB9
Neurotransmitter release cycle	1,78E00	5,13E-02	#NUM!	SLC1A3,SYN3
Gap Junction Signaling	1,78E00	1,69E-02	-0,447	ACTA1,CAV1,CCND1,CDH2,P2RY14
Virus Entry via Endocytic Pathways	1,78E00	2,8E-02	#NUM!	ACTA1,CAV1,ITGA2
Hedgehog 'off' state	1,77E00	2,78E-02	#NUM!	PSMB10,PSMB8,PSMB9
Signaling by the B Cell Receptor (BCR)	1,76E00	2,75E-02	#NUM!	PSMB10,PSMB8,PSMB9
Signaling by ROBO receptors	1,74E00	0.02	-2,000	PSMB10,PSMB8,PSMB9,SLIT3
RHOGDI Signaling	1,72E00	1,97E-02	-2,000	ACTA1,CDH2,CDH6,ITGA2
Neurotransmitter uptake and metabolism In glial cells	1,7E00	2,5E-01	#NUM!	SLC1A3
Regulation of Insulin-like Growth Factor (IGF) transport and uptake by IGFBPs	1,68E00	2,59E-02	#NUM!	CDH2,IGFBP3,SPP1
Glycation Signaling Pathway	1,67E00	1,9E-02	-2,000	EGR1,FOS,TNFSF15,VCAM1
ROBO SLIT Signaling Pathway	1,67E00	2,54E-02	#NUM!	CDH2,FOS,SLIT3
Synthesis of DNA	1,66E00	2,52E-02	#NUM!	PSMB10,PSMB8,PSMB9
Chaperone Mediated Autophagy Signaling Pathway	1,62E00	1,83E-02	1,000	CCND1,PSMB10,PSMB8,PSMB9
Interleukin-1 family signaling	1,61E00	2,42E-02	#NUM!	PSMB10,PSMB8,PSMB9
Butyrophilin (BTN) family interactions	1,6E00	0.2	#NUM!	PPL
Aryl Hydrocarbon Receptor Signaling	1,59E00	2,38E-02	#NUM!	CCND1,CYP1A1,FOS
C-type lectin receptors (CLRs)	1,59E00	2,38E-02	#NUM!	PSMB10,PSMB8,PSMB9
Sertoli Cell-Germ Cell Junction Signaling Pathway (Enhanced)	1,59E00	1,79E-02	-1,000	ACTA1,CDH2,FOS,ITGA2
Cyclophilin Signaling Pathway	1,59E00	1,79E-02	1,000	CCND1,KLF2,SPP1,VCAM1
Signaling by EGFR	1,57E00	3,92E-02	#NUM!	ADAM12,AREG
HGF Signaling	1,57E00	2,34E-02	#NUM!	CCND1,FOS,ITGA2
Role of Chondrocytes in Rheumatoid Arthritis Signaling Pathway	1,56E00	2,31E-02	#NUM!	CEBPD,EGR1,FOS
Role of JAK2 in Hormone-like Cytokine Signaling	1,55E00	3,85E-02	#NUM!	CCND1,FOS
Sertoli Cell-Sertoli Cell Junction Signaling	1,54E00	1,74E-02	2,000	ACTA1,CDH2,CDH6,ITGA2
Apelin Endothelial Signaling Pathway	1,53E00	2,26E-02	#NUM!	FOS,KLF2,VCAM1
Signaling by NOTCH4	1,51E00	2,21E-02	#NUM!	PSMB10,PSMB8,PSMB9
Systemic Lupus Erythematosus in B Cell Signaling Pathway	1,5E00	1,69E-02	-1,000	CCND1,FOS,IFIT2,TNFSF15
Neddylation	1,5E00	1,68E-02	-2,000	LMO7,PSMB10,PSMB8,PSMB9
Role of Hypercytokinemia/hyperchemokinemia in the Pathogenesis of Influenza	1,48E00	3,51E-02	#NUM!	AREG,IFIT2
Hedgehog 'on' state	1,46E00	2,11E-02	#NUM!	PSMB10,PSMB8,PSMB9
Assembly of collagen fibrils and other multimeric structures	1,45E00	3,39E-02	#NUM!	COL8A1,TLL1
KEAP1-NFE2L2 pathway	1,44E00	2,08E-02	#NUM!	PSMB10,PSMB8,PSMB9
HMGB1 Signaling	1,42E00	2,04E-02	#NUM!	FOS,TNFSF15,VCAM1
IL-33 Signaling Pathway	1,41E00	2,03E-02	#NUM!	AREG,FOS,VCAM1
RAF/MAP kinase cascade	1,4E00	1,57E-02	#NUM!	AREG,PSMB10,PSMB8,PSMB9
Neuroinflammation Signaling Pathway	1,37E00	1,53E-02	#NUM!	CX3CL1,FOS,SLC1A3,VCAM1
Collagen biosynthesis and modifying enzymes	1,36E00	3,03E-02	#NUM!	COL8A1,TLL1
Ribosomal Quality Control Signaling Pathway	1,36E00	1,92E-02	#NUM!	PSMB10,PSMB8,PSMB9
Erythropoietin Signaling Pathway	1,36E00	1,92E-02	#NUM!	CCND1,FOS,TNFSF15
Growth Hormone Signaling	1,35E00	2,99E-02	#NUM!	FOS,IGFBP3
Germ Cell-Sertoli Cell Junction Signaling	1,34E00	1,89E-02	#NUM!	ACTA1,CDH2,ITGA2
Hepatic Fibrosis Signaling Pathway	1,31E00	1,27E-02	0,447	CCND1,FOS,ITGA2,SPP1,VCAM1
NFE2L2 regulating tumorigenic genes	1,31E00	0.1	#NUM!	AREG
Role of IL-17A in Psoriasis	1,31E00	0.1	#NUM!	CXCL6
γ-glutamyl Cycle	1,31E00	0.1	#NUM!	GCLC
VDR/RXR Activation	1,3E00	2,82E-02	#NUM!	IGFBP3,SPP1
Tumor Microenvironment Pathway	1,28E00	1,8E-02	#NUM!	CCND1,FOS,SPP1
Estrogen-Dependent Breast Cancer Signaling	1,28E00	2,74E-02	#NUM!	CCND1,FOS
NF-κB Activation by Viruses	1,27E00	2,7E-02	#NUM!	ITGA2,TNFRSF14
Thyroid Cancer Signaling	1,27E00	2,7E-02	#NUM!	CCND1,FOS
Chondroitin Sulfate Degradation (Metazoa)	1,27E00	9,09E-02	#NUM!	CEMIP
Class A/1 (Rhodopsin-like receptors)	1,26E00	1,4E-02	-1,000	CX3CL1,CXCL6,GPR68,P2RY14
Dermatan Sulfate Degradation (Metazoa)	1,23E00	8,33E-02	#NUM!	CEMIP
Role of Macrophages, Fibroblasts and Endothelial Cells in Rheumatoid Arthritis	1,22E00	1,37E-02	-1,000	CCND1,CEBPD,FOS,VCAM1
Hepatic Fibrosis / Hepatic Stellate Cell Activation	1,22E00	1,69E-02	#NUM!	COL8A1,IGFBP3,VCAM1
Immunoregulatory interactions between a Lymphoid and a non-Lymphoid cell	1,21E00	2,5E-02	#NUM!	ITGA2,VCAM1
CDX Gastrointestinal Cancer Signaling Pathway	1,21E00	1,68E-02	#NUM!	CCND1,FOS,TNFSF15
TEC Kinase Signaling	1,21E00	1,68E-02	#NUM!	ACTA1,FOS,ITGA2
Leukocyte Extravasation Signaling	1,2E00	1,66E-02	#NUM!	ACTA1,ITGA2,VCAM1
Dissolution of Fibrin Clot	1,2E00	7,69E-02	#NUM!	SERPINB2
Advanced glycosylation endproduct receptor signaling	1,2E00	7,69E-02	#NUM!	LGALS3
Bupropion Degradation	1,2E00	7,69E-02	#NUM!	CYP1A1
Pregnenolone Biosynthesis	1,2E00	7,69E-02	#NUM!	MICAL2
Keratinization	1,19E00	2,44E-02	#NUM!	KRT8,PPL
Mitotic G2-G2/M phases	1,18E00	1,63E-02	#NUM!	PSMB10,PSMB8,PSMB9
Regulation of Cellular Mechanics by Calpain Protease	1,17E00	2,38E-02	#NUM!	CCND1,ITGA2
PDGF Signaling	1,17E00	2,38E-02	#NUM!	CAV1,FOS
ILK Signaling	1,17E00	1,6E-02	#NUM!	ACTA1,CCND1,FOS
Metabolism of nitric oxide: NOS3 activation and regulation	1,17E00	7,14E-02	#NUM!	CAV1
Histidine Degradation VI	1,17E00	7,14E-02	#NUM!	MICAL2
Cell junction organization	1,15E00	2,3E-02	#NUM!	CDH2,CDH6
ID1 Signaling Pathway	1,14E00	1,57E-02	#NUM!	CAV1,CCND1,EGR1
Death Receptor Signaling	1,14E00	2,27E-02	#NUM!	ACTA1,TNFSF15
Platelet Adhesion to exposed collagen	1,14E00	6,67E-02	#NUM!	ITGA2
FOXO-mediated transcription of cell cycle genes	1,14E00	6,67E-02	#NUM!	CAV1
IL-8 Signaling	1,13E00	1,55E-02	#NUM!	CCND1,FOS,VCAM1
Beta-catenin independent WNT signaling	1,12E00	1,54E-02	#NUM!	PSMB10,PSMB8,PSMB9
Integrin Signaling	1,12E00	1,54E-02	#NUM!	ACTA1,CAV1,ITGA2
ERBB Signaling	1,11E00	2,2E-02	#NUM!	AREG,FOS
G alpha (i) signalling events	1,09E00	1,49E-02	#NUM!	CX3CL1,CXCL6,P2RY14
Regulation of RUNX1 Expression and Activity	1,09E00	5,88E-02	#NUM!	CCND1
NFE2L2 regulating anti-oxidant/detoxification enzymes	1,09E00	5,88E-02	#NUM!	GCLC
Specification of the neural plate border	1,09E00	5,88E-02	#NUM!	DLX5
Ubiquinol-10 Biosynthesis (Eukaryotic)	1,09E00	5,88E-02	#NUM!	MICAL2
Axonal Guidance Signaling	1,07E00	1,08E-02	#NUM!	ADAM12,ADAMTS1,ITGA2,SEMA3A,SLIT3
IGF-1 Signaling	1,04E00	0.02	#NUM!	FOS,IGFBP3
HER-2 Signaling in Breast Cancer	1,04E00	1,42E-02	#NUM!	AREG,CCND1,FOS
Extracellular matrix organization	1,03E00	1,96E-02	#NUM!	ADAM12,ITGA2
Role of Osteoblasts, Osteoclasts and Chondrocytes in Rheumatoid Arthritis	1,03E00	1,4E-02	#NUM!	DLX5,FOS,SPP1
ESR-mediated signaling	1,02E00	1,94E-02	#NUM!	CCND1,FOS
Paxillin Signaling	1,02E00	1,94E-02	#NUM!	ACTA1,ITGA2
Osteoarthritis Pathway	1,02E00	1,39E-02	#NUM!	DLX5,ITGA2,SPP1
Branched-chain amino acid catabolism	1,02E00	0.05	#NUM!	PPM1K
Mitotic Metaphase and Anaphase	1,02E00	1,38E-02	#NUM!	PSMB10,PSMB8,PSMB9
Regulation of Actin-based Motility by Rho	1,02E00	1,92E-02	#NUM!	ACTA1,ITGA2
Surfactant metabolism	9,98E-01	4,76E-02	#NUM!	LMCD1
Acetone Degradation I (to Methylglyoxal)	9,98E-01	4,76E-02	#NUM!	CYP1A1
Wound Healing Signaling Pathway	9,95E-01	1,35E-02	#NUM!	COL8A1,FOS,TNFSF15
Hematoma Resolution Signaling Pathway	9,9E-01	1,35E-02	#NUM!	CX3CL1,FOS,TNFSF15
Nicotine Degradation III	9,79E-01	4,55E-02	#NUM!	CYP1A1
Neuregulin Signaling	9,69E-01	1,8E-02	#NUM!	AREG,ITGA2
CDK5 Signaling	9,69E-01	1,8E-02	#NUM!	EGR1,ITGA2
Atherosclerosis Signaling	9,69E-01	1,8E-02	#NUM!	TNFRSF14,VCAM1
Class I MHC mediated antigen processing and presentation	9,64E-01	1,11E-02	-2,000	LMO7,PSMB10,PSMB8,PSMB9
Nitric Oxide Signaling in the Cardiovascular System	9,62E-01	1,79E-02	#NUM!	CAV1,PDE1A
IL-17A Signaling in Gastric Cells	9,6E-01	4,35E-02	#NUM!	FOS
Cell surface interactions at the vascular wall	9,56E-01	1,77E-02	#NUM!	CAV1,ITGA2
Estrogen-mediated S-phase Entry	9,43E-01	4,17E-02	#NUM!	CCND1
Melatonin Degradation I	9,43E-01	4,17E-02	#NUM!	CYP1A1
Estrogen Biosynthesis	9,43E-01	4,17E-02	#NUM!	CYP1A1
Syndecan interactions	9,26E-01	0.04	#NUM!	ITGA2
Nicotine Degradation II	9,1E-01	3,85E-02	#NUM!	CYP1A1
Deubiquitination	9,08E-01	1,23E-02	#NUM!	PSMB10,PSMB8,PSMB9
S100 Family Signaling Pathway	9,05E-01	8,88E-03	-0,816	AREG,FOS,GPR68,P2RY14,S100A4,VCAM1
Protein Ubiquitination Pathway	0.9	1,22E-02	#NUM!	PSMB10,PSMB8,PSMB9
BMAL1:CLOCK,NPAS2 activates circadian gene expression	8,95E-01	3,7E-02	#NUM!	DBP
Interferon Signaling	8,95E-01	3,7E-02	#NUM!	PSMB8
Cell Cycle Checkpoints	8,89E-01	1,21E-02	#NUM!	PSMB10,PSMB8,PSMB9
Myogenesis	8,8E-01	3,57E-02	#NUM!	CDH2
G alpha (s) signalling events	8,73E-01	1,57E-02	#NUM!	ADM,PDE1A
IL-10 Signaling	8,67E-01	1,56E-02	#NUM!	CCND1,FOS
TNFR2 Signaling	8,66E-01	3,45E-02	#NUM!	FOS
Superpathway of Melatonin Degradation	8,66E-01	3,45E-02	#NUM!	CYP1A1
Gαi Signaling	8,62E-01	1,55E-02	#NUM!	CAV1,P2RY14
Gα12/13 Signaling	8,57E-01	1,54E-02	#NUM!	CDH2,CDH6
Cargo concentration in the ER	8,52E-01	3,33E-02	#NUM!	AREG
CDC42 Signaling	8,51E-01	1,53E-02	#NUM!	FOS,ITGA2
MSP-RON Signaling in Cancer Cells Pathway	8,51E-01	1,53E-02	#NUM!	CCND1,FOS
Chronic Myeloid Leukemia Signaling	8,48E-01	1,16E-02	#NUM!	CCND1,FOS,SPP1
Huntington's Disease Signaling	8,45E-01	1,15E-02	#NUM!	PSMB10,PSMB8,PSMB9
Striated Muscle Contraction	8,26E-01	3,12E-02	#NUM!	ACTA1
Arachidonic acid metabolism	8,14E-01	3,03E-02	#NUM!	CYP1A1
MAPK targets/ Nuclear events mediated by MAP kinases	8,14E-01	3,03E-02	#NUM!	FOS
Gene and protein expression by JAK-STAT signaling after IL-12 stimulation	8,14E-01	3,03E-02	#NUM!	SERPINB2
Transcriptional Regulation by NPAS4	8,14E-01	3,03E-02	#NUM!	FOS
Relaxin Signaling	8,1E-01	1,44E-02	#NUM!	FOS,PDE1A
Semaphorin Neuronal Repulsive Signaling Pathway	8,01E-01	1,42E-02	#NUM!	ITGA2,SEMA3A
T Cell Exhaustion Signaling Pathway	7,96E-01	1,41E-02	#NUM!	FOS,TNFRSF14
PTEN Signaling	7,91E-01	1,4E-02	#NUM!	CCND1,ITGA2
Triglyceride metabolism	7,91E-01	2,86E-02	#NUM!	CAV1
TP53 Regulates Transcription of Cell Death Genes	7,79E-01	2,78E-02	#NUM!	IGFBP3
Inhibition of Matrix Metalloproteases	7,79E-01	2,78E-02	#NUM!	ADAM12
Signaling by Retinoic Acid	7,69E-01	2,7E-02	#NUM!	CRABP2
Cell Cycle Regulation by BTG Family Proteins	7,69E-01	2,7E-02	#NUM!	CCND1
NOD1/2 Signaling Pathway	7,68E-01	1,35E-02	#NUM!	FOS,TNFSF15
IL-17 Signaling	7,63E-01	1,34E-02	#NUM!	FOS,TNFSF15
Transcriptional Regulation by VENTX	7,58E-01	2,63E-02	#NUM!	CCND1
FAK Signaling	7,54E-01	8,46E-03	0,447	CCND1,FOS,GPR68,ITGA2,P2RY14
Ribonucleotide Reductase Signaling Pathway	7,5E-01	1,32E-02	#NUM!	CCND1,FOS
Retinoic acid Mediated Apoptosis Signaling	7,48E-01	2,56E-02	#NUM!	CRABP2
Role of IL-17F in Allergic Inflammatory Airway Diseases	7,48E-01	2,56E-02	#NUM!	CXCL6
SPINK1 Pancreatic Cancer Pathway	7,48E-01	2,56E-02	#NUM!	CPA6
DAG and IP3 signaling	7,38E-01	2,5E-02	#NUM!	PDE1A
MIF Regulation of Innate Immunity	7,38E-01	2,5E-02	#NUM!	FOS
Mechanisms of Viral Exit from Host Cells	7,38E-01	2,5E-02	#NUM!	ACTA1
Glucocorticoid Receptor Signaling	7,31E-01	8,99E-03	#NUM!	CAV1,FOS,KRT8,VCAM1
CXCR4 Signaling	7,28E-01	1,27E-02	#NUM!	EGR1,FOS
April Mediated Signaling	7,19E-01	2,38E-02	#NUM!	FOS
Synaptogenesis Signaling Pathway	7,14E-01	9,97E-03	#NUM!	CDH2,CDH6,SYN3
Collagen chain trimerization	7,1E-01	2,33E-02	#NUM!	COL8A1
Netrin-1 signaling	7,1E-01	2,33E-02	#NUM!	SLIT3
B Cell Activating Factor Signaling	7,1E-01	2,33E-02	#NUM!	FOS
Role of OCT4 in Mammalian Embryonic Stem Cell Pluripotency	7,01E-01	2,27E-02	#NUM!	SPP1
CTLA4 Signaling in Cytotoxic T Lymphocytes	6,96E-01	1,21E-02	#NUM!	FOS,ITGA2
WNT/β-catenin Signaling	6,96E-01	1,21E-02	#NUM!	CCND1,CDH2
tRNA Splicing	6,92E-01	2,22E-02	#NUM!	PDE1A
Tight Junction Signaling	6,88E-01	1,2E-02	#NUM!	ACTA1,FOS
iNOS Signaling	6,83E-01	2,17E-02	#NUM!	FOS
T Cell Receptor Signaling	6,73E-01	1,17E-02	#NUM!	FOS,ITGA2
Coronavirus Pathogenesis Pathway	6,69E-01	1,16E-02	#NUM!	CCND1,FOS
CSDE1 Signaling Pathway	6,67E-01	2,08E-02	#NUM!	FOS
Activation of IRF by Cytosolic Pattern Recognition Receptors	6,67E-01	2,08E-02	#NUM!	IFIT2
Melanoma Signaling	6,67E-01	2,08E-02	#NUM!	CCND1
TNFR1 Signaling	6,67E-01	2,08E-02	#NUM!	FOS
UVB-Induced MAPK Signaling	6,51E-01	0.02	#NUM!	FOS
UVC-Induced MAPK Signaling	6,51E-01	0.02	#NUM!	FOS
G-Protein Coupled Receptor Signaling	6,46E-01	7,73E-03	0,447	CCND1,FOS,GPR68,P2RY14,PDE1A
Lymphotoxin β Receptor Signaling	6,44E-01	1,96E-02	#NUM!	VCAM1
Role of IL-17A in Arthritis	6,44E-01	1,96E-02	#NUM!	CXCL6
Signaling by PTK6	6,36E-01	1,92E-02	#NUM!	CCND1
MSP-RON Signaling Pathway	6,36E-01	1,92E-02	#NUM!	ACTA1
GNRH Signaling	6,36E-01	1,1E-02	#NUM!	EGR1,FOS
Adrenomedullin signaling pathway	6,23E-01	1,08E-02	#NUM!	ADM,FOS
CD27 Signaling in Lymphocytes	6,22E-01	1,85E-02	#NUM!	FOS
EIF2 Signaling	6,16E-01	1,07E-02	#NUM!	ACTA1,CCND1
Regulation of the Epithelial-Mesenchymal Transition Pathway	6,16E-01	1,07E-02	#NUM!	CDH2,EGR1
PI3K/AKT Signaling	6,16E-01	1,07E-02	#NUM!	CCND1,ITGA2
EGF Signaling	6,15E-01	1,82E-02	#NUM!	FOS
Signaling by PDGF	6,08E-01	1,79E-02	#NUM!	SPP1
Role of Tissue Factor in Cancer	6,06E-01	1,05E-02	#NUM!	EGR1,FOS
NFKBIE Signaling Pathway	6,02E-01	1,75E-02	#NUM!	TNFSF15
Polyamine Regulation in Colon Cancer	6,02E-01	1,75E-02	#NUM!	FOS
GADD45 Signaling	6,02E-01	1,75E-02	#NUM!	CCND1
Pre-NOTCH Expression and Processing	5,95E-01	1,72E-02	#NUM!	CCND1
UFMylation Signaling Pathway	5,95E-01	1,72E-02	#NUM!	CCND1
Semaphorin Signaling in Neurons	5,95E-01	1,72E-02	#NUM!	SEMA3A
Remodeling of Epithelial Adherens Junctions	5,95E-01	1,72E-02	#NUM!	ACTA1
PCP (Planar Cell Polarity) Pathway	5,95E-01	1,72E-02	#NUM!	CTHRC1
Collagen degradation	5,89E-01	1,69E-02	#NUM!	COL8A1
Senescence-Associated Secretory Phenotype (SASP)	5,89E-01	1,69E-02	#NUM!	FOS
Endometrial Cancer Signaling	5,89E-01	1,69E-02	#NUM!	CCND1
IL-2 Signaling	5,83E-01	1,67E-02	#NUM!	FOS
Crosstalk between Dendritic Cells and Natural Killer Cells	5,76E-01	1,64E-02	#NUM!	ACTA1
IL-17A Signaling in Airway Cells	5,76E-01	1,64E-02	#NUM!	CXCL6
ERB2-ERBB3 Signaling	5,76E-01	1,64E-02	#NUM!	CCND1
Glutamate Receptor Signaling	5,76E-01	1,64E-02	#NUM!	SLC1A3
Thrombopoietin Signaling	5,7E-01	1,61E-02	#NUM!	FOS
ERK/MAPK Signaling	5,68E-01	9,9E-03	#NUM!	FOS,ITGA2
Xenobiotic Metabolism AHR Signaling Pathway	5,64E-01	1,59E-02	#NUM!	CYP1A1
NAFLD Signaling Pathway	5,59E-01	9,76E-03	#NUM!	FOS,TNFSF15
Semaphorin interactions	5,59E-01	1,56E-02	#NUM!	SEMA3A
TP53 Regulates Transcription of DNA Repair Genes	5,59E-01	1,56E-02	#NUM!	FOS
Cell Cycle: G1/S Checkpoint Regulation	5,59E-01	1,56E-02	#NUM!	CCND1
Phase II - Conjugation of compounds	5,53E-01	1,54E-02	#NUM!	GCLC
CD40 Signaling	5,53E-01	1,54E-02	#NUM!	FOS
Agrin Interactions at Neuromuscular Junction	5,47E-01	1,52E-02	#NUM!	ACTA1
GM-CSF Signaling	5,42E-01	1,49E-02	#NUM!	CCND1
COPII-mediated vesicle transport	5,36E-01	1,47E-02	#NUM!	AREG
IL-7 Signaling Pathway	5,36E-01	1,47E-02	#NUM!	CCND1
Role of Osteoblasts in Rheumatoid Arthritis Signaling Pathway	5,34E-01	9,35E-03	#NUM!	DLX5,TNFSF15
ERK5 Signaling	5,31E-01	1,45E-02	#NUM!	FOS
Interferon gamma signaling	5,26E-01	1,43E-02	#NUM!	VCAM1
Estrogen Receptor Signaling	5,26E-01	7,92E-03	#NUM!	CAV1,CCND1,FOS
Oxidative Stress Induced Senescence	5,16E-01	1,39E-02	#NUM!	FOS
NAP1L1 Transcription Regulation Signaling Pathway	5,16E-01	1,39E-02	#NUM!	CCND1
GDNF Family Ligand-Receptor Interactions	5,16E-01	1,39E-02	#NUM!	FOS
Chemokine Signaling	5,16E-01	1,39E-02	#NUM!	FOS
Actin Cytoskeleton Signaling	5,15E-01	9,05E-03	#NUM!	ACTA1,ITGA2
Phase I - Functionalization of compounds	5,11E-01	1,37E-02	#NUM!	CYP1A1
cAMP-mediated signaling	5,1E-01	8,97E-03	#NUM!	P2RY14,PDE1A
IL-3 Signaling	5,06E-01	1,35E-02	#NUM!	FOS
Toll-like Receptor Signaling	5,06E-01	1,35E-02	#NUM!	FOS
Signaling by MET	5,01E-01	1,33E-02	#NUM!	ITGA2
Renal Cell Carcinoma Signaling	5,01E-01	1,33E-02	#NUM!	FOS
Neurotrophin/TRK Signaling	5,01E-01	1,33E-02	#NUM!	FOS
Post-translational modification: synthesis of GPI-anchored proteins	4,96E-01	1,32E-02	#NUM!	NTM
AMPK Signaling	4,94E-01	8,73E-03	#NUM!	CCND1,PPM1K
Xenobiotic Metabolism Signaling	4,84E-01	8,58E-03	#NUM!	CYP1A1,GCLC
Platelet homeostasis	4,78E-01	1,25E-02	#NUM!	PDE1A
VEGF Family Ligand-Receptor Interactions	4,78E-01	1,25E-02	#NUM!	FOS
JAK/STAT Signaling	4,74E-01	1,23E-02	#NUM!	FOS
Opioid Signalling	4,69E-01	1,22E-02	#NUM!	PDE1A
Transcriptional regulation of white adipocyte differentiation	4,69E-01	1,22E-02	#NUM!	CEBPD
Altered T Cell and B Cell Signaling in Rheumatoid Arthritis	4,69E-01	1,22E-02	#NUM!	SPP1
Cyclins and Cell Cycle Regulation	4,69E-01	1,22E-02	#NUM!	CCND1
LPS-stimulated MAPK Signaling	4,65E-01	1,2E-02	#NUM!	FOS
Regulation of the Epithelial Mesenchymal Transition in Development Pathway	4,65E-01	1,2E-02	#NUM!	S100A4
Neutrophil degranulation	4,63E-01	7,26E-03	#NUM!	CFD,LGALS3,SERPINB10
Class B/2 (Secretin family receptors)	4,61E-01	1,19E-02	#NUM!	ADM
Fcγ Receptor-mediated Phagocytosis in Macrophages and Monocytes	4,57E-01	1,18E-02	#NUM!	ACTA1
Actin Nucleation by ARP-WASP Complex	4,57E-01	1,18E-02	#NUM!	ITGA2
Unfolded protein response	4,57E-01	1,18E-02	#NUM!	CEBPD
MITF-M-dependent gene expression	4,53E-01	1,16E-02	#NUM!	CCND1
Molecular Mechanisms of Cancer	4,45E-01	6,39E-03	0,447	CCND1,FOS,GPR68,ITGA2,P2RY14
Ceramide Signaling	4,45E-01	1,14E-02	#NUM!	FOS
Acute Myeloid Leukemia Signaling	4,45E-01	1,14E-02	#NUM!	CCND1
RANK Signaling in Osteoclasts	4,45E-01	1,14E-02	#NUM!	FOS
Colorectal Cancer Metastasis Signaling	4,38E-01	7,91E-03	#NUM!	CCND1,FOS
IL-1 Signaling	4,37E-01	1,11E-02	#NUM!	FOS
Eicosanoid Signaling	4,3E-01	7,78E-03	#NUM!	CCND1,EGR1
p53 Signaling	4,29E-01	1,09E-02	#NUM!	CCND1
Small Cell Lung Cancer Signaling	4,29E-01	1,09E-02	#NUM!	CCND1
VEGF Signaling	4,29E-01	1,09E-02	#NUM!	ACTA1
Airway Pathology in Chronic Obstructive Pulmonary Disease	4,26E-01	1,08E-02	#NUM!	TNFSF15
Prolactin Signaling	4,26E-01	1,08E-02	#NUM!	FOS
Non-Small Cell Lung Cancer Signaling	4,26E-01	1,08E-02	#NUM!	CCND1
Parkinson's Signaling Pathway	4,26E-01	7,72E-03	#NUM!	ACTA1,TNFSF15
UVA-Induced MAPK Signaling	4,22E-01	1,06E-02	#NUM!	FOS
TGF-β Signaling	4,22E-01	1,06E-02	#NUM!	FOS
Regulation of IL-2 Expression in Activated and Anergic T Lymphocytes	4,15E-01	1,04E-02	#NUM!	FOS
Opioid Signaling Pathway	4,09E-01	7,49E-03	#NUM!	FOS,PDE1A
Sumoylation Pathway	4,08E-01	1,02E-02	#NUM!	FOS
Neuropathic Pain Signaling in Dorsal Horn Neurons	4,05E-01	1,01E-02	#NUM!	FOS
O-linked glycosylation	4,01E-01	0.01	#NUM!	ADAMTS1
PPAR Signaling	4,01E-01	0.01	#NUM!	FOS
MSP-RON Signaling in Macrophages Pathway	4,01E-01	0.01	#NUM!	FOS
IL-13 Signaling Pathway	3,95E-01	9,8E-03	#NUM!	CXCL6
Transport of inorganic cations/anions and amino acids/oligopeptides	3,91E-01	9,71E-03	#NUM!	SLC1A3
Cargo recognition for clathrin-mediated endocytosis	3,91E-01	9,71E-03	#NUM!	AREG
CCR5 Signaling in Macrophages	3,91E-01	9,71E-03	#NUM!	FOS
Autism Signaling Pathway	3,9E-01	7,22E-03	#NUM!	PPM1K,TNFSF15
Signaling by VEGF	3,88E-01	9,62E-03	#NUM!	CAV1
CGAS-STING Signaling Pathway	3,82E-01	9,43E-03	#NUM!	TNFSF15
TR/RXR Activation	3,76E-01	9,26E-03	#NUM!	CCND1
Prostate Cancer Signaling	3,76E-01	9,26E-03	#NUM!	CCND1
CD28 Signaling in T Helper Cells	3,7E-01	9,09E-03	#NUM!	FOS
L1CAM interactions	3,67E-01	9,01E-03	#NUM!	ITGA2
Bladder Cancer Signaling	3,64E-01	8,93E-03	#NUM!	CCND1
Ferroptosis Signaling Pathway	3,64E-01	8,93E-03	#NUM!	GCLC
Cholecystokinin/Gastrin-mediated Signaling	3,61E-01	8,85E-03	#NUM!	FOS
PAK Signaling	3,61E-01	8,85E-03	#NUM!	ITGA2
Xenobiotic Metabolism General Signaling Pathway	3,61E-01	8,85E-03	#NUM!	GCLC
Regulation of lipid metabolism by PPARalpha	3,58E-01	8,77E-03	#NUM!	CYP1A1
Costimulation by the CD28 family	3,55E-01	8,7E-03	#NUM!	TNFRSF14
14-3-3-mediated Signaling	3,53E-01	8,62E-03	#NUM!	FOS
Renin-Angiotensin Signaling	3,53E-01	8,62E-03	#NUM!	FOS
Glycosaminoglycan metabolism	3,5E-01	8,55E-03	#NUM!	CEMIP
Role of PKR in Interferon Induction and Antiviral Response	3,5E-01	8,55E-03	#NUM!	FOS
RHOA Signaling	3,5E-01	8,55E-03	#NUM!	ACTA1
Endocannabinoid Developing Neuron Pathway	3,47E-01	8,47E-03	#NUM!	CCND1
SNARE Signaling Pathway	3,42E-01	8,33E-03	#NUM!	SYN3
Glioma Signaling	3,39E-01	8,26E-03	#NUM!	CCND1
Pancreatic Adenocarcinoma Signaling	3,39E-01	8,26E-03	#NUM!	CCND1
G Beta Gamma Signaling	3,39E-01	8,26E-03	#NUM!	CAV1
GP6 Signaling Pathway	3,37E-01	8,2E-03	#NUM!	COL8A1
Response to elevated platelet cytosolic Ca2+	3,34E-01	8,13E-03	#NUM!	CFD
IL-6 Signaling	3,34E-01	8,13E-03	#NUM!	FOS
P2Y Purinergic Receptor Signaling Pathway	3,31E-01	8,06E-03	#NUM!	FOS
Myelination Signaling Pathway	3,3E-01	6,41E-03	#NUM!	FOS,ITGA2
DHCR24 Signaling Pathway	3,29E-01	0.008	#NUM!	VCAM1
Cardiac Hypertrophy Signaling (Enhanced)	3,29E-01	5,94E-03	#NUM!	ITGA2,PDE1A,TNFSF15
Clathrin-mediated endocytosis	3,26E-01	7,94E-03	#NUM!	AREG
Hereditary Breast Cancer Signaling	3,26E-01	7,94E-03	#NUM!	CCND1
Role of Pattern Recognition Receptors in Recognition of Bacteria and Viruses	3,22E-01	7,81E-03	#NUM!	TNFSF15
Adipogenesis pathway	3,19E-01	7,75E-03	#NUM!	CEBPD
RAC Signaling	3,14E-01	7,63E-03	#NUM!	ITGA2
Neutrophil Extracellular Trap Signaling Pathway	3,12E-01	6,17E-03	#NUM!	COL8A1,ITGA2
Reelin Signaling in Neurons	3,05E-01	7,41E-03	#NUM!	CDH2
PI3K Signaling in B Lymphocytes	3,03E-01	7,35E-03	#NUM!	FOS
Macrophage Classical Activation Signaling Pathway	3,01E-01	7,3E-03	#NUM!	TNFSF15
Xenobiotic Metabolism CAR Signaling Pathway	3,01E-01	7,3E-03	#NUM!	CYP1A1
Breast Cancer Regulation by Stathmin1	2,99E-01	5,65E-03	#NUM!	CCND1,GPR68,P2RY14
Dilated Cardiomyopathy Signaling Pathway	2,94E-01	7,14E-03	#NUM!	ACTA1
PIP3 activates AKT signaling	2,9E-01	7,04E-03	#NUM!	AREG
Corticotropin Releasing Hormone Signaling	2,9E-01	7,04E-03	#NUM!	FOS
Endocannabinoid Cancer Inhibition Pathway	2,9E-01	7,04E-03	#NUM!	CCND1
eNOS Signaling	2,86E-01	6,94E-03	#NUM!	CAV1
HOTAIR Regulatory Pathway	2,84E-01	6,9E-03	#NUM!	SPP1
Macrophage Alternative Activation Signaling Pathway	2,8E-01	6,8E-03	#NUM!	FOS
WNT/SHH Axonal Guidance Signaling Pathway	2,8E-01	6,8E-03	#NUM!	SEMA3A
Factors Promoting Cardiogenesis in Vertebrates	2,78E-01	6,76E-03	#NUM!	CCND1
PKCθ Signaling in T Lymphocytes	2,76E-01	6,71E-03	#NUM!	FOS
FXR/RXR Activation	2,72E-01	6,62E-03	#NUM!	TNFSF15
Epithelial Adherens Junction Signaling	2,72E-01	6,62E-03	#NUM!	CDH2
Androgen Signaling	2,7E-01	6,58E-03	#NUM!	CCND1
Ovarian Cancer Signaling	2,64E-01	6,45E-03	#NUM!	CCND1
Hepatitis B Chronic Liver Pathogenesis Signaling Pathway	2,63E-01	6,41E-03	#NUM!	EGR1
Systemic Lupus Erythematosus Signaling	2,59E-01	6,33E-03	#NUM!	FOS
G alpha (q) signalling events	2,57E-01	6,29E-03	#NUM!	GPR68
Regulation of eIF4 and p70S6K Signaling	2,52E-01	6,17E-03	#NUM!	ITGA2
Glioblastoma Multiforme Signaling	2,45E-01	6,02E-03	#NUM!	CCND1
IL-4 Signaling	2,42E-01	5,95E-03	#NUM!	COL8A1
Role of NFAT in Regulation of the Immune Response	2,37E-01	5,85E-03	#NUM!	FOS
Cardiac β-adrenergic Signaling	2,37E-01	5,85E-03	#NUM!	PDE1A
Gustation Pathway	2,34E-01	5,78E-03	#NUM!	P2RY14
B Cell Receptor Signaling	2,3E-01	5,71E-03	#NUM!	EGR1
Adrenergic Receptor Signaling Pathway (Enhanced)	2,29E-01	5,68E-03	#NUM!	TNFSF15
Endothelin-1 Signaling	2,26E-01	5,62E-03	#NUM!	FOS
Production of Nitric Oxide and Reactive Oxygen Species in Macrophages	2,26E-01	5,62E-03	#NUM!	FOS
Multiple Sclerosis Signaling Pathway	2,21E-01	5,52E-03	#NUM!	TNFSF15
D-myo-inositol (1,4,5,6)-Tetrakisphosphate Biosynthesis	2,21E-01	5,52E-03	#NUM!	PPM1K
D-myo-inositol (3,4,5,6)-tetrakisphosphate Biosynthesis	2,21E-01	5,52E-03	#NUM!	PPM1K
Activin Inhibin Signaling Pathway	2,16E-01	5,41E-03	#NUM!	FOS
IL-12 Signaling and Production in Macrophages	2,13E-01	5,35E-03	#NUM!	FOS
Pulmonary Healing Signaling Pathway	2,11E-01	5,32E-03	#NUM!	CCND1
Clathrin-mediated Endocytosis Signaling	2,1E-01	5,29E-03	#NUM!	ACTA1
Ephrin Receptor Signaling	2,1E-01	5,29E-03	#NUM!	ITGA2
Human Embryonic Stem Cell Pluripotency	2,09E-01	5,26E-03	#NUM!	KLF2
Hepatic Cholestasis	2,07E-01	5,24E-03	#NUM!	TNFSF15
3-phosphoinositide Degradation	2,06E-01	5,21E-03	#NUM!	PPM1K
HIF1α Signaling	2,02E-01	5,13E-03	#NUM!	ADM
D-myo-inositol-5-phosphate Metabolism	1,99E-01	5,08E-03	#NUM!	PPM1K
Systemic Lupus Erythematosus in T Cell Signaling Pathway	1,99E-01	5,08E-03	#NUM!	FOS
Neurovascular Coupling Signaling Pathway	0	4,93E-03	#NUM!	SLC1A3
Oxytocin Signaling Pathway	0	3,89E-03	#NUM!	FOS
Circadian Rhythm Signaling	0	4,07E-03	#NUM!	DBP
Glutaminergic Receptor Signaling Pathway (Enhanced)	0	3,26E-03	#NUM!	SLC1A3
Generic Transcription Pathway	0	3,6E-03	#NUM!	ZNF704
RHO GTPase cycle	0	2,28E-03	#NUM!	CAV1
BBSome Signaling Pathway	0	4,5E-03	#NUM!	GPR68,P2RY14
Chromatin organization	0	4,78E-03	#NUM!	CCND1
Irritable Bowel Syndrome Signaling Pathway	0	4,24E-03	#NUM!	TNFSF15
Lung Ionic Balance Signaling Pathway	0	4,34E-03	#NUM!	GPR68,P2RY14
Cellular Effects of Sildenafil (Viagra)	0	4,84E-03	#NUM!	ACTA1,GPR68,P2RY14
Docosahexaenoic Acid (DHA) Signaling	0	4,31E-03	#NUM!	CCND1
CREB Signaling in Neurons	0	3,62E-03	#NUM!	GPR68,P2RY14
Phospholipase C Signaling	0	3,88E-03	#NUM!	ITGA2
Protein Kinase A Signaling	0	2,67E-03	#NUM!	PDE1A
Superpathway of Inositol Phosphate Compounds	0	4,29E-03	#NUM!	PPM1K
3-phosphoinositide Biosynthesis	0	4,83E-03	#NUM!	PPM1K
Sperm Motility	0	4,29E-03	#NUM!	PDE1A
Serotonin Receptor Signaling	0	2,3E-03	#NUM!	CAV1
Phagosome Formation	0	4,98E-03	#NUM!	GPR68,ITGA2,P2RY14
Autophagy	0	4,9E-03	#NUM!	FOS
Senescence Pathway	0	3,6E-03	#NUM!	CCND1
Calcium Signaling	0	5,03E-03	#NUM!	ACTA1

## Sheet: cluster 2
Ingenuity Canonical Pathways	-log(p-value)	Ratio	z-score	Molecules
Hepatic Fibrosis / Hepatic Stellate Cell Activation	1,02E01	2,09E-01	#NUM!	BAX,CCN2,COL12A1,COL13A1,COL15A1,COL21A1,COL24A1,COL4A3,COL4A4,COL4A5,COL5A3,COL8A1,COL8A2,EDN1,EDNRB,FN1,HGF,IFNAR2,IFNGR2,IGF2,IGFBP3,IGFBP4,IL1R1,IL1RAPL1,MYH11,MYO1H,PDGFB,PDGFC,PDGFRA,TGFA,TGFB3,TIMP1,TNFRSF1B,VCAM1,VEGFA,VEGFC,VEGFD
Wound Healing Signaling Pathway	7,88E00	1,71E-01	0,000	ACVR1,ACVR2A,BMPR2,COL12A1,COL13A1,COL15A1,COL21A1,COL24A1,COL4A3,COL4A4,COL4A5,COL5A3,COL8A1,COL8A2,FN1,FOS,HBEGF,IFNGR2,IL11,IL1R1,IL1RAPL1,IL33,IL36G,JUN,NFKBIA,PDGFB,PDGFC,TGFA,TGFB3,TGFBR3,TNFRSF1B,TNFSF11,TNFSF13B,TNFSF15,VEGFA,VEGFC,VEGFD,VIM
Pathogen Induced Cytokine Storm Signaling Pathway	7,77E00	1,58E-01	-1,234	C3,CKLF,COL12A1,COL13A1,COL15A1,COL21A1,COL24A1,COL4A3,COL4A4,COL4A5,COL5A3,COL8A1,COL8A2,CX3CL1,CXCL12,FOS,FTH1,GSDME,IFIH1,IFNAR2,IFNGR2,IL11,IL1R1,IL1RAPL1,IL33,IL36G,IL6ST,IRF7,IRF9,JUN,MAPK15,PDGFC,PRDM1,RYR3,SLC2A1,TGFB3,TNFRSF1B,TNFSF11,TNFSF13B,TNFSF15,VEGFA,VEGFC,VEGFD
Pulmonary Fibrosis Idiopathic Signaling Pathway	6,96E00	1,45E-01	1,342	ACVR1,ACVR2A,ADAMTS1,AREG,BAX,BMPR2,CAV1,CCN2,CCN4,CCND1,CDH2,COL12A1,COL13A1,COL15A1,COL21A1,COL24A1,COL4A3,COL4A4,COL4A5,COL5A3,COL8A1,COL8A2,CXCL12,EDN1,EGR1,FGFR4,FN1,FOS,IL11,IL6ST,ITGA2,JUN,PDGFB,PDGFC,PDGFRA,PRKN,RPS6KA5,TGFA,TGFB3,TGFBR3,VIM,WNT10B,WNT11,WNT5B,WNT6
Extracellular matrix organization	5,36E00	1,96E-01	1,789	ADAM12,ADAM19,ASPN,COL4A3,COL4A4,COL4A5,COL5A3,COMP,DDR1,FN1,ITGA2,ITGB3,LAMB2,NTN4,PDGFB,TGFB3,TNC,TNN,TNXB,VCAN
Collagen chain trimerization	5,07E00	2,79E-01	1,155	COL12A1,COL13A1,COL14A1,COL15A1,COL21A1,COL24A1,COL4A3,COL4A4,COL4A5,COL5A3,COL8A1,COL8A2
Collagen biosynthesis and modifying enzymes	4,98E00	2,27E-01	1,807	COL12A1,COL13A1,COL14A1,COL15A1,COL21A1,COL24A1,COL4A3,COL4A4,COL4A5,COL5A3,COL8A1,COL8A2,P3H2,PLOD2,TLL1
Response to elevated platelet cytosolic Ca2+	4,62E00	1,71E-01	-1,528	A1BG,ABCC4,CFD,CLEC3B,FN1,HGF,IGF2,ITGB3,KNG1,LGALS3BP,LHFPL2,PDGFB,SELENOP,SERPING1,TAGLN2,TF,TGFB3,TIMP1,VEGFA,VEGFC,VEGFD
Interferon alpha/beta signaling	4,44E00	2,45E-01	-3,464	BST2,EGR1,IFI35,IFIT2,IFIT3,IFNAR2,IRF7,IRF9,MX1,OAS2,PSMB8,XAF1
S100 Family Signaling Pathway	4,41E00	1,02E-01	-1,940	ADGRB3,ADGRD1,ADGRG1,ADORA1,ADRB3,AHNAK,AREG,BCL3,BDKRB1,BDNF,BTC,CACNA1H,CACNB2,CALCRL,CREB3L2,CTSD,DLC1,EDNRB,EREG,ESR1,ESR2,ETV4,EZR,F2RL1,F2RL2,FGFR4,FOS,GPR68,GPR87,GPR88,GRM8,HBEGF,HCAR2,HRH1,HTR1D,HTR2A,HTR7,IL10RB,JUN,LPAR2,MAPK15,MCAM,MCHR1,MLNR,NGF,NPFFR2,P2RY14,P2RY2,PDGFC,PLAT,PTGDR,PTGER4,PTGFR,S100A1,S100A10,S100A13,S100A4,SERPINF1,TGFA,TGFB3,TPM1,VCAM1,VEGFA,VEGFC,VEGFD,WNT10B,WNT1…
Integrin cell surface interactions	4,38E00	1,95E-01	2,000	COL13A1,COL4A3,COL4A4,COL4A5,COL5A3,COL8A1,COL8A2,COMP,FN1,ITGA10,ITGA2,ITGB3,ITGB8,SPP1,TNC,VCAM1
Sheddase Signaling Pathway	4,37E00	1,5E-01	-0,200	AREG,CCN2,CDH2,COL4A3,COL4A4,COL4A5,F2RL1,FN1,FOS,HBEGF,HGF,IGF2,IGFBP3,IGFBP4,IL33,ITGB3,ITGB8,JUN,KLK1,PDGFB,PLAUR,TGFA,TGFB3,TIMP1,VEGFA
Elastic fibre formation	4,31E00	2,56E-01	2,111	BMP7,EFEMP1,ELN,FN1,ITGB3,ITGB8,LOX,LOXL2,LTBP1,MFAP4,TGFB3
Assembly of collagen fibrils and other multimeric structures	4,24E00	2,2E-01	1,941	COL12A1,COL14A1,COL15A1,COL24A1,COL4A3,COL4A4,COL4A5,COL5A3,COL8A1,COL8A2,LOX,LOXL2,TLL1
ID1 Signaling Pathway	4,22E00	1,41E-01	-0,962	ACVR1,ACVR2A,BAX,BCL3,BLK,BMPR1B,BMPR2,CAV1,CCN2,CCND1,CHRNE,EGR1,FGFR4,FN1,IGF2,MCAM,PDGFC,PTGER4,TFAP2A,TGFB3,TGFBR3,TNFRSF1B,TYMS,VEGFA,VEGFC,VEGFD,VIM
Complement System	4,21E00	0.3	0,816	C1R,C1S,C3,C4BPA,CD55,CFB,CFD,CFI,SERPING1
Role of Osteoblasts, Osteoclasts and Chondrocytes in Rheumatoid Arthritis	4,11E00	1,35E-01	#NUM!	ACVR1,ACVR2A,ADAMTS4,BMP6,BMP7,BMP8B,BMPR1B,BMPR2,DKK1,DLX5,FOS,FRZB,GSN,IL11,IL1R1,IL1RAPL1,IL33,IL36G,ITGB3,JUN,NFKBIA,SPP1,TNFRSF11A,TNFRSF1B,TNFSF11,WNT10B,WNT11,WNT5B,WNT6
Interferon Signaling	3,76E00	2,96E-01	-2,236	BAX,IFI35,IFIT3,IFNAR2,IFNGR2,IRF9,MX1,PSMB8
Complement cascade	3,68E00	2,38E-01	-3,162	C1R,C1S,C3,C4BPA,CD55,CD81,CFB,CFD,CFI,SERPING1
Regulation of Insulin-like Growth Factor (IGF) transport and uptake by IGFBPs	3,51E00	1,55E-01	0,471	C3,CDH2,CP,FAM20A,FN1,FSTL3,IGF2,IGFBP3,IGFBP4,KLK1,KNG1,LAMB2,LTBP1,SPP1,TF,TIMP1,TNC,VCAN
Aryl Hydrocarbon Receptor Signaling	3,51E00	1,51E-01	-1,069	AHR,AHRR,ALDH1L1,ALDH5A1,BAX,CCND1,CTSD,CYP1A1,CYP1B1,ESR1,ESR2,FOS,GSTK1,JUN,NFIA,NFIX,NR2F1,RARG,TGFB3
Acute Phase Response Signaling	3,48E00	1,37E-01	-2,496	C1R,C1S,C3,C4BPA,CFB,CP,CRABP1,CRABP2,FN1,FOS,IL1R1,IL33,IL36G,IL6ST,JUN,NFKBIA,OSMR,RBP5,SAA1,SERPINF1,SERPING1,TF,TNFRSF1B
O-linked glycosylation	3,34E00	1,6E-01	1,500	ADAMTS1,ADAMTS10,ADAMTS15,ADAMTS19,ADAMTS4,ADAMTS6,ADAMTSL1,ADAMTSL2,CHST4,GALNT1,GALNT18,GALNT3,GALNT5,GCNT4,ST3GAL2,ST6GAL1
Post-translational protein phosphorylation	3,24E00	1,57E-01	1,000	C3,CDH2,CP,FAM20A,FN1,FSTL3,IGFBP3,IGFBP4,KNG1,LAMB2,LTBP1,SPP1,TF,TIMP1,TNC,VCAN
Myelination Signaling Pathway	3,23E00	1,12E-01	-0,686	ACVR1,ACVR2A,ARHGAP6,BDNF,BLK,BMP6,BMP7,BMP8B,BMPR1B,BMPR2,CHD7,CREB3L2,DLC1,EGR2,FGFR4,FOS,GLIS2,ITGA2,ITGB3,ITGB8,JUN,KLK1,LAMB2,MTHFD2,NGF,PDGFB,PDGFC,PDGFRA,SLC2A1,WNT10B,WNT11,WNT5B,WNT6,XAF1,ZEB2
Cardiac conduction	3,2E00	1,46E-01	-0,302	ATP1B1,ATP2A1,ATP2A3,CACNB2,CLIC2,FGF11,FGF14,FXYD7,KCND3,KCNE3,KCNJ2,KCNK1,MME,NPR1,ORAI1,RYR3,SCN2A,SLC8A2
Role of Macrophages, Fibroblasts and Endothelial Cells in Rheumatoid Arthritis	3,13E00	1,13E-01	-2,121	ADAMTS4,CCND1,CEBPA,CEBPD,CREB3L2,CXCL12,DKK1,F2RL1,FN1,FOS,FRZB,IL16,IL1R1,IL1RAPL1,IL32,IL33,IL36G,IL6ST,JUN,NFKBIA,PDGFB,PDGFC,TNFRSF1B,TNFSF11,TNFSF13B,VCAM1,VEGFA,VEGFC,VEGFD,WNT10B,WNT11,WNT5B,WNT6
Axonal Guidance Signaling	3,1E00	1,01E-01	#NUM!	ADAM12,ADAM19,ADAM23,ADAMTS1,ADAMTS10,ADAMTS15,ADAMTS19,ADAMTS4,ADAMTS6,BDNF,BMP6,BMP7,BMP8B,CXCL12,EPHA4,EPHA5,EPHA6,ERAP2,GLIS2,GNA14,ITGA10,ITGA2,ITGB3,ITGB8,MYL12B,NGF,NTN4,PDGFB,PDGFC,PLXNA2,PLXND1,ROBO1,SEMA3A,SEMA4F,SEMA6D,SEMA7A,SLIT3,TUBB3,UNC5A,UNC5D,VEGFA,VEGFC,VEGFD,WNT10B,WNT11,WNT5B,WNT6
Role of Osteoblasts in Rheumatoid Arthritis Signaling Pathway	3,04E00	1,21E-01	-1,225	ACVR1,ACVR2A,BMP7,BMPR1B,BMPR2,CTSD,CXCL12,DKK1,DLX5,FRZB,IL11,IL33,IL36G,IL6ST,PDGFC,TGFB3,TNFSF11,TNFSF13B,TNFSF15,VEGFA,VEGFC,VEGFD,WNT10B,WNT11,WNT5B,WNT6
Collagen degradation	3,02E00	1,86E-01	0,905	COL12A1,COL13A1,COL14A1,COL15A1,COL4A3,COL4A4,COL4A5,COL5A3,COL8A1,COL8A2,CTSD
Hepatic Fibrosis Signaling Pathway	2,99E00	1,04E-01	-0,667	ACVR1,ACVR2A,BMPR2,CACNB2,CCN2,CCND1,CREB3L2,EDN1,FOS,FTH1,GLIS2,IL1R1,IL1RAPL1,IL33,IL36G,ITGA10,ITGA2,ITGB3,ITGB8,JUN,MYL12B,NFKBIA,PDGFB,PDGFC,PDGFRA,SIRT3,SPP1,TF,TFRC,TGFB3,TGFBR3,TIMP1,TNFRSF1B,VCAM1,VEGFA,VEGFC,VEGFD,WNT10B,WNT11,WNT5B,WNT6
Osteoarthritis Pathway	2,98E00	1,2E-01	0,218	ADAMTS4,BMPR2,CCN4,CREB3L2,DKK1,DLX5,FN1,FRZB,GLIS2,GREM1,IL1R1,IL1RAPL1,ITGA10,ITGA2,ITGB3,ITGB8,PDGFC,PPARGC1A,PTHLH,SDC4,SOX9,SPP1,TNFRSF1B,VEGFA,VEGFC,VEGFD
Role of Chondrocytes in Rheumatoid Arthritis Signaling Pathway	2,91E00	1,38E-01	-2,357	ADAMTS4,CEBPA,CEBPD,CXCL12,EGR1,FN1,FOS,IL1R1,IL1RAPL1,IL33,IL36G,IL6ST,JUN,PDGFC,TNFRSF1B,VEGFA,VEGFC,VEGFD
PPAR Signaling	2,87E00	1,5E-01	2,138	CITED2,FOS,IL1R1,IL1RAPL1,IL33,IL36G,JUN,NFKBIA,NR1H3,NR2F1,PDGFB,PDGFC,PDGFRA,PPARGC1A,TNFRSF1B
Role of JAK family kinases in IL-6-type Cytokine Signaling	2,8E00	1,67E-01	0,000	CCND1,CEBPD,FOS,IL11,IL6ST,OSMR,PDGFC,TGFB3,TIMP1,VEGFA,VEGFC,VEGFD
NCAM signaling for neurite out-growth	2,78E00	1,75E-01	-0,905	CACNA1H,CACNB2,COL4A3,COL4A4,COL4A5,COL5A3,GFRA2,RPS6KA5,SPTBN1,SPTBN2,ST8SIA4
Tumor Microenvironment Pathway	2,75E00	1,26E-01	1,091	CCND1,CXCL12,FGF11,FGF14,FGF21,FN1,FOS,HGF,IGF2,ITGB3,JUN,PDGFB,PDGFC,SLC2A1,SPP1,TGFB3,TIAM1,TNC,VEGFA,VEGFC,VEGFD
Role of Tissue Factor in Cancer	2,74E00	1,21E-01	-0,626	ACVR1,ACVR2A,ARRB1,BLK,BMPR2,CCN2,EGR1,F2RL1,FOS,GNA14,HBEGF,HGF,ITGB3,JUN,MAPK15,PLAUR,RPS6KA5,TGFA,TGFB3,TGFBR3,TNFRSF1B,VEGFA,VEGFC
LXR/RXR Activation	2,74E00	1,46E-01	0,000	A1BG,APOD,C3,IL1R1,IL1RAPL1,IL33,IL36G,KNG1,MSR1,MYLIP,NR1H3,SAA1,SERPINF1,TF,TNFRSF1B
ISGylation Signaling Pathway	2,73E00	1,57E-01	-3,051	CCND1,DTX3L,HERC5,IFIH1,IFNAR2,IL10RB,IRF7,IRF9,ITGA2,PRKN,S100A4,UBA7,UBE2L6
RAR Activation	2,73E00	1,02E-01	0,801	ACVR1,ACVR2A,BMPR2,CITED2,CRABP1,CRABP2,CREB3L2,DKK1,ENPP1,FABP5,FOS,GNA14,HOXD3,IGFBP3,IL11,IL33,IL36G,JUN,KLF2,MPPED2,NR2F1,NR2F2,PDE10A,PDE11A,PDE1A,PDE1B,PDE1C,PPARGC1A,RARG,RBP5,RPS6KA5,SALL4,SOX9,TGFB3,TGFBR3,TNFSF11,TNFSF13B,TNFSF15,VEGFA
G alpha (q) signalling events	2,65E00	1,26E-01	0,000	BDKRB1,EDN1,EDNRB,F2RL1,F2RL2,GNA14,GPR68,GRP,HRH1,HTR2A,KNG1,LPAR2,MCHR1,MLNR,NPFFR2,P2RY2,PMCH,PTGFR,RGS4,SAA1
BEX2 Signaling Pathway	2,64E00	1,6E-01	-0,302	CCND1,CDH2,JUN,KLK1,LMO2,NFKBIA,NGF,PDGFC,SPP1,VEGFA,VEGFC,VEGFD
Retinoic acid Mediated Apoptosis Signaling	2,61E00	2,05E-01	-1,633	CRABP1,CRABP2,IFNE,PARP14,PARP15,PARP3,PARP9,RARG
Cardiac Hypertrophy Signaling (Enhanced)	2,59E00	9,5E-02	-1,480	ACVR1,ACVR2A,ATP2A1,ATP2A3,BMPR2,CACNB2,DLG1,EDN1,EDNRB,ENPP1,FGF11,FGF14,FGF21,FGFR4,GNA14,IL10RB,IL11,IL13RA2,IL1R1,IL31RA,IL33,IL36G,IL6ST,ITGA10,ITGA2,ITGB3,ITGB8,JUN,MPPED2,NPR1,PDE10A,PDE11A,PDE1A,PDE1B,PDE1C,PRKG1,RPS6KA5,RYR3,TGFB3,TGFBR3,TNFRSF1B,TNFSF11,TNFSF13B,TNFSF15,WNT10B,WNT11,WNT5B,WNT6
Role of Hypercytokinemia/hyperchemokinemia in the Pathogenesis of Influenza	2,59E00	1,75E-01	-1,890	AREG,IFIT2,IFIT3,IFNAR2,IL33,IL36G,IRF7,IRF9,MX1,OAS2
TNFs bind their physiological receptors	2,52E00	2,5E-01	-1,633	TNFRSF14,TNFRSF1B,TNFRSF6B,TNFSF11,TNFSF13B,TNFSF15
Syndecan interactions	2,43E00	2,4E-01	0,816	COL5A3,FN1,ITGA2,ITGB3,SDC4,TNC
Human Embryonic Stem Cell Pluripotency	2,41E00	1,16E-01	0,426	ACVR1,ACVR2A,BDNF,BMP6,BMP7,BMP8B,BMPR1B,BMPR2,FGFR4,INHBA,KLF2,KLF4,NGF,PDGFB,PDGFC,PDGFRA,SALL4,TGFB3,WNT10B,WNT11,WNT5B,WNT6
Signaling by Activin	2,39E00	2,78E-01	0,447	ACVR2A,FST,FSTL3,INHBA,TGFBR3
Nitric Oxide Signaling in the Cardiovascular System	2,38E00	1,34E-01	0,000	ADRB3,ATP2A1,ATP2A3,CACNB2,CAV1,KNG1,NPR1,PDE1A,PDE1B,PDE1C,PDGFC,PRKG1,VEGFA,VEGFC,VEGFD
Salvage Pathways of Pyrimidine Deoxyribonucleotides	2,37E00	0.5	#NUM!	CDA,TK1,UPP1
Role of Osteoclasts in Rheumatoid Arthritis Signaling Pathway	2,29E00	1,04E-01	0,784	ADAM12,ADAM19,ADAM23,CCND1,COL12A1,COL13A1,COL15A1,COL21A1,COL24A1,COL4A3,COL4A4,COL4A5,COL5A3,COL8A1,COL8A2,CREB3L2,FOS,FRZB,GSN,IL1R1,IL1RAPL1,ITGB3,JUN,MITF,NFKBIA,SPP1,TNFRSF11A,TNFRSF1B,TNFSF11
IL-17A Signaling in Fibroblasts	2,26E00	1,51E-01	-0,905	CEBPD,CXCL12,FN1,FOS,JUN,LCN2,LOX,NFKBIA,THY1,TNFSF11,VCAM1
Interleukin-4 and Interleukin-13 signaling	2,24E00	1,33E-01	-1,604	CCND1,CEBPD,FN1,FOS,HGF,IL13RA2,LCN2,RORA,SAA1,TIMP1,TNFRSF1B,VCAM1,VEGFA,VIM
Activin Inhibin Signaling Pathway	2,22E00	1,14E-01	-1,528	ACVR1,ACVR2A,CCN2,CEBPA,FOS,FST,FSTL3,IL11,IL1R1,IL1RAPL1,IL33,IL36G,INHBA,JUN,MAPK15,NFKBIA,PMEPA1,TGFB3,TGFBR3,TNFRSF1B,TNFSF13B
Semaphorin interactions	2,21E00	1,56E-01	0,632	CDK5R1,CRMP1,MYH11,MYL12B,PLXNA2,PLXNA4,PLXND1,SEMA3A,SEMA6D,SEMA7A
IL-10 Signaling	2,2E00	1,25E-01	2,500	AHR,BCL3,CCN4,CCND1,CREB3L2,FOS,IFNGR2,IL10RB,IL1R1,IL1RAPL1,IL33,IL36G,IL6ST,JUN,NFKBIA,PRDM1
Antigen Presentation Pathway	2,17E00	2,5E-01	-2,236	B2M,MR1,PSMB8,PSMB9,TAPBP
Class A/1 (Rhodopsin-like receptors)	2,17E00	1,02E-01	-0,557	ADORA1,ADRB3,BDKRB1,C3,CX3CL1,CXCL12,EDN1,EDNRB,F2RL1,F2RL2,GPR68,GRP,HCAR2,HRH1,HTR1D,HTR2A,HTR7,KNG1,LPAR2,MCHR1,MLNR,NPFFR2,P2RY14,P2RY2,PMCH,PTGDR,PTGER4,PTGFR,SAA1
HEY1 Signaling Pathway	2,17E00	1,18E-01	0,471	ACVR1,ACVR2A,ADORA1,BAX,BMP6,BMP7,BMP8B,BMPR1B,BMPR2,HEY1,MYH11,NR2F2,PDGFC,TGFB3,TGFBR3,VEGFA,VEGFC,VEGFD
Dissolution of Fibrin Clot	2,16E00	3,08E-01	0,000	PLAT,PLAUR,S100A10,SERPINB2
WNT/β-catenin Signaling	2,13E00	1,15E-01	0,000	ACVR1,ACVR2A,BMPR2,CCND1,CDH2,DKK1,FRZB,JUN,MAP4K1,RARG,SOX13,SOX5,SOX9,TGFB3,TGFBR3,WNT10B,WNT11,WNT5B,WNT6
PIP3 activates AKT signaling	2,12E00	1,2E-01	-0,243	AREG,BDNF,BTC,EREG,ESR1,ESR2,FGFR4,FLT3LG,HBEGF,HGF,IL33,KITLG,NR4A1,PDGFB,PDGFRA,PRR5L,TGFA
Signaling by PDGF	2,12E00	1,61E-01	0,333	COL4A3,COL4A4,COL4A5,COL5A3,PDGFB,PDGFC,PDGFRA,PLAT,SPP1
STAT3 Pathway	2,08E00	1,21E-01	-0,277	BMP6,BMPR1B,BMPR2,FGFR4,HGF,IL10RB,IL13RA2,IL1R1,IL31RA,IL6ST,PDGFB,PDGFRA,TGFA,TGFBR3,TNFRSF11A,VEGFA
Extra-nuclear estrogen signaling	2,07E00	1,49E-01	0,632	AREG,BTC,CAV1,CCND1,EREG,ESR1,ESR2,FOS,HBEGF,TGFA
LPS/IL-1 Mediated Inhibition of RXR Function	2,07E00	1,1E-01	-0,707	ABCC4,ACSL5,ALDH1L1,ALDH5A1,CAT,CHST4,FABP5,GSTK1,HS6ST2,HS6ST3,IL1R1,IL1RAPL1,IL33,IL36G,JUN,MAOB,MGMT,NDST4,NR1H3,PPARGC1A,TNFRSF1B
GP6 Signaling Pathway	2,04E00	1,23E-01	1,069	APBB1IP,COL12A1,COL13A1,COL15A1,COL21A1,COL24A1,COL4A3,COL4A4,COL4A5,COL5A3,COL8A1,COL8A2,ITGB3,LAMB2,SCHIP1
RAF/MAP kinase cascade	2,01E00	1,02E-01	0,426	APBB1IP,AREG,ARRB1,BTC,DLG1,DUSP16,DUSP8,EREG,FGFR4,FLT3LG,FN1,GFRA2,HBEGF,HGF,ITGB3,KITLG,PDGFB,PDGFRA,PSMB10,PSMB8,PSMB9,PSME2,RASGEF1A,SPTBN1,SPTBN2,TGFA
Interleukin-6 family signaling	1,99E00	2,27E-01	-0,447	CRLF1,IL11,IL31RA,IL6ST,OSMR
Pyrimidine Deoxyribonucleotides De Novo Biosynthesis I	1,99E00	2,27E-01	#NUM!	AK1,CMPK2,NME1,RRM2,TYMS
Docosahexaenoic Acid (DHA) Signaling	1,97E00	1,03E-01	0,000	BAX,BDNF,BMP6,CAT,CCND1,CREB3L2,FABP5,HGF,OSGIN1,PDGFB,PLA2G7,SERPINF1,SPTBN1,SPTBN2,STXBP6,SYNJ1,SYT14,SYT17,SYT4,SYT5,TGFA,TNFAIP2,TNFRSF1B,VEGFA
Platelet homeostasis	1,96E00	1,38E-01	-0,302	ATP2A1,ATP2A3,KCNMB1,ORAI1,P2RX5,PDE10A,PDE11A,PDE1A,PDE1B,PRKG1,SLC8A2
Interferon gamma signaling	1,94E00	1,43E-01	-3,162	B2M,GBP6,IFNGR2,IRF7,IRF9,OAS2,SP100,TRIM2,TRIM34,VCAM1
Transcriptional regulation by RUNX2	1,93E00	1,6E-01	-0,378	BAX,CCND1,CDK1,HEY1,ITGBL1,LGALS3,RUNX1,SOX9
ABRA Signaling Pathway	1,89E00	1,34E-01	-0,302	CCN2,EGR1,FOS,GSN,MYH11,PDGFC,PPARGC1A,TPM1,VEGFA,VEGFC,VEGFD
Airway Pathology in Chronic Obstructive Pulmonary Disease	1,88E00	1,29E-01	#NUM!	APOD,FGF11,FGF14,FGF21,IL11,IL33,IL36G,LCN2,TGFB3,TNFSF11,TNFSF13B,TNFSF15
Sleep REM Signaling Pathway	1,85E00	1,28E-01	0,000	BDNF,CREB3L2,EGR1,FOS,IL11,IL33,IL36G,RPS6KA5,TGFB3,TNFSF11,TNFSF13B,TNFSF15
TGF-β Signaling	1,85E00	1,28E-01	0,000	ACVR1,ACVR2A,BMP7,BMPR1B,BMPR2,FOS,INHBA,IRF7,JUN,MAP4K1,PMEPA1,TGFB3
ROBO SLIT Signaling Pathway	1,81E00	1,19E-01	-0,277	BLK,CABLES1,CDH2,CNTNAP2,FOS,JUN,MYL12B,NELL2,PDGFC,ROBO1,SLIT3,VEGFA,VEGFC,VEGFD
Netrin-1 signaling	1,78E00	1,63E-01	-2,646	EZR,NEO1,NTN4,ROBO1,SLIT3,UNC5A,UNC5D
Iron homeostasis signaling pathway	1,78E00	1,18E-01	#NUM!	BMP6,BMP7,BMP8B,BMPR1B,BMPR2,CP,FTH1,PDGFB,PDGFRA,SLC11A2,SLC40A1,SLC48A1,TF,TFRC
BMP signaling pathway	1,78E00	1,29E-01	0,707	ACVR1,ACVR2A,BMP6,BMP7,BMP8B,BMPR1B,BMPR2,CHRD,FST,GREM1,JUN
CDX Gastrointestinal Cancer Signaling Pathway	1,77E00	1,06E-01	0,688	BMP6,BMP7,BMP8B,CCND1,FOS,HBEGF,IL11,IL33,IL36G,JUN,SALL4,TGFB3,TNFSF11,TNFSF13B,TNFSF15,WNT10B,WNT11,WNT5B,WNT6
TNFR2 non-canonical NF-kB pathway	1,75E00	1,41E-01	-1,000	PSMB10,PSMB8,PSMB9,PSME2,TNFRSF11A,TNFRSF12A,TNFRSF1B,TNFSF11,TNFSF13B
FAK Signaling	1,74E00	8,46E-02	-0,429	ACVR1,ACVR2A,ADGRB3,ADGRD1,ADGRG1,ADORA1,ADRB3,BDKRB1,BMPR2,CALCRL,CAPN5,CAPN8,CCND1,EDNRB,ETV4,F2RL1,F2RL2,FOS,GPR68,GPR87,GPR88,GRM8,HCAR2,HRH1,HTR1D,HTR2A,HTR7,IL10RB,IL13RA2,IL1R1,IL31RA,IL33,IL6ST,ITGA10,ITGA2,ITGB3,ITGB8,JUN,LPAR2,MCHR1,MLNR,NPFFR2,P2RY14,P2RY2,PDGFRA,PTGDR,PTGER4,PTGFR,TGFB3,TGFBR3
Cellular Effects of Sildenafil (Viagra)	1,72E00	8,39E-02	0,000	ACVR1,ACVR2A,ADGRB3,ADGRD1,ADGRG1,ADORA1,ADRB3,ATP2A1,ATP2A3,BDKRB1,BMPR2,CACNB2,CALCRL,CAPN5,CAPN8,CREB3L2,EDNRB,F2RL1,F2RL2,GPR68,GPR87,GPR88,GRM8,HCAR2,HRH1,HTR1D,HTR2A,HTR7,JUN,LPAR2,MAPK15,MCHR1,MLNR,MYH11,MYL12B,MYO1H,NFKBIA,NPFFR2,NPR1,P2RY14,P2RY2,PDGFC,PPARGC1A,PRKG1,PTGDR,PTGER4,PTGFR,TGFB3,TGFBR3,VEGFA,VEGFC,VEGFD
tRNA Splicing	1,68E00	1,56E-01	-1,342	ENPP1,MPPED2,PDE10A,PDE11A,PDE1A,PDE1B,PDE1C
Cardiomyocyte Differentiation via BMP Receptors	1,68E00	1,92E-01	#NUM!	ACVR1,ACVR2A,BMP7,BMPR1B,BMPR2
L1CAM interactions	1,67E00	1,17E-01	0,277	ANK2,ANK3,DLG1,DNM3,EZR,ITGA10,ITGA2,ITGB3,RPS6KA5,SCN2A,SPTBN1,SPTBN2,TUBB3
Regulation of the Epithelial Mesenchymal Transition by Growth Factors Pathway	1,66E00	1,03E-01	-1,500	CDH2,EGR1,FGF11,FGF14,FGF21,FGFR4,FOS,HGF,JUN,PDGFB,PDGFC,PDGFRA,TGFB3,TNFRSF1B,TNFSF11,TNFSF13B,TNFSF15,VIM,ZEB2
Signaling by ERBB4	1,65E00	1,43E-01	1,134	BTC,CXCL12,EREG,ESR1,GABRB1,HBEGF,PGR,STMN1
Glycation Signaling Pathway	1,64E00	0.1	-1,528	COL4A3,COL4A4,COL4A5,EGR1,FOS,IL11,IL33,IL36G,JUN,MAOB,MAPK15,MSR1,PDGFC,TGFB3,TNFSF11,TNFSF13B,TNFSF15,VCAM1,VEGFA,VEGFC,VEGFD
Factors Promoting Cardiogenesis in Vertebrates	1,64E00	1,08E-01	0,258	ACVR1,ACVR2A,BMP6,BMP7,BMP8B,BMPR1B,BMPR2,CCND1,CREB3L2,DKK1,TGFB3,TGFBR3,WNT10B,WNT11,WNT5B,WNT6
Caveolar-mediated Endocytosis Signaling	1,63E00	1,34E-01	0,447	B2M,CAV1,CD55,ITGA10,ITGA2,ITGB3,ITGB8,MR1,ZBTB12
IL-27 Signaling Pathway	1,61E00	1,15E-01	-0,277	AHR,B2M,IFNAR2,IFNGR2,IL1R1,IL1RAPL1,IL6ST,MR1,PPARGC1A,RORA,RUNX1,TNFRSF1B,ZBTB12
PCP (Planar Cell Polarity) Pathway	1,56E00	1,38E-01	-1,134	CTHRC1,JUN,NDP,RSPO3,WNT10B,WNT11,WNT5B,WNT6
G alpha (s) signalling events	1,56E00	1,1E-01	-0,535	ADCYAP1,ADM,ADRB3,ARRB1,CALCRL,GRK3,HTR7,PDE10A,PDE11A,PDE1A,PDE1B,PTGDR,PTGER4,PTHLH
FAT10 Cancer Signaling Pathway	1,5E00	1,43E-01	-0,378	ACVR1,ACVR2A,BMPR2,NFKBIA,TGFB3,TGFBR3,TNFRSF1B
FOXO-mediated transcription of oxidative stress, metabolic and neuronal genes	1,49E00	1,72E-01	-0,447	ABCA6,CAT,PLXNA4,PPARGC1A,SIRT3
Multiple Sclerosis Signaling Pathway	1,46E00	9,94E-02	-2,828	BAX,C3,CAPN5,CAPN8,IFNGR2,IL11,IL33,IL36G,NR1H3,PARP14,PARP15,PARP3,PARP9,SLC8A2,TGFB3,TNFSF11,TNFSF13B,TNFSF15
Iron uptake and transport	1,45E00	1,4E-01	0,378	CP,FTH1,LCN2,SLC11A2,SLC40A1,TF,TFRC
Role of NANOG in Mammalian Embryonic Stem Cell Pluripotency	1,45E00	1,09E-01	#NUM!	ACVR1,ACVR2A,BMP6,BMP7,BMP8B,BMPR1B,BMPR2,IL6ST,SALL4,WNT10B,WNT11,WNT5B,WNT6
TRIM21 Intracellular Antibody Signaling Pathway	1,43E00	1,11E-01	-2,887	FOS,IFI35,IFNAR2,IFNGR2,IRF7,JUN,NMI,PRDM1,PSMB10,PSMB8,PSMB9,PSME2
Cachexia Signaling Pathway	1,39E00	8,79E-02	-1,512	ACVR1,ACVR2A,ADRB3,BMPR2,CAPN5,CAPN8,CEBPD,IFNGR2,IGFBP3,IL11,IL1R1,IL1RAPL1,IL33,IL36G,INHBA,KLF15,LCN2,PSMB10,PSMB8,PSMB9,PSME2,PTHLH,TGFB3,TGFBR3,TNFRSF12A,TNFRSF1B,TNFSF11,TNFSF13B,TNFSF15
Transcriptional Regulatory Network in Embryonic Stem Cells	1,39E00	1,01E-01	-1,000	ACVR1,ACVR2A,BMPR1B,BMPR2,FGFR4,IGF2,IL6ST,INHBA,KLF4,SALL4,TGFB3,TGFBR3,WNT10B,WNT11,WNT5B,WNT6
Signaling by BMP	1,38E00	1,61E-01	0,447	ACVR2A,BMPR1B,BMPR2,INHBA,TGFBR3
CREB Signaling in Neurons	1,38E00	8,15E-02	-0,309	ADGRB3,ADGRD1,ADGRG1,ADORA1,ADRB3,BDKRB1,BMP6,BMPR1B,BMPR2,CACNA1H,CACNB2,CALCRL,CREB3L2,EDNRB,F2RL1,F2RL2,FGFR4,GNA14,GPR68,GPR87,GPR88,GRIA4,GRIK3,GRM8,HCAR2,HGF,HRH1,HTR1D,HTR2A,HTR7,LPAR2,MCHR1,MLNR,NPFFR2,P2RY14,P2RY2,PDGFB,PDGFRA,PTGDR,PTGER4,PTGFR,TGFA,TGFBR3,TNFRSF11A,VEGFA
Autism Signaling Pathway	1,38E00	9,03E-02	-2,041	ALDH1L1,ALDH5A1,B2M,BDNF,CACNB2,CNTNAP2,GRM8,HGF,IGF2,IL11,IL33,IL36G,MR1,PPM1K,RARG,RELN,TGFB3,TNFSF11,TNFSF13B,TNFSF15,WNT10B,WNT11,WNT5B,WNT6,ZBTB12
Role of JAK2 in Hormone-like Cytokine Signaling	1,37E00	1,35E-01	-0,378	CCND1,FOS,PDGFC,THPO,VEGFA,VEGFC,VEGFD
Amyotrophic Lateral Sclerosis Signaling	1,35E00	1,08E-01	0,000	BAX,CACNB2,CAPN5,CAPN8,CAT,GRIA4,GRIK3,NEFM,PDGFC,VEGFA,VEGFC,VEGFD
Atherosclerosis Signaling	1,35E00	1,08E-01	-0,632	APOD,COL5A3,CXCL12,IL33,IL36G,MSR1,PDGFB,PDGFC,PLA2G7,TNFRSF12A,TNFRSF14,VCAM1
DHCR24 Signaling Pathway	1,31E00	1,04E-01	-0,632	A1BG,APOD,C3,ESR1,KNG1,NR1H3,PDGFB,PDGFC,SAA1,SERPINF1,SOX9,TF,VCAM1
Synthesis of Lipoxins (LX)	1,3E00	3,33E-01	#NUM!	HPGD,PTGR1
Clathrin-mediated Endocytosis Signaling	1,3E00	9,52E-02	#NUM!	AP1S3,AP5B1,APOD,ARRB1,DNM3,FGF11,FGF14,FGF21,ITGB3,ITGB8,PDGFB,PDGFC,SYNJ1,TF,TFRC,VEGFA,VEGFC,VEGFD
Microautophagy Signaling Pathway	1,29E00	9,93E-02	#NUM!	COL12A1,COL13A1,COL15A1,COL21A1,COL24A1,COL4A3,COL4A4,COL4A5,COL5A3,COL8A1,COL8A2,PSMB10,PSMB8,PSMB9,PSME2
RAF-independent MAPK1/3 activation	1,28E00	1,74E-01	-1,000	CDK1,DUSP16,DUSP8,IL6ST
Arachidonic acid metabolism	1,28E00	1,52E-01	-1,342	CYP1A1,CYP1B1,GGT5,PON2,PTGR1
Coagulation System	1,28E00	1,52E-01	-1,000	BDKRB1,KNG1,PLAT,PLAUR,THBD
Relaxin Signaling	1,27E00	1,01E-01	-0,816	ENPP1,FOS,GNA14,JUN,MPPED2,NFKBIA,NPR1,NPR3,PDE10A,PDE11A,PDE1A,PDE1B,PDE1C,VEGFA
ESR-mediated signaling	1,24E00	1,07E-01	-0,333	CCND1,CTSD,CXCL12,ESR1,ESR2,FOS,GREB1,JUN,PGR,RUNX1,TGFA
Estrogen-mediated S-phase Entry	1,22E00	1,67E-01	-1,000	CCND1,CDK1,ESR1,ESR2
Hedgehog 'on' state	1,21E00	9,86E-02	-0,535	ARRB1,BOC,CDON,CIT,GAS1,NME1,PSMB10,PSMB8,PSMB9,PSME2,SPHK2,STK26,STK32A,STK32B
UDP-N-acetyl-D-galactosamine Biosynthesis I	1,2E00	1	#NUM!	GALE
Neuroinflammation Signaling Pathway	1,2E00	8,78E-02	-2,357	ACVR1,ACVR2A,B2M,BDNF,BMPR2,CREB3L2,CX3CL1,CXCL12,FOS,GABRB1,IFNGR2,IL1R1,IRF7,JUN,KLK1,MAPK15,MR1,NGF,SLC1A3,TGFB3,TGFBR3,VCAM1,ZBTB12
Transcriptional regulation by the AP-2 (TFAP2) family of transcription factors	1,19E00	1,43E-01	0,447	CITED2,ESR1,TFAP2A,TGFA,VEGFA
Basal Cell Carcinoma Signaling	1,18E00	1,16E-01	-0,447	BMP6,BMP7,BMP8B,GLIS2,WNT10B,WNT11,WNT5B,WNT6
Aryl hydrocarbon receptor signalling	1,18E00	2,86E-01	#NUM!	AHR,AHRR
Mitochondrial Uncoupling	1,18E00	2,86E-01	#NUM!	SLC25A27,UCP2
cAMP-mediated signaling	1,17E00	8,97E-02	-1,000	ADORA1,ADRB3,CREB3L2,ENPP1,GRM8,HCAR2,HTR1D,HTR7,MPPED2,NPR3,P2RY14,PDE10A,PDE11A,PDE1A,PDE1B,PDE1C,PKIB,PTGDR,PTGER4,RGS4
Signaling by NTRK2 (TRKB)	1,17E00	1,6E-01	2,000	BDNF,CDK5R1,DOCK3,TIAM1
Systemic Lupus Erythematosus in B Cell Signaling Pathway	1,16E00	8,86E-02	-2,065	BLK,CCND1,FOS,IFIH1,IFIT2,IFIT3,IFNAR2,IFNGR2,IL11,IL33,IL36G,IL6ST,IRF7,IRF9,JUN,PIM2,SYNJ1,TGFB3,TNFSF11,TNFSF13B,TNFSF15
Breast Cancer Regulation by Stathmin1	1,16E00	7,91E-02	0,000	ADGRB3,ADGRD1,ADGRG1,ADORA1,ADRB3,BDKRB1,BMP6,CALCRL,CCND1,CDK1,CREB3L2,EDNRB,F2RL1,F2RL2,GPR68,GPR87,GPR88,GRM8,HCAR2,HGF,HRH1,HTR1D,HTR2A,HTR7,JUN,LPAR2,MCHR1,MLNR,NPFFR2,P2RY14,P2RY2,PDGFB,PDGFC,PTGDR,PTGER4,PTGFR,STMN1,TGFA,TUBB3,VEGFA,VEGFC,VEGFD
White Adipose Tissue Browning Pathway	1,15E00	9,85E-02	0,577	ADRB3,BDNF,BMP7,CACNA1H,CACNB2,CREB3L2,FGF21,FGFR4,NPR1,PPARGC1A,PRKG1,RARG,VEGFA
Regulation of RUNX2 expression and activity	1,15E00	1,14E-01	-1,134	DLX5,ESR1,HIVEP3,PPARGC1A,PSMB10,PSMB8,PSMB9,PSME2
Virus Entry via Endocytic Pathways	1,15E00	1,03E-01	-0,816	AP1S3,AP5B1,B2M,CAV1,CD55,ITGA2,ITGB3,ITGB8,MR1,TFRC,ZBTB12
NGF-stimulated transcription	1,14E00	1,39E-01	-2,236	CDK5R1,EGR1,EGR2,EGR3,FOS
NAD Signaling Pathway	1,13E00	9,77E-02	-0,832	BMP6,HGF,PARP14,PARP15,PARP3,PARP9,PDGFB,PPARGC1A,RYR3,SIRT3,SLC29A1,TGFA,VEGFA
VDR/RXR Activation	1,12E00	1,13E-01	#NUM!	CEBPA,COL13A1,CYP24A1,IGFBP3,KLF4,SPP1,THBD,TNFSF11
TR/RXR Activation	1,12E00	1,02E-01	0,905	ATP2A1,BCL3,CCND1,ITGB3,PDGFC,PPARGC1A,SLC2A1,UCP2,VEGFA,VEGFC,VEGFD
WNT ligand biogenesis and trafficking	1,12E00	1,54E-01	-1,000	WNT10B,WNT11,WNT5B,WNT6
HMGB1 Signaling	1,11E00	9,52E-02	-1,000	FOS,IFNGR2,IL11,IL1R1,IL33,IL36G,JUN,PLAT,TGFB3,TNFRSF1B,TNFSF11,TNFSF13B,TNFSF15,VCAM1
Activation of IRF by Cytosolic Pattern Recognition Receptors	1,11E00	1,25E-01	-1,633	IFIH1,IFIT2,IRF7,IRF9,JUN,NFKBIA
Molecular Mechanisms of Cancer	1,1E00	7,54E-02	0,263	ACVR1,ACVR2A,ADGRB3,ADGRD1,ADGRG1,ADORA1,ADRB3,BAX,BDKRB1,BMP6,BMP7,BMP8B,BMPR1B,BMPR2,CALCRL,CCND1,CDKN2C,EDN1,EDNRB,F2RL1,F2RL2,FOS,GNA14,GPR68,GPR87,GPR88,GRM8,GRP,HCAR2,HEY1,HGF,HRH1,HTR1D,HTR2A,HTR7,IL10RB,IL13RA2,IL1R1,IL31RA,IL6ST,ITGA10,ITGA2,ITGB3,ITGB8,JUN,LPAR2,MCHR1,MLNR,NFKBIA,NPFFR2,P2RY14,P2RY2,PDGFB,PTGDR,PTGER4,PTGFR,TGFA,TGFB3,VEGFA
Regulation of Cellular Mechanics by Calpain Protease	1,1E00	1,07E-01	-0,447	CAPN5,CAPN8,CCND1,CDK1,EZR,ITGA10,ITGA2,ITGB3,ITGB8
Pulmonary Healing Signaling Pathway	1,09E00	9,04E-02	-0,728	BLK,BMPR1B,BMPR2,CCND1,CXCL12,HBEGF,NFKBIA,PDGFC,TGFB3,TNFRSF1B,VEGFA,VEGFC,VEGFD,WNT10B,WNT11,WNT5B,WNT6
IL-17 Signaling	1,08E00	9,4E-02	-1,069	FOS,IL11,IL33,IL36G,JUN,LCN2,PDGFC,TGFB3,TNFSF11,TNFSF13B,TNFSF15,VEGFA,VEGFC,VEGFD
Phase I - Functionalization of compounds	1,07E00	1,1E-01	-1,414	AHR,AHRR,CMBL,CYP1A1,CYP1B1,CYP24A1,EPHX1,MAOB
Transcriptional regulation of pluripotent stem cells	1,06E00	1,76E-01	#NUM!	FOXP1,KLF4,SALL4
Glutathione Redox Reactions I	1,06E00	1,76E-01	#NUM!	CLIC2,CP,GSTK1
Neuregulin Signaling	1,06E00	9,91E-02	1,890	AREG,BTC,CDK5R1,EREG,HBEGF,ITGA10,ITGA2,ITGB3,ITGB8,TGFA,TMEFF2
Macrophage Classical Activation Signaling Pathway	1,06E00	9,49E-02	-0,577	IFNAR2,IFNGR2,IL11,IL33,IL36G,IRF9,NFKBIA,PARP14,PARP9,TGFB3,TNFSF11,TNFSF13B,TNFSF15
Folate Signaling Pathway	1,04E00	1,2E-01	-1,342	ALDH1L1,IL6ST,KLF4,MTHFD2,OAS2,TYMS
Phagosome Formation	1,03E00	7,64E-02	-0,309	ADGRB3,ADGRD1,ADGRG1,ADORA1,ADRB3,AP1S3,APBB1IP,BDKRB1,BLK,C3,CALCRL,EDNRB,F2RL1,F2RL2,FN1,GPR68,GPR87,GPR88,GRM8,HCAR2,HRH1,HTR1D,HTR2A,HTR7,ITGA10,ITGA2,ITGB3,ITGB8,LPAR2,MAPK15,MCHR1,MLNR,MSR1,MYH11,MYL12B,MYO1H,NPFFR2,P2RY14,P2RY2,PLA2G7,PLD5,PTGDR,PTGER4,PTGFR,SPHK2,TIMD4
Myogenesis	1,02E00	1,43E-01	-1,000	BOC,CDH2,CDON,NEO1
Regulation of CDH11 Expression and Function	1,02E00	1,43E-01	-1,000	ADAM19,AMOT,ANGPTL4,ZEB2
Ribonucleotide Reductase Signaling Pathway	1,02E00	9,21E-02	-0,277	CCND1,CDK1,CREB3L2,ESR1,FOS,HGF,JUN,PARP14,PARP15,PARP3,PARP9,RRM2,VASH2,VEGFA
G-Protein Coupled Receptor Signaling	1,02E00	7,57E-02	-0,447	ADGRB3,ADGRD1,ADGRG1,ADORA1,ADRB3,AMOT,ARRB1,BDKRB1,CALCRL,CCND1,CREB3L2,EDNRB,ENPP1,F2RL1,F2RL2,FOS,GNA14,GPR68,GPR87,GPR88,GRK3,GRM8,HCAR2,HRH1,HTR1D,HTR2A,HTR7,JUN,LPAR2,MCHR1,MEGF6,MLNR,MPPED2,MYL12B,NFKBIA,NPFFR2,NPR3,P2RY14,P2RY2,PDE10A,PDE11A,PDE1A,PDE1B,PDE1C,PTGDR,PTGER4,PTGFR,RGS4,SIX4
Granulocyte Adhesion and Diapedesis	1,02E00	9,35E-02	#NUM!	CKLF,CX3CL1,CXCL12,EZR,HRH1,IL1R1,IL1RAPL1,IL33,IL36G,SDC4,THY1,TNFRSF1B,VCAM1
Xenobiotic Metabolism AHR Signaling Pathway	1,01E00	1,11E-01	-0,816	AHR,AHRR,ALDH1L1,ALDH5A1,CYP1A1,CYP1B1,GSTK1
Signaling by EGFR	1,01E00	1,18E-01	2,449	ADAM12,AREG,BTC,EREG,HBEGF,TGFA
RHO GTPases activate CIT	1	1,67E-01	#NUM!	CIT,MYH11,MYL12B
SUMOylation of intracellular receptors	9,8E-01	1,38E-01	-2,000	ESR1,NR1H3,PGR,RORA
Interconversion of nucleotide di- and triphosphates	9,8E-01	1,38E-01	1,000	AK1,NME1,RRM2,TYMS
TNFR2 Signaling	9,8E-01	1,38E-01	-2,000	FOS,JUN,NFKBIA,TNFRSF1B
Signaling by TGF-beta Receptor Complex	9,79E-01	1,15E-01	0,816	ITGB3,ITGB8,LTBP1,PMEPA1,TGFB3,TGFBR3
Role of Pattern Recognition Receptors in Recognition of Bacteria and Viruses	9,78E-01	9,38E-02	#NUM!	C3,IFIH1,IL11,IL33,IL36G,IRF7,OAS2,PTX3,TGFB3,TNFSF11,TNFSF13B,TNFSF15
Nuclear Cytoskeleton Signaling Pathway	9,76E-01	8,61E-02	1,886	BLK,CDH13,CDH2,CDH6,DYNC1I1,EGR1,FN1,ITGA10,ITGA2,ITGB3,ITGB8,KIF1A,KIF21A,KIF26B,KIF3C,NUP188,SYNE2,TUBB3
Degradation of the extracellular matrix	9,67E-01	1,04E-01	0,707	ADAMTS1,ADAMTS4,CAPN5,CAPN8,ELN,FN1,SPP1,TLL1
T Cell Exhaustion Signaling Pathway	9,65E-01	9,15E-02	0,000	ACVR1,ACVR2A,BMPR2,FOS,FOXP1,IFNAR2,IL10RB,IRF9,JUN,PRDM1,TGFBR3,TNFRSF14,VEGFA
Adipogenesis pathway	9,6E-01	9,3E-02	0,000	ACVR1,ACVR2A,BMP7,BMPR1B,BMPR2,CEBPA,CEBPD,EGR2,FGFR4,NR2F2,SOX9,WNT10B
Cargo recognition for clathrin-mediated endocytosis	9,56E-01	9,71E-02	1,897	AREG,ARRB1,BTC,EREG,GRK3,HBEGF,SGIP1,TF,TFRC,TGFA
DDX58/IFIH1-mediated induction of interferon-alpha/beta	9,55E-01	1,08E-01	-2,646	HERC5,IFIH1,IRF7,NFKBIA,SAA1,UBA7,UBE2L6
Ribavirin ADME	9,55E-01	1,08E-01	1,890	CIT,NME1,SLC29A1,SPHK2,STK26,STK32A,STK32B
Cellular hexose transport	9,49E-01	1,58E-01	#NUM!	FGF21,SLC2A1,SLC2A12
Azathioprine ADME	9,49E-01	1,58E-01	#NUM!	ABCC4,NME1,SLC29A1
RHO GTPase cycle	9,42E-01	7,76E-02	0,686	AMIGO2,ARHGAP18,ARHGAP22,ARHGAP6,ARHGDIG,ARHGEF26,BAIAP2L1,CAV1,CDC42EP2,CIT,CKB,CPNE8,DDX4,DLC1,DOCK11,DOCK3,FILIP1,FMNL1,FMNL2,IL32,IQGAP2,MCAM,NET1,PLEKHG1,PLXND1,SEMA4F,SH3RF1,SPTBN1,STARD13,STOM,TFRC,TIAM1,TIAM2,VIM
Glycosaminoglycan metabolism	9,38E-01	9,4E-02	0,302	CEMIP,EXT1,HAS1,HS6ST2,HS6ST3,LYVE1,NDST4,PRELP,SDC4,ST3GAL2,VCAN
Role of PKR in Interferon Induction and Antiviral Response	9,38E-01	9,4E-02	-1,000	BAX,FOS,IFIH1,IFNAR2,IFNGR2,IRF9,JUN,MSR1,NFKBIA,PDGFB,PDGFC
MSP-RON Signaling in Cancer Cells Pathway	9,24E-01	9,16E-02	0,000	CCND1,CREB3L2,FOS,JUN,KLK1,NFKBIA,PDGFC,PLAUR,VEGFA,VEGFC,VEGFD,VIM
Agranulocyte Adhesion and Diapedesis	9,22E-01	8,86E-02	#NUM!	CKLF,CX3CL1,CXCL12,EZR,FN1,HRH1,IL1R1,IL33,IL36G,MYH11,MYO1H,PODXL,SDC4,VCAM1
Somitogenesis	9,2E-01	1,11E-01	-1,633	EPHA4,HES7,PSMB10,PSMB8,PSMB9,PSME2
Thiosulfate Disproportionation III (Rhodanese)	9,16E-01	0.5	#NUM!	TST
Thyroid Hormone Biosynthesis	9,16E-01	0.5	#NUM!	CTSD
Glycerol-3-phosphate Shuttle	9,16E-01	0.5	#NUM!	GPD2
Putrescine Biosynthesis III	9,16E-01	0.5	#NUM!	ODC1
Transcriptional regulation by RUNX3	9,15E-01	9,78E-02	1,342	CCN2,CCND1,MAML3,PSMB10,PSMB8,PSMB9,PSME2,RUNX1,SPP1
Sialic acid metabolism	8,99E-01	1,29E-01	1,000	ST3GAL2,ST6GAL1,ST6GAL2,ST8SIA4
Calcium Transport I	8,99E-01	0.2	#NUM!	ATP2A1,ATP2A3
γ-glutamyl Cycle	8,99E-01	0.2	#NUM!	GCLC,GGT5
Receptor-type tyrosine-protein phosphatases	8,98E-01	1,5E-01	#NUM!	IL1RAPL1,PPFIBP2,PTPRD
CGAS-STING Signaling Pathway	8,96E-01	9,43E-02	0,000	BAX,ENPP1,IL11,IL33,IL36G,NFKBIA,TGFB3,TNFSF11,TNFSF13B,TNFSF15
Eicosanoid Signaling	8,93E-01	8,17E-02	-0,894	ABCC4,AP1S3,ARRB1,ATP2A1,ATP2A3,CCND1,CREB3L2,EGR1,GNA14,HPGD,KCNMB1,KLF4,PDGFC,PLA2G7,PTGDR,PTGER4,PTGFR,SOX9,VEGFA,VEGFC,VEGFD
Signaling by TGFBR3	8,88E-01	1,16E-01	-0,447	ACVR2A,ARRB1,INHBA,TGFBR3,TIMP1
PPARα/RXRα Activation	8,71E-01	8,57E-02	1,155	ACVR1,ACVR2A,BCL3,BMPR2,CHD5,GNA14,GPD2,IL1R1,IL1RAPL1,JUN,NFKBIA,NR2F1,PPARGC1A,TGFB3,TGFBR3
NF-κB Signaling	8,71E-01	8,57E-02	-0,775	BMPR1B,BMPR2,FGFR4,IL1R1,IL33,IL36G,NFKBIA,NGF,PDGFRA,TGFA,TGFBR3,TNFRSF11A,TNFRSF1B,TNFSF11,TNFSF13B
RHOGDI Signaling	8,67E-01	8,37E-02	0,000	ARHGAP6,ARHGDIG,CDH13,CDH2,CDH6,DLC1,ESR1,ESR2,EZR,GNA14,ITGA10,ITGA2,ITGB3,ITGB8,MYH11,MYL12B,MYO1H
Amyloid fiber formation	8,65E-01	1,07E-01	-1,633	B2M,GSN,PRKN,SAA1,TGFBI,UBE2L6
NOD1/2 Signaling Pathway	8,65E-01	8,78E-02	-1,387	FOS,IFNAR2,IL11,IL33,IL36G,IRF7,JUN,NFKBIA,SLC15A3,TGFB3,TNFSF11,TNFSF13B,TNFSF15
Lung Ionic Balance Signaling Pathway	8,64E-01	7,59E-02	-0,169	ABCC4,ADGRB3,ADGRD1,ADGRG1,ADORA1,ADRB3,ATP1B1,BDKRB1,BLK,CALCRL,EDNRB,ESR1,ESR2,F2RL1,F2RL2,GPR68,GPR87,GPR88,GRM8,HCAR2,HRH1,HTR1D,HTR2A,HTR7,IFNAR2,KCNMB1,LPAR2,MCHR1,MLNR,NPFFR2,P2RY14,P2RY2,PTGDR,PTGER4,PTGFR
Striated Muscle Contraction	8,62E-01	1,25E-01	1,000	NEB,TNNI1,TPM1,VIM
Role of OCT4 in Mammalian Embryonic Stem Cell Pluripotency	8,57E-01	1,14E-01	#NUM!	FBXO15,NR2F1,NR2F2,SALL4,SPP1
Transcriptional regulation of white adipocyte differentiation	8,52E-01	9,76E-02	-0,707	ANGPTL4,CEBPA,CEBPD,EGR2,KLF4,NR2F2,PPARGC1A,WNT10B
Surfactant metabolism	8,51E-01	1,43E-01	#NUM!	ABCA3,LMCD1,P2RY2
Synaptic adhesion-like molecules	8,51E-01	1,43E-01	#NUM!	DLG1,GRIA4,PTPRD
Nucleotide salvage	8,51E-01	1,43E-01	#NUM!	CDA,TK1,UPP1
Formation of the ureteric bud	8,51E-01	1,43E-01	#NUM!	GREM1,NPNT,WNT11
Acetone Degradation I (to Methylglyoxal)	8,51E-01	1,43E-01	#NUM!	CYP1A1,CYP1B1,PTGR1
Hepatic Cholestasis	8,41E-01	8,38E-02	-1,500	ESR1,FGFR4,IL11,IL1R1,IL1RAPL1,IL33,IL36G,JUN,NFKBIA,NR1H3,TGFB3,TNFRSF12A,TNFRSF1B,TNFSF11,TNFSF13B,TNFSF15
Signaling by NOTCH4	8,39E-01	8,82E-02	0,000	CIT,HEY1,MAML3,NME1,PSMB10,PSMB8,PSMB9,PSME2,SPHK2,STK26,STK32A,STK32B
NFKBIE Signaling Pathway	8,39E-01	1,05E-01	-0,816	ANKRD44,NFKBIA,TNFRSF1B,TNFSF11,TNFSF13B,TNFSF15
Transport of bile salts and organic acids, metal ions and amine compounds	8,31E-01	9,64E-02	2,121	CP,EMB,RUNX1,SLC11A2,SLC22A15,SLC22A4,SLC40A1,SLC41A2
Hematopoiesis from Multipotent Stem Cells	8,29E-01	1,82E-01	#NUM!	KITLG,THPO
Chondroitin Sulfate Degradation (Metazoa)	8,29E-01	1,82E-01	#NUM!	CEMIP,GM2A
Actin Cytoskeleton Signaling	8,16E-01	8,14E-02	0,707	EZR,FGF11,FGF14,FGF21,FN1,GSN,IQGAP2,ITGA10,ITGA2,ITGB3,ITGB8,MYH11,MYL12B,MYO1H,PDGFB,PDGFC,TIAM1,TIAM2
ABC-family proteins mediated transport	8,15E-01	9,28E-02	-3,000	ABCA2,ABCA3,ABCA6,ABCA9,ABCC4,PSMB10,PSMB8,PSMB9,PSME2
Pre-NOTCH Expression and Processing	8,14E-01	1,03E-01	-0,816	ATP2A1,ATP2A3,CCND1,JUN,MAML3,RUNX1
Class B/2 (Secretin family receptors)	8,1E-01	9,52E-02	-1,414	ADCYAP1,ADM,CALCRL,CD55,PTHLH,WNT10B,WNT11,WNT6
PDGF Signaling	8,1E-01	9,52E-02	0,000	CAV1,FOS,JUN,PDGFB,PDGFC,PDGFRA,SPHK2,SYNJ1
Transcriptional regulation by RUNX1	8,07E-01	8,7E-02	-2,309	BLK,ESR1,LGALS3,LMO1,LMO2,PSMB10,PSMB8,PSMB9,PSME2,RSPO3,RUNX1,TAL1
Nicotine Degradation III	8,07E-01	1,36E-01	#NUM!	AOX1,CYP1A1,CYP1B1
Vitamin-C Transport	8,07E-01	1,36E-01	#NUM!	LRRC8D,SLC2A1,STOM
Irritable Bowel Syndrome Signaling Pathway	8,06E-01	8,05E-02	-1,147	AHR,IFNGR2,IL10RB,IL11,IL13RA2,IL1R1,IL1RAPL1,IL33,IL36G,MYL12B,SLC22A4,TGFB3,TNFSF11,TNFSF13B,TNFSF15,WNT10B,WNT11,WNT5B,WNT6
IL-8 Signaling	8,01E-01	8,25E-02	0,577	AZU1,BAX,CCND1,FOS,GNA14,HBEGF,ITGB3,JUN,MYL12B,NFKBIA,PDGFC,PLD5,VCAM1,VEGFA,VEGFC,VEGFD
Hematoma Resolution Signaling Pathway	7,91E-01	8,07E-02	0,000	C3,CAT,CX3CL1,F2RL1,F2RL2,FOS,FTH1,IFNGR2,IL11,IL33,IL36G,JUN,PLAT,TGFB3,TNFSF11,TNFSF13B,TNFSF15,UCP2
Cyclophilin Signaling Pathway	7,91E-01	8,07E-02	-0,471	B2M,BDNF,CCND1,CREB3L2,CXCL12,IL6ST,KLF2,MR1,NFKBIA,PRDX2,SPP1,TSPO,VCAM1,WNT10B,WNT11,WNT5B,WNT6,ZBTB12
HIF1α Signaling	7,88E-01	8,21E-02	-0,500	ADM,BMP6,EDN1,HGF,IGF2,JUN,P4HTM,PDGFB,PDGFC,SLC2A1,TF,TGFA,VEGFA,VEGFC,VEGFD,VIM
Mitotic G1 phase and G1/S transition	7,8E-01	8,73E-02	-1,000	CABLES1,CCND1,CDK1,CDKN2C,PSMB10,PSMB8,PSMB9,PSME2,RRM2,TK1,TYMS
Clathrin-mediated endocytosis	7,8E-01	8,73E-02	1,508	AREG,ARRB1,BTC,DNM3,EREG,HBEGF,SGIP1,SYNJ1,TF,TFRC,TGFA
Hereditary Breast Cancer Signaling	7,8E-01	8,73E-02	-0,302	BMP6,CCND1,CDK1,ESR1,HGF,PDGFB,PDGFC,TGFA,VEGFA,VEGFC,VEGFD
IL-4 Signaling	7,74E-01	8,33E-02	2,138	COL12A1,COL13A1,COL15A1,COL21A1,COL24A1,COL4A3,COL4A4,COL4A5,COL5A3,COL8A1,COL8A2,CREB3L2,PRR5L,TGFB3
Reversible hydration of carbon dioxide	7,68E-01	1,67E-01	#NUM!	CA12,CA2
Signaling by LTK	7,68E-01	1,67E-01	#NUM!	ALKAL1,TNK2
Dermatan Sulfate Degradation (Metazoa)	7,68E-01	1,67E-01	#NUM!	CEMIP,GM2A
UDP-N-acetyl-D-galactosamine Biosynthesis II	7,68E-01	1,67E-01	#NUM!	GALE,GNPNAT1
Semaphorin Neuronal Repulsive Signaling Pathway	7,62E-01	8,51E-02	-0,333	CRMP1,ITGA10,ITGA2,ITGB3,ITGB8,MYL12B,PLXNA2,PLXND1,PRKG1,SEMA3A,SEMA6D,VCAN
Triglyceride metabolism	7,61E-01	1,14E-01	-1,000	CAV1,DGAT2,FABP5,GPD2
Lactose synthesis	7,54E-01	3,33E-01	#NUM!	SLC2A1
Retinoate Biosynthesis II	7,54E-01	3,33E-01	#NUM!	RBP5
Glutathione Biosynthesis	7,54E-01	3,33E-01	#NUM!	GCLC
Geranylgeranyldiphosphate Biosynthesis	7,54E-01	3,33E-01	#NUM!	FNTB
4-aminobutyrate Degradation I	7,54E-01	3,33E-01	#NUM!	ALDH5A1
IL-15 Production	7,53E-01	8,77E-02	-1,897	BLK,DDR1,EPHA4,EPHA5,EPHA6,FGFR4,FLT3LG,PDGFRA,ROR1,TNK2
MAPK6/MAPK4 signaling	7,51E-01	9,2E-02	-1,000	CDC42EP2,CDK1,ETV4,JUN,PSMB10,PSMB8,PSMB9,PSME2
Hepatitis B Chronic Liver Pathogenesis Signaling Pathway	7,46E-01	8,33E-02	0,832	AP1S3,CCN2,CREB3L2,EGR1,ETV4,IL32,IRF7,IRF9,KLF4,ORAI1,SATB1,TGFB3,VEGFA
CSDE1 Signaling Pathway	7,45E-01	1,04E-01	-1,342	FN1,FOS,SDC4,TNC,VIM
Cardiac β-adrenergic Signaling	7,34E-01	8,19E-02	-1,414	ATP2A1,ATP2A3,CACNB2,ENPP1,GNA14,GRK3,MPPED2,PDE10A,PDE11A,PDE1A,PDE1B,PDE1C,PKIB,SLC8A2
PTEN Signaling	7,32E-01	8,39E-02	-1,000	BMPR1B,BMPR2,CCND1,FGFR4,ITGA10,ITGA2,ITGB3,ITGB8,PDGFRA,SYNJ1,TGFBR3,TNFRSF11A
Interleukin-10 signaling	7,3E-01	1,11E-01	-1,000	IL10RB,IL1R1,TIMP1,TNFRSF1B
Aggrephagy	7,3E-01	1,11E-01	0,000	DYNC1I1,PRKN,TUBB3,VIM
Other interleukin signaling	7,27E-01	1,25E-01	#NUM!	IL10RB,IL16,IL32
Renal Cell Carcinoma Signaling	7,24E-01	9,33E-02	#NUM!	FOS,HGF,JUN,PDGFB,SLC2A1,TGFA,VEGFA
Transcriptional and post-translational regulation of MITF-M expression and activity	7,2E-01	1,02E-01	-1,342	EDN1,EDNRB,KITLG,MITF,SOX9
eNOS Signaling	7,18E-01	8,33E-02	0,302	BDKRB1,CAV1,CHRNE,ESR1,ESR2,KNG1,LPAR2,PDGFC,PRKG1,VEGFA,VEGFC,VEGFD
G alpha (i) signalling events	7,14E-01	7,96E-02	-1,000	ADORA1,BDKRB1,C3,CX3CL1,CXCL12,GRM8,HCAR2,HTR1D,KNG1,LPAR2,MCHR1,P2RY14,PMCH,RGS20,RGS4,SAA1
Advanced glycosylation endproduct receptor signaling	7,13E-01	1,54E-01	#NUM!	LGALS3,SAA1
Glutamate and glutamine metabolism	7,13E-01	1,54E-01	#NUM!	KYAT1,OAT
Bupropion Degradation	7,13E-01	1,54E-01	#NUM!	CYP1A1,CYP1B1
ILK Signaling	7,11E-01	8,02E-02	-0,577	CCND1,CREB3L2,FN1,FOS,ITGB3,ITGB8,JUN,MYH11,MYO1H,PDGFC,RPS6KA5,VEGFA,VEGFC,VEGFD,VIM
Post-translational modification: synthesis of GPI-anchored proteins	7,05E-01	9,21E-02	-0,378	LSAMP,LY6E,MDGA2,NTM,PLAUR,THY1,XPNPEP2
CDC42 Signaling	7,04E-01	8,4E-02	0,000	B2M,CDC42EP2,FOS,IQGAP2,ITGA10,ITGA2,ITGB3,ITGB8,JUN,MYL12B,TNK2
Signaling by Retinoic Acid	7,01E-01	1,08E-01	1,000	CRABP1,CRABP2,FABP5,RARG
Salvage Pathways of Pyrimidine Ribonucleotides	6,96E-01	8,89E-02	0,378	ACVR2A,AK1,CDA,CDADC1,CDK1,CMPK2,NME1,UPP1
Circadian Rhythm Signaling	6,94E-01	7,72E-02	#NUM!	ADCYAP1,BDNF,BLK,CACNA1H,CACNB2,CREB3L2,DBP,FBXL21P,GNA14,GRIA4,GRP,KLK1,NGF,NPR1,NPR3,PRKG1,RORA,RPS6KA5,RYR3
Thrombin signalling through proteinase activated receptors (PARs)	6,91E-01	1,2E-01	#NUM!	ARRB1,F2RL2,GNA14
Airway Inflammation in Asthma	6,91E-01	1,2E-01	#NUM!	IFNGR2,IL33,TGFB3
Ephrin A Signaling	6,89E-01	8,33E-02	-0,632	BLK,BMP6,EPHA4,EPHA5,EPHA6,HGF,MYL12B,PDGFB,PRKG1,TGFA,VEGFA
Ephrin Receptor Signaling	6,87E-01	7,94E-02	#NUM!	CREB3L2,CXCL12,EPHA4,EPHA5,EPHA6,GNA14,ITGA10,ITGA2,ITGB3,ITGB8,PDGFB,PDGFC,VEGFA,VEGFC,VEGFD
Sperm Motility	6,79E-01	7,73E-02	-1,633	BLK,CACNA1H,DDR1,EPHA4,EPHA5,EPHA6,FGFR4,FLT3LG,GNA14,NPR1,PDE1A,PDE1B,PDE1C,PDGFRA,PLA2G7,PRKG1,ROR1,TNK2
Macrophage Alternative Activation Signaling Pathway	6,77E-01	8,16E-02	0,577	CREB3L2,FOS,IL10RB,IL33,IL36G,JUN,KLF4,NFKBIA,NR1H3,PPARGC1A,RPS6KA5,TGFB3
Intrinsic Prothrombin Activation Pathway	6,73E-01	1,05E-01	#NUM!	COL5A3,KLK1,KNG1,THBD
CLEAR Signaling Pathway	6,7E-01	7,6E-02	0,688	BMP6,BMPR1B,BMPR2,CREB3L2,CTSD,FGF21,FGFR4,HGF,MAPK15,MITF,PDGFB,PDGFRA,PPARGC1A,PRKN,TGFA,TGFBR3,TNFRSF11A,TNFRSF1B,TNFSF11,VEGFA
Metabolism of Angiotensinogen to Angiotensins	6,63E-01	1,43E-01	#NUM!	CTSD,MME
SNARE Signaling Pathway	6,6E-01	8,33E-02	-0,632	CACNB2,MYH11,MYO1H,RIMS1,STXBP6,SYN3,SYT14,SYT17,SYT4,SYT5
Nicotine Degradation II	6,57E-01	1,15E-01	#NUM!	AOX1,CYP1A1,CYP1B1
Neutrophil degranulation	6,51E-01	7,26E-02	-1,826	A1BG,ATP11A,ATP8B4,AZU1,B2M,BST2,C3,CAT,CD55,CDA,CFD,CTSD,FABP5,FRMPD3,FTH1,GM2A,GMFG,GSN,HVCN1,IQGAP2,KRT1,LCN2,LGALS3,MME,PLAUR,PTX3,QPCT,SERPINB10,STOM,TNFRSF1B
Signaling by PTK6	6,48E-01	9,62E-02	1,342	BTC,CCND1,EREG,GPNMB,HBEGF
Kinesins	6,48E-01	9,62E-02	2,236	KIF1A,KIF21A,KIF26B,KIF3C,TUBB3
Neurotransmitter release cycle	6,46E-01	1,03E-01	1,000	APBA1,RIMS1,SLC1A3,SYN3
Dermatan Sulfate Biosynthesis (Late Stages)	6,46E-01	1,03E-01	0,000	CHST4,HS6ST2,HS6ST3,NDST4
BBSome Signaling Pathway	6,43E-01	7,21E-02	-0,539	ADGRB3,ADGRD1,ADGRG1,ADORA1,ADRB3,BDKRB1,BDNF,CALCRL,CXCL12,EDNRB,F2RL1,F2RL2,GLIS2,GPR68,GPR87,GPR88,GRM8,HCAR2,HRH1,HTR1D,HTR2A,HTR7,IFT27,LPAR2,MCHR1,MLNR,NPFFR2,P2RY14,P2RY2,PTGDR,PTGER4,PTGFR
Neurotransmitter uptake and metabolism In glial cells	6,42E-01	2,5E-01	#NUM!	SLC1A3
NGF processing	6,42E-01	2,5E-01	#NUM!	NGF
Galactose catabolism	6,42E-01	2,5E-01	#NUM!	GALE
Creatine-phosphate Biosynthesis	6,42E-01	2,5E-01	#NUM!	CKB
Pentose Phosphate Pathway (Oxidative Branch)	6,42E-01	2,5E-01	#NUM!	G6PD
Melatonin Degradation II	6,42E-01	2,5E-01	#NUM!	MAOB
dTMP De Novo Biosynthesis	6,42E-01	2,5E-01	#NUM!	TYMS
p75 NTR receptor-mediated signalling	6,38E-01	0.08	2,309	ARHGEF26,CIT,NET1,NFKBIA,NGF,NME1,SPHK2,STK26,STK32A,STK32B,TIAM1,TIAM2
Abacavir ADME	6,36E-01	9,09E-02	2,449	CIT,NME1,SPHK2,STK26,STK32A,STK32B
BMAL1:CLOCK,NPAS2 activates circadian gene expression	6,24E-01	1,11E-01	#NUM!	BMAL2,DBP,KLF15
Integrin signaling	6,24E-01	1,11E-01	#NUM!	APBB1IP,FN1,ITGB3
Platelet Adhesion to exposed collagen	6,18E-01	1,33E-01	#NUM!	ITGA10,ITGA2
FOXO-mediated transcription of cell cycle genes	6,18E-01	1,33E-01	#NUM!	CAV1,KLF4
Paracetamol ADME	6,18E-01	1,33E-01	#NUM!	ABCC4,GGT5
IL-6 Signaling	6,17E-01	8,13E-02	-2,530	FOS,IL1R1,IL1RAPL1,IL33,IL36G,IL6ST,JUN,NFKBIA,TNFRSF1B,VEGFA
p38 MAPK Signaling	0.6	8,18E-02	-2,121	CREB3L2,IL1R1,IL1RAPL1,IL33,IL36G,MAP4K1,RPS6KA5,TGFB3,TNFRSF1B
Communication between Innate and Adaptive Immune Cells	5,99E-01	8,82E-02	-2,449	B2M,IL33,IL36G,MR1,TNFSF13B,ZBTB12
Keratinization	5,97E-01	8,54E-02	0,378	DSC2,DSC3,KRT1,KRT8,PERP,PI3,PPL
Smooth Muscle Contraction	5,96E-01	9,76E-02	-1,000	CACNA1H,MYH11,MYL12B,TPM1
Xenobiotic Metabolism PXR Signaling Pathway	5,95E-01	7,91E-02	-0,302	ALDH1L1,ALDH5A1,CAT,CHST4,CITED2,GSTK1,HS6ST2,HS6ST3,MAOB,NDST4,PPARGC1A
Synaptogenesis Signaling Pathway	5,92E-01	7,31E-02	1,414	BDNF,BLK,CACNB2,CDH13,CDH2,CDH6,CNTNAP2,COMP,CREB3L2,EPHA4,EPHA5,EPHA6,GRIA4,GRM8,RELN,STXBP6,SYN3,SYT14,SYT17,SYT4,SYT5,TIAM1
Regulation of the Epithelial Mesenchymal Transition in Development Pathway	5,8E-01	8,43E-02	-1,134	GLIS2,LOX,S100A4,WNT10B,WNT11,WNT5B,WNT6
Metabolism of folate and pterines	5,77E-01	1,25E-01	#NUM!	ALDH1L1,MTHFD2
Formation of the nephric duct	5,77E-01	1,25E-01	#NUM!	NPNT,OSR1
Chondroitin Sulfate Biosynthesis (Late Stages)	5,72E-01	9,52E-02	0,000	CHST4,HS6ST2,HS6ST3,NDST4
Bladder Cancer Signaling	5,72E-01	8,04E-02	0,447	CCND1,FGF11,FGF14,FGF21,PDGFC,RPS6KA5,VEGFA,VEGFC,VEGFD
Oxytocin in Spinal Neurons Signaling Pathway	5,66E-01	1,03E-01	#NUM!	NPR1,NPR3,PRKG1
Superpathway of Melatonin Degradation	5,66E-01	1,03E-01	#NUM!	CYP1A1,CYP1B1,MAOB
Sertoli Cell-Sertoli Cell Junction Signaling	5,62E-01	7,39E-02	1,698	CDH13,CDH2,CDH6,COL4A3,CREB3L2,DLG1,IL1R1,IL1RAPL1,ITGA2,JUN,LAMB2,SPTBN1,SPTBN2,TGFB3,TIMP1,TNFRSF1B,TUBB3
Butyrophilin (BTN) family interactions	5,59E-01	0.2	#NUM!	PPL
Reelin signalling pathway	5,59E-01	0.2	#NUM!	RELN
Arsenate Detoxification I (Glutaredoxin)	5,59E-01	0.2	#NUM!	GLRX2
Arginine Biosynthesis IV	5,59E-01	0.2	#NUM!	OAT
Proline Biosynthesis II (from Arginine)	5,59E-01	0.2	#NUM!	OAT
Tetrahydrofolate Salvage from 5,10-methenyltetrahydrofolate	5,59E-01	0.2	#NUM!	MTHFD2
Glycerol Degradation I	5,59E-01	0.2	#NUM!	GPD2
Myo-inositol Biosynthesis	5,59E-01	0.2	#NUM!	ISYNA1
Arginine Degradation I (Arginase Pathway)	5,59E-01	0.2	#NUM!	OAT
Galactose Degradation I (Leloir Pathway)	5,59E-01	0.2	#NUM!	GALE
Glutamate Degradation III (via 4-aminobutyrate)	5,59E-01	0.2	#NUM!	ALDH5A1
Corticotropin Releasing Hormone Signaling	5,59E-01	7,75E-02	-0,707	BDNF,CACNA1H,CACNB2,CREB3L2,FOS,JUN,KRT1,NPR1,NPR3,NR4A1,VEGFA
B Cell Activating Factor Signaling	5,5E-01	9,3E-02	#NUM!	FOS,JUN,NFKBIA,TNFSF13B
FGF Signaling	5,49E-01	8,24E-02	-0,816	CREB3L2,FGF11,FGF14,FGF21,FGFR4,HGF,RPS6KA5
Regulation of the Epithelial-Mesenchymal Transition Pathway	5,48E-01	7,49E-02	#NUM!	CDH2,EGR1,FGF11,FGF14,FGF21,FGFR4,HGF,LOX,TGFB3,WNT10B,WNT11,WNT5B,WNT6,ZEB2
ISG15 antiviral mechanism	5,46E-01	8,45E-02	-1,633	EIF4E3,HERC5,MX1,NUP188,UBA7,UBE2L6
Hypoxia Signaling in the Cardiovascular System	5,46E-01	8,45E-02	#NUM!	CREB3L2,EDN1,JUN,NFKBIA,UBE2L6,VEGFA
GADD45 Signaling	5,46E-01	8,77E-02	0,447	ACVR1,ACVR2A,CCND1,CDK1,TGFB3
Regulation of lipid metabolism by PPARalpha	5,45E-01	7,89E-02	-0,333	AHR,AHRR,ANGPTL4,ANKRD1,CYP1A1,NR1H3,PPARGC1A,RORA,TIAM2
Synthesis, secretion, and deacylation of Ghrelin	5,4E-01	1,18E-01	#NUM!	KLF4,PLA2G7
Regulation of RUNX1 Expression and Activity	5,4E-01	1,18E-01	#NUM!	CCND1,RUNX1
Specification of the neural plate border	5,4E-01	1,18E-01	#NUM!	DLX5,TFAP2A
Sensory perception of taste	5,39E-01	0.1	#NUM!	CALHM3,KCNJ2,SCN2A
Role of RIG1-like Receptors in Antiviral Innate Immunity	5,39E-01	0.1	#NUM!	IFIH1,IRF7,NFKBIA
Cytotoxic T Lymphocyte-mediated Apoptosis of Target Cells	5,39E-01	0.1	#NUM!	B2M,MR1,ZBTB12
Neurovascular Coupling Signaling Pathway	5,37E-01	7,39E-02	0,535	ADORA1,CACNA1H,CACNB2,GABRB1,GRIA4,KCNJ2,KCNMB1,KNG1,NPR1,NPR3,PLA2G7,PRKG1,PTGER4,RYR3,SLC1A3
Xenobiotic Metabolism Signaling	5,35E-01	7,3E-02	#NUM!	AHR,AHRR,ALDH1L1,ALDH5A1,CAT,CHST4,CITED2,CYP1A1,CYP1B1,GCLC,GSTK1,HS6ST2,HS6ST3,MAOB,MGMT,NDST4,PPARGC1A
Cellular response to hypoxia	5,29E-01	8,33E-02	-1,633	CITED2,PSMB10,PSMB8,PSMB9,PSME2,VEGFA
Metabolism of polyamines	5,27E-01	8,62E-02	-1,342	ODC1,PSMB10,PSMB8,PSMB9,PSME2
Heparan Sulfate Biosynthesis (Late Stages)	5,27E-01	8,62E-02	0,447	CHST4,EXT1,HS6ST2,HS6ST3,NDST4
Macropinocytosis Signaling	5,13E-01	8,22E-02	#NUM!	HGF,ITGB3,ITGB8,NGF,PDGFB,PDGFC
TP53 Regulates Transcription of Cell Cycle Genes	5,08E-01	8,89E-02	-1,000	BAX,BTG2,CDK1,RGCC
GABA synthesis, release, reuptake and degradation	5,05E-01	1,11E-01	#NUM!	ALDH5A1,RIMS1
COPI-mediated anterograde transport	5,05E-01	7,95E-02	-0,378	ANK2,ANK3,CD55,DYNC1I1,SPTBN1,SPTBN2,TUBB3
RANK Signaling in Osteoclasts	5,05E-01	7,95E-02	-0,816	FOS,GSN,JUN,MITF,NFKBIA,TNFRSF11A,TNFSF11
Death Receptor Signaling	5,05E-01	7,95E-02	-1,890	NFKBIA,PARP14,PARP15,PARP3,PARP9,TNFRSF1B,TNFSF15
Colorectal Cancer Metastasis Signaling	4,93E-01	7,11E-02	-1,291	ARRB1,BAX,CCND1,FOS,GNA14,GRK3,IL6ST,JUN,PDGFC,PTGER4,TGFB3,VEGFA,VEGFC,VEGFD,WNT10B,WNT11,WNT5B,WNT6
mRNA Editing	4,93E-01	1,67E-01	#NUM!	ADARB1
Lipid particle organization	4,93E-01	1,67E-01	#NUM!	CIDEC
Prednisone ADME	4,93E-01	1,67E-01	#NUM!	HSD11B1
Role of Lipids/Lipid Rafts in the Pathogenesis of Influenza	4,93E-01	1,67E-01	#NUM!	IFNE
UDP-N-acetyl-D-glucosamine Biosynthesis II	4,93E-01	1,67E-01	#NUM!	GNPNAT1
Ketolysis	4,93E-01	1,67E-01	#NUM!	BDH1
Role of WNT/GSK-3β Signaling in the Pathogenesis of Influenza	4,92E-01	8,33E-02	-1,000	IFNE,WNT10B,WNT11,WNT5B,WNT6
Metabolism of steroid hormones	4,89E-01	9,38E-02	#NUM!	HSD11B1,SRD5A1,TSPO
iNOS Signaling	4,88E-01	8,7E-02	-2,000	FOS,IFNGR2,JUN,NFKBIA
IL-23 Signaling Pathway	4,88E-01	8,7E-02	1,000	NFKBIA,RORA,RUNX1,TNFSF11
Signaling by MET	4,83E-01	0.08	0,000	COL24A1,COL5A3,FN1,HGF,ITGA2,LAMB2
RHO GTPases Activate ROCKs	4,74E-01	1,05E-01	#NUM!	MYH11,MYL12B
Regulation of TLR by endogenous ligand	4,74E-01	1,05E-01	#NUM!	GSDME,S100A1
MHC class II antigen presentation	4,74E-01	7,62E-02	0,707	AP1S3,CTSD,DNM3,DYNC1I1,KIF3C,RILP,SPTBN2,TUBB3
Beta-catenin independent WNT signaling	4,72E-01	7,18E-02	1,897	CIT,NME1,PRKG1,PSMB10,PSMB8,PSMB9,PSME2,ROR1,SPHK2,STK26,STK32A,STK32B,WNT11,WNT5B
PFKFB4 Signaling Pathway	4,69E-01	8,51E-02	#NUM!	CREB3L2,PFKFB4,RPS6KA5,TGFB3
Apelin Adipocyte Signaling Pathway	4,68E-01	7,89E-02	-1,342	CAT,CLIC2,CP,GSTK1,MAPK15,PPARGC1A
MAPK targets/ Nuclear events mediated by MAP kinases	4,66E-01	9,09E-02	#NUM!	FOS,JUN,RPS6KA5
Transcriptional Regulation by NPAS4	4,66E-01	9,09E-02	#NUM!	BDNF,CDK5R1,FOS
ERBB Signaling	4,64E-01	7,69E-02	1,134	AREG,BTC,EREG,FOS,HBEGF,JUN,TGFA
Pancreatic Adenocarcinoma Signaling	4,6E-01	7,44E-02	1,134	CCND1,HBEGF,PDGFC,PLD5,TGFA,TGFB3,VEGFA,VEGFC,VEGFD
FXR/RXR Activation	4,6E-01	7,28E-02	0,302	FGFR4,GSTK1,IL11,IL33,IL36G,NR1H3,PPARGC1A,TGFB3,TNFSF11,TNFSF13B,TNFSF15
Inhibition of ARE-Mediated mRNA Degradation Pathway	4,6E-01	7,28E-02	-0,378	MAPK15,PSMB10,PSMB8,PSMB9,PSME2,TNFRSF1B,TNFSF11,TNFSF13B,TNFSF15,ZFP36,ZFP36L2
BAG2 Signaling Pathway	4,54E-01	7,79E-02	#NUM!	PRKN,PSMB10,PSMB8,PSMB9,PSME2,SIRT3
Amyloid Processing	4,51E-01	8,33E-02	#NUM!	CAPN5,CAPN8,CDK5R1,MARK1
Th1 and Th2 Activation Pathway	4,5E-01	7,3E-02	#NUM!	ACVR1,ACVR2A,BMPR2,IFNGR2,IL10RB,IL33,JUN,TGFBR3,TIMD4,TNFSF11
Xenobiotic Metabolism CAR Signaling Pathway	4,5E-01	7,3E-02	-0,333	ALDH1L1,ALDH5A1,CHST4,CITED2,CYP1A1,GSTK1,HS6ST2,HS6ST3,NDST4,PPARGC1A
Parkinson's Signaling Pathway	4,46E-01	6,95E-02	-0,471	ALDH1L1,ALDH5A1,CACNA1H,CACNB2,GRIA4,IL11,IL33,IL36G,MAOB,PPARGC1A,PRKN,SLC11A2,SLC40A1,TGFB3,TNFSF11,TNFSF13B,TNFSF15,TUBB3
SUMOylation of transcription factors	4,45E-01	0.1	#NUM!	MITF,TFAP2A
Interleukin-12 family signaling	4,45E-01	0.1	#NUM!	CRLF1,IL6ST
Erythrocytes take up oxygen and release carbon dioxide	4,39E-01	1,43E-01	#NUM!	CA2
STAT5 Activation	4,39E-01	1,43E-01	#NUM!	FLT3LG
NFE2L2 regulates pentose phosphate pathway genes	4,39E-01	1,43E-01	#NUM!	G6PD
Ceramide Biosynthesis	4,39E-01	1,43E-01	#NUM!	SPTLC3
Arginine Degradation VI (Arginase 2 Pathway)	4,39E-01	1,43E-01	#NUM!	OAT
Sphingomyelin Metabolism	4,39E-01	1,43E-01	#NUM!	SGMS2
Chondroitin Sulfate Biosynthesis	4,34E-01	8,16E-02	0,000	CHST4,HS6ST2,HS6ST3,NDST4
Heparan Sulfate Biosynthesis	4,29E-01	7,81E-02	0,447	CHST4,EXT1,HS6ST2,HS6ST3,NDST4
Interleukin-1 family signaling	4,28E-01	7,26E-02	-2,828	IL1R1,IL1RAPL1,IL33,IL36G,NFKBIA,PSMB10,PSMB8,PSMB9,PSME2
UVA-Induced MAPK Signaling	4,26E-01	7,45E-02	#NUM!	FOS,JUN,PARP14,PARP15,PARP3,PARP9,RPS6KA5
Adrenomedullin signaling pathway	4,26E-01	7,03E-02	-1,941	ADM,BAX,C3,CALCRL,FOS,GNA14,IL33,IL36G,MAPK15,NPR1,NPR3,PRKG1,TFAP2A
Notch Signaling	4,24E-01	8,57E-02	#NUM!	HES7,HEY1,MAML3
Ovarian Cancer Signaling	4,22E-01	7,1E-02	0,000	ARRB1,CCND1,EDN1,PDGFC,VEGFA,VEGFC,VEGFD,WNT10B,WNT11,WNT5B,WNT6
RHO GTPases activate PAKs	4,18E-01	9,52E-02	#NUM!	MYH11,MYL12B
Apoptotic execution phase	4,17E-01	0.08	0,000	GSN,SATB1,STK26,VIM
PD-1, PD-L1 cancer immunotherapy pathway	4,14E-01	7,5E-02	0,447	B2M,IFNGR2,MR1,TGFB3,TNFRSF1B,ZBTB12
Erythropoietin Signaling Pathway	4,12E-01	7,05E-02	0,302	CCND1,FOS,IL11,IL33,IL36G,JUN,NFKBIA,TGFB3,TNFSF11,TNFSF13B,TNFSF15
Coronavirus Pathogenesis Pathway	4,07E-01	6,98E-02	0,000	BAX,BST2,CCND1,FOS,IFNAR2,IRF7,IRF9,JUN,KNG1,NFKBIA,OAS2,ZC3HAV1
Formation of Fibrin Clot (Clotting Cascade)	4,05E-01	8,33E-02	#NUM!	KNG1,SERPING1,THBD
Binding and Uptake of Ligands by Scavenger Receptors	4,05E-01	8,33E-02	#NUM!	FTH1,MSR1,SAA1
TP53 Regulates Transcription of Cell Death Genes	4,05E-01	8,33E-02	#NUM!	BAX,IGFBP3,PERP
Role of Cytokines in Mediating Communication between Immune Cells	4,05E-01	8,33E-02	#NUM!	IL32,IL33,IL36G
Inhibition of Matrix Metalloproteases	4,05E-01	8,33E-02	#NUM!	ADAM12,TFPI2,TIMP1
GPER1 signaling	4,03E-01	7,29E-02	2,646	CIT,FN1,NME1,SPHK2,STK26,STK32A,STK32B
Regulation of Apoptosis	4,01E-01	7,84E-02	-2,000	PSMB10,PSMB8,PSMB9,PSME2
Dermatan Sulfate Biosynthesis	4,01E-01	7,84E-02	0,000	CHST4,HS6ST2,HS6ST3,NDST4
Histidine catabolism	3,94E-01	1,25E-01	#NUM!	CARNS1
DNA Damage Reversal	3,94E-01	1,25E-01	#NUM!	MGMT
Formation of intermediate mesoderm	3,94E-01	1,25E-01	#NUM!	OSR1
Histidine Degradation III	3,94E-01	1,25E-01	#NUM!	MTHFD2
Superoxide Radicals Degradation	3,94E-01	1,25E-01	#NUM!	CAT
Fertilization	3,93E-01	9,09E-02	#NUM!	CATSPERD,HVCN1
Role of JAK1, JAK2 and TYK2 in Interferon Signaling	3,93E-01	9,09E-02	#NUM!	IFNAR2,IFNGR2
Growth Hormone Signaling	3,87E-01	7,46E-02	-1,000	CEBPA,FOS,IGF2,IGFBP3,RPS6KA5
Carboxyterminal post-translational modifications of tubulin	3,86E-01	8,11E-02	#NUM!	TPGS1,TUBB3,VASH2
Assembly and cell surface presentation of NMDA receptors	3,86E-01	8,11E-02	#NUM!	APBA1,DLG1,TUBB3
PAK Signaling	3,84E-01	7,08E-02	1,000	ITGA10,ITGA2,ITGB3,ITGB8,MYL12B,PDGFB,PDGFC,PDGFRA
KEAP1-NFE2L2 pathway	3,82E-01	6,94E-02	0,632	CIT,NME1,PSMB10,PSMB8,PSMB9,PSME2,SPHK2,STK26,STK32A,STK32B
Signaling by Rho Family GTPases	3,79E-01	6,72E-02	-0,577	CDC42EP2,CDH13,CDH2,CDH6,CIT,EZR,FOS,GNA14,ITGA10,ITGA2,ITGB3,ITGB8,JUN,MYL12B,SEPTIN12,STMN1,VIM
Gαi Signaling	3,78E-01	6,98E-02	-0,378	ADORA1,CAV1,GNA14,GRM8,HCAR2,HTR1D,NPR3,P2RY14,RGS4
Mitochondrial Division Signaling Pathway	3,77E-01	6,88E-02	-2,111	BAX,CACNA1H,CACNB2,CDK1,GNA14,HGF,PDGFC,TNFRSF1B,VEGFA,VEGFC,VEGFD
PEDF Signaling	3,77E-01	7,23E-02	-0,447	ARHGAP22,BDNF,DOCK3,NFKBIA,NGF,SERPINF1
IL-7 Signaling Pathway	3,74E-01	7,35E-02	1,342	BAX,CCND1,HGF,JUN,SLC2A1
Adrenergic Receptor Signaling Pathway (Enhanced)	3,73E-01	6,82E-02	0,577	ADRB3,BDNF,CACNA1H,CACNB2,IL11,IL33,IL36G,MAOB,TGFB3,TNFSF11,TNFSF13B,TNFSF15
Pyroptosis	3,7E-01	8,7E-02	#NUM!	BAX,GSDME
Tumoricidal Function of Hepatic Natural Killer Cells	3,7E-01	8,7E-02	#NUM!	BAX,LYVE1
IL-17A Signaling in Gastric Cells	3,7E-01	8,7E-02	#NUM!	FOS,JUN
Apelin Cardiac Fibroblast Signaling Pathway	3,7E-01	8,7E-02	#NUM!	CCN2,TGFB3
Gα12/13 Signaling	3,69E-01	6,92E-02	-1,890	CDH13,CDH2,CDH6,F2RL1,F2RL2,JUN,LPAR2,MYL12B,NFKBIA
Regulation of TP53 Expression and Degradation	3,68E-01	7,89E-02	#NUM!	CDK1,PRDM1,PRR5L
Pyrimidine Ribonucleotides Interconversion	3,68E-01	7,89E-02	#NUM!	AK1,CMPK2,NME1
Costimulation by the CD28 family	3,64E-01	6,96E-02	2,121	CIT,NME1,PRR5L,SPHK2,STK26,STK32A,STK32B,TNFRSF14
Gαs Signaling	3,64E-01	6,96E-02	0,447	ADRB3,CREB3L2,GNA14,HCAR2,HTR7,PTGDR,PTGER4,RYR3
Maturity Onset Diabetes of Young (MODY) Signaling	3,61E-01	7,25E-02	#NUM!	APOD,APOL6,BLK,CACNB2,UCP2
ERK5 Signaling	3,61E-01	7,25E-02	-2,000	CREB3L2,FOS,IL6ST,NGF,RPS6KA5
RAC Signaling	3,6E-01	6,87E-02	1,633	CDK5R1,IQGAP2,ITGA10,ITGA2,ITGB3,ITGB8,JUN,SH3RF1,TIAM1
Calcium-induced T Lymphocyte Apoptosis	3,56E-01	7,41E-02	#NUM!	ATP2A1,ATP2A3,NR4A1,ORAI1
FAT10 Signaling Pathway	3,56E-01	7,41E-02	#NUM!	PSMB10,PSMB8,PSMB9,PSME2
Creatine metabolism	3,55E-01	1,11E-01	#NUM!	CKB
Ketone body metabolism	3,55E-01	1,11E-01	#NUM!	BDH1
RUNX1 and FOXP3 control the development of regulatory T lymphocytes (Tregs)	3,55E-01	1,11E-01	#NUM!	RUNX1
OAS antiviral response	3,55E-01	1,11E-01	#NUM!	OAS2
RHOBTB3 ATPase cycle	3,55E-01	1,11E-01	#NUM!	HTR7
Serine biosynthesis	3,55E-01	1,11E-01	#NUM!	SERINC2
Formation of the posterior neural plate	3,55E-01	1,11E-01	#NUM!	ZEB2
Androgen Biosynthesis	3,55E-01	1,11E-01	#NUM!	SRD5A1
Ketogenesis	3,55E-01	1,11E-01	#NUM!	BDH1
Glycogen Degradation II	3,55E-01	1,11E-01	#NUM!	PGM5
Citrulline Biosynthesis	3,55E-01	1,11E-01	#NUM!	OAT
GDP-glucose Biosynthesis	3,55E-01	1,11E-01	#NUM!	PGM5
Folate Transformations I	3,55E-01	1,11E-01	#NUM!	MTHFD2
Role of IL-17F in Allergic Inflammatory Airway Diseases	3,52E-01	7,69E-02	#NUM!	CREB3L2,IL11,RPS6KA5
SPINK1 Pancreatic Cancer Pathway	3,52E-01	7,69E-02	#NUM!	CPA6,F2RL1,KLK1
Pyroptosis Signaling Pathway	3,49E-01	7,14E-02	-0,447	BAX,GSDME,IL1R1,PTGER4,TNFRSF1B
Immunogenic Cell Death Signaling Pathway	3,49E-01	7,14E-02	-2,236	BAX,IFNAR2,IFNGR2,P2RY2,TNFRSF1B
Plasma lipoprotein assembly, remodeling, and clearance	3,49E-01	7,14E-02	-0,447	ANGPTL4,CIDEC,FGF21,MYLIP,NR1H3
trans-Golgi Network Vesicle Budding	3,49E-01	7,14E-02	-0,447	AP1S3,ARRB1,FTH1,SORT1,TFRC
Activation of kainate receptors upon glutamate binding	3,48E-01	8,33E-02	#NUM!	DLG1,GRIK3
Melatonin Degradation I	3,48E-01	8,33E-02	#NUM!	CYP1A1,CYP1B1
Estrogen Biosynthesis	3,48E-01	8,33E-02	#NUM!	CYP1A1,CYP1B1
RHOA Signaling	3,45E-01	6,84E-02	-1,134	ARHGAP6,CDC42EP2,CIT,DLC1,EZR,LPAR2,MYL12B,SEPTIN12
Sensory processing of sound by outer hair cells of the cochlea	3,42E-01	7,27E-02	-1,000	EZR,GSN,KCNMB1,SPTBN1
CTLA4 Signaling in Cytotoxic T Lymphocytes	3,37E-01	6,67E-02	1,508	AHR,AP1S3,B2M,BLK,FOS,ITGA2,JUN,MR1,PLD5,TGFB3,ZBTB12
DAG and IP3 signaling	3,36E-01	7,5E-02	#NUM!	PDE1A,PDE1B,PDE1C
Transcriptional regulation of granulopoiesis	3,36E-01	7,5E-02	#NUM!	CEBPA,RUNX1,TAL1
MIF Regulation of Innate Immunity	3,36E-01	7,5E-02	#NUM!	FOS,JUN,NFKBIA
OX40 Signaling Pathway	3,36E-01	7,5E-02	#NUM!	B2M,JUN,NFKBIA
Transport of inorganic cations/anions and amino acids/oligopeptides	3,3E-01	6,8E-02	-0,378	SLC15A3,SLC1A3,SLC24A2,SLC26A11,SLC43A2,SLC8A2,SLC9A9
RHO GTPases activate IQGAPs	3,28E-01	0.08	#NUM!	IQGAP2,TUBB3
NAP1L1 Transcription Regulation Signaling Pathway	3,25E-01	6,94E-02	1,342	BAX,CCND1,JUN,NFKBIA,TUBB3
Acute Myeloid Leukemia Signaling	3,22E-01	6,82E-02	0,000	CCND1,CEBPA,FLT3LG,KITLG,PIM2,RUNX1
Peptide hormone biosynthesis	3,22E-01	0.1	#NUM!	INHBA
POU5F1 (OCT4), SOX2, NANOG repress genes related to differentiation	3,22E-01	0.1	#NUM!	DKK1
Caspase activation via Dependence Receptors in the absence of ligand	3,22E-01	0.1	#NUM!	UNC5A
NFE2L2 regulating tumorigenic genes	3,22E-01	0.1	#NUM!	AREG
Formation of the anterior neural plate	3,22E-01	0.1	#NUM!	ZEB2
Glucose and Glucose-1-phosphate Degradation	3,22E-01	0.1	#NUM!	PGM5
Pentose Phosphate Pathway	3,22E-01	0.1	#NUM!	G6PD
Pyrimidine Ribonucleotides De Novo Biosynthesis	3,2E-01	7,32E-02	#NUM!	AK1,CMPK2,NME1
Calcium Signaling	3,2E-01	6,53E-02	0,000	ATP2A1,ATP2A3,CACNA1H,CACNB2,CHRNE,CREB3L2,GRIA4,MYH11,MYO1H,RYR3,SLC8A2,TNNI1,TPM1
Estrogen-Dependent Breast Cancer Signaling	3,14E-01	6,85E-02	-1,000	CCND1,CREB3L2,ESR1,FOS,JUN
Antimicrobial peptides	3,09E-01	7,69E-02	#NUM!	LCN2,PI3
Miscellaneous transport and binding events	3,09E-01	7,69E-02	#NUM!	LRRC8D,NIPAL1
RHO GTPases activate PKNs	3,09E-01	7,69E-02	#NUM!	MYH11,MYL12B
Dendritic Cell Maturation	3,09E-01	6,54E-02	-3,000	B2M,COL5A3,CREB3L2,IL32,IL33,IL36G,MR1,NFKBIA,TNFRSF1B,ZBTB12
NR1H2 and NR1H3-mediated signaling	3,06E-01	7,14E-02	#NUM!	APOD,MYLIP,NR1H3
April Mediated Signaling	3,06E-01	7,14E-02	#NUM!	FOS,JUN,NFKBIA
NIK-->noncanonical NF-kB signaling	3,04E-01	6,9E-02	-2,000	PSMB10,PSMB8,PSMB9,PSME2
UFMylation Signaling Pathway	3,04E-01	6,9E-02	0,000	CCND1,EIF4E3,ESR1,NR1H3
Semaphorin Signaling in Neurons	3,04E-01	6,9E-02	#NUM!	CRMP1,PLXNA2,SEMA3A,SEMA7A
Remodeling of Epithelial Adherens Junctions	3,04E-01	6,9E-02	#NUM!	DNM3,HGF,NME1,TUBB3
Thyroid Cancer Signaling	3,04E-01	6,76E-02	-0,447	BDNF,CCND1,FOS,JUN,NGF
Toll-like Receptor Signaling	3,04E-01	6,76E-02	-2,000	FOS,IL33,IL36G,JUN,NFKBIA
EPH-Ephrin signaling	3,03E-01	6,67E-02	-0,816	EPHA4,EPHA5,EPHA6,MYH11,MYL12B,TIAM1
Opioid Signaling Pathway	2,94E-01	6,37E-02	-1,807	ARRB1,BLK,CACNA1H,CACNB2,CREB3L2,FOS,GNA14,GRK3,MAPK15,NFKBIA,PDE1A,PDE1B,PDE1C,RGS20,RGS4,RPS6KA5,RYR3
IL-12 Signaling and Production in Macrophages	2,94E-01	6,42E-02	0,577	APOD,C3,CEBPA,FOS,IFIH1,IL10RB,IL6ST,JUN,SPHK2,TGFB3,TNFRSF11A,TNFSF11
PI3K/AKT Signaling	2,94E-01	6,42E-02	1,000	CCND1,IL10RB,IL13RA2,IL1R1,IL31RA,IL6ST,ITGA10,ITGA2,ITGB3,ITGB8,NFKBIA,SYNJ1
Phagosome Maturation	2,94E-01	6,5E-02	#NUM!	B2M,CTSD,DYNC1I1,MR1,PRDX2,RILP,TUBB3,ZBTB12
Neuroprotective Role of THOP1 in Alzheimer's Disease	2,93E-01	6,59E-02	#NUM!	C1R,CFD,FAP,KLK1,KNG1,MME
Erythrocytes take up carbon dioxide and release oxygen	2,93E-01	9,09E-02	#NUM!	CA2
Platelet Aggregation (Plug Formation)	2,93E-01	9,09E-02	#NUM!	THPO
Phenylalanine and tyrosine metabolism	2,93E-01	9,09E-02	#NUM!	KYAT1
Specification of primordial germ cells	2,93E-01	9,09E-02	#NUM!	PRDM1
Glycogen Degradation III	2,93E-01	9,09E-02	#NUM!	PGM5
Methylglyoxal Degradation III	2,93E-01	9,09E-02	#NUM!	PTGR1
Neurotrophin/TRK Signaling	2,93E-01	6,67E-02	-1,000	BDNF,CREB3L2,FOS,JUN,NGF
Dilated Cardiomyopathy Signaling Pathway	2,87E-01	6,43E-02	-1,633	BAX,CACNA1H,CACNB2,CNN1,DSC2,MYH11,MYO1H,TNNI1,TPM1
NAFLD Signaling Pathway	2,82E-01	6,34E-02	-1,941	BAX,FOS,IL11,IL33,IL36G,JUN,NR1H3,PPARGC1A,TGFB3,TNFRSF1B,TNFSF11,TNFSF13B,TNFSF15
Signaling by the B Cell Receptor (BCR)	2,77E-01	6,42E-02	-2,646	BLK,NFKBIA,ORAI1,PSMB10,PSMB8,PSMB9,PSME2
Glutamate Receptor Signaling	2,71E-01	6,56E-02	#NUM!	GRIA4,GRIK3,GRM8,SLC1A3
Th2 Pathway	2,69E-01	6,36E-02	-0,816	ACVR1,ACVR2A,BMPR2,IL33,JUN,TGFBR3,TIMD4
Presynaptic depolarization and calcium channel opening	2,68E-01	8,33E-02	#NUM!	CACNB2
Vitamin D (calciferol) metabolism	2,68E-01	8,33E-02	#NUM!	CYP24A1
Synthesis of Prostaglandins (PG) and Thromboxanes (TX)	2,68E-01	8,33E-02	#NUM!	HPGD
POU5F1 (OCT4), SOX2, NANOG activate genes related to proliferation	2,68E-01	8,33E-02	#NUM!	SALL4
Mitochondrial calcium ion transport	2,68E-01	8,33E-02	#NUM!	MCUB
Transcriptional regulation of testis differentiation	2,68E-01	8,33E-02	#NUM!	SOX9
Leukotriene Biosynthesis	2,68E-01	8,33E-02	#NUM!	GGT5
CDK5 Signaling	2,61E-01	6,31E-02	0,000	BDNF,CABLES1,CDK5R1,EGR1,ITGA2,MAPK15,NGF
Nicotinate metabolism	2,6E-01	6,9E-02	#NUM!	PARP14,PARP9
Signaling by NOTCH3	2,55E-01	6,52E-02	#NUM!	HEY1,MAML3,PLXND1
Heme signaling	2,55E-01	6,52E-02	#NUM!	CRTC1,PPARGC1A,RORA
Inositol phosphate metabolism	2,55E-01	6,52E-02	#NUM!	INPP4B,ISYNA1,SYNJ1
MYC Mediated Apoptosis Signaling	2,55E-01	6,52E-02	#NUM!	ADRB3,BAX,TNFRSF1B
Hedgehog ligand biogenesis	2,5E-01	6,35E-02	-2,000	PSMB10,PSMB8,PSMB9,PSME2
Signaling by ALK	2,45E-01	6,67E-02	#NUM!	ALKAL1,PRDM1
Cargo concentration in the ER	2,45E-01	6,67E-02	#NUM!	AREG,TGFA
Transcriptional regulation of brown and beige adipocyte differentiation	2,45E-01	6,67E-02	#NUM!	BMP7,PPARGC1A
Sonic Hedgehog Signaling	2,45E-01	6,67E-02	#NUM!	CDK1,GLIS2
Acetylcholine binding and downstream events	2,45E-01	7,69E-02	#NUM!	CHRNE
SUMOylation of immune response proteins	2,45E-01	7,69E-02	#NUM!	NFKBIA
Pentose phosphate pathway	2,45E-01	7,69E-02	#NUM!	G6PD
Pregnenolone Biosynthesis	2,45E-01	7,69E-02	#NUM!	MICAL2
HSP90 chaperone cycle for steroid hormone receptors in the presence of ligand	2,43E-01	6,38E-02	#NUM!	DYNC1I1,PGR,TUBB3
nNOS Signaling in Skeletal Muscle Cells	2,43E-01	6,38E-02	#NUM!	CACNA1H,CACNB2,RYR3
Glutamate binding, activation of AMPA receptors and synaptic plasticity	2,32E-01	6,45E-02	#NUM!	DLG1,GRIA4
Metabolism of nitric oxide: NOS3 activation and regulation	2,25E-01	7,14E-02	#NUM!	CAV1
YAP1- and WWTR1 (TAZ)-stimulated gene expression	2,25E-01	7,14E-02	#NUM!	CCN2
Rap1 signalling	2,25E-01	7,14E-02	#NUM!	PRKG1
LGI-ADAM interactions	2,25E-01	7,14E-02	#NUM!	ADAM23
Mitotic Telophase/Cytokinesis	2,25E-01	7,14E-02	#NUM!	PTGER4
Tryptophan catabolism	2,25E-01	7,14E-02	#NUM!	KYAT1
Response of EIF2AK1 (HRI) to heme deficiency	2,25E-01	7,14E-02	#NUM!	ATF5
Fatty Acid Activation	2,25E-01	7,14E-02	#NUM!	ACSL5
Choline Biosynthesis III	2,25E-01	7,14E-02	#NUM!	PLD5
Phenylalanine Degradation IV (Mammalian, via Side Chain)	2,25E-01	7,14E-02	#NUM!	MAOB
Colanic Acid Building Blocks Biosynthesis	2,25E-01	7,14E-02	#NUM!	GALE
Histidine Degradation VI	2,25E-01	7,14E-02	#NUM!	MICAL2
Digestion	2,07E-01	6,67E-02	#NUM!	PIR
Processing of SMDT1	2,07E-01	6,67E-02	#NUM!	MCUB
Superpathway of Citrulline Metabolism	2,07E-01	6,67E-02	#NUM!	OAT
Glutathione-mediated Detoxification	2,07E-01	6,67E-02	#NUM!	GSTK1
Superpathway of Geranylgeranyldiphosphate Biosynthesis I (via Mevalonate)	2,07E-01	6,67E-02	#NUM!	FNTB
Mitotic Prometaphase	0	2,7E-02	1,342	CDK1,DYNC1I1,NCAPD2,NINL,TUBB3
PTEN Regulation	0	5,11E-02	-1,890	EGR1,JUN,PSMB10,PSMB8,PSMB9,PSME2,SALL4
Cell Cycle Checkpoints	0	2,42E-02	-1,633	CDK1,DYNC1I1,PSMB10,PSMB8,PSMB9,PSME2
Oxytocin in Brain Signaling Pathway	0	2,79E-02	-1,000	ADCYAP1,CACNA1H,CACNB2,CREB3L2,PLA2G7
Oxytocin Signaling Pathway	0	4,67E-02	-1,508	ARRB1,CACNB2,CREB3L2,FOS,MAPK15,MYH11,MYO1H,NPR1,NPR3,PRKG1,PTGFR,TNFSF11
IL-13 Signaling Pathway	0	5,88E-02	-0,816	BLK,HBEGF,IL13RA2,IL33,JUN,TGFB3
MicroRNA Biogenesis Signaling Pathway	0	5,88E-02	1,265	BMP6,DROSHA,ESR1,ESR2,HGF,NUP188,PDGFB,TGFA,TGFB3,VEGFA
Glucocorticoid Receptor Signaling	0	4,94E-02	#NUM!	B2M,CAV1,CEBPA,ESR1,FOS,IFNE,IL10RB,IL13RA2,IL1R1,IL31RA,IL6ST,JUN,KRT1,KRT8,MR1,NFKBIA,PGR,RARG,RPS6KA5,TGFB3,VCAM1,ZBTB12
Natural Killer Cell Signaling	0	1,27E-02	#NUM!	B2M,COL5A3
Neutrophil Extracellular Trap Signaling Pathway	0	5,56E-02	-0,728	BLK,COL12A1,COL13A1,COL15A1,COL21A1,COL24A1,COL4A3,COL4A4,COL4A5,COL5A3,COL8A1,COL8A2,IFNE,ITGA2,ORAI1,PLA2G7,SLC2A1,TSPO
Leukocyte Extravasation Signaling	0	4,42E-02	-1,414	ARHGAP6,CXCL12,DLC1,EZR,ITGA2,THY1,TIMP1,VCAM1
Synaptic Long Term Potentiation	0	3,17E-02	#NUM!	CREB3L2,GNA14,GRIA4,GRM8
Fc Epsilon RI Signaling	0	9,01E-03	#NUM!	SYNJ1
Synaptic Long Term Depression	0	5,52E-02	-0,632	CACNA1H,CACNB2,GNA14,GRIA4,GRM8,NPR1,NPR3,PLA2G7,PRKG1,RYR3
Huntington's Disease Signaling	0	5,77E-02	-0,707	BAX,BDNF,CAPN5,CAPN8,CDK5R1,CREB3L2,CTSD,DNM3,GNA14,JUN,NGF,PSMB10,PSMB8,PSMB9,PSME2
Chaperone Mediated Autophagy Signaling Pathway	0	4,59E-02	-0,333	CCND1,MLLT11,NFKBIA,PRR5L,PSMB10,PSMB8,PSMB9,PSME2,RILP,SIRT3
IL-33 Signaling Pathway	0	5,41E-02	-0,707	AREG,CREB3L2,FOS,IL33,IL36G,JUN,NFKBIA,VCAM1
WNK Renal Signaling Pathway	0	5,15E-02	-1,000	LRRC8D,NPR3,OSR1,PRKN,RPS6KA5
Acetylcholine Receptor Signaling Pathway	0	3,83E-02	0,378	ADAM19,CACNA1H,CACNB2,CHRNE,CREB3L2,GNA14,KCNJ2
GABAergic Receptor Signaling Pathway (Enhanced)	0	3,91E-02	1,342	ALDH5A1,CACNA1H,CACNB2,CNTNAP2,GABRB1
Glutaminergic Receptor Signaling Pathway (Enhanced)	0	4,56E-02	0,832	BDNF,CACNA1H,CACNB2,CREB3L2,DGKI,GABRB1,GRIA4,GRIK3,GRM8,PLA2G7,PLD5,SCN2A,SLC1A3,TGFB3
Orexin Signaling Pathway	0	2,31E-02	-1,342	CACNA1H,CACNB2,KCNK1,PPARGC1A,SLC8A2
Sertoli Cell-Germ Cell Junction Signaling Pathway (Enhanced)	0	4,48E-02	-0,632	CDH2,FOS,IL1R1,IL1RAPL1,ITGA2,JUN,LAMB2,PRKG1,TGFB3,TNFRSF1B
NRF2-mediated Oxidative Stress Response	0	6,21E-02	-2,121	ABCC4,AOX1,CAT,CYP1A1,DNAJB8,EPHX1,FOS,FTH1,GCLC,GSTK1,JUN
p53 Signaling	0	4,35E-02	#NUM!	BAX,CCND1,JUN,PERP
Intrinsic Pathway for Apoptosis	0	4,26E-02	#NUM!	BAX,GSDME
PI3K Cascade	0	4,55E-02	#NUM!	FGFR4,FLT3LG
Signaling by Insulin receptor	0	2,7E-02	#NUM!	CTSD
Opioid Signalling	0	4,88E-02	-2,000	GNA14,PDE1A,PDE1B,PDE1C
Effects of PIP2 hydrolysis	0	3,7E-02	#NUM!	DGKI
Signaling by NODAL	0	5,26E-02	#NUM!	ACVR2A
Meiotic synapsis	0	2,33E-02	#NUM!	SYNE2
Signaling by ERBB2	0	6,12E-02	#NUM!	BTC,EREG,HBEGF
Interleukin-7 signaling	0	4,55E-02	#NUM!	HGF
Potassium Channels	0	5,32E-02	0,447	KCND3,KCNJ2,KCNK1,KCNMB1,KCNQ5
Circadian Clock	0	5,45E-02	#NUM!	CRTC1,PPARGC1A,RORA
RORA activates gene expression	0	5,56E-02	#NUM!	RORA
Signaling by SCF-KIT	0	2,38E-02	#NUM!	KITLG
Translocation of SLC2A4 (GLUT4) to the plasma membrane	0	3,23E-02	#NUM!	RALGAPA2,TUBB3
Glycerophospholipid biosynthesis	0	2,48E-02	#NUM!	DGAT2,GPD2,MBOAT2
PI Metabolism	0	3,7E-02	#NUM!	INPP4B,PLEKHA5,SYNJ1
Phase II - Conjugation of compounds	0	4,62E-02	#NUM!	GCLC,GGT5,GSTK1
Telomere Maintenance	0	1,39E-02	#NUM!	STN1
Gap junction trafficking and regulation	0	2,38E-02	#NUM!	TUBB3
Mitochondrial biogenesis	0	0.05	#NUM!	CRTC1,PPARGC1A,SIRT3
Activation of Matrix Metalloproteinases	0	4,17E-02	#NUM!	TIMP1
Sulfur amino acid metabolism	0	0.04	#NUM!	TST
Integration of energy metabolism	0	4,12E-02	-1,000	CACNB2,GNA14,SLC2A1,SYT5
MyD88:MAL(TIRAP) cascade initiated on plasma membrane	0	2,44E-02	#NUM!	S100A1
Toll-like Receptor Cascades	0	3,33E-02	#NUM!	DNM3
MyD88-independent TLR4 cascade	0	2,78E-02	#NUM!	IRF7
Toll Like Receptor 3 (TLR3) Cascade	0	3,23E-02	#NUM!	IRF7
Cytosolic sensors of pathogen-associated DNA	0	3,45E-02	#NUM!	IRF7,NFKBIA
Regulation of beta-cell development	0	2,56E-02	#NUM!	MAML3
Signaling by NTRK1 (TRKA)	0	0.05	0,000	ADCYAP1,DNM3,NGF,RPS6KA5
Bile acid and bile salt metabolism	0	2,7E-02	#NUM!	OSBPL3
Signaling by VEGF	0	5,77E-02	0,000	CAV1,ITGB3,PRR5L,VEGFA,VEGFC,VEGFD
Metabolism of non-coding RNA	0	0.02	#NUM!	NUP188
Degradation of beta-catenin by the destruction complex	0	4,6E-02	-2,000	PSMB10,PSMB8,PSMB9,PSME2
Metabolism of water-soluble vitamins and cofactors	0	5,41E-02	1,000	AOX1,ENPP1,SLC19A3,SLC2A1
Signaling by NOTCH1	0	5,56E-02	-1,000	ARRB1,DNER,HEY1,MAML3
Signaling by NOTCH2	0	3,33E-02	#NUM!	MAML3
Immunoregulatory interactions between a Lymphoid and a non-Lymphoid cell	0	6,25E-02	-1,342	B2M,C3,CD81,ITGA2,VCAM1
TCF dependent signaling in response to WNT	0	6,18E-02	-1,508	CAV1,DACT1,DKK1,PSMB10,PSMB8,PSMB9,PSME2,RSPO1,RSPO3,SOX13,SOX9
TCR signaling	0	5,71E-02	-1,633	EVL,NFKBIA,PSMB10,PSMB8,PSMB9,PSME2
Cell surface interactions at the vascular wall	0	6,19E-02	0,378	ATP1B1,CAV1,FN1,ITGA2,ITGB3,SDC4,THBD
Signaling by Hippo	0	0.05	#NUM!	AMOT
Fcgamma receptor (FCGR) dependent phagocytosis	0	2,38E-02	#NUM!	BLK,PLPP4
Generic Transcription Pathway	0	3,96E-02	-2,111	ESR1,ESR2,MAML3,NR1H3,NR2F1,NR4A1,PGR,RARG,RORA,ZNF704,ZNF804B
RNA Polymerase II Transcription	0	7,19E-03	#NUM!	THOC6
COPII-mediated vesicle transport	0	5,88E-02	2,000	ANKRD44,AREG,SEC16B,TGFA
Asparagine N-linked glycosylation	0	3,36E-02	1,000	FUT8,GNPNAT1,RENBP,ST6GAL1
Gene Silencing by RNA	0	3,49E-02	#NUM!	DDX4,DROSHA,NUP188
DAP12 interactions	0	3,03E-02	#NUM!	B2M
Visual phototransduction	0	1,89E-02	#NUM!	FNTB
Signaling by Type 1 Insulin-like Growth Factor 1 Receptor (IGF1R)	0	5,88E-02	#NUM!	IGF2
Fc epsilon receptor (FCERI) signaling	0	5,3E-02	#NUM!	FOS,JUN,NFKBIA,PSMB10,PSMB8,PSMB9,PSME2
Mitotic Metaphase and Anaphase	0	3,69E-02	-1,414	CDK1,DYNC1I1,NUP188,PSMB10,PSMB8,PSMB9,PSME2,TUBB3
Oxidative Stress Induced Senescence	0	5,56E-02	-1,000	CDKN2C,FOS,JUN,TNIK
Senescence-Associated Secretory Phenotype (SASP)	0	5,08E-02	#NUM!	CDKN2C,FOS,JUN
Oncogene Induced Senescence	0	3,33E-02	#NUM!	CDKN2C
SUMOylation of DNA damage response and repair proteins	0	2,67E-02	#NUM!	NUP188,SP100
SUMOylation of ubiquitinylation proteins	0	2,7E-02	#NUM!	NUP188
Detoxification of Reactive Oxygen Species	0	6,06E-02	#NUM!	CAT,PRDX2
Cellular response to heat stress	0	3,3E-02	#NUM!	CRYBA4,HSPA12B,NUP188
Nephrin family interactions	0	4,55E-02	#NUM!	SPTBN1
Signaling by ROBO receptors	0	0.05	-1,667	COL4A5,CXCL12,EVL,NELL2,PSMB10,PSMB8,PSMB9,PSME2,ROBO1,SLIT3
Unfolded Protein Response (UPR)	0	5,56E-02	#NUM!	CREB3L2
SUMOylation of transcription cofactors	0	2,27E-02	#NUM!	PPARGC1A
Peroxisomal lipid metabolism	0	3,57E-02	#NUM!	ACBD4
Protein folding	0	2,41E-02	#NUM!	GNA14,TUBB3
Signal amplification	0	3,85E-02	#NUM!	GNA14
Incretin synthesis, secretion, and inactivation	0	0.05	#NUM!	GRP
SUMOylation of SUMOylation proteins	0	2,94E-02	#NUM!	NUP188
G alpha (12/13) signalling events	0	5,56E-02	2,000	ARHGEF26,NET1,TIAM1,TIAM2
G alpha (z) signalling events	0	4,88E-02	#NUM!	RGS20,RGS4
Class C/3 (Metabotropic glutamate/pheromone receptors)	0	4,76E-02	#NUM!	GRM8
Transport of vitamins, nucleosides, and related molecules	0	0.05	#NUM!	APOD,SLC29A1
Sphingolipid metabolism	0	5,66E-02	#NUM!	FUT1,GM2A,SGMS2,SPHK2,SPTLC3,ST3GAL2
Activation of NMDA receptors and postsynaptic events	0	3,95E-02	#NUM!	DLG1,GRIA4,TUBB3
TAK1-dependent IKK and NF-kappa-B activation	0	4,76E-02	#NUM!	NFKBIA,SAA1
Cell junction organization	0	4,6E-02	2,000	CDH13,CDH2,CDH6,SDK2
Regulation of mRNA stability by proteins that bind AU-rich elements	0	5,75E-02	-2,236	PSMB10,PSMB8,PSMB9,PSME2,ZFP36
Interleukin-2 family signaling	0	2,38E-02	#NUM!	SYNJ1
Mitotic G2-G2/M phases	0	4,35E-02	-1,414	CDK1,NINL,PHLDA1,PSMB10,PSMB8,PSMB9,PSME2,TUBB3
Regulation of mitotic cell cycle	0	5,95E-02	-2,236	CDK1,PSMB10,PSMB8,PSMB9,PSME2
SUMOylation of chromatin organization proteins	0	3,57E-02	#NUM!	NUP188,SATB1
SUMOylation of RNA binding proteins	0	2,17E-02	#NUM!	NUP188
SUMOylation of DNA replication proteins	0	2,22E-02	#NUM!	NUP188
Interleukin-3, Interleukin-5 and GM-CSF signaling	0	0.02	#NUM!	SYNJ1
Mitophagy	0	2,94E-02	#NUM!	PRKN
RIPK1-mediated regulated necrosis	0	3,57E-02	#NUM!	PRKN
Hedgehog 'off' state	0	4,63E-02	-2,000	PSMB10,PSMB8,PSMB9,PSME2,TUBB3
Activation of anterior HOX genes in hindbrain during early embryogenesis	0	5,88E-02	-2,000	EGR2,HOXD3,JUN,RARG
Cilium Assembly	0	4,74E-02	0,333	CDK1,DYNLT2B,FBF1,IFT27,KIF3C,MCHR1,NINL,NPHP1,TUBB3
C-type lectin receptors (CLRs)	0	4,76E-02	-2,449	NFKBIA,PSMB10,PSMB8,PSMB9,PSME2,RPS6KA5
TP53 Regulates Metabolic Genes	0	3,95E-02	#NUM!	G6PD,HIGD1C,PRDX2
Signaling by FGFR1	0	0.02	#NUM!	TGFBR3
Signaling by FGFR3	0	2,56E-02	#NUM!	GALNT3
Signaling by FGFR4	0	2,5E-02	#NUM!	FGFR4
RHO GTPases Activate WASPs and WAVEs	0	2,38E-02	#NUM!	BLK
RHO GTPases Activate Formins	0	0.04	1,342	DYNC1I1,EVL,FMNL1,FMNL2,TUBB3
Deubiquitination	0	4,94E-02	-2,887	ARRB1,CDK1,ESR1,IFIH1,IL33,INO80C,NFKBIA,PRKN,PSMB10,PSMB8,PSMB9,PSME2
HDR through Homologous Recombination (HRR) or Single Strand Annealing (SSA)	0	1,98E-02	#NUM!	FIGNL1,TIPIN
Nucleotide Excision Repair	0	9,71E-03	#NUM!	INO80C
Neurexins and neuroligins	0	1,79E-02	#NUM!	APBA1
TP53 Regulates Transcription of DNA Repair Genes	0	4,69E-02	#NUM!	AP1S3,FOS,JUN
Regulation of TP53 Activity through Phosphorylation	0	2,25E-02	#NUM!	CDK5R1,NUAK1
Regulation of TP53 Activity through Methylation	0	5,56E-02	#NUM!	L3MBTL1
Intra-Golgi and retrograde Golgi-to-ER traffic	0	3,78E-02	2,646	DYNC1I1,GALNT1,KIF1A,KIF21A,KIF26B,KIF3C,TUBB3
Mitotic Prophase	0	2,22E-02	#NUM!	CDK1,NUP188
DNA Replication Pre-Initiation	0	4,4E-02	-2,000	PSMB10,PSMB8,PSMB9,PSME2
Synthesis of DNA	0	3,36E-02	-2,000	PSMB10,PSMB8,PSMB9,PSME2
S Phase	0	6,25E-02	-1,633	CABLES1,CCND1,PSMB10,PSMB8,PSMB9,PSME2
Glucose metabolism	0	2,41E-02	#NUM!	NUP188,PFKFB4
Branched-chain amino acid catabolism	0	0.05	#NUM!	PPM1K
Processing of Capped Intron-Containing Pre-mRNA	0	7,55E-03	#NUM!	NUP188,THOC6
Eukaryotic Translation Initiation	0	9,52E-03	#NUM!	CP
DNA Damage Bypass	0	4,26E-02	#NUM!	UBA7,UBE2L6
RNA Polymerase III Transcription	0	5,26E-02	#NUM!	NFIA,NFIX
Fatty acyl-CoA biosynthesis	0	2,7E-02	#NUM!	ACSL5
Gastrin-CREB signalling pathway via PKC and MAPK	0	5,88E-02	#NUM!	HBEGF
RET signaling	0	5,26E-02	#NUM!	DOK5,GFRA2
Transcriptional Regulation by VENTX	0	2,63E-02	#NUM!	CCND1
Interleukin-20 family signaling	0	4,17E-02	#NUM!	IL10RB
RAB GEFs exchange GTP for GDP on RABs	0	1,15E-02	#NUM!	RAB3IL1
RUNX1 regulates megakaryocyte differentiation and platelet function	0	2,13E-02	#NUM!	RUNX1
Cristae formation	0	3,45E-02	#NUM!	CHCHD6
Gene and protein expression by JAK-STAT signaling after IL-12 stimulation	0	6,06E-02	#NUM!	PSME2,SERPINB2
Neddylation	0	3,36E-02	-2,121	FBXL8,FBXO15,FBXO2,KLHL13,PSMB10,PSMB8,PSMB9,PSME2
Transcriptional Regulation by E2F6	0	3,12E-02	#NUM!	RRM2
Nucleotide catabolism	0	3,23E-02	#NUM!	UPP1
Transcriptional Regulation by MECP2	0	3,45E-02	#NUM!	BDNF,RBFOX1
Peroxisomal protein import	0	5,08E-02	#NUM!	CAT,ECH1,GSTK1
Signaling by NTRK3 (TRKC)	0	3,57E-02	#NUM!	BAX
Meiotic recombination	0	2,7E-02	#NUM!	FIGNL1
Endosomal Sorting Complex Required For Transport (ESCRT)	0	3,45E-02	#NUM!	VPS37D
FLT3 Signaling	0	2,86E-02	#NUM!	FLT3LG
Chaperone Mediated Autophagy	0	4,76E-02	#NUM!	VIM
FOXO-mediated transcription	0	5,56E-02	#NUM!	SIRT3
FOXO-mediated transcription of cell death genes	0	6,25E-02	#NUM!	CITED2
Late endosomal microautophagy	0	6,25E-02	#NUM!	VIM,VPS37D
EGR2 and SOX10-mediated initiation of Schwann cell myelination	0	3,57E-02	#NUM!	EGR2
RAS processing	0	4,76E-02	#NUM!	FNTB
Sensory processing of sound by inner hair cells of the cochlea	0	5,88E-02	-1,000	CACNB2,EZR,KCNMB1,SPTBN1
Cytoprotection by HMOX1	0	1,96E-02	#NUM!	HIGD1C
MyD88 dependent cascade initiated on endosome	0	3,33E-02	#NUM!	IRF7
Retinoid metabolism and transport	0	2,56E-02	#NUM!	SDC4
GABA receptor activation	0	3,77E-02	#NUM!	GABRB1,KCNJ2
Formation of paraxial mesoderm	0	4,76E-02	#NUM!	MAML3
NFE2L2 regulating anti-oxidant/detoxification enzymes	0	5,88E-02	#NUM!	GCLC
Class I MHC mediated antigen processing and presentation	0	6,09E-02	-3,411	B2M,DTX3L,ERAP1,ERAP2,FBXL8,FBXO15,FBXO2,HERC5,HERC6,KLHL13,MYLIP,PRKN,PSMB10,PSMB8,PSMB9,PSME2,S100A1,SH3RF1,TAPBP,TRAF7,UBA7,UBE2L6
Factors involved in megakaryocyte development and platelet production	0	5,48E-02	-1,000	AK3,CABLES1,DOCK11,DOCK3
Ion channel transport	0	6,02E-02	0,632	ANO4,ATP11A,ATP1B1,ATP2A1,ATP2A3,ATP8B4,CLIC2,FXYD7,RYR3,STOM
Mitochondrial Dysfunction	0	5,7E-02	0,500	ADRB3,ATP1B1,BAX,CACNA1H,CACNB2,CAPN5,CAPN8,CLIC2,CP,CREB3L2,GPD2,GSTK1,MAOB,PPARGC1A,PRKN,SIRT3,UCP2
Pancreatic Secretion Signaling Pathway	0	3,96E-02	0,707	ARHGDIG,ATP2A1,ATP2A3,CA12,CA2,CA8,ORAI1,RYR3,STXBP6
Protein Sorting Signaling Pathway	0	2,33E-02	-1,000	AP1S3,BLK,PLD5,SORT1
Sleep NREM Signaling Pathway	0	3,67E-02	-1,000	ADORA1,ADRB3,CREB3L2,GABRB1
WNT/SHH Axonal Guidance Signaling Pathway	0	6,12E-02	-1,414	BLK,BOC,GLIS2,PLXNA2,SEMA3A,WNT10B,WNT11,WNT5B,WNT6
Cohesin Chromatin Regulation Pathway	0	3,91E-02	0,378	CDK1,CEBPA,ESR1,FAT3,IGF2,NCAPD2,PTGER4
Histone Modification Signaling Pathway	0	3,23E-02	-0,707	ESR1,L3MBTL1,PDGFC,RPS6KA5,SIRT3,VEGFA,VEGFC,VEGFD
mRNA 3 Prime End Processing Signaling Pathway	0	1,9E-02	#NUM!	CFI,NGF
Ribosomal Quality Control Signaling Pathway	0	2,56E-02	-2,000	PSMB10,PSMB8,PSMB9,PSME2
Chromatin organization	0	9,57E-03	#NUM!	CCND1,JADE2
Cardiogenesis	0	3,85E-02	#NUM!	HEY1
M-decay: degradation of maternal mRNAs by maternally stored factors	0	2,22E-02	#NUM!	ZFP36L2
PKR-mediated signaling	0	6,25E-02	-1,000	CDK1,HERC5,TUBB3,UBE2L6
Mitochondrial protein degradation	0	2,3E-02	#NUM!	BDH1,ECH1
Maturation of TCA enzymes and regulation of TCA cycle	0	5,88E-02	#NUM!	SIRT3
MITF-M-dependent gene expression	0	5,81E-02	1,000	BCL7A,CCND1,MITF,PPARGC1A,TFAP2A
Respiratory electron transport	0	1,41E-02	#NUM!	HIGD1C
Regulation of endogenous retroelements	0	1,39E-02	#NUM!	BCL7A
Ceramide Signaling	0	5,68E-02	-1,342	CTSD,FOS,JUN,SPHK2,TNFRSF1B
PXR/RXR Activation	0	2,08E-02	#NUM!	PPARGC1A
Tight Junction Signaling	0	4,79E-02	#NUM!	CEBPA,FOS,JUN,MYH11,MYO1H,TGFB3,TIAM1,TNFRSF1B
Regulation of Actin-based Motility by Rho	0	5,77E-02	#NUM!	GSN,ITGA10,ITGA2,ITGB3,ITGB8,MYL12B
14-3-3-mediated Signaling	0	4,31E-02	#NUM!	BAX,FOS,JUN,TUBB3,VIM
α-Adrenergic Signaling	0	2,02E-02	#NUM!	GNA14,SLC8A2
Fcγ Receptor-mediated Phagocytosis in Macrophages and Monocytes	0	2,35E-02	#NUM!	EZR,PLD5
Role of NFAT in Regulation of the Immune Response	0	2,92E-02	#NUM!	FOS,GNA14,JUN,NFKBIA,ORAI1
FcγRIIB Signaling in B Lymphocytes	0	2,44E-02	#NUM!	CACNA1H,CACNB2
LPS-stimulated MAPK Signaling	0	3,61E-02	#NUM!	FOS,JUN,NFKBIA
NF-κB Activation by Viruses	0	5,41E-02	0,000	ITGA2,ITGB3,NFKBIA,TNFRSF14
CCR5 Signaling in Macrophages	0	4,85E-02	#NUM!	CACNA1H,CACNB2,FOS,GNA14,JUN
IL-22 Signaling	0	4,17E-02	#NUM!	IL10RB
CD40 Signaling	0	4,62E-02	#NUM!	FOS,JUN,NFKBIA
CD27 Signaling in Lymphocytes	0	5,56E-02	#NUM!	FOS,JUN,NFKBIA
IL-3 Signaling	0	2,7E-02	#NUM!	FOS,JUN
Lymphotoxin β Receptor Signaling	0	3,92E-02	#NUM!	NFKBIA,VCAM1
fMLP Signaling in Neutrophils	0	1,71E-02	#NUM!	GNA14,NFKBIA
CXCR4 Signaling	0	3,82E-02	#NUM!	CXCL12,EGR1,FOS,GNA14,JUN,MYL12B
4-1BB Signaling in T Lymphocytes	0	5,88E-02	#NUM!	JUN,NFKBIA
Thrombopoietin Signaling	0	4,84E-02	#NUM!	FOS,JUN,THPO
Induction of Apoptosis by HIV1	0	4,92E-02	#NUM!	BAX,NFKBIA,TNFRSF1B
T Helper Cell Differentiation	0	6,25E-02	#NUM!	IFNGR2,IL10RB,IL6ST,TNFRSF1B
IL-9 Signaling	0	2,86E-02	#NUM!	BCL3
CCR3 Signaling in Eosinophils	0	8,26E-03	#NUM!	GNA14
Oncostatin M Signaling	0	0.05	#NUM!	IL6ST,OSMR
CD28 Signaling in T Helper Cells	0	2,73E-02	#NUM!	FOS,JUN,NFKBIA
Reelin Signaling in Neurons	0	4,44E-02	-0,447	ARHGEF26,BLK,CDH2,CDK5R1,MAP4K1,RELN
Melatonin Signaling	0	1,43E-02	#NUM!	RORA
Angiopoietin Signaling	0	2,7E-02	#NUM!	ANGPTL1,NFKBIA
Neuropathic Pain Signaling in Dorsal Horn Neurons	0	4,04E-02	1,000	BDNF,FOS,GRIA4,GRM8
Endothelin-1 Signaling	0	5,06E-02	-1,890	EDN1,EDNRB,FOS,GNA14,JUN,MAPK15,NPR1,PLA2G7,PLD5
CNTF Signaling	0	3,77E-02	#NUM!	IL6ST,RPS6KA5
Agrin Interactions at Neuromuscular Junction	0	1,52E-02	#NUM!	JUN
Renin-Angiotensin Signaling	0	1,72E-02	#NUM!	FOS,JUN
Thrombin Signaling	0	1,9E-02	#NUM!	ARHGEF26,F2RL2,GNA14,MYL12B
Cardiac Hypertrophy Signaling	0	2,47E-02	0,000	ADRB3,CACNB2,GNA14,JUN,MYL12B,TGFB3
ICOS-ICOSL Signaling in T Helper Cells	0	9,8E-03	#NUM!	NFKBIA
Lipid Antigen Presentation by CD1	0	4,17E-02	#NUM!	B2M
Cell Cycle Regulation by BTG Family Proteins	0	5,41E-02	#NUM!	BTG2,CCND1
Mitotic Roles of Polo-Like Kinase	0	1,59E-02	#NUM!	CDK1
HGF Signaling	0	6,25E-02	-0,447	CCND1,FOS,HGF,ITGA10,ITGA2,ITGB3,ITGB8,JUN
Role of CHK Proteins in Cell Cycle Checkpoint Control	0	1,75E-02	#NUM!	CDK1
FLT3 Signaling in Hematopoietic Progenitor Cells	0	3,8E-02	#NUM!	CREB3L2,FLT3LG,RPS6KA5
Polyamine Regulation in Colon Cancer	0	5,26E-02	#NUM!	FOS,JUN,ODC1
GNRH Signaling	0	4,42E-02	-1,342	CACNA1H,CACNB2,CREB3L2,EGR1,FOS,GNA14,HBEGF,JUN
Cholecystokinin/Gastrin-mediated Signaling	0	4,42E-02	-2,236	EPHA4,FOS,IL33,IL36G,JUN
Melanocyte Development and Pigmentation Signaling	0	4,21E-02	#NUM!	CREB3L2,KITLG,MITF,RPS6KA5
DNA Methylation and Transcriptional Repression Signaling	0	3,26E-02	#NUM!	CDK1,CHD5,TCF23
ATM Signaling	0	4,17E-02	#NUM!	CDK1,CREB3L2,JUN,NFKBIA
Antiproliferative Role of Somatostatin Receptor 2	0	3,12E-02	#NUM!	NPR1,NPR3
Androgen Signaling	0	3,29E-02	-2,000	CACNA1H,CACNB2,CCND1,GNA14,JUN
Germ Cell-Sertoli Cell Junction Signaling	0	3,14E-02	#NUM!	CDH2,GSN,ITGA2,TGFB3,TUBB3
Aldosterone Signaling in Epithelial Cells	0	1,9E-02	#NUM!	DNAJB8,HSPA12B,KCNMB1
Prolactin Signaling	0	4,3E-02	#NUM!	FOS,JUN,KCNMB1,NMI
Melanoma Signaling	0	4,17E-02	#NUM!	CCND1,MITF
Prostate Cancer Signaling	0	3,7E-02	0,000	CCND1,CREB3L2,NFKBIA,SRD5A1
Type I Diabetes Mellitus Signaling	0	5,21E-02	-2,000	IFNGR2,IL1R1,NFKBIA,PTPRN,TNFRSF1B
Small Cell Lung Cancer Signaling	0	2,17E-02	#NUM!	CCND1,NFKBIA
Endometrial Cancer Signaling	0	1,69E-02	#NUM!	CCND1
Allograft Rejection Signaling	0	3,12E-02	#NUM!	B2M
Glioma Signaling	0	5,79E-02	0,447	CCND1,CDKN2C,IGF2,PDGFB,PDGFC,PDGFRA,TGFA
Graft-versus-Host Disease Signaling	0	5,71E-02	#NUM!	IL33,IL36G
Type II Diabetes Mellitus Signaling	0	3,42E-02	#NUM!	ACSL5,CACNA1H,CACNB2,NFKBIA,TNFRSF1B
Chronic Myeloid Leukemia Signaling	0	5,02E-02	-0,277	BLK,CCND1,CEBPA,FOS,GLIS2,JUN,KLF4,SPP1,TGFB3,WNT10B,WNT11,WNT5B,WNT6
Non-Small Cell Lung Cancer Signaling	0	2,15E-02	#NUM!	CCND1,TGFA
Production of Nitric Oxide and Reactive Oxygen Species in Macrophages	0	3,93E-02	-1,890	APOD,CAT,FOS,IFNGR2,JUN,NFKBIA,TNFRSF1B
p70S6K Signaling	0	1,55E-02	#NUM!	F2RL1,F2RL2
mTOR Signaling	0	3,68E-02	#NUM!	PDGFC,PLD5,PRR5L,RPS6KA5,VEGFA,VEGFC,VEGFD
G Beta Gamma Signaling	0	4,13E-02	-1,342	CACNA1H,CACNB2,CAV1,GNA14,HBEGF
G Protein Signaling Mediated by Tubby	0	2,82E-02	#NUM!	GNA14,MCHR1
Sphingosine-1-phosphate Signaling	0	2,65E-02	#NUM!	PDGFB,PDGFC,PDGFRA
Crosstalk between Dendritic Cells and Natural Killer Cells	0	1,64E-02	#NUM!	TNFRSF1B
Systemic Lupus Erythematosus Signaling	0	4,43E-02	#NUM!	FOS,IL33,IL36G,JUN,KNG1,PIM2,TNFSF13B
EIF2 Signaling	0	2,14E-02	#NUM!	ATF5,CCND1,EIF4E3,VEGFA
AMPK Signaling	0	5,68E-02	1,342	ADRB3,AK1,AK3,CCND1,CHRNE,CREB3L2,GNA14,ORAI1,PFKFB4,PPARGC1A,PPM1H,PPM1K,SLC2A1
Phospholipase C Signaling	0	3,1E-02	#NUM!	AHNAK,CREB3L2,ITGA10,ITGA2,ITGB3,ITGB8,MYL12B,PLD5
HER-2 Signaling in Breast Cancer	0	5,66E-02	0,302	AREG,BLK,CCND1,FOS,HBEGF,ITGB3,ITGB8,JUN,NFKBIA,NUP188,PGR,TGFA
Altered T Cell and B Cell Signaling in Rheumatoid Arthritis	0	6,1E-02	#NUM!	IL33,IL36G,SPP1,TNFSF11,TNFSF13B
Protein Kinase A Signaling	0	4,55E-02	-0,302	CREB3L2,DUSP16,DUSP8,ENPP1,MPPED2,MYL12B,NFKBIA,PDE10A,PDE11A,PDE1A,PDE1B,PDE1C,PTPRD,PTPRN,RYR3,TGFB3,TNNI1
Regulation of eIF4 and p70S6K Signaling	0	3,09E-02	#NUM!	EIF4E3,ITGA10,ITGA2,ITGB3,ITGB8
Role of NFAT in Cardiac Hypertrophy	0	2,8E-02	-0,816	CACNA1H,CACNB2,IL11,IL6ST,SLC8A2,TGFB3
Glioma Invasiveness Signaling	0	4,41E-02	#NUM!	ITGB3,PLAUR,TIMP1
IL-1 Signaling	0	5,56E-02	-2,000	FOS,GNA14,IL1R1,JUN,NFKBIA
Glioblastoma Multiforme Signaling	0	5,42E-02	-0,333	CCND1,IGF2,PDGFB,PDGFC,PDGFRA,WNT10B,WNT11,WNT5B,WNT6
Regulation of IL-2 Expression in Activated and Anergic T Lymphocytes	0	4,17E-02	-2,000	FOS,JUN,NFKBIA,TGFB3
Granzyme A Signaling	0	3,23E-02	#NUM!	FN1,NME1
TWEAK Signaling	0	5,88E-02	#NUM!	NFKBIA,TNFRSF12A
NUR77 Signaling in T Lymphocytes	0	5,56E-02	#NUM!	B2M,MR1,NR4A1,ZBTB12
PKCθ Signaling in T Lymphocytes	0	3,36E-02	#NUM!	CACNA1H,CACNB2,FOS,JUN,NFKBIA
TNFR1 Signaling	0	6,25E-02	#NUM!	FOS,JUN,NFKBIA
Role of MAPK Signaling in the Pathogenesis of Influenza	0	2,78E-02	#NUM!	BAX,PLA2G7
Role of PI3K/AKT Signaling in the Pathogenesis of Influenza	0	4,35E-02	#NUM!	IFNE,NFKBIA
Antiproliferative Role of TOB in T Cell Signaling	0	2,63E-02	#NUM!	TGFB3
MSP-RON Signaling Pathway	0	1,92E-02	#NUM!	KLK1
PI3K Signaling in B Lymphocytes	0	5,15E-02	-2,449	ATF5,BLK,C3,CD81,FOS,JUN,NFKBIA
Extrinsic Prothrombin Activation Pathway	0	6,25E-02	#NUM!	THBD
Inhibition of Angiogenesis by TSP1	0	6,25E-02	#NUM!	JUN,VEGFA
MIF-mediated Glucocorticoid Regulation	0	3,12E-02	#NUM!	NFKBIA
P2Y Purinergic Receptor Signaling Pathway	0	4,03E-02	#NUM!	CREB3L2,FOS,ITGB3,JUN,P2RY2
Cyclins and Cell Cycle Regulation	0	4,88E-02	0,000	CCND1,CDK1,CDKN2C,TGFB3
Cell Cycle Control of Chromosomal Replication	0	1,85E-02	#NUM!	CDK1
IL-17A Signaling in Airway Cells	0	1,64E-02	#NUM!	NFKBIA
Role of IL-17A in Arthritis	0	1,96E-02	#NUM!	NFKBIA
Differential Regulation of Cytokine Production in Intestinal Epithelial Cells by IL-17A and IL-17F	0	6,25E-02	#NUM!	LCN2
Actin Nucleation by ARP-WASP Complex	0	4,71E-02	#NUM!	ITGA10,ITGA2,ITGB3,ITGB8
Dopamine-DARPP32 Feedback in cAMP Signaling	0	3,91E-02	#NUM!	ATP2A1,ATP2A3,CACNB2,CREB3L2,KCNJ2,PAWR,PRKG1
NGF Signaling	0	3,39E-02	#NUM!	BAX,CREB3L2,NGF,RPS6KA5
Paxillin Signaling	0	3,88E-02	#NUM!	ITGA10,ITGA2,ITGB3,ITGB8
Gap Junction Signaling	0	6,08E-02	-1,414	CAV1,CCND1,CDH2,CREB3L2,DLG1,GRIA4,GRIK3,HTR2A,NPR1,NPR3,P2RY14,P2RY2,PDGFRA,PRKG1,PTGER4,TNFRSF1B,TNFSF11,TUBB3
Mouse Embryonic Stem Cell Pluripotency	0	1,98E-02	#NUM!	BMPR2,IL6ST
Hematopoiesis from Pluripotent Stem Cells	0	5,71E-02	#NUM!	IL11,KITLG
nNOS Signaling in Neurons	0	4,55E-02	#NUM!	CAPN5,CAPN8
VEGF Family Ligand-Receptor Interactions	0	0.05	-1,000	FOS,VEGFA,VEGFC,VEGFD
Ephrin B Signaling	0	3,03E-02	#NUM!	CXCL12,GNA14
ERB2-ERBB3 Signaling	0	4,92E-02	#NUM!	CCND1,ETV4,JUN
GDNF Family Ligand-Receptor Interactions	0	5,56E-02	0,000	DOK5,FOS,GFRA2,JUN
Netrin Signaling	0	6,25E-02	0,000	CACNA1H,CACNB2,CRMP1,DRAXIN,NEO1,PRKG1,RYR3,TIAM1,UNC5A,UNC5D
Retinoate Biosynthesis I	0	4,55E-02	#NUM!	RBP5
Dopamine Degradation	0	5,26E-02	#NUM!	MAOB
Ubiquinol-10 Biosynthesis (Eukaryotic)	0	5,88E-02	#NUM!	MICAL2
CDP-diacylglycerol Biosynthesis I	0	3,85E-02	#NUM!	MBOAT2
The Visual Cycle	0	5,88E-02	#NUM!	RBP5
D-myo-inositol-5-phosphate Metabolism	0	5,08E-02	0,000	DUSP16,DUSP8,ENPP1,PAWR,PPFIBP2,PPM1H,PPM1K,PTPRD,PTPRN,SYNJ1
γ-linolenate Biosynthesis II (Animals)	0	5,56E-02	#NUM!	ACSL5
Pyridoxal 5'-phosphate Salvage Pathway	0	3,08E-02	#NUM!	ACVR2A,CDK1
Triacylglycerol Degradation	0	2,38E-02	#NUM!	NDST4
Phospholipases	0	3,39E-02	#NUM!	PLA2G7,PLD5
Tryptophan Degradation X (Mammalian, via Tryptamine)	0	6,25E-02	#NUM!	MAOB
1D-myo-inositol Hexakisphosphate Biosynthesis II (Mammalian)	0	5,88E-02	#NUM!	SYNJ1
Phosphatidylglycerol Biosynthesis II (Non-plastidic)	0	3,57E-02	#NUM!	MBOAT2
D-myo-inositol (1,4,5,6)-Tetrakisphosphate Biosynthesis	0	5,52E-02	0,000	DUSP16,DUSP8,ENPP1,PAWR,PPFIBP2,PPM1H,PPM1K,PTPRD,PTPRN,SYNJ1
Superpathway of Inositol Phosphate Compounds	0	4,29E-02	0,000	DUSP16,DUSP8,ENPP1,PAWR,PPFIBP2,PPM1H,PPM1K,PTPRD,PTPRN,SYNJ1
Superpathway of D-myo-inositol (1,4,5)-trisphosphate Metabolism	0	4,55E-02	#NUM!	SYNJ1
Mitochondrial L-carnitine Shuttle Pathway	0	5,56E-02	#NUM!	ACSL5
D-myo-inositol (1,3,4)-trisphosphate Biosynthesis	0	5,88E-02	#NUM!	SYNJ1
Serotonin Degradation	0	3,45E-02	#NUM!	MAOB
D-myo-inositol (3,4,5,6)-tetrakisphosphate Biosynthesis	0	5,52E-02	0,000	DUSP16,DUSP8,ENPP1,PAWR,PPFIBP2,PPM1H,PPM1K,PTPRD,PTPRN,SYNJ1
3-phosphoinositide Degradation	0	5,73E-02	0,333	DUSP16,DUSP8,ENPP1,INPP4B,PAWR,PPFIBP2,PPM1H,PPM1K,PTPRD,PTPRN,SYNJ1
D-myo-inositol (1,4,5)-trisphosphate Degradation	0	6,25E-02	#NUM!	SYNJ1
3-phosphoinositide Biosynthesis	0	4,83E-02	0,000	DUSP16,DUSP8,ENPP1,PAWR,PPFIBP2,PPM1H,PPM1K,PTPRD,PTPRN,SYNJ1
Retinol Biosynthesis	0	2,86E-02	#NUM!	RBP5
Triacylglycerol Biosynthesis	0	5,45E-02	#NUM!	DGAT2,MBOAT2,PLPP4
Stearate Biosynthesis I (Animals)	0	0.04	#NUM!	ACSL5,PTGR1
Noradrenaline and Adrenaline Degradation	0	0.05	#NUM!	MAOB
Putrescine Degradation III	0	6,25E-02	#NUM!	MAOB
Ethanol Degradation IV	0	5,26E-02	#NUM!	CAT
Fatty Acid β-oxidation I	0	3,45E-02	#NUM!	ACSL5
Methionine Degradation I (to Homocysteine)	0	6,25E-02	#NUM!	MGMT
Superpathway of Methionine Degradation	0	3,33E-02	#NUM!	MGMT
Antioxidant Action of Vitamin C	0	3,92E-02	#NUM!	NFKBIA,PLA2G7,PLD5,SLC2A1
DNA damage-induced 14-3-3σ Signaling	0	2,44E-02	#NUM!	CDK1
Epithelial Adherens Junction Signaling	0	5,3E-02	1,134	ACVR1,ACVR2A,BMPR2,CDH2,HGF,MYL12B,TGFBR3,TIAM1
Gαq Signaling	0	3,8E-02	0,000	GNA14,HRH1,HTR2A,NFKBIA,PLD5,RGS4
Cysteine Biosynthesis III (mammalia)	0	5,88E-02	#NUM!	MGMT
TEC Kinase Signaling	0	3,91E-02	#NUM!	BLK,FOS,GNA14,ITGA10,ITGA2,ITGB3,ITGB8
UVB-Induced MAPK Signaling	0	0.06	#NUM!	FOS,JUN,RPS6KA5
UVC-Induced MAPK Signaling	0	0.04	#NUM!	FOS,JUN
Oxidative Phosphorylation	0	1,19E-02	#NUM!	ENOX1
HIPPO signaling	0	2,41E-02	#NUM!	AMOT,DLG1
Unfolded protein response	0	3,53E-02	#NUM!	CEBPA,CEBPD,DNAJB8
WNT/Ca+ pathway	0	4,62E-02	#NUM!	CREB3L2,ROR1,WNT5B
Estrogen Receptor Signaling	0	4,49E-02	-1,387	CACNB2,CAV1,CCND1,CREB3L2,ESR1,ESR2,FOS,GNA14,IGF2,JUN,MYL12B,PDGFC,PGR,PPARGC1A,VEGFA,VEGFC,VEGFD
EGF Signaling	0	3,64E-02	#NUM!	FOS,JUN
Cell Cycle: G1/S Checkpoint Regulation	0	4,69E-02	#NUM!	CCND1,CDKN2C,TGFB3
ERK/MAPK Signaling	0	3,96E-02	-1,000	CREB3L2,ESR1,FOS,ITGA10,ITGA2,ITGB3,ITGB8,RPS6KA5
SAPK/JNK Signaling	0	2,8E-02	#NUM!	DUSP8,JUN,MAP4K1
Protein Ubiquitination Pathway	0	4,9E-02	-2,714	B2M,DNAJB8,HSPA12B,MR1,PRKN,PSMB10,PSMB8,PSMB9,PSME2,UBE2L6,USP54,ZBTB12
IL-2 Signaling	0	3,33E-02	#NUM!	FOS,JUN
JAK/STAT Signaling	0	2,47E-02	#NUM!	FOS,JUN
Cell Cycle: G2/M DNA Damage Checkpoint Regulation	0	2,04E-02	#NUM!	CDK1
GABA Receptor Signaling	0	4,13E-02	#NUM!	ALDH5A1,CACNA1H,CACNB2,GABRB1,GNA14
B Cell Receptor Signaling	0	3,43E-02	-1,342	APBB1IP,CREB3L2,EGR1,JUN,NFKBIA,SYNJ1
Serotonin Receptor Signaling	0	5,98E-02	1,400	ADRB3,ARRB1,BDNF,BLK,CACNA1H,CACNB2,CAV1,CREB3L2,EDN1,GNA14,HTR1D,HTR2A,HTR7,IL33,ITGB3,JUN,MAOB,NFKBIA,ORAI1,PLA2G7,PLAUR,PLD5,PPARGC1A,RYR3,TGFB3,TNNI1
Insulin Receptor Signaling	0	7,75E-03	#NUM!	SYNJ1
Phototransduction Pathway	0	2,17E-02	#NUM!	NPR1
Chemokine Signaling	0	4,17E-02	#NUM!	CXCL12,FOS,JUN
Integrin Signaling	0	5,64E-02	0,333	CAPN5,CAPN8,CAV1,GSN,ITGA10,ITGA2,ITGB3,ITGB8,MYL12B,PDGFB,TNK2
IGF-1 Signaling	0	0.05	#NUM!	CCN2,FOS,IGFBP3,IGFBP4,JUN
Dopamine Receptor Signaling	0	1,28E-02	#NUM!	MAOB
Apoptosis Signaling	0	6,12E-02	-2,449	BAX,CAPN5,CAPN8,CDK1,NFKBIA,TNFRSF1B
VEGF Signaling	0	4,35E-02	0,000	PDGFC,VEGFA,VEGFC,VEGFD
T Cell Receptor Signaling	0	4,09E-02	-0,447	B2M,FOS,ITGA2,JUN,MR1,NFKBIA,ZBTB12
GPCR-Mediated Integration of Enteroendocrine Signaling Exemplified by an L Cell	0	5,56E-02	1,000	ADCYAP1,ADRB3,GNA14,GRP
GPCR-Mediated Nutrient Sensing in Enteroendocrine Cells	0	2,78E-02	#NUM!	CACNA1H,CACNB2,GNA14
Gustation Pathway	0	5,78E-02	-0,707	CACNA1H,CACNB2,CALHM3,GABRB1,LRRC8D,ORAI1,P2RX5,P2RY14,P2RY2,SCN2A
Autophagy	0	4,41E-02	-1,414	BMP6,CREB3L2,FOS,HGF,JUN,PDGFB,TGFA,TNFRSF1B,VEGFA
Sumoylation Pathway	0	6,12E-02	-1,000	ARHGDIG,CEBPA,FOS,JUN,NFKBIA,SP100
Th1 Pathway	0	3,3E-02	#NUM!	IFNGR2,IL10RB,TNFSF11
Sirtuin Signaling Pathway	0	3,88E-02	0,378	BAX,G6PD,JUN,MAPK15,NR1H3,PPARGC1A,SIRT3,SLC2A1,TSPO,UCP2
Th17 Activation Pathway	0	6,17E-02	-1,000	AHR,IL1R1,PTGER4,RORA,RUNX1
Endocannabinoid Neuronal Synapse Pathway	0	4,32E-02	-1,633	CACNA1H,CACNB2,GNA14,GRIA4,MAPK15,RIMS1
Endocannabinoid Developing Neuron Pathway	0	2,54E-02	#NUM!	CCND1,CREB3L2,MAPK15
Endocannabinoid Cancer Inhibition Pathway	0	4,93E-02	0,000	CCND1,CREB3L2,PDGFC,VEGFA,VEGFC,VEGFD,VIM
Apelin Liver Signaling Pathway	0	5,26E-02	#NUM!	EDN1
Apelin Cardiomyocyte Signaling Pathway	0	6,19E-02	-1,342	ATP2A1,ATP2A3,CAT,MAPK15,MYL12B,SLC8A2
Apelin Endothelial Signaling Pathway	0	3,76E-02	#NUM!	FOS,GNA14,JUN,KLF2,VCAM1
Apelin Muscle Signaling Pathway	0	4,76E-02	#NUM!	GNA14,PPARGC1A
Systemic Lupus Erythematosus in T Cell Signaling Pathway	0	4,57E-02	-0,447	B2M,CREB3L2,ESR1,EZR,FOS,JUN,MR1,ORAI1,ZBTB12
Senescence Pathway	0	5,4E-02	-0,832	ACVR1,ACVR2A,BMPR2,CACNB2,CAPN5,CAPN8,CAT,CCND1,CDK1,JUN,MAPK15,RPS6KA5,SAA1,TGFB3,TGFBR3
HOTAIR Regulatory Pathway	0	6,21E-02	-1,000	ESR1,ESR2,NFKBIA,SPP1,VIM,WNT10B,WNT11,WNT5B,WNT6
Necroptosis Signaling Pathway	0	3,94E-02	-1,342	CAPN5,CAPN8,IRF9,TNFRSF1B,TSPO
Xenobiotic Metabolism General Signaling Pathway	0	4,42E-02	-2,236	ABCA2,AHR,GCLC,GSTK1,NR1H3
Insulin Secretion Signaling Pathway	0	3,47E-02	-0,447	BLK,CACNA1H,CACNB2,CREB3L2,EIF4E3,GNA14,RPS6KA5,RYR3,SLC2A1
Kinetochore Metaphase Signaling Pathway	0	1,03E-02	#NUM!	CDK1
Coronavirus Replication Pathway	0	1,89E-02	#NUM!	IFITM5,TUBB3
MSP-RON Signaling in Macrophages Pathway	0	0.05	#NUM!	CREB3L2,FOS,IFNGR2,JUN,KLK1
GM-CSF Signaling	0	2,99E-02	#NUM!	CCND1,RUNX1
Ferroptosis Signaling Pathway	0	5,36E-02	0,447	ANGPTL4,FTH1,GCLC,SLC11A2,TF,TFRC
Role of MAPK Signaling in Promoting the Pathogenesis of Influenza	0	4,12E-02	-1,000	BAX,JUN,NFKBIA,PLA2G7
Role of MAPK Signaling in Inhibiting the Pathogenesis of Influenza	0	5,88E-02	-1,000	BAX,JUN,NFKBIA,PLA2G7

## Sheet: cluster 3
Ingenuity Canonical Pathways	-log(p-value)	Ratio	z-score	Molecules
Hepatic Fibrosis / Hepatic Stellate Cell Activation	8,67E00	1,69E-01	#NUM!	BAX,COL12A1,COL13A1,COL15A1,COL21A1,COL24A1,COL4A3,COL5A3,COL8A1,COL8A2,EDN1,FGFR2,FN1,IFNAR2,IFNGR2,IGF2,IGFBP3,IGFBP4,MMP1,MMP9,MYH11,MYO1H,PDGFB,PDGFC,PDGFRA,SMAD7,TGFA,TIMP1,VCAM1,VEGFA
Pulmonary Fibrosis Idiopathic Signaling Pathway	7,26E00	1,26E-01	1,298	ACVR2A,ADAMTS1,AREG,BAX,CAV1,CCN4,CCND1,COL12A1,COL13A1,COL15A1,COL21A1,COL24A1,COL4A3,COL5A3,COL8A1,COL8A2,CXCL12,EDN1,EGR1,FGFR2,FGFR4,FN1,FOS,IL11,IL6ST,ITGA2,MMP1,MMP9,PDGFB,PDGFC,PDGFRA,PTK2B,TGFA,TGFBR3,WNT10B,WNT11,WNT5B,WNT6,WNT9A
Interferon alpha/beta signaling	5,54E00	2,45E-01	-3,464	BST2,EGR1,IFI35,IFIT2,IFNAR2,IRF7,IRF9,ISG15,MX1,OAS2,PSMB8,XAF1
Pathogen Induced Cytokine Storm Signaling Pathway	5,43E00	1,18E-01	0,000	CCL20,CCL8,COL12A1,COL13A1,COL15A1,COL21A1,COL24A1,COL4A3,COL5A3,COL8A1,COL8A2,CX3CL1,CXCL12,FOS,GSDME,IFNAR2,IFNGR2,IL11,IL21R,IL6ST,IRF7,IRF9,MAPK15,MYC,NLRC5,PDGFC,PRDM1,RYR3,TNFSF10,TNFSF11,TNFSF13B,VEGFA
Wound Healing Signaling Pathway	5,41E00	1,26E-01	2,117	ACVR2A,COL12A1,COL13A1,COL15A1,COL21A1,COL24A1,COL4A3,COL5A3,COL8A1,COL8A2,FGFR2,FN1,FOS,HBEGF,IFNGR2,IL11,LAMA3,MMP1,MMP9,NFKBIA,PDGFB,PDGFC,TGFA,TGFBR3,TNFSF10,TNFSF11,TNFSF13B,VEGFA
Assembly of collagen fibrils and other multimeric structures	5,39E00	2,2E-01	1,941	COL12A1,COL14A1,COL15A1,COL24A1,COL4A3,COL5A3,COL8A1,COL8A2,LAMA3,LOX,LOXL4,MMP9,TLL1
Role of Macrophages, Fibroblasts and Endothelial Cells in Rheumatoid Arthritis	4,79E00	1,1E-01	-0,928	ADAMTS4,APC2,CCND1,CEBPA,CEBPD,CREB3L2,CREB3L4,CXCL12,F2RL1,FN1,FOS,FRZB,IL16,IL17RC,IL32,IL6ST,MMP1,MYC,NFKBIA,PDGFB,PDGFC,PLCD3,SFRP2,TNFSF11,TNFSF13B,VCAM1,VEGFA,WNT10B,WNT11,WNT5B,WNT6,WNT9A
S100 Family Signaling Pathway	4,7E00	8,58E-02	-0,662	ADGRD1,ADRB3,AHNAK,AREG,BCL3,BDKRB1,BTC,CACNA1H,CACNB2,CALCRL,CCL20,CREB3L2,CREB3L4,DLC1,EREG,EZR,F2RL1,FGFR2,FGFR4,FOS,GPR61,GPR68,GPR87,GPR88,GRM8,HBEGF,HTR2A,HTR7,LPAR2,MAPK15,MCAM,MCHR1,MLNR,MMP1,MMP9,NGF,NPFFR2,OPRK1,P2RY14,P2RY2,PDGFC,PLAT,PLCD3,S100A10,S100A13,S100A3,S100A4,SERPINF1,SMAD7,TGFA,TPM1,VCAM1,VEGFA,WNT10B,WNT11,WNT5B,WNT6,WNT9A
Myelination Signaling Pathway	4,6E00	1,06E-01	-1,219	ACVR2A,BMP6,BMP7,BMPR1B,CHD7,CREB3L2,CREB3L4,DLC1,EGR2,FGFR2,FGFR4,FOS,GLI3,GLIS2,ITGA2,ITGB7,ITGB8,LAMA3,LAMB2,MBP,NGF,OPRK1,PDGFB,PDGFC,PDGFRA,PTK2B,SMAD7,WNT10B,WNT11,WNT5B,WNT6,WNT9A,XAF1
Interferon Signaling	4,52E00	2,96E-01	-2,449	BAX,IFI35,IFNAR2,IFNGR2,IRF9,ISG15,MX1,PSMB8
Collagen chain trimerization	4,5E00	2,33E-01	1,265	COL12A1,COL13A1,COL14A1,COL15A1,COL21A1,COL24A1,COL4A3,COL5A3,COL8A1,COL8A2
Human Embryonic Stem Cell Pluripotency	3,82E00	1,16E-01	-1,279	ACVR2A,APC2,BMP6,BMP7,BMPR1B,FGFR2,FGFR4,INHBA,KLF2,KLF4,MYC,NGF,NTRK1,PDGFB,PDGFC,PDGFRA,SMAD7,WNT10B,WNT11,WNT5B,WNT6,WNT9A
Integrin cell surface interactions	3,8E00	1,59E-01	1,387	COL13A1,COL4A3,COL5A3,COL8A1,COL8A2,COMP,FN1,ITGA2,ITGB7,ITGB8,SPP1,TNC,VCAM1
Elastic fibre formation	3,72E00	2,09E-01	1,667	BMP7,EFEMP1,ELN,FN1,ITGB8,LOX,LOXL4,LTBP1,MFAP4
IL-17A Signaling in Fibroblasts	3,7E00	1,64E-01	-0,905	CCL8,CEBPD,CXCL12,FN1,FOS,IL17RC,LOX,MMP1,NFKBIA,THY1,TNFSF11,VCAM1
Collagen biosynthesis and modifying enzymes	3,5E00	1,67E-01	1,508	COL12A1,COL13A1,COL14A1,COL15A1,COL21A1,COL24A1,COL4A3,COL5A3,COL8A1,COL8A2,TLL1
Axonal Guidance Signaling	3,44E00	8,6E-02	#NUM!	ADAM12,ADAM23,ADAMTS1,ADAMTS10,ADAMTS19,ADAMTS4,BMP6,BMP7,CXCL12,EFNA1,EPHA6,ERAP2,GLI3,GLIS2,GNA14,ITGA2,ITGB7,ITGB8,MMP1,MMP9,MYL10,NGF,NTRK1,PDGFB,PDGFC,PLCD3,PLXNA2,PLXND1,ROBO1,SEMA3A,SEMA7A,SLIT3,TUBB3,UNC5D,VEGFA,WNT10B,WNT11,WNT5B,WNT6,WNT9A
Osteoarthritis Pathway	3,43E00	1,06E-01	1,698	ADAMTS4,CCN4,CREB3L2,CREB3L4,DLX5,FN1,FRZB,GLI3,GLIS2,GREM1,ITGA2,ITGB7,ITGB8,MMP1,MMP9,PDGFC,PPARGC1A,PTHLH,SDC4,SMAD7,SOX9,SPP1,VEGFA
Extracellular matrix organization	3,37E00	1,37E-01	1,069	ADAM12,ASPN,COL4A3,COL5A3,COMP,DDR1,FN1,ITGA2,LAMA3,LAMB2,PDGFB,TNC,TNN,TNXB
ID1 Signaling Pathway	3,37E00	1,1E-01	0,218	ACVR2A,ATF3,AURKA,BAX,BCL3,BMPR1B,CAV1,CCND1,CHRNE,EGR1,FGFR2,FGFR4,FN1,IGF2,MCAM,MMP9,MYC,PDGFC,TFAP2A,TGFBR3,VEGFA
Complement System	3,31E00	2,33E-01	1,000	C1R,C1S,C4BPA,CD55,CFB,CFD,SERPING1
Collagen degradation	3,29E00	1,69E-01	1,897	COL12A1,COL13A1,COL14A1,COL15A1,COL4A3,COL5A3,COL8A1,COL8A2,MMP1,MMP9
Regulation of Insulin-like Growth Factor (IGF) transport and uptake by IGFBPs	3,29E00	1,29E-01	1,291	CP,FAM20A,FN1,FSTL3,IGF2,IGFBP3,IGFBP4,KNG1,LAMB2,LTBP1,MMP1,SERPIND1,SPP1,TIMP1,TNC
Role of JAK family kinases in IL-6-type Cytokine Signaling	3,16E00	1,53E-01	0,000	CCND1,CEBPD,FOS,IL11,IL6ST,MMP1,MYC,OSMR,PDGFC,TIMP1,VEGFA
White Adipose Tissue Browning Pathway	3,16E00	1,21E-01	-0,258	ADRB3,BMP7,CACNA1H,CACNB2,CREB3L2,CREB3L4,FGF21,FGFR2,FGFR4,GUCY1A2,HOXC9,NPR1,PPARGC1A,PRKG1,RARG,VEGFA
Role of Osteoblasts in Rheumatoid Arthritis Signaling Pathway	3,1E00	1,03E-01	0,000	ACVR2A,APC2,BMP7,BMPR1B,CXCL12,DLX5,FRZB,IL11,IL6ST,MMP1,MMP9,PDGFC,SFRP2,TNFSF10,TNFSF11,TNFSF13B,VEGFA,WNT10B,WNT11,WNT5B,WNT6,WNT9A
Role of Osteoblasts, Osteoclasts and Chondrocytes in Rheumatoid Arthritis	3,07E00	1,02E-01	#NUM!	ACVR2A,ADAMTS4,APC2,BMP6,BMP7,BMPR1B,DLX5,FOS,FRZB,GSN,IL11,MMP1,NFKBIA,PTK2B,SFRP2,SPP1,TNFSF11,WNT10B,WNT11,WNT5B,WNT6,WNT9A
Cardiac conduction	3,02E00	1,22E-01	-1,000	ATP2A3,CACNB2,CLIC2,FGF14,FXYD2,FXYD7,KCND2,KCND3,KCNE3,KCNJ2,KCNK1,MME,NPR1,RYR3,SLC8A2
Post-translational protein phosphorylation	2,87E00	1,27E-01	1,387	CP,FAM20A,FN1,FSTL3,IGFBP3,IGFBP4,KNG1,LAMB2,LTBP1,SERPIND1,SPP1,TIMP1,TNC
Signaling by Activin	2,86E00	2,78E-01	0,447	ACVR2A,FST,FSTL3,INHBA,TGFBR3
Basal Cell Carcinoma Signaling	2,74E00	1,45E-01	0,378	APC2,BMP6,BMP7,GLI3,GLIS2,WNT10B,WNT11,WNT5B,WNT6,WNT9A
Salvage Pathways of Pyrimidine Deoxyribonucleotides	2,68E00	0.5	#NUM!	CDA,TK1,UPP1
Antigen Presentation Pathway	2,64E00	2,5E-01	-2,236	NLRC5,PSMB8,PSMB9,TAP2,TAPBP
Factors Promoting Cardiogenesis in Vertebrates	2,63E00	1,08E-01	-1,069	ACVR2A,APC2,BMP6,BMP7,BMPR1B,CCND1,CREB3L2,CREB3L4,MYC,PLCD3,TGFBR3,WNT10B,WNT11,WNT5B,WNT6,WNT9A
GP6 Signaling Pathway	2,6E00	1,15E-01	0,577	APBB1IP,COL12A1,COL13A1,COL15A1,COL21A1,COL24A1,COL4A3,COL5A3,COL8A1,COL8A2,LAMA3,LAMB2,SCHIP1,VAV3
Retinoic acid Mediated Apoptosis Signaling	2,6E00	1,79E-01	-1,633	CRABP2,PARP14,PARP15,PARP3,PARP9,RARG,TNFSF10
Role of Osteoclasts in Rheumatoid Arthritis Signaling Pathway	2,59E00	8,96E-02	1,706	ADAM12,ADAM23,CCND1,COL12A1,COL13A1,COL15A1,COL21A1,COL24A1,COL4A3,COL5A3,COL8A1,COL8A2,CREB3L2,CREB3L4,FOS,FRZB,GSN,MMP1,MMP9,NFKBIA,PTK2B,SFRP2,SPP1,TNFSF11,VAV3
Transcriptional regulation by RUNX2	2,57E00	1,6E-01	-0,707	BAX,CCND1,CDK1,GLI3,ITGBL1,LGALS3,RUNX1,SOX9
Sheddase Signaling Pathway	2,48E00	1,02E-01	0,728	AREG,COL4A3,F2RL1,FN1,FOS,HBEGF,IGF2,IGFBP3,IGFBP4,ITGB7,ITGB8,MMP1,MMP9,PDGFB,TGFA,TIMP1,VEGFA
Hepatic Fibrosis Signaling Pathway	2,46E00	8,1E-02	0,392	ACVR2A,APC2,CACNB2,CCND1,CREB3L2,CREB3L4,EDN1,FOS,GLI3,GLIS2,ITGA2,ITGB7,ITGB8,MMP1,MYC,MYL10,NFKBIA,PDGFB,PDGFC,PDGFRA,SMAD7,SPP1,TFRC,TGFBR3,TIMP1,VCAM1,VEGFA,WNT10B,WNT11,WNT5B,WNT6,WNT9A
Complement cascade	2,41E00	1,67E-01	-2,646	C1R,C1S,C4BPA,CD55,CFB,CFD,SERPING1
Degradation of the extracellular matrix	2,39E00	1,3E-01	1,265	ADAMTS1,ADAMTS4,CAPN5,ELN,FN1,LAMA3,MMP1,MMP9,SPP1,TLL1
Docosahexaenoic Acid (DHA) Signaling	2,32E00	9,05E-02	-0,218	BAX,BMP6,CAT,CCL20,CCND1,CREB3L2,CREB3L4,FABP5,OSGIN1,PDGFB,PLA2G7,PLCD3,SERPINF1,SPTBN1,SPTBN2,SYT17,SYT4,SYT5,TGFA,TNFAIP2,VEGFA
Extra-nuclear estrogen signaling	2,3E00	1,34E-01	1,667	AREG,BTC,CAV1,CCND1,EREG,FOS,HBEGF,MMP9,TGFA
STAT3 Pathway	2,29E00	1,06E-01	-0,302	BMP6,BMPR1B,FGFR2,FGFR4,IL17RC,IL21R,IL6ST,MYC,NTRK1,PDGFB,PDGFRA,TGFA,TGFBR3,VEGFA
Oleate Biosynthesis II (Animals)	2,27E00	3,75E-01	#NUM!	FADS1,FADS2,SCD5
Role of Hypercytokinemia/hyperchemokinemia in the Pathogenesis of Influenza	2,21E00	1,4E-01	-1,633	AREG,IFIT2,IFNAR2,IRF7,IRF9,ISG15,MX1,OAS2
TRIM21 Intracellular Antibody Signaling Pathway	2,2E00	1,11E-01	-2,309	FOS,IFI35,IFNAR2,IFNGR2,IRF7,NMI,PRDM1,PSMB10,PSMB8,PSMB9,PSME2,UBE2N
Transcriptional regulation by the AP-2 (TFAP2) family of transcription factors	2,19E00	1,71E-01	0,816	CITED2,MYC,TFAP2A,TFAP2C,TGFA,VEGFA
Syndecan interactions	2,19E00	0.2	0,447	COL5A3,FN1,ITGA2,SDC4,TNC
PCP (Planar Cell Polarity) Pathway	2,17E00	1,38E-01	-0,378	CTHRC1,NDP,RSPO3,WNT10B,WNT11,WNT5B,WNT6,WNT9A
WNT/β-catenin Signaling	2,16E00	9,7E-02	1,000	ACVR2A,APC2,CCND1,FRZB,MYC,RARG,SFRP2,SOX13,SOX5,SOX9,TGFBR3,WNT10B,WNT11,WNT5B,WNT6,WNT9A
ISGylation Signaling Pathway	2,15E00	1,2E-01	-2,530	CCND1,IFNAR2,IRF7,IRF9,ISG15,ITGA2,S100A4,UBA7,UBE2L6,UBE2N
Multiple Sclerosis Signaling Pathway	2,13E00	9,39E-02	-2,183	BAX,CAPN5,IFNGR2,IL11,IL17RC,MBP,MMP9,NR1H3,PARP14,PARP15,PARP3,PARP9,RNF213,SLC8A2,TNFSF10,TNFSF11,TNFSF13B
WNT ligand biogenesis and trafficking	2,12E00	1,92E-01	-0,447	WNT10B,WNT11,WNT5B,WNT6,WNT9A
Tumor Microenvironment Pathway	2,12E00	9,58E-02	1,807	CCND1,CXCL12,FGF14,FGF21,FN1,FOS,IGF2,MMP1,MMP9,MYC,PDGFB,PDGFC,SPP1,TIAM1,TNC,VEGFA
Atherosclerosis Signaling	2,1E00	1,08E-01	-0,302	APOD,COL5A3,CXCL12,MMP1,MMP9,MSR1,PDGFB,PDGFC,PLA2G7,TNFRSF12A,TNFRSF14,VCAM1
Relaxin Signaling	2,1E00	1,01E-01	-0,378	ENPP1,FOS,GNA14,GUCY1A2,MMP9,MPPED2,NFKBIA,NPR1,NPR3,PDE10A,PDE11A,PDE1A,TULP2,VEGFA
Aryl Hydrocarbon Receptor Signaling	2,07E00	1,03E-01	0,707	AHRR,ALDH1L1,BAX,CCND1,CYP1A1,CYP1B1,FOS,GSTK1,HSPB2,MYC,NFIA,NR2F1,RARG
Phase I - Functionalization of compounds	2,05E00	1,23E-01	-1,667	AHRR,CMBL,CYP11A1,CYP1A1,CYP1B1,CYP7A1,EPHX1,MAOB,PTGS1
Cardiac Hypertrophy Signaling (Enhanced)	2,04E00	7,33E-02	-0,928	ACVR2A,ATP2A3,CACNB2,EDN1,ENPP1,FGF14,FGF21,FGFR2,FGFR4,GNA14,HSPB2,IL11,IL17RC,IL21R,IL6ST,ITGA2,ITGB7,ITGB8,MPPED2,MYC,NPR1,PDE10A,PDE11A,PDE1A,PLCD3,PRKG1,RYR3,TGFBR3,TNFSF10,TNFSF11,TNFSF13B,TULP2,WNT10B,WNT11,WNT5B,WNT6,WNT9A
Role of Chondrocytes in Rheumatoid Arthritis Signaling Pathway	1,96E00	0.1	-0,577	ADAMTS4,CEBPA,CEBPD,CXCL12,EGR1,FN1,FOS,IL17RC,IL6ST,MMP1,MMP9,PDGFC,VEGFA
G alpha (q) signalling events	1,96E00	9,43E-02	0,775	BDKRB1,EDN1,F2RL1,GNA14,GPR68,GRP,HTR2A,KNG1,LPAR2,MCHR1,MLNR,NPFFR2,P2RY2,RGS4,SAA1
Transcriptional Regulatory Network in Embryonic Stem Cells	1,96E00	9,43E-02	-1,807	ACVR2A,BMPR1B,FGFR2,FGFR4,IGF2,IL6ST,INHBA,KLF4,MYC,TGFBR3,WNT10B,WNT11,WNT5B,WNT6,WNT9A
LXR/RXR Activation	1,93E00	1,07E-01	-2,449	A1BG,ABCA1,APOD,CYP7A1,KNG1,MMP9,MSR1,MYLIP,NR1H3,SAA1,SERPINF1
RAR Activation	1,89E00	7,57E-02	0,000	ACVR2A,CITED2,CRABP2,CREB3L2,CREB3L4,ENPP1,FABP5,FOS,GNA14,IGFBP3,IL11,KLF2,MMP1,MMP9,MPPED2,NR2F1,NR2F2,PDE10A,PDE11A,PDE1A,PPARGC1A,RARG,SOX9,TGFBR3,TNFSF10,TNFSF11,TNFSF13B,TULP2,VEGFA
Interleukin-4 and Interleukin-13 signaling	1,87E00	1,05E-01	0,302	CCND1,CEBPD,FN1,FOS,MMP1,MMP9,MYC,SAA1,TIMP1,VCAM1,VEGFA
Airway Pathology in Chronic Obstructive Pulmonary Disease	1,82E00	1,08E-01	#NUM!	APOD,CCL20,FGF14,FGF21,IL11,MMP1,MMP9,TNFSF10,TNFSF11,TNFSF13B
Signaling by BMP	1,79E00	1,61E-01	0,447	ACVR2A,BMPR1B,INHBA,SMAD7,TGFBR3
Ribonucleotide Reductase Signaling Pathway	1,78E00	9,21E-02	-0,277	CCND1,CDK1,CREB3L2,CREB3L4,FOS,MMP9,MYC,PARP14,PARP15,PARP3,PARP9,RRM2,VASH2,VEGFA
Response to elevated platelet cytosolic Ca2+	1,77E00	9,76E-02	-1,155	A1BG,CFD,CLEC3B,FN1,IGF2,KNG1,LGALS3BP,LHFPL2,PDGFB,SERPING1,TIMP1,VEGFA
Netrin-1 signaling	1,76E00	1,4E-01	-2,449	EZR,NEO1,RGMA,ROBO1,SLIT3,UNC5D
Acute Phase Response Signaling	1,76E00	8,93E-02	-1,134	C1R,C1S,C4BPA,CFB,CP,CRABP2,FN1,FOS,IL6ST,NFKBIA,OSMR,SAA1,SERPIND1,SERPINF1,SERPING1
ABRA Signaling Pathway	1,74E00	1,1E-01	0,333	EGR1,FOS,GSN,MMP9,MYH11,PDGFC,PPARGC1A,TPM1,VEGFA
Transcriptional regulation of white adipocyte differentiation	1,74E00	1,1E-01	-1,000	ANGPTL4,CEBPA,CEBPD,EGR2,KLF4,KLF5,NR2F2,PPARGC1A,WNT10B
Reversible hydration of carbon dioxide	1,74E00	2,5E-01	#NUM!	CA12,CA2,CA4
Signaling by PDGF	1,73E00	1,25E-01	0,378	COL4A3,COL5A3,PDGFB,PDGFC,PDGFRA,PLAT,SPP1
DHCR24 Signaling Pathway	1,72E00	9,6E-02	0,333	A1BG,APOD,KLF5,KNG1,NLGN1,NR1H3,PDGFB,PDGFC,SAA1,SERPINF1,SOX9,VCAM1
Regulation of the Epithelial Mesenchymal Transition in Development Pathway	1,71E00	1,08E-01	-1,000	GLI3,GLIS2,LOX,S100A4,WNT10B,WNT11,WNT5B,WNT6,WNT9A
Interferon gamma signaling	1,69E00	1,14E-01	-2,121	GBP6,IFNGR2,IRF7,IRF9,OAS2,SMAD7,TRIM45,VCAM1
Interleukin-6 family signaling	1,69E00	1,82E-01	0,000	CRLF1,IL11,IL6ST,OSMR
CREB Signaling in Neurons	1,69E00	6,88E-02	0,000	ADGRD1,ADRB3,BDKRB1,BMP6,BMPR1B,CACNA1H,CACNB2,CALCRL,CREB3L2,CREB3L4,F2RL1,FGFR2,FGFR4,GNA14,GPR61,GPR68,GPR87,GPR88,GRIA4,GRIK3,GRIK5,GRM8,HTR2A,HTR7,LPAR2,MCHR1,MLNR,NPFFR2,NTRK1,OPRK1,P2RY14,P2RY2,PDGFB,PDGFRA,PLCD3,TGFA,TGFBR3,VEGFA
Nitric Oxide Signaling in the Cardiovascular System	1,68E00	9,82E-02	1,414	ADRB3,ATP2A3,CACNB2,CAV1,GUCY1A2,KNG1,NPR1,PDE1A,PDGFC,PRKG1,VEGFA
Coagulation System	1,68E00	1,52E-01	-2,000	BDKRB1,KNG1,PLAT,SERPIND1,THBD
Class B/2 (Secretin family receptors)	1,68E00	1,07E-01	-1,000	ADCYAP1,ADM,CALCRL,CD55,PTHLH,WNT10B,WNT11,WNT6,WNT9A
tRNA Splicing	1,67E00	1,33E-01	-1,000	ENPP1,MPPED2,PDE10A,PDE11A,PDE1A,TULP2
PIP3 activates AKT signaling	1,67E00	9,15E-02	0,832	AREG,BTC,EREG,FGFR2,FGFR4,FLT3LG,HBEGF,KITLG,NR4A1,PDGFB,PDGFRA,PRR5L,TGFA
Pulmonary Healing Signaling Pathway	1,66E00	8,51E-02	0,775	BMPR1B,CCND1,CXCL12,FGFR2,HBEGF,MMP1,MMP9,MYC,NFKBIA,PDGFC,VEGFA,WNT10B,WNT11,WNT5B,WNT6,WNT9A
BMP signaling pathway	1,65E00	1,06E-01	0,816	ACVR2A,BMP6,BMP7,BMPR1B,CHRD,FST,GREM1,HOXC9,SMAD7
Agranulocyte Adhesion and Diapedesis	1,65E00	8,86E-02	#NUM!	CCL20,CCL8,CD34,CX3CL1,CXCL12,EZR,FN1,ITGB7,MMP1,MMP9,MYH11,MYO1H,SDC4,VCAM1
Adipogenesis pathway	1,62E00	9,3E-02	-0,577	ACVR2A,BMP7,BMPR1B,CEBPA,CEBPD,EGR2,FGFR2,FGFR4,KLF5,NR2F2,SOX9,WNT10B
O-linked glycosylation	1,62E00	0.1	1,265	ADAMTS1,ADAMTS10,ADAMTS19,ADAMTS4,ADAMTSL2,CHST4,GALNT1,GCNT4,ST3GAL2,ST6GAL1
RAF/MAP kinase cascade	1,6E00	7,84E-02	0,500	APBB1IP,AREG,BTC,EREG,FGFR2,FGFR4,FLT3LG,FN1,HBEGF,KITLG,PDGFB,PDGFRA,PSMB10,PSMB8,PSMB9,PSME2,RASGEF1A,SPTBN1,SPTBN2,TGFA
Activation of Matrix Metalloproteinases	1,56E00	1,67E-01	2,000	MMP1,MMP9,SPOCK3,TIMP1
CDX Gastrointestinal Cancer Signaling Pathway	1,54E00	8,38E-02	-0,775	BMP6,BMP7,CCND1,FOS,HBEGF,IL11,KLF5,TNFSF10,TNFSF11,TNFSF13B,WNT10B,WNT11,WNT5B,WNT6,WNT9A
Role of NANOG in Mammalian Embryonic Stem Cell Pluripotency	1,51E00	9,24E-02	#NUM!	ACVR2A,APC2,BMP6,BMP7,BMPR1B,IL6ST,WNT10B,WNT11,WNT5B,WNT6,WNT9A
Iron homeostasis signaling pathway	1,51E00	9,24E-02	#NUM!	BMP6,BMP7,BMPR1B,CP,HBQ1,PDGFB,PDGFRA,SLC11A2,SLC40A1,SLC48A1,TFRC
Signaling by Retinoic Acid	1,49E00	1,35E-01	-0,447	CPT1A,CRABP2,FABP5,PDK4,RARG
Microautophagy Signaling Pathway	1,48E00	8,61E-02	#NUM!	COL12A1,COL13A1,COL15A1,COL21A1,COL24A1,COL4A3,COL5A3,COL8A1,COL8A2,PSMB10,PSMB8,PSMB9,PSME2
HEY1 Signaling Pathway	1,46E00	8,55E-02	1,155	ACVR2A,BAX,BMP6,BMP7,BMPR1B,MMP1,MMP9,MYH11,NR2F2,PDGFC,SMAD7,TGFBR3,VEGFA
TNFR2 non-canonical NF-kB pathway	1,45E00	1,09E-01	-1,134	PSMB10,PSMB8,PSMB9,PSME2,TNFRSF12A,TNFSF11,TNFSF13B
Signaling by EGFR	1,43E00	1,18E-01	2,449	ADAM12,AREG,BTC,EREG,HBEGF,TGFA
DDX58/IFIH1-mediated induction of interferon-alpha/beta	1,42E00	1,08E-01	-2,646	IRF7,ISG15,NFKBIA,NLRC5,SAA1,UBA7,UBE2L6
Class A/1 (Rhodopsin-like receptors)	1,4E00	7,37E-02	1,091	ADRB3,BDKRB1,CCL20,CX3CL1,CXCL12,EDN1,F2RL1,GPR68,GRP,HTR2A,HTR7,KNG1,LPAR2,MCHR1,MLNR,NPFFR2,NPY,OPRK1,P2RY14,P2RY2,SAA1
TGF-β Signaling	1,4E00	9,57E-02	-0,378	ACVR2A,BMP7,BMPR1B,FOS,HOXC9,INHBA,IRF7,PMEPA1,SMAD7
Neurotransmitter release cycle	1,4E00	1,28E-01	1,342	APBA1,RIMS1,SLC1A3,SNAP25,SYN3
Formation of the nephric duct	1,39E00	1,88E-01	#NUM!	HOXA6,MECOM,OSR1
Erythrocytes take up oxygen and release carbon dioxide	1,37E00	2,86E-01	#NUM!	CA2,CA4
Actin Cytoskeleton Signaling	1,37E00	7,69E-02	1,265	APC2,EZR,FGF14,FGF21,FN1,GSN,IQGAP2,ITGA2,ITGB7,ITGB8,MYH11,MYL10,MYO1H,PDGFB,PDGFC,TIAM1,VAV3
Mitotic G1 phase and G1/S transition	1,36E00	8,73E-02	-1,000	CABLES1,CCND1,CDK1,CDKN2C,MYC,PSMB10,PSMB8,PSMB9,PSME2,RRM2,TK1
Amyotrophic Lateral Sclerosis Signaling	1,35E00	9,01E-02	0,707	BAX,CACNB2,CAPN5,CAT,GRIA4,GRIK3,GRIK5,NEFM,PDGFC,VEGFA
Corticotropin Releasing Hormone Signaling	1,35E00	8,45E-02	-1,667	CACNA1H,CACNB2,CREB3L2,CREB3L4,FOS,GLI3,GUCY1A2,KRT1,NPR1,NPR3,NR4A1,VEGFA
Cyclophilin Signaling Pathway	1,34E00	7,62E-02	-0,243	ABCA1,CCND1,CREB3L2,CREB3L4,CXCL12,IL6ST,KLF2,MMP9,NFKBIA,SPP1,VCAM1,WNT10B,WNT11,WNT5B,WNT6,WNT9A,ZBTB12
Specification of the neural plate border	1,33E00	1,76E-01	#NUM!	DLX5,TFAP2A,TFAP2C
Glutathione Redox Reactions I	1,33E00	1,76E-01	#NUM!	CLIC2,CP,GSTK1
LPS/IL-1 Mediated Inhibition of RXR Function	1,33E00	7,85E-02	0,816	ABCA1,ACSL5,ALDH1L1,CAT,CHST4,CHST7,CPT1A,CYP7A1,FABP5,GSTK1,MAOB,MGMT,NDST4,NR1H3,PPARGC1A
Smooth Muscle Contraction	1,32E00	1,22E-01	-0,447	CACNA1H,GUCY1A2,MYH11,MYL10,TPM1
UDP-N-acetyl-D-galactosamine Biosynthesis I	1,31E00	1	#NUM!	GALE
ERK5 Signaling	1,3E00	1,01E-01	-2,449	CREB3L2,CREB3L4,FOS,IL6ST,MYC,NGF,NTRK1
Oxytocin in Spinal Neurons Signaling Pathway	1,3E00	1,38E-01	-1,000	GUCY1A2,NPR1,NPR3,PRKG1
FOXO-mediated transcription of oxidative stress, metabolic and neuronal genes	1,3E00	1,38E-01	1,000	CAT,NPY,PLXNA4,PPARGC1A
Regulation of lipid metabolism by PPARalpha	1,29E00	8,77E-02	0,000	ABCA1,AHRR,ANGPTL4,ANKRD1,CPT1A,CYP1A1,CYP7A1,FADS1,NR1H3,PPARGC1A
γ-linolenate Biosynthesis II (Animals)	1,26E00	1,67E-01	#NUM!	ACSL5,FADS1,FADS2
PPAR Signaling	1,26E00	0.09	0,707	CITED2,FOS,NFKBIA,NR1H3,NR2F1,PDGFB,PDGFC,PDGFRA,PPARGC1A
Signaling by TGFBR3	1,24E00	1,16E-01	0,447	ACVR2A,INHBA,MYCN,TGFBR3,TIMP1
ISG15 antiviral mechanism	1,24E00	9,86E-02	-1,134	EIF4E3,ISG15,MX1,NUP188,UBA7,UBE2L6,UBE2N
VDR/RXR Activation	1,24E00	9,86E-02	#NUM!	CEBPA,COL13A1,IGFBP3,KLF4,SPP1,THBD,TNFSF11
Hypoxia Signaling in the Cardiovascular System	1,24E00	9,86E-02	#NUM!	CREB3L2,CREB3L4,EDN1,NFKBIA,UBE2L6,UBE2N,VEGFA
RHO GTPase cycle	1,23E00	6,62E-02	0,186	AMIGO2,ARHGAP18,ARHGAP22,ARHGDIG,ARHGEF16,ARHGEF26,CAV1,CDC42EP2,CIT,CKB,DLC1,DOCK11,FMNL1,FMNL2,IL32,IQGAP2,MCAM,MCF2,NET1,PLXND1,PTK2B,SH3BP1,SOWAHC,SPTBN1,STARD13,STOM,TFRC,TIAM1,VAV3
Role of PKR in Interferon Induction and Antiviral Response	1,22E00	8,55E-02	-0,707	ATF3,BAX,FOS,IFNAR2,IFNGR2,IRF9,MSR1,NFKBIA,PDGFB,PDGFC
NAD Signaling Pathway	1,22E00	8,27E-02	-0,302	BMP6,PARP14,PARP15,PARP3,PARP9,PDGFB,PPARGC1A,RYR3,SLC29A1,TGFA,VEGFA
Glioblastoma Multiforme Signaling	1,2E00	7,83E-02	-0,577	APC2,CCND1,IGF2,MYC,PDGFB,PDGFC,PDGFRA,PLCD3,WNT10B,WNT11,WNT5B,WNT6,WNT9A
Sperm Motility	1,19E00	7,3E-02	-1,890	CACNA1H,DDR1,EPHA6,FGFR2,FGFR4,FLT3LG,GNA14,GUCY1A2,NPR1,NTRK1,PDE1A,PDGFRA,PLA2G7,PLCD3,PRKG1,PTK2B,TNK2
Regulation of the Epithelial Mesenchymal Transition by Growth Factors Pathway	1,18E00	7,61E-02	0,302	EGR1,FGF14,FGF21,FGFR2,FGFR4,FOS,MMP1,MMP9,PDGFB,PDGFC,PDGFRA,TNFSF10,TNFSF11,TNFSF13B
TP53 Regulates Transcription of Cell Cycle Genes	1,17E00	1,11E-01	-0,447	AURKA,BAX,BTG2,CDK1,RGCC
Adrenomedullin signaling pathway	1,16E00	7,57E-02	-2,138	ADM,BAX,CALCRL,FOS,GNA14,GUCY1A2,MAPK15,NPR1,NPR3,PLCD3,PRKG1,PTK2B,TFAP2A,TFAP2C
Irritable Bowel Syndrome Signaling Pathway	1,15E00	7,2E-02	0,728	CCL20,IFNGR2,IL11,IL17RC,IL21R,MMP1,MMP9,MYL10,SLC22A4,TNFSF10,TNFSF11,TNFSF13B,WNT10B,WNT11,WNT5B,WNT6,WNT9A
Role of WNT/GSK-3β Signaling in the Pathogenesis of Influenza	1,15E00	0.1	-0,816	APC2,WNT10B,WNT11,WNT5B,WNT6,WNT9A
Macrophage Classical Activation Signaling Pathway	1,14E00	8,03E-02	0,000	CCL20,IFNAR2,IFNGR2,IL11,IRF9,NFKBIA,PARP14,PARP9,TNFSF10,TNFSF11,TNFSF13B
BEX2 Signaling Pathway	1,14E00	9,33E-02	1,134	CCND1,LMO2,NFKBIA,NGF,PDGFC,SPP1,VEGFA
Arachidonic acid metabolism	1,12E00	1,21E-01	-1,000	CYP1A1,CYP1B1,GGT5,PON2
Glutamate Receptor Signaling	1,12E00	9,84E-02	1,000	GRIA4,GRIK3,GRIK5,GRM8,HOMER2,SLC1A3
Virus Entry via Endocytic Pathways	1,11E00	8,41E-02	-1,633	AP1S3,AP5B1,CAV1,CD55,ITGA2,ITGB7,ITGB8,TFRC,ZBTB12
cAMP-mediated signaling	1,1E00	7,17E-02	-0,277	ADRB3,CREB3L2,CREB3L4,ENPP1,GRM8,HTR7,MPPED2,NPR3,OPRK1,P2RY14,PDE10A,PDE11A,PDE1A,PKIB,RGS4,TULP2
Hepatitis B Chronic Liver Pathogenesis Signaling Pathway	1,1E00	7,69E-02	0,000	AP1S3,CREB3L2,CREB3L4,EGR1,IL32,IRF7,IRF9,KLF4,MMP9,SATB1,SMAD7,VEGFA
Transcriptional regulation by RUNX3	1,1E00	8,7E-02	1,000	CCND1,MYC,PSMB10,PSMB8,PSMB9,PSME2,RUNX1,SPP1
Nucleotide salvage	1,1E00	1,43E-01	#NUM!	CDA,TK1,UPP1
Molecular Mechanisms of Cancer	1,09E00	0.06	0,885	ACVR2A,ADGRD1,ADRB3,APC2,ARHGEF16,AURKA,BAX,BDKRB1,BMP6,BMP7,BMPR1B,CALCRL,CCND1,CDKN2C,EDN1,F2RL1,FOS,GNA14,GPR61,GPR68,GPR87,GPR88,GRM8,GRP,HTR2A,HTR7,IL17RC,IL21R,IL6ST,ITGA2,ITGB7,ITGB8,LPAR2,MCHR1,MLNR,MMP1,MMP9,MYC,NFKBIA,NPFFR2,OPRK1,P2RY14,P2RY2,PDGFB,SMAD7,TGFA,VEGFA
Role of IL-17A in Psoriasis	1,08E00	0.2	#NUM!	CCL20,IL17RC
CSDE1 Signaling Pathway	1,08E00	1,04E-01	-1,342	FN1,FOS,MYC,SDC4,TNC
Activation of IRF by Cytosolic Pattern Recognition Receptors	1,08E00	1,04E-01	-0,447	IFIT2,IRF7,IRF9,ISG15,NFKBIA
Chronic Myeloid Leukemia Signaling	1,08E00	6,95E-02	-0,943	AURKA,CCND1,CEBPA,FOS,GLI3,GLIS2,KLF4,MECOM,MMP9,MYC,PLCD3,SPP1,TNFSF10,WNT10B,WNT11,WNT5B,WNT6,WNT9A
NCAM signaling for neurite out-growth	1,07E00	9,52E-02	-0,816	CACNA1H,CACNB2,COL4A3,COL5A3,SPTBN1,SPTBN2
Sleep REM Signaling Pathway	1,06E00	8,51E-02	-1,414	CREB3L2,CREB3L4,EGR1,FOS,IL11,TNFSF10,TNFSF11,TNFSF13B
Semaphorin interactions	1,04E00	9,38E-02	0,000	MYH11,PLXNA2,PLXNA4,PLXND1,SEMA3A,SEMA7A
Breast Cancer Regulation by Stathmin1	1,04E00	6,21E-02	1,414	ADGRD1,ADRB3,ARHGEF16,AURKA,BDKRB1,BMP6,CALCRL,CCND1,CDK1,CREB3L2,CREB3L4,F2RL1,GPR61,GPR68,GPR87,GPR88,GRM8,HTR2A,HTR7,LPAR2,MCHR1,MLNR,MMP9,NPFFR2,OPRK1,P2RY14,P2RY2,PDGFB,PDGFC,STMN1,TGFA,TUBB3,VEGFA
Neuregulin Signaling	1,03E00	8,11E-02	1,633	AREG,BTC,EREG,HBEGF,ITGA2,ITGB7,ITGB8,MYC,TGFA
Circadian Rhythm Signaling	1,03E00	6,91E-02	#NUM!	ADCYAP1,CACNA1H,CACNB2,CREB3L2,CREB3L4,DBP,GNA14,GRIA4,GRP,GUCY1A2,MYC,NGF,NPR1,NPR3,PLCD3,PRKG1,RYR3
IL-10 Signaling	1,02E00	7,81E-02	1,897	BCL3,CCN4,CCND1,CREB3L2,CREB3L4,FOS,IFNGR2,IL6ST,NFKBIA,PRDM1
Platelet homeostasis	1,02E00	8,75E-02	-1,134	ATP2A3,GUCY1A2,PDE10A,PDE11A,PDE1A,PRKG1,SLC8A2
Thiosulfate Disproportionation III (Rhodanese)	1,02E00	0.5	#NUM!	TST
Folate Signaling Pathway	1,02E00	0.1	-2,000	ALDH1L1,IL6ST,KLF4,MYC,OAS2
TCF dependent signaling in response to WNT	1,02E00	7,3E-02	-1,941	CAV1,DACT1,MYC,PSMB10,PSMB8,PSMB9,PSME2,RSPO1,RSPO3,SFRP2,SOX13,SOX9,WNT9A
Formation of Fibrin Clot (Clotting Cascade)	1,01E00	1,11E-01	-1,000	KNG1,SERPIND1,SERPING1,THBD
Inhibition of Matrix Metalloproteases	1,01E00	1,11E-01	#NUM!	ADAM12,MMP1,MMP9,TIMP1
Erythrocytes take up carbon dioxide and release oxygen	1,01E00	1,82E-01	#NUM!	CA2,CA4
Specification of primordial germ cells	1,01E00	1,82E-01	#NUM!	PRDM1,TFAP2C
Chondroitin Sulfate Degradation (Metazoa)	1,01E00	1,82E-01	#NUM!	CEMIP,GM2A
IL-17A Signaling in Gastric Cells	1	1,3E-01	#NUM!	CCL20,FOS,IL17RC
IL-15 Production	9,8E-01	7,89E-02	-1,000	DDR1,EPHA6,FGFR2,FGFR4,FLT3LG,NTRK1,PDGFRA,PTK2B,TNK2
Caveolar-mediated Endocytosis Signaling	9,67E-01	8,96E-02	-1,000	CAV1,CD55,ITGA2,ITGB7,ITGB8,ZBTB12
Signaling by TGF-beta Receptor Complex	9,65E-01	9,62E-02	0,447	ITGB8,LTBP1,PMEPA1,SMAD7,TGFBR3
Signaling by PTK6	9,65E-01	9,62E-02	1,342	BTC,CCND1,EREG,GPNMB,HBEGF
Kinesins	9,65E-01	9,62E-02	2,236	KIF1A,KIF21A,KIF26B,KIF5A,TUBB3
Role of JAK2 in Hormone-like Cytokine Signaling	9,65E-01	9,62E-02	0,447	CCND1,FOS,NPY,PDGFC,VEGFA
Other interleukin signaling	9,6E-01	1,25E-01	#NUM!	IL16,IL32,SNAP25
TNFs bind their physiological receptors	9,6E-01	1,25E-01	#NUM!	TNFRSF14,TNFSF11,TNFSF13B
Estrogen-mediated S-phase Entry	9,6E-01	1,25E-01	#NUM!	CCND1,CDK1,MYC
Ephrin A Signaling	9,54E-01	7,58E-02	0,632	ARHGEF16,BMP6,EFNA1,EPHA6,MYL10,PDGFB,PRKG1,TGFA,VAV3,VEGFA
Dermatan Sulfate Degradation (Metazoa)	9,45E-01	1,67E-01	#NUM!	CEMIP,GM2A
UDP-N-acetyl-D-galactosamine Biosynthesis II	9,45E-01	1,67E-01	#NUM!	GALE,GNPNAT1
Regulation of Cellular Mechanics by Calpain Protease	9,38E-01	8,33E-02	0,000	CAPN5,CCND1,CDK1,EZR,ITGA2,ITGB7,ITGB8
Cellular Effects of Sildenafil (Viagra)	9,25E-01	5,97E-02	0,164	ACVR2A,ADGRD1,ADRB3,ATP2A3,BDKRB1,CACNB2,CALCRL,CAPN5,CREB3L2,CREB3L4,F2RL1,GPR61,GPR68,GPR87,GPR88,GRM8,GUCY1A2,HTR2A,HTR7,LPAR2,MAPK15,MCHR1,MLNR,MYH11,MYL10,MYO1H,NFKBIA,NPFFR2,NPR1,OPRK1,P2RY14,P2RY2,PDGFC,PPARGC1A,PRKG1,TGFBR3,VEGFA
Activin Inhibin Signaling Pathway	9,23E-01	7,03E-02	-1,387	ACVR2A,CEBPA,FOS,FST,FSTL3,IL11,INHBA,MAPK15,NFKBIA,PMEPA1,SMAD7,TGFBR3,TNFSF13B
IL-4 Signaling	9,21E-01	7,14E-02	1,732	COL12A1,COL13A1,COL15A1,COL21A1,COL24A1,COL4A3,COL5A3,COL8A1,COL8A2,CREB3L2,CREB3L4,PRR5L
Airway Inflammation in Asthma	9,2E-01	1,2E-01	#NUM!	CCL20,IFNGR2,MMP9
Role of IL-17F in Allergic Inflammatory Airway Diseases	9,18E-01	1,03E-01	#NUM!	CREB3L2,CREB3L4,IL11,IL17RC
Regulation of RUNX2 expression and activity	0.9	8,57E-02	-1,342	DLX5,PPARGC1A,PSMB10,PSMB8,PSMB9,PSME2
ILK Signaling	8,98E-01	6,95E-02	-0,632	CCND1,CREB3L2,CREB3L4,FN1,FOS,ITGB7,ITGB8,MMP9,MYC,MYH11,MYO1H,PDGFC,VEGFA
Transcriptional regulation of granulopoiesis	8,88E-01	0.1	0,000	CEBPA,KLF5,MYC,RUNX1
Dissolution of Fibrin Clot	8,86E-01	1,54E-01	#NUM!	PLAT,S100A10
Advanced glycosylation endproduct receptor signaling	8,86E-01	1,54E-01	#NUM!	LGALS3,SAA1
Bupropion Degradation	8,86E-01	1,54E-01	#NUM!	CYP1A1,CYP1B1
Pregnenolone Biosynthesis	8,86E-01	1,54E-01	#NUM!	CYP11A1,MICAL2
Cargo recognition for clathrin-mediated endocytosis	8,86E-01	7,77E-02	2,121	AREG,BTC,DAB2,EREG,HBEGF,SGIP1,TFRC,TGFA
Cardiomyocyte Differentiation via BMP Receptors	8,82E-01	1,15E-01	#NUM!	ACVR2A,BMP7,BMPR1B
MAPK6/MAPK4 signaling	8,8E-01	8,05E-02	#NUM!	CDC42EP2,CDK1,MYC,PSMB10,PSMB8,PSMB9,PSME2
SNARE Signaling Pathway	8,8E-01	7,5E-02	-0,333	CACNB2,MYH11,MYO1H,RIMS1,SNAP25,SYN3,SYT17,SYT4,SYT5
Autism Signaling Pathway	8,78E-01	6,5E-02	-1,213	ALDH1L1,CACNB2,GRM8,IGF2,IL11,NLGN1,PPM1K,RARG,RELN,TNFSF10,TNFSF11,TNFSF13B,WNT10B,WNT11,WNT5B,WNT6,WNT9A,ZBTB12
Clathrin-mediated Endocytosis Signaling	8,73E-01	6,88E-02	#NUM!	AP1S3,AP5B1,APOD,DAB2,DNM3,FGF14,FGF21,ITGB7,ITGB8,PDGFB,PDGFC,TFRC,VEGFA
FAK Signaling	8,67E-01	5,92E-02	0,507	ACVR2A,ADGRD1,ADRB3,BDKRB1,CALCRL,CAPN5,CCND1,ECM2,EFNA1,F2RL1,FOS,GPR61,GPR68,GPR87,GPR88,GRM8,HTR2A,HTR7,IL17RC,IL21R,IL6ST,ITGA2,ITGB7,ITGB8,LPAR2,MCHR1,MLNR,MMP9,MYC,NPFFR2,OPRK1,P2RY14,P2RY2,PDGFRA,TGFBR3
Signaling by ERBB4	8,64E-01	8,93E-02	1,342	BTC,CXCL12,EREG,HBEGF,STMN1
Amyloid fiber formation	8,64E-01	8,93E-02	-1,342	GSN,SAA1,TGFBI,TSPAN33,UBE2L6
Ovarian Cancer Signaling	8,64E-01	7,1E-02	2,000	CCND1,EDN1,MMP9,PDGFC,PTGS1,VEGFA,WNT10B,WNT11,WNT5B,WNT6,WNT9A
Death Receptor Signaling	8,61E-01	7,95E-02	-0,378	HSPB2,NFKBIA,PARP14,PARP15,PARP3,PARP9,TNFSF10
Role of Tissue Factor in Cancer	8,6E-01	6,84E-02	-0,577	ACVR2A,EGR1,F2RL1,FOS,GNA14,HBEGF,MAPK15,MMP1,MMP9,PTK2B,TGFA,TGFBR3,VEGFA
Cellular response to hypoxia	8,58E-01	8,33E-02	-1,633	CITED2,PSMB10,PSMB8,PSMB9,PSME2,VEGFA
G alpha (12/13) signalling events	8,58E-01	8,33E-02	0,816	ARHGEF16,ARHGEF26,MCF2,NET1,TIAM1,VAV3
Pyrophosphate hydrolysis	8,56E-01	3,33E-01	#NUM!	PPA1
Granulocyte Adhesion and Diapedesis	8,48E-01	7,19E-02	#NUM!	CCL20,CCL8,CX3CL1,CXCL12,EZR,MMP1,MMP9,SDC4,THY1,VCAM1
NFKBIE Signaling Pathway	8,41E-01	8,77E-02	0,447	ANKRD44,NFKBIA,TNFSF10,TNFSF11,TNFSF13B
CLEAR Signaling Pathway	8,38E-01	6,46E-02	0,500	BMP6,BMPR1B,CREB3L2,CREB3L4,FGF21,FGFR2,FGFR4,MAPK15,NTRK1,PDGFB,PDGFRA,PPARGC1A,SGSH,TGFA,TGFBR3,TNFSF11,VEGFA
CGAS-STING Signaling Pathway	8,36E-01	7,55E-02	0,707	BAX,CCL20,ENPP1,IL11,NFKBIA,TNFSF10,TNFSF11,TNFSF13B
Rap1 signalling	8,33E-01	1,43E-01	#NUM!	PRKG1,RAP1GAP2
Tryptophan catabolism	8,33E-01	1,43E-01	#NUM!	AFMID,KYAT1
Response of EIF2AK1 (HRI) to heme deficiency	8,33E-01	1,43E-01	#NUM!	ATF3,ATF5
Histidine Degradation VI	8,33E-01	1,43E-01	#NUM!	CYP11A1,MICAL2
TAK1-dependent IKK and NF-kappa-B activation	8,32E-01	9,52E-02	-1,000	NFKBIA,NLRC5,SAA1,UBE2N
NR1H2 and NR1H3-mediated signaling	8,32E-01	9,52E-02	0,000	ABCA1,APOD,MYLIP,NR1H3
Glycation Signaling Pathway	8,32E-01	6,67E-02	0,000	COL4A3,EGR1,FOS,IL11,MAOB,MAPK15,MMP9,MSR1,PDGFC,TNFSF10,TNFSF11,TNFSF13B,VCAM1,VEGFA
NF-κB Signaling	8,3E-01	6,86E-02	0,000	BMPR1B,FGFR2,FGFR4,NFKBIA,NGF,NTRK1,PDGFRA,TGFA,TGFBR3,TNFSF11,TNFSF13B,UBE2N
UFMylation Signaling Pathway	8,18E-01	8,62E-02	0,447	ABCA1,CCND1,EIF4E3,MYC,NR1H3
Heparan Sulfate Biosynthesis (Late Stages)	8,18E-01	8,62E-02	0,447	CHST4,CHST7,EXT1,NDST4,PLA1A
EGR2 and SOX10-mediated initiation of Schwann cell myelination	8,12E-01	1,07E-01	#NUM!	EGR2,MBP,SCD5
TR/RXR Activation	8,04E-01	7,41E-02	0,000	BCL3,CCND1,CYP7A1,MBP,PDGFC,PPARGC1A,UCP2,VEGFA
Signaling by MET	7,99E-01	0.08	0,000	COL24A1,COL5A3,FN1,ITGA2,LAMA3,LAMB2
PTEN Signaling	7,93E-01	6,99E-02	0,000	BMPR1B,CCND1,FGFR2,FGFR4,ITGA2,ITGB7,ITGB8,NTRK1,PDGFRA,TGFBR3
Clathrin-mediated endocytosis	7,89E-01	7,14E-02	2,333	AREG,BTC,DAB2,DNM3,EREG,HBEGF,SGIP1,TFRC,TGFA
FOXO-mediated transcription of cell cycle genes	7,84E-01	1,33E-01	#NUM!	CAV1,KLF4
Role of OCT4 in Mammalian Embryonic Stem Cell Pluripotency	7,8E-01	9,09E-02	#NUM!	FBXO15,NR2F1,NR2F2,SPP1
Apelin Adipocyte Signaling Pathway	7,8E-01	7,89E-02	-1,342	CAT,CLIC2,CP,GSTK1,MAPK15,PPARGC1A
eNOS Signaling	7,8E-01	6,94E-02	1,414	AQP5,BDKRB1,CAV1,CHRNE,GUCY1A2,KNG1,LPAR2,PDGFC,PRKG1,VEGFA
Superpathway of Melatonin Degradation	7,79E-01	1,03E-01	#NUM!	CYP1A1,CYP1B1,MAOB
G alpha (s) signalling events	7,75E-01	7,09E-02	0,333	ADCYAP1,ADM,ADRB3,CALCRL,HTR7,PDE10A,PDE11A,PDE1A,PTHLH
HOTAIR Regulatory Pathway	7,67E-01	6,9E-02	0,333	MMP1,MMP9,MYC,NFKBIA,SPP1,WNT10B,WNT11,WNT5B,WNT6,WNT9A
Synaptic Long Term Depression	7,58E-01	6,63E-02	-1,155	CACNA1H,CACNB2,GNA14,GRIA4,GRM8,GUCY1A2,NPR1,NPR3,PLA2G7,PLCD3,PRKG1,RYR3
Potassium Channels	7,57E-01	7,45E-02	0,378	KCNA3,KCND2,KCND3,KCNF1,KCNJ2,KCNK1,KCNQ5
Calcium Signaling	7,57E-01	6,53E-02	-0,707	ATP2A3,CACNA1H,CACNB2,CHRNE,CREB3L2,CREB3L4,GRIA4,MYH11,MYO1H,RYR3,SLC8A2,TNNI1,TPM1
G-Protein Coupled Receptor Signaling	7,5E-01	5,72E-02	0,845	ADGRD1,ADRB3,AMOT,BDKRB1,CALCRL,CCND1,CREB3L2,CREB3L4,ENPP1,F2RL1,FOS,GNA14,GPR61,GPR68,GPR87,GPR88,GRM8,HTR2A,HTR7,LPAR2,MCHR1,MLNR,MPPED2,MYL10,NFKBIA,NPFFR2,NPR3,OPRK1,P2RY14,P2RY2,PDE10A,PDE11A,PDE1A,PTK2B,RGS4,SIX4,TULP2
Signaling by ALK	7,48E-01	0.1	#NUM!	MYC,MYCN,PRDM1
Sensory perception of taste	7,48E-01	0.1	#NUM!	CALHM3,KCNJ2,SCNN1B
Sonic Hedgehog Signaling	7,48E-01	0.1	#NUM!	CDK1,GLI3,GLIS2
Bladder Cancer Signaling	7,43E-01	7,14E-02	1,000	CCND1,FGF14,FGF21,MMP1,MMP9,MYC,PDGFC,VEGFA
Neurotransmitter uptake and metabolism In glial cells	7,42E-01	2,5E-01	#NUM!	SLC1A3
NGF processing	7,42E-01	2,5E-01	#NUM!	NGF
Galactose catabolism	7,42E-01	2,5E-01	#NUM!	GALE
Creatine-phosphate Biosynthesis	7,42E-01	2,5E-01	#NUM!	CKB
Pentose Phosphate Pathway (Oxidative Branch)	7,42E-01	2,5E-01	#NUM!	G6PD
Melatonin Degradation II	7,42E-01	2,5E-01	#NUM!	MAOB
WNT/SHH Axonal Guidance Signaling Pathway	7,41E-01	6,8E-02	-1,265	BOC,GLI3,GLIS2,PLXNA2,SEMA3A,WNT10B,WNT11,WNT5B,WNT6,WNT9A
G alpha (i) signalling events	7,35E-01	6,47E-02	-0,832	BDKRB1,CCL20,CX3CL1,CXCL12,GRM8,KNG1,LPAR2,MCHR1,NPY,OPRK1,P2RY14,RGS4,SAA1
PAK Signaling	7,29E-01	7,08E-02	0,816	ITGA2,ITGB7,ITGB8,MYL10,PDGFB,PDGFC,PDGFRA,PTK2B
Cachexia Signaling Pathway	7,27E-01	6,06E-02	-0,688	ACVR2A,ADRB3,CAPN5,CEBPD,IFNGR2,IGFBP3,IL11,INHBA,KLF15,NPY,PSMB10,PSMB8,PSMB9,PSME2,PTHLH,TGFBR3,TNFRSF12A,TNFSF10,TNFSF11,TNFSF13B
S Phase	7,26E-01	7,29E-02	-1,890	CABLES1,CCND1,MYC,PSMB10,PSMB8,PSMB9,PSME2
CDC42 Signaling	7,21E-01	6,87E-02	1,134	APC2,CDC42EP2,FOS,IQGAP2,ITGA2,ITGB7,ITGB8,MYL10,TNK2
MSP-RON Signaling in Cancer Cells Pathway	7,21E-01	6,87E-02	0,000	CCND1,CREB3L2,CREB3L4,FOS,MYC,NFKBIA,PDGFC,PTK2B,VEGFA
Eicosanoid Signaling	7,21E-01	6,23E-02	-1,000	AP1S3,ATP2A3,CCND1,CREB3L2,CREB3L4,EGR1,GNA14,HSPB2,KLF4,MYC,PDGFC,PLA2G7,PLCD3,PTGS1,SOX9,VEGFA
Sialic acid metabolism	7,19E-01	9,68E-02	#NUM!	NPL,ST3GAL2,ST6GAL1
IL-17 Signaling	7,16E-01	6,71E-02	0,632	CCL20,FOS,IL11,IL17RC,MMP9,PDGFC,TNFSF10,TNFSF11,TNFSF13B,VEGFA
Xenobiotic Metabolism AHR Signaling Pathway	7,15E-01	7,94E-02	-1,000	AHRR,ALDH1L1,CYP1A1,CYP1B1,GSTK1
Neurovascular Coupling Signaling Pathway	7,14E-01	6,4E-02	0,577	CACNA1H,CACNB2,GRIA4,GUCY1A2,KCNJ2,KNG1,NPR1,NPR3,PLA2G7,PRKG1,PTGS1,RYR3,SLC1A3
p75 NTR receptor-mediated signalling	7,04E-01	6,67E-02	0,632	ARHGEF16,ARHGEF26,CIT,MCF2,NET1,NFKBIA,NGF,STK32B,TIAM1,VAV3
Gap Junction Signaling	7,02E-01	6,08E-02	-0,943	CAV1,CCND1,CREB3L2,CREB3L4,GRIA4,GRIK3,GUCY1A2,HTR2A,MYC,NPR1,NPR3,P2RY14,P2RY2,PDGFRA,PLCD3,PRKG1,TNFSF11,TUBB3
Transcriptional regulation of pluripotent stem cells	6,99E-01	1,18E-01	#NUM!	FOXP1,KLF4
Synthesis, secretion, and deacylation of Ghrelin	6,99E-01	1,18E-01	#NUM!	KLF4,PLA2G7
Regulation of RUNX1 Expression and Activity	6,99E-01	1,18E-01	#NUM!	CCND1,RUNX1
Ubiquinol-10 Biosynthesis (Eukaryotic)	6,99E-01	1,18E-01	#NUM!	CYP11A1,MICAL2
Heparan Sulfate Biosynthesis	6,96E-01	7,81E-02	0,447	CHST4,CHST7,EXT1,NDST4,PLA1A
Inhibition of ARE-Mediated mRNA Degradation Pathway	6,92E-01	6,62E-02	0,816	MAPK15,PSMB10,PSMB8,PSMB9,PSME2,TNFSF10,TNFSF11,TNFSF13B,ZFP36,ZFP36L2
Regulation of the Epithelial-Mesenchymal Transition Pathway	6,92E-01	6,42E-02	#NUM!	EGR1,FGF14,FGF21,FGFR2,FGFR4,LOX,MMP9,WNT10B,WNT11,WNT5B,WNT6,WNT9A
Inhibition of Angiogenesis by TSP1	6,91E-01	9,38E-02	#NUM!	GUCY1A2,MMP9,VEGFA
Keratinization	6,77E-01	7,32E-02	-1,633	KAZN,KRT1,KRT7,KRT8,PI3,PPL
Glycosaminoglycan metabolism	6,74E-01	6,84E-02	0,000	CEMIP,CHST7,EXT1,NDST4,PRELP,SDC4,SGSH,ST3GAL2
Ephrin Receptor Signaling	6,71E-01	6,35E-02	-1,000	CREB3L2,CREB3L4,CXCL12,EFNA1,EPHA6,GNA14,ITGA2,ITGB7,ITGB8,PDGFB,PDGFC,VEGFA
Cardiac β-adrenergic Signaling	6,7E-01	6,43E-02	-1,633	ATP2A3,CACNB2,ENPP1,GNA14,MPPED2,PDE10A,PDE11A,PDE1A,PKIB,SLC8A2,TULP2
Neutrophil degranulation	6,68E-01	5,81E-02	0,000	A1BG,ATP11A,ATP8B4,AZU1,BST2,CAT,CD55,CDA,CFD,CRISPLD2,FABP5,GM2A,GSN,HVCN1,IQGAP2,KRT1,LGALS3,MME,MMP9,OSTF1,PTX3,SERPINB10,SNAP25,STOM
Unfolded Protein Response (UPR)	6,61E-01	1,11E-01	#NUM!	CREB3L2,CREB3L4
RHO GTPases activate CIT	6,61E-01	1,11E-01	#NUM!	CIT,MYH11
GABA synthesis, release, reuptake and degradation	6,61E-01	1,11E-01	#NUM!	RIMS1,SNAP25
Mitochondrial L-carnitine Shuttle Pathway	6,61E-01	1,11E-01	#NUM!	ACSL5,CPT1A
Transport of bile salts and organic acids, metal ions and amine compounds	6,61E-01	7,23E-02	1,633	CP,EMB,RUNX1,SLC11A2,SLC22A4,SLC40A1
Butyrophilin (BTN) family interactions	6,55E-01	0.2	#NUM!	PPL
Reelin signalling pathway	6,55E-01	0.2	#NUM!	RELN
Arsenate Detoxification I (Glutaredoxin)	6,55E-01	0.2	#NUM!	GLRX2
Myo-inositol Biosynthesis	6,55E-01	0.2	#NUM!	ISYNA1
Galactose Degradation I (Leloir Pathway)	6,55E-01	0.2	#NUM!	GALE
Nuclear Cytoskeleton Signaling Pathway	6,54E-01	6,22E-02	1,387	CDH6,DYNC1I1,EGR1,FN1,ITGA2,ITGB7,ITGB8,KIF1A,KIF21A,KIF26B,KIF5A,NUP188,TUBB3
Regulation of mitotic cell cycle	6,45E-01	7,14E-02	-1,633	AURKA,CDK1,PSMB10,PSMB8,PSMB9,PSME2
PDGF Signaling	6,45E-01	7,14E-02	0,000	CAV1,FOS,MYC,PDGFB,PDGFC,PDGFRA
Iron uptake and transport	6,45E-01	0.08	2,000	CP,SLC11A2,SLC40A1,TFRC
Transcriptional regulation by RUNX1	6,34E-01	6,52E-02	-1,667	LGALS3,LMO1,LMO2,PSMB10,PSMB8,PSMB9,PSME2,RSPO3,RUNX1
FGF Signaling	6,3E-01	7,06E-02	0,447	CREB3L2,CREB3L4,FGF14,FGF21,FGFR2,FGFR4
Azathioprine ADME	6,26E-01	1,05E-01	#NUM!	SLC29A1,VAV3
Regulation of Apoptosis	6,25E-01	7,84E-02	-2,000	PSMB10,PSMB8,PSMB9,PSME2
Role of IL-17A in Arthritis	6,25E-01	7,84E-02	#NUM!	CCL20,IL17RC,MMP1,NFKBIA
Xenobiotic Metabolism PXR Signaling Pathway	6,23E-01	6,47E-02	-0,333	ALDH1L1,CAT,CHST4,CHST7,CITED2,GSTK1,MAOB,NDST4,PPARGC1A
IL-8 Signaling	6,21E-01	6,19E-02	1,265	AZU1,BAX,CCND1,FOS,GNA14,HBEGF,MMP9,NFKBIA,PDGFC,PTK2B,VCAM1,VEGFA
Triglyceride metabolism	6,15E-01	8,57E-02	#NUM!	CAV1,DGAT2,FABP5
Semaphorin Neuronal Repulsive Signaling Pathway	0.6	6,38E-02	-0,378	GUCY1A2,ITGA2,ITGB7,ITGB8,MYL10,PLXNA2,PLXND1,PRKG1,SEMA3A
TCR signaling	5,98E-01	6,67E-02	-1,134	EVL,NFKBIA,PSMB10,PSMB8,PSMB9,PSME2,UBE2N
Colorectal Cancer Metastasis Signaling	5,94E-01	5,93E-02	0,277	BAX,CCND1,FOS,GNA14,IL6ST,MMP1,MMP9,MYC,PDGFC,VEGFA,WNT10B,WNT11,WNT5B,WNT6,WNT9A
SUMOylation of transcription factors	5,93E-01	0.1	#NUM!	TFAP2A,TFAP2C
Receptor-type tyrosine-protein phosphatases	5,93E-01	0.1	#NUM!	PPFIBP2,PTPRD
Interleukin-12 family signaling	5,93E-01	0.1	#NUM!	CRLF1,IL6ST
Plasma lipoprotein assembly, remodeling, and clearance	5,93E-01	7,14E-02	0,447	ABCA1,ANGPTL4,FGF21,MYLIP,NR1H3
TP53 Regulates Transcription of Cell Death Genes	5,92E-01	8,33E-02	#NUM!	BAX,IGFBP3,PIDD1
NGF-stimulated transcription	5,92E-01	8,33E-02	#NUM!	EGR1,EGR2,FOS
Aggrephagy	5,92E-01	8,33E-02	#NUM!	DYNC1I1,TUBB3,UBE2N
Hedgehog 'on' state	5,89E-01	6,34E-02	-1,667	BOC,CIT,GAS1,GLI3,PSMB10,PSMB8,PSMB9,PSME2,STK32B
T Cell Exhaustion Signaling Pathway	5,89E-01	6,34E-02	-0,707	ACVR2A,FOS,FOXP1,IFNAR2,IRF9,PRDM1,TGFBR3,TNFRSF14,VEGFA
COPI-mediated anterograde transport	5,87E-01	6,82E-02	0,000	ANK2,CD55,DYNC1I1,SPTBN1,SPTBN2,TUBB3
Acute Myeloid Leukemia Signaling	5,87E-01	6,82E-02	-0,447	CCND1,CEBPA,FLT3LG,KITLG,MYC,RUNX1
mRNA Editing	5,86E-01	1,67E-01	#NUM!	ADARB1
TRAIL signaling	5,86E-01	1,67E-01	#NUM!	TNFSF10
UDP-N-acetyl-D-glucosamine Biosynthesis II	5,86E-01	1,67E-01	#NUM!	GNPNAT1
Tryptophan Degradation to 2-amino-3-carboxymuconate Semialdehyde	5,86E-01	1,67E-01	#NUM!	AFMID
Ketolysis	5,86E-01	1,67E-01	#NUM!	BDH1
Phagosome Formation	5,73E-01	5,48E-02	0,354	ADGRD1,ADRB3,AP1S3,APBB1IP,BDKRB1,CALCRL,F2RL1,FN1,GPR61,GPR68,GPR87,GPR88,GRM8,HTR2A,HTR7,ITGA2,ITGB7,ITGB8,LPAR2,MAPK15,MCHR1,MLNR,MSR1,MYH11,MYO1H,NPFFR2,OPRK1,P2RY14,P2RY2,PLA2G7,PTK2B,TIMD4,VAV3
Systemic Lupus Erythematosus in B Cell Signaling Pathway	5,71E-01	5,91E-02	-1,604	CCND1,FOS,IFIT2,IFNAR2,IFNGR2,IL11,IL6ST,IRF7,IRF9,ISG15,MYC,TNFSF10,TNFSF11,TNFSF13B
Fatty acyl-CoA biosynthesis	5,7E-01	8,11E-02	#NUM!	ACSL5,HACD4,SCD5
Somitogenesis	5,7E-01	7,41E-02	-2,000	PSMB10,PSMB8,PSMB9,PSME2
FAT10 Signaling Pathway	5,7E-01	7,41E-02	#NUM!	PSMB10,PSMB8,PSMB9,PSME2
Leukocyte Extravasation Signaling	5,69E-01	6,08E-02	-1,265	CXCL12,DLC1,EZR,ITGA2,MMP1,MMP9,PTK2B,THY1,TIMP1,VAV3,VCAM1
Surfactant metabolism	5,63E-01	9,52E-02	#NUM!	LMCD1,P2RY2
Synaptic adhesion-like molecules	5,63E-01	9,52E-02	#NUM!	GRIA4,PTPRD
Formation of the ureteric bud	5,63E-01	9,52E-02	#NUM!	GREM1,WNT11
Acetone Degradation I (to Methylglyoxal)	5,63E-01	9,52E-02	#NUM!	CYP1A1,CYP1B1
NAP1L1 Transcription Regulation Signaling Pathway	5,62E-01	6,94E-02	1,342	BAX,CCND1,MYC,NFKBIA,TUBB3
GPCR-Mediated Integration of Enteroendocrine Signaling Exemplified by an L Cell	5,62E-01	6,94E-02	1,342	ADCYAP1,ADRB3,GNA14,GRP,PLCD3
EPH-Ephrin signaling	5,6E-01	6,67E-02	1,633	EFNA1,EPHA6,MMP9,MYH11,TIAM1,VAV3
Salvage Pathways of Pyrimidine Ribonucleotides	5,6E-01	6,67E-02	0,816	ACVR2A,AK1,CDA,CDADC1,CDK1,UPP1
Regulation of TP53 Expression and Degradation	5,49E-01	7,89E-02	#NUM!	CDK1,PRDM1,PRR5L
Intrinsic Prothrombin Activation Pathway	5,49E-01	7,89E-02	#NUM!	COL5A3,KNG1,THBD
Macropinocytosis Signaling	5,47E-01	6,85E-02	#NUM!	ITGB7,ITGB8,NGF,PDGFB,PDGFC
Neuroprotective Role of THOP1 in Alzheimer's Disease	5,47E-01	6,59E-02	#NUM!	C1R,CFD,FAP,KNG1,MME,MMP9
ERBB Signaling	5,47E-01	6,59E-02	1,633	AREG,BTC,EREG,FOS,HBEGF,TGFA
RHOGDI Signaling	5,4E-01	5,91E-02	-0,378	ARHGDIG,ARHGEF16,CDH6,DLC1,EZR,GNA14,ITGA2,ITGB7,ITGB8,MYH11,MYL10,MYO1H
Macrophage Alternative Activation Signaling Pathway	5,37E-01	6,12E-02	-0,333	ABCA1,CREB3L2,CREB3L4,FOS,KLF4,MYC,NFKBIA,NR1H3,PPARGC1A
Fertilization	5,35E-01	9,09E-02	#NUM!	CATSPERD,HVCN1
Role of JAK1, JAK2 and TYK2 in Interferon Signaling	5,35E-01	9,09E-02	#NUM!	IFNAR2,IFNGR2
Nicotine Degradation III	5,35E-01	9,09E-02	#NUM!	CYP1A1,CYP1B1
Pyrimidine Deoxyribonucleotides De Novo Biosynthesis I	5,35E-01	9,09E-02	#NUM!	AK1,RRM2
Vitamin-C Transport	5,35E-01	9,09E-02	#NUM!	LRRC8D,STOM
Ion channel transport	5,34E-01	6,02E-02	0,000	ANO4,ATP11A,ATP2A3,ATP8B4,CLIC2,FXYD2,FXYD7,RYR3,SCNN1B,STOM
Thyroid Cancer Signaling	5,33E-01	6,76E-02	-1,342	CCND1,FOS,MYC,NGF,NTRK1
Hematoma Resolution Signaling Pathway	5,31E-01	5,83E-02	-1,732	CAT,CX3CL1,F2RL1,FOS,IFNGR2,IL11,MMP1,MMP9,PLAT,TNFSF10,TNFSF11,TNFSF13B,UCP2
Interleukin-17 signaling	5,3E-01	1,43E-01	#NUM!	IL17RC
Aryl hydrocarbon receptor signalling	5,3E-01	1,43E-01	#NUM!	AHRR
STAT5 Activation	5,3E-01	1,43E-01	#NUM!	FLT3LG
NFE2L2 regulates pentose phosphate pathway genes	5,3E-01	1,43E-01	#NUM!	G6PD
Regulation of NFE2L2 gene expression	5,3E-01	1,43E-01	#NUM!	MYC
Mitochondrial Uncoupling	5,3E-01	1,43E-01	#NUM!	UCP2
Sphingomyelin Metabolism	5,3E-01	1,43E-01	#NUM!	SGMS2
Dermatan Sulfate Biosynthesis (Late Stages)	5,28E-01	7,69E-02	#NUM!	CHST4,CHST7,NDST4
L1CAM interactions	5,26E-01	6,31E-02	0,378	ANK2,DNM3,EZR,ITGA2,SPTBN1,SPTBN2,TUBB3
Neuroinflammation Signaling Pathway	5,25E-01	5,73E-02	-3,051	ACVR2A,CREB3L2,CREB3L4,CX3CL1,CXCL12,FOS,IFNGR2,IRF7,MAPK15,MMP9,NGF,SLC1A3,TGFBR3,VCAM1,ZBTB12
Synaptogenesis Signaling Pathway	5,21E-01	5,65E-02	2,324	CACNB2,CDH6,COMP,CREB3L2,CREB3L4,EFNA1,EPHA6,GRIA4,GRM8,NLGN1,RELN,SNAP25,SYN3,SYT17,SYT4,SYT5,TIAM1
GADD45 Signaling	5,19E-01	7,02E-02	0,000	ACVR2A,CCND1,CDK1,MYC
Neurotrophin/TRK Signaling	5,19E-01	6,67E-02	#NUM!	CREB3L2,CREB3L4,FOS,NGF,NTRK1
UVA-Induced MAPK Signaling	5,09E-01	6,38E-02	#NUM!	FOS,PARP14,PARP15,PARP3,PARP9,PLCD3
Oncostatin M Signaling	5,09E-01	7,5E-02	#NUM!	IL6ST,MMP1,OSMR
RAF-independent MAPK1/3 activation	5,08E-01	8,7E-02	#NUM!	CDK1,IL6ST
Pyroptosis	5,08E-01	8,7E-02	#NUM!	BAX,GSDME
Post-translational modification: synthesis of GPI-anchored proteins	5,05E-01	6,58E-02	-0,447	LSAMP,NEGR1,NTM,THY1,XPNPEP2
Metabolism of polyamines	5,04E-01	6,9E-02	-2,000	PSMB10,PSMB8,PSMB9,PSME2
NIK-->noncanonical NF-kB signaling	5,04E-01	6,9E-02	-2,000	PSMB10,PSMB8,PSMB9,PSME2
Fc epsilon receptor (FCERI) signaling	0.5	6,06E-02	0,000	FOS,NFKBIA,PSMB10,PSMB8,PSMB9,PSME2,UBE2N,VAV3
FXR/RXR Activation	4,99E-01	5,96E-02	-0,333	CYP7A1,FGFR4,GSTK1,IL11,NR1H3,PPARGC1A,TNFSF10,TNFSF11,TNFSF13B
BAG2 Signaling Pathway	4,92E-01	6,49E-02	#NUM!	MYC,PSMB10,PSMB8,PSMB9,PSME2
AMPK Signaling	4,85E-01	5,68E-02	-0,378	ADRB3,AK1,CCND1,CHRNE,CPT1A,CREB3L2,CREB3L4,EEF2K,GNA14,PFKFB4,PPARGC1A,PPM1H,PPM1K
Activation of kainate receptors upon glutamate binding	4,84E-01	8,33E-02	#NUM!	GRIK3,GRIK5
Melatonin Degradation I	4,84E-01	8,33E-02	#NUM!	CYP1A1,CYP1B1
Estrogen Biosynthesis	4,84E-01	8,33E-02	#NUM!	CYP1A1,CYP1B1
DNA Damage Reversal	4,82E-01	1,25E-01	#NUM!	MGMT
Formation of intermediate mesoderm	4,82E-01	1,25E-01	#NUM!	OSR1
Superoxide Radicals Degradation	4,82E-01	1,25E-01	#NUM!	CAT
Bile Acid Biosynthesis, Neutral Pathway	4,82E-01	1,25E-01	#NUM!	CYP7A1
Coronavirus Pathogenesis Pathway	4,81E-01	5,81E-02	0,000	BAX,BST2,CCND1,FOS,IFNAR2,IRF7,IRF9,KNG1,NFKBIA,OAS2
Apelin Cardiomyocyte Signaling Pathway	4,74E-01	6,19E-02	-1,633	ATP2A3,CAT,MAPK15,MYL10,PLCD3,SLC8A2
Chondroitin Sulfate Biosynthesis (Late Stages)	4,73E-01	7,14E-02	#NUM!	CHST4,CHST7,NDST4
RHOA Signaling	4,62E-01	5,98E-02	-1,134	CDC42EP2,CIT,DLC1,EZR,LPAR2,MYL10,PTK2B
Sulfur amino acid metabolism	4,6E-01	0.08	#NUM!	SLC25A10,TST
RHO GTPases activate IQGAPs	4,6E-01	0.08	#NUM!	IQGAP2,TUBB3
Xenobiotic Metabolism Signaling	4,56E-01	5,58E-02	#NUM!	AHRR,ALDH1L1,CAT,CHST4,CHST7,CITED2,CYP1A1,CYP1B1,GSTK1,MAOB,MGMT,NDST4,PPARGC1A
PPARα/RXRα Activation	4,56E-01	5,71E-02	1,633	ABCA1,ACVR2A,BCL3,CHD5,GNA14,NFKBIA,NR2F1,PLCD3,PPARGC1A,TGFBR3
B Cell Activating Factor Signaling	4,55E-01	6,98E-02	#NUM!	FOS,NFKBIA,TNFSF13B
Xenobiotic Metabolism CAR Signaling Pathway	4,52E-01	5,84E-02	-0,378	ALDH1L1,CHST4,CHST7,CITED2,CYP1A1,GSTK1,NDST4,PPARGC1A
ROBO SLIT Signaling Pathway	4,52E-01	5,93E-02	-1,134	CABLES1,FOS,NELL2,PDGFC,ROBO1,SLIT3,VEGFA
Creatine metabolism	4,41E-01	1,11E-01	#NUM!	CKB
Ketone body metabolism	4,41E-01	1,11E-01	#NUM!	BDH1
RUNX1 and FOXP3 control the development of regulatory T lymphocytes (Tregs)	4,41E-01	1,11E-01	#NUM!	RUNX1
OAS antiviral response	4,41E-01	1,11E-01	#NUM!	OAS2
RHOBTB3 ATPase cycle	4,41E-01	1,11E-01	#NUM!	HTR7
Serine biosynthesis	4,41E-01	1,11E-01	#NUM!	SERINC2
Androgen Biosynthesis	4,41E-01	1,11E-01	#NUM!	SRD5A1
Ketogenesis	4,41E-01	1,11E-01	#NUM!	BDH1
PI3K Cascade	4,39E-01	6,82E-02	#NUM!	FGFR2,FGFR4,FLT3LG
Miscellaneous transport and binding events	4,38E-01	7,69E-02	#NUM!	LRRC8D,NIPAL1
Nicotine Degradation II	4,38E-01	7,69E-02	#NUM!	CYP1A1,CYP1B1
Hedgehog ligand biogenesis	4,32E-01	6,35E-02	-2,000	PSMB10,PSMB8,PSMB9,PSME2
Endothelin-1 Signaling	4,32E-01	5,62E-02	-1,000	EDN1,FOS,GNA14,GUCY1A2,MAPK15,MYC,NPR1,PLA2G7,PLCD3,PTGS1
Dilated Cardiomyopathy Signaling Pathway	4,26E-01	5,71E-02	-1,633	BAX,CACNA1H,CACNB2,CNN1,MYH11,MYO1H,TNNI1,TPM1
Chaperone Mediated Autophagy Signaling Pathway	4,25E-01	5,5E-02	0,000	CCND1,IL17RC,MLLT11,MMP1,MMP9,MYC,NFKBIA,PRR5L,PSMB10,PSMB8,PSMB9,PSME2
Glioma Signaling	4,23E-01	5,79E-02	0,447	CCND1,CDKN2C,IGF2,PDGFB,PDGFC,PDGFRA,TGFA
PKR-mediated signaling	4,19E-01	6,25E-02	-1,000	CDK1,ISG15,TUBB3,UBE2L6
BMAL1:CLOCK,NPAS2 activates circadian gene expression	4,18E-01	7,41E-02	#NUM!	DBP,KLF15
Integrin signaling	4,18E-01	7,41E-02	#NUM!	APBB1IP,FN1
ESR-mediated signaling	4,11E-01	5,83E-02	0,000	CCND1,CXCL12,FOS,MYC,RUNX1,TGFA
Inositol phosphate metabolism	4,08E-01	6,52E-02	#NUM!	INPP4B,ISYNA1,PLCD3
MYC Mediated Apoptosis Signaling	4,08E-01	6,52E-02	#NUM!	ADRB3,BAX,MYC
iNOS Signaling	4,08E-01	6,52E-02	#NUM!	FOS,IFNGR2,NFKBIA
IL-23 Signaling Pathway	4,08E-01	6,52E-02	#NUM!	NFKBIA,RUNX1,TNFSF11
WNT/Ca+ pathway	4,07E-01	6,15E-02	#NUM!	CREB3L2,CREB3L4,PLCD3,WNT5B
Peptide hormone biosynthesis	4,05E-01	0.1	#NUM!	INHBA
RHO GTPases activate KTN1	4,05E-01	0.1	#NUM!	KIF5A
NFE2L2 regulating tumorigenic genes	4,05E-01	0.1	#NUM!	AREG
Prostanoid Biosynthesis	4,05E-01	0.1	#NUM!	PTGS1
Calcium Transport I	4,05E-01	0.1	#NUM!	ATP2A3
Pentose Phosphate Pathway	4,05E-01	0.1	#NUM!	G6PD
γ-glutamyl Cycle	4,05E-01	0.1	#NUM!	GGT5
Myogenesis	3,98E-01	7,14E-02	#NUM!	BOC,NEO1
Regulation of CDH11 Expression and Function	3,98E-01	7,14E-02	#NUM!	AMOT,ANGPTL4
Class I MHC mediated antigen processing and presentation	3,98E-01	5,26E-02	-2,982	ERAP1,ERAP2,FBXL8,FBXO15,HERC6,KLHL13,LMO7,MYLIP,PSMB10,PSMB8,PSMB9,PSME2,RNF213,TAP2,TAPBP,TRAF7,UBA7,UBE2L6,UBE2N
DNA Damage Bypass	3,93E-01	6,38E-02	#NUM!	ISG15,UBA7,UBE2L6
nNOS Signaling in Skeletal Muscle Cells	3,93E-01	6,38E-02	#NUM!	CACNA1H,CACNB2,RYR3
PFKFB4 Signaling Pathway	3,93E-01	6,38E-02	#NUM!	CREB3L2,CREB3L4,PFKFB4
MHC class II antigen presentation	3,91E-01	5,71E-02	1,633	AP1S3,DNM3,DYNC1I1,KIF5A,SPTBN2,TUBB3
Growth Hormone Signaling	3,83E-01	5,97E-02	#NUM!	CEBPA,FOS,IGF2,IGFBP3
Nicotinate metabolism	3,8E-01	6,9E-02	#NUM!	PARP14,PARP9
Interconversion of nucleotide di- and triphosphates	3,8E-01	6,9E-02	#NUM!	AK1,RRM2
TNFR2 Signaling	3,8E-01	6,9E-02	#NUM!	FOS,NFKBIA
Fatty Acid β-oxidation I	3,8E-01	6,9E-02	#NUM!	ACSL5,ECHDC3
PXR/RXR Activation	3,79E-01	6,25E-02	#NUM!	CPT1A,CYP7A1,PPARGC1A
Hereditary Breast Cancer Signaling	3,79E-01	5,56E-02	1,134	BMP6,CCND1,CDK1,PDGFB,PDGFC,TGFA,VEGFA
Degradation of beta-catenin by the destruction complex	3,77E-01	5,75E-02	-1,342	MYC,PSMB10,PSMB8,PSMB9,PSME2
Regulation of mRNA stability by proteins that bind AU-rich elements	3,77E-01	5,75E-02	-2,236	PSMB10,PSMB8,PSMB9,PSME2,ZFP36
Phenylalanine and tyrosine metabolism	3,73E-01	9,09E-02	#NUM!	KYAT1
Hematopoiesis from Multipotent Stem Cells	3,73E-01	9,09E-02	#NUM!	KITLG
NAD biosynthesis II (from tryptophan)	3,73E-01	9,09E-02	#NUM!	AFMID
COPII-mediated vesicle transport	3,71E-01	5,88E-02	2,000	ANKRD44,AREG,SEC16B,TGFA
Sensory processing of sound by inner hair cells of the cochlea	3,71E-01	5,88E-02	-1,000	CACNB2,EZR,SNAP25,SPTBN1
HMGB1 Signaling	3,69E-01	5,44E-02	-1,342	FOS,IFNGR2,IL11,PLAT,TNFSF10,TNFSF11,TNFSF13B,VCAM1
RANK Signaling in Osteoclasts	3,67E-01	5,68E-02	-1,000	FOS,GSN,NFKBIA,PTK2B,TNFSF11
Signaling by ERBB2	3,66E-01	6,12E-02	#NUM!	BTC,EREG,HBEGF
Transcriptional and post-translational regulation of MITF-M expression and activity	3,66E-01	6,12E-02	#NUM!	EDN1,KITLG,SOX9
Chondroitin Sulfate Biosynthesis	3,66E-01	6,12E-02	#NUM!	CHST4,CHST7,NDST4
FAT10 Cancer Signaling Pathway	3,66E-01	6,12E-02	#NUM!	ACVR2A,NFKBIA,TGFBR3
Hedgehog 'off' state	3,64E-01	5,56E-02	-2,236	GLI3,PSMB10,PSMB8,PSMB9,PSME2,TUBB3
Cargo concentration in the ER	3,63E-01	6,67E-02	#NUM!	AREG,TGFA
MyD88 dependent cascade initiated on endosome	3,63E-01	6,67E-02	#NUM!	IRF7,UBE2N
Transcriptional regulation of brown and beige adipocyte differentiation	3,63E-01	6,67E-02	#NUM!	BMP7,PPARGC1A
Role of RIG1-like Receptors in Antiviral Innate Immunity	3,63E-01	6,67E-02	#NUM!	IRF7,NFKBIA
Role of Pattern Recognition Receptors in Recognition of Bacteria and Viruses	3,62E-01	5,47E-02	#NUM!	IL11,IRF7,OAS2,PTX3,TNFSF10,TNFSF11,TNFSF13B
NOD1/2 Signaling Pathway	3,61E-01	5,41E-02	0,000	FOS,IFNAR2,IL11,IRF7,NFKBIA,TNFSF10,TNFSF11,TNFSF13B
Gαi Signaling	3,55E-01	5,43E-02	0,447	CAV1,GNA14,GRM8,NPR3,OPRK1,P2RY14,RGS4
Immunogenic Cell Death Signaling Pathway	3,49E-01	5,71E-02	-2,000	BAX,IFNAR2,IFNGR2,P2RY2
Gα12/13 Signaling	3,47E-01	5,38E-02	0,000	CDH6,F2RL1,LPAR2,MYL10,NFKBIA,PTK2B,VAV3
Toll Like Receptor 3 (TLR3) Cascade	3,46E-01	6,45E-02	#NUM!	IRF7,UBE2N
Presynaptic depolarization and calcium channel opening	3,45E-01	8,33E-02	#NUM!	CACNB2
Synthesis of Prostaglandins (PG) and Thromboxanes (TX)	3,45E-01	8,33E-02	#NUM!	PTGS1
Mitochondrial calcium ion transport	3,45E-01	8,33E-02	#NUM!	MCUB
Transcriptional regulation of testis differentiation	3,45E-01	8,33E-02	#NUM!	SOX9
Signaling by LTK	3,45E-01	8,33E-02	#NUM!	TNK2
Leukotriene Biosynthesis	3,45E-01	8,33E-02	#NUM!	GGT5
Dermatan Sulfate Biosynthesis	3,41E-01	5,88E-02	#NUM!	CHST4,CHST7,NDST4
G Protein Signaling Mediated by Tubby	3,39E-01	5,63E-02	0,000	GNA14,MCHR1,MYC,VAV3
CDK5 Signaling	3,39E-01	5,41E-02	-1,000	CABLES1,EGR1,ITGA2,LAMA3,MAPK15,NGF
Signaling by Rho Family GTPases	3,33E-01	5,14E-02	-0,632	ARHGEF16,CDC42EP2,CDH6,CIT,EZR,FOS,GNA14,ITGA2,ITGB7,ITGB8,MYL10,PTK2B,STMN1
Metabolism of steroid hormones	3,3E-01	6,25E-02	#NUM!	CYP11A1,SRD5A1
Striated Muscle Contraction	3,3E-01	6,25E-02	#NUM!	TNNI1,TPM1
DNA Methylation and Transcriptional Repression Signaling	3,3E-01	5,43E-02	#NUM!	CDK1,CHD5,MYC,TCF19,TCF23
Cell surface interactions at the vascular wall	3,23E-01	5,31E-02	0,000	CAV1,FN1,ITGA2,MMP1,SDC4,THBD
IL-27 Signaling Pathway	3,23E-01	5,31E-02	-0,816	IFNAR2,IFNGR2,IL6ST,PPARGC1A,RUNX1,ZBTB12
Acetylcholine binding and downstream events	3,2E-01	7,69E-02	#NUM!	CHRNE
Signal regulatory protein family interactions	3,2E-01	7,69E-02	#NUM!	PTK2B
Passive transport by Aquaporins	3,2E-01	7,69E-02	#NUM!	AQP5
SUMOylation of immune response proteins	3,2E-01	7,69E-02	#NUM!	NFKBIA
Pentose phosphate pathway	3,2E-01	7,69E-02	#NUM!	G6PD
Glutamate and glutamine metabolism	3,2E-01	7,69E-02	#NUM!	KYAT1
Estrogen-Dependent Breast Cancer Signaling	3,19E-01	5,48E-02	#NUM!	CCND1,CREB3L2,CREB3L4,FOS
Beta-catenin independent WNT signaling	3,17E-01	5,13E-02	0,816	CIT,MYC,PRKG1,PSMB10,PSMB8,PSMB9,PSME2,STK32B,WNT11,WNT5B
HIF1α Signaling	3,17E-01	5,13E-02	1,000	ADM,BMP6,EDN1,IGF2,MMP1,MMP9,PDGFB,PDGFC,TGFA,VEGFA
Lung Ionic Balance Signaling Pathway	3,13E-01	4,99E-02	0,626	ADGRD1,ADRB3,BDKRB1,CALCRL,F2RL1,GPR61,GPR68,GPR87,GPR88,GRM8,HTR2A,HTR7,IFNAR2,LPAR2,MCHR1,MLNR,NPFFR2,OPRK1,P2RY14,P2RY2,PLCD3,SCNN1B,TNFSF10
Oxytocin Signaling Pathway	3,12E-01	5,06E-02	-1,732	CACNB2,CREB3L2,CREB3L4,FOS,GUCY1A2,HSPB2,MAPK15,MYH11,MYO1H,NPR1,NPR3,PRKG1,TNFSF11
Adrenergic Receptor Signaling Pathway (Enhanced)	3,09E-01	5,11E-02	-1,000	ADRB3,CACNA1H,CACNB2,IL11,MAOB,PLCD3,TNFSF10,TNFSF11,TNFSF13B
Gαs Signaling	3,07E-01	5,22E-02	1,000	ADRB3,CREB3L2,CREB3L4,GNA14,HTR7,RYR3
Erythropoietin Signaling Pathway	3,06E-01	5,13E-02	-0,378	CCND1,FOS,HBQ1,IL11,NFKBIA,TNFSF10,TNFSF11,TNFSF13B
Parkinson's Signaling Pathway	3,02E-01	5,02E-02	-0,277	ALDH1L1,CACNA1H,CACNB2,GRIA4,IL11,MAOB,PPARGC1A,SLC11A2,SLC40A1,TNFSF10,TNFSF11,TNFSF13B,TUBB3
TWEAK Signaling	3,02E-01	5,88E-02	#NUM!	NFKBIA,TNFRSF12A
Renal Cell Carcinoma Signaling	0.3	5,33E-02	#NUM!	FOS,PDGFB,TGFA,VEGFA
BBSome Signaling Pathway	0.3	4,95E-02	0,426	ADGRD1,ADRB3,BDKRB1,CALCRL,CXCL12,F2RL1,GLI3,GLIS2,GPR61,GPR68,GPR87,GPR88,GRM8,HTR2A,HTR7,LPAR2,MCHR1,MLNR,NPFFR2,OPRK1,P2RY14,P2RY2
Carnitine metabolism	2,98E-01	7,14E-02	#NUM!	CPT1A
Metabolism of nitric oxide: NOS3 activation and regulation	2,98E-01	7,14E-02	#NUM!	CAV1
Metabolism of Angiotensinogen to Angiotensins	2,98E-01	7,14E-02	#NUM!	MME
LGI-ADAM interactions	2,98E-01	7,14E-02	#NUM!	ADAM23
Fatty Acid Activation	2,98E-01	7,14E-02	#NUM!	ACSL5
Phenylalanine Degradation IV (Mammalian, via Side Chain)	2,98E-01	7,14E-02	#NUM!	MAOB
Colanic Acid Building Blocks Biosynthesis	2,98E-01	7,14E-02	#NUM!	GALE
Huntington's Disease Signaling	2,97E-01	0.05	-1,342	BAX,CAPN5,CREB3L2,CREB3L4,DNM3,GNA14,NGF,NTRK1,PSMB10,PSMB8,PSMB9,PSME2,SNAP25
Sensory processing of sound by outer hair cells of the cochlea	2,95E-01	5,45E-02	#NUM!	EZR,GSN,SPTBN1
Triacylglycerol Biosynthesis	2,95E-01	5,45E-02	#NUM!	DGAT2,MBOAT2,PLPP4
Dopamine-DARPP32 Feedback in cAMP Signaling	2,91E-01	5,03E-02	-1,000	ATP2A3,CACNB2,CREB3L2,CREB3L4,GUCY1A2,KCNJ2,PAWR,PLCD3,PRKG1
Hematopoiesis from Pluripotent Stem Cells	2,88E-01	5,71E-02	#NUM!	IL11,KITLG
ABC-family proteins mediated transport	2,88E-01	5,15E-02	-2,236	ABCA9,PSMB10,PSMB8,PSMB9,PSME2
Neurexins and neuroligins	2,85E-01	5,36E-02	#NUM!	APBA1,HOMER2,NLGN1
Endocannabinoid Neuronal Synapse Pathway	2,83E-01	5,04E-02	-1,890	CACNA1H,CACNB2,GNA14,GRIA4,MAPK15,PLCD3,RIMS1
Mitochondrial Division Signaling Pathway	2,81E-01	0.05	-0,707	AURKA,BAX,CACNA1H,CACNB2,CDK1,GNA14,PDGFC,VEGFA
Netrin Signaling	2,81E-01	0.05	0,000	CACNA1H,CACNB2,NEO1,PRKG1,RYR3,SNAP25,TIAM1,UNC5D
GNRH Signaling	2,8E-01	4,97E-02	-1,633	CACNA1H,CACNB2,CREB3L2,CREB3L4,EGR1,FOS,GNA14,HBEGF,PTK2B
ERK/MAPK Signaling	2,78E-01	4,95E-02	-1,134	CREB3L2,CREB3L4,FOS,HSPB2,ITGA2,ITGB7,ITGB8,MYC,MYCN,PTK2B
Caspase activation via Death Receptors in the presence of ligand	2,77E-01	6,67E-02	#NUM!	TNFSF10
Platelet Adhesion to exposed collagen	2,77E-01	6,67E-02	#NUM!	ITGA2
Digestion	2,77E-01	6,67E-02	#NUM!	PIR
Processing of SMDT1	2,77E-01	6,67E-02	#NUM!	MCUB
Paracetamol ADME	2,77E-01	6,67E-02	#NUM!	GGT5
Isoleucine Degradation I	2,77E-01	6,67E-02	#NUM!	ECHDC3
Glutathione-mediated Detoxification	2,77E-01	6,67E-02	#NUM!	GSTK1
MyD88-independent TLR4 cascade	2,76E-01	5,56E-02	#NUM!	IRF7,UBE2N
Binding and Uptake of Ligands by Scavenger Receptors	2,76E-01	5,56E-02	#NUM!	MSR1,SAA1
Interleukin-10 signaling	2,76E-01	5,56E-02	#NUM!	CCL20,TIMP1
Pre-NOTCH Expression and Processing	2,65E-01	5,17E-02	#NUM!	ATP2A3,CCND1,RUNX1
Semaphorin Signaling in Neurons	2,65E-01	5,17E-02	#NUM!	PLXNA2,SEMA3A,SEMA7A
Pancreatic Adenocarcinoma Signaling	2,65E-01	4,96E-02	2,449	CCND1,HBEGF,MMP9,PDGFC,TGFA,VEGFA
Endocannabinoid Cancer Inhibition Pathway	2,65E-01	4,93E-02	-0,816	ATF3,CCND1,CREB3L2,CREB3L4,MYC,PDGFC,VEGFA
Bile acid and bile salt metabolism	2,64E-01	5,41E-02	#NUM!	CYP7A1,OSBPL3
Carboxyterminal post-translational modifications of tubulin	2,64E-01	5,41E-02	#NUM!	TUBB3,VASH2
Assembly and cell surface presentation of NMDA receptors	2,64E-01	5,41E-02	#NUM!	APBA1,TUBB3
Cell Cycle Regulation by BTG Family Proteins	2,64E-01	5,41E-02	#NUM!	BTG2,CCND1
Metabolism of folate and pterines	2,59E-01	6,25E-02	#NUM!	ALDH1L1
FOXO-mediated transcription of cell death genes	2,59E-01	6,25E-02	#NUM!	CITED2
Extrinsic Prothrombin Activation Pathway	2,59E-01	6,25E-02	#NUM!	THBD
Tryptophan Degradation X (Mammalian, via Tryptamine)	2,59E-01	6,25E-02	#NUM!	MAOB
Putrescine Degradation III	2,59E-01	6,25E-02	#NUM!	MAOB
Methionine Degradation I (to Homocysteine)	2,59E-01	6,25E-02	#NUM!	MGMT
Signaling by NTRK1 (TRKA)	2,58E-01	0.05	0,000	ADCYAP1,DNM3,NGF,NTRK1
Immunoregulatory interactions between a Lymphoid and a non-Lymphoid cell	2,58E-01	0.05	-1,000	CD34,ITGA2,ITGB7,VCAM1
Endometrial Cancer Signaling	2,56E-01	5,08E-02	#NUM!	APC2,CCND1,MYC
Phospholipases	2,56E-01	5,08E-02	#NUM!	PLA1A,PLA2G7,PLCD3
Signaling by Type 1 Insulin-like Growth Factor 1 Receptor (IGF1R)	2,42E-01	5,88E-02	#NUM!	IGF2
Gastrin-CREB signalling pathway via PKC and MAPK	2,42E-01	5,88E-02	#NUM!	HBEGF
Cysteine Biosynthesis III (mammalia)	2,42E-01	5,88E-02	#NUM!	MGMT
Retinoid metabolism and transport	2,41E-01	5,13E-02	#NUM!	LRP12,SDC4
SPINK1 Pancreatic Cancer Pathway	2,41E-01	5,13E-02	#NUM!	CPA6,F2RL1
Induction of Apoptosis by HIV1	2,39E-01	4,92E-02	#NUM!	BAX,NFKBIA,SLC25A10
IL-17A Signaling in Airway Cells	2,39E-01	4,92E-02	#NUM!	CCL20,IL17RC,NFKBIA
Transport of vitamins, nucleosides, and related molecules	2,31E-01	0.05	#NUM!	APOD,SLC29A1
MIF Regulation of Innate Immunity	2,31E-01	0.05	#NUM!	FOS,NFKBIA
RORA activates gene expression	2,26E-01	5,56E-02	#NUM!	CPT1A
Signaling by NODAL	2,12E-01	5,26E-02	#NUM!	ACVR2A
Cellular hexose transport	2,12E-01	5,26E-02	#NUM!	FGF21
RHO GTPases Activate ROCKs	2,12E-01	5,26E-02	#NUM!	MYH11
Regulation of TLR by endogenous ligand	2,12E-01	5,26E-02	#NUM!	GSDME
Dopamine Degradation	2,12E-01	5,26E-02	#NUM!	MAOB
Ethanol Degradation IV	2,12E-01	5,26E-02	#NUM!	CAT
Apelin Liver Signaling Pathway	2,12E-01	5,26E-02	#NUM!	EDN1
Signaling by Hippo	1,99E-01	0.05	#NUM!	AMOT
Incretin synthesis, secretion, and inactivation	1,99E-01	0.05	#NUM!	GRP
Branched-chain amino acid catabolism	1,99E-01	0.05	#NUM!	PPM1K
Valine Degradation I	1,99E-01	0.05	#NUM!	ECHDC3
Tryptophan Degradation III (Eukaryotic)	1,99E-01	0.05	#NUM!	AFMID
Noradrenaline and Adrenaline Degradation	1,99E-01	0.05	#NUM!	MAOB
Mitotic Prometaphase	0	2,16E-02	1,000	CDK1,DYNC1I1,NINL,TUBB3
PTEN Regulation	0	4,38E-02	-2,449	EGR1,MECOM,PSMB10,PSMB8,PSMB9,PSME2
Cell Cycle Checkpoints	0	2,82E-02	-1,134	CDK1,DYNC1I1,PSMB10,PSMB8,PSMB9,PSME2,UBE2N
Oxytocin in Brain Signaling Pathway	0	3,91E-02	-0,816	ADCYAP1,CACNA1H,CACNB2,CREB3L2,CREB3L4,PLA2G7,PTGS1
Pyroptosis Signaling Pathway	0	2,86E-02	#NUM!	BAX,GSDME
IL-13 Signaling Pathway	0	1,96E-02	#NUM!	HBEGF,IL17RC
MicroRNA Biogenesis Signaling Pathway	0	4,12E-02	1,134	BMP6,DROSHA,MYC,NUP188,PDGFB,TGFA,VEGFA
Glucocorticoid Receptor Signaling	0	3,82E-02	#NUM!	CAV1,CEBPA,FOS,IL17RC,IL21R,IL6ST,KRT1,KRT7,KRT8,MMP1,MMP9,MYC,NFKBIA,PDK4,RARG,VCAM1,ZBTB12
Natural Killer Cell Signaling	0	2,55E-02	1,000	COL5A3,PTK2B,TNFSF10,VAV3
Neutrophil Extracellular Trap Signaling Pathway	0	4,01E-02	-1,387	COL12A1,COL13A1,COL15A1,COL21A1,COL24A1,COL4A3,COL5A3,COL8A1,COL8A2,ITGA2,MMP9,PLA2G7,PLCD3
Synaptic Long Term Potentiation	0	4,76E-02	-0,447	CREB3L2,CREB3L4,GNA14,GRIA4,GRM8,PLCD3
Fc Epsilon RI Signaling	0	9,01E-03	#NUM!	VAV3
IL-33 Signaling Pathway	0	4,73E-02	0,378	AREG,CREB3L2,CREB3L4,FOS,MMP9,NFKBIA,VCAM1
WNK Renal Signaling Pathway	0	4,12E-02	0,000	LRRC8D,NPR3,OSR1,SCNN1B
Acetylcholine Receptor Signaling Pathway	0	4,37E-02	-0,707	CACNA1H,CACNB2,CHRNE,CREB3L2,CREB3L4,GNA14,KCNJ2,PLCD3
GABAergic Receptor Signaling Pathway (Enhanced)	0	2,34E-02	#NUM!	CACNA1H,CACNB2,NLGN1
Glutaminergic Receptor Signaling Pathway (Enhanced)	0	4,23E-02	0,277	CACNA1H,CACNB2,CREB3L2,CREB3L4,DGKI,GRIA4,GRIK3,GRIK5,GRM8,PLA2G7,PLCD3,SLC1A3,SNAP25
Orexin Signaling Pathway	0	2,78E-02	-1,633	CACNA1H,CACNB2,KCNK1,PLCD3,PPARGC1A,SLC8A2
Sertoli Cell-Germ Cell Junction Signaling Pathway (Enhanced)	0	3,14E-02	1,134	FOS,GUCY1A2,ITGA2,LAMA3,LAMB2,MMP9,PRKG1
NRF2-mediated Oxidative Stress Response	0	2,82E-02	#NUM!	CAT,CYP1A1,EPHX1,FOS,GSTK1
p53 Signaling	0	3,26E-02	#NUM!	BAX,CCND1,PIDD1
Intrinsic Pathway for Apoptosis	0	4,26E-02	#NUM!	BAX,GSDME
Opioid Signalling	0	2,44E-02	#NUM!	GNA14,PDE1A
Effects of PIP2 hydrolysis	0	3,7E-02	#NUM!	DGKI
GPVI-mediated activation cascade	0	3,03E-02	#NUM!	VAV3
Circadian Clock	0	3,64E-02	#NUM!	CRTC1,PPARGC1A
Signaling by SCF-KIT	0	4,76E-02	#NUM!	KITLG,MMP9
Translocation of SLC2A4 (GLUT4) to the plasma membrane	0	4,84E-02	#NUM!	RALGAPA2,TBC1D4,TUBB3
Antimicrobial peptides	0	3,85E-02	#NUM!	PI3
Glycerophospholipid biosynthesis	0	3,31E-02	0,000	ABHD4,DGAT2,MBOAT2,PLA1A
PI Metabolism	0	2,47E-02	#NUM!	INPP4B,PLEKHA5
DAG and IP3 signaling	0	2,5E-02	#NUM!	PDE1A
Phase II - Conjugation of compounds	0	3,08E-02	#NUM!	GGT5,GSTK1
Gap junction trafficking and regulation	0	4,76E-02	#NUM!	DAB2,TUBB3
Mitochondrial biogenesis	0	3,33E-02	#NUM!	CRTC1,PPARGC1A
Integration of energy metabolism	0	4,12E-02	-1,000	CACNB2,GNA14,SNAP25,SYT5
MTOR signalling	0	3,57E-02	#NUM!	EEF2K
MyD88:MAL(TIRAP) cascade initiated on plasma membrane	0	2,44E-02	#NUM!	UBE2N
Toll-like Receptor Cascades	0	3,33E-02	#NUM!	DNM3
NLR signaling pathways	0	1,85E-02	#NUM!	UBE2N
Cytosolic sensors of pathogen-associated DNA	0	3,45E-02	#NUM!	IRF7,NFKBIA
Signaling by VEGF	0	4,81E-02	0,447	CAV1,PRR5L,PTK2B,VAV3,VEGFA
Metabolism of non-coding RNA	0	0.02	#NUM!	NUP188
Metabolism of water-soluble vitamins and cofactors	0	1,35E-02	#NUM!	ENPP1
Signaling by NOTCH1	0	1,39E-02	#NUM!	MYC
trans-Golgi Network Vesicle Budding	0	4,29E-02	#NUM!	AP1S3,SORT1,TFRC
Fcgamma receptor (FCGR) dependent phagocytosis	0	2,38E-02	#NUM!	PLPP4,VAV3
Generic Transcription Pathway	0	1,8E-02	-1,342	NR1H3,NR2F1,NR4A1,RARG,ZNF704
Asparagine N-linked glycosylation	0	3,36E-02	1,000	FUT8,GNPNAT1,RENBP,ST6GAL1
Gene Silencing by RNA	0	2,33E-02	#NUM!	DROSHA,NUP188
Abacavir ADME	0	3,03E-02	#NUM!	CIT,STK32B
DAP12 interactions	0	3,03E-02	#NUM!	VAV3
Transcriptional activity of SMAD2/SMAD3:SMAD4 heterotrimer	0	4,17E-02	#NUM!	MYC,SMAD7
Mitotic Metaphase and Anaphase	0	3,69E-02	-1,414	CDK1,DYNC1I1,NUP188,PSMB10,PSMB8,PSMB9,PSME2,TUBB3
Oxidative Stress Induced Senescence	0	4,17E-02	#NUM!	CDKN2C,FOS,TNIK
Senescence-Associated Secretory Phenotype (SASP)	0	3,39E-02	#NUM!	CDKN2C,FOS
Oncogene Induced Senescence	0	3,33E-02	#NUM!	CDKN2C
Insulin processing	0	4,17E-02	#NUM!	KIF5A
SUMOylation of DNA damage response and repair proteins	0	1,33E-02	#NUM!	NUP188
SUMOylation of ubiquitinylation proteins	0	2,7E-02	#NUM!	NUP188
Detoxification of Reactive Oxygen Species	0	3,03E-02	#NUM!	CAT
HSP90 chaperone cycle for steroid hormone receptors in the presence of ligand	0	4,26E-02	#NUM!	DYNC1I1,TUBB3
Cellular response to heat stress	0	3,3E-02	#NUM!	HSPA12B,HSPB2,NUP188
Nephrin family interactions	0	4,55E-02	#NUM!	SPTBN1
Signaling by ROBO receptors	0	4,5E-02	-1,414	CXCL12,EVL,NELL2,PSMB10,PSMB8,PSMB9,PSME2,ROBO1,SLIT3
ATF4 activates genes in response to endoplasmic reticulum stress	0	3,85E-02	#NUM!	ATF3
Costimulation by the CD28 family	0	3,48E-02	1,000	CIT,PRR5L,STK32B,TNFRSF14
SUMOylation of transcription cofactors	0	2,27E-02	#NUM!	PPARGC1A
Protein folding	0	2,41E-02	#NUM!	GNA14,TUBB3
Signal amplification	0	3,85E-02	#NUM!	GNA14
Glutamate binding, activation of AMPA receptors and synaptic plasticity	0	3,23E-02	#NUM!	GRIA4
SUMOylation of SUMOylation proteins	0	2,94E-02	#NUM!	NUP188
SUMOylation of intracellular receptors	0	3,45E-02	#NUM!	NR1H3
G alpha (z) signalling events	0	2,44E-02	#NUM!	RGS4
Class C/3 (Metabotropic glutamate/pheromone receptors)	0	4,76E-02	#NUM!	GRM8
Transport of inorganic cations/anions and amino acids/oligopeptides	0	4,85E-02	0,447	SLC1A3,SLC24A2,SLC25A10,SLC43A2,SLC8A2
Sphingolipid metabolism	0	2,83E-02	#NUM!	GM2A,SGMS2,ST3GAL2
Activation of NMDA receptors and postsynaptic events	0	2,63E-02	#NUM!	GRIA4,TUBB3
MyD88 cascade initiated on plasma membrane	0	4,17E-02	#NUM!	UBE2N
Interleukin-1 family signaling	0	4,84E-02	-2,236	NFKBIA,PSMB10,PSMB8,PSMB9,PSME2,UBE2N
Cell junction organization	0	3,45E-02	#NUM!	CDH6,LAMA3,SDK2
MAPK targets/ Nuclear events mediated by MAP kinases	0	3,03E-02	#NUM!	FOS
MAP kinase activation	0	2,63E-02	#NUM!	UBE2N
Interleukin-2 family signaling	0	4,76E-02	#NUM!	IL21R,PTK2B
Mitotic G2-G2/M phases	0	4,35E-02	-0,707	AURKA,CDK1,NINL,PSMB10,PSMB8,PSMB9,PSME2,TUBB3
SUMOylation of chromatin organization proteins	0	3,57E-02	#NUM!	NUP188,SATB1
Thrombin signalling through proteinase activated receptors (PARs)	0	0.04	#NUM!	GNA14
SUMOylation of RNA binding proteins	0	2,17E-02	#NUM!	NUP188
SUMOylation of DNA replication proteins	0	4,44E-02	#NUM!	AURKA,NUP188
Mitophagy	0	2,94E-02	#NUM!	UBE2N
RIPK1-mediated regulated necrosis	0	3,57E-02	#NUM!	TNFSF10
Activation of anterior HOX genes in hindbrain during early embryogenesis	0	2,94E-02	#NUM!	EGR2,RARG
Cilium Assembly	0	2,63E-02	1,342	CDK1,DYNLT2B,MCHR1,NINL,TUBB3
C-type lectin receptors (CLRs)	0	4,76E-02	-1,633	NFKBIA,PSMB10,PSMB8,PSMB9,PSME2,UBE2N
RHO GTPases activate PKNs	0	3,85E-02	#NUM!	MYH11
RHO GTPases activate PAKs	0	4,76E-02	#NUM!	MYH11
TP53 Regulates Metabolic Genes	0	1,32E-02	#NUM!	G6PD
Signaling by FGFR1	0	0.04	#NUM!	ANOS1,TGFBR3
Signaling by FGFR2	0	1,47E-02	#NUM!	FGFR2
Signaling by FGFR4	0	2,5E-02	#NUM!	FGFR4
RHO GTPases Activate Formins	0	0.04	1,342	DYNC1I1,EVL,FMNL1,FMNL2,TUBB3
Deubiquitination	0	3,7E-02	-1,667	CDK1,INO80C,MYC,NFKBIA,PSMB10,PSMB8,PSMB9,PSME2,SMAD7
HDR through Homologous Recombination (HRR) or Single Strand Annealing (SSA)	0	9,9E-03	#NUM!	UBE2N
Nonhomologous End-Joining (NHEJ)	0	2,5E-02	#NUM!	UBE2N
DNA Double Strand Break Response	0	2,04E-02	#NUM!	UBE2N
Nucleotide Excision Repair	0	1,94E-02	#NUM!	INO80C,UBE2N
TP53 Regulates Transcription of DNA Repair Genes	0	3,12E-02	#NUM!	AP1S3,FOS
Regulation of TP53 Activity through Phosphorylation	0	1,12E-02	#NUM!	AURKA
Intra-Golgi and retrograde Golgi-to-ER traffic	0	3,78E-02	2,646	DYNC1I1,GALNT1,KIF1A,KIF21A,KIF26B,KIF5A,TUBB3
Mitotic Prophase	0	2,22E-02	#NUM!	CDK1,NUP188
DNA Replication Pre-Initiation	0	4,4E-02	-2,000	PSMB10,PSMB8,PSMB9,PSME2
Synthesis of DNA	0	3,36E-02	-2,000	PSMB10,PSMB8,PSMB9,PSME2
Glucose metabolism	0	2,41E-02	#NUM!	NUP188,PFKFB4
Processing of Capped Intron-Containing Pre-mRNA	0	3,77E-03	#NUM!	NUP188
Eukaryotic Translation Initiation	0	9,52E-03	#NUM!	CP
RNA Polymerase III Transcription	0	2,63E-02	#NUM!	NFIA
Apoptotic execution phase	0	0.04	#NUM!	GSN,SATB1
RET signaling	0	2,63E-02	#NUM!	DOK5
Transcriptional Regulation by VENTX	0	2,63E-02	#NUM!	CCND1
E3 ubiquitin ligases ubiquitinate target proteins	0	2,22E-02	#NUM!	UBE2N
RAB GEFs exchange GTP for GDP on RABs	0	1,15E-02	#NUM!	RAB3IL1
RUNX1 regulates megakaryocyte differentiation and platelet function	0	2,13E-02	#NUM!	RUNX1
Cristae formation	0	3,45E-02	#NUM!	CHCHD6
Gene and protein expression by JAK-STAT signaling after IL-12 stimulation	0	3,03E-02	#NUM!	PSME2
Neddylation	0	3,36E-02	-2,121	FBXL8,FBXO15,KLHL13,LMO7,PSMB10,PSMB8,PSMB9,PSME2
Transcriptional Regulation by E2F6	0	3,12E-02	#NUM!	RRM2
Nucleotide catabolism	0	3,23E-02	#NUM!	UPP1
Transcriptional Regulation by MECP2	0	3,45E-02	#NUM!	OPRK1,RBFOX1
Signaling by NTRK2 (TRKB)	0	0.04	#NUM!	TIAM1
Signaling by NOTCH3	0	2,17E-02	#NUM!	PLXND1
Signaling by NOTCH4	0	4,41E-02	-0,816	CIT,PSMB10,PSMB8,PSMB9,PSME2,STK32B
Peroxisomal protein import	0	3,39E-02	#NUM!	CAT,GSTK1
Signaling by NTRK3 (TRKC)	0	3,57E-02	#NUM!	BAX
Nonsense-Mediated Decay (NMD)	0	1,98E-02	#NUM!	SMG5,SMG6
FLT3 Signaling	0	2,86E-02	#NUM!	FLT3LG
Response of EIF2AK4 (GCN2) to amino acid deficiency	0	1,15E-02	#NUM!	ATF3
GPER1 signaling	0	3,12E-02	#NUM!	CIT,FN1,STK32B
Transcriptional Regulation by NPAS4	0	3,03E-02	#NUM!	FOS
RAS processing	0	4,76E-02	#NUM!	ABHD17C
Heme signaling	0	4,35E-02	#NUM!	CRTC1,PPARGC1A
KEAP1-NFE2L2 pathway	0	4,17E-02	-0,816	CIT,PSMB10,PSMB8,PSMB9,PSME2,STK32B
GABA receptor activation	0	1,89E-02	#NUM!	KCNJ2
Factors involved in megakaryocyte development and platelet production	0	2,74E-02	#NUM!	CABLES1,DOCK11
Signaling by the B Cell Receptor (BCR)	0	4,59E-02	-2,236	NFKBIA,PSMB10,PSMB8,PSMB9,PSME2
Hepatic Cholestasis	0	4,71E-02	1,000	CYP7A1,FGFR4,IL11,NFKBIA,NR1H3,TNFRSF12A,TNFSF10,TNFSF11,TNFSF13B
Mitochondrial Dysfunction	0	4,36E-02	0,577	ADRB3,BAX,CACNA1H,CACNB2,CAPN5,CLIC2,CP,CREB3L2,CREB3L4,GSTK1,MAOB,PPARGC1A,UCP2
NAFLD Signaling Pathway	0	4,39E-02	-0,333	BAX,CPT1A,FOS,IL11,NR1H3,PPARGC1A,TNFSF10,TNFSF11,TNFSF13B
Pancreatic Secretion Signaling Pathway	0	4,85E-02	-0,302	AQP5,ARHGDIG,ARHGEF16,ATP2A3,CA12,CA2,CA4,CA8,PLCD3,RYR3,SNAP25
Protein Sorting Signaling Pathway	0	1,74E-02	#NUM!	AP1S3,SNX21,SORT1
Sleep NREM Signaling Pathway	0	2,75E-02	#NUM!	ADRB3,CREB3L2,CREB3L4
Cohesin Chromatin Regulation Pathway	0	3,35E-02	0,816	CDK1,CEBPA,FAT3,IGF2,MYC,PCDH11X
Histone Modification Signaling Pathway	0	1,21E-02	#NUM!	MYC,PDGFC,VEGFA
mRNA 3 Prime End Processing Signaling Pathway	0	1,9E-02	#NUM!	MYC,NGF
Ribosomal Quality Control Signaling Pathway	0	2,56E-02	-2,000	PSMB10,PSMB8,PSMB9,PSME2
Chromatin organization	0	9,57E-03	#NUM!	CCND1,MECOM
Pyruvate metabolism	0	2,17E-02	#NUM!	PDK4
Ribavirin ADME	0	4,62E-02	#NUM!	CIT,SLC29A1,STK32B
M-decay: degradation of maternal mRNAs by maternally stored factors	0	2,22E-02	#NUM!	ZFP36L2
Mitochondrial protein degradation	0	1,15E-02	#NUM!	BDH1
MITF-M-dependent gene expression	0	4,65E-02	#NUM!	BCL7A,CCND1,PPARGC1A,TFAP2A
Regulation of endogenous retroelements	0	1,39E-02	#NUM!	BCL7A
Ceramide Signaling	0	1,14E-02	#NUM!	FOS
Tight Junction Signaling	0	3,59E-02	#NUM!	CEBPA,FOS,MYH11,MYO1H,SNAP25,TIAM1
Regulation of Actin-based Motility by Rho	0	4,81E-02	#NUM!	GSN,ITGA2,ITGB7,ITGB8,MYL10
14-3-3-mediated Signaling	0	3,45E-02	#NUM!	BAX,FOS,PLCD3,TUBB3
α-Adrenergic Signaling	0	2,02E-02	#NUM!	GNA14,SLC8A2
Fcγ Receptor-mediated Phagocytosis in Macrophages and Monocytes	0	3,53E-02	#NUM!	EZR,PTK2B,VAV3
IL-12 Signaling and Production in Macrophages	0	2,67E-02	0,447	APOD,CEBPA,FOS,IL6ST,TNFSF11
TREM1 Signaling	0	1,54E-02	#NUM!	NLRC5
Role of NFAT in Regulation of the Immune Response	0	1,75E-02	#NUM!	FOS,GNA14,NFKBIA
FcγRIIB Signaling in B Lymphocytes	0	2,44E-02	#NUM!	CACNA1H,CACNB2
LPS-stimulated MAPK Signaling	0	2,41E-02	#NUM!	FOS,NFKBIA
NF-κB Activation by Viruses	0	4,05E-02	#NUM!	ITGA2,NFKBIA,TNFRSF14
CCR5 Signaling in Macrophages	0	4,85E-02	#NUM!	CACNA1H,CACNB2,FOS,GNA14,PTK2B
CD40 Signaling	0	4,62E-02	#NUM!	FOS,NFKBIA,PTGS1
Calcium-induced T Lymphocyte Apoptosis	0	3,7E-02	#NUM!	ATP2A3,NR4A1
Cytotoxic T Lymphocyte-mediated Apoptosis of Target Cells	0	3,33E-02	#NUM!	ZBTB12
CD27 Signaling in Lymphocytes	0	3,7E-02	#NUM!	FOS,NFKBIA
IL-3 Signaling	0	1,35E-02	#NUM!	FOS
Lymphotoxin β Receptor Signaling	0	3,92E-02	#NUM!	NFKBIA,VCAM1
fMLP Signaling in Neutrophils	0	1,71E-02	#NUM!	GNA14,NFKBIA
CXCR4 Signaling	0	3,18E-02	#NUM!	CXCL12,EGR1,FOS,GNA14,MYL10
4-1BB Signaling in T Lymphocytes	0	2,94E-02	#NUM!	NFKBIA
Thrombopoietin Signaling	0	3,23E-02	#NUM!	FOS,MYC
CTLA4 Signaling in Cytotoxic T Lymphocytes	0	3,03E-02	1,000	AP1S3,FOS,ITGA2,VAV3,ZBTB12
T Helper Cell Differentiation	0	4,69E-02	#NUM!	IFNGR2,IL21R,IL6ST
IL-9 Signaling	0	2,86E-02	#NUM!	BCL3
CCR3 Signaling in Eosinophils	0	8,26E-03	#NUM!	GNA14
CD28 Signaling in T Helper Cells	0	1,82E-02	#NUM!	FOS,NFKBIA
IL-15 Signaling	0	1,28E-02	#NUM!	MYC
Role of Cytokines in Mediating Communication between Immune Cells	0	2,78E-02	#NUM!	IL32
Dendritic Cell Maturation	0	4,58E-02	-2,449	COL5A3,CREB3L2,CREB3L4,IL32,NFKBIA,PLCD3,ZBTB12
Reelin Signaling in Neurons	0	2,96E-02	#NUM!	ARHGEF16,ARHGEF26,PDK4,RELN
Melatonin Signaling	0	1,43E-02	#NUM!	PLCD3
Angiopoietin Signaling	0	2,7E-02	#NUM!	ANGPTL1,NFKBIA
Neuropathic Pain Signaling in Dorsal Horn Neurons	0	4,04E-02	0,000	FOS,GRIA4,GRM8,PLCD3
CNTF Signaling	0	1,89E-02	#NUM!	IL6ST
Renin-Angiotensin Signaling	0	1,72E-02	#NUM!	FOS,PTK2B
Thrombin Signaling	0	2,38E-02	#NUM!	ARHGEF16,ARHGEF26,GNA14,MYL10,PLCD3
Cardiac Hypertrophy Signaling	0	2,06E-02	0,000	ADRB3,CACNB2,GNA14,MYL10,PLCD3
ICOS-ICOSL Signaling in T Helper Cells	0	9,8E-03	#NUM!	NFKBIA
Mitotic Roles of Polo-Like Kinase	0	1,59E-02	#NUM!	CDK1
HGF Signaling	0	3,91E-02	#NUM!	CCND1,FOS,ITGA2,ITGB7,ITGB8
Maturity Onset Diabetes of Young (MODY) Signaling	0	4,35E-02	#NUM!	APOD,CACNB2,UCP2
Role of CHK Proteins in Cell Cycle Checkpoint Control	0	1,75E-02	#NUM!	CDK1
FLT3 Signaling in Hematopoietic Progenitor Cells	0	3,8E-02	#NUM!	CREB3L2,CREB3L4,FLT3LG
Polyamine Regulation in Colon Cancer	0	3,51E-02	#NUM!	FOS,MYC
Cholecystokinin/Gastrin-mediated Signaling	0	1,77E-02	#NUM!	FOS,PTK2B
Melanocyte Development and Pigmentation Signaling	0	3,16E-02	#NUM!	CREB3L2,CREB3L4,KITLG
ATM Signaling	0	4,17E-02	#NUM!	CDK1,CREB3L2,CREB3L4,NFKBIA
Antiproliferative Role of Somatostatin Receptor 2	0	4,69E-02	#NUM!	GUCY1A2,NPR1,NPR3
Androgen Signaling	0	2,63E-02	#NUM!	CACNA1H,CACNB2,CCND1,GNA14
Germ Cell-Sertoli Cell Junction Signaling	0	1,89E-02	#NUM!	GSN,ITGA2,TUBB3
Aldosterone Signaling in Epithelial Cells	0	2,53E-02	#NUM!	HSPA12B,HSPB2,PLCD3,SCNN1B
Prolactin Signaling	0	3,23E-02	#NUM!	FOS,MYC,NMI
Melanoma Signaling	0	2,08E-02	#NUM!	CCND1
Prostate Cancer Signaling	0	4,63E-02	0,447	CCND1,CREB3L2,CREB3L4,NFKBIA,SRD5A1
Type I Diabetes Mellitus Signaling	0	3,12E-02	#NUM!	IFNGR2,NFKBIA,PTPRN
Small Cell Lung Cancer Signaling	0	3,26E-02	#NUM!	CCND1,MYC,NFKBIA
Primary Immunodeficiency Signaling	0	2,78E-02	#NUM!	TAP2
Type II Diabetes Mellitus Signaling	0	2,74E-02	#NUM!	ACSL5,CACNA1H,CACNB2,NFKBIA
Non-Small Cell Lung Cancer Signaling	0	2,15E-02	#NUM!	CCND1,TGFA
Production of Nitric Oxide and Reactive Oxygen Species in Macrophages	0	2,81E-02	-1,342	APOD,CAT,FOS,IFNGR2,NFKBIA
p70S6K Signaling	0	2,33E-02	#NUM!	EEF2K,F2RL1,PLCD3
mTOR Signaling	0	1,58E-02	#NUM!	PDGFC,PRR5L,VEGFA
G Beta Gamma Signaling	0	4,13E-02	-1,342	CACNA1H,CACNB2,CAV1,GNA14,HBEGF
Communication between Innate and Adaptive Immune Cells	0	2,94E-02	#NUM!	TNFSF13B,ZBTB12
Sphingosine-1-phosphate Signaling	0	4,42E-02	-0,447	PDGFB,PDGFC,PDGFRA,PLCD3,PTK2B
Crosstalk between Dendritic Cells and Natural Killer Cells	0	1,64E-02	#NUM!	TNFSF10
Systemic Lupus Erythematosus Signaling	0	1,9E-02	#NUM!	FOS,KNG1,TNFSF13B
EIF2 Signaling	0	3,74E-02	2,236	ATF3,ATF5,CCND1,EIF4E3,MYC,MYCN,VEGFA
April Mediated Signaling	0	4,76E-02	#NUM!	FOS,NFKBIA
RAC Signaling	0	4,58E-02	1,000	IQGAP2,ITGA2,ITGB7,ITGB8,PTK2B,TIAM1
Phospholipase C Signaling	0	3,49E-02	0,000	AHNAK,ARHGEF16,CREB3L2,CREB3L4,ITGA2,ITGB7,ITGB8,MYL10,PLCD3
HER-2 Signaling in Breast Cancer	0	4,72E-02	0,333	AREG,CCND1,FOS,HBEGF,ITGB7,ITGB8,MYC,NFKBIA,NUP188,TGFA
Altered T Cell and B Cell Signaling in Rheumatoid Arthritis	0	3,66E-02	#NUM!	SPP1,TNFSF11,TNFSF13B
Protein Kinase A Signaling	0	4,81E-02	-0,905	CREB3L2,CREB3L4,DUSP22,ENPP1,GLI3,MPPED2,MYL10,NFKBIA,PDE10A,PDE11A,PDE1A,PLCD3,PTK2B,PTPRD,PTPRN,RYR3,TNNI1,TULP2
Regulation of eIF4 and p70S6K Signaling	0	2,47E-02	#NUM!	EIF4E3,ITGA2,ITGB7,ITGB8
Leptin Signaling in Obesity	0	2,74E-02	#NUM!	NPY,PLCD3
Role of NFAT in Cardiac Hypertrophy	0	2,8E-02	-1,633	CACNA1H,CACNB2,IL11,IL6ST,PLCD3,SLC8A2
Glioma Invasiveness Signaling	0	2,94E-02	#NUM!	MMP9,TIMP1
IL-1 Signaling	0	3,33E-02	#NUM!	FOS,GNA14,NFKBIA
Regulation of IL-2 Expression in Activated and Anergic T Lymphocytes	0	3,12E-02	#NUM!	FOS,NFKBIA,VAV3
Granzyme A Signaling	0	3,23E-02	#NUM!	FN1,MBP
NUR77 Signaling in T Lymphocytes	0	4,17E-02	#NUM!	NR4A1,TNFSF10,ZBTB12
PKCθ Signaling in T Lymphocytes	0	3,36E-02	#NUM!	CACNA1H,CACNB2,FOS,NFKBIA,VAV3
TNFR1 Signaling	0	4,17E-02	#NUM!	FOS,NFKBIA
Role of MAPK Signaling in the Pathogenesis of Influenza	0	2,78E-02	#NUM!	BAX,PLA2G7
Role of PI3K/AKT Signaling in the Pathogenesis of Influenza	0	2,17E-02	#NUM!	NFKBIA
OX40 Signaling Pathway	0	2,5E-02	#NUM!	NFKBIA
PI3K Signaling in B Lymphocytes	0	4,41E-02	-1,633	ATF3,ATF5,FOS,NFKBIA,PLCD3,VAV3
MIF-mediated Glucocorticoid Regulation	0	3,12E-02	#NUM!	NFKBIA
P2Y Purinergic Receptor Signaling Pathway	0	4,84E-02	-2,236	CREB3L2,CREB3L4,FOS,MYC,P2RY2,PLCD3
Tumoricidal Function of Hepatic Natural Killer Cells	0	4,35E-02	#NUM!	BAX
Cyclins and Cell Cycle Regulation	0	3,66E-02	#NUM!	CCND1,CDK1,CDKN2C
Cell Cycle Control of Chromosomal Replication	0	1,85E-02	#NUM!	CDK1
Role of JAK1 and JAK3 in γc Cytokine Signaling	0	3,08E-02	#NUM!	IL21R,PTK2B
Actin Nucleation by ARP-WASP Complex	0	3,53E-02	#NUM!	ITGA2,ITGB7,ITGB8
NGF Signaling	0	4,24E-02	-2,000	BAX,CREB3L2,CREB3L4,NGF,NTRK1
Paxillin Signaling	0	3,88E-02	#NUM!	ITGA2,ITGB7,ITGB8,PTK2B
Sertoli Cell-Sertoli Cell Junction Signaling	0	4,78E-02	2,111	CDH6,COL4A3,CREB3L2,CREB3L4,ITGA2,LAMA3,LAMB2,SPTBN1,SPTBN2,TIMP1,TUBB3
Telomerase Signaling	0	9,71E-03	#NUM!	MYC
Mouse Embryonic Stem Cell Pluripotency	0	2,97E-02	#NUM!	APC2,IL6ST,MYC
nNOS Signaling in Neurons	0	2,27E-02	#NUM!	CAPN5
VEGF Family Ligand-Receptor Interactions	0	2,5E-02	#NUM!	FOS,VEGFA
Ephrin B Signaling	0	4,55E-02	#NUM!	CXCL12,GNA14,VAV3
ERB2-ERBB3 Signaling	0	3,28E-02	#NUM!	CCND1,MYC
GDNF Family Ligand-Receptor Interactions	0	2,78E-02	#NUM!	DOK5,FOS
Pyrimidine Ribonucleotides De Novo Biosynthesis	0	2,44E-02	#NUM!	AK1
CDP-diacylglycerol Biosynthesis I	0	3,85E-02	#NUM!	MBOAT2
D-myo-inositol-5-phosphate Metabolism	0	4,06E-02	0,000	ENPP1,PAWR,PLCD3,PPFIBP2,PPM1H,PPM1K,PTPRD,PTPRN
NAD Salvage Pathway II	0	4,76E-02	#NUM!	ENPP5
Pyridoxal 5'-phosphate Salvage Pathway	0	3,08E-02	#NUM!	ACVR2A,CDK1
Triacylglycerol Degradation	0	4,76E-02	#NUM!	NDST4,PLA1A
D-myo-inositol (1,4,5)-Trisphosphate Biosynthesis	0	3,85E-02	#NUM!	PLCD3
Phosphatidylglycerol Biosynthesis II (Non-plastidic)	0	3,57E-02	#NUM!	MBOAT2
D-myo-inositol (1,4,5,6)-Tetrakisphosphate Biosynthesis	0	3,87E-02	0,447	ENPP1,PAWR,PPFIBP2,PPM1H,PPM1K,PTPRD,PTPRN
Superpathway of Inositol Phosphate Compounds	0	3,43E-02	0,000	ENPP1,PAWR,PLCD3,PPFIBP2,PPM1H,PPM1K,PTPRD,PTPRN
Serotonin Degradation	0	3,45E-02	#NUM!	MAOB
D-myo-inositol (3,4,5,6)-tetrakisphosphate Biosynthesis	0	3,87E-02	0,447	ENPP1,PAWR,PPFIBP2,PPM1H,PPM1K,PTPRD,PTPRN
3-phosphoinositide Degradation	0	4,17E-02	0,816	ENPP1,INPP4B,PAWR,PPFIBP2,PPM1H,PPM1K,PTPRD,PTPRN
3-phosphoinositide Biosynthesis	0	3,38E-02	0,447	ENPP1,PAWR,PPFIBP2,PPM1H,PPM1K,PTPRD,PTPRN
Pyrimidine Ribonucleotides Interconversion	0	2,63E-02	#NUM!	AK1
Stearate Biosynthesis I (Animals)	0	0.02	#NUM!	ACSL5
Superpathway of Methionine Degradation	0	3,33E-02	#NUM!	MGMT
Antioxidant Action of Vitamin C	0	2,94E-02	#NUM!	NFKBIA,PLA2G7,PLCD3
DNA damage-induced 14-3-3σ Signaling	0	2,44E-02	#NUM!	CDK1
Epithelial Adherens Junction Signaling	0	2,65E-02	1,000	ACVR2A,NANOS1,TGFBR3,TIAM1
Gαq Signaling	0	3,16E-02	0,000	GNA14,HTR2A,NFKBIA,PTK2B,RGS4
PEDF Signaling	0	4,82E-02	#NUM!	ARHGAP22,NFKBIA,NGF,SERPINF1
Remodeling of Epithelial Adherens Junctions	0	3,45E-02	#NUM!	DNM3,TUBB3
TEC Kinase Signaling	0	4,47E-02	0,000	FOS,GNA14,ITGA2,ITGB7,ITGB8,PTK2B,TNFSF10,VAV3
UVB-Induced MAPK Signaling	0	0.02	#NUM!	FOS
UVC-Induced MAPK Signaling	0	0.02	#NUM!	FOS
Oxidative Phosphorylation	0	1,19E-02	#NUM!	ENOX1
HIPPO signaling	0	1,2E-02	#NUM!	AMOT
Unfolded protein response	0	2,35E-02	#NUM!	CEBPA,CEBPD
Estrogen Receptor Signaling	0	4,22E-02	0,000	CACNB2,CAV1,CCND1,CREB3L2,CREB3L4,FOS,GNA14,IGF2,MMP1,MMP9,MYC,MYL10,PDGFC,PLCD3,PPARGC1A,VEGFA
Toll-like Receptor Signaling	0	2,7E-02	#NUM!	FOS,NFKBIA
EGF Signaling	0	1,82E-02	#NUM!	FOS
Cell Cycle: G1/S Checkpoint Regulation	0	4,69E-02	#NUM!	CCND1,CDKN2C,MYC
PI3K/AKT Signaling	0	4,28E-02	#NUM!	CCND1,IL17RC,IL21R,IL6ST,ITGA2,ITGB7,ITGB8,NFKBIA
Protein Ubiquitination Pathway	0	4,08E-02	-2,121	HSPA12B,HSPB2,PSMB10,PSMB8,PSMB9,PSME2,TAP2,UBE2L6,UBE2N,ZBTB12
IL-2 Signaling	0	3,33E-02	#NUM!	FOS,PTK2B
Amyloid Processing	0	2,08E-02	#NUM!	CAPN5
JAK/STAT Signaling	0	1,23E-02	#NUM!	FOS
Cell Cycle: G2/M DNA Damage Checkpoint Regulation	0	4,08E-02	#NUM!	AURKA,CDK1
GABA Receptor Signaling	0	2,48E-02	#NUM!	CACNA1H,CACNB2,GNA14
B Cell Receptor Signaling	0	0.04	-1,633	APBB1IP,CREB3L2,CREB3L4,EGR1,NFKBIA,PTK2B,VAV3
Serotonin Receptor Signaling	0	4,6E-02	1,342	ADRB3,CACNA1H,CACNB2,CAV1,CREB3L2,CREB3L4,EDN1,GNA14,HTR2A,HTR7,MAOB,MMP9,MYC,NFKBIA,PLA2G7,PLCD3,PPARGC1A,PTGS1,RYR3,TNNI1
Insulin Receptor Signaling	0	7,75E-03	#NUM!	SCNN1B
Phototransduction Pathway	0	4,35E-02	#NUM!	GUCY1A2,NPR1
Chemokine Signaling	0	4,17E-02	#NUM!	CXCL12,FOS,PTK2B
Integrin Signaling	0	4,1E-02	-0,378	CAPN5,CAV1,GSN,ITGA2,ITGB7,ITGB8,PDGFB,TNK2
IGF-1 Signaling	0	0.03	#NUM!	FOS,IGFBP3,IGFBP4
Dopamine Receptor Signaling	0	1,28E-02	#NUM!	MAOB
p38 MAPK Signaling	0	4,55E-02	-1,000	CREB3L2,CREB3L4,EEF2K,HSPB2,MYC
Apoptosis Signaling	0	4,08E-02	-2,000	BAX,CAPN5,CDK1,NFKBIA
VEGF Signaling	0	3,26E-02	#NUM!	PDGFC,PTK2B,VEGFA
T Cell Receptor Signaling	0	3,51E-02	0,447	FOS,ITGA2,NFKBIA,PTK2B,VAV3,ZBTB12
IL-6 Signaling	0	4,07E-02	-1,342	FOS,HSPB2,IL6ST,NFKBIA,VEGFA
GPCR-Mediated Nutrient Sensing in Enteroendocrine Cells	0	3,7E-02	-2,000	CACNA1H,CACNB2,GNA14,PLCD3
Gustation Pathway	0	4,05E-02	-1,134	CACNA1H,CACNB2,CALHM3,LRRC8D,P2RY14,P2RY2,SCNN1B
Phagosome Maturation	0	3,25E-02	#NUM!	DYNC1I1,SNAP25,TUBB3,ZBTB12
Autophagy	0	3,92E-02	-1,134	BMP6,CREB3L2,CREB3L4,FOS,MYC,PDGFB,TGFA,VEGFA
PD-1, PD-L1 cancer immunotherapy pathway	0	2,5E-02	#NUM!	IFNGR2,ZBTB12
Sumoylation Pathway	0	4,08E-02	#NUM!	ARHGDIG,CEBPA,FOS,NFKBIA
Th1 and Th2 Activation Pathway	0	3,65E-02	#NUM!	ACVR2A,IFNGR2,TGFBR3,TIMD4,TNFSF11
Th1 Pathway	0	2,2E-02	#NUM!	IFNGR2,TNFSF11
Th2 Pathway	0	2,73E-02	#NUM!	ACVR2A,TGFBR3,TIMD4
IL-7 Signaling Pathway	0	4,41E-02	#NUM!	BAX,CCND1,MYC
Sirtuin Signaling Pathway	0	3,88E-02	1,890	ABCA1,BAX,CPT1A,G6PD,MAPK15,MYC,MYCN,NR1H3,PPARGC1A,UCP2
Opioid Signaling Pathway	0	4,87E-02	-0,905	CACNA1H,CACNB2,CREB3L2,CREB3L4,FOS,GNA14,MAPK15,MYC,NFKBIA,OPRK1,PDE1A,RGS4,RYR3
Th17 Activation Pathway	0	3,7E-02	#NUM!	CCL20,IL21R,RUNX1
NER (Nucleotide Excision Repair, Enhanced Pathway)	0	1,2E-02	#NUM!	UBE2N
Endocannabinoid Developing Neuron Pathway	0	3,39E-02	#NUM!	CCND1,CREB3L2,CREB3L4,MAPK15
Apelin Endothelial Signaling Pathway	0	3,01E-02	#NUM!	FOS,GNA14,KLF2,VCAM1
Apelin Muscle Signaling Pathway	0	4,76E-02	#NUM!	GNA14,PPARGC1A
Systemic Lupus Erythematosus in T Cell Signaling Pathway	0	2,54E-02	#NUM!	CREB3L2,CREB3L4,EZR,FOS,ZBTB12
Senescence Pathway	0	4,32E-02	-0,632	ACVR2A,ATF3,CACNB2,CAPN5,CAT,CCND1,CDK1,MAPK15,PDK4,SAA1,SMAD7,TGFBR3
Necroptosis Signaling Pathway	0	3,15E-02	0,000	CAPN5,IRF9,SLC25A10,TNFSF10
Xenobiotic Metabolism General Signaling Pathway	0	1,77E-02	#NUM!	GSTK1,NR1H3
Insulin Secretion Signaling Pathway	0	3,86E-02	-0,378	CACNA1H,CACNB2,CREB3L2,CREB3L4,EIF4E3,GNA14,PLCD3,RYR3,SCNN1B,SNAP25
Kinetochore Metaphase Signaling Pathway	0	1,03E-02	#NUM!	CDK1
Coronavirus Replication Pathway	0	1,89E-02	#NUM!	IFITM5,TUBB3
MSP-RON Signaling in Macrophages Pathway	0	0.04	#NUM!	CREB3L2,CREB3L4,FOS,IFNGR2
GM-CSF Signaling	0	2,99E-02	#NUM!	CCND1,RUNX1
Ferroptosis Signaling Pathway	0	4,46E-02	0,447	ABCA1,ANGPTL4,SLC11A2,TFAP2C,TFRC
Role of MAPK Signaling in Promoting the Pathogenesis of Influenza	0	3,09E-02	#NUM!	BAX,NFKBIA,PLA2G7
Role of MAPK Signaling in Inhibiting the Pathogenesis of Influenza	0	4,41E-02	#NUM!	BAX,NFKBIA,PLA2G7

## Sheet: cluster 4
Ingenuity Canonical Pathways	-log(p-value)	Ratio	z-score	Molecules
Pulmonary Fibrosis Idiopathic Signaling Pathway	1,05E01	1,58E-01	-0,438	ACTG2,ACVR2A,ADAMTS1,AREG,BAX,CAV1,CCN2,CCND1,COL12A1,COL15A1,COL5A3,COL8A1,COL8A2,CXCL12,EDN1,EDNRA,EGR1,EPHB3,FGFR4,FGFRL1,FN1,FOS,FOXO3,GSK3B,IL11,IL6ST,ITGA2,JAG1,JAK2,JUN,MAP2K3,MMP1,MRAS,NFKB1,NOTCH2,PDGFA,PDGFC,PDGFRA,PDGFRB,PRKN,RPS6KA5,SMAD3,TCF7L1,TGFB3,TGFBR2,TGFBR3,WNT11,WNT5B,WNT6
Hepatic Fibrosis / Hepatic Stellate Cell Activation	9,73E00	1,92E-01	#NUM!	BAX,CCN2,COL12A1,COL15A1,COL5A3,COL8A1,COL8A2,CSF1,EDN1,EDNRA,EDNRB,FN1,HGF,IFNAR2,IFNGR2,IGF2,IGFBP3,IGFBP4,IL1R1,MMP1,MYO10,NFKB1,PDGFA,PDGFC,PDGFRA,PDGFRB,SMAD3,SMAD7,TGFB3,TGFBR2,TIMP1,TNFRSF1B,VCAM1,VEGFC
Role of Macrophages, Fibroblasts and Endothelial Cells in Rheumatoid Arthritis	7,35E00	1,4E-01	-2,402	CCND1,CEBPA,CEBPD,CSF1,CSNK1G1,CXCL12,DKK1,F2RL1,FN1,FOS,FRZB,GNAO1,GNAQ,GSK3B,IL16,IL1R1,IL32,IL6ST,JAK2,JUN,LRP6,MAP2K3,MMP1,MRAS,NFAT5,NFKB1,NFKBIA,NLK,PDGFA,PDGFC,PLCB1,PLCD3,TCF7L1,TNFRSF1B,TNFSF11,TNFSF13B,VCAM1,VEGFC,WNT11,WNT5B,WNT6
Hepatic Fibrosis Signaling Pathway	7,33E00	1,27E-01	-1,093	ACVR2A,CACNB2,CCN2,CCND1,CSNK1G1,DVL2,EDN1,EDNRA,FOS,GLI3,GLIS2,GNAI1,GSK3B,IL1R1,ITGA10,ITGA2,ITGA5,ITGA8,ITGA9,ITGB3,ITGB8,JAK2,JUN,LRP6,MAP2K3,MMP1,MRAS,MYL12B,NFKB1,NFKBIA,PDGFA,PDGFC,PDGFRA,PDGFRB,RHOF,SMAD3,SMAD7,SPP1,TCF7L1,TFRC,TGFB3,TGFBR2,TGFBR3,TIMP1,TNFRSF1B,VCAM1,VEGFC,WNT11,WNT5B,WNT6
Osteoarthritis Pathway	6,9E00	1,53E-01	-1,400	ALPL,DKK1,DLX5,FN1,FOXO3,FRZB,GLI3,GLIS2,IL1R1,ITGA10,ITGA2,ITGA5,ITGA8,ITGA9,ITGB3,ITGB8,JAG1,MMP1,NFKB1,PDGFC,PPARD,PTGS2,PTHLH,RUNX2,SDC4,SMAD1,SMAD3,SMAD7,SPP1,TCF7L1,TGFBR2,TNFRSF1B,VEGFC
ID1 Signaling Pathway	6,6E00	1,57E-01	-0,730	ACVR2A,BAX,BCL3,BMPR1B,CAV1,CCN2,CCND1,CHRNA5,CHRNE,DVL2,EGR1,FGFR4,FGFRL1,FN1,FOXO3,GSK3B,IGF2,MCAM,MRAS,NFKB1,PDGFC,SMAD1,SMAD3,TFAP2A,TGFB3,TGFBR2,TGFBR3,TNFRSF1B,TYMS,VEGFC
Elastic fibre formation	6,45E00	3,02E-01	1,941	BMP7,EFEMP1,ELN,FN1,ITGA5,ITGA8,ITGB3,ITGB8,LOX,LOXL2,LOXL4,LTBP1,TGFB3
Role of Osteoblasts, Osteoclasts and Chondrocytes in Rheumatoid Arthritis	6,45E00	1,49E-01	#NUM!	ACVR2A,ALPL,BMP7,BMPR1B,CSF1,CSNK1G1,DKK1,DLX5,FOS,FRZB,GSK3B,GSN,IL11,IL1R1,ITGA5,ITGB3,JUN,LRP6,MAP2K3,MMP1,NFAT5,NFKB1,NFKBIA,RUNX2,SMAD1,SPP1,TCF7L1,TNFRSF1B,TNFSF11,WNT11,WNT5B,WNT6
Extracellular matrix organization	6,14E00	1,96E-01	0,894	ADAM19,AGRN,ASPN,COL5A3,COMP,DDR1,FN1,ITGA2,ITGA5,ITGA8,ITGA9,ITGB3,LAMA3,LAMB2,PDGFA,TGFB3,TNC,TNN,TNXB,VCAN
Axonal Guidance Signaling	5,89E00	1,12E-01	#NUM!	ADAM19,ADAMTS1,ADAMTS10,ADAMTS12,ADAMTS17,BDNF,BMP7,CXCL12,DPYSL2,EFNA5,EPHA3,EPHB3,GLI3,GLIS2,GNA14,GNAI1,GNAO1,GNAQ,GNG3,GSK3B,ITGA10,ITGA2,ITGA5,ITGA8,ITGA9,ITGB3,ITGB8,ITSN1,MMP1,MRAS,MYL12B,NFAT5,NGF,NTNG1,PDGFA,PDGFC,PLCB1,PLCD3,SEMA3A,SEMA4F,SLIT3,SRGAP2,TUBA1C,TUBB,TUBB3,UNC5B,UNC5D,VASP,VEGFC,WNT11,WNT5B,WNT6
Myelination Signaling Pathway	5,71E00	1,25E-01	-1,121	ACVR2A,ARHGAP12,ARHGAP6,BDNF,BMP7,BMPR1B,EGR2,FGFR4,FGFRL1,FOS,GLI3,GLIS2,GSK3B,IGF2R,ITGA2,ITGB3,ITGB8,JUN,LAMA3,LAMB2,MRAS,MTHFD2,NFKB1,NGF,NOTCH2,NRG1,PDGFA,PDGFC,PDGFRA,PDGFRB,SLC2A1,SMAD1,SMAD3,SMAD7,WNT11,WNT5B,WNT6,XAF1,ZEB2
IL-17A Signaling in Fibroblasts	5,7E00	2,19E-01	-0,775	ARID5A,CEBPD,CXCL12,FN1,FOS,GSK3B,JAK2,JUN,LOX,MMP1,NFKB1,NFKBIA,NFKBIZ,P4HA3,TNFSF11,VCAM1
Role of Tissue Factor in Cancer	5,63E00	1,47E-01	-2,117	ACVR2A,CCN2,CSF1,EGR1,F2RL1,FOS,GNA14,GNAQ,HBEGF,HGF,ITGB3,JAK2,JUN,MAP2K3,MAPK15,MMP1,MRAS,NFKB1,PLAUR,PLCB1,PTGS2,RB1,RPS6KA5,TGFB3,TGFBR2,TGFBR3,TNFRSF1B,VEGFC
PTEN Signaling	5,38E00	1,61E-01	1,886	BMPR1B,CCND1,FGFR4,FOXO3,GHR,GSK3B,IGF2R,ITGA10,ITGA2,ITGA5,ITGA8,ITGA9,ITGB3,ITGB8,MAGI1,MAGI2,MAGI3,MRAS,NFKB1,PDGFRA,PDGFRB,TGFBR2,TGFBR3
Wound Healing Signaling Pathway	5,21E00	1,35E-01	0,186	ACVR2A,CLCF1,COL12A1,COL15A1,COL5A3,COL8A1,COL8A2,FN1,FOS,HBEGF,IFNGR2,IL11,IL1R1,JAK2,JUN,LAMA3,MAP2K3,MMP1,MRAS,NFKB1,NFKBIA,PDGFA,PDGFC,TGFB3,TGFBR2,TGFBR3,TNFRSF1B,TNFSF11,TNFSF13B,VEGFC
Role of Osteoblasts in Rheumatoid Arthritis Signaling Pathway	5,08E00	1,36E-01	0,192	ACVR2A,ALPL,BMP7,BMPR1B,CLCF1,CSNK1G1,CXCL12,DKK1,DLX5,FRZB,GSK3B,IGF2R,IL11,IL6ST,JAK2,LRP6,MMP1,PDGFC,PTGS2,RUNX2,SMAD1,TCF7L1,TGFB3,TNFSF11,TNFSF13B,VEGFC,WNT11,WNT5B,WNT6
Integrin cell surface interactions	5	1,95E-01	1,000	AGRN,COL5A3,COL8A1,COL8A2,COMP,FN1,ITGA10,ITGA2,ITGA5,ITGA8,ITGA9,ITGB3,ITGB8,SPP1,TNC,VCAM1
Interferon alpha/beta signaling	4,94E00	2,45E-01	-2,887	BST2,EGR1,IFI35,IFIT2,IFNAR2,IRF1,IRF7,IRF9,OAS2,PSMB8,USP18,XAF1
Activin Inhibin Signaling Pathway	4,9E00	1,41E-01	-2,353	ACVR2A,CCN2,CEBPA,FOS,FOSB,FOXO3,FSTL3,GSK3B,IL11,IL1R1,INHBA,JUN,MAP2K3,MAPK15,NFKB1,NFKBIA,PMEPA1,PTGS2,SMAD1,SMAD3,SMAD7,TCF7L1,TGFB3,TGFBR3,TNFRSF1B,TNFSF13B
Cardiac Hypertrophy Signaling (Enhanced)	4,85E00	1,03E-01	-2,967	ACVR2A,CACNB2,CLCF1,DVL2,EDN1,EDNRA,EDNRB,FGF21,FGFR4,FGFRL1,GHR,GNA14,GNAI1,GNAQ,GNG3,GSK3B,GUCY1B1,IL11,IL1R1,IL6ST,ITGA10,ITGA2,ITGA5,ITGA8,ITGA9,ITGB3,ITGB8,JAK2,JUN,MAP2K3,MRAS,NFAT5,NFKB1,PDE10A,PDE11A,PDE1A,PDE5A,PDE9A,PLCB1,PLCD3,PTGS2,RPS6KA5,TGFB3,TGFBR2,TGFBR3,TNFRSF1B,TNFSF11,TNFSF13B,TULP2,WNT11,WNT5B,WNT6
Transcriptional regulation by RUNX2	4,85E00	2,4E-01	-1,265	AR,BAX,CCND1,CDK1,GLI3,HEY1,ITGA5,ITGBL1,LGALS3,RB1,RUNX2,SMAD1
TGF-β Signaling	4,82E00	1,81E-01	-0,775	ACVR2A,BMP7,BMPR1B,FOS,INHBA,IRF7,JUN,MAP2K3,MRAS,PMEPA1,RUNX2,SMAD1,SMAD3,SMAD7,TGFB3,TGFBR2,ZFYVE9
Tumor Microenvironment Pathway	4,73E00	1,44E-01	0,626	CCND1,CSF1,CXCL12,FGF21,FN1,FOS,FOXO3,HGF,IGF2,ITGA5,ITGB3,JAK2,JUN,MMP1,MRAS,NFKB1,PDGFA,PDGFC,PTGS2,SLC2A1,SPP1,TGFB3,TNC,VEGFC
Human Embryonic Stem Cell Pluripotency	4,69E00	1,37E-01	-0,784	ACVR2A,BDNF,BMP7,BMPR1B,FGFR4,FGFRL1,GSK3B,INHBA,JAK2,KLF2,KLF4,MAP2K3,MRAS,NGF,PDGFA,PDGFC,PDGFRA,PDGFRB,SMAD1,SMAD3,SMAD7,TGFB3,TGFBR2,WNT11,WNT5B,WNT6
Regulation of the Epithelial Mesenchymal Transition by Growth Factors Pathway	4,48E00	1,36E-01	-1,877	EGR1,FGF21,FGFR4,FGFRL1,FOS,GSK3B,HGF,HMGA2,JAK2,JUN,MAP2K3,MMP1,MRAS,NFKB1,PDGFA,PDGFC,PDGFRA,PDGFRB,SMAD3,TGFB3,TGFBR2,TNFRSF1B,TNFSF11,TNFSF13B,ZEB2
PPAR Signaling	4,46E00	1,7E-01	1,000	CITED2,FOS,IL1R1,JUN,MRAS,NCOA1,NFKB1,NFKBIA,NR1H3,NR2F1,PDGFA,PDGFC,PDGFRA,PDGFRB,PPARD,PTGS2,TNFRSF1B
Role of JAK family kinases in IL-6-type Cytokine Signaling	4,44E00	1,94E-01	-0,277	CCND1,CEBPD,CLCF1,FOS,IL11,IL6ST,IRF1,JAK2,MMP1,OSMR,PDGFC,TGFB3,TIMP1,VEGFC
Sheddase Signaling Pathway	4,26E00	1,38E-01	-0,209	AR,AREG,CCN2,F2RL1,FN1,FOS,GNAI1,HBEGF,HGF,IGF2,IGFBP3,IGFBP4,ITGA5,ITGB3,ITGB8,JUN,MMP1,NFKB1,PDGFA,PDGFRB,PLAUR,TGFB3,TIMP1
Aryl Hydrocarbon Receptor Signaling	4,16E00	1,51E-01	-0,535	AHR,AHRR,ALDH1L1,BAX,CCND1,CYP1A1,CYP1B1,ESR1,FOS,GSTA4,GSTK1,JUN,NFIA,NFIX,NFKB1,NR2F1,RARG,RB1,TGFB3
Caveolar-mediated Endocytosis Signaling	4,15E00	1,94E-01	0,000	ACTG2,ALB,CAV1,CD55,COPG2,ITGA10,ITGA2,ITGA5,ITGA8,ITGA9,ITGB3,ITGB8,ITSN1
Transcriptional Regulatory Network in Embryonic Stem Cells	4,14E00	1,38E-01	-1,706	ACVR2A,BMPR1B,FGFR4,FGFRL1,GSK3B,IGF2,IGF2R,IL6ST,INHBA,JAK2,KLF4,MRAS,SMAD1,SMAD3,TCF7L1,TGFB3,TGFBR2,TGFBR3,WNT11,WNT5B,WNT6,ZFHX3
Interferon Signaling	4,11E00	2,96E-01	-2,646	BAX,IFI35,IFNAR2,IFNGR2,IRF1,IRF9,JAK2,PSMB8
Colorectal Cancer Metastasis Signaling	4,11E00	1,19E-01	-1,414	BAX,CCND1,FOS,GNA14,GNAI1,GNAO1,GNAQ,GNG3,GSK3B,GUCY1B1,IL6ST,JAK2,JUN,LRP6,MMP1,MRAS,MSH3,NFKB1,PDGFC,PTGS2,RALGDS,RHOF,SMAD3,TCF7L1,TGFB3,TGFBR2,VEGFC,WNT11,WNT5B,WNT6
RAR Activation	4	1,04E-01	-1,761	ACVR2A,CITED2,CLCF1,CRABP2,DKK1,FABP5,FOS,GNA14,GNAQ,GUCY1B1,IGFBP3,IL11,JAK2,JUN,KAT2B,KLF2,MEIS2,MMP1,NCOA1,NFKB1,NR2F1,NR2F2,PARP1,PDE10A,PDE11A,PDE1A,PDE5A,PDE9A,PPARD,RARG,RHOF,RORB,RPS6KA5,SMAD3,TGFB3,TGFBR2,TGFBR3,TNFSF11,TNFSF13B,TULP2
Role of Chondrocytes in Rheumatoid Arthritis Signaling Pathway	3,97E00	1,46E-01	-2,828	CEBPA,CEBPD,CXCL12,EGR1,FN1,FOS,FOXO3,IL1R1,IL6ST,ITGA5,JAK2,JUN,MMP1,NFKB1,PDGFC,PTGS2,RUNX2,TNFRSF1B,VEGFC
Signaling by TGF-beta Receptor Complex	3,95E00	2,12E-01	-0,302	ITGA8,ITGB3,ITGB8,LTBP1,PMEPA1,SMAD3,SMAD7,TGFB3,TGFBR2,TGFBR3,ZFYVE9
Regulation of the Epithelial-Mesenchymal Transition Pathway	3,93E00	1,28E-01	#NUM!	DVL2,EGR1,FGF21,FGFR4,FGFRL1,GSK3B,HGF,HMGA2,JAG1,JAK2,LOX,MAP2K3,MRAS,NFKB1,NOTCH2,PDGFRB,SMAD3,TCF7L1,TGFB3,TGFBR2,WNT11,WNT5B,WNT6,ZEB2
WNT/β-catenin Signaling	3,9E00	1,33E-01	0,000	ACVR2A,CCND1,CSNK1G1,DKK1,DVL2,FRZB,GNAO1,GNAQ,GSK3B,JUN,LRP6,NLK,PPARD,RARG,SOX5,TCF7L1,TGFB3,TGFBR2,TGFBR3,WNT11,WNT5B,WNT6
Transcriptional regulation by RUNX3	3,79E00	1,63E-01	-0,632	CCN2,CCND1,FOXO3,JAG1,KAT2B,MAML2,MAML3,PSMB10,PSMB8,PSMB9,PSME2,SMAD3,SPP1,TCF7L1,ZFHX3
RAF/MAP kinase cascade	3,67E00	1,14E-01	-1,000	APBB1IP,AREG,BTC,DLG3,DUSP16,EREG,FGFR4,FLT3LG,FN1,HBEGF,HGF,ITGB3,JAK2,KSR1,MRAS,NEFL,NRG1,PDGFA,PDGFRA,PDGFRB,PSMB10,PSMB8,PSMB9,PSME2,RALGDS,RASGEF1A,RGL1,SPTBN1,SPTBN2
Retinoic acid Mediated Apoptosis Signaling	3,63E00	2,31E-01	-2,828	CRABP2,IRF1,PARP1,PARP14,PARP15,PARP2,PARP3,PARP9,RARG
Regulation of Insulin-like Growth Factor (IGF) transport and uptake by IGFBPs	3,63E00	1,47E-01	0,728	ALB,CP,CSF1,FAM20A,FN1,FSTL3,IGF2,IGFBP3,IGFBP4,KNG1,LAMB2,LTBP1,MMP1,SPP1,TIMP1,TNC,VCAN
Relaxin Signaling	3,59E00	1,37E-01	-0,707	FOS,GNA14,GNAI1,GNAO1,GNAQ,GNG3,GUCY1A2,GUCY1B1,JUN,MRAS,NFKB1,NFKBIA,NPR3,PDE10A,PDE11A,PDE1A,PDE5A,PDE9A,TULP2
Pathogen Induced Cytokine Storm Signaling Pathway	3,55E00	1,1E-01	-1,461	CCL20,CLCF1,COL12A1,COL15A1,COL5A3,COL8A1,COL8A2,CX3CL1,CXCL12,FOS,IFNAR2,IFNGR2,IL11,IL1R1,IL6ST,IRF1,IRF7,IRF9,JAK2,JUN,MAPK15,NFKB1,PDGFC,PRDM1,SLC2A1,TGFB3,TNFRSF1B,TNFSF11,TNFSF13B,VEGFC
Assembly of collagen fibrils and other multimeric structures	3,44E00	1,86E-01	1,508	COL12A1,COL14A1,COL15A1,COL5A3,COL8A1,COL8A2,LAMA3,LOX,LOXL2,LOXL4,TLL1
RHOGDI Signaling	3,39E00	1,18E-01	0,000	ACTG2,ARHGAP12,ARHGAP6,ARHGDIG,CDH6,ESR1,EZR,GNA14,GNAI1,GNAO1,GNAQ,GNG3,ITGA10,ITGA2,ITGA5,ITGA8,ITGA9,ITGB3,ITGB8,MRAS,MYL12B,MYO10,PI4KA,RHOF
Response to elevated platelet cytosolic Ca2+	3,33E00	1,38E-01	-1,213	A1BG,ABCC4,ALB,CFD,FN1,HGF,IGF2,ITGB3,KNG1,LHFPL2,PDGFA,PHACTR2,SERPING1,TAGLN2,TGFB3,TIMP1,VEGFC
Post-translational protein phosphorylation	3,29E00	1,47E-01	0,775	ALB,CP,CSF1,FAM20A,FN1,FSTL3,IGFBP3,IGFBP4,KNG1,LAMB2,LTBP1,SPP1,TIMP1,TNC,VCAN
PAK Signaling	3,28E00	1,42E-01	0,333	ARHGAP10,EPHA3,EPHB3,ITGA10,ITGA2,ITGA5,ITGA8,ITGA9,ITGB3,ITGB8,MRAS,MYL12B,PDGFA,PDGFC,PDGFRA,PDGFRB
Regulation of Cellular Mechanics by Calpain Protease	3,14E00	1,55E-01	0,378	CAPN7,CCND1,CDK1,EZR,ITGA10,ITGA2,ITGA5,ITGA8,ITGA9,ITGB3,ITGB8,MRAS,RB1
PPARα/RXRα Activation	3,12E00	1,2E-01	2,324	ACVR2A,BCL3,CLOCK,GHR,GNA14,GNAQ,GUCY1B1,IL1R1,JAK2,JUN,MAP2K3,MRAS,NFKB1,NFKBIA,NR2F1,PLCB1,PLCD3,SMAD3,TGFB3,TGFBR2,TGFBR3
Role of PKR in Interferon Induction and Antiviral Response	3,11E00	1,37E-01	-0,832	BAX,COLEC12,FOS,HSPA2,IFNAR2,IFNGR2,IRF1,IRF9,JUN,MAP2K3,NFKB1,NFKBIA,PDGFA,PDGFC,PDGFRB,SCARA3
HEY1 Signaling Pathway	3,09E00	1,25E-01	-0,471	ACVR2A,AR,BAX,BMP7,BMPR1B,HEY1,JAG1,MMP1,NOTCH2,NR2F2,PDGFC,RUNX2,SMAD1,SMAD3,SMAD7,TGFB3,TGFBR2,TGFBR3,VEGFC
Ephrin Receptor Signaling	3,06E00	1,16E-01	-0,905	CXCL12,EFNA5,EPHA3,EPHB3,GNA14,GNAI1,GNAO1,GNAQ,GNG3,ITGA10,ITGA2,ITGA5,ITGA8,ITGA9,ITGB3,ITGB8,ITSN1,JAK2,MRAS,PDGFA,PDGFC,VEGFC
PIP3 activates AKT signaling	3,03E00	1,27E-01	-0,471	AREG,BDNF,BTC,EREG,ESR1,FGFR4,FLT3LG,FOXO3,GSK3B,HBEGF,HGF,NRG1,PDGFA,PDGFRA,PDGFRB,PHLPP1,PRR5L,SGK1
Interleukin-6 family signaling	2,99E00	2,73E-01	0,000	CLCF1,CRLF1,IL11,IL6ST,JAK2,OSMR
Complement System	2,97E00	2,33E-01	1,000	C1R,C1S,C4BPA,CD55,CFB,CFD,SERPING1
GADD45 Signaling	2,96E00	1,75E-01	-0,632	ACVR2A,CCND1,CDK1,FOXO3,MAP2K3,NFKB1,POU2F1,SMAD3,TGFB3,TGFBR2
Acute Phase Response Signaling	2,96E00	1,19E-01	-1,291	ALB,C1R,C1S,C4BPA,CFB,CP,CRABP2,FN1,FOS,IL1R1,IL6ST,JAK2,JUN,MAP2K3,MRAS,NFKB1,NFKBIA,OSMR,SERPING1,TNFRSF1B
Extra-nuclear estrogen signaling	2,95E00	1,64E-01	-0,302	AREG,BTC,CAV1,CCND1,EREG,ESR1,FOS,FOXO3,GNAI1,GNG3,HBEGF
S100 Family Signaling Pathway	2,93E00	8,43E-02	-2,138	ADGRD1,ADORA2B,ADRB3,AHNAK,AREG,BCL3,BDKRB1,BDNF,BTC,CACNB2,CALCRL,CCL20,EDNRA,EDNRB,EREG,ESR1,ETV4,EZR,F2RL1,FGFR4,FGFRL1,FOS,GPR143,GPR68,GSK3B,HBEGF,JUN,LPAR2,MAP2K3,MAPK15,MCAM,MMP1,NFKB1,NGF,NPFFR2,P2RY14,P2RY2,PDGFC,PLAT,PLCB1,PLCD3,PTGFR,S100A10,S100A13,S100A4,SMAD1,SMAD3,SMAD7,TBXA2R,TCF7L1,TGFB3,TPM1,VCAM1,VEGFC,WNT11,WNT5B,WNT6
IL-8 Signaling	2,91E00	1,13E-01	0,535	AZU1,BAX,CCND1,FOS,GNA14,GNAI1,GNAO1,GNAQ,GNG3,HBEGF,ITGB3,JUN,MRAS,MYL12B,NFKB1,NFKBIA,PDGFC,PTGS2,RHOF,VASP,VCAM1,VEGFC
L1CAM interactions	2,9E00	1,35E-01	-0,258	ANK2,DLG3,DPYSL2,EZR,ITGA10,ITGA2,ITGA5,ITGA9,ITGB3,RPS6KA5,SHTN1,SPTBN1,SPTBN2,TUBA1C,TUBB3
Chronic Myeloid Leukemia Signaling	2,88E00	1,04E-01	-2,502	CCND1,CEBPA,DVL2,FOS,FOXO3,GLI3,GLIS2,GSK3B,JAK2,JUN,KLF4,MRAS,NFAT5,NFKB1,NOTCH2,PLCB1,PLCD3,RB1,SMAD3,SPP1,TCF7L1,TGFB3,TGFBR2,TRIB2,WNT11,WNT5B,WNT6
FAT10 Cancer Signaling Pathway	2,86E00	1,84E-01	-2,333	ACVR2A,GSK3B,NFKB1,NFKBIA,SMAD3,TGFB3,TGFBR2,TGFBR3,TNFRSF1B
IL-1 Signaling	2,85E00	1,44E-01	-1,134	FOS,GNA14,GNAI1,GNAO1,GNAQ,GNG3,GUCY1B1,IL1R1,JUN,MAP2K3,MRAS,NFKB1,NFKBIA
TNFs bind their physiological receptors	2,78E00	2,5E-01	-0,816	TNFRSF14,TNFRSF18,TNFRSF1B,TNFRSF6B,TNFSF11,TNFSF13B
Protein Kinase A Signaling	2,72E00	9,36E-02	-1,633	ADD2,ADD3,AKAP12,DUSP16,GLI3,GNAI1,GNAQ,GNG3,GSK3B,GUCY1B1,MYL12B,NFAT5,NFKB1,NFKBIA,PDE10A,PDE11A,PDE1A,PDE5A,PDE9A,PHKB,PLCB1,PLCD3,PPP1R14C,PTGS2,PTPRD,PTPRM,PTPRN,SMAD3,TCF7L1,TGFB3,TGFBR2,TNNI1,TNS2,TULP2,VASP
Interleukin-4 and Interleukin-13 signaling	2,69E00	1,33E-01	-1,604	CCND1,CEBPD,FN1,FOS,FOXO3,HGF,JAK2,MMP1,POU2F1,PTGS2,RORA,TIMP1,TNFRSF1B,VCAM1
Syndecan interactions	2,68E00	2,4E-01	0,816	COL5A3,FN1,ITGA2,ITGB3,SDC4,TNC
ISGylation Signaling Pathway	2,68E00	1,45E-01	-2,309	CCND1,IFNAR2,IRF1,IRF7,IRF9,ITGA2,NFAT5,NFKB1,PRKN,S100A4,UBE2L6,USP18
Regulation of the Epithelial Mesenchymal Transition in Development Pathway	2,68E00	1,45E-01	-2,111	DVL2,GLI3,GLIS2,GSK3B,JAG1,LOX,NFKB1,S100A4,TCF7L1,WNT11,WNT5B,WNT6
Gap Junction Signaling	2,64E00	9,8E-02	-0,186	ACTG2,CAV1,CCND1,CSNK1G1,GNAI1,GNAQ,GSK3B,GUCY1A2,GUCY1B1,LRP6,MRAS,NFKB1,NPR3,P2RY14,P2RY2,PDGFRA,PDGFRB,PLCB1,PLCD3,PTPRM,RUNX2,SMAD1,SMAD3,TCF7L1,TNFRSF1B,TNFSF11,TUBA1C,TUBB,TUBB3
Signaling by Activin	2,6E00	2,78E-01	-0,447	ACVR2A,FSTL3,INHBA,SMAD3,TGFBR3
TRIM21 Intracellular Antibody Signaling Pathway	2,57E00	1,3E-01	-3,207	FOS,IFI35,IFNAR2,IFNGR2,IRF1,IRF7,JAK2,JUN,NFKB1,PRDM1,PSMB10,PSMB8,PSMB9,PSME2
Multiple Sclerosis Signaling Pathway	2,57E00	1,1E-01	-2,683	BAX,CAPN7,CLCF1,IFNGR2,IL11,IRF1,NFKB1,NR1H3,PARP1,PARP14,PARP15,PARP2,PARP3,PARP9,PPARD,RNF213,SLC8A2,TGFB3,TNFSF11,TNFSF13B
Nuclear Cytoskeleton Signaling Pathway	2,5E00	1,05E-01	-0,426	ACTG2,CDH6,DYNC1I1,EGR1,FN1,ITGA10,ITGA2,ITGA5,ITGA8,ITGA9,ITGB3,ITGB8,KIF13B,NFKB1,NUP153,NUP188,PRKDC,RUNX2,SUN1,SYNE3,TUBA1C,TUBB3
Cachexia Signaling Pathway	2,5E00	9,39E-02	-1,095	ACVR2A,ADRB3,ALB,CAPN7,CEBPD,CLCF1,ERN1,FOXO3,GSK3B,GUCY1B1,HSPA2,IFNGR2,IGFBP3,IL11,IL1R1,INHBA,KLF15,NFKB1,PSMB10,PSMB8,PSMB9,PSME2,PTHLH,SMAD3,TGFB3,TGFBR2,TGFBR3,TNFRSF12A,TNFRSF1B,TNFSF11,TNFSF13B
Molecular Mechanisms of Cancer	2,49E00	7,92E-02	-1,408	ACVR2A,ADGRD1,ADORA2B,ADRB3,BAX,BDKRB1,BMP7,BMPR1B,CALCRL,CCND1,CDKN2C,EDN1,EDNRA,EDNRB,F2RL1,FOS,GHR,GNA14,GNAI1,GNAO1,GNAQ,GNG3,GPR143,GPR68,GSK3B,GUCY1B1,HEY1,HGF,IL1R1,IL6ST,ITGA10,ITGA2,ITGA5,ITGA8,ITGA9,ITGB3,ITGB8,JAK2,JUN,LPAR2,LRP6,MAP2K3,MMP1,MRAS,NFKB1,NFKBIA,NPFFR2,P2RY14,P2RY2,PLCB1,PRKDC,PTGFR,RALGDS,RB1,RHOF,SMAD1,SMAD3,SMAD7,TBXA2R,TCF7L1,TGFB3,TGFBR2
HMGB1 Signaling	2,47E00	1,16E-01	-0,535	CLCF1,FOS,IFNGR2,IL11,IL1R1,JUN,KAT2B,MAP2K3,MRAS,NFKB1,PLAT,RHOF,TGFB3,TNFRSF1B,TNFSF11,TNFSF13B,VCAM1
Coronavirus Pathogenesis Pathway	2,46E00	1,1E-01	-1,213	AR,BAX,BST2,CCND1,FOS,IFNAR2,IRF7,IRF9,JUN,KNG1,NFKB1,NFKBIA,NPC1,OAS2,PTGS2,RB1,SMAD3,TGFBR2,ZC3HAV1
Factors Promoting Cardiogenesis in Vertebrates	2,44E00	1,15E-01	-1,500	ACVR2A,BMP7,BMPR1B,CCND1,DKK1,GSK3B,LRP6,PLCB1,PLCD3,SMAD1,TCF7L1,TGFB3,TGFBR2,TGFBR3,WNT11,WNT5B,WNT6
Signaling by NOTCH4	2,43E00	1,18E-01	-2,500	HEY1,JAG1,KAT2B,MAML2,MAML3,NME1,NOTCH2,PI4KA,PSMB10,PSMB8,PSMB9,PSME2,SMAD3,SPHK2,SRPK3,STK17B
Dissolution of Fibrin Clot	2,34E00	3,08E-01	0,000	PLAT,PLAUR,S100A10,SERPINB2
TNFR2 Signaling	2,33E00	2,07E-01	-2,236	FOS,JUN,NFKB1,NFKBIA,TNFAIP3,TNFRSF1B
IL-10 Signaling	2,29E00	1,17E-01	1,291	AHR,ARG2,BCL3,CCND1,FOS,GSK3B,IFNGR2,IL1R1,IL6ST,JUN,MAP2K3,NFKB1,NFKBIA,PBX1,PRDM1
Interferon gamma signaling	2,28E00	1,43E-01	-2,530	GBP6,IFNGR2,IRF1,IRF7,IRF9,JAK2,OAS2,SMAD7,SP100,VCAM1
Docosahexaenoic Acid (DHA) Signaling	2,27E00	9,91E-02	0,209	ALB,BAX,BDNF,CAT,CCL20,CCND1,FABP3,FABP5,GNAQ,GSK3B,GUCY1B1,HGF,OSGIN1,PLA2G7,PLCB1,PLCD3,PTGS2,SPTBN1,SPTBN2,SYT11,SYT17,TNFAIP2,TNFRSF1B
Adipogenesis pathway	2,26E00	1,16E-01	0,258	ACVR2A,BMP7,BMPR1B,CEBPA,CEBPD,CLOCK,EGR2,FGFR4,FGFRL1,KAT2B,NR2F2,PER2,RB1,SMAD1,SMAD3
VDR/RXR Activation	2,24E00	1,41E-01	0,000	CEBPA,IGFBP3,KLF4,NCOA1,PDGFA,PPARD,RUNX2,SPP1,THBD,TNFSF11
UVA-Induced MAPK Signaling	2,23E00	1,28E-01	-1,000	FOS,JUN,MRAS,PARP1,PARP14,PARP15,PARP2,PARP3,PARP9,PLCB1,PLCD3,RPS6KA5
Folate Signaling Pathway	2,22E00	1,6E-01	-1,890	ALDH1L1,IL6ST,JAK2,KLF4,MTHFD2,NFKB1,OAS2,TYMS
Iron homeostasis signaling pathway	2,19E00	1,18E-01	#NUM!	BMP7,BMPR1B,CP,CYBRD1,JAK2,PDGFA,PDGFRA,PDGFRB,SLC11A2,SLC40A1,SLC48A1,SMAD1,SMAD3,TFRC
Signaling by BMP	2,18E00	1,94E-01	0,000	ACVR2A,BMPR1B,INHBA,SMAD1,SMAD7,TGFBR3
PDGF Signaling	2,17E00	1,31E-01	-0,302	ABL2,CAV1,FOS,JAK2,JUN,MRAS,PDGFA,PDGFC,PDGFRA,PDGFRB,SPHK2
Macropinocytosis Signaling	2,15E00	1,37E-01	-0,447	ANKFY1,CSF1,HGF,ITGA5,ITGB3,ITGB8,MRAS,NGF,PDGFA,PDGFC
Role of Osteoclasts in Rheumatoid Arthritis Signaling Pathway	2,14E00	9,32E-02	0,816	ADAM19,CCND1,COL12A1,COL15A1,COL5A3,COL8A1,COL8A2,CSF1,FOS,FOXO3,FRZB,GSK3B,GSN,IL1R1,ITGA5,ITGB3,JUN,MAP2K3,MMP1,MRAS,NFKB1,NFKBIA,RHOF,SPP1,TNFRSF1B,TNFSF11
G alpha (q) signalling events	2,12E00	1,07E-01	-0,728	BDKRB1,EDN1,EDNRA,EDNRB,F2RL1,GNA14,GNAQ,GNG3,GPR143,GPR68,KNG1,LPAR2,NPFFR2,P2RY2,PLCB1,PTGFR,TBXA2R
Complement cascade	2,1E00	1,67E-01	-2,646	C1R,C1S,C4BPA,CD55,CFB,CFD,SERPING1
Xenobiotic Metabolism AHR Signaling Pathway	2,1E00	1,43E-01	-1,414	AHR,AHRR,ALDH1L1,CYP1A1,CYP1B1,GSTA4,GSTK1,NCOA1,NFKB1
FOXO-mediated transcription of cell cycle genes	2,1E00	2,67E-01	-2,000	CAV1,FOXO3,KLF4,SMAD3
NOD1/2 Signaling Pathway	2,07E00	1,08E-01	0,000	CLCF1,ERN1,FOS,HSPA2,IFNAR2,IL11,IRF7,JUN,MAP2K3,NFKB1,NFKBIA,SLC15A3,TGFB3,TNFAIP3,TNFSF11,TNFSF13B
BEX2 Signaling Pathway	2,07E00	1,33E-01	-0,632	CCND1,GSK3B,JUN,NFKB1,NFKBIA,NGF,PDGFC,SPP1,TCF7L1,VEGFC
Neuregulin Signaling	2,05E00	1,17E-01	1,633	AREG,BTC,EREG,HBEGF,ITGA10,ITGA2,ITGA5,ITGA8,ITGA9,ITGB3,ITGB8,MRAS,NRG1
Atherosclerosis Signaling	2,05E00	1,17E-01	-1,508	ALB,APOD,COL5A3,CSF1,CXCL12,MMP1,NFKB1,PDGFA,PDGFC,PLA2G7,TNFRSF12A,TNFRSF14,VCAM1
Pulmonary Healing Signaling Pathway	2,05E00	1,01E-01	-1,414	BMPR1B,CCND1,CXCL12,HBEGF,JAG1,MMP1,MRAS,NFKB1,NFKBIA,NOTCH2,PDGFC,SMAD1,TCF7L1,TGFB3,TNFRSF1B,VEGFC,WNT11,WNT5B,WNT6
D-glucuronate Degradation I	2,05E00	6,67E-01	#NUM!	AKR1B1,CRYL1
Arachidonic acid metabolism	2,05E00	1,82E-01	-1,633	CYP1A1,CYP1B1,GGT5,PON2,PTGR1,PTGS2
NF-κB Signaling	2,05E00	1,03E-01	-1,414	BMPR1B,FGFR4,GHR,GSK3B,IGF2R,IL1R1,MRAS,NFKB1,NFKBIA,NGF,PDGFRA,PDGFRB,TGFBR2,TGFBR3,TNFAIP3,TNFRSF1B,TNFSF11,TNFSF13B
IL-17 Signaling	2,05E00	1,07E-01	-0,500	CCL20,CLCF1,FOS,GSK3B,IL11,JAK2,JUN,MAP2K3,MRAS,NFKB1,PDGFC,PTGS2,TGFB3,TNFSF11,TNFSF13B,VEGFC
AMPK Signaling	2,04E00	9,61E-02	0,333	ADRB3,AK1,AK3,CCND1,CHRNA5,CHRNE,CPT1A,EEF2K,FOXO3,GNA14,GNAI1,GNAO1,GNAQ,GNG3,KAT2B,MAP2K3,MRAS,PFKFB4,PHLPP1,PPM1H,PPM1K,SLC2A1
Macrophage Classical Activation Signaling Pathway	2,02E00	1,09E-01	-0,535	CCL20,CLCF1,IFNAR2,IFNGR2,IL11,IRF1,IRF9,JAK2,NFKB1,NFKBIA,PARP14,PARP9,TGFB3,TNFSF11,TNFSF13B
LPS/IL-1 Mediated Inhibition of RXR Function	1,98E00	9,95E-02	0,378	ABCC4,ALDH1L1,CAT,CHST7,CPT1A,FABP3,FABP5,GSTA4,GSTK1,HS6ST2,IL1R1,JUN,MGMT,NCOA1,NDST4,NR1H3,SLC27A3,SULT4A1,TNFRSF1B
Collagen biosynthesis and modifying enzymes	1,97E00	1,36E-01	1,667	COL12A1,COL14A1,COL15A1,COL5A3,COL8A1,COL8A2,P4HA3,PLOD2,TLL1
Ephrin B Signaling	1,97E00	1,36E-01	-1,414	CXCL12,EPHB3,GNA14,GNAI1,GNAO1,GNAQ,GNG3,ITSN1,MRAS
Ribonucleotide Reductase Signaling Pathway	1,97E00	1,05E-01	-1,807	CCND1,CDK1,ESR1,FOS,FOXO3,HGF,JUN,NFKB1,PARP1,PARP14,PARP15,PARP2,PARP3,PARP9,RB1,RRM2
Sperm Motility	1,96E00	9,44E-02	-1,134	ABL2,DDR1,EPHA3,EPHB3,FGFR4,FLT3LG,GNA14,GNAI1,GNAO1,GNAQ,GNG3,GUCY1A2,GUCY1B1,JAK2,MAP2K3,MRAS,PDE1A,PDGFRA,PDGFRB,PLA2G7,PLCB1,PLCD3
CDX Gastrointestinal Cancer Signaling Pathway	1,95E00	1,01E-01	-0,471	BMP7,CCND1,CLCF1,FOS,GSK3B,HBEGF,IL11,JAK2,JUN,NFKB1,PTGS2,TCF7L1,TGFB3,TNFSF11,TNFSF13B,WNT11,WNT5B,WNT6
TEC Kinase Signaling	1,95E00	1,01E-01	0,707	ACTG2,FOS,GNA14,GNAI1,GNAO1,GNAQ,GNG3,ITGA10,ITGA2,ITGA5,ITGA8,ITGA9,ITGB3,ITGB8,JAK2,MRAS,NFKB1,RHOF
Ketone body metabolism	1,95E00	3,33E-01	#NUM!	ACSS3,BDH1,OXCT1
Signaling by ERBB4	1,92E00	1,43E-01	0,378	BTC,CXCL12,EREG,ESR1,HBEGF,NRG1,STMN1,WWOX
Semaphorin Neuronal Repulsive Signaling Pathway	1,92E00	1,06E-01	-0,302	DPYSL2,GSK3B,GUCY1A2,GUCY1B1,ITGA10,ITGA2,ITGA5,ITGA8,ITGA9,ITGB3,ITGB8,MAP2K3,MYL12B,SEMA3A,VCAN
Glutathione Redox Reactions I	1,89E00	2,35E-01	#NUM!	CLIC2,CP,GPX8,GSTK1
Regulation of Actin-based Motility by Rho	1,89E00	1,15E-01	1,342	ACTG2,GSN,ITGA10,ITGA2,ITGA5,ITGA8,ITGA9,ITGB3,ITGB8,MYL12B,PI4KA,RHOF
iNOS Signaling	1,88E00	1,52E-01	-2,449	FOS,IFNGR2,IRF1,JAK2,JUN,NFKB1,NFKBIA
Signal amplification	1,88E00	1,92E-01	-1,342	GNA14,GNAI1,GNAQ,GNG3,TBXA2R
Interleukin-10 signaling	1,86E00	1,67E-01	-1,633	CCL20,CSF1,IL1R1,PTGS2,TIMP1,TNFRSF1B
Basal Cell Carcinoma Signaling	1,85E00	1,3E-01	-0,707	BMP7,DVL2,GLI3,GLIS2,GSK3B,TCF7L1,WNT11,WNT5B,WNT6
Signaling by Rho Family GTPases	1,84E00	9,09E-02	0,000	ACTG2,CDH6,EZR,FOS,GNA14,GNAI1,GNAO1,GNAQ,GNG3,ITGA10,ITGA2,ITGA5,ITGA8,ITGA9,ITGB3,ITGB8,JUN,MRAS,MYL12B,NFKB1,PI4KA,RHOF,STMN1
UFMylation Signaling Pathway	1,83E00	1,38E-01	-0,707	CCND1,ERN1,ESR1,GSK3B,NCOA1,NFKB1,NR1H3,SLC7A11
PCP (Planar Cell Polarity) Pathway	1,83E00	1,38E-01	-1,134	CTHRC1,DVL2,JUN,NDP,RSPO3,WNT11,WNT5B,WNT6
Cardiac β-adrenergic Signaling	1,83E00	9,94E-02	-1,414	AKAP12,CACNB2,GNA14,GNAI1,GNAO1,GNAQ,GNG3,GUCY1B1,MRAS,PDE10A,PDE11A,PDE1A,PDE5A,PDE9A,PPP1R14C,SLC8A2,TULP2
STAT3 Pathway	1,81E00	1,06E-01	-2,111	BMPR1B,FGFR4,GHR,HGF,IGF2R,IL1R1,IL6ST,JAK2,MAP2K3,MRAS,PDGFRA,PDGFRB,TGFBR2,TGFBR3
ABRA Signaling Pathway	1,81E00	1,22E-01	-0,632	ACTG2,CCN2,EGR1,FOS,FOSB,GSN,PDGFC,TAGLN,TPM1,VEGFC
Apelin Endothelial Signaling Pathway	1,79E00	1,05E-01	-1,667	FOS,GNA14,GNAI1,GNAO1,GNAQ,GNG3,GUCY1B1,JUN,KLF2,MRAS,NFKB1,PLCB1,SMAD3,VCAM1
PI3K/AKT Signaling	1,77E00	9,63E-02	-0,333	CCND1,FOXO3,GHR,GSK3B,IL1R1,IL6ST,ITGA10,ITGA2,ITGA5,ITGA8,ITGA9,ITGB3,ITGB8,JAK2,MRAS,NFKB1,NFKBIA,PTGS2
Role of WNT/GSK-3β Signaling in the Pathogenesis of Influenza	1,75E00	1,33E-01	-1,342	CSNK1G1,DVL2,GSK3B,NCOA1,TCF7L1,WNT11,WNT5B,WNT6
Actin Nucleation by ARP-WASP Complex	1,71E00	1,18E-01	2,236	ITGA10,ITGA2,ITGA5,ITGA8,ITGA9,ITGB3,ITGB8,MRAS,RHOF,VASP
BMP signaling pathway	1,71E00	1,18E-01	0,333	ACVR2A,BMP7,BMPR1B,CHRD,JUN,MRAS,NFKB1,RUNX2,SMAD1,SMAD7
Circadian Rhythm Signaling	1,71E00	8,94E-02	#NUM!	BDNF,CACNB2,CLOCK,DBP,GNA14,GNAI1,GNAQ,GNG3,GSK3B,GUCY1A2,GUCY1B1,MAP2K3,MRAS,NGF,NPR3,PER2,PER3,PLCB1,PLCD3,RORA,RORB,RPS6KA5
SUMOylation of intracellular receptors	1,68E00	1,72E-01	-2,236	AR,ESR1,NR1H3,NR4A2,RORA
Endothelin-1 Signaling	1,67E00	9,55E-02	-2,183	EDN1,EDNRA,EDNRB,FOS,GNA14,GNAI1,GNAO1,GNAQ,GUCY1A2,GUCY1B1,JUN,MAPK15,MRAS,PLA2G7,PLCB1,PLCD3,PTGS2
DHCR24 Signaling Pathway	1,65E00	1,04E-01	-0,302	A1BG,ALB,APOD,AR,ESR1,GSK3B,KNG1,MRAS,NFKB1,NR1H3,PDGFA,PDGFC,VCAM1
Senescence Pathway	1,65E00	8,63E-02	-1,877	ACVR2A,CACNB2,CAPN7,CAT,CCND1,CDK1,FOXO3,JUN,KAT2B,MAP2K3,MAPK15,MRAS,NFAT5,NFKB1,PARP1,RB1,RPS6KA5,SMAD1,SMAD3,SMAD7,TGFB3,TGFBR2,TGFBR3,YPEL3
Antigen Presentation Pathway	1,64E00	0.2	-2,000	PSMB8,PSMB9,TAP2,TAPBP
IL-27 Signaling Pathway	1,63E00	1,06E-01	-0,577	AHR,IFNAR2,IFNGR2,IL1R1,IL6ST,IRF1,JAK2,NFKB1,PTGS2,RORA,SMAD3,TNFRSF1B
Death Receptor Signaling	1,61E00	1,14E-01	-1,897	ACTG2,NFKB1,NFKBIA,PARP1,PARP14,PARP15,PARP2,PARP3,PARP9,TNFRSF1B
Signaling by PTK6	1,61E00	1,35E-01	0,378	ARAP1,BTC,CCND1,EREG,GPNMB,HBEGF,NRG1
Smooth Muscle Contraction	1,6E00	1,46E-01	0,000	ACTG2,GUCY1A2,GUCY1B1,MYL12B,PDE5A,TPM1
Regulation of lipid metabolism by PPARalpha	1,6E00	1,05E-01	-1,732	AHR,AHRR,ANKRD1,CDK19,CLOCK,CPT1A,CYP1A1,FADS1,NCOA1,NR1H3,RGL1,RORA
IL-15 Production	1,6E00	1,05E-01	-2,887	ABL2,DDR1,EPHA3,EPHB3,FGFR4,FLT3LG,IRF1,JAK2,MAP2K3,NFKB1,PDGFRA,PDGFRB
TNFR2 non-canonical NF-kB pathway	1,6E00	1,25E-01	-1,414	PSMB10,PSMB8,PSMB9,PSME2,TNFRSF12A,TNFRSF1B,TNFSF11,TNFSF13B
HGF Signaling	1,58E00	1,02E-01	0,378	CCND1,FOS,HGF,ITGA10,ITGA2,ITGA5,ITGA8,ITGA9,ITGB3,ITGB8,JUN,MRAS,PTGS2
Surfactant metabolism	1,57E00	1,9E-01	0,000	ADORA2B,LMCD1,P2RY2,ZDHHC2
T Cell Exhaustion Signaling Pathway	1,56E00	9,86E-02	-2,309	ACVR2A,FOS,IFNAR2,IRF9,JAK2,JUN,MGAT5,MRAS,NFAT5,PRDM1,SMAD3,TGFBR2,TGFBR3,TNFRSF14
Arginine Degradation I (Arginase Pathway)	1,56E00	0.4	#NUM!	ARG2,OAT
NR1H2 and NR1H3-mediated signaling	1,55E00	1,43E-01	-1,342	APOD,EEPD1,KDM1B,MYLIP,NCOA1,NR1H3
Apelin Muscle Signaling Pathway	1,55E00	1,43E-01	#NUM!	GNA14,GNAI1,GNAO1,GNAQ,GNG3,MRAS
LXR/RXR Activation	1,55E00	1,07E-01	0,707	A1BG,ALB,APOD,ARG2,IL1R1,KNG1,MYLIP,NFKB1,NR1H3,PTGS2,TNFRSF1B
Adrenomedullin signaling pathway	1,53E00	9,19E-02	-2,183	ADM,BAX,CALCRL,FOS,GNA14,GNAQ,GSK3B,GUCY1A2,GUCY1B1,MAP2K3,MAPK15,MRAS,NFKB1,NPR3,PLCB1,PLCD3,TFAP2A
ERBB Signaling	1,52E00	1,1E-01	0,632	AREG,BTC,EREG,FOS,GSK3B,HBEGF,JUN,MAP2K3,MRAS,NRG1
Eicosanoid Signaling	1,52E00	8,56E-02	-1,706	ABCC4,CCND1,EGR1,GNA14,GNAI1,GNAO1,GNAQ,GNG3,GUCY1B1,KLF4,MRAS,NFKB1,PDGFC,PLA2G7,PLCB1,PLCD3,PPARD,PTGFR,PTGS2,TBXA2R,TCF7L1,VEGFC
Collagen chain trimerization	1,51E00	1,4E-01	0,816	COL12A1,COL14A1,COL15A1,COL5A3,COL8A1,COL8A2
Netrin-1 signaling	1,51E00	1,4E-01	-2,449	EZR,MYO10,NEO1,SLIT3,UNC5B,UNC5D
Signaling by TGFBR3	1,51E00	1,4E-01	-0,816	ACVR2A,INHBA,SMAD3,TGFBR2,TGFBR3,TIMP1
B Cell Activating Factor Signaling	1,51E00	1,4E-01	-2,000	FOS,JUN,NFAT5,NFKB1,NFKBIA,TNFSF13B
CDC42 Signaling	1,51E00	9,92E-02	0,816	EXOC4,FOS,GSK3B,IQGAP2,ITGA10,ITGA2,ITGA5,ITGA8,ITGA9,ITGB3,ITGB8,JUN,MYL12B
Role of JAK1, JAK2 and TYK2 in Interferon Signaling	1,5E00	1,82E-01	#NUM!	IFNAR2,IFNGR2,JAK2,NFKB1
Pyrimidine Deoxyribonucleotides De Novo Biosynthesis I	1,5E00	1,82E-01	#NUM!	AK1,NME1,RRM2,TYMS
ROBO SLIT Signaling Pathway	1,5E00	1,02E-01	-0,302	CABLES1,FOS,GSK3B,JUN,MYL12B,NELL2,PDGFC,SLIT3,SRGAP2,TGFBR2,UNC5B,VEGFC
IL-12 Signaling and Production in Macrophages	1,49E00	9,09E-02	-1,213	ALB,APOD,CEBPA,FOS,IL6ST,IRF1,JAK2,JUN,MAP2K3,NCOA1,NFAT5,NFKB1,POU2F1,PRKDC,SPHK2,TGFB3,TNFSF11
Sertoli Cell-Sertoli Cell Junction Signaling	1,48E00	8,7E-02	1,342	ACTG2,AR,CDH6,IL1R1,ITGA2,JUN,LAMA3,LAMB2,MAP2K3,MRAS,NFKB1,SPTBN1,SPTBN2,TGFB3,TGFBR2,TIMP1,TNFRSF1B,TUBA1C,TUBB,TUBB3
Role of NANOG in Mammalian Embryonic Stem Cell Pluripotency	1,47E00	1,01E-01	-1,000	ACVR2A,BMP7,BMPR1B,GSK3B,IL6ST,JAK2,MRAS,SMAD1,TCF7L1,WNT11,WNT5B,WNT6
Platelet homeostasis	1,47E00	1,13E-01	-1,667	GNG3,GUCY1A2,GUCY1B1,PDE10A,PDE11A,PDE1A,PDE5A,PDE9A,SLC8A2
Coagulation System	1,46E00	1,52E-01	-1,000	BDKRB1,KNG1,PLAT,PLAUR,THBD
Signaling by PDGF	1,45E00	1,25E-01	-0,378	COL5A3,PDGFA,PDGFC,PDGFRA,PDGFRB,PLAT,SPP1
Virus Entry via Endocytic Pathways	1,44E00	1,03E-01	0,333	ACTG2,AP5B1,CAV1,CD55,ITGA2,ITGA5,ITGB3,ITGB8,ITSN1,MRAS,TFRC
Sleep REM Signaling Pathway	1,44E00	1,06E-01	-1,897	BDNF,CLCF1,EGR1,FOS,IL11,NR4A2,RPS6KA5,TGFB3,TNFSF11,TNFSF13B
RAF-independent MAPK1/3 activation	1,44E00	1,74E-01	-2,000	CDK1,DUSP16,IL6ST,JAK2
IL-17A Signaling in Gastric Cells	1,44E00	1,74E-01	#NUM!	CCL20,FOS,JUN,NFKB1
Pancreatic Adenocarcinoma Signaling	1,43E00	9,92E-02	-1,000	CCND1,HBEGF,JAK2,NFKB1,PDGFC,PTGS2,RALGDS,RB1,SMAD3,TGFB3,TGFBR2,VEGFC
ERK5 Signaling	1,43E00	1,16E-01	-1,414	FOS,FOXO3,GNAQ,IL6ST,MRAS,NGF,RPS6KA5,SGK1
tRNA Splicing	1,42E00	1,33E-01	-1,633	PDE10A,PDE11A,PDE1A,PDE5A,PDE9A,TULP2
NAFLD Signaling Pathway	1,42E00	8,78E-02	-1,414	BAX,CLCF1,CPT1A,ERN1,FOS,FOXO3,GPAT3,GSK3B,IL11,JAK2,JUN,NFKB1,NR1H3,PTGS2,TGFB3,TNFRSF1B,TNFSF11,TNFSF13B
Role of Hypercytokinemia/hyperchemokinemia in the Pathogenesis of Influenza	1,42E00	1,23E-01	-1,633	AREG,IFIT2,IFNAR2,IRF7,IRF9,NFKB1,OAS2
Carnitine metabolism	1,4E00	2,14E-01	#NUM!	CPT1A,PPARD,SLC25A20
YAP1- and WWTR1 (TAZ)-stimulated gene expression	1,4E00	2,14E-01	#NUM!	CCN2,KAT2B,RUNX2
Ketolysis	1,4E00	3,33E-01	#NUM!	BDH1,OXCT1
Salvage Pathways of Pyrimidine Deoxyribonucleotides	1,4E00	3,33E-01	#NUM!	CDA,UPP1
Regulation of RUNX2 expression and activity	1,39E00	1,14E-01	-1,414	DLX5,ESR1,GSK3B,PSMB10,PSMB8,PSMB9,PSME2,RUNX2
Melatonin Signaling	1,39E00	1,14E-01	-1,414	GNAI1,GNAO1,GNAQ,MAP2K3,PLCB1,PLCD3,RORA,RORB
Actin Cytoskeleton Signaling	1,39E00	8,6E-02	1,667	ACTG2,EZR,FGF21,FN1,GSN,IQGAP2,ITGA10,ITGA2,ITGA5,ITGA8,ITGA9,ITGB3,ITGB8,MRAS,MYL12B,MYO10,PDGFA,PDGFC,SSH2
Signaling by NOTCH3	1,38E00	1,3E-01	-2,449	HEY1,JAG1,KAT2B,MAML2,MAML3,PBX1
Pre-NOTCH Expression and Processing	1,38E00	1,21E-01	-1,890	CCND1,H2AC20,JUN,KAT2B,MAML2,MAML3,NOTCH2
Estrogen-mediated S-phase Entry	1,38E00	1,67E-01	0,000	CCND1,CDK1,ESR1,RB1
Systemic Lupus Erythematosus in B Cell Signaling Pathway	1,37E00	8,44E-02	-1,342	CCND1,CLCF1,FOS,FOXO3,GSK3B,IFIT2,IFNAR2,IFNGR2,IL11,IL6ST,IRF7,IRF9,JAK2,JUN,MRAS,NFAT5,NFKB1,TGFB3,TNFSF11,TNFSF13B
Notch Signaling	1,36E00	1,43E-01	#NUM!	HEY1,JAG1,MAML2,MAML3,NOTCH2
G Protein Signaling Mediated by Tubby	1,36E00	1,13E-01	-1,414	GNA14,GNAI1,GNAO1,GNAQ,GNG3,JAK2,MRAS,PLCB1
P2Y Purinergic Receptor Signaling Pathway	1,36E00	9,68E-02	-1,667	FOS,GNAI1,GNAQ,GNG3,GUCY1B1,ITGB3,JUN,MRAS,NFKB1,P2RY2,PLCB1,PLCD3
Collagen degradation	1,35E00	1,19E-01	1,134	COL12A1,COL14A1,COL15A1,COL5A3,COL8A1,COL8A2,MMP1
Glioblastoma Multiforme Signaling	1,35E00	9,04E-02	-0,258	CCND1,GSK3B,IGF2,MRAS,PDGFA,PDGFC,PDGFRA,PDGFRB,PLCB1,PLCD3,RB1,RHOF,WNT11,WNT5B,WNT6
FAK Signaling	1,35E00	7,28E-02	-1,372	ACVR2A,ADGRD1,ADORA2B,ADRB3,ASAP1,BDKRB1,CALCRL,CAPN7,CCND1,EDNRA,EDNRB,EFNA5,ETV4,F2RL1,FOS,GHR,GPR143,GPR68,GSK3B,IL1R1,IL6ST,ITGA10,ITGA2,ITGA5,ITGA8,ITGA9,ITGB3,ITGB8,JUN,LPAR2,MRAS,NFKB1,NPFFR2,P2RY14,P2RY2,PDGFRA,PDGFRB,PTGFR,TBXA2R,TCF7L1,TGFB3,TGFBR2,TGFBR3
Androgen Signaling	1,35E00	9,21E-02	-1,667	AR,CACNB2,CCND1,GNA14,GNAI1,GNAO1,GNAQ,GNG3,JUN,KAT2B,MRAS,NCOA1,NFKB1,SMAD3
CDK5 Signaling	1,34E00	9,91E-02	-0,707	BDNF,CABLES1,EGR1,FOSB,GUCY1B1,ITGA2,LAMA3,MAPK15,MRAS,NGF,PPP1R14C
Beta-catenin independent WNT signaling	1,34E00	8,72E-02	-0,302	DVL2,GNAO1,GNG3,NLK,NME1,PI4KA,PLCB1,PSMB10,PSMB8,PSMB9,PSME2,SPHK2,SRPK3,STK17B,TCF7L1,WNT11,WNT5B
Integrin Signaling	1,34E00	8,72E-02	-0,258	ACTG2,ASAP1,CAPN7,CAV1,GSK3B,GSN,ITGA10,ITGA2,ITGA5,ITGA8,ITGA9,ITGB3,ITGB8,MRAS,MYL12B,RHOF,VASP
Glycation Signaling Pathway	1,33E00	8,57E-02	-1,213	CLCF1,CSF1,EGR1,ERN1,FOS,IL11,IRF1,JAK2,JUN,MAPK15,MRAS,NFKB1,PDGFC,TGFB3,TNFSF11,TNFSF13B,VCAM1,VEGFC
Sumoylation Pathway	1,33E00	1,02E-01	-0,707	AR,ARHGDIG,CEBPA,FOS,JUN,NFKB1,NFKBIA,RHOF,SENP7,SP100
NAP1L1 Transcription Regulation Signaling Pathway	1,33E00	1,11E-01	1,414	BAX,CCND1,JUN,NFKB1,NFKBIA,TUBA1C,TUBB,TUBB3
Nitric Oxide Signaling in the Cardiovascular System	1,32E00	9,82E-02	0,707	ADRB3,ARG2,CACNB2,CAV1,GUCY1A2,GUCY1B1,KNG1,PDE1A,PDE5A,PDGFC,VEGFC
NGF-stimulated transcription	1,32E00	1,39E-01	-2,236	EGR1,EGR2,FOS,FOSB,SGK1
Mitotic G1 phase and G1/S transition	1,31E00	9,52E-02	-1,897	CABLES1,CCND1,CDK1,CDKN2C,JAK2,PSMB10,PSMB8,PSMB9,PSME2,RB1,RRM2,TYMS
Activation of IRF by Cytosolic Pattern Recognition Receptors	1,31E00	1,25E-01	-0,816	IFIT2,IRF7,IRF9,JUN,NFKB1,NFKBIA
Factors involved in megakaryocyte development and platelet production	1,3E00	1,1E-01	-2,828	AK3,CABLES1,CARMIL1,DOCK11,DOCK4,IRF1,JAK2,RAD51B
HER-2 Signaling in Breast Cancer	1,3E00	8,49E-02	0,000	AREG,CCND1,FOS,FOXO3,GSK3B,HBEGF,ITGB3,ITGB8,JUN,MRAS,NFKB1,NFKBIA,NRG1,NUP153,NUP188,PTGS2,RB1,SMAD3
Cell surface interactions at the vascular wall	1,3E00	9,73E-02	0,905	ATP1B1,CAV1,FN1,ITGA2,ITGA5,ITGB3,MMP1,SDC4,SLC7A10,SLC7A11,THBD
Estrogen Receptor Signaling	1,28E00	7,65E-02	-2,294	ARG2,CACNB2,CAV1,CCND1,ESR1,FOS,FOXO3,GNA14,GNAI1,GNAO1,GNAQ,GNG3,GSK3B,GUCY1B1,IGF2,IGF2R,JAK2,JUN,MMP1,MRAS,MYL12B,NCOA1,NFKB1,PDGFC,PLCB1,PLCD3,PRKDC,RUNX2,VEGFC
Deubiquitination	1,28E00	8,23E-02	-3,130	AR,CDK1,ESR1,H2AC20,INO80C,KAT2B,KDM1B,NFKBIA,PRKN,PSMB10,PSMB8,PSMB9,PSME2,SMAD1,SMAD3,SMAD7,TGFBR2,TNFAIP3,USP18,USP37
Signaling by Retinoic Acid	1,28E00	1,35E-01	0,447	CPT1A,CRABP2,FABP5,PPARD,RARG
Assembly and cell surface presentation of NMDA receptors	1,28E00	1,35E-01	1,342	DLG3,LIN7B,NEFL,TUBA1C,TUBB3
Thyroid Cancer Signaling	1,27E00	1,08E-01	-0,707	BDNF,CCND1,FOS,GSK3B,JUN,MRAS,NGF,TCF7L1
Erythropoietin Signaling Pathway	1,27E00	8,97E-02	-1,069	CCND1,CLCF1,FOS,FOXO3,GSK3B,IL11,JAK2,JUN,MRAS,NFKB1,NFKBIA,TGFB3,TNFSF11,TNFSF13B
Miscellaneous transport and binding events	1,27E00	1,54E-01	0,000	ADD2,ADD3,LRRC8D,NIPAL1
Cardiomyocyte Differentiation via BMP Receptors	1,27E00	1,54E-01	#NUM!	ACVR2A,BMP7,BMPR1B,SMAD1
Aryl hydrocarbon receptor signalling	1,27E00	2,86E-01	#NUM!	AHR,AHRR
Arginine Degradation VI (Arginase 2 Pathway)	1,27E00	2,86E-01	#NUM!	ARG2,OAT
Thio-molybdenum Cofactor Biosynthesis	1,25E00	1	#NUM!	MOCOS
UDP-N-acetyl-D-galactosamine Biosynthesis I	1,25E00	1	#NUM!	GALE
CXCR4 Signaling	1,25E00	8,92E-02	-1,134	CXCL12,EGR1,FOS,GNA14,GNAI1,GNAO1,GNAQ,GNG3,GUCY1B1,JUN,MRAS,MYL12B,PLCB1,RHOF
Gαs Signaling	1,25E00	9,57E-02	2,236	ADD2,ADD3,ADORA2B,ADRB3,GNA14,GNAI1,GNAO1,GNAQ,GNG3,GUCY1B1,MRAS
Gαi Signaling	1,25E00	9,3E-02	-0,447	CAV1,GNA14,GNAI1,GNAO1,GNAQ,GNG3,GUCY1B1,MRAS,NPR3,P2RY14,RALGDS,TBXA2R
RNA Polymerase III Transcription	1,23E00	1,32E-01	-2,236	GTF3C4,NFIA,NFIX,POU2F1,SNAPC4
eNOS Signaling	1,23E00	9,03E-02	0,577	BDKRB1,CAV1,CHRNA5,CHRNE,ESR1,GNAQ,GUCY1A2,GUCY1B1,HSPA2,KNG1,LPAR2,PDGFC,VEGFC
Neuroinflammation Signaling Pathway	1,22E00	8,02E-02	-2,683	ACVR2A,BDNF,CX3CL1,CXCL12,FOS,GSK3B,IFNGR2,IL1R1,IRF7,JAK2,JUN,MAPK15,NFAT5,NFKB1,NGF,PTGS2,SLC1A3,TGFB3,TGFBR2,TGFBR3,VCAM1
Apelin Adipocyte Signaling Pathway	1,22E00	1,05E-01	-1,633	CAT,CLIC2,CP,GNAI1,GPX8,GSTK1,GUCY1B1,MAPK15
BMAL1:CLOCK,NPAS2 activates circadian gene expression	1,22E00	1,48E-01	-2,000	CLOCK,DBP,KLF15,NCOA1
Cargo recognition for clathrin-mediated endocytosis	1,21E00	9,71E-02	1,265	AREG,BTC,DVL2,EREG,HBEGF,IGF2R,ITSN1,SGIP1,SYT11,TFRC
ESR-mediated signaling	1,21E00	9,71E-02	-2,333	CCND1,CXCL12,ESR1,FOS,FOSB,H2AC20,JUN,KAT2B,NCOA1,POU2F1
RAC Signaling	1,21E00	9,16E-02	0,378	IQGAP2,ITGA10,ITGA2,ITGA5,ITGA8,ITGA9,ITGB3,ITGB8,JUN,MRAS,NFKB1,PI4KA
Xenobiotic Metabolism Signaling	1,2E00	8,15E-02	#NUM!	AHR,AHRR,ALDH1L1,CAT,CHST7,CITED2,CYP1A1,CYP1B1,GCLC,GSTA4,GSTK1,HS6ST2,MAP2K3,MGMT,MRAS,NCOA1,NDST4,NFKB1,SULT4A1
Role of IL-17A in Arthritis	1,2E00	1,18E-01	#NUM!	CCL20,MAP2K3,MMP1,NFKB1,NFKBIA,PTGS2
Salvage Pathways of Pyrimidine Ribonucleotides	1,2E00	0.1	0,707	ACVR2A,AK1,CDA,CDADC1,CDK1,MAP2K3,NME1,SGK1,UPP1
Degradation of the extracellular matrix	1,19E00	1,04E-01	0,707	ADAMTS1,CAPN7,ELN,FN1,LAMA3,MMP1,SPP1,TLL1
Cell Cycle: G1/S Checkpoint Regulation	1,19E00	1,09E-01	-0,816	CCND1,CDKN2C,GSK3B,NRG1,RB1,SMAD3,TGFB3
Specification of the neural plate border	1,18E00	1,76E-01	#NUM!	DLX5,TCF7L1,TFAP2A
Role of JAK2 in Hormone-like Cytokine Signaling	1,17E00	1,15E-01	-0,816	CCND1,FOS,GHR,JAK2,PDGFC,VEGFC
CD40 Signaling	1,16E00	1,08E-01	0,000	FOS,JUN,MAP2K3,NFKB1,NFKBIA,PTGS2,TNFAIP3
WNT/Ca+ pathway	1,16E00	1,08E-01	-1,134	DVL2,GSK3B,NFAT5,NFKB1,PLCB1,PLCD3,WNT5B
DNA Damage Reversal	1,16E00	2,5E-01	#NUM!	FTO,MGMT
Oleate Biosynthesis II (Animals)	1,16E00	2,5E-01	#NUM!	FADS1,FADS2
MIF Regulation of Innate Immunity	1,16E00	1,25E-01	-2,236	FOS,JUN,NFKB1,NFKBIA,PTGS2
Oncostatin M Signaling	1,16E00	1,25E-01	-1,000	IL6ST,JAK2,MMP1,MRAS,OSMR
CGAS-STING Signaling Pathway	1,15E00	9,43E-02	0,000	BAX,CCL20,CLCF1,IL11,IRF1,NFKB1,NFKBIA,TGFB3,TNFSF11,TNFSF13B
Sertoli Cell-Germ Cell Junction Signaling Pathway (Enhanced)	1,13E00	8,07E-02	-0,471	ACTG2,FOS,FOSB,GSK3B,GUCY1A2,GUCY1B1,IL1R1,ITGA2,JUN,LAMA3,LAMB2,MAP2K3,MRAS,NFKB1,SMAD3,TGFB3,TGFBR2,TNFRSF1B
Airway Pathology in Chronic Obstructive Pulmonary Disease	1,13E00	9,68E-02	#NUM!	APOD,CCL20,CLCF1,FGF21,IL11,MMP1,TGFB3,TNFSF11,TNFSF13B
Interconversion of nucleotide di- and triphosphates	1,12E00	1,38E-01	1,000	AK1,NME1,RRM2,TYMS
RORA activates gene expression	1,12E00	1,67E-01	#NUM!	CPT1A,NCOA1,RORA
γ-linolenate Biosynthesis II (Animals)	1,12E00	1,67E-01	#NUM!	FADS1,FADS2,SLC27A3
GP6 Signaling Pathway	1,11E00	9,02E-02	0,000	APBB1IP,COL12A1,COL15A1,COL5A3,COL8A1,COL8A2,GSK3B,ITGB3,LAMA3,LAMB2,SCHIP1
Growth Hormone Signaling	1,1E00	1,04E-01	-1,633	CEBPA,FOS,GHR,IGF2,IGFBP3,JAK2,RPS6KA5
Hedgehog 'off' state	1,1E00	9,26E-02	-1,633	DYNC2H1,FUZ,GLI3,GSK3B,PSMB10,PSMB8,PSMB9,PSME2,TUBA1C,TUBB3
TR/RXR Activation	1,1E00	9,26E-02	0,632	BCL3,CCND1,ITGA5,ITGB3,NCOA1,PDGFC,PPARD,SLC2A1,UCP2,VEGFC
Th1 and Th2 Activation Pathway	1,09E00	8,76E-02	#NUM!	ACVR2A,IFNGR2,IRF1,JAG1,JAK2,JUN,NFKB1,NOTCH2,TGFBR2,TGFBR3,TIMD4,TNFSF11
April Mediated Signaling	1,08E00	1,19E-01	-1,342	FOS,JUN,NFAT5,NFKB1,NFKBIA
Signaling by NOTCH2	1,08E00	1,33E-01	-2,000	JAG1,MAML2,MAML3,NOTCH2
Sonic Hedgehog Signaling	1,08E00	1,33E-01	#NUM!	CDK1,GLI3,GLIS2,GSK3B
IL-7 Signaling Pathway	1,08E00	1,03E-01	0,816	BAX,CCND1,FOXO3,GSK3B,HGF,JUN,SLC2A1
Role of MAPK Signaling in Inhibiting the Pathogenesis of Influenza	1,08E00	1,03E-01	-1,134	BAX,JUN,MAP2K3,NFKB1,NFKBIA,PLA2G7,PTGS2
Signaling by NODAL	1,07E00	1,58E-01	#NUM!	ACVR2A,FOXO3,SMAD3
Cellular hexose transport	1,07E00	1,58E-01	#NUM!	FGF21,SLC2A1,SLC2A9
Apelin Liver Signaling Pathway	1,07E00	1,58E-01	#NUM!	EDN1,GSK3B,PDGFRB
Citrulline Biosynthesis	1,06E00	2,22E-01	#NUM!	ARG2,OAT
Transcriptional regulation of white adipocyte differentiation	1,06E00	9,76E-02	-1,414	CDK19,CEBPA,CEBPD,EGR2,KLF4,NCOA1,NFKB1,NR2F2
GPER1 signaling	1,06E00	9,38E-02	0,333	FN1,GNAI1,GNG3,ITGA5,NME1,PI4KA,SPHK2,SRPK3,STK17B
Type I Diabetes Mellitus Signaling	1,06E00	9,38E-02	-2,121	IFNGR2,IL1R1,IRF1,JAK2,MAP2K3,NFKB1,NFKBIA,PTPRN,TNFRSF1B
Regulation of IL-2 Expression in Activated and Anergic T Lymphocytes	1,06E00	9,38E-02	-1,000	FOS,JUN,MRAS,NFAT5,NFKB1,NFKBIA,SMAD3,TGFB3,TGFBR2
Role of MAPK Signaling in Promoting the Pathogenesis of Influenza	1,04E00	9,28E-02	-0,333	BAX,JUN,MAP2K3,MRAS,NFKB1,NFKBIA,NUP153,PLA2G7,PTGS2
Ovarian Cancer Signaling	1,03E00	8,39E-02	0,816	CCND1,EDN1,EDNRA,GSK3B,MRAS,PDGFC,PTGS2,RB1,TCF7L1,VEGFC,WNT11,WNT5B,WNT6
Clathrin-mediated endocytosis	1,03E00	8,73E-02	0,905	AREG,BTC,DVL2,EREG,HBEGF,IGF2R,ITSN1,SGIP1,SNX18,SYT11,TFRC
Immunogenic Cell Death Signaling Pathway	1,03E00	0.1	-2,646	BAX,HSPA2,IFNAR2,IFNGR2,NFKB1,P2RY2,TNFRSF1B
Autism Signaling Pathway	1,02E00	7,58E-02	-0,894	ALDH1L1,BDNF,CACNB2,CLCF1,DVL2,GSK3B,HGF,IGF2,IGF2R,IL11,LRP6,MRAS,PPM1K,RARG,TCF7L1,TGFB3,TNFSF11,TNFSF13B,WNT11,WNT5B,WNT6
Hepatitis B Chronic Liver Pathogenesis Signaling Pathway	1,02E00	8,33E-02	-0,277	CCN2,DVL2,EGR1,ETV4,GSK3B,IL32,IRF7,IRF9,KLF4,MRAS,NFKB1,SMAD7,TGFB3
Role of OCT4 in Mammalian Embryonic Stem Cell Pluripotency	1,02E00	1,14E-01	#NUM!	NR2F1,NR2F2,PARP1,RB1,SPP1
NFKBIE Signaling Pathway	1,01E00	1,05E-01	0,000	ANKRD28,NFKB1,NFKBIA,TNFRSF1B,TNFSF11,TNFSF13B
Role of NFAT in Regulation of the Immune Response	1,01E00	8,19E-02	-2,309	CSNK1G1,FOS,GNA14,GNAI1,GNAO1,GNAQ,GNG3,GSK3B,JUN,MRAS,NFAT5,NFKB1,NFKBIA,PLCB1
Interleukin-12 family signaling	1,01E00	1,5E-01	#NUM!	CRLF1,IL6ST,JAK2
Corticotropin Releasing Hormone Signaling	1	8,45E-02	-0,333	BDNF,CACNB2,FOS,GLI3,GNAI1,GNAO1,GNAQ,GUCY1A2,GUCY1B1,JUN,NPR3,PTGS2
Sphingosine-1-phosphate Signaling	1	8,85E-02	-1,000	GNAI1,GNAQ,GUCY1B1,PDGFA,PDGFC,PDGFRA,PDGFRB,PLCB1,PLCD3,RHOF
ILK Signaling	9,99E-01	8,02E-02	-0,277	ACTG2,CCND1,FN1,FOS,GSK3B,ITGB3,ITGB8,JUN,MYO10,NFKB1,PDGFC,PTGS2,RHOF,RPS6KA5,VEGFC
Inhibition of Angiogenesis by TSP1	9,98E-01	1,25E-01	#NUM!	GUCY1A2,GUCY1B1,JUN,TGFBR2
α-Adrenergic Signaling	9,97E-01	9,09E-02	-1,342	GNA14,GNAI1,GNAO1,GNAQ,GNG3,GUCY1B1,MRAS,PHKB,SLC8A2
RHO GTPase cycle	9,89E-01	7,08E-02	-2,694	ABL2,ADD3,AKAP12,ALS2,ANKFY1,ARAP1,ARHGAP10,ARHGAP12,ARHGAP6,ARHGDIG,CAV1,CHN2,CKB,DNMBP,DOCK11,DOCK4,FAM135A,IL32,IQGAP2,ITSN1,JAG1,MCAM,NET1,NHS,PDE5A,RHOF,SEMA4F,SPTBN1,SRGAP2,STOM,TFRC
Remodeling of Epithelial Adherens Junctions	9,87E-01	1,03E-01	#NUM!	ACTG2,HGF,NME1,TUBA1C,TUBB,TUBB3
Agranulocyte Adhesion and Diapedesis	9,85E-01	8,23E-02	#NUM!	ACTG2,CCL20,CX3CL1,CXCL12,EZR,FN1,GNAI1,IL1R1,ITGA5,MMP1,MYO10,SDC4,VCAM1
NFE2L2 regulating tumorigenic genes	9,84E-01	0.2	#NUM!	AREG,PDGFA
γ-glutamyl Cycle	9,84E-01	0.2	#NUM!	GCLC,GGT5
TP53 Regulates Transcription of Cell Cycle Genes	9,83E-01	1,11E-01	-1,342	BAX,BTG2,CDK1,RGCC,ZNF385A
Chemokine Signaling	9,76E-01	9,72E-02	-1,890	CXCL12,FOS,GNAI1,GNAQ,JUN,MRAS,PLCB1
GPCR-Mediated Integration of Enteroendocrine Signaling Exemplified by an L Cell	9,76E-01	9,72E-02	2,449	ADRB3,GNA14,GNAI1,GNAQ,GUCY1B1,PLCB1,PLCD3
Thiosulfate Disproportionation III (Rhodanese)	9,65E-01	0.5	#NUM!	TST
L-glutamine Biosynthesis II (tRNA-dependent)	9,65E-01	0.5	#NUM!	GATB
Putrescine Biosynthesis III	9,65E-01	0.5	#NUM!	ODC1
Formation of paraxial mesoderm	9,63E-01	1,43E-01	#NUM!	KAT2B,MAML2,MAML3
Acetone Degradation I (to Methylglyoxal)	9,63E-01	1,43E-01	#NUM!	CYP1A1,CYP1B1,PTGR1
Senescence-Associated Secretory Phenotype (SASP)	9,6E-01	1,02E-01	-1,633	ANAPC15,CDKN2C,FOS,H2AC20,JUN,NFKB1
Cellular Effects of Sildenafil (Viagra)	9,58E-01	6,77E-02	0,469	ACTG2,ACVR2A,ADGRD1,ADORA2B,ADRB3,BDKRB1,CACNB2,CALCRL,CAPN7,EDNRA,EDNRB,F2RL1,GNAI1,GNAQ,GNG3,GPR143,GPR68,GUCY1A2,GUCY1B1,JUN,LPAR2,MAP2K3,MAPK15,MYL12B,MYO10,NFAT5,NFKB1,NFKBIA,NPFFR2,P2RY14,P2RY2,PDE5A,PDGFC,PPP1R14C,PTGFR,SMAD1,SMAD3,TBXA2R,TGFB3,TGFBR2,TGFBR3,VEGFC
Irritable Bowel Syndrome Signaling Pathway	9,56E-01	7,63E-02	0,000	AHR,CCL20,CLCF1,IFNGR2,IL11,IL1R1,LRP6,MMP1,MYL12B,NFKB1,RHOF,SLC22A4,TGFB3,TNFSF11,TNFSF13B,WNT11,WNT5B,WNT6
IL-23 Signaling Pathway	9,52E-01	1,09E-01	-0,447	JAK2,NFKB1,NFKBIA,RORA,TNFSF11
MAPK6/MAPK4 signaling	9,52E-01	9,2E-02	-1,000	CDK1,ETV4,FOXO3,JUN,PSMB10,PSMB8,PSMB9,PSME2
Phase I - Functionalization of compounds	9,52E-01	9,59E-02	-2,646	AHR,AHRR,CMBL,CYP1A1,CYP1B1,EPHX1,NCOA1
14-3-3-mediated Signaling	9,47E-01	8,62E-02	-1,633	BAX,FOS,GSK3B,JUN,MRAS,PLCB1,PLCD3,TUBA1C,TUBB,TUBB3
Hepatic Cholestasis	9,43E-01	7,85E-02	-0,258	CLCF1,ESR1,FGFR4,GUCY1B1,IL11,IL1R1,JUN,NFKB1,NFKBIA,NR1H3,TGFB3,TNFRSF12A,TNFRSF1B,TNFSF11,TNFSF13B
MSP-RON Signaling in Cancer Cells Pathway	9,41E-01	8,4E-02	-0,302	CCND1,FOS,GSK3B,JUN,MRAS,NFKB1,NFKBIA,PDGFC,PLAUR,TCF7L1,VEGFC
Adrenergic Receptor Signaling Pathway (Enhanced)	9,4E-01	7,95E-02	-1,069	ADRB3,BDNF,CACNB2,CLCF1,GNAI1,GNAO1,GNAQ,GUCY1B1,IL11,PLCB1,PLCD3,TGFB3,TNFSF11,TNFSF13B
COPI-mediated anterograde transport	9,31E-01	9,09E-02	0,000	ANK2,CD55,COPG2,DYNC1I1,SPTBN1,SPTBN2,TUBA1C,TUBB3
fMLP Signaling in Neutrophils	9,29E-01	8,55E-02	-0,816	GNA14,GNAI1,GNAO1,GNAQ,GNG3,MRAS,NFAT5,NFKB1,NFKBIA,PLCB1
Hematoma Resolution Signaling Pathway	9,26E-01	7,62E-02	-1,000	CAT,CLCF1,CX3CL1,F2RL1,FOS,GSK3B,IFNGR2,IL11,JUN,MMP1,NFKB1,PLAT,TGFB3,TNFSF11,TNFSF13B,TUBA1C,UCP2
NRF2-mediated Oxidative Stress Response	9,25E-01	7,91E-02	-0,707	ABCC4,ACTG2,CAT,CYP1A1,ENC1,EPHX1,FOS,GCLC,GSK3B,GSTA4,GSTK1,JUN,MAP2K3,MRAS
Macrophage Alternative Activation Signaling Pathway	9,23E-01	8,16E-02	0,000	ADORA2B,CSF1,FOS,JAK2,JUN,KLF4,NFKB1,NFKBIA,NR1H3,PPARD,RPS6KA5,TGFB3
HSP90 chaperone cycle for steroid hormone receptors in the presence of ligand	9,23E-01	1,06E-01	0,447	AR,DYNC1I1,HSPA2,TUBA1C,TUBB3
CCR5 Signaling in Macrophages	9,19E-01	8,74E-02	-1,000	CACNB2,FOS,GNA14,GNAI1,GNAO1,GNAQ,GNG3,JUN,MRAS
Paxillin Signaling	9,19E-01	8,74E-02	2,000	ACTG2,ITGA10,ITGA2,ITGA5,ITGA8,ITGA9,ITGB3,ITGB8,MRAS
Vitamin-C Transport	9,16E-01	1,36E-01	#NUM!	LRRC8D,SLC2A1,STOM
Specification of primordial germ cells	9,12E-01	1,82E-01	#NUM!	PRDM1,TET2
Methylglyoxal Degradation III	9,12E-01	1,82E-01	#NUM!	AKR1B1,PTGR1
Production of Nitric Oxide and Reactive Oxygen Species in Macrophages	9,11E-01	7,87E-02	-2,673	ALB,APOD,ARG2,CAT,FOS,IFNGR2,IRF1,JAK2,JUN,NFKB1,NFKBIA,PPP1R14C,RHOF,TNFRSF1B
ERB2-ERBB3 Signaling	9,09E-01	9,84E-02	0,447	CCND1,ETV4,GSK3B,JUN,MRAS,NRG1
NAD Signaling Pathway	9,08E-01	8,27E-02	-2,714	CLOCK,ERN1,GSK3B,HGF,NFKB1,PARP1,PARP14,PARP15,PARP2,PARP3,PARP9
Signaling by MET	9,06E-01	9,33E-02	-0,378	COL5A3,FN1,HGF,ITGA2,LAMA3,LAMB2,SPINT1
TNFR1 Signaling	8,94E-01	1,04E-01	-2,000	FOS,JUN,NFKB1,NFKBIA,TNFAIP3
Oxytocin Signaling Pathway	8,92E-01	7,39E-02	-2,065	CACNB2,FOS,GNAI1,GNAO1,GNAQ,GNG3,GSK3B,GUCY1A2,GUCY1B1,MAPK15,MRAS,MYO10,NFKB1,NPR3,PLCB1,PPARD,PTGFR,PTGS2,TNFSF11
Transcriptional regulation by the AP-2 (TFAP2) family of transcription factors	8,91E-01	1,14E-01	-1,000	CITED2,ESR1,TFAP2A,WWOX
Triglyceride metabolism	8,91E-01	1,14E-01	0,000	CAV1,DGAT2,FABP3,FABP5
Post-translational modification: synthesis of GPI-anchored proteins	8,84E-01	9,21E-02	-1,134	ALPL,LSAMP,NTM,NTNG1,PIGG,PLAUR,RECK
Phospholipase C Signaling	8,8E-01	7,36E-02	-0,302	AHNAK,GNAQ,GNG3,GUCY1B1,ITGA10,ITGA2,ITGA5,ITGA8,ITGA9,ITGB3,ITGB8,MRAS,MYL12B,NFAT5,NFKB1,PLCB1,PLCD3,RALGDS,RHOF
Cardiac Hypertrophy Signaling	8,72E-01	7,41E-02	-0,277	ADRB3,CACNB2,GNA14,GNAI1,GNAO1,GNAQ,GNG3,GSK3B,GUCY1B1,JUN,MAP2K3,MRAS,MYL12B,PLCB1,PLCD3,RHOF,TGFB3,TGFBR2
GNRH Signaling	8,7E-01	7,73E-02	-0,905	CACNB2,EGR1,FOS,GNA14,GNAI1,GNAQ,GNG3,GUCY1B1,HBEGF,JUN,MAP2K3,MRAS,NFKB1,PLCB1
BAG2 Signaling Pathway	8,63E-01	9,09E-02	#NUM!	HSPA2,NFKB1,PRKN,PSMB10,PSMB8,PSMB9,PSME2
Glioma Signaling	8,6E-01	8,26E-02	-0,378	CCND1,CDKN2C,IGF2,IGF2R,MRAS,PDGFA,PDGFC,PDGFRA,PDGFRB,RB1
NCAM signaling for neurite out-growth	8,6E-01	9,52E-02	-1,633	AGRN,CACNB2,COL5A3,RPS6KA5,SPTBN1,SPTBN2
Aggrephagy	8,58E-01	1,11E-01	1,000	DYNC1I1,PRKN,TUBA1C,TUBB3
p53 Signaling	8,52E-01	8,7E-02	-1,134	BAX,CCND1,GSK3B,JUN,KAT2B,PRKDC,RB1,TP53INP1
Reversible hydration of carbon dioxide	8,49E-01	1,67E-01	#NUM!	CA3,CA4
HDR through MMEJ (alt-NHEJ)	8,49E-01	1,67E-01	#NUM!	PARP1,PARP2
Dermatan Sulfate Degradation (Metazoa)	8,49E-01	1,67E-01	#NUM!	CEMIP,FGFRL1
UDP-N-acetyl-D-galactosamine Biosynthesis II	8,49E-01	1,67E-01	#NUM!	GALE,GNPNAT1
Xenobiotic Metabolism CAR Signaling Pathway	8,45E-01	8,03E-02	-0,632	ALDH1L1,CHST7,CITED2,CYP1A1,GSTA4,GSTK1,HS6ST2,MAP2K3,NCOA1,NDST4,SULT4A1
Iron uptake and transport	8,4E-01	0.1	1,342	CP,CYBRD1,SLC11A2,SLC40A1,TFRC
Other interleukin signaling	8,32E-01	1,25E-01	#NUM!	CSF1,IL16,IL32
Activation of kainate receptors upon glutamate binding	8,32E-01	1,25E-01	#NUM!	DLG3,GNG3,PLCB1
Cardiac conduction	8,28E-01	8,13E-02	0,378	ATP1B1,CACNB2,CLIC2,KAT2B,KCND3,KCNE3,KCNK1,KCNQ1,MME,SLC8A2
IL-6 Signaling	8,28E-01	8,13E-02	-1,897	FOS,IL1R1,IL6ST,JAK2,JUN,MAP2K3,MRAS,NFKB1,NFKBIA,TNFRSF1B
Endocannabinoid Neuronal Synapse Pathway	8,15E-01	7,91E-02	-2,333	CACNB2,GNA14,GNAI1,GNAO1,GNAQ,GNG3,GUCY1B1,MAPK15,PLCB1,PLCD3,PTGS2
Xenobiotic Metabolism PXR Signaling Pathway	8,15E-01	7,91E-02	-0,302	ALDH1L1,CAT,CHST7,CITED2,GSTA4,GSTK1,HS6ST2,NCOA1,NDST4,PPP1R14C,SULT4A1
Phase II - Conjugation of compounds	8,14E-01	9,23E-02	0,000	GCLC,GGT5,GSTA4,GSTK1,SULT4A1,TPST2
Regulation of Apoptosis	8,14E-01	9,8E-02	-2,236	ARHGAP10,PSMB10,PSMB8,PSMB9,PSME2
Sleep NREM Signaling Pathway	8,12E-01	8,26E-02	-1,414	ADORA2B,ADRB3,GNAI1,GUCY1B1,MAP2K3,MRAS,PARP1,PER2,SIK1
Lactose synthesis	8,01E-01	3,33E-01	#NUM!	SLC2A1
Pyrophosphate hydrolysis	8,01E-01	3,33E-01	#NUM!	PPA1
Interconversion of 2-oxoglutarate and 2-hydroxyglutarate	8,01E-01	3,33E-01	#NUM!	ADHFE1
Glutathione Biosynthesis	8,01E-01	3,33E-01	#NUM!	GCLC
Trans, trans-farnesyl Diphosphate Biosynthesis	8,01E-01	3,33E-01	#NUM!	FDPS
Regulation of TP53 Expression and Degradation	7,96E-01	1,05E-01	0,000	CDK1,PRDM1,PRR5L,SGK1
Antiproliferative Role of TOB in T Cell Signaling	7,96E-01	1,05E-01	-1,000	RB1,SMAD3,TGFB3,TGFBR2
Th2 Pathway	7,95E-01	8,18E-02	-0,707	ACVR2A,JAG1,JAK2,JUN,NFKB1,NOTCH2,TGFBR2,TGFBR3,TIMD4
Thrombin signalling through proteinase activated receptors (PARs)	7,94E-01	1,2E-01	#NUM!	GNA14,GNAQ,GNG3
RHO GTPases activate IQGAPs	7,94E-01	1,2E-01	#NUM!	IQGAP2,TUBA1C,TUBB3
Airway Inflammation in Asthma	7,94E-01	1,2E-01	#NUM!	CCL20,IFNGR2,TGFB3
Acetylcholine binding and downstream events	7,92E-01	1,54E-01	#NUM!	CHRNA5,CHRNE
Bupropion Degradation	7,92E-01	1,54E-01	#NUM!	CYP1A1,CYP1B1
Glucocorticoid Receptor Signaling	7,89E-01	6,74E-02	#NUM!	AR,ARG2,CAV1,CEBPA,DCAF6,ESR1,FOS,FOXO3,GHR,HSPA2,IL1R1,IL6ST,JAK2,JUN,KAT2B,KRT8,MMP1,MRAS,NCOA1,NFAT5,NFKB1,NFKBIA,PTGS2,RARG,RPS6KA5,SGK1,SMAD3,TGFB3,TGFBR2,VCAM1
Opioid Signaling Pathway	7,83E-01	7,12E-02	-1,387	CACNB2,FOS,FOSB,GNA14,GNAI1,GNAO1,GNAQ,GNG3,GSK3B,GUCY1B1,MAP2K3,MAPK15,MRAS,NFKB1,NFKBIA,PDE1A,PLCB1,RPS6KA5,TCF7L1
Th17 Activation Pathway	7,82E-01	8,64E-02	-2,646	AHR,CCL20,IL1R1,JAK2,NFAT5,NFKB1,RORA
Hereditary Breast Cancer Signaling	7,81E-01	7,94E-02	0,632	CCND1,CDK1,ESR1,HGF,MRAS,PDGFC,RAD51B,RB1,VEGFC,XPC
S Phase	7,79E-01	8,33E-02	-1,414	CABLES1,CCND1,GSK3B,PSMB10,PSMB8,PSMB9,PSME2,RB1
Hedgehog 'on' state	7,71E-01	7,75E-02	-1,508	GAS1,GLI3,NME1,PI4KA,PSMB10,PSMB8,PSMB9,PSME2,SPHK2,SRPK3,STK17B
G-Protein Coupled Receptor Signaling	7,68E-01	6,49E-02	-0,156	ADGRD1,ADORA2B,ADRB3,AMOT,BDKRB1,CALCRL,CCND1,EDNRA,EDNRB,F2RL1,FOS,FOXO3,GNA14,GNAI1,GNAO1,GNAQ,GNG3,GPR143,GPR68,GSK3B,GUCY1B1,JUN,LPAR2,MAP2K3,MRAS,MYL12B,NFAT5,NFKB1,NFKBIA,NPFFR2,NPR3,P2RY14,P2RY2,PDE10A,PDE11A,PDE1A,PDE5A,PDE9A,PLCB1,PTGFR,TBXA2R,TULP2
Dermatan Sulfate Biosynthesis (Late Stages)	7,68E-01	1,03E-01	1,000	CHST7,HS6ST2,NDST4,SULT4A1
SPINK1 Pancreatic Cancer Pathway	7,68E-01	1,03E-01	1,000	CPA6,F2RL1,SMAD3,TGFBR2
G alpha (s) signalling events	7,66E-01	7,87E-02	-0,632	ADM,ADORA2B,ADRB3,CALCRL,GNAI1,GNG3,PDE10A,PDE11A,PDE1A,PTHLH
WNT ligand biogenesis and trafficking	7,58E-01	1,15E-01	#NUM!	WNT11,WNT5B,WNT6
D-myo-inositol (1,4,5)-Trisphosphate Biosynthesis	7,58E-01	1,15E-01	#NUM!	PI4KA,PLCB1,PLCD3
Apoptosis Signaling	7,44E-01	8,16E-02	-1,414	BAX,CAPN7,CDK1,MRAS,NFKB1,NFKBIA,PARP1,TNFRSF1B
Cyclophilin Signaling Pathway	7,41E-01	7,17E-02	-0,500	BDNF,CCND1,CXCL12,IL6ST,JAK2,KLF2,NFAT5,NFKB1,NFKBIA,SPP1,TCF7L1,TSPO,VCAM1,WNT11,WNT5B,WNT6
CD27 Signaling in Lymphocytes	7,41E-01	9,26E-02	#NUM!	FOS,JUN,MAP2K3,NFKB1,NFKBIA
Prolactin receptor signaling	7,4E-01	1,43E-01	#NUM!	GHR,JAK2
DNA Double-Strand Break Repair by Non-Homologous End Joining	7,4E-01	1,43E-01	#NUM!	PARP1,PRKDC
Serotonin Receptor Signaling	7,38E-01	6,67E-02	-0,186	ADRB3,BDNF,CACNB2,CAV1,EDN1,FOXO3,GNA14,GNAI1,GNAO1,GNAQ,GNG3,GSK3B,GUCY1B1,ITGB3,JAK2,JUN,MAP2K3,MRAS,NFKB1,NFKBIA,PLA2G7,PLAUR,PLCB1,PLCD3,PTGS2,RB1,RHOF,TGFB3,TNNI1
HOTAIR Regulatory Pathway	7,3E-01	7,59E-02	-0,632	AR,ESR1,IRF1,MMP1,NFKB1,NFKBIA,SPP1,TCF7L1,WNT11,WNT5B,WNT6
Class B/2 (Secretin family receptors)	7,27E-01	8,33E-02	-1,890	ADM,CALCRL,CD55,GNG3,PTHLH,WNT11,WNT6
Regulation of mitotic cell cycle	7,27E-01	8,33E-02	-1,890	ANAPC15,CDK1,PSMB10,PSMB8,PSMB9,PSME2,RB1
Integrin signaling	7,24E-01	1,11E-01	#NUM!	APBB1IP,FN1,ITGB3
Circadian Clock	7,19E-01	9,09E-02	-1,342	CLOCK,NCOA1,PER2,RORA,SIK1
Sirtuin Signaling Pathway	7,12E-01	6,98E-02	-0,277	ARG2,BAX,CLOCK,CPT1A,FOXO3,G6PD,GSK3B,JUN,MAPK15,NFKB1,NR1H3,PARP1,PRKDC,SLC2A1,TSPO,TUBA1C,UCP2,XPC
IGF-1 Signaling	7,12E-01	0.08	-1,000	CCN2,FOS,FOXO3,IGFBP3,IGFBP4,JAK2,JUN,MRAS
MSP-RON Signaling in Macrophages Pathway	7,12E-01	0.08	1,414	FOS,IFNGR2,JAK2,JUN,MRAS,NFKB1,NFKBIZ,PTGS2
Plasma lipoprotein assembly, remodeling, and clearance	7,11E-01	8,57E-02	0,000	ALB,AMN,FGF21,MYLIP,NPC1,NR1H3
TCF dependent signaling in response to WNT	7,11E-01	7,3E-02	-2,496	CAV1,DKK1,DVL2,GSK3B,H2AC20,LRP6,PSMB10,PSMB8,PSMB9,PSME2,RSPO1,RSPO3,TCF7L1
Amyloid fiber formation	6,97E-01	8,93E-02	-1,342	GSN,H2AC20,PRKN,TGFBI,UBE2L6
White Adipose Tissue Browning Pathway	6,95E-01	7,58E-02	0,632	ADRB3,BDNF,BMP7,CACNB2,FGF21,FGFR4,FGFRL1,GUCY1A2,GUCY1B1,RARG
Platelet Adhesion to exposed collagen	6,94E-01	1,33E-01	#NUM!	ITGA10,ITGA2
Paracetamol ADME	6,94E-01	1,33E-01	#NUM!	ABCC4,GGT5
Granzyme B Signaling	6,94E-01	1,33E-01	#NUM!	PARP1,PRKDC
Superpathway of Citrulline Metabolism	6,94E-01	1,33E-01	#NUM!	ARG2,OAT
Glutathione-mediated Detoxification	6,94E-01	1,33E-01	#NUM!	GSTA4,GSTK1
Regulation of CDH11 Expression and Function	6,92E-01	1,07E-01	#NUM!	ADAM19,AMOT,ZEB2
Chondroitin Sulfate Biosynthesis (Late Stages)	6,88E-01	9,52E-02	1,000	CHST7,HS6ST2,NDST4,SULT4A1
Neurotransmitter uptake and metabolism In glial cells	6,88E-01	2,5E-01	#NUM!	SLC1A3
NGF processing	6,88E-01	2,5E-01	#NUM!	NGF
Formation of xylulose-5-phosphate	6,88E-01	2,5E-01	#NUM!	CRYL1
Galactose catabolism	6,88E-01	2,5E-01	#NUM!	GALE
Creatine-phosphate Biosynthesis	6,88E-01	2,5E-01	#NUM!	CKB
Pentose Phosphate Pathway (Oxidative Branch)	6,88E-01	2,5E-01	#NUM!	G6PD
Taurine Biosynthesis	6,88E-01	2,5E-01	#NUM!	CDO1
L-cysteine Degradation I	6,88E-01	2,5E-01	#NUM!	CDO1
dTMP De Novo Biosynthesis	6,88E-01	2,5E-01	#NUM!	TYMS
D-myo-inositol-5-phosphate Metabolism	6,76E-01	7,11E-02	-1,508	ALPL,CA3,DUSP16,PAWR,PLCB1,PLCD3,PPFIBP2,PPM1H,PPM1K,PPP1R14C,PTPRD,PTPRM,PTPRN,SSH2
Polyamine Regulation in Colon Cancer	6,76E-01	8,77E-02	-0,447	FOS,GSK3B,JUN,MAP2K3,ODC1
RAB GEFs exchange GTP for GDP on RABs	6,75E-01	8,05E-02	-2,646	ALS2,DENND1A,DENND2A,DENND4A,RAB38,RAB3IL1,SBF2
Oxidative Stress Induced Senescence	6,73E-01	8,33E-02	-0,816	CDKN2C,FOS,H2AC20,JUN,MAP2K3,TNIK
Endocannabinoid Developing Neuron Pathway	6,73E-01	7,63E-02	0,378	CCND1,GNAI1,GNAO1,GNG3,GSK3B,GUCY1B1,MAP2K3,MAPK15,MRAS
Role of NFAT in Cardiac Hypertrophy	6,67E-01	7,01E-02	-0,832	CACNB2,GNAI1,GNAQ,GNG3,GSK3B,GUCY1B1,IL11,IL6ST,MAP2K3,MRAS,PLCB1,PLCD3,SLC8A2,TGFB3,TGFBR2
CLEAR Signaling Pathway	6,65E-01	6,84E-02	1,414	BMPR1B,BMT2,FGF21,FGFR4,GHR,GSK3B,HGF,IGF2R,MAPK15,MRAS,PDGFRA,PDGFRB,PRKN,RRAGB,TGFBR2,TGFBR3,TNFRSF1B,TNFSF11
Oxytocin in Spinal Neurons Signaling Pathway	6,62E-01	1,03E-01	#NUM!	GUCY1A2,GUCY1B1,NPR3
Nicotinate metabolism	6,62E-01	1,03E-01	#NUM!	PARP14,PARP9,PTGS2
FOXO-mediated transcription of oxidative stress, metabolic and neuronal genes	6,62E-01	1,03E-01	#NUM!	CAT,FOXO3,SMAD3
Ceramide Signaling	6,59E-01	7,95E-02	-1,134	FOS,JUN,KSR1,MRAS,NFKB1,SPHK2,TNFRSF1B
Acute Myeloid Leukemia Signaling	6,59E-01	7,95E-02	0,378	CCND1,CEBPA,FLT3LG,MAP2K3,MRAS,NFKB1,TCF7L1
Metabolism of polyamines	6,55E-01	8,62E-02	-1,342	ODC1,PSMB10,PSMB8,PSMB9,PSME2
Estrogen-Dependent Breast Cancer Signaling	6,55E-01	8,22E-02	-0,816	CCND1,ESR1,FOS,JUN,MRAS,NFKB1
Acetylcholine Receptor Signaling Pathway	6,54E-01	7,1E-02	-0,277	ADAM19,CACNB2,CHRNA5,CHRNE,GNA14,GNAI1,GNAO1,GNAQ,GUCY1B1,JAK2,NFKB1,PLCB1,PLCD3
FXR/RXR Activation	6,54E-01	7,28E-02	-0,302	CLCF1,FGFR4,GSTA4,GSTK1,IL11,NFKB1,NR1H3,PTGS2,TGFB3,TNFSF11,TNFSF13B
Inhibition of ARE-Mediated mRNA Degradation Pathway	6,54E-01	7,28E-02	-0,378	EXOSC5,MAPK15,PSMB10,PSMB8,PSMB9,PSME2,TNFRSF1B,TNFSF11,TNFSF13B,ZFP36,ZFP36L2
Metabolism of folate and pterines	6,51E-01	1,25E-01	#NUM!	ALDH1L1,MTHFD2
Activated PKN1 stimulates transcription of AR regulated genes KLK2 and KLK3	6,51E-01	1,25E-01	#NUM!	AR,H2AC20
FOXO-mediated transcription of cell death genes	6,51E-01	1,25E-01	#NUM!	CITED2,FOXO3
PI3K Signaling in B Lymphocytes	6,43E-01	7,35E-02	-2,333	ATF5,FOS,FOXO3,JUN,MRAS,NFAT5,NFKB1,NFKBIA,PLCB1,PLCD3
NF-κB Activation by Viruses	6,37E-01	8,11E-02	0,000	ITGA2,ITGB3,MRAS,NFKB1,NFKBIA,TNFRSF14
Toll-like Receptor Signaling	6,37E-01	8,11E-02	0,000	FOS,JUN,MAP2K3,NFKB1,NFKBIA,TNFAIP3
TCR signaling	6,36E-01	7,62E-02	-1,414	EVL,NFKB1,NFKBIA,PSMB10,PSMB8,PSMB9,PSME2,VASP
Transcriptional regulation of brown and beige adipocyte differentiation	6,33E-01	0.1	#NUM!	BMP7,NCOA1,SMAD1
Role of RIG1-like Receptors in Antiviral Innate Immunity	6,33E-01	0.1	#NUM!	IRF7,NFKB1,NFKBIA
G Beta Gamma Signaling	6,32E-01	7,44E-02	-1,000	CACNB2,CAV1,GNA14,GNAI1,GNAO1,GNAQ,GNG3,HBEGF,MRAS
CREB Signaling in Neurons	6,25E-01	6,34E-02	-1,461	ADGRD1,ADORA2B,ADRB3,BDKRB1,BMPR1B,CACNB2,CALCRL,EDNRA,EDNRB,F2RL1,FGFR4,GHR,GNA14,GNAI1,GNAO1,GNAQ,GNG3,GPR143,GPR68,GUCY1B1,HGF,IGF2R,LPAR2,MRAS,NPFFR2,P2RY14,P2RY2,PDGFRA,PDGFRB,PLCB1,PLCD3,PTGFR,TBXA2R,TGFBR2,TGFBR3
Neurotrophin/TRK Signaling	6,2E-01	0.08	0,000	BDNF,FOS,JUN,MAP2K3,MRAS,NGF
M-decay: degradation of maternal mRNAs by maternally stored factors	6,18E-01	8,89E-02	-2,000	CPEB1,KDM1B,TET2,ZFP36L2
Transcriptional regulation by RUNX1	6,18E-01	7,25E-02	-2,530	ESR1,H2AC20,LGALS3,LMO1,PSMB10,PSMB8,PSMB9,PSME2,RSPO3,RUNX2
Class A/1 (Rhodopsin-like receptors)	6,16E-01	6,67E-02	-0,229	ADORA2B,ADRB3,BDKRB1,CCL20,CX3CL1,CXCL12,EDN1,EDNRA,EDNRB,F2RL1,GPR143,GPR68,KNG1,LPAR2,NPFFR2,P2RY14,P2RY2,PTGFR,TBXA2R
DNA Replication Pre-Initiation	6,12E-01	7,69E-02	-1,134	ANAPC15,H2AC20,MCM5,PSMB10,PSMB8,PSMB9,PSME2
Transcriptional regulation of pluripotent stem cells	6,12E-01	1,18E-01	#NUM!	KLF4,PBX1
Synthesis, secretion, and deacylation of Ghrelin	6,12E-01	1,18E-01	#NUM!	KLF4,PLA2G7
NFE2L2 regulating anti-oxidant/detoxification enzymes	6,12E-01	1,18E-01	#NUM!	GCLC,SLC7A11
Granulocyte Adhesion and Diapedesis	6,06E-01	7,19E-02	#NUM!	CCL20,CX3CL1,CXCL12,EZR,GNAI1,IL1R1,MMP1,SDC4,TNFRSF1B,VCAM1
Nucleotide catabolism	6,05E-01	9,68E-02	#NUM!	ENTPD6,GDA,UPP1
Butyrophilin (BTN) family interactions	6,03E-01	0.2	#NUM!	PPL
Signaling by MST1	6,03E-01	0.2	#NUM!	SPINT1
Arsenate Detoxification I (Glutaredoxin)	6,03E-01	0.2	#NUM!	GLRX2
Arginine Biosynthesis IV	6,03E-01	0.2	#NUM!	OAT
Proline Biosynthesis II (from Arginine)	6,03E-01	0.2	#NUM!	OAT
Tetrahydrofolate Salvage from 5,10-methenyltetrahydrofolate	6,03E-01	0.2	#NUM!	MTHFD2
Galactose Degradation I (Leloir Pathway)	6,03E-01	0.2	#NUM!	GALE
Acetate Conversion to Acetyl-CoA	6,03E-01	0.2	#NUM!	ACSS3
IL-17A Signaling in Airway Cells	5,98E-01	8,2E-02	#NUM!	CCL20,GSK3B,JAK2,NFKB1,NFKBIA
MYC Mediated Apoptosis Signaling	5,96E-01	8,7E-02	0,000	ADRB3,BAX,NFKB1,TNFRSF1B
Role of PI3K/AKT Signaling in the Pathogenesis of Influenza	5,96E-01	8,7E-02	-1,000	GNAI1,GSK3B,NFKB1,NFKBIA
Prostate Cancer Signaling	5,94E-01	7,41E-02	-0,707	AR,CCND1,GSK3B,MRAS,NFKB1,NFKBIA,RB1,SRD5A1
GPCR-Mediated Nutrient Sensing in Enteroendocrine Cells	5,94E-01	7,41E-02	-1,890	CACNB2,GNA14,GNAI1,GNAQ,GNG3,GUCY1B1,PLCB1,PLCD3
cAMP-mediated signaling	5,8E-01	6,73E-02	-0,832	ADORA2B,ADRB3,AKAP12,GNAI1,GNAO1,GUCY1B1,NPR3,P2RY14,PDE10A,PDE11A,PDE1A,PDE5A,PDE9A,TBXA2R,TULP2
Metabolism of steroid hormones	5,79E-01	9,38E-02	#NUM!	AKR1B1,SRD5A1,TSPO
MIF-mediated Glucocorticoid Regulation	5,79E-01	9,38E-02	#NUM!	NFKB1,NFKBIA,PTGS2
Unfolded Protein Response (UPR)	5,76E-01	1,11E-01	#NUM!	CREBRF,ERN1
FOXO-mediated transcription	5,76E-01	1,11E-01	#NUM!	FOXO3,KAT2B
Mitochondrial L-carnitine Shuttle Pathway	5,76E-01	1,11E-01	#NUM!	CPT1A,SLC27A3
PFKFB4 Signaling Pathway	5,75E-01	8,51E-02	1,000	MAP2K3,PFKFB4,RPS6KA5,TGFB3
Gαq Signaling	5,73E-01	6,96E-02	-0,378	GNA14,GNAI1,GNAO1,GNAQ,GNG3,GSK3B,MRAS,NFKB1,NFKBIA,PLCB1,RHOF
Endocannabinoid Cancer Inhibition Pathway	5,71E-01	7,04E-02	0,333	CCND1,GNAI1,GNAO1,GNAQ,GSK3B,GUCY1B1,MAP2K3,PDGFC,TCF7L1,VEGFC
Germ Cell-Sertoli Cell Junction Signaling	5,63E-01	6,92E-02	#NUM!	ACTG2,GSN,ITGA2,MAP2K3,MRAS,RHOF,TGFB3,TGFBR2,TUBA1C,TUBB,TUBB3
3-phosphoinositide Degradation	5,61E-01	6,77E-02	-0,632	ALPL,CA3,DUSP16,INPP4B,PAWR,PPFIBP2,PPM1H,PPM1K,PPP1R14C,PTPRD,PTPRM,PTPRN,SSH2
CSDE1 Signaling Pathway	5,55E-01	8,33E-02	-1,000	FN1,FOS,SDC4,TNC
Cancer Drug Resistance by Drug Efflux	5,55E-01	8,33E-02	#NUM!	FOXO3,MRAS,NFKB1,PTGS2
Amyotrophic Lateral Sclerosis Signaling	5,55E-01	7,21E-02	-0,816	ALS2,BAX,CACNB2,CAPN7,CAT,NEFL,PDGFC,VEGFC
MAPK targets/ Nuclear events mediated by MAP kinases	5,55E-01	9,09E-02	#NUM!	FOS,JUN,RPS6KA5
Mitochondrial Division Signaling Pathway	5,52E-01	6,88E-02	-2,111	BAX,CACNB2,CDK1,GNA14,GNAQ,GSK3B,HGF,MRAS,PDGFC,TNFRSF1B,VEGFC
KEAP1-NFE2L2 pathway	5,48E-01	6,94E-02	-0,632	GSK3B,NME1,PI4KA,PSMB10,PSMB8,PSMB9,PSME2,SPHK2,SRPK3,STK17B
PKR-mediated signaling	5,45E-01	7,81E-02	-0,447	CDK1,HSPA2,TUBA1C,TUBB3,UBE2L6
Antiproliferative Role of Somatostatin Receptor 2	5,45E-01	7,81E-02	#NUM!	GNG3,GUCY1A2,GUCY1B1,MRAS,NPR3
Role of Pattern Recognition Receptors in Recognition of Bacteria and Viruses	5,45E-01	7,03E-02	#NUM!	CLCF1,IL11,IRF7,NFKB1,OAS2,PTX3,TGFB3,TNFSF11,TNFSF13B
Azathioprine ADME	5,43E-01	1,05E-01	#NUM!	ABCC4,NME1
Ethanol Degradation IV	5,43E-01	1,05E-01	#NUM!	ACSS3,CAT
Ethanol Degradation II	5,43E-01	1,05E-01	#NUM!	ACSS3,ADHFE1
Bladder Cancer Signaling	5,42E-01	7,14E-02	1,000	CCND1,FGF21,MMP1,MRAS,PDGFC,RB1,RPS6KA5,VEGFC
PD-1, PD-L1 cancer immunotherapy pathway	5,41E-01	7,5E-02	-1,342	GSK3B,IFNGR2,JAK2,SMAD3,TGFB3,TNFRSF1B
Signaling by ERBB2	5,36E-01	8,16E-02	1,000	BTC,EREG,HBEGF,NRG1
Chondroitin Sulfate Biosynthesis	5,36E-01	8,16E-02	1,000	CHST7,HS6ST2,NDST4,SULT4A1
Synthesis of Lipoxins (LX)	5,36E-01	1,67E-01	#NUM!	PTGR1
Prednisone ADME	5,36E-01	1,67E-01	#NUM!	ALB
Role of Lipids/Lipid Rafts in the Pathogenesis of Influenza	5,36E-01	1,67E-01	#NUM!	FDPS
UDP-N-acetyl-D-glucosamine Biosynthesis II	5,36E-01	1,67E-01	#NUM!	GNPNAT1
HIF1α Signaling	5,33E-01	6,67E-02	0,000	ADM,EDN1,HGF,HSPA2,IGF2,JUN,MAP2K3,MMP1,MRAS,NCOA1,PDGFC,SLC2A1,VEGFC
4-1BB Signaling in T Lymphocytes	5,31E-01	8,82E-02	#NUM!	JUN,NFKB1,NFKBIA
TWEAK Signaling	5,31E-01	8,82E-02	#NUM!	NFKB1,NFKBIA,TNFRSF12A
Cholecystokinin/Gastrin-mediated Signaling	5,3E-01	7,08E-02	-0,707	FOS,GNAQ,JUN,MAP2K3,MRAS,PLCB1,PTGS2,RHOF
DDX58/IFIH1-mediated induction of interferon-alpha/beta	5,29E-01	7,69E-02	-2,236	IRF7,NFKB1,NFKBIA,TNFAIP3,UBE2L6
Ribavirin ADME	5,29E-01	7,69E-02	0,447	NME1,PI4KA,SPHK2,SRPK3,STK17B
Integration of energy metabolism	5,28E-01	7,22E-02	-1,890	CACNB2,GNA14,GNAI1,GNAQ,GNG3,PLCB1,SLC2A1
Apelin Cardiomyocyte Signaling Pathway	5,28E-01	7,22E-02	-2,449	CAT,GNAI1,MAPK15,MYL12B,PLCB1,PLCD3,SLC8A2
JAK/STAT Signaling	5,27E-01	7,41E-02	-1,633	FOS,GNAQ,JAK2,JUN,MRAS,NFKB1
Gα12/13 Signaling	5,22E-01	6,92E-02	-0,378	CDH6,F2RL1,JUN,LPAR2,MRAS,MYL12B,NFKB1,NFKBIA,TBXA2R
WNT/SHH Axonal Guidance Signaling Pathway	5,16E-01	6,8E-02	-1,265	DVL2,GLI3,GLIS2,GSK3B,GUCY1B1,SEMA3A,TCF7L1,WNT11,WNT5B,WNT6
Abacavir ADME	5,13E-01	7,58E-02	0,447	NME1,PI4KA,SPHK2,SRPK3,STK17B
Agrin Interactions at Neuromuscular Junction	5,13E-01	7,58E-02	-0,447	ACTG2,AGRN,JUN,MRAS,NRG1
Opioid Signalling	5,13E-01	7,32E-02	-2,236	GNA14,GNAI1,GNAQ,GNG3,PDE1A,PLCB1
Cyclins and Cell Cycle Regulation	5,13E-01	7,32E-02	0,000	CCND1,CDK1,CDKN2C,GSK3B,RB1,TGFB3
Signaling by Hippo	5,12E-01	0.1	#NUM!	AMOT,DVL2
Receptor-type tyrosine-protein phosphatases	5,12E-01	0.1	#NUM!	PPFIBP2,PTPRD
Histone Modification Signaling Pathway	5,09E-01	6,45E-02	-0,775	AR,ESR1,GTF3C4,H2AC20,IRF1,KAT2B,KMT5C,MLLT10,NFKB1,PDGFC,PPARD,PRKDC,RNF40,RPS6KA5,SMYD2,VEGFC
FLT3 Signaling	5,09E-01	8,57E-02	#NUM!	ABL2,FLT3LG,FOXO3
Synaptic Long Term Depression	5,08E-01	6,63E-02	-1,732	CACNB2,GNA14,GNAI1,GNAO1,GNAQ,GUCY1A2,GUCY1B1,MRAS,NPR3,PLA2G7,PLCB1,PLCD3
D-myo-inositol (1,4,5,6)-Tetrakisphosphate Biosynthesis	5,08E-01	6,63E-02	-1,000	ALPL,CA3,DUSP16,PAWR,PPFIBP2,PPM1H,PPM1K,PPP1R14C,PTPRD,PTPRM,PTPRN,SSH2
D-myo-inositol (3,4,5,6)-tetrakisphosphate Biosynthesis	5,08E-01	6,63E-02	-1,000	ALPL,CA3,DUSP16,PAWR,PPFIBP2,PPM1H,PPM1K,PPP1R14C,PTPRD,PTPRM,PTPRN,SSH2
Signaling by EGFR	4,99E-01	7,84E-02	2,000	AREG,BTC,EREG,HBEGF
Dermatan Sulfate Biosynthesis	4,99E-01	7,84E-02	1,000	CHST7,HS6ST2,NDST4,SULT4A1
LPS-stimulated MAPK Signaling	4,99E-01	7,23E-02	0,000	FOS,JUN,MAP2K3,MRAS,NFKB1,NFKBIA
PEDF Signaling	4,99E-01	7,23E-02	-0,447	BDNF,MRAS,NFKB1,NFKBIA,NGF,TCF7L1
Superpathway of Inositol Phosphate Compounds	4,94E-01	6,44E-02	-1,732	ALPL,CA3,DUSP16,PAWR,PI4KA,PLCB1,PLCD3,PPFIBP2,PPM1H,PPM1K,PPP1R14C,PTPRD,PTPRM,PTPRN,SSH2
O-linked glycosylation	4,9E-01	0.07	-1,134	ADAMTS1,ADAMTS10,ADAMTS12,ADAMTS17,ADAMTSL1,ADAMTSL2,GCNT4
Formation of Fibrin Clot (Clotting Cascade)	4,88E-01	8,33E-02	#NUM!	KNG1,SERPING1,THBD
TP53 Regulates Transcription of Cell Death Genes	4,88E-01	8,33E-02	#NUM!	BAX,IGFBP3,TP53INP1
Inhibition of Matrix Metalloproteases	4,88E-01	8,33E-02	#NUM!	MMP1,RECK,TIMP1
p75 NTR receptor-mediated signalling	4,86E-01	6,67E-02	-0,632	ITSN1,NET1,NFKB1,NFKBIA,NGF,NME1,PI4KA,SPHK2,SRPK3,STK17B
Glycosaminoglycan metabolism	4,84E-01	6,84E-02	-0,707	AGRN,CEMIP,CHST7,HS6ST2,NDST4,PRELP,SDC4,VCAN
RHOA Signaling	4,84E-01	6,84E-02	0,000	ABL2,ACTG2,ARHGAP12,ARHGAP6,EZR,LPAR2,MYL12B,PI4KA
Synaptic adhesion-like molecules	4,83E-01	9,52E-02	#NUM!	DLG3,PTPRD
Nucleotide salvage	4,83E-01	9,52E-02	#NUM!	CDA,UPP1
Formation of the ureteric bud	4,83E-01	9,52E-02	#NUM!	ITGA8,WNT11
Tight Junction Signaling	4,83E-01	6,59E-02	#NUM!	ACTG2,CEBPA,FOS,JUN,MAGI2,MYO10,NFKB1,TGFB3,TGFBR2,TNFRSF1B,VASP
Activation of anterior HOX genes in hindbrain during early embryogenesis	4,82E-01	7,35E-02	-2,236	EGR2,H2AC20,JUN,PBX1,RARG
Glioma Invasiveness Signaling	4,82E-01	7,35E-02	1,342	ITGB3,MRAS,PLAUR,RHOF,TIMP1
Erythrocytes take up oxygen and release carbon dioxide	4,8E-01	1,43E-01	#NUM!	CA4
Fructose metabolism	4,8E-01	1,43E-01	#NUM!	AKR1B1
STAT5 Activation	4,8E-01	1,43E-01	#NUM!	FLT3LG
NFE2L2 regulates pentose phosphate pathway genes	4,8E-01	1,43E-01	#NUM!	G6PD
Regulation of NFE2L2 gene expression	4,8E-01	1,43E-01	#NUM!	NFKB1
Mitochondrial Uncoupling	4,8E-01	1,43E-01	#NUM!	UCP2
Urea Cycle	4,8E-01	1,43E-01	#NUM!	ARG2
Ceramide Biosynthesis	4,8E-01	1,43E-01	#NUM!	SPTLC3
Mouse Embryonic Stem Cell Pluripotency	4,78E-01	6,93E-02	-1,890	DVL2,GSK3B,IL6ST,JAK2,MRAS,SMAD1,TCF7L1
Microautophagy Signaling Pathway	4,76E-01	6,62E-02	-2,000	COL12A1,COL15A1,COL5A3,COL8A1,COL8A2,PSMB10,PSMB8,PSMB9,PSME2,SEC24C
Epithelial Adherens Junction Signaling	4,76E-01	6,62E-02	0,333	ACVR2A,HGF,MAGI1,MAGI2,MRAS,MYL12B,NOTCH2,TCF7L1,TGFBR2,TGFBR3
FGF Signaling	4,72E-01	7,06E-02	0,000	FGF21,FGFR4,FGFRL1,HGF,MAP2K3,RPS6KA5
ERK/MAPK Signaling	4,72E-01	6,44E-02	-0,707	ESR1,FOS,ITGA10,ITGA2,ITGA5,ITGA8,ITGA9,ITGB3,ITGB8,KSR1,MRAS,PPP1R14C,RPS6KA5
Cell Cycle Regulation by BTG Family Proteins	4,67E-01	8,11E-02	#NUM!	BTG2,CCND1,RB1
Antioxidant Action of Vitamin C	4,66E-01	6,86E-02	2,449	JAK2,NFKB1,NFKBIA,PLA2G7,PLCB1,PLCD3,SLC2A1
CNTF Signaling	4,65E-01	7,55E-02	-1,000	IL6ST,JAK2,MRAS,RPS6KA5
Neurovascular Coupling Signaling Pathway	4,63E-01	6,4E-02	-1,155	ADORA2B,CACNB2,ENTPD6,GNAQ,GUCY1A2,GUCY1B1,KNG1,NPR3,PLA2G7,PLCB1,PTGS2,SLC1A3,TBXA2R
MITF-M-dependent gene expression	4,6E-01	6,98E-02	0,447	BCL7A,CCND1,DPF2,GPR143,TCF7L1,TFAP2A
Fertilization	4,57E-01	9,09E-02	#NUM!	CATSPERD,HVCN1
Nephrin family interactions	4,57E-01	9,09E-02	#NUM!	MAGI2,SPTBN1
Growth hormone receptor signaling	4,57E-01	9,09E-02	#NUM!	GHR,JAK2
Nicotine Degradation III	4,57E-01	9,09E-02	#NUM!	CYP1A1,CYP1B1
Breast Cancer Regulation by Stathmin1	4,56E-01	6,03E-02	-0,539	ADGRD1,ADORA2B,ADRB3,BDKRB1,CALCRL,CCND1,CDK1,EDNRA,EDNRB,F2RL1,GNAQ,GNG3,GPR143,GPR68,HGF,JUN,LPAR2,MRAS,NFKB1,NPFFR2,P2RY14,P2RY2,PDGFC,PLCB1,PPP1R14C,PTGFR,STMN1,TBXA2R,TUBA1C,TUBB,TUBB3,VEGFC
Transport of inorganic cations/anions and amino acids/oligopeptides	4,54E-01	6,8E-02	0,378	SLC15A3,SLC1A3,SLC38A5,SLC43A1,SLC7A10,SLC7A11,SLC8A2
Pyroptosis Signaling Pathway	4,54E-01	7,14E-02	-1,342	BAX,FOXO3,IL1R1,NFKB1,TNFRSF1B
Somitogenesis	4,49E-01	7,41E-02	-2,000	PSMB10,PSMB8,PSMB9,PSME2
Cell Cycle Control of Chromosomal Replication	4,49E-01	7,41E-02	-1,000	CDK1,CDK17,CDK19,MCM5
FAT10 Signaling Pathway	4,49E-01	7,41E-02	#NUM!	PSMB10,PSMB8,PSMB9,PSME2
Phagosome Formation	4,49E-01	5,98E-02	-0,343	ADGRD1,ADORA2B,ADRB3,APBB1IP,BDKRB1,CALCRL,COLEC12,EDNRA,EDNRB,F2RL1,FN1,GPR143,GPR68,ITGA10,ITGA2,ITGA5,ITGA8,ITGA9,ITGB3,ITGB8,LPAR2,MAP2K3,MAPK15,MRAS,MYL12B,MYO10,NPFFR2,P2RY14,P2RY2,PI4KA,PLA2G7,PTGFR,SCARA3,SPHK2,TBXA2R,TIMD4
B-WICH complex positively regulates rRNA expression	4,48E-01	7,89E-02	#NUM!	GSK3B,H2AC20,KAT2B
Transcriptional Regulation by VENTX	4,48E-01	7,89E-02	#NUM!	ANAPC15,CCND1,NFKB1
Intrinsic Prothrombin Activation Pathway	4,48E-01	7,89E-02	#NUM!	COL5A3,KNG1,THBD
Pyrimidine Ribonucleotides Interconversion	4,48E-01	7,89E-02	#NUM!	AK1,ENTPD6,NME1
T Cell Receptor Signaling	4,47E-01	6,43E-02	-0,302	FOS,FOXO3,GSK3B,ITGA2,JUN,MAP2K3,MRAS,NFAT5,NFKB1,NFKBIA,TCF7L1
Degradation of beta-catenin by the destruction complex	4,47E-01	6,9E-02	-0,816	GSK3B,PSMB10,PSMB8,PSMB9,PSME2,TCF7L1
Regulation of mRNA stability by proteins that bind AU-rich elements	4,47E-01	6,9E-02	-1,633	EXOSC5,PSMB10,PSMB8,PSMB9,PSME2,ZFP36
GABA Receptor Signaling	4,41E-01	6,61E-02	#NUM!	CACNB2,GNA14,GNAI1,GNAO1,GNAQ,GNG3,GUCY1B1,MRAS
Clathrin-mediated Endocytosis Signaling	4,39E-01	6,35E-02	#NUM!	ACTG2,ALB,AP5B1,APOD,FGF21,ITGA5,ITGB3,ITGB8,PDGFA,PDGFC,TFRC,VEGFC
RANK Signaling in Osteoclasts	4,35E-01	6,82E-02	-1,342	FOS,GSN,JUN,NFKB1,NFKBIA,TNFSF11
Interleukin-1 processing	4,34E-01	1,25E-01	#NUM!	NFKB1
Urea cycle	4,34E-01	1,25E-01	#NUM!	ARG2
Formation of intermediate mesoderm	4,34E-01	1,25E-01	#NUM!	OSR1
Histidine Degradation III	4,34E-01	1,25E-01	#NUM!	MTHFD2
Superoxide Radicals Degradation	4,34E-01	1,25E-01	#NUM!	CAT
Pyroptosis	4,32E-01	8,7E-02	#NUM!	BAX,IRF1
Apelin Cardiac Fibroblast Signaling Pathway	4,32E-01	8,7E-02	#NUM!	CCN2,TGFB3
3-phosphoinositide Biosynthesis	4,32E-01	6,28E-02	-1,265	ALPL,CA3,DUSP16,PAWR,PI4KA,PPFIBP2,PPM1H,PPM1K,PPP1R14C,PTPRD,PTPRM,PTPRN,SSH2
Cilium Assembly	4,31E-01	6,32E-02	-1,155	ALMS1,ASAP1,CDK1,CEP192,DYNC2H1,DYNC2LI1,DYNLRB2,DYNLT2B,EXOC4,TUBA1C,TUBB,TUBB3
Regulation of beta-cell development	4,3E-01	7,69E-02	#NUM!	KAT2B,MAML2,MAML3
Role of IL-17F in Allergic Inflammatory Airway Diseases	4,3E-01	7,69E-02	#NUM!	IL11,NFKB1,RPS6KA5
Parkinson's Signaling Pathway	4,28E-01	6,18E-02	-1,000	ACTG2,ALDH1L1,CACNB2,CLCF1,ERN1,IL11,NFKB1,PRKN,SLC11A2,SLC40A1,TGFB3,TNFSF11,TNFSF13B,TUBA1C,TUBB,TUBB3
Cellular response to hypoxia	4,27E-01	6,94E-02	-2,236	CITED2,PSMB10,PSMB8,PSMB9,PSME2
Signaling by NOTCH1	4,27E-01	6,94E-02	-2,236	HEY1,JAG1,KAT2B,MAML2,MAML3
Role of MAPK Signaling in the Pathogenesis of Influenza	4,27E-01	6,94E-02	#NUM!	BAX,MAP2K3,MRAS,PLA2G7,PTGS2
Dilated Cardiomyopathy Signaling Pathway	4,21E-01	6,43E-02	-0,816	ACTG2,BAX,CACNB2,CNN1,GSK3B,GUCY1B1,MYO10,TNNI1,TPM1
Neurexins and neuroligins	4,19E-01	7,14E-02	1,000	DLG3,HOMER2,LIN7B,LRRTM1
OX40 Signaling Pathway	4,12E-01	7,5E-02	#NUM!	JUN,NFKB1,NFKBIA
Interleukin-1 family signaling	4,11E-01	6,45E-02	-2,828	IL1R1,NFKB1,NFKBIA,PSMB10,PSMB8,PSMB9,PSME2,SMAD3
Activation of Matrix Metalloproteinases	4,09E-01	8,33E-02	#NUM!	MMP1,TIMP1
Melatonin Degradation I	4,09E-01	8,33E-02	#NUM!	CYP1A1,CYP1B1
Estrogen Biosynthesis	4,09E-01	8,33E-02	#NUM!	CYP1A1,CYP1B1
Th1 Pathway	4,01E-01	6,59E-02	-1,633	IFNGR2,IRF1,JAK2,NFKB1,NOTCH2,TNFSF11
Pyrimidine Ribonucleotides De Novo Biosynthesis	3,95E-01	7,32E-02	#NUM!	AK1,ENTPD6,NME1
RHO GTPases Activate Rhotekin and Rhophilins	3,94E-01	1,11E-01	#NUM!	LIN7B
Creatine metabolism	3,94E-01	1,11E-01	#NUM!	CKB
RUNX1 and FOXP3 control the development of regulatory T lymphocytes (Tregs)	3,94E-01	1,11E-01	#NUM!	TNFRSF18
OAS antiviral response	3,94E-01	1,11E-01	#NUM!	OAS2
Formation of the posterior neural plate	3,94E-01	1,11E-01	#NUM!	ZEB2
Androgen Biosynthesis	3,94E-01	1,11E-01	#NUM!	SRD5A1
Ketogenesis	3,94E-01	1,11E-01	#NUM!	BDH1
Folate Transformations I	3,94E-01	1,11E-01	#NUM!	MTHFD2
Cytosolic sensors of pathogen-associated DNA	3,91E-01	6,9E-02	-2,000	IRF7,NFKB1,NFKBIA,PRKDC
NIK-->noncanonical NF-kB signaling	3,91E-01	6,9E-02	-2,000	PSMB10,PSMB8,PSMB9,PSME2
Heparan Sulfate Biosynthesis (Late Stages)	3,91E-01	6,9E-02	1,000	CHST7,HS6ST2,NDST4,SULT4A1
DNA Methylation and Transcriptional Repression Signaling	3,9E-01	6,52E-02	-1,342	CDK1,CDK17,CDK19,RB1,TCF23,TET2
SUMOylation of DNA damage response and repair proteins	3,9E-01	6,67E-02	-2,236	NUP153,NUP188,PARP1,SP100,XPC
Renal Cell Carcinoma Signaling	3,9E-01	6,67E-02	-1,000	FOS,HGF,JUN,MRAS,SLC2A1
Sulfur amino acid metabolism	3,87E-01	0.08	#NUM!	CDO1,TST
Dopamine-DARPP32 Feedback in cAMP Signaling	3,82E-01	6,15E-02	-1,414	CACNB2,CALY,CSNK1G1,GNAI1,GNAQ,GUCY1A2,GUCY1B1,PAWR,PLCB1,PLCD3,PPP1R14C
p38 MAPK Signaling	3,81E-01	6,36E-02	-0,378	EEF2K,IL1R1,MAP2K3,RPS6KA5,TGFB3,TGFBR2,TNFRSF1B
TAK1-dependent IKK and NF-kappa-B activation	3,79E-01	7,14E-02	#NUM!	NFKB1,NFKBIA,USP18
Activation of NMDA receptors and postsynaptic events	3,78E-01	6,58E-02	0,447	DLG3,NEFL,NRG1,TUBA1C,TUBB3
Endometrial Cancer Signaling	3,77E-01	6,78E-02	#NUM!	CCND1,FOXO3,GSK3B,MRAS
Leukocyte Extravasation Signaling	3,68E-01	6,08E-02	-0,632	ACTG2,ARHGAP12,ARHGAP6,CXCL12,EZR,GNAI1,ITGA2,MMP1,TIMP1,VASP,VCAM1
G-protein beta:gamma signalling	3,67E-01	7,69E-02	#NUM!	GNG3,PLCB1
Cardiogenesis	3,67E-01	7,69E-02	#NUM!	HEY1,SMAD1
Nicotine Degradation II	3,67E-01	7,69E-02	#NUM!	CYP1A1,CYP1B1
Meiotic synapsis	3,64E-01	6,98E-02	#NUM!	H2AC20,HSPA2,SUN1
Ferroptosis Signaling Pathway	3,62E-01	6,25E-02	2,449	GCLC,H2AC20,MRAS,RB1,SLC11A2,SLC7A11,TFRC
Peptide hormone biosynthesis	3,6E-01	0.1	#NUM!	INHBA
POU5F1 (OCT4), SOX2, NANOG repress genes related to differentiation	3,6E-01	0.1	#NUM!	DKK1
Caspase activation via Dependence Receptors in the absence of ligand	3,6E-01	0.1	#NUM!	UNC5B
Formation of the anterior neural plate	3,6E-01	0.1	#NUM!	ZEB2
Role of IL-17A in Psoriasis	3,6E-01	0.1	#NUM!	CCL20
Prostanoid Biosynthesis	3,6E-01	0.1	#NUM!	PTGS2
Pentose Phosphate Pathway	3,6E-01	0.1	#NUM!	G6PD
Guanosine Nucleotides Degradation III	3,6E-01	0.1	#NUM!	GDA
Chaperone Mediated Autophagy Signaling Pathway	3,54E-01	5,96E-02	-0,302	CCND1,HSPA2,KAT2B,MLLT11,MMP1,NFKB1,NFKBIA,PHLPP1,PRR5L,PSMB10,PSMB8,PSMB9,PSME2
Xenobiotic Metabolism General Signaling Pathway	3,53E-01	6,19E-02	-0,378	AHR,GCLC,GSTA4,GSTK1,MAP2K3,MRAS,NR1H3
IL-33 Signaling Pathway	3,53E-01	6,08E-02	-1,414	AREG,FOS,H2AC20,JAK2,JUN,NFKB1,NFKBIA,PTGS2,VCAM1
Induction of Apoptosis by HIV1	3,52E-01	6,56E-02	-1,000	BAX,NFKB1,NFKBIA,TNFRSF1B
Neutrophil degranulation	3,49E-01	5,81E-02	-0,408	A1BG,AZU1,BST2,CAT,CD55,CDA,CFD,DEGS1,FABP5,GSN,HVCN1,IGF2R,IQGAP2,LGALS3,MME,NFKB1,OSTF1,PLAUR,PTX3,RHOF,SERPINB10,STOM,TNFRSF1B,TUBB
DNA Damage/Telomere Stress Induced Senescence	3,49E-01	6,82E-02	#NUM!	H2AC20,HMGA2,RB1
Mitotic G2-G2/M phases	3,46E-01	5,98E-02	-1,508	ALMS1,CDK1,CEP192,FBXL7,PSMB10,PSMB8,PSMB9,PSME2,TUBA1C,TUBB,TUBB3
Fc epsilon receptor (FCERI) signaling	3,4E-01	6,06E-02	-2,000	FOS,JUN,NFKB1,NFKBIA,PSMB10,PSMB8,PSMB9,PSME2
Translocation of SLC2A4 (GLUT4) to the plasma membrane	3,4E-01	6,45E-02	0,000	EXOC4,TBC1D4,TUBA1C,TUBB3
Thrombopoietin Signaling	3,4E-01	6,45E-02	-1,000	FOS,JAK2,JUN,MRAS
WNK Renal Signaling Pathway	3,39E-01	6,19E-02	-1,342	LRRC8D,NPR3,OSR1,PRKN,RPS6KA5,SGK1
ABC-family proteins mediated transport	3,39E-01	6,19E-02	-2,449	ABCA9,ABCC4,PSMB10,PSMB8,PSMB9,PSME2
Costimulation by the CD28 family	3,36E-01	6,09E-02	0,378	NME1,PI4KA,PRR5L,SPHK2,SRPK3,STK17B,TNFRSF14
IL-4 Signaling	3,35E-01	5,95E-02	1,265	COL12A1,COL15A1,COL5A3,COL8A1,COL8A2,GNAI1,MRAS,NFKB1,PRR5L,TGFB3
MTOR signalling	3,3E-01	7,14E-02	#NUM!	EEF2K,RRAGB
Erythrocytes take up carbon dioxide and release oxygen	3,3E-01	9,09E-02	#NUM!	CA4
Signaling by Leptin	3,3E-01	9,09E-02	#NUM!	JAK2
Hematopoiesis from Multipotent Stem Cells	3,3E-01	9,09E-02	#NUM!	CSF1
Chondroitin Sulfate Degradation (Metazoa)	3,3E-01	9,09E-02	#NUM!	CEMIP
Hedgehog ligand biogenesis	3,28E-01	6,35E-02	-2,000	PSMB10,PSMB8,PSMB9,PSME2
Renin-Angiotensin Signaling	3,27E-01	6,03E-02	-1,633	FOS,GNAQ,GUCY1B1,JAK2,JUN,MRAS,NFKB1
Heme signaling	3,21E-01	6,52E-02	#NUM!	CLOCK,NCOA1,RORA
Inositol phosphate metabolism	3,21E-01	6,52E-02	#NUM!	INPP4B,PLCB1,PLCD3
MicroRNA Biogenesis Signaling Pathway	3,21E-01	5,88E-02	0,000	DROSHA,ESR1,EXOSC5,HGF,MRAS,NUP153,NUP188,SMAD1,SMAD3,TGFB3
Semaphorin interactions	3,17E-01	6,25E-02	-1,000	DPYSL2,GSK3B,MYL12B,SEMA3A
T Helper Cell Differentiation	3,17E-01	6,25E-02	#NUM!	IFNGR2,IL6ST,TGFBR2,TNFRSF1B
Heparan Sulfate Biosynthesis	3,17E-01	6,25E-02	1,000	CHST7,HS6ST2,NDST4,SULT4A1
Huntington's Disease Signaling	3,15E-01	5,77E-02	-1,667	BAX,BDNF,CAPN7,GNA14,GNAQ,GNG3,HSPA2,JUN,NGF,PLCB1,PSMB10,PSMB8,PSMB9,PSME2,SGK1
Altered T Cell and B Cell Signaling in Rheumatoid Arthritis	3,14E-01	6,1E-02	#NUM!	CSF1,NFKB1,SPP1,TNFSF11,TNFSF13B
Generic Transcription Pathway	3,14E-01	5,76E-02	-3,000	AR,ESR1,KAT2B,MAML2,MAML3,NOTCH2,NR1H3,NR2F1,NR4A2,PPARD,RARG,RORA,RORB,ZNF135,ZNF544,ZNF704
Superpathway of Melatonin Degradation	3,13E-01	6,9E-02	#NUM!	CYP1A1,CYP1B1
DNA Damage Bypass	3,08E-01	6,38E-02	#NUM!	POLI,REV3L,UBE2L6
Pyridoxal 5'-phosphate Salvage Pathway	3,06E-01	6,15E-02	-1,000	ACVR2A,CDK1,MAP2K3,SGK1
Protein folding	3,05E-01	6,02E-02	-0,447	GNA14,GNAQ,GNG3,TUBA1C,TUBB3
Transport of bile salts and organic acids, metal ions and amine compounds	3,05E-01	6,02E-02	0,447	CP,SLC11A2,SLC22A4,SLC2A13,SLC40A1
HIPPO signaling	3,05E-01	6,02E-02	#NUM!	AMOT,DLG3,PPP1R14C,SMAD1,SMAD3
Presynaptic depolarization and calcium channel opening	3,03E-01	8,33E-02	#NUM!	CACNB2
Synthesis of Prostaglandins (PG) and Thromboxanes (TX)	3,03E-01	8,33E-02	#NUM!	PTGS2
Leukotriene Biosynthesis	3,03E-01	8,33E-02	#NUM!	GGT5
Oncogene Induced Senescence	2,97E-01	6,67E-02	#NUM!	CDKN2C,RB1
Cargo concentration in the ER	2,97E-01	6,67E-02	#NUM!	AREG,SEC24C
Superpathway of Methionine Degradation	2,97E-01	6,67E-02	#NUM!	CDO1,MGMT
Transcriptional activity of SMAD2/SMAD3:SMAD4 heterotrimer	2,96E-01	6,25E-02	#NUM!	PARP1,SMAD3,SMAD7
Amino acids regulate mTORC1	2,96E-01	6,25E-02	#NUM!	BMT2,FNIP2,RRAGB
Melanoma Signaling	2,96E-01	6,25E-02	#NUM!	CCND1,MRAS,RB1
Thrombin Signaling	2,94E-01	5,71E-02	-1,134	GNA14,GNAI1,GNAO1,GNAQ,GNG3,GUCY1B1,MRAS,MYL12B,NFKB1,PLCB1,PLCD3,RHOF
CCR3 Signaling in Eosinophils	2,88E-01	5,79E-02	#NUM!	GNA14,GNAI1,GNAO1,GNAQ,GNG3,MRAS,PLCB1
Transcriptional and post-translational regulation of MITF-M expression and activity	2,84E-01	6,12E-02	#NUM!	EDN1,EDNRB,GSK3B
Cell Cycle: G2/M DNA Damage Checkpoint Regulation	2,84E-01	6,12E-02	#NUM!	CDK1,KAT2B,PRKDC
SUMOylation of immune response proteins	2,79E-01	7,69E-02	#NUM!	NFKBIA
Pentose phosphate pathway	2,79E-01	7,69E-02	#NUM!	G6PD
Advanced glycosylation endproduct receptor signaling	2,79E-01	7,69E-02	#NUM!	LGALS3
Glutamate and glutamine metabolism	2,79E-01	7,69E-02	#NUM!	OAT
Nephron development	2,79E-01	7,69E-02	#NUM!	JAG1
Pregnenolone Biosynthesis	2,79E-01	7,69E-02	#NUM!	MICAL2
COPII-mediated vesicle transport	2,76E-01	5,88E-02	0,000	ANKRD28,AREG,SEC16B,SEC24C
Phagosome Maturation	2,73E-01	5,69E-02	#NUM!	DYNC1I1,DYNC2H1,DYNC2LI1,DYNLRB2,TUBA1C,TUBB,TUBB3
Signaling by FGFR1	2,73E-01	0.06	#NUM!	ANOS1,FGFRL1,TGFBR3
UVB-Induced MAPK Signaling	2,73E-01	0.06	#NUM!	FOS,JUN,RPS6KA5
UVC-Induced MAPK Signaling	2,73E-01	0.06	#NUM!	FOS,JUN,MRAS
Netrin Signaling	2,69E-01	5,63E-02	0,333	ADORA2B,CACNB2,DPYSL2,NEO1,NFAT5,NFKB1,UNC5B,UNC5D,VASP
Striated Muscle Contraction	2,68E-01	6,25E-02	#NUM!	TNNI1,TPM1
Maturity Onset Diabetes of Young (MODY) Signaling	2,66E-01	5,8E-02	#NUM!	APOD,CACNB2,NFKB1,UCP2
Coronavirus Replication Pathway	2,64E-01	5,66E-02	1,633	COPG2,GSK3B,IFITM5,TUBA1C,TUBB,TUBB3
Lymphotoxin β Receptor Signaling	2,62E-01	5,88E-02	#NUM!	NFKB1,NFKBIA,VCAM1
Metabolism of nitric oxide: NOS3 activation and regulation	2,58E-01	7,14E-02	#NUM!	CAV1
Metabolism of Angiotensinogen to Angiotensins	2,58E-01	7,14E-02	#NUM!	MME
Regulation of TP53 Activity through Association with Co-factors	2,58E-01	7,14E-02	#NUM!	ZNF385A
Response of EIF2AK1 (HRI) to heme deficiency	2,58E-01	7,14E-02	#NUM!	ATF5
Formation of axial mesoderm	2,58E-01	7,14E-02	#NUM!	SMAD3
Formation of definitive endoderm	2,58E-01	7,14E-02	#NUM!	SMAD3
Assembly of RNA Polymerase III Complex	2,58E-01	7,14E-02	#NUM!	GTF3C4
Fatty Acid Activation	2,58E-01	7,14E-02	#NUM!	SLC27A3
Phenylalanine Degradation IV (Mammalian, via Side Chain)	2,58E-01	7,14E-02	#NUM!	SLC27A3
Colanic Acid Building Blocks Biosynthesis	2,58E-01	7,14E-02	#NUM!	GALE
Histidine Degradation VI	2,58E-01	7,14E-02	#NUM!	MICAL2
Detoxification of Reactive Oxygen Species	2,55E-01	6,06E-02	#NUM!	CAT,GPX8
Gene and protein expression by JAK-STAT signaling after IL-12 stimulation	2,55E-01	6,06E-02	#NUM!	PSME2,SERPINB2
Transcriptional Regulation by NPAS4	2,55E-01	6,06E-02	#NUM!	BDNF,FOS
Kinesins	2,52E-01	5,77E-02	#NUM!	KIF13B,TUBA1C,TUBB3
MSP-RON Signaling Pathway	2,52E-01	5,77E-02	#NUM!	ACTG2,CSF1,JAK2
ISG15 antiviral mechanism	2,48E-01	5,63E-02	-1,000	NUP153,NUP188,UBE2L6,USP18
Hypoxia Signaling in the Cardiovascular System	2,48E-01	5,63E-02	#NUM!	EDN1,JUN,NFKBIA,UBE2L6
SUMOylation of SUMOylation proteins	2,42E-01	5,88E-02	#NUM!	NUP153,NUP188
Regulation of cholesterol biosynthesis by SREBP (SREBF)	2,39E-01	6,67E-02	#NUM!	SEC24C
Mismatch Repair	2,39E-01	6,67E-02	#NUM!	MSH3
Digestion	2,39E-01	6,67E-02	#NUM!	PIR
Aspirin ADME	2,39E-01	6,67E-02	#NUM!	ALB
Fatty Acid α-oxidation	2,39E-01	6,67E-02	#NUM!	PTGS2
Superpathway of Geranylgeranyldiphosphate Biosynthesis I (via Mevalonate)	2,39E-01	6,67E-02	#NUM!	FDPS
IL-9 Signaling	2,3E-01	5,71E-02	#NUM!	BCL3,NFKB1
Hematopoiesis from Pluripotent Stem Cells	2,3E-01	5,71E-02	#NUM!	CSF1,IL11
DNA methylation	2,21E-01	6,25E-02	#NUM!	H2AC20
Germ layer formation at gastrulation	2,21E-01	6,25E-02	#NUM!	SMAD3
Formation of the nephric duct	2,21E-01	6,25E-02	#NUM!	OSR1
Extrinsic Prothrombin Activation Pathway	2,21E-01	6,25E-02	#NUM!	THBD
Purine Nucleotides Degradation II (Aerobic)	2,21E-01	6,25E-02	#NUM!	GDA
Methionine Degradation I (to Homocysteine)	2,21E-01	6,25E-02	#NUM!	MGMT
Signaling by Type 1 Insulin-like Growth Factor 1 Receptor (IGF1R)	2,05E-01	5,88E-02	#NUM!	IGF2
Gastrin-CREB signalling pathway via PKC and MAPK	2,05E-01	5,88E-02	#NUM!	HBEGF
Regulation of RUNX1 Expression and Activity	2,05E-01	5,88E-02	#NUM!	CCND1
Ubiquinol-10 Biosynthesis (Eukaryotic)	2,05E-01	5,88E-02	#NUM!	MICAL2
Cysteine Biosynthesis III (mammalia)	2,05E-01	5,88E-02	#NUM!	MGMT
Cell Cycle Checkpoints	0	3,63E-02	-1,000	ANAPC15,CDK1,DYNC1I1,MCM5,PSMB10,PSMB8,PSMB9,PSME2,ZNF385A
Mitotic Prometaphase	0	3,78E-02	0,378	ALMS1,CDK1,CEP192,DYNC1I1,TUBA1C,TUBB,TUBB3
PTEN Regulation	0	5,11E-02	-1,890	EGR1,JUN,PSMB10,PSMB8,PSMB9,PSME2,RRAGB
Oxytocin in Brain Signaling Pathway	0	5,03E-02	-1,000	CACNB2,GNAI1,GNAO1,GNAQ,GNG3,MRAS,NFKB1,PLA2G7,PTGS2
IL-13 Signaling Pathway	0	4,9E-02	0,447	HBEGF,JAK2,JUN,PDGFA,TGFB3
SNARE Signaling Pathway	0	4,17E-02	0,447	CACNB2,GUCY1B1,MYO10,SYT11,SYT17
Natural Killer Cell Signaling	0	4,46E-02	-0,378	COL5A3,HSPA2,JAK2,MAP2K3,MRAS,NFAT5,NFKB1
Neutrophil Extracellular Trap Signaling Pathway	0	4,32E-02	-0,535	ARG2,COL12A1,COL15A1,COL5A3,COL8A1,COL8A2,ITGA2,MAP2K3,NFKB1,PLA2G7,PLCB1,PLCD3,SLC2A1,TSPO
Synaptic Long Term Potentiation	0	4,76E-02	-1,633	GNA14,GNAQ,MRAS,PLCB1,PLCD3,PPP1R14C
Fc Epsilon RI Signaling	0	1,8E-02	#NUM!	MAP2K3,MRAS
GABAergic Receptor Signaling Pathway (Enhanced)	0	3,91E-02	-0,447	CACNB2,GNAI1,GNAO1,GNG3,GUCY1B1
Glutaminergic Receptor Signaling Pathway (Enhanced)	0	4,56E-02	-0,535	BDNF,CACNB2,GNAI1,GNAO1,GNAQ,GUCY1B1,NFKB1,PLA2G7,PLCB1,PLCD3,SLC1A3,SLC38A5,SLC7A11,TGFB3
Orexin Signaling Pathway	0	5,09E-02	-2,111	CACNB2,GNAQ,GNG3,GUCY1B1,KCNK1,NFKB1,PI4KA,PLCB1,PLCD3,SLC8A2,SMAD1
Intrinsic Pathway for Apoptosis	0	2,13E-02	#NUM!	BAX
PI3K Cascade	0	4,55E-02	#NUM!	FGFR4,FLT3LG
G alpha (i) signalling events	0	4,48E-02	-2,333	BDKRB1,CCL20,CX3CL1,CXCL12,GNAI1,GNG3,KNG1,LPAR2,P2RY14
Neurotransmitter release cycle	0	5,13E-02	#NUM!	LIN7B,SLC1A3
Interleukin-7 signaling	0	4,55E-02	#NUM!	HGF
Potassium Channels	0	5,32E-02	-0,447	GNG3,KCND3,KCNK1,KCNQ1,KCNQ5
Signaling by SCF-KIT	0	2,38E-02	#NUM!	JAK2
Antimicrobial peptides	0	3,85E-02	#NUM!	PI3
Glycerophospholipid biosynthesis	0	4,13E-02	-1,342	ABHD4,DGAT2,GPAT3,GPD1L,OSBPL10
PI Metabolism	0	4,94E-02	-1,000	INPP4B,PI4KA,PLEKHA5,SBF2
DAG and IP3 signaling	0	2,5E-02	#NUM!	PDE1A
Telomere Maintenance	0	4,17E-02	#NUM!	ANKRD28,H2AC20,STN1
Gap junction trafficking and regulation	0	4,76E-02	#NUM!	TUBA1C,TUBB3
Mitochondrial biogenesis	0	1,67E-02	#NUM!	NCOA1
Macroautophagy	0	1,56E-02	#NUM!	RRAGB
Gamma carboxylation, hypusinylation, hydroxylation, and arylsulfatase activation	0	3,57E-02	#NUM!	ICMT,TPST2
MyD88-independent TLR4 cascade	0	2,78E-02	#NUM!	IRF7
Toll Like Receptor 3 (TLR3) Cascade	0	3,23E-02	#NUM!	IRF7
NLR signaling pathways	0	3,7E-02	#NUM!	NFKB1,TNFAIP3
Signaling by NTRK1 (TRKA)	0	3,75E-02	#NUM!	NGF,RALGDS,RPS6KA5
Metabolism of porphyrins	0	4,55E-02	#NUM!	ALB
Cholesterol biosynthesis	0	0.04	#NUM!	FDPS
Bile acid and bile salt metabolism	0	5,41E-02	#NUM!	ALB,NCOA1
Signaling by VEGF	0	3,85E-02	0,000	CAV1,ITGB3,PRR5L,VEGFC
Metabolism of non-coding RNA	0	0.04	#NUM!	NUP153,NUP188
Metabolism of water-soluble vitamins and cofactors	0	4,05E-02	#NUM!	AMN,MOCOS,SLC2A1
Immunoregulatory interactions between a Lymphoid and a non-Lymphoid cell	0	3,75E-02	#NUM!	COLEC12,ITGA2,VCAM1
trans-Golgi Network Vesicle Budding	0	2,86E-02	#NUM!	IGF2R,TFRC
Signaling by ALK	0	3,33E-02	#NUM!	PRDM1
Fcgamma receptor (FCGR) dependent phagocytosis	0	1,19E-02	#NUM!	MYO10
Asparagine N-linked glycosylation	0	2,52E-02	#NUM!	GNPNAT1,MGAT5,RENBP
Gene Silencing by RNA	0	4,65E-02	-1,000	DROSHA,H2AC20,NUP153,NUP188
PRC2 methylates histones and DNA	0	0.04	#NUM!	H2AC20
MHC class II antigen presentation	0	4,76E-02	1,342	DYNC1I1,SEC24C,SPTBN2,TUBA1C,TUBB3
Binding and Uptake of Ligands by Scavenger Receptors	0	5,56E-02	#NUM!	ALB,COLEC12
Activation of gene expression by SREBF (SREBP)	0	4,76E-02	#NUM!	FDPS,NCOA1
Mitotic Metaphase and Anaphase	0	4,61E-02	-0,632	ANAPC15,CDK1,DYNC1I1,NUP188,PSMB10,PSMB8,PSMB9,PSME2,TUBA1C,TUBB3
Insulin processing	0	4,17E-02	#NUM!	EXOC4
EPH-Ephrin signaling	0	5,56E-02	-2,236	EFNA5,EPHA3,EPHB3,ITSN1,MYL12B
SUMOylation of transcription factors	0	0.05	#NUM!	TFAP2A
SUMOylation of ubiquitinylation proteins	0	5,41E-02	#NUM!	NUP153,NUP188
Cellular response to heat stress	0	5,49E-02	#NUM!	GSK3B,HSPA12B,HSPA2,NUP153,NUP188
Signaling by ROBO receptors	0	5,5E-02	-1,000	ABL2,CXCL12,EVL,NELL2,PSMB10,PSMB8,PSMB9,PSME2,SLIT3,SRGAP2,VASP
Energy dependent regulation of mTOR by LKB1-AMPK	0	3,45E-02	#NUM!	RRAGB
ATF4 activates genes in response to endoplasmic reticulum stress	0	3,85E-02	#NUM!	EXOSC5
SUMOylation of transcription cofactors	0	2,27E-02	#NUM!	NCOA1
G alpha (12/13) signalling events	0	5,56E-02	0,000	GNG3,ITSN1,NET1,TBXA2R
G alpha (z) signalling events	0	4,88E-02	#NUM!	GNAI1,GNG3
Transport of vitamins, nucleosides, and related molecules	0	2,5E-02	#NUM!	APOD
SIRT1 negatively regulates rRNA expression	0	5,56E-02	#NUM!	H2AC20
ERCC6 (CSB) and EHMT2 (G9a) positively regulate rRNA expression	0	0.04	#NUM!	H2AC20
NoRC negatively regulates rRNA expression	0	1,92E-02	#NUM!	H2AC20
Sphingolipid metabolism	0	3,77E-02	#NUM!	DEGS1,PLPP3,SPHK2,SPTLC3
Deadenylation-dependent mRNA decay	0	3,77E-02	#NUM!	EXOSC5,PAN3
Vasopressin regulates renal water homeostasis via Aquaporins	0	2,78E-02	#NUM!	GNG3
Cell junction organization	0	3,45E-02	#NUM!	CDH6,LAMA3,VASP
MAP kinase activation	0	5,26E-02	#NUM!	MAP2K3,NFKB1
Interleukin-2 family signaling	0	2,38E-02	#NUM!	JAK2
SUMOylation of chromatin organization proteins	0	3,57E-02	#NUM!	NUP153,NUP188
SUMOylation of RNA binding proteins	0	4,35E-02	#NUM!	NUP153,NUP188
SUMOylation of DNA replication proteins	0	4,44E-02	#NUM!	NUP153,NUP188
Interleukin-3, Interleukin-5 and GM-CSF signaling	0	0.02	#NUM!	JAK2
Mitophagy	0	2,94E-02	#NUM!	PRKN
RIPK1-mediated regulated necrosis	0	3,57E-02	#NUM!	PRKN
Myogenesis	0	3,57E-02	#NUM!	NEO1
C-type lectin receptors (CLRs)	0	5,56E-02	-2,646	NFKB1,NFKBIA,PSMB10,PSMB8,PSMB9,PSME2,RPS6KA5
RHO GTPases activate PKNs	0	3,85E-02	#NUM!	MYL12B
RHO GTPases activate CIT	0	5,56E-02	#NUM!	MYL12B
RHO GTPases Activate ROCKs	0	5,26E-02	#NUM!	MYL12B
RHO GTPases activate PAKs	0	4,76E-02	#NUM!	MYL12B
TP53 Regulates Metabolic Genes	0	2,63E-02	#NUM!	G6PD,RRAGB
Signaling by FGFR4	0	2,5E-02	#NUM!	FGFR4
RHO GTPases Activate Formins	0	4,8E-02	0,816	DVL2,DYNC1I1,EVL,SRGAP2,TUBA1C,TUBB3
HDR through Homologous Recombination (HRR) or Single Strand Annealing (SSA)	0	1,98E-02	#NUM!	RAD51B,TIPIN
Nonhomologous End-Joining (NHEJ)	0	2,5E-02	#NUM!	PRKDC
Nucleotide Excision Repair	0	3,88E-02	-1,000	INO80C,PARP1,PARP2,XPC
Major pathway of rRNA processing in the nucleolus and cytosol	0	6,1E-03	#NUM!	EXOSC5
TP53 Regulates Transcription of DNA Repair Genes	0	3,12E-02	#NUM!	FOS,JUN
Regulation of TP53 Activity through Phosphorylation	0	1,12E-02	#NUM!	TP53INP1
Regulation of TP53 Activity through Methylation	0	5,56E-02	#NUM!	SMYD2
Keratinization	0	4,88E-02	-1,000	KAZN,KRT8,PI3,PPL
RNA polymerase II transcribes snRNA genes	0	4,35E-02	#NUM!	POU2F1,RPRD1B,SNAPC4
Intra-Golgi and retrograde Golgi-to-ER traffic	0	4,86E-02	-0,333	COPG2,DYNC1I1,IGF2R,KIF13B,RAB30,TUBA1C,TUBB3,VPS53,VPS54
Mitotic Prophase	0	5,56E-02	-2,236	CDK1,H2AC20,NUP153,NUP188,RB1
Activation of the pre-replicative complex	0	2,94E-02	#NUM!	MCM5
Synthesis of DNA	0	5,04E-02	-0,816	ANAPC15,MCM5,PSMB10,PSMB8,PSMB9,PSME2
Glucose metabolism	0	3,61E-02	#NUM!	NUP153,NUP188,PFKFB4
Branched-chain amino acid catabolism	0	0.05	#NUM!	PPM1K
Processing of Capped Intron-Containing Pre-mRNA	0	7,55E-03	#NUM!	NUP153,NUP188
Eukaryotic Translation Initiation	0	9,52E-03	#NUM!	CP
RNA Polymerase I Transcription	0	3,64E-02	#NUM!	H2AC20,KAT2B
Resolution of Abasic Sites (AP sites)	0	5,26E-02	#NUM!	PARP1,PARP2
Fatty acyl-CoA biosynthesis	0	5,41E-02	#NUM!	PPT1,SLC27A3
Apoptotic execution phase	0	0.02	#NUM!	GSN
TNF signaling	0	1,85E-02	#NUM!	TNFAIP3
Nucleosome assembly	0	5,41E-02	#NUM!	H2AC20,MIS18BP1
Interleukin-20 family signaling	0	4,17E-02	#NUM!	JAK2
E3 ubiquitin ligases ubiquitinate target proteins	0	4,44E-02	#NUM!	PRKDC,RNF40
RAB geranylgeranylation	0	3,39E-02	#NUM!	RAB30,RAB38
RUNX1 regulates megakaryocyte differentiation and platelet function	0	4,26E-02	#NUM!	H2AC20,KAT2B
Cristae formation	0	3,45E-02	#NUM!	CHCHD6
Neddylation	0	4,2E-02	-3,162	DCAF6,FBXL7,FBXO2,GAN,KLHL13,LMO7,PSMB10,PSMB8,PSMB9,PSME2
Transcriptional Regulation by E2F6	0	3,12E-02	#NUM!	RRM2
Carboxyterminal post-translational modifications of tubulin	0	5,41E-02	#NUM!	TUBA1C,TUBB3
Glycogen metabolism	0	4,35E-02	#NUM!	PHKB
Transcriptional Regulation by MECP2	0	3,45E-02	#NUM!	BDNF,SGK1
Signaling by NTRK2 (TRKB)	0	0.04	#NUM!	BDNF
Signaling by Erythropoietin	0	4,17E-02	#NUM!	JAK2
Peroxisomal protein import	0	5,08E-02	#NUM!	CAT,GSTK1,MPV17
Signaling by NTRK3 (TRKC)	0	3,57E-02	#NUM!	BAX
Meiotic recombination	0	2,7E-02	#NUM!	H2AC20
Endosomal Sorting Complex Required For Transport (ESCRT)	0	3,45E-02	#NUM!	UBAP1
Nonsense-Mediated Decay (NMD)	0	9,9E-03	#NUM!	SMG6
Late endosomal microautophagy	0	3,12E-02	#NUM!	UBAP1
Transcriptional regulation of granulopoiesis	0	0.05	#NUM!	CEBPA,H2AC20
EGR2 and SOX10-mediated initiation of Schwann cell myelination	0	3,57E-02	#NUM!	EGR2
RAS processing	0	4,76E-02	#NUM!	ICMT
Sensory processing of sound by inner hair cells of the cochlea	0	4,41E-02	#NUM!	CACNB2,EZR,SPTBN1
Sensory processing of sound by outer hair cells of the cochlea	0	5,45E-02	#NUM!	EZR,GSN,SPTBN1
Signaling by CSF3 (G-CSF)	0	3,45E-02	#NUM!	JAK2
Signaling by CSF1 (M-CSF) in myeloid cells	0	3,33E-02	#NUM!	CSF1
Cytoprotection by HMOX1	0	3,92E-02	#NUM!	ALB,NCOA1
Sensory perception of taste	0	3,33E-02	#NUM!	CALHM3
MyD88 dependent cascade initiated on endosome	0	3,33E-02	#NUM!	IRF7
Retinoid metabolism and transport	0	5,13E-02	#NUM!	AGRN,SDC4
GABA receptor activation	0	3,77E-02	#NUM!	GNAI1,GNG3
Class I MHC mediated antigen processing and presentation	0	5,54E-02	-3,578	ERAP1,FBXL7,FBXO2,GAN,HECW2,KLHL13,LMO7,MYLIP,PJA1,PRKN,PSMB10,PSMB8,PSMB9,PSME2,RNF144B,RNF213,SEC24C,TAP2,TAPBP,UBE2L6
Signaling by the B Cell Receptor (BCR)	0	5,5E-02	-2,449	NFKB1,NFKBIA,PSMB10,PSMB8,PSMB9,PSME2
Ion channel transport	0	2,41E-02	-1,000	ATP1B1,CLIC2,SGK1,STOM
Formation of WDR5-containing histone-modifying complexes	0	2,5E-02	#NUM!	KAT2B
Mitochondrial Dysfunction	0	4,03E-02	-0,302	ADRB3,ARG2,ATP1B1,BAX,CACNB2,CAPN7,CLIC2,CP,GPX8,GSTK1,PRKN,UCP2
Pancreatic Secretion Signaling Pathway	0	4,41E-02	-1,265	ADORA2B,ARHGDIG,CA3,CA4,CADPS2,GNAQ,GUCY1B1,PLCB1,PLCD3,PPP1R14C
Protein Sorting Signaling Pathway	0	4,65E-02	-2,121	COPG2,GNAQ,GUCY1B1,IGF2R,PLPP3,SEC24C,SNX18,SNX33
BBSome Signaling Pathway	0	4,95E-02	-0,426	ADGRD1,ADORA2B,ADRB3,BDKRB1,BDNF,CALCRL,CXCL12,DVL2,EDNRA,EDNRB,ERN1,F2RL1,GLI3,GLIS2,GPR143,GPR68,LPAR2,NPFFR2,P2RY14,P2RY2,PTGFR,TBXA2R
Cohesin Chromatin Regulation Pathway	0	3,91E-02	-0,816	CDK1,CDK19,CEBPA,ESR1,FTO,H2AC20,IGF2
mRNA 3 Prime End Processing Signaling Pathway	0	3,81E-02	#NUM!	CPEB1,EXOSC5,NGF,PPP1R14C
Ribosomal Quality Control Signaling Pathway	0	3,21E-02	-1,342	EXOSC5,PSMB10,PSMB8,PSMB9,PSME2
Sialic acid metabolism	0	3,23E-02	#NUM!	ST6GAL2
Chromatin organization	0	4,78E-02	-1,265	CCND1,CLOCK,H2AC20,JAK2,KAT2B,KDM1B,KMT5C,NCOA1,NFKB1,SMYD2
Chromatin modifications during the maternal to zygotic transition (MZT)	0	4,76E-02	#NUM!	H2AC20
Mitochondrial protein degradation	0	3,45E-02	#NUM!	ARG2,BDH1,OXCT1
Complex I biogenesis	0	1,72E-02	#NUM!	NDUFAF4
Regulation of endogenous retroelements	0	4,17E-02	#NUM!	BCL7A,DPF2,H2AC20
Complex IV assembly	0	5,13E-02	#NUM!	TACO1,TMEM177
Lung Ionic Balance Signaling Pathway	0	4,99E-02	-0,626	ABCC4,ADGRD1,ADORA2B,ADRB3,ATP1B1,BDKRB1,CALCRL,EDNRA,EDNRB,ESR1,F2RL1,GPR143,GPR68,IFNAR2,KCNQ1,LPAR2,NPFFR2,P2RY14,P2RY2,PLCB1,PLCD3,PTGFR,TBXA2R
PXR/RXR Activation	0	4,17E-02	#NUM!	CPT1A,NCOA1
Role of BRCA1 in DNA Damage Response	0	2,56E-02	#NUM!	POU2F1,RB1
Fcγ Receptor-mediated Phagocytosis in Macrophages and Monocytes	0	3,53E-02	#NUM!	ACTG2,EZR,VASP
TREM1 Signaling	0	4,62E-02	#NUM!	ITGA5,JAK2,NFKB1
FcγRIIB Signaling in B Lymphocytes	0	2,44E-02	#NUM!	CACNB2,MRAS
IL-3 Signaling	0	5,41E-02	-1,000	FOS,JAK2,JUN,MRAS
CTLA4 Signaling in Cytotoxic T Lymphocytes	0	5,45E-02	1,667	AHR,FOS,GSK3B,ITGA2,JUN,MRAS,NFAT5,NFKB1,TGFB3
CD28 Signaling in T Helper Cells	0	4,55E-02	-2,000	FOS,JUN,NFAT5,NFKB1,NFKBIA
IL-15 Signaling	0	3,85E-02	#NUM!	JAK2,MRAS,NFKB1
Role of Cytokines in Mediating Communication between Immune Cells	0	2,78E-02	#NUM!	IL32
Dendritic Cell Maturation	0	5,23E-02	-2,828	COL5A3,IL32,JAK2,NFKB1,NFKBIA,PLCB1,PLCD3,TNFRSF1B
Mechanisms of Viral Exit from Host Cells	0	2,5E-02	#NUM!	ACTG2
Reelin Signaling in Neurons	0	2,22E-02	#NUM!	GSK3B,ITGA5,MAP2K3
Angiopoietin Signaling	0	4,05E-02	#NUM!	MRAS,NFKB1,NFKBIA
Neuropathic Pain Signaling in Dorsal Horn Neurons	0	4,04E-02	-1,000	BDNF,FOS,PLCB1,PLCD3
Semaphorin Signaling in Neurons	0	5,17E-02	#NUM!	DPYSL2,RHOF,SEMA3A
ICOS-ICOSL Signaling in T Helper Cells	0	2,94E-02	#NUM!	NFAT5,NFKB1,NFKBIA
Mitotic Roles of Polo-Like Kinase	0	1,59E-02	#NUM!	CDK1
Role of CHK Proteins in Cell Cycle Checkpoint Control	0	1,75E-02	#NUM!	CDK1
FLT3 Signaling in Hematopoietic Progenitor Cells	0	3,8E-02	#NUM!	FLT3LG,MRAS,RPS6KA5
Melanocyte Development and Pigmentation Signaling	0	3,16E-02	#NUM!	GUCY1B1,MRAS,RPS6KA5
ATM Signaling	0	3,12E-02	#NUM!	CDK1,JUN,NFKBIA
Aldosterone Signaling in Epithelial Cells	0	4,43E-02	-1,342	HSPA12B,HSPA2,ICMT,PI4KA,PLCB1,PLCD3,SGK1
Prolactin Signaling	0	5,38E-02	-1,342	FOS,IRF1,JAK2,JUN,MRAS
Small Cell Lung Cancer Signaling	0	5,43E-02	0,000	CCND1,NFKB1,NFKBIA,PTGS2,RB1
Primary Immunodeficiency Signaling	0	2,78E-02	#NUM!	TAP2
Type II Diabetes Mellitus Signaling	0	3,42E-02	#NUM!	CACNB2,NFKB1,NFKBIA,SLC27A3,TNFRSF1B
Non-Small Cell Lung Cancer Signaling	0	4,3E-02	#NUM!	CCND1,FOXO3,MRAS,RB1
p70S6K Signaling	0	5,43E-02	-0,378	EEF2K,F2RL1,GNAI1,GNAQ,MRAS,PLCB1,PLCD3
mTOR Signaling	0	3,16E-02	#NUM!	MRAS,PDGFC,PRR5L,RHOF,RPS6KA5,VEGFC
Communication between Innate and Adaptive Immune Cells	0	1,47E-02	#NUM!	TNFSF13B
Crosstalk between Dendritic Cells and Natural Killer Cells	0	4,92E-02	#NUM!	ACTG2,NFKB1,TNFRSF1B
Systemic Lupus Erythematosus Signaling	0	3,8E-02	#NUM!	FOS,JUN,KNG1,MRAS,NFAT5,TNFSF13B
EIF2 Signaling	0	2,67E-02	1,000	ACTG2,ATF5,CCND1,GSK3B,MRAS
Regulation of eIF4 and p70S6K Signaling	0	4,94E-02	#NUM!	ITGA10,ITGA2,ITGA5,ITGA8,ITGA9,ITGB3,ITGB8,MRAS
Leptin Signaling in Obesity	0	5,48E-02	#NUM!	GUCY1B1,JAK2,PLCB1,PLCD3
Neuroprotective Role of THOP1 in Alzheimer's Disease	0	5,49E-02	#NUM!	C1R,CFD,FAP,KNG1,MME
Granzyme A Signaling	0	4,84E-02	#NUM!	FN1,NME1,PARP1
PKCθ Signaling in T Lymphocytes	0	5,37E-02	-1,633	CACNB2,FOS,JUN,MRAS,NFAT5,NFKB1,NFKBIA,POU2F1
Tumoricidal Function of Hepatic Natural Killer Cells	0	4,35E-02	#NUM!	BAX
Mismatch Repair in Eukaryotes	0	5,56E-02	#NUM!	MSH3
Role of JAK1 and JAK3 in γc Cytokine Signaling	0	3,08E-02	#NUM!	JAK2,MRAS
NGF Signaling	0	4,24E-02	-1,342	BAX,MRAS,NFKB1,NGF,RPS6KA5
Telomerase Signaling	0	1,94E-02	#NUM!	MRAS,RB1
nNOS Signaling in Neurons	0	2,27E-02	#NUM!	CAPN7
nNOS Signaling in Skeletal Muscle Cells	0	2,13E-02	#NUM!	CACNB2
VEGF Family Ligand-Receptor Interactions	0	3,75E-02	#NUM!	FOS,MRAS,VEGFC
Ephrin A Signaling	0	4,55E-02	-1,342	CHN2,EFNA5,EPHA3,HGF,JAK2,MYL12B
ERBB4 Signaling	0	3,12E-02	#NUM!	MRAS,NRG1
GDNF Family Ligand-Receptor Interactions	0	4,17E-02	#NUM!	FOS,JUN,MRAS
Retinoate Biosynthesis I	0	4,55E-02	#NUM!	AKR1B1
CDP-diacylglycerol Biosynthesis I	0	3,85E-02	#NUM!	GPAT3
Triacylglycerol Degradation	0	2,38E-02	#NUM!	NDST4
Phospholipases	0	5,08E-02	#NUM!	PLA2G7,PLCB1,PLCD3
Phosphatidylglycerol Biosynthesis II (Non-plastidic)	0	3,57E-02	#NUM!	GPAT3
Serotonin Degradation	0	3,45E-02	#NUM!	ADHFE1
Triacylglycerol Biosynthesis	0	5,45E-02	#NUM!	DGAT2,GPAT3,PLPP3
Stearate Biosynthesis I (Animals)	0	0.04	#NUM!	PTGR1,SLC27A3
Noradrenaline and Adrenaline Degradation	0	0.05	#NUM!	ADHFE1
Oxidative Ethanol Degradation III	0	4,17E-02	#NUM!	ACSS3
Fatty Acid β-oxidation I	0	3,45E-02	#NUM!	SLC27A3
Superpathway of Cholesterol Biosynthesis	0	3,85E-02	#NUM!	FDPS
DNA damage-induced 14-3-3σ Signaling	0	2,44E-02	#NUM!	CDK1
Role of p14/p19ARF in Tumor Suppression	0	3,57E-02	#NUM!	RB1
BER (Base Excision Repair) Pathway	0	4,76E-02	#NUM!	MAP2K3,PARP1
Unfolded protein response	0	4,71E-02	-2,000	CEBPA,CEBPD,ERN1,HSPA2
EGF Signaling	0	3,64E-02	#NUM!	FOS,JUN
Nucleotide Excision Repair Pathway	0	3,33E-02	#NUM!	XPC
SAPK/JNK Signaling	0	2,8E-02	#NUM!	GNG3,JUN,MRAS
Protein Ubiquitination Pathway	0	5,31E-02	-2,111	HSPA12B,HSPA2,PRKN,PSMB10,PSMB8,PSMB9,PSME2,TAP2,UBE2L6,USP18,USP31,USP37,USP54
IL-2 Signaling	0	0.05	#NUM!	FOS,JUN,MRAS
Amyloid Processing	0	4,17E-02	#NUM!	CAPN7,GSK3B
Endoplasmic Reticulum Stress Pathway	0	0.05	#NUM!	ERN1
B Cell Receptor Signaling	0	5,14E-02	-1,667	APBB1IP,EGR1,GSK3B,JUN,MAP2K3,MRAS,NFAT5,NFKB1,NFKBIA
Insulin Receptor Signaling	0	4,65E-02	0,000	FOXO3,GSK3B,JAK2,MRAS,PPP1R14C,SGK1
Phototransduction Pathway	0	4,35E-02	#NUM!	GUCY1A2,GUCY1B1
Dopamine Receptor Signaling	0	3,85E-02	#NUM!	CALY,GUCY1B1,PPP1R14C
Glutamate Receptor Signaling	0	4,92E-02	#NUM!	GNG3,HOMER2,SLC1A3
VEGF Signaling	0	5,43E-02	1,000	ACTG2,FOXO3,MRAS,PDGFC,VEGFC
Gustation Pathway	0	3,47E-02	-1,342	CACNB2,CALHM3,GUCY1B1,LRRC8D,P2RY14,P2RY2
Autophagy	0	3,92E-02	-1,414	ERN1,FOS,FOXO3,GSK3B,HGF,JUN,NFKB1,TNFRSF1B
Inflammasome pathway	0	5,26E-02	#NUM!	NFKB1
NER (Nucleotide Excision Repair, Enhanced Pathway)	0	1,2E-02	#NUM!	XPC
SPINK1 General Cancer Pathway	0	4,35E-02	#NUM!	JAK2,MRAS
Apelin Pancreas Signaling Pathway	0	4,65E-02	#NUM!	ERN1,NFKB1
Synaptogenesis Signaling Pathway	0	4,32E-02	0,302	BDNF,CACNB2,CDH6,COMP,EFNA5,EPHA3,EPHB3,GSK3B,GUCY1B1,ITSN1,MRAS,SYT11,SYT17
Systemic Lupus Erythematosus in T Cell Signaling Pathway	0	4,06E-02	-0,707	ESR1,EZR,FOS,GNAI1,JUN,MAP2K3,MRAS,RHOF
Necroptosis Signaling Pathway	0	3,94E-02	-1,342	CAPN7,IRF9,RB1,TNFRSF1B,TSPO
Insulin Secretion Signaling Pathway	0	3,86E-02	-2,121	CACNB2,GHR,GNA14,GNAQ,GUCY1B1,JAK2,PLCB1,PLCD3,RPS6KA5,SLC2A1
Kinetochore Metaphase Signaling Pathway	0	3,09E-02	#NUM!	CDK1,H2AC20,PPP1R14C
Calcium Signaling	0	4,02E-02	-0,447	CACNB2,CHRNA5,CHRNE,MYO10,NFAT5,SLC8A2,TNNI1,TPM1
GM-CSF Signaling	0	4,48E-02	#NUM!	CCND1,JAK2,MRAS

## Sheet: cluster 5
Ingenuity Canonical Pathways	-log(p-value)	Ratio	z-score	Molecules
Pulmonary Fibrosis Idiopathic Signaling Pathway	7,62E00	1,35E-01	1,265	ACTG2,ACVR2A,ADAMTS1,AREG,BAX,CAV1,CCN4,CCND1,COL12A1,COL13A1,COL15A1,COL21A1,COL24A1,COL4A3,COL5A3,COL8A1,COL8A2,CXCL12,EDN1,EGR1,EPHB3,FGFR4,FN1,FOS,GLI2,IL11,IL6ST,ITGA2,LPAR1,MMP1,PDGFB,PDGFC,PDGFRA,PRKN,RAP2B,TGFA,TGFBR3,VIM,WNT11,WNT5B,WNT6,WNT9A
Hepatic Fibrosis / Hepatic Stellate Cell Activation	7,22E00	1,64E-01	#NUM!	BAX,CD40,COL12A1,COL13A1,COL15A1,COL21A1,COL24A1,COL4A3,COL5A3,COL8A1,COL8A2,EDN1,EDNRB,FN1,IFNAR2,IFNGR2,IGF2,IGFBP3,IGFBP4,MMP1,PDGFB,PDGFC,PDGFRA,SMAD7,TGFA,TIMP1,TNFRSF1A,VCAM1,VEGFA
Pathogen Induced Cytokine Storm Signaling Pathway	6,36E00	1,32E-01	-0,169	CCL8,COL12A1,COL13A1,COL15A1,COL21A1,COL24A1,COL4A3,COL5A3,COL8A1,COL8A2,CX3CL1,CXCL12,CXCL6,FOS,GSDME,IFIH1,IFNAR2,IFNGR2,IL11,IL21R,IL36G,IL6ST,IRF1,IRF7,IRF9,MAPK15,PDGFC,PRDM1,RYR3,SLC2A1,TNFRSF1A,TNFSF10,TNFSF11,TNFSF13,TNFSF13B,VEGFA
Wound Healing Signaling Pathway	6,07E00	1,4E-01	0,365	ACVR2A,COL12A1,COL13A1,COL15A1,COL21A1,COL24A1,COL4A3,COL5A3,COL8A1,COL8A2,FN1,FOS,HBEGF,IFNGR2,IL11,IL36G,LAMB1,MMP1,NFKBIA,PDGFB,PDGFC,RAP2B,TGFA,TGFBR3,TNFRSF1A,TNFSF10,TNFSF11,TNFSF13,TNFSF13B,VEGFA,VIM
Interferon alpha/beta signaling	5,14E00	2,45E-01	-3,464	BST2,EGR1,IFI35,IFIT2,IFNAR2,IRF1,IRF7,IRF9,ISG15,OAS2,PSMB8,XAF1
Elastic fibre formation	4,96E00	2,56E-01	0,905	EFEMP1,ELN,FBLN1,FN1,ITGA8,ITGB3,ITGB8,LOX,LOXL4,LTBP1,MFAP4
Extracellular matrix organization	4,59E00	1,67E-01	1,698	ADAM12,ASPN,COL4A3,COL5A3,COMP,FMOD,FN1,ITGA2,ITGA8,ITGB3,LAMB1,NTN4,PDGFB,TNC,TNN,TNXB,VCAN
Interferon Signaling	4,25E00	2,96E-01	-2,646	BAX,IFI35,IFNAR2,IFNGR2,IRF1,IRF9,ISG15,PSMB8
Collagen chain trimerization	4,17E00	2,33E-01	1,265	COL12A1,COL13A1,COL14A1,COL15A1,COL21A1,COL24A1,COL4A3,COL5A3,COL8A1,COL8A2
Integrin cell surface interactions	4	1,71E-01	1,604	COL13A1,COL4A3,COL5A3,COL8A1,COL8A2,COMP,FN1,ITGA2,ITGA8,ITGB3,ITGB8,SPP1,TNC,VCAM1
Complement System	3,89E00	2,67E-01	1,342	C1R,C1S,C4BPA,CD55,CFB,CFD,CFI,SERPING1
Axonal Guidance Signaling	3,8E00	9,46E-02	#NUM!	ADAM12,ADAM23,ADAMTS1,ADAMTS15,ADAMTS19,ADAMTS4,ADAMTS6,BMP6,CXCL12,EPHA6,EPHB3,ERAP2,GLI2,GLIS1,GLIS2,GNA14,GNAO1,ITGA2,ITGA8,ITGB3,ITGB8,MMP1,MYL12B,NGF,NTN4,PDGFB,PDGFC,PLXNA2,RAP2B,RND1,ROBO1,ROBO3,SEMA3A,SEMA7A,SLIT3,TUBB,TUBB3,UNC5A,UNC5D,VEGFA,WNT11,WNT5B,WNT6,WNT9A
Collagen biosynthesis and modifying enzymes	3,78E00	1,82E-01	1,732	COL12A1,COL13A1,COL14A1,COL15A1,COL21A1,COL24A1,COL4A3,COL5A3,COL8A1,COL8A2,P3H2,TLL1
Assembly of collagen fibrils and other multimeric structures	3,61E00	1,86E-01	2,111	COL12A1,COL14A1,COL15A1,COL24A1,COL4A3,COL5A3,COL8A1,COL8A2,LOX,LOXL4,TLL1
ISGylation Signaling Pathway	3,37E00	1,57E-01	-3,051	CCND1,DTX3L,HERC5,IFIH1,IFNAR2,IRF1,IRF7,IRF9,ISG15,ITGA2,PRKN,UBA7,UBE2L6
Regulation of Insulin-like Growth Factor (IGF) transport and uptake by IGFBPs	3,37E00	1,38E-01	1,500	APOE,CP,FAM20A,FN1,FSTL3,IGF2,IGFBP3,IGFBP4,LAMB1,LTBP1,MMP1,PENK,SPP1,TIMP1,TNC,VCAN
O-linked glycosylation	3,08E00	1,4E-01	1,604	ADAMTS1,ADAMTS15,ADAMTS19,ADAMTS4,ADAMTS6,ADAMTSL2,CHST4,GALNT1,GALNT17,GALNT3,GALNT5,GCNT4,ST3GAL2,ST6GAL1
Retinoic acid Mediated Apoptosis Signaling	3,05E00	2,05E-01	-1,890	CRABP2,IRF1,PARP14,PARP15,PARP3,PARP9,RARG,TNFSF10
Role of Macrophages, Fibroblasts and Endothelial Cells in Rheumatoid Arthritis	3,02E00	9,93E-02	-0,192	ADAMTS4,CCND1,CEBPD,CREB3L2,CXCL12,F2RL1,FN1,FOS,FRZB,GNAO1,IL16,IL32,IL36G,IL6ST,MMP1,NFKBIA,PDGFB,PDGFC,RAP2B,SFRP2,TNFRSF1A,TNFSF11,TNFSF13B,VCAM1,VEGFA,WNT11,WNT5B,WNT6,WNT9A
Post-translational protein phosphorylation	3	1,37E-01	1,604	APOE,CP,FAM20A,FN1,FSTL3,IGFBP3,IGFBP4,LAMB1,LTBP1,PENK,SPP1,TIMP1,TNC,VCAN
Collagen degradation	2,99E00	1,69E-01	1,265	COL12A1,COL13A1,COL14A1,COL15A1,COL4A3,COL5A3,COL8A1,COL8A2,CTSD,MMP1
Hepatic Fibrosis Signaling Pathway	2,92E00	9,11E-02	-0,180	ACVR2A,CCND1,CD40,CREB3L2,EDN1,FOS,GLI2,GLIS1,GLIS2,IL36G,ITGA2,ITGA8,ITGB3,ITGB8,MMP1,MYL12B,NFKBIA,PDGFB,PDGFC,PDGFRA,RAP2B,RND1,RND2,SIRT3,SMAD7,SPP1,TFRC,TGFBR3,TIMP1,TNFRSF1A,VCAM1,VEGFA,WNT11,WNT5B,WNT6,WNT9A
Osteoarthritis Pathway	2,91E00	1,06E-01	1,291	ADAMTS4,CCN4,CREB3L2,DLX5,FN1,FRZB,GLI2,GLIS1,GLIS2,GREM1,ITGA2,ITGA8,ITGB3,ITGB8,MMP1,PDGFC,PRG4,PTHLH,SDC4,SMAD7,SPP1,TNFRSF1A,VEGFA
LPS/IL-1 Mediated Inhibition of RXR Function	2,88E00	1,1E-01	0,707	ABCA1,ABCG1,ACSF2,ALDH1A3,ALDH1L1,APOE,CAT,CHST4,CPT1A,CYP7A1,FABP3,FABP5,GSTK1,HS6ST2,IL36G,MAOB,MGMT,NDST4,NR1I2,SOD3,TNFRSF1A
Complement cascade	2,83E00	1,9E-01	-2,828	C1R,C1S,C4BPA,CD55,CFB,CFD,CFI,SERPING1
Sheddase Signaling Pathway	2,83E00	1,14E-01	1,147	ACKR4,AREG,CCN3,COL4A3,F2RL1,FN1,FOS,HBEGF,IGF2,IGFBP3,IGFBP4,ITGB3,ITGB8,MMP1,PDGFB,PLAUR,TGFA,TIMP1,VEGFA
Tumor Microenvironment Pathway	2,83E00	1,14E-01	1,414	CCND1,CXCL12,FGF11,FGF14,FGF21,FN1,FOS,IGF2,ITGB3,MMP1,PDGFB,PDGFC,RAP2B,SLC2A1,SPP1,TIAM1,TNC,TNFRSF1A,VEGFA
IL-17A Signaling in Fibroblasts	2,8E00	1,51E-01	-0,632	CCL8,CEBPD,CXCL12,FN1,FOS,LOX,MMP1,NFKBIA,THY1,TNFSF11,VCAM1
Syndecan interactions	2,78E00	2,4E-01	0,816	COL5A3,FN1,ITGA2,ITGB3,SDC4,TNC
Netrin-1 signaling	2,76E00	1,86E-01	-2,828	EZR,NEO1,NTN4,RGMA,ROBO1,SLIT3,UNC5A,UNC5D
Role of Osteoclasts in Rheumatoid Arthritis Signaling Pathway	2,69E00	9,68E-02	1,225	ADAM12,ADAM23,CCND1,COL12A1,COL13A1,COL15A1,COL21A1,COL24A1,COL4A3,COL5A3,COL8A1,COL8A2,CREB3L2,FOS,FRZB,GSN,ITGB3,MMP1,NFKBIA,RAP2B,RND1,RND2,SFRP2,SPP1,TNFRSF1A,TNFSF11,VAV3
GP6 Signaling Pathway	2,68E00	1,23E-01	1,387	APBB1IP,COL12A1,COL13A1,COL15A1,COL21A1,COL24A1,COL4A3,COL5A3,COL8A1,COL8A2,ITGB3,LAMB1,RASGRP2,SCHIP1,VAV3
Cardiac conduction	2,64E00	1,22E-01	-0,378	ATP2A3,CLIC2,FGF11,FGF14,FXYD7,KCND2,KCND3,KCNE3,KCNE4,KCNJ2,KCNK1,MME,ORAI1,RYR3,SLC8A2
Atherosclerosis Signaling	2,64E00	1,26E-01	-1,155	APOD,APOE,CD40,COL5A3,CXCL12,IL36G,MMP1,MSR1,PDGFB,PDGFC,PLA2G7,TNFRSF12A,TNFRSF14,VCAM1
Salvage Pathways of Pyrimidine Deoxyribonucleotides	2,57E00	0.5	#NUM!	CDA,TK1,UPP1
NFKBIE Signaling Pathway	2,52E00	1,58E-01	-0,333	ANKRD44,CD40,MAP3K3,NFKBIA,TNFRSF1A,TNFSF10,TNFSF11,TNFSF13,TNFSF13B
Multiple Sclerosis Signaling Pathway	2,43E00	1,05E-01	-2,982	BAX,CAPN5,CAPN8,GRIN2B,IFNGR2,IL11,IL36G,IRF1,PARP14,PARP15,PARP3,PARP9,RNF213,SLC8A2,TNFRSF1A,TNFSF10,TNFSF11,TNFSF13,TNFSF13B
Dissolution of Fibrin Clot	2,41E00	3,08E-01	0,000	PLAT,PLAUR,S100A10,SERPINB2
Role of JAK family kinases in IL-6-type Cytokine Signaling	2,33E00	1,39E-01	0,333	CCND1,CEBPD,FOS,IL11,IL6ST,IRF1,MMP1,PDGFC,TIMP1,VEGFA
TRIM21 Intracellular Antibody Signaling Pathway	2,31E00	1,2E-01	-3,051	FOS,IFI35,IFNAR2,IFNGR2,IRF1,IRF7,NMI,PRDM1,PSMB10,PSMB8,PSMB9,PSME1,PSME2
S100 Family Signaling Pathway	2,3E00	7,69E-02	-0,566	ACKR4,ADGRB3,ADGRD1,ADORA1,AHNAK,AREG,BCL3,BDKRB1,CALCRL,CREB3L2,CTSD,DLC1,EDNRB,EREG,ETV4,EZR,F2RL1,F2RL2,FGFR4,FOS,GPR183,GPR68,HBEGF,HTR2A,HTR7,LPAR1,LPAR2,MAPK15,MCHR1,MLNR,MMP1,NGF,NPFFR2,OXTR,P2RY14,PDGFC,PLAT,PTGDR,S100A1,S100A10,S100A12,S100A13,SERPINF1,SMAD7,TGFA,TPM1,VCAM1,VEGFA,WNT11,WNT5B,WNT6,WNT9A
Myelination Signaling Pathway	2,3E00	8,97E-02	0,756	ACVR2A,ARHGAP6,BMP6,BMPR1B,CHD7,CREB3L2,DLC1,FGFR4,FOS,GLI2,GLIS1,GLIS2,ITGA2,ITGB3,ITGB8,LAMB1,NGF,PDGFB,PDGFC,PDGFRA,RAP2B,SLC2A1,SMAD7,WNT11,WNT5B,WNT6,WNT9A,XAF1
Role of Osteoblasts in Rheumatoid Arthritis Signaling Pathway	2,28E00	9,81E-02	-1,147	ACVR2A,BMPR1B,CTSD,CXCL12,DLX5,FRZB,IL11,IL36G,IL6ST,MMP1,PDGFC,SFRP2,TNFSF10,TNFSF11,TNFSF13,TNFSF13B,VEGFA,WNT11,WNT5B,WNT6,WNT9A
Role of Osteoblasts, Osteoclasts and Chondrocytes in Rheumatoid Arthritis	2,26E00	9,77E-02	#NUM!	ACVR2A,ADAMTS4,BMP6,BMPR1B,DLX5,FOS,FRZB,GSN,IL11,IL36G,ITGB3,MMP1,NFKBIA,SFRP2,SPP1,TNFRSF1A,TNFSF11,WNT11,WNT5B,WNT6,WNT9A
TNFR2 non-canonical NF-kB pathway	2,18E00	1,41E-01	-1,667	CD40,PSMB10,PSMB8,PSMB9,PSME1,PSME2,TNFRSF12A,TNFSF11,TNFSF13B
DDX58/IFIH1-mediated induction of interferon-alpha/beta	2,14E00	1,38E-01	-3,000	HERC5,IFIH1,IRF7,ISG15,NFKBIA,S100A12,TNFAIP3,UBA7,UBE2L6
Degradation of the extracellular matrix	2,12E00	1,3E-01	1,265	ADAMTS1,ADAMTS4,CAPN5,CAPN8,ELN,FN1,LAMB1,MMP1,SPP1,TLL1
TNFs bind their physiological receptors	2,11E00	2,08E-01	-1,342	TNFRSF14,TNFRSF1A,TNFSF11,TNFSF13,TNFSF13B
RAF/MAP kinase cascade	2,01E00	9,02E-02	0,943	APBB1IP,AREG,DLG1,EREG,FGFR4,FLT3LG,FN1,GFRA2,GRIN2B,HBEGF,ITGB3,KITLG,KL,PDGFB,PDGFRA,PSMB10,PSMB8,PSMB9,PSME1,PSME2,RASGEF1A,SPTBN2,TGFA
Class A/1 (Rhodopsin-like receptors)	2	8,77E-02	-0,200	ACKR4,ADORA1,BDKRB1,CX3CL1,CXCL12,CXCL6,EDN1,EDNRB,F2RL1,F2RL2,GPHA2,GPR183,GPR68,GRP,HTR2A,HTR7,LPAR1,LPAR2,MCHR1,MLNR,NPFFR2,OXTR,P2RY14,PENK,PTGDR
Role of Hypercytokinemia/hyperchemokinemia in the Pathogenesis of Influenza	1,99E00	1,4E-01	-1,890	AREG,IFIT2,IFNAR2,IL36G,IRF7,IRF9,ISG15,OAS2
Airway Pathology in Chronic Obstructive Pulmonary Disease	1,98E00	1,18E-01	#NUM!	APOD,FGF11,FGF14,FGF21,IL11,IL36G,MMP1,TNFSF10,TNFSF11,TNFSF13,TNFSF13B
G alpha (q) signalling events	1,96E00	1,01E-01	1,000	BDKRB1,EDN1,EDNRB,F2RL1,F2RL2,GNA14,GPR68,GRP,HTR2A,LPAR1,LPAR2,MCHR1,MLNR,NPFFR2,OXTR,RGS4
PCP (Planar Cell Polarity) Pathway	1,94E00	1,38E-01	-0,378	CTHRC1,NDP,PRICKLE1,RSPO3,WNT11,WNT5B,WNT6,WNT9A
Interferon gamma signaling	1,93E00	1,29E-01	-2,333	GBP6,IFNGR2,IRF1,IRF7,IRF9,OAS2,SMAD7,TRIM34,VCAM1
Activation of IRF by Cytosolic Pattern Recognition Receptors	1,89E00	1,46E-01	-1,134	CD40,IFIH1,IFIT2,IRF7,IRF9,ISG15,NFKBIA
Signaling by Activin	1,87E00	2,22E-01	0,000	ACVR2A,FSTL3,INHBA,TGFBR3
ID1 Signaling Pathway	1,86E00	9,42E-02	-0,471	ACVR2A,BAX,BCL3,BMPR1B,CAV1,CCND1,EGR1,FGFR4,FN1,GLI2,IGF2,PDGFC,RAP2B,TGFBR3,TNFRSF1A,TYMS,VEGFA,VIM
Regulation of Cellular Mechanics by Calpain Protease	1,86E00	1,19E-01	-0,816	CAPN5,CAPN8,CCND1,CDK1,EZR,ITGA2,ITGA8,ITGB3,ITGB8,RAP2B
Response to elevated platelet cytosolic Ca2+	1,85E00	1,06E-01	-0,832	A1BG,CFD,CLEC3B,FN1,IGF2,ITGB3,LGALS3BP,LHFPL2,PDGFB,SELENOP,SERPING1,TIMP1,VEGFA
Macrophage Classical Activation Signaling Pathway	1,84E00	1,02E-01	-0,832	CD40,IFNAR2,IFNGR2,IL11,IL36G,IRF1,IRF9,NFKBIA,PARP14,PARP9,TNFSF10,TNFSF11,TNFSF13,TNFSF13B
Transcriptional regulation by RUNX2	1,79E00	1,4E-01	-0,378	BAX,CCND1,CDK1,GLI2,ITGBL1,LGALS3,RUNX1
Regulation of the Epithelial Mesenchymal Transition by Growth Factors Pathway	1,71E00	9,24E-02	-1,387	EGR1,FGF11,FGF14,FGF21,FGFR4,FOS,MMP1,PDGFB,PDGFC,PDGFRA,RAP2B,TNFRSF1A,TNFSF10,TNFSF11,TNFSF13,TNFSF13B,VIM
Post-translational modification: synthesis of GPI-anchored proteins	1,71E00	1,18E-01	0,333	CNTN4,LSAMP,LY6E,MDGA2,NEGR1,NTM,PLAUR,THY1,XPNPEP2
Signaling by TGF-beta Receptor Complex	1,71E00	1,35E-01	0,378	ITGA8,ITGB3,ITGB8,LTBP1,PMEPA1,SMAD7,TGFBR3
Cardiac Hypertrophy Signaling (Enhanced)	1,69E00	7,52E-02	-0,192	ACVR2A,ATP2A3,DLG1,EDN1,EDNRB,ENPP1,FGF11,FGF14,FGF21,FGFR4,GDPD3,GNA14,HSPB2,IL11,IL21R,IL36G,IL6ST,ITGA2,ITGA8,ITGB3,ITGB8,MAP3K3,MPPED2,PDE10A,PDE1A,PRKG1,RAP2B,RYR3,TGFBR3,TNFRSF1A,TNFSF10,TNFSF11,TNFSF13,TNFSF13B,WNT11,WNT5B,WNT6,WNT9A
LXR/RXR Activation	1,67E00	1,07E-01	-1,414	A1BG,ABCA1,ABCG1,APOD,APOE,CYP7A1,IL36G,MSR1,MYLIP,SERPINF1,TNFRSF1A
Glycosaminoglycan metabolism	1,66E00	1,03E-01	0,000	CEMIP,CHSY1,EXT1,FMOD,HS6ST2,NDST4,PRELP,SDC4,SGSH,ST3GAL2,VCAN,XYLT1
Role of PKR in Interferon Induction and Antiviral Response	1,66E00	1,03E-01	-1,265	BAX,FOS,IFIH1,IFNAR2,IFNGR2,IRF1,IRF9,MSR1,NFKBIA,PDGFB,PDGFC,TNFRSF1A
RAR Activation	1,64E00	7,83E-02	-0,186	ACVR2A,ALDH1A3,CITED2,CRABP2,CREB3L2,ENPP1,FABP5,FOS,GDPD3,GNA14,IGFBP3,IL11,IL36G,KLF2,LAMB1,MMP1,MPPED2,NR2F1,NR2F2,PDE10A,PDE1A,RARG,RND1,RND2,TGFBR3,TNFSF10,TNFSF11,TNFSF13,TNFSF13B,VEGFA
Signaling by BMP	1,64E00	1,61E-01	0,447	ACVR2A,BMPR1B,INHBA,SMAD7,TGFBR3
Reversible hydration of carbon dioxide	1,64E00	2,5E-01	#NUM!	CA12,CA2,CA4
Formation of the ureteric bud	1,63E00	1,9E-01	-1,000	EYA1,GREM1,ITGA8,WNT11
Docosahexaenoic Acid (DHA) Signaling	1,63E00	8,62E-02	0,894	BAX,BMP6,CAT,CCND1,CREB3L2,FABP3,FABP5,GRIN2B,KCNMA1,OSGIN1,PDGFB,PLA2G7,SERPINF1,SPTBN2,SYT17,SYT4,TGFA,TNFAIP2,TNFRSF1A,VEGFA
Clathrin-mediated Endocytosis Signaling	1,61E00	8,99E-02	#NUM!	ACTG2,AP1S2,AP1S3,AP5B1,APOD,APOE,DNM3,FGF11,FGF14,FGF21,HIP1,ITGB3,ITGB8,PDGFB,PDGFC,TFRC,VEGFA
[truncated: 851 more rows]

## Sheet: cluster 6
Ingenuity Canonical Pathways	-log(p-value)	Ratio	z-score	Molecules
[truncated: 864 more rows]

## Sheet: cluster 7
Ingenuity Canonical Pathways	-log(p-value)	Ratio	z-score	Molecules
[truncated: 822 more rows]
