# Supplementary material for: Milk fat globule EGF and factor V/VIII domain containing (MFGE8) as a novel player in equine endometrial fibrosis
Source: Sci Rep. 2026 Apr 9;16:12045. doi: 10.1038/s41598-026-46595-7 (PMC13069092; doi:10.1038/s41598-026-46595-7)
Supplement: Supplementary file 4 — Supplementary Information 4. [file 41598_2026_46595_MOESM4_ESM.xlsx]

## Sheet: cluster 0
Ingenuity Canonical Pathways	-log(p-value)	Ratio	z-score	Molecules
rRNA processing	4,19E00	1,33E-01	#NUM!	MT-ATP6,MT-ATP8
Formation of ATP by chemiosmotic coupling	4,13E00	1,25E-01	#NUM!	MT-ATP6,MT-ATP8
tRNA processing in the mitochondrion	4,08E00	1,18E-01	#NUM!	MT-ATP6,MT-ATP8
Mitochondrial RNA degradation	3,81E00	8,7E-02	#NUM!	MT-ATP6,MT-ATP8
Cristae formation	3,61E00	6,9E-02	#NUM!	MT-ATP6,MT-ATP8
Role of JAK family kinases in IL-6-type Cytokine Signaling	2,82E00	2,78E-02	#NUM!	LIF,MMP1
Airway Pathology in Chronic Obstructive Pulmonary Disease	2,6E00	2,15E-02	#NUM!	LIF,MMP1
Interleukin-4 and Interleukin-13 signaling	2,49E00	1,9E-02	#NUM!	LIF,MMP1
Estrogen Receptor Signaling	2,49E00	7,92E-03	#NUM!	HES1,MMP1,MT-ATP6
NOD1/2 Signaling Pathway	2,2E00	1,35E-02	#NUM!	LIF,TNFAIP3
Reversible hydration of carbon dioxide	2,01E00	8,33E-02	#NUM!	CA12
Dissolution of Fibrin Clot	1,98E00	7,69E-02	#NUM!	SERPINE2
Role of Osteoblasts in Rheumatoid Arthritis Signaling Pathway	1,89E00	9,35E-03	#NUM!	LIF,MMP1
Osteoarthritis Pathway	1,89E00	9,26E-03	#NUM!	HES1,MMP1
Wound Healing Signaling Pathway	1,86E00	9,01E-03	#NUM!	LIF,MMP1
Hematoma Resolution Signaling Pathway	1,86E00	8,97E-03	#NUM!	LIF,MMP1
Irritable Bowel Syndrome Signaling Pathway	1,81E00	8,47E-03	#NUM!	LIF,MMP1
Class C/3 (Metabotropic glutamate/pheromone receptors)	1,77E00	4,76E-02	#NUM!	GRM7
Surfactant metabolism	1,77E00	4,76E-02	#NUM!	LMCD1
Interleukin-6 family signaling	1,75E00	4,55E-02	#NUM!	LIF
Activation of Matrix Metalloproteinases	1,71E00	4,17E-02	#NUM!	MMP1
Autism Signaling Pathway	1,68E00	7,22E-03	#NUM!	GRM7,LIF
Interferon Signaling	1,66E00	3,7E-02	#NUM!	MX1
TNFR2 Signaling	1,63E00	3,45E-02	#NUM!	TNFAIP3
Molecular Mechanisms of Cancer	1,63E00	3,83E-03	#NUM!	GRM7,HES1,MMP1
Signaling by NOTCH2	1,62E00	3,33E-02	#NUM!	HES1
Pulmonary Fibrosis Idiopathic Signaling Pathway	1,59E00	6,45E-03	#NUM!	HES1,MMP1
Hematopoiesis from Pluripotent Stem Cells	1,55E00	2,86E-02	#NUM!	LIF
Notch Signaling	1,55E00	2,86E-02	#NUM!	HES1
Formation of Fibrin Clot (Clotting Cascade)	1,54E00	2,78E-02	#NUM!	SERPINE2
Interleukin-10 signaling	1,54E00	2,78E-02	#NUM!	LIF
Inhibition of Matrix Metalloproteases	1,54E00	2,78E-02	#NUM!	MMP1
Regulation of beta-cell development	1,5E00	2,56E-02	#NUM!	HES1
Oncostatin M Signaling	1,49E00	2,5E-02	#NUM!	MMP1
Signaling by NOTCH3	1,43E00	2,17E-02	#NUM!	HES1
RAR Activation	1,42E00	5,22E-03	#NUM!	LIF,MMP1
TNFR1 Signaling	1,41E00	2,08E-02	#NUM!	TNFAIP3
Interferon alpha/beta signaling	1,41E00	2,04E-02	#NUM!	MX1
Transcriptional regulation by RUNX2	1,4E00	0.02	#NUM!	HES1
Role of IL-17A in Arthritis	1,39E00	1,96E-02	#NUM!	MMP1
NLR signaling pathways	1,36E00	1,85E-02	#NUM!	TNFAIP3
TNF signaling	1,36E00	1,85E-02	#NUM!	TNFAIP3
Role of Hypercytokinemia/hyperchemokinemia in the Pathogenesis of Influenza	1,34E00	1,75E-02	#NUM!	MX1
Collagen degradation	1,33E00	1,69E-02	#NUM!	MMP1
Glutamate Receptor Signaling	1,31E00	1,64E-02	#NUM!	GRM7
Glucocorticoid Receptor Signaling	1,3E00	4,49E-03	#NUM!	MMP1,MT-ATP6
DDX58/IFIH1-mediated induction of interferon-alpha/beta	1,29E00	1,54E-02	#NUM!	TNFAIP3
CD40 Signaling	1,29E00	1,54E-02	#NUM!	TNFAIP3
ERK5 Signaling	1,26E00	1,45E-02	#NUM!	LIF
ISG15 antiviral mechanism	1,25E00	1,41E-02	#NUM!	MX1
VDR/RXR Activation	1,25E00	1,41E-02	#NUM!	HES1
Signaling by NOTCH1	1,24E00	1,39E-02	#NUM!	HES1
IL-17A Signaling in Fibroblasts	1,24E00	1,37E-02	#NUM!	MMP1
Toll-like Receptor Signaling	1,23E00	1,35E-02	#NUM!	TNFAIP3
Degradation of the extracellular matrix	1,21E00	1,3E-02	#NUM!	MMP1
ABRA Signaling Pathway	1,19E00	1,22E-02	#NUM!	LIF
Oxidative Phosphorylation	1,18E00	1,19E-02	#NUM!	MT-ATP6
Mitochondrial protein degradation	1,16E00	1,15E-02	#NUM!	MT-ATP6
p53 Signaling	1,14E00	1,09E-02	#NUM!	SERPINE2
Transcriptional regulation by RUNX3	1,14E00	1,09E-02	#NUM!	HES1
Sleep REM Signaling Pathway	1,13E00	1,06E-02	#NUM!	LIF
Neuropathic Pain Signaling in Dorsal Horn Neurons	1,11E00	1,01E-02	#NUM!	GRM7
Mouse Embryonic Stem Cell Pluripotency	1,1E00	9,9E-03	#NUM!	LIF
CGAS-STING Signaling Pathway	1,08E00	9,43E-03	#NUM!	LIF
Atherosclerosis Signaling	1,06E00	9,01E-03	#NUM!	MMP1
Bladder Cancer Signaling	1,06E00	8,93E-03	#NUM!	MMP1
Cell surface interactions at the vascular wall	1,05E00	8,85E-03	#NUM!	MMP1
Regulation of Insulin-like Growth Factor (IGF) transport and uptake by IGFBPs	1,04E00	8,62E-03	#NUM!	MMP1
ROBO SLIT Signaling Pathway	1,03E00	8,47E-03	#NUM!	HES1
Role of NANOG in Mammalian Embryonic Stem Cell Pluripotency	1,03E00	8,4E-03	#NUM!	LIF
Synaptic Long Term Potentiation	1,01E00	7,94E-03	#NUM!	GRM7
Role of Pattern Recognition Receptors in Recognition of Bacteria and Viruses	1	7,81E-03	#NUM!	LIF
Gαi Signaling	9,98E-01	7,75E-03	#NUM!	GRM7
Role of Chondrocytes in Rheumatoid Arthritis Signaling Pathway	9,95E-01	7,69E-03	#NUM!	MMP1
S100 Family Signaling Pathway	9,86E-01	2,96E-03	#NUM!	GRM7,MMP1
Signaling by NOTCH4	9,76E-01	7,35E-03	#NUM!	HES1
Macrophage Classical Activation Signaling Pathway	9,73E-01	7,3E-03	#NUM!	LIF
Granulocyte Adhesion and Diapedesis	9,67E-01	7,19E-03	#NUM!	MMP1
HOTAIR Regulatory Pathway	9,5E-01	6,9E-03	#NUM!	MMP1
HMGB1 Signaling	9,44E-01	6,8E-03	#NUM!	LIF
IL-17 Signaling	9,39E-01	6,71E-03	#NUM!	LIF
FXR/RXR Activation	9,33E-01	6,62E-03	#NUM!	LIF
HEY1 Signaling Pathway	9,3E-01	6,58E-03	#NUM!	MMP1
Erythropoietin Signaling Pathway	9,2E-01	6,41E-03	#NUM!	LIF
Agranulocyte Adhesion and Diapedesis	9,15E-01	6,33E-03	#NUM!	MMP1
Transcriptional Regulatory Network in Embryonic Stem Cells	9,12E-01	6,29E-03	#NUM!	LIF
Sheddase Signaling Pathway	8,92E-01	5,99E-03	#NUM!	MMP1
Tumor Microenvironment Pathway	8,92E-01	5,99E-03	#NUM!	MMP1
NF-κB Signaling	8,73E-01	5,71E-03	#NUM!	TNFAIP3
Adrenergic Receptor Signaling Pathway (Enhanced)	8,71E-01	5,68E-03	#NUM!	LIF
Hepatic Fibrosis / Hepatic Stellate Cell Activation	8,68E-01	5,65E-03	#NUM!	MMP1
CDX Gastrointestinal Cancer Signaling Pathway	8,64E-01	5,59E-03	#NUM!	LIF
Multiple Sclerosis Signaling Pathway	8,59E-01	5,52E-03	#NUM!	LIF
Leukocyte Extravasation Signaling	8,59E-01	5,52E-03	#NUM!	MMP1
Synaptic Long Term Depression	8,59E-01	5,52E-03	#NUM!	GRM7
Regulation of the Epithelial Mesenchymal Transition by Growth Factors Pathway	8,53E-01	5,43E-03	#NUM!	MMP1
Pulmonary Healing Signaling Pathway	8,44E-01	5,32E-03	#NUM!	MMP1
Human Embryonic Stem Cell Pluripotency	8,4E-01	5,26E-03	#NUM!	LIF
Role of Tissue Factor in Cancer	8,4E-01	5,26E-03	#NUM!	MMP1
ID1 Signaling Pathway	8,37E-01	5,24E-03	#NUM!	LIF
Hepatic Cholestasis	8,37E-01	5,24E-03	#NUM!	LIF
HIF1α Signaling	8,29E-01	5,13E-03	#NUM!	MMP1
G alpha (i) signalling events	8,17E-01	4,98E-03	#NUM!	GRM7
NAFLD Signaling Pathway	8,09E-01	4,88E-03	#NUM!	LIF
Glycation Signaling Pathway	7,99E-01	4,76E-03	#NUM!	LIF
Role of NFAT in Cardiac Hypertrophy	7,92E-01	4,67E-03	#NUM!	LIF
Role of Osteoblasts, Osteoclasts and Chondrocytes in Rheumatoid Arthritis	7,9E-01	4,65E-03	#NUM!	MMP1
Chaperone Mediated Autophagy Signaling Pathway	7,84E-01	4,59E-03	#NUM!	MMP1
cAMP-mediated signaling	7,75E-01	4,48E-03	#NUM!	GRM7
Pancreatic Secretion Signaling Pathway	7,68E-01	4,41E-03	#NUM!	CA12
Systemic Lupus Erythematosus in B Cell Signaling Pathway	7,51E-01	4,22E-03	#NUM!	LIF
Deubiquitination	7,41E-01	4,12E-03	#NUM!	TNFAIP3
Colorectal Cancer Metastasis Signaling	7,25E-01	3,95E-03	#NUM!	MMP1
Sirtuin Signaling Pathway	7,18E-01	3,88E-03	#NUM!	MT-ATP6
Chronic Myeloid Leukemia Signaling	7,16E-01	3,86E-03	#NUM!	HES1
Parkinson's Signaling Pathway	7,16E-01	3,86E-03	#NUM!	LIF
Pathogen Induced Cytokine Storm Signaling Pathway	6,97E-01	3,68E-03	#NUM!	LIF
Role of Osteoclasts in Rheumatoid Arthritis Signaling Pathway	6,87E-01	3,58E-03	#NUM!	MMP1
Role of Macrophages, Fibroblasts and Endothelial Cells in Rheumatoid Arthritis	6,69E-01	3,42E-03	#NUM!	MMP1
Mitochondrial Dysfunction	6,61E-01	3,36E-03	#NUM!	MT-ATP6
Synaptogenesis Signaling Pathway	6,58E-01	3,32E-03	#NUM!	GRM7
Glutaminergic Receptor Signaling Pathway (Enhanced)	6,5E-01	3,26E-03	#NUM!	GRM7
Neutrophil Extracellular Trap Signaling Pathway	6,29E-01	3,09E-03	#NUM!	MT-ATP6
Cachexia Signaling Pathway	6,22E-01	3,03E-03	#NUM!	LIF
Hepatic Fibrosis Signaling Pathway	5,54E-01	2,53E-03	#NUM!	MMP1
BBSome Signaling Pathway	5,11E-01	2,25E-03	#NUM!	GRM7
Lung Ionic Balance Signaling Pathway	4,98E-01	2,17E-03	#NUM!	GRM7
Axonal Guidance Signaling	4,95E-01	2,15E-03	#NUM!	MMP1
Cardiac Hypertrophy Signaling (Enhanced)	4,65E-01	1,98E-03	#NUM!	LIF
Breast Cancer Regulation by Stathmin1	4,47E-01	1,88E-03	#NUM!	GRM7
CREB Signaling in Neurons	4,34E-01	1,81E-03	#NUM!	GRM7
FAK Signaling	4,1E-01	1,69E-03	#NUM!	GRM7
Phagosome Formation	4,04E-01	1,66E-03	#NUM!	GRM7
Cellular Effects of Sildenafil (Viagra)	3,94E-01	1,61E-03	#NUM!	GRM7
G-Protein Coupled Receptor Signaling	3,8E-01	1,55E-03	#NUM!	GRM7

## Sheet: cluster 1
Ingenuity Canonical Pathways	-log(p-value)	Ratio	z-score	Molecules
rRNA processing	1,41E01	0.4	-2,449	MT-ATP6,MT-ATP8,MT-CO3,MT-ND1,MT-ND2,MT-ND3
tRNA processing in the mitochondrion	1,37E01	3,53E-01	-2,449	MT-ATP6,MT-ATP8,MT-CO3,MT-ND1,MT-ND2,MT-ND3
Mitochondrial RNA degradation	1,28E01	2,61E-01	-2,449	MT-ATP6,MT-ATP8,MT-CO3,MT-ND1,MT-ND2,MT-ND3
Oxidative Phosphorylation	7,28E00	5,95E-02	-2,236	MT-ATP6,MT-CO3,MT-ND1,MT-ND2,MT-ND3
Hematoma Resolution Signaling Pathway	6,63E00	2,69E-02	0,000	CXCL8,IL11,LIF,MT-ND1,MT-ND2,MT-ND3
Parkinson's Signaling Pathway	6,25E00	2,32E-02	0,000	CXCL8,IL11,LIF,MT-ND1,MT-ND2,MT-ND3
Macrophage Classical Activation Signaling Pathway	6,21E00	3,65E-02	-1,342	CXCL8,IL11,IL23A,LIF,NFKBIA
Glucocorticoid Receptor Signaling	6,14E00	1,57E-02	#NUM!	CXCL8,MT-ATP6,MT-ND1,MT-ND2,MT-ND3,NFKBIA,VCAM1
Pathogen Induced Cytokine Storm Signaling Pathway	6,12E00	2,21E-02	-2,236	CCL8,CXCL6,CXCL8,IL11,IL23A,LIF
NOD1/2 Signaling Pathway	6,04E00	3,38E-02	-0,447	CXCL8,IL11,LIF,NFKBIA,TNFAIP3
Respiratory electron transport	5,78E00	5,63E-02	-2,000	MT-CO3,MT-ND1,MT-ND2,MT-ND3
IL-17A Signaling in Fibroblasts	5,73E00	5,48E-02	-2,000	CCL8,IL23A,NFKBIA,VCAM1
Airway Pathology in Chronic Obstructive Pulmonary Disease	5,31E00	4,3E-02	#NUM!	CXCL8,IL11,IL23A,LIF
Interleukin-4 and Interleukin-13 signaling	5,1E00	3,81E-02	-1,000	CXCL8,IL23A,LIF,VCAM1
CGAS-STING Signaling Pathway	5,08E00	3,77E-02	-1,000	CXCL8,IL11,LIF,NFKBIA
Hematopoiesis from Pluripotent Stem Cells	4,96E00	8,57E-02	#NUM!	CXCL8,IL11,LIF
Sirtuin Signaling Pathway	4,86E00	1,94E-02	#NUM!	CXCL8,MT-ATP6,MT-ND1,MT-ND2,MT-ND3
Role of IL-17F in Allergic Inflammatory Airway Diseases	4,82E00	7,69E-02	#NUM!	CXCL6,CXCL8,IL11
Granulocyte Adhesion and Diapedesis	4,61E00	2,88E-02	#NUM!	CCL8,CXCL6,CXCL8,VCAM1
Mitochondrial Dysfunction	4,56E00	1,68E-02	2,236	MT-ATP6,MT-CO3,MT-ND1,MT-ND2,MT-ND3
HMGB1 Signaling	4,52E00	2,72E-02	-2,000	CXCL8,IL11,LIF,VCAM1
Role of IL-17A in Arthritis	4,47E00	5,88E-02	#NUM!	CXCL6,CXCL8,NFKBIA
Erythropoietin Signaling Pathway	4,42E00	2,56E-02	2,000	CXCL8,IL11,LIF,NFKBIA
Agranulocyte Adhesion and Diapedesis	4,4E00	2,53E-02	#NUM!	CCL8,CXCL6,CXCL8,VCAM1
Neutrophil Extracellular Trap Signaling Pathway	4,39E00	1,54E-02	-2,236	CXCL8,MT-ATP6,MT-ND1,MT-ND2,MT-ND3
Complex I biogenesis	4,3E00	5,17E-02	#NUM!	MT-ND1,MT-ND2,MT-ND3
Granzyme A Signaling	4,21E00	4,84E-02	#NUM!	MT-ND1,MT-ND2,MT-ND3
Role of IL-17A in Psoriasis	4,17E00	0.2	#NUM!	CXCL6,CXCL8
Multiple Sclerosis Signaling Pathway	4,17E00	2,21E-02	-2,000	CXCL8,IL11,IL23A,LIF
Hepatic Cholestasis	4,08E00	2,09E-02	-2,000	CXCL8,IL11,LIF,NFKBIA
Glycation Signaling Pathway	3,92E00	1,9E-02	-2,000	CXCL8,IL11,LIF,VCAM1
Wound Healing Signaling Pathway	3,82E00	1,8E-02	-1,000	CXCL8,IL11,LIF,NFKBIA
Mitochondrial protein degradation	3,77E00	3,45E-02	#NUM!	MT-ATP6,MT-ND1,MT-ND2
Formation of ATP by chemiosmotic coupling	3,75E00	1,25E-01	#NUM!	MT-ATP6,MT-ATP8
Irritable Bowel Syndrome Signaling Pathway	3,72E00	1,69E-02	-2,000	CXCL8,IL11,IL23A,LIF
Sleep REM Signaling Pathway	3,67E00	3,19E-02	#NUM!	CXCL8,IL11,LIF
Interleukin-6 family signaling	3,47E00	9,09E-02	#NUM!	IL11,LIF
Atherosclerosis Signaling	3,46E00	2,7E-02	#NUM!	CXCL8,F3,VCAM1
Airway Inflammation in Asthma	3,35E00	0.08	#NUM!	CXCL8,IL23A
Role of Pattern Recognition Receptors in Recognition of Bacteria and Viruses	3,28E00	2,34E-02	#NUM!	CXCL8,IL11,LIF
Cristae formation	3,22E00	6,9E-02	#NUM!	MT-ATP6,MT-ATP8
TNFR2 Signaling	3,22E00	6,9E-02	#NUM!	NFKBIA,TNFAIP3
IL-33 Signaling Pathway	3,1E00	2,03E-02	#NUM!	CXCL8,NFKBIA,VCAM1
IL-17 Signaling	3,09E00	2,01E-02	#NUM!	CXCL8,IL11,LIF
FXR/RXR Activation	3,07E00	1,99E-02	#NUM!	CXCL8,IL11,LIF
Interleukin-10 signaling	3,04E00	5,56E-02	#NUM!	CXCL8,LIF
Role of Cytokines in Mediating Communication between Immune Cells	3,04E00	5,56E-02	#NUM!	CXCL8,IL23A
Estrogen Receptor Signaling	2,94E00	1,06E-02	#NUM!	MT-ATP6,MT-ND1,MT-ND2,MT-ND3
Adrenergic Receptor Signaling Pathway (Enhanced)	2,88E00	1,7E-02	#NUM!	CXCL8,IL11,LIF
CDX Gastrointestinal Cancer Signaling Pathway	2,86E00	1,68E-02	#NUM!	CXCL8,IL11,LIF
IL-23 Signaling Pathway	2,82E00	4,35E-02	#NUM!	IL23A,NFKBIA
TNFR1 Signaling	2,79E00	4,17E-02	#NUM!	NFKBIA,TNFAIP3
IL-8 Signaling	2,76E00	1,55E-02	#NUM!	CXCL8,NFKBIA,VCAM1
Lymphotoxin β Receptor Signaling	2,73E00	3,92E-02	#NUM!	NFKBIA,VCAM1
NAFLD Signaling Pathway	2,69E00	1,46E-02	#NUM!	CXCL8,IL11,LIF
NFKBIE Signaling Pathway	2,64E00	3,51E-02	#NUM!	CXCL8,NFKBIA
Role of Osteoblasts in Rheumatoid Arthritis Signaling Pathway	2,64E00	1,4E-02	#NUM!	CXCL8,IL11,LIF
Cyclophilin Signaling Pathway	2,59E00	1,35E-02	#NUM!	CXCL8,NFKBIA,VCAM1
IL-17A Signaling in Airway Cells	2,58E00	3,28E-02	#NUM!	CXCL6,NFKBIA
DDX58/IFIH1-mediated induction of interferon-alpha/beta	2,53E00	3,08E-02	#NUM!	NFKBIA,TNFAIP3
CD40 Signaling	2,53E00	3,08E-02	#NUM!	NFKBIA,TNFAIP3
Systemic Lupus Erythematosus in B Cell Signaling Pathway	2,51E00	1,27E-02	#NUM!	CXCL8,IL11,LIF
Role of MAPK Signaling in Inhibiting the Pathogenesis of Influenza	2,49E00	2,94E-02	#NUM!	CXCL8,NFKBIA
Role of JAK family kinases in IL-6-type Cytokine Signaling	2,44E00	2,78E-02	#NUM!	IL11,LIF
Toll-like Receptor Signaling	2,42E00	2,7E-02	#NUM!	NFKBIA,TNFAIP3
Autism Signaling Pathway	2,32E00	1,08E-02	#NUM!	CXCL8,IL11,LIF
NFE2L2 regulating inflammation associated genes	2,3E00	2,5E-01	#NUM!	CXCL8
Role of Macrophages, Fibroblasts and Endothelial Cells in Rheumatoid Arthritis	2,26E00	1,03E-02	#NUM!	CXCL8,NFKBIA,VCAM1
Cachexia Signaling Pathway	2,11E00	9,09E-03	#NUM!	CXCL8,IL11,LIF
Erythrocytes take up oxygen and release carbon dioxide	2,06E00	1,43E-01	#NUM!	CA2
IL-6 Signaling	1,99E00	1,63E-02	#NUM!	CXCL8,NFKBIA
RAR Activation	1,93E00	7,83E-03	#NUM!	CXCL8,IL11,LIF
Hepatic Fibrosis Signaling Pathway	1,9E00	7,59E-03	#NUM!	CXCL8,NFKBIA,VCAM1
Relaxin Signaling	1,89E00	1,44E-02	#NUM!	GUCY1A2,NFKBIA
Erythrocytes take up carbon dioxide and release oxygen	1,86E00	9,09E-02	#NUM!	CA2
Reversible hydration of carbon dioxide	1,82E00	8,33E-02	#NUM!	CA2
Dendritic Cell Maturation	1,81E00	1,31E-02	#NUM!	IL23A,NFKBIA
SUMOylation of immune response proteins	1,79E00	7,69E-02	#NUM!	NFKBIA
Coronavirus Pathogenesis Pathway	1,71E00	1,16E-02	#NUM!	CXCL8,NFKBIA
Extrinsic Prothrombin Activation Pathway	1,7E00	6,25E-02	#NUM!	F3
NF-κB Signaling	1,7E00	1,14E-02	#NUM!	NFKBIA,TNFAIP3
Hepatic Fibrosis / Hepatic Stellate Cell Activation	1,69E00	1,13E-02	#NUM!	CXCL8,VCAM1
Activin Inhibin Signaling Pathway	1,65E00	1,08E-02	#NUM!	IL11,NFKBIA
Role of Tissue Factor in Cancer	1,63E00	1,05E-02	#NUM!	CXCL8,F3
Cardiac Hypertrophy Signaling (Enhanced)	1,61E00	5,94E-03	#NUM!	CXCL8,IL11,LIF
Interleukin-12 family signaling	1,6E00	0.05	#NUM!	IL23A
G alpha (i) signalling events	1,59E00	9,95E-03	#NUM!	CXCL6,CXCL8
IL-17A Signaling in Gastric Cells	1,54E00	4,35E-02	#NUM!	CXCL8
HER-2 Signaling in Breast Cancer	1,54E00	9,43E-03	#NUM!	MT-CO3,NFKBIA
Role of NFAT in Cardiac Hypertrophy	1,53E00	9,35E-03	#NUM!	IL11,LIF
Role of Osteoblasts, Osteoclasts and Chondrocytes in Rheumatoid Arthritis	1,53E00	9,3E-03	#NUM!	IL11,NFKBIA
ATF4 activates genes in response to endoplasmic reticulum stress	1,49E00	3,85E-02	#NUM!	CXCL8
Oxytocin in Spinal Neurons Signaling Pathway	1,45E00	3,45E-02	#NUM!	GUCY1A2
Deubiquitination	1,43E00	8,23E-03	#NUM!	NFKBIA,TNFAIP3
Role of RIG1-like Receptors in Antiviral Innate Immunity	1,43E00	3,33E-02	#NUM!	NFKBIA
Inhibition of Angiogenesis by TSP1	1,4E00	3,12E-02	#NUM!	GUCY1A2
MIF-mediated Glucocorticoid Regulation	1,4E00	3,12E-02	#NUM!	NFKBIA
Coagulation System	1,39E00	3,03E-02	#NUM!	F3
Oxytocin Signaling Pathway	1,39E00	7,78E-03	#NUM!	CXCL8,GUCY1A2
4-1BB Signaling in T Lymphocytes	1,38E00	2,94E-02	#NUM!	NFKBIA
TWEAK Signaling	1,38E00	2,94E-02	#NUM!	NFKBIA
Neuroinflammation Signaling Pathway	1,37E00	7,63E-03	#NUM!	CXCL8,VCAM1
Formation of Fibrin Clot (Clotting Cascade)	1,35E00	2,78E-02	#NUM!	F3
NGF-stimulated transcription	1,35E00	2,78E-02	#NUM!	F3
Complex IV assembly	1,32E00	2,56E-02	#NUM!	MT-CO3
MIF Regulation of Innate Immunity	1,31E00	2,5E-02	#NUM!	NFKBIA
OX40 Signaling Pathway	1,31E00	2,5E-02	#NUM!	NFKBIA
Class A/1 (Rhodopsin-like receptors)	1,31E00	7,02E-03	#NUM!	CXCL6,CXCL8
Smooth Muscle Contraction	1,3E00	2,44E-02	#NUM!	GUCY1A2
S100 Family Signaling Pathway	1,29E00	4,44E-03	#NUM!	CXCL8,IL23A,VCAM1
TAK1-dependent IKK and NF-kappa-B activation	1,29E00	2,38E-02	#NUM!	NFKBIA
April Mediated Signaling	1,29E00	2,38E-02	#NUM!	NFKBIA
B Cell Activating Factor Signaling	1,28E00	2,33E-02	#NUM!	NFKBIA
Role of PI3K/AKT Signaling in the Pathogenesis of Influenza	1,25E00	2,17E-02	#NUM!	NFKBIA
iNOS Signaling	1,25E00	2,17E-02	#NUM!	NFKBIA
Phototransduction Pathway	1,25E00	2,17E-02	#NUM!	GUCY1A2
Activation of IRF by Cytosolic Pattern Recognition Receptors	1,23E00	2,08E-02	#NUM!	NFKBIA
FAT10 Cancer Signaling Pathway	1,22E00	2,04E-02	#NUM!	NFKBIA
Cytoprotection by HMOX1	1,21E00	1,96E-02	#NUM!	MT-CO3
NLR signaling pathways	1,18E00	1,85E-02	#NUM!	TNFAIP3
TNF signaling	1,18E00	1,85E-02	#NUM!	TNFAIP3
CD27 Signaling in Lymphocytes	1,18E00	1,85E-02	#NUM!	NFKBIA
Role of Hypercytokinemia/hyperchemokinemia in the Pathogenesis of Influenza	1,16E00	1,75E-02	#NUM!	CXCL8
Cytosolic sensors of pathogen-associated DNA	1,15E00	1,72E-02	#NUM!	NFKBIA
Senescence-Associated Secretory Phenotype (SASP)	1,14E00	1,69E-02	#NUM!	CXCL8
Induction of Apoptosis by HIV1	1,13E00	1,64E-02	#NUM!	NFKBIA
Antiproliferative Role of Somatostatin Receptor 2	1,11E00	1,56E-02	#NUM!	GUCY1A2
TREM1 Signaling	1,1E00	1,54E-02	#NUM!	CXCL8
Communication between Innate and Adaptive Immune Cells	1,09E00	1,47E-02	#NUM!	CXCL8
ERK5 Signaling	1,08E00	1,45E-02	#NUM!	LIF
Interferon gamma signaling	1,07E00	1,43E-02	#NUM!	VCAM1
Hypoxia Signaling in the Cardiovascular System	1,07E00	1,41E-02	#NUM!	NFKBIA
NAP1L1 Transcription Regulation Signaling Pathway	1,06E00	1,39E-02	#NUM!	NFKBIA
NF-κB Activation by Viruses	1,05E00	1,35E-02	#NUM!	NFKBIA
Angiopoietin Signaling	1,05E00	1,35E-02	#NUM!	NFKBIA
Thyroid Cancer Signaling	1,05E00	1,35E-02	#NUM!	CXCL8
BEX2 Signaling Pathway	1,04E00	1,33E-02	#NUM!	NFKBIA
TP53 Regulates Metabolic Genes	1,04E00	1,32E-02	#NUM!	MT-CO3
IL-15 Signaling	1,03E00	1,28E-02	#NUM!	CXCL8
Immunoregulatory interactions between a Lymphoid and a non-Lymphoid cell	1,02E00	1,25E-02	#NUM!	VCAM1
Platelet homeostasis	1,02E00	1,25E-02	#NUM!	GUCY1A2
Th17 Activation Pathway	1,01E00	1,23E-02	#NUM!	IL23A
ABRA Signaling Pathway	1,01E00	1,22E-02	#NUM!	LIF
Integrin cell surface interactions	1,01E00	1,22E-02	#NUM!	VCAM1
Altered T Cell and B Cell Signaling in Rheumatoid Arthritis	1,01E00	1,22E-02	#NUM!	IL23A
LPS-stimulated MAPK Signaling	1	1,2E-02	#NUM!	NFKBIA
PEDF Signaling	1	1,2E-02	#NUM!	NFKBIA
Serotonin Receptor Signaling	9,89E-01	4,6E-03	#NUM!	CXCL8,NFKBIA
RANK Signaling in Osteoclasts	9,78E-01	1,14E-02	#NUM!	NFKBIA
Death Receptor Signaling	9,78E-01	1,14E-02	#NUM!	NFKBIA
IL-1 Signaling	9,69E-01	1,11E-02	#NUM!	NFKBIA
Small Cell Lung Cancer Signaling	9,6E-01	1,09E-02	#NUM!	NFKBIA
ATM Signaling	9,43E-01	1,04E-02	#NUM!	NFKBIA
Type I Diabetes Mellitus Signaling	9,43E-01	1,04E-02	#NUM!	NFKBIA
Regulation of IL-2 Expression in Activated and Anergic T Lymphocytes	9,43E-01	1,04E-02	#NUM!	NFKBIA
Role of MAPK Signaling in Promoting the Pathogenesis of Influenza	9,38E-01	1,03E-02	#NUM!	NFKBIA
Apoptosis Signaling	9,34E-01	1,02E-02	#NUM!	NFKBIA
Sumoylation Pathway	9,34E-01	1,02E-02	#NUM!	NFKBIA
PPAR Signaling	9,26E-01	0.01	#NUM!	NFKBIA
Mouse Embryonic Stem Cell Pluripotency	9,22E-01	9,9E-03	#NUM!	LIF
IL-13 Signaling Pathway	9,18E-01	9,8E-03	#NUM!	CXCL6
ICOS-ICOSL Signaling in T Helper Cells	9,18E-01	9,8E-03	#NUM!	NFKBIA
Antioxidant Action of Vitamin C	9,18E-01	9,8E-03	#NUM!	NFKBIA
TCR signaling	9,06E-01	9,52E-03	#NUM!	NFKBIA
Prostate Cancer Signaling	8,95E-01	9,26E-03	#NUM!	NFKBIA
Signaling by the B Cell Receptor (BCR)	8,91E-01	9,17E-03	#NUM!	NFKBIA
CD28 Signaling in T Helper Cells	8,87E-01	9,09E-03	#NUM!	NFKBIA
Bladder Cancer Signaling	8,8E-01	8,93E-03	#NUM!	CXCL8
Nitric Oxide Signaling in the Cardiovascular System	8,8E-01	8,93E-03	#NUM!	GUCY1A2
Role of PKR in Interferon Induction and Antiviral Response	8,62E-01	8,55E-03	#NUM!	NFKBIA
fMLP Signaling in Neutrophils	8,62E-01	8,55E-03	#NUM!	NFKBIA
Role of NANOG in Mammalian Embryonic Stem Cell Pluripotency	8,55E-01	8,4E-03	#NUM!	LIF
Response to elevated platelet cytosolic Ca2+	8,42E-01	8,13E-03	#NUM!	CLEC3B
Interleukin-1 family signaling	8,39E-01	8,06E-03	#NUM!	NFKBIA
DHCR24 Signaling Pathway	8,35E-01	0.008	#NUM!	VCAM1
C-type lectin receptors (CLRs)	8,32E-01	7,94E-03	#NUM!	NFKBIA
IL-10 Signaling	8,26E-01	7,81E-03	#NUM!	NFKBIA
Role of Chondrocytes in Rheumatoid Arthritis Signaling Pathway	8,2E-01	7,69E-03	#NUM!	CXCL8
Gα12/13 Signaling	8,2E-01	7,69E-03	#NUM!	NFKBIA
MSP-RON Signaling in Cancer Cells Pathway	8,17E-01	7,63E-03	#NUM!	NFKBIA
Fc epsilon receptor (FCERI) signaling	8,14E-01	7,58E-03	#NUM!	NFKBIA
White Adipose Tissue Browning Pathway	8,14E-01	7,58E-03	#NUM!	GUCY1A2
Apelin Endothelial Signaling Pathway	8,11E-01	7,52E-03	#NUM!	VCAM1
PI3K Signaling in B Lymphocytes	8,02E-01	7,35E-03	#NUM!	NFKBIA
Semaphorin Neuronal Repulsive Signaling Pathway	7,87E-01	7,09E-03	#NUM!	GUCY1A2
Corticotropin Releasing Hormone Signaling	7,84E-01	7,04E-03	#NUM!	GUCY1A2
eNOS Signaling	7,79E-01	6,94E-03	#NUM!	GUCY1A2
HOTAIR Regulatory Pathway	7,76E-01	6,9E-03	#NUM!	NFKBIA
Type II Diabetes Mellitus Signaling	7,73E-01	6,85E-03	#NUM!	NFKBIA
Macrophage Alternative Activation Signaling Pathway	7,71E-01	6,8E-03	#NUM!	NFKBIA
PKCθ Signaling in T Lymphocytes	7,65E-01	6,71E-03	#NUM!	NFKBIA
p75 NTR receptor-mediated signalling	7,63E-01	6,67E-03	#NUM!	NFKBIA
Gαq Signaling	7,42E-01	6,33E-03	#NUM!	NFKBIA
Transcriptional Regulatory Network in Embryonic Stem Cells	7,4E-01	6,29E-03	#NUM!	LIF
Cellular Effects of Sildenafil (Viagra)	7,39E-01	3,23E-03	#NUM!	GUCY1A2,NFKBIA
Tumor Microenvironment Pathway	7,2E-01	5,99E-03	#NUM!	CXCL8
Acute Phase Response Signaling	7,18E-01	5,95E-03	#NUM!	NFKBIA
Role of NFAT in Regulation of the Immune Response	7,11E-01	5,85E-03	#NUM!	NFKBIA
T Cell Receptor Signaling	7,11E-01	5,85E-03	#NUM!	NFKBIA
PPARα/RXRα Activation	7,02E-01	5,71E-03	#NUM!	NFKBIA
B Cell Receptor Signaling	7,02E-01	5,71E-03	#NUM!	NFKBIA
Endothelin-1 Signaling	6,95E-01	5,62E-03	#NUM!	GUCY1A2
Production of Nitric Oxide and Reactive Oxygen Species in Macrophages	6,95E-01	5,62E-03	#NUM!	NFKBIA
Dopamine-DARPP32 Feedback in cAMP Signaling	6,93E-01	5,59E-03	#NUM!	GUCY1A2
Leukocyte Extravasation Signaling	6,89E-01	5,52E-03	#NUM!	VCAM1
Synaptic Long Term Depression	6,89E-01	5,52E-03	#NUM!	GUCY1A2
Adrenomedullin signaling pathway	6,8E-01	5,41E-03	#NUM!	GUCY1A2
IL-12 Signaling and Production in Macrophages	6,76E-01	5,35E-03	#NUM!	IL23A
PI3K/AKT Signaling	6,76E-01	5,35E-03	#NUM!	NFKBIA
Pulmonary Healing Signaling Pathway	6,74E-01	5,32E-03	#NUM!	NFKBIA
Human Embryonic Stem Cell Pluripotency	6,7E-01	5,26E-03	#NUM!	LIF
ID1 Signaling Pathway	6,68E-01	5,24E-03	#NUM!	LIF
Systemic Lupus Erythematosus in T Cell Signaling Pathway	6,56E-01	5,08E-03	#NUM!	IL23A
Neurovascular Coupling Signaling Pathway	6,45E-01	4,93E-03	#NUM!	GUCY1A2
Osteoarthritis Pathway	6,21E-01	4,63E-03	#NUM!	CXCL8
Chaperone Mediated Autophagy Signaling Pathway	6,17E-01	4,59E-03	#NUM!	NFKBIA
Sertoli Cell-Germ Cell Junction Signaling Pathway (Enhanced)	6,09E-01	4,48E-03	#NUM!	GUCY1A2
Pancreatic Secretion Signaling Pathway	6,02E-01	4,41E-03	#NUM!	CA2
Sperm Motility	5,92E-01	4,29E-03	#NUM!	GUCY1A2
Circadian Rhythm Signaling	5,72E-01	4,07E-03	#NUM!	GUCY1A2
Opioid Signaling Pathway	5,42E-01	3,75E-03	#NUM!	NFKBIA
Senescence Pathway	5,27E-01	3,6E-03	#NUM!	CXCL8
Role of Osteoclasts in Rheumatoid Arthritis Signaling Pathway	5,25E-01	3,58E-03	#NUM!	NFKBIA
Gap Junction Signaling	5,04E-01	3,38E-03	#NUM!	GUCY1A2
Pulmonary Fibrosis Idiopathic Signaling Pathway	4,87E-01	3,23E-03	#NUM!	IL11
Protein Kinase A Signaling	4,22E-01	2,67E-03	#NUM!	NFKBIA
Neutrophil degranulation	3,88E-01	2,42E-03	#NUM!	SERPINB10
Lung Ionic Balance Signaling Pathway	3,52E-01	2,17E-03	#NUM!	CXCL8
G-Protein Coupled Receptor Signaling	2,48E-01	1,55E-03	#NUM!	NFKBIA
Molecular Mechanisms of Cancer	1,97E-01	1,28E-03	#NUM!	NFKBIA

## Sheet: cluster 2
Ingenuity Canonical Pathways	-log(p-value)	Ratio	z-score	Molecules
Interferon alpha/beta signaling	5,75E00	8,16E-02	2,000	IRF7,MX1,MX2,XAF1
Cell junction organization	4,75E00	4,6E-02	2,000	CDH1,CDH3,CLDN4,CLDN7
Epithelial-Mesenchymal Transition (EMT) during gastrulation	4,17E00	2,86E-01	#NUM!	CDH1,CLDN7
Sertoli Cell-Sertoli Cell Junction Signaling	3,12E00	1,74E-02	2,000	CDH1,CDH3,CLDN4,CLDN7
Role of RIG1-like Receptors in Antiviral Innate Immunity	2,87E00	6,67E-02	#NUM!	IFIH1,IRF7
Granulocyte Adhesion and Diapedesis	2,69E00	2,16E-02	#NUM!	CLDN4,CLDN7,MMP13
Agranulocyte Adhesion and Diapedesis	2,54E00	1,9E-02	#NUM!	CLDN4,CLDN7,MMP13
Sheddase Signaling Pathway	2,47E00	1,8E-02	#NUM!	CDH1,ITGB6,MMP13
Activation of IRF by Cytosolic Pattern Recognition Receptors	2,46E00	4,17E-02	#NUM!	IFIH1,IRF7
Apoptotic execution phase	2,43E00	0.04	#NUM!	CDH1,DSP
Leukocyte Extravasation Signaling	2,37E00	1,66E-02	#NUM!	CLDN4,CLDN7,MMP13
ILK Signaling	2,33E00	1,6E-02	#NUM!	CDH1,DSP,ITGB6
Role of Hypercytokinemia/hyperchemokinemia in the Pathogenesis of Influenza	2,32E00	3,51E-02	#NUM!	IRF7,MX1
RHOGDI Signaling	2,23E00	1,48E-02	#NUM!	CDH1,CDH3,ITGB6
DDX58/IFIH1-mediated induction of interferon-alpha/beta	2,21E00	3,08E-02	#NUM!	IFIH1,IRF7
Nuclear Cytoskeleton Signaling Pathway	2,2E00	1,44E-02	#NUM!	CDH1,CDH3,ITGB6
ISG15 antiviral mechanism	2,13E00	2,82E-02	#NUM!	MX1,MX2
Sertoli Cell-Germ Cell Junction Signaling Pathway (Enhanced)	2,12E00	1,35E-02	#NUM!	CDH1,CLDN4,CLDN7
Degradation of the extracellular matrix	2,06E00	2,6E-02	#NUM!	CDH1,MMP13
Integrin cell surface interactions	2,01E00	2,44E-02	#NUM!	CDH1,ITGB6
ISGylation Signaling Pathway	2	2,41E-02	#NUM!	IFIH1,IRF7
Signaling by Rho Family GTPases	1,97E00	1,19E-02	#NUM!	CDH1,CDH3,ITGB6
Erythrocytes take up oxygen and release carbon dioxide	1,9E00	1,43E-01	#NUM!	CA4
Pathogen Induced Cytokine Storm Signaling Pathway	1,89E00	1,1E-02	#NUM!	CDH1,IFIH1,IRF7
Role of Osteoclasts in Rheumatoid Arthritis Signaling Pathway	1,86E00	1,08E-02	#NUM!	ACP5,CDH1,MMP13
Bladder Cancer Signaling	1,75E00	1,79E-02	#NUM!	CDH1,MMP13
NAD Phosphorylation and Dephosphorylation	1,74E00	0.1	#NUM!	ACP5
Pulmonary Fibrosis Idiopathic Signaling Pathway	1,73E00	9,68E-03	#NUM!	CDH1,ITGB6,MMP13
Erythrocytes take up carbon dioxide and release oxygen	1,7E00	9,09E-02	#NUM!	CA4
Reversible hydration of carbon dioxide	1,66E00	8,33E-02	#NUM!	CA4
Role of Pattern Recognition Receptors in Recognition of Bacteria and Viruses	1,65E00	1,56E-02	#NUM!	IFIH1,IRF7
Gα12/13 Signaling	1,63E00	1,54E-02	#NUM!	CDH1,CDH3
Formation of definitive endoderm	1,6E00	7,14E-02	#NUM!	CDH1
rRNA processing	1,57E00	6,67E-02	#NUM!	MT-ATP8
HOTAIR Regulatory Pathway	1,54E00	1,38E-02	#NUM!	CDH1,MMP13
Formation of ATP by chemiosmotic coupling	1,54E00	6,25E-02	#NUM!	MT-ATP8
tRNA processing in the mitochondrion	1,51E00	5,88E-02	#NUM!	MT-ATP8
Ribonucleotide Reductase Signaling Pathway	1,51E00	1,32E-02	#NUM!	CDH1,CDH3
WNT/β-catenin Signaling	1,44E00	1,21E-02	#NUM!	CDH1,CDH3
Tight Junction Signaling	1,43E00	1,2E-02	#NUM!	CLDN4,CLDN7
NAD Salvage Pathway II	1,42E00	4,76E-02	#NUM!	ACP5
Mitochondrial RNA degradation	1,39E00	4,35E-02	#NUM!	MT-ATP8
Activation of Matrix Metalloproteinases	1,37E00	4,17E-02	#NUM!	MMP13
RHO GTPases activate IQGAPs	1,35E00	0.04	#NUM!	CDH1
Pulmonary Healing Signaling Pathway	1,34E00	1,06E-02	#NUM!	CDH1,MMP13
Interferon Signaling	1,32E00	3,7E-02	#NUM!	MX1
Cristae formation	1,29E00	3,45E-02	#NUM!	MT-ATP8
MyD88 dependent cascade initiated on endosome	1,27E00	3,33E-02	#NUM!	IRF7
Toll Like Receptor 3 (TLR3) Cascade	1,26E00	3,23E-02	#NUM!	IRF7
Role of Osteoblasts, Osteoclasts and Chondrocytes in Rheumatoid Arthritis	1,24E00	9,3E-03	#NUM!	ACP5,MMP13
Osteoarthritis Pathway	1,23E00	9,26E-03	#NUM!	ITGB6,MMP13
MyD88-independent TLR4 cascade	1,2E00	2,78E-02	#NUM!	IRF7
Inhibition of Matrix Metalloproteases	1,2E00	2,78E-02	#NUM!	MMP13
Irritable Bowel Syndrome Signaling Pathway	1,16E00	8,47E-03	#NUM!	CDH1,MMP13
Role of IL-17F in Allergic Inflammatory Airway Diseases	1,16E00	2,56E-02	#NUM!	MMP13
Systemic Lupus Erythematosus in B Cell Signaling Pathway	1,16E00	8,44E-03	#NUM!	IFIH1,IRF7
Oncostatin M Signaling	1,15E00	2,5E-02	#NUM!	MMP13
Elastic fibre formation	1,12E00	2,33E-02	#NUM!	ITGB6
Colorectal Cancer Metastasis Signaling	1,11E00	7,91E-03	#NUM!	CDH1,MMP13
Melanoma Signaling	1,08E00	2,08E-02	#NUM!	CDH1
Transcriptional and post-translational regulation of MITF-M expression and activity	1,07E00	2,04E-02	#NUM!	CDH1
Transcriptional regulation by RUNX2	1,06E00	0.02	#NUM!	MMP13
Role of IL-17A in Arthritis	1,05E00	1,96E-02	#NUM!	MMP13
Signaling by TGF-beta Receptor Complex	1,04E00	1,92E-02	#NUM!	ITGB6
Cytosolic sensors of pathogen-associated DNA	9,97E-01	1,72E-02	#NUM!	IRF7
Remodeling of Epithelial Adherens Junctions	9,97E-01	1,72E-02	#NUM!	CDH1
Collagen degradation	9,9E-01	1,69E-02	#NUM!	MMP13
Assembly of collagen fibrils and other multimeric structures	9,9E-01	1,69E-02	#NUM!	MMP13
Endometrial Cancer Signaling	9,9E-01	1,69E-02	#NUM!	CDH1
Synaptogenesis Signaling Pathway	9,84E-01	6,64E-03	#NUM!	CDH1,CDH3
Myelination Signaling Pathway	9,58E-01	6,41E-03	#NUM!	ITGB6,XAF1
Caveolar-mediated Endocytosis Signaling	9,38E-01	1,49E-02	#NUM!	ITGB6
Interferon gamma signaling	9,2E-01	1,43E-02	#NUM!	IRF7
Macropinocytosis Signaling	9,03E-01	1,37E-02	#NUM!	ITGB6
Metabolism of water-soluble vitamins and cofactors	8,98E-01	1,35E-02	#NUM!	ACP5
Thyroid Cancer Signaling	8,98E-01	1,35E-02	#NUM!	CDH1
BEX2 Signaling Pathway	8,92E-01	1,33E-02	#NUM!	ITGB6
Immunoregulatory interactions between a Lymphoid and a non-Lymphoid cell	8,66E-01	1,25E-02	#NUM!	CDH1
Keratinization	8,56E-01	1,22E-02	#NUM!	DSP
Regulation of the Epithelial Mesenchymal Transition in Development Pathway	8,51E-01	1,2E-02	#NUM!	CDH1
Regulation of Cellular Mechanics by Calpain Protease	8,46E-01	1,19E-02	#NUM!	ITGB6
Actin Nucleation by ARP-WASP Complex	8,42E-01	1,18E-02	#NUM!	ITGB6
TGF-β Signaling	8,01E-01	1,06E-02	#NUM!	IRF7
Hepatic Fibrosis Signaling Pathway	7,92E-01	5,06E-03	#NUM!	ITGB6,MMP13
Sumoylation Pathway	7,85E-01	1,02E-02	#NUM!	CDH1
O-linked glycosylation	7,77E-01	0.01	#NUM!	ADAMTSL3
Molecular Mechanisms of Cancer	7,71E-01	3,83E-03	#NUM!	CDH1,ITGB6,MMP13
IL-13 Signaling Pathway	7,69E-01	9,8E-03	#NUM!	AGR2
Extracellular matrix organization	7,69E-01	9,8E-03	#NUM!	ITGB6
Paxillin Signaling	7,65E-01	9,71E-03	#NUM!	ITGB6
Neutrophil degranulation	7,62E-01	4,84E-03	#NUM!	CRISP3,DSP
Regulation of Actin-based Motility by Rho	7,61E-01	9,62E-03	#NUM!	ITGB6
Virus Entry via Endocytic Pathways	7,5E-01	9,35E-03	#NUM!	ITGB6
TRIM21 Intracellular Antibody Signaling Pathway	7,46E-01	9,26E-03	#NUM!	IRF7
Neuregulin Signaling	7,35E-01	9,01E-03	#NUM!	ITGB6
Atherosclerosis Signaling	7,35E-01	9,01E-03	#NUM!	MMP13
Cell surface interactions at the vascular wall	7,28E-01	8,85E-03	#NUM!	EPCAM
PAK Signaling	7,28E-01	8,85E-03	#NUM!	ITGB6
Role of PKR in Interferon Induction and Antiviral Response	7,15E-01	8,55E-03	#NUM!	IFIH1
ROBO SLIT Signaling Pathway	7,11E-01	8,47E-03	#NUM!	CDH1
Axonal Guidance Signaling	6,83E-01	4,3E-03	#NUM!	ITGB6,MMP13
HGF Signaling	6,8E-01	7,81E-03	#NUM!	ITGB6
Role of Chondrocytes in Rheumatoid Arthritis Signaling Pathway	6,74E-01	7,69E-03	#NUM!	MMP13
CDC42 Signaling	6,71E-01	7,63E-03	#NUM!	ITGB6
RAC Signaling	6,71E-01	7,63E-03	#NUM!	ITGB6
Ephrin A Signaling	6,68E-01	7,58E-03	#NUM!	CLDN4
Semaphorin Neuronal Repulsive Signaling Pathway	6,43E-01	7,09E-03	#NUM!	ITGB6
Endocannabinoid Cancer Inhibition Pathway	6,4E-01	7,04E-03	#NUM!	CDH1
PTEN Signaling	6,37E-01	6,99E-03	#NUM!	ITGB6
NOD1/2 Signaling Pathway	6,24E-01	6,76E-03	#NUM!	IRF7
IL-17 Signaling	6,22E-01	6,71E-03	#NUM!	MMP13
Epithelial Adherens Junction Signaling	6,16E-01	6,62E-03	#NUM!	CDH1
HEY1 Signaling Pathway	6,14E-01	6,58E-03	#NUM!	MMP13
Hepatitis B Chronic Liver Pathogenesis Signaling Pathway	6,04E-01	6,41E-03	#NUM!	IRF7
G alpha (q) signalling events	5,97E-01	6,29E-03	#NUM!	PMCH
Germ Cell-Sertoli Cell Junction Signaling	5,97E-01	6,29E-03	#NUM!	CDH1
Regulation of eIF4 and p70S6K Signaling	5,9E-01	6,17E-03	#NUM!	ITGB6
Tumor Microenvironment Pathway	5,79E-01	5,99E-03	#NUM!	MMP13
Coronavirus Pathogenesis Pathway	5,68E-01	5,81E-03	#NUM!	IRF7
Hepatic Fibrosis / Hepatic Stellate Cell Activation	5,57E-01	5,65E-03	#NUM!	MMP13
TEC Kinase Signaling	5,53E-01	5,59E-03	#NUM!	ITGB6
D-myo-inositol (1,4,5,6)-Tetrakisphosphate Biosynthesis	5,49E-01	5,52E-03	#NUM!	ACP5
D-myo-inositol (3,4,5,6)-tetrakisphosphate Biosynthesis	5,49E-01	5,52E-03	#NUM!	ACP5
Regulation of the Epithelial Mesenchymal Transition by Growth Factors Pathway	5,43E-01	5,43E-03	#NUM!	CDH1
Activin Inhibin Signaling Pathway	5,41E-01	5,41E-03	#NUM!	CDH1
IL-12 Signaling and Production in Macrophages	5,37E-01	5,35E-03	#NUM!	IFIH1
Regulation of the Epithelial-Mesenchymal Transition Pathway	5,37E-01	5,35E-03	#NUM!	CDH1
PI3K/AKT Signaling	5,37E-01	5,35E-03	#NUM!	ITGB6
Clathrin-mediated Endocytosis Signaling	5,33E-01	5,29E-03	#NUM!	ITGB6
Ephrin Receptor Signaling	5,33E-01	5,29E-03	#NUM!	ITGB6
FAK Signaling	5,33E-01	3,38E-03	#NUM!	CDH1,ITGB6
Role of Tissue Factor in Cancer	5,31E-01	5,26E-03	#NUM!	MMP13
3-phosphoinositide Degradation	5,27E-01	5,21E-03	#NUM!	ACP5
IL-8 Signaling	5,23E-01	5,15E-03	#NUM!	CDH1
HIF1α Signaling	5,21E-01	5,13E-03	#NUM!	MMP13
Integrin Signaling	5,21E-01	5,13E-03	#NUM!	ITGB6
D-myo-inositol-5-phosphate Metabolism	5,18E-01	5,08E-03	#NUM!	ACP5
G alpha (i) signalling events	5,11E-01	4,98E-03	#NUM!	PMCH
ERK/MAPK Signaling	5,09E-01	4,95E-03	#NUM!	ITGB6
3-phosphoinositide Biosynthesis	0.5	4,83E-03	#NUM!	ACP5
HER-2 Signaling in Breast Cancer	4,91E-01	4,72E-03	#NUM!	ITGB6
Role of Osteoblasts in Rheumatoid Arthritis Signaling Pathway	4,88E-01	4,67E-03	#NUM!	MMP13
Chaperone Mediated Autophagy Signaling Pathway	4,81E-01	4,59E-03	#NUM!	MMP13
Actin Cytoskeleton Signaling	4,77E-01	4,52E-03	#NUM!	ITGB6
Hematoma Resolution Signaling Pathway	4,73E-01	4,48E-03	#NUM!	MMP13
Pancreatic Secretion Signaling Pathway	4,67E-01	4,41E-03	#NUM!	CA4
Superpathway of Inositol Phosphate Compounds	4,58E-01	4,29E-03	#NUM!	ACP5
S100 Family Signaling Pathway	4,55E-01	2,96E-03	#NUM!	CDH1,MMP13
Deubiquitination	4,43E-01	4,12E-03	#NUM!	IFIH1
Phospholipase C Signaling	4,23E-01	3,88E-03	#NUM!	ITGB6
Sirtuin Signaling Pathway	4,23E-01	3,88E-03	#NUM!	CDH1
Neuroinflammation Signaling Pathway	4,17E-01	3,82E-03	#NUM!	IRF7
Class A/1 (Rhodopsin-like receptors)	3,89E-01	3,51E-03	#NUM!	PMCH
Role of Macrophages, Fibroblasts and Endothelial Cells in Rheumatoid Arthritis	3,81E-01	3,42E-03	#NUM!	MMP13
Class I MHC mediated antigen processing and presentation	3,13E-01	2,77E-03	#NUM!	HERC6
Estrogen Receptor Signaling	2,98E-01	2,64E-03	#NUM!	MMP13
RAR Activation	2,95E-01	2,61E-03	#NUM!	MMP13
Serotonin Receptor Signaling	2,57E-01	2,3E-03	#NUM!	CDH1
RHO GTPase cycle	2,55E-01	2,28E-03	#NUM!	DSP
Glucocorticoid Receptor Signaling	2,51E-01	2,25E-03	#NUM!	MMP13
Cardiac Hypertrophy Signaling (Enhanced)	2,16E-01	1,98E-03	#NUM!	ITGB6
Phagosome Formation	0	1,66E-03	#NUM!	ITGB6

## Sheet: cluster 3
Ingenuity Canonical Pathways	-log(p-value)	Ratio	z-score	Molecules
tRNA processing in the mitochondrion	8,92E00	2,35E-01	-2,000	MT-ATP6,MT-ATP8,MT-CO3,MT-ND6
Mitochondrial RNA degradation	8,35E00	1,74E-01	-2,000	MT-ATP6,MT-ATP8,MT-CO3,MT-ND6
rRNA processing	6,51E00	0.2	#NUM!	MT-ATP6,MT-ATP8,MT-CO3
Formation of ATP by chemiosmotic coupling	4,01E00	1,25E-01	#NUM!	MT-ATP6,MT-ATP8
Cristae formation	3,48E00	6,9E-02	#NUM!	MT-ATP6,MT-ATP8
Interferon alpha/beta signaling	3,02E00	4,08E-02	#NUM!	MX1,OAS2
Role of IL-17A in Arthritis	2,99E00	3,92E-02	#NUM!	CXCL6,MMP1
Wound Healing Signaling Pathway	2,97E00	1,35E-02	#NUM!	CALCA,LIF,MMP1
Hematoma Resolution Signaling Pathway	2,96E00	1,35E-02	#NUM!	LIF,MMP1,MT-ND6
Role of Hypercytokinemia/hyperchemokinemia in the Pathogenesis of Influenza	2,89E00	3,51E-02	#NUM!	MX1,OAS2
Respiratory electron transport	2,7E00	2,82E-02	#NUM!	MT-CO3,MT-ND6
Role of JAK family kinases in IL-6-type Cytokine Signaling	2,69E00	2,78E-02	#NUM!	LIF,MMP1
Mitochondrial Dysfunction	2,6E00	1,01E-02	#NUM!	MT-ATP6,MT-CO3,MT-ND6
Oxidative Phosphorylation	2,56E00	2,38E-02	#NUM!	MT-ATP6,MT-CO3
Mitochondrial protein degradation	2,53E00	2,3E-02	#NUM!	MT-ATP6,MT-ND6
Airway Pathology in Chronic Obstructive Pulmonary Disease	2,47E00	2,15E-02	#NUM!	LIF,MMP1
Interleukin-4 and Interleukin-13 signaling	2,37E00	1,9E-02	#NUM!	LIF,MMP1
Estrogen Receptor Signaling	2,31E00	7,92E-03	#NUM!	MMP1,MT-ATP6,MT-ND6
Role of Pattern Recognition Receptors in Recognition of Bacteria and Viruses	2,2E00	1,56E-02	#NUM!	LIF,OAS2
Granulocyte Adhesion and Diapedesis	2,13E00	1,44E-02	#NUM!	CXCL6,MMP1
Glucocorticoid Receptor Signaling	2,11E00	6,74E-03	#NUM!	MMP1,MT-ATP6,MT-ND6
NOD1/2 Signaling Pathway	2,08E00	1,35E-02	#NUM!	LIF,TNFAIP3
OAS antiviral response	2,07E00	1,11E-01	#NUM!	OAS2
Role of IL-17A in Psoriasis	2,03E00	0.1	#NUM!	CXCL6
Agranulocyte Adhesion and Diapedesis	2,02E00	1,27E-02	#NUM!	CXCL6,MMP1
HER-2 Signaling in Breast Cancer	1,78E00	9,43E-03	#NUM!	MT-CO3,NRG1
Role of Osteoblasts in Rheumatoid Arthritis Signaling Pathway	1,77E00	9,35E-03	#NUM!	LIF,MMP1
Irritable Bowel Syndrome Signaling Pathway	1,69E00	8,47E-03	#NUM!	LIF,MMP1
Interleukin-6 family signaling	1,69E00	4,55E-02	#NUM!	LIF
Activation of Matrix Metalloproteinases	1,65E00	4,17E-02	#NUM!	MMP1
Sirtuin Signaling Pathway	1,62E00	7,75E-03	#NUM!	MT-ATP6,MT-ND6
Parkinson's Signaling Pathway	1,62E00	7,72E-03	#NUM!	LIF,MT-ND6
Effects of PIP2 hydrolysis	1,6E00	3,7E-02	#NUM!	DGKB
Interferon Signaling	1,6E00	3,7E-02	#NUM!	MX1
Pathogen Induced Cytokine Storm Signaling Pathway	1,58E00	7,35E-03	#NUM!	CXCL6,LIF
TNFR2 Signaling	1,57E00	3,45E-02	#NUM!	TNFAIP3
Hematopoiesis from Pluripotent Stem Cells	1,49E00	2,86E-02	#NUM!	LIF
Interleukin-10 signaling	1,48E00	2,78E-02	#NUM!	LIF
Inhibition of Matrix Metalloproteases	1,48E00	2,78E-02	#NUM!	MMP1
Complex IV assembly	1,44E00	2,56E-02	#NUM!	MT-CO3
Role of IL-17F in Allergic Inflammatory Airway Diseases	1,44E00	2,56E-02	#NUM!	CXCL6
Neutrophil Extracellular Trap Signaling Pathway	1,44E00	6,17E-03	#NUM!	MT-ATP6,MT-ND6
Oncostatin M Signaling	1,43E00	2,5E-02	#NUM!	MMP1
TNFR1 Signaling	1,35E00	2,08E-02	#NUM!	TNFAIP3
Signaling by ERBB2	1,34E00	2,04E-02	#NUM!	NRG1
Folate Signaling Pathway	1,34E00	0.02	#NUM!	OAS2
Cytoprotection by HMOX1	1,33E00	1,96E-02	#NUM!	MT-CO3
Signaling by PTK6	1,32E00	1,92E-02	#NUM!	NRG1
RAR Activation	1,31E00	5,22E-03	#NUM!	LIF,MMP1
NLR signaling pathways	1,3E00	1,85E-02	#NUM!	TNFAIP3
TNF signaling	1,3E00	1,85E-02	#NUM!	TNFAIP3
Signaling by ERBB4	1,29E00	1,79E-02	#NUM!	NRG1
Amyloid fiber formation	1,29E00	1,79E-02	#NUM!	CALCA
Complex I biogenesis	1,27E00	1,72E-02	#NUM!	MT-ND6
Collagen degradation	1,27E00	1,69E-02	#NUM!	MMP1
IL-17A Signaling in Airway Cells	1,25E00	1,64E-02	#NUM!	CXCL6
ERB2-ERBB3 Signaling	1,25E00	1,64E-02	#NUM!	NRG1
Granzyme A Signaling	1,24E00	1,61E-02	#NUM!	MT-ND6
ERBB4 Signaling	1,23E00	1,56E-02	#NUM!	NRG1
Cell Cycle: G1/S Checkpoint Regulation	1,23E00	1,56E-02	#NUM!	NRG1
DDX58/IFIH1-mediated induction of interferon-alpha/beta	1,22E00	1,54E-02	#NUM!	TNFAIP3
CD40 Signaling	1,22E00	1,54E-02	#NUM!	TNFAIP3
Agrin Interactions at Neuromuscular Junction	1,22E00	1,52E-02	#NUM!	NRG1
ERK5 Signaling	1,2E00	1,45E-02	#NUM!	LIF
Interferon gamma signaling	1,19E00	1,43E-02	#NUM!	OAS2
ISG15 antiviral mechanism	1,19E00	1,41E-02	#NUM!	MX1
GPCR-Mediated Integration of Enteroendocrine Signaling Exemplified by an L Cell	1,18E00	1,39E-02	#NUM!	CALCA
IL-17A Signaling in Fibroblasts	1,18E00	1,37E-02	#NUM!	MMP1
Toll-like Receptor Signaling	1,17E00	1,35E-02	#NUM!	TNFAIP3
Activation of NMDA receptors and postsynaptic events	1,16E00	1,32E-02	#NUM!	NRG1
TP53 Regulates Metabolic Genes	1,16E00	1,32E-02	#NUM!	MT-CO3
Degradation of the extracellular matrix	1,15E00	1,3E-02	#NUM!	MMP1
ABRA Signaling Pathway	1,13E00	1,22E-02	#NUM!	LIF
Class B/2 (Secretin family receptors)	1,12E00	1,19E-02	#NUM!	CALCA
Fcγ Receptor-mediated Phagocytosis in Macrophages and Monocytes	1,11E00	1,18E-02	#NUM!	DGKB
ERBB Signaling	1,08E00	1,1E-02	#NUM!	NRG1
Sleep REM Signaling Pathway	1,07E00	1,06E-02	#NUM!	LIF
Mouse Embryonic Stem Cell Pluripotency	1,04E00	9,9E-03	#NUM!	LIF
IL-13 Signaling Pathway	1,04E00	9,8E-03	#NUM!	CXCL6
CGAS-STING Signaling Pathway	1,02E00	9,43E-03	#NUM!	LIF
Neuregulin Signaling	1	9,01E-03	#NUM!	NRG1
Atherosclerosis Signaling	1	9,01E-03	#NUM!	MMP1
Bladder Cancer Signaling	9,97E-01	8,93E-03	#NUM!	MMP1
Cell surface interactions at the vascular wall	9,94E-01	8,85E-03	#NUM!	MMP1
Regulation of Insulin-like Growth Factor (IGF) transport and uptake by IGFBPs	9,83E-01	8,62E-03	#NUM!	MMP1
Role of NANOG in Mammalian Embryonic Stem Cell Pluripotency	9,72E-01	8,4E-03	#NUM!	LIF
G alpha (s) signalling events	9,46E-01	7,87E-03	#NUM!	CALCA
Role of Chondrocytes in Rheumatoid Arthritis Signaling Pathway	9,36E-01	7,69E-03	#NUM!	MMP1
Macrophage Classical Activation Signaling Pathway	9,15E-01	7,3E-03	#NUM!	LIF
PIP3 activates AKT signaling	0.9	7,04E-03	#NUM!	NRG1
HOTAIR Regulatory Pathway	8,91E-01	6,9E-03	#NUM!	MMP1
HMGB1 Signaling	8,86E-01	6,8E-03	#NUM!	LIF
IL-17 Signaling	8,8E-01	6,71E-03	#NUM!	LIF
FXR/RXR Activation	8,75E-01	6,62E-03	#NUM!	LIF
HEY1 Signaling Pathway	8,72E-01	6,58E-03	#NUM!	MMP1
Erythropoietin Signaling Pathway	8,62E-01	6,41E-03	#NUM!	LIF
Transcriptional Regulatory Network in Embryonic Stem Cells	8,54E-01	6,29E-03	#NUM!	LIF
Sheddase Signaling Pathway	8,34E-01	5,99E-03	#NUM!	MMP1
Tumor Microenvironment Pathway	8,34E-01	5,99E-03	#NUM!	MMP1
Coronavirus Pathogenesis Pathway	8,22E-01	5,81E-03	#NUM!	OAS2
NF-κB Signaling	8,15E-01	5,71E-03	#NUM!	TNFAIP3
Adrenergic Receptor Signaling Pathway (Enhanced)	8,13E-01	5,68E-03	#NUM!	LIF
Hepatic Fibrosis / Hepatic Stellate Cell Activation	8,11E-01	5,65E-03	#NUM!	MMP1
CDX Gastrointestinal Cancer Signaling Pathway	8,06E-01	5,59E-03	#NUM!	LIF
Multiple Sclerosis Signaling Pathway	8,02E-01	5,52E-03	#NUM!	LIF
Leukocyte Extravasation Signaling	8,02E-01	5,52E-03	#NUM!	MMP1
Regulation of the Epithelial Mesenchymal Transition by Growth Factors Pathway	7,95E-01	5,43E-03	#NUM!	MMP1
Pulmonary Healing Signaling Pathway	7,87E-01	5,32E-03	#NUM!	MMP1
Human Embryonic Stem Cell Pluripotency	7,82E-01	5,26E-03	#NUM!	LIF
Role of Tissue Factor in Cancer	7,82E-01	5,26E-03	#NUM!	MMP1
ID1 Signaling Pathway	7,8E-01	5,24E-03	#NUM!	LIF
Hepatic Cholestasis	7,8E-01	5,24E-03	#NUM!	LIF
HIF1α Signaling	7,72E-01	5,13E-03	#NUM!	MMP1
G alpha (i) signalling events	7,6E-01	4,98E-03	#NUM!	CXCL6
NAFLD Signaling Pathway	7,52E-01	4,88E-03	#NUM!	LIF
Glycation Signaling Pathway	7,43E-01	4,76E-03	#NUM!	LIF
Role of NFAT in Cardiac Hypertrophy	7,35E-01	4,67E-03	#NUM!	LIF
Role of Osteoblasts, Osteoclasts and Chondrocytes in Rheumatoid Arthritis	7,33E-01	4,65E-03	#NUM!	MMP1
Osteoarthritis Pathway	7,32E-01	4,63E-03	#NUM!	MMP1
Chaperone Mediated Autophagy Signaling Pathway	7,28E-01	4,59E-03	#NUM!	MMP1
Systemic Lupus Erythematosus in B Cell Signaling Pathway	6,95E-01	4,22E-03	#NUM!	LIF
Deubiquitination	6,86E-01	4,12E-03	#NUM!	TNFAIP3
Colorectal Cancer Metastasis Signaling	6,7E-01	3,95E-03	#NUM!	MMP1
RAF/MAP kinase cascade	6,67E-01	3,92E-03	#NUM!	NRG1
Autism Signaling Pathway	6,35E-01	3,61E-03	#NUM!	LIF
Role of Osteoclasts in Rheumatoid Arthritis Signaling Pathway	6,32E-01	3,58E-03	#NUM!	MMP1
Class A/1 (Rhodopsin-like receptors)	6,24E-01	3,51E-03	#NUM!	CXCL6
Role of Macrophages, Fibroblasts and Endothelial Cells in Rheumatoid Arthritis	6,15E-01	3,42E-03	#NUM!	MMP1
Glutaminergic Receptor Signaling Pathway (Enhanced)	5,96E-01	3,26E-03	#NUM!	DGKB
Pulmonary Fibrosis Idiopathic Signaling Pathway	5,92E-01	3,23E-03	#NUM!	MMP1
Myelination Signaling Pathway	5,9E-01	3,21E-03	#NUM!	NRG1
Cachexia Signaling Pathway	5,69E-01	3,03E-03	#NUM!	LIF
Hepatic Fibrosis Signaling Pathway	5,03E-01	2,53E-03	#NUM!	MMP1
Axonal Guidance Signaling	4,44E-01	2,15E-03	#NUM!	MMP1
Cardiac Hypertrophy Signaling (Enhanced)	4,16E-01	1,98E-03	#NUM!	LIF
S100 Family Signaling Pathway	3,2E-01	1,48E-03	#NUM!	MMP1
Molecular Mechanisms of Cancer	2,75E-01	1,28E-03	#NUM!	MMP1

## Sheet: cluster 4
Ingenuity Canonical Pathways	-log(p-value)	Ratio	z-score	Molecules
tRNA processing in the mitochondrion	6,49E00	4,71E-01	-2,828	MT-ATP6,MT-ATP8,MT-CO3,MT-ND1,MT-ND2,MT-ND3,MT-ND6,PRORP
rRNA processing	5,7E00	4,67E-01	-2,646	MT-ATP6,MT-ATP8,MT-CO3,MT-ND1,MT-ND2,MT-ND3,PRORP
RHO GTPase cycle	5,62E00	9,82E-02	-6,557	ABL2,ANKFY1,ARHGAP12,ARHGAP18,ARHGAP24,ARHGAP28,ARHGAP32,ARHGAP42,ARHGEF12,BLTP3B,CDC42BPA,DIAPH2,DIAPH3,DLC1,DNMBP,DOCK4,DOCK9,DST,FAM135A,FMNL2,FRS2,GARRE1,IL32,JAG1,KALRN,KIDINS220,MYO9A,NHS,OPHN1,PEAK1,PLD1,PTPN13,RASAL2,SENP1,SH3RF1,SLK,SOS2,SPATA13,SRGAP1,SRGAP2,STARD13,TIAM2,TRIO
Mitochondrial RNA degradation	4,26E00	3,04E-01	-2,646	MT-ATP6,MT-ATP8,MT-CO3,MT-ND1,MT-ND2,MT-ND3,MT-ND6
Axonal Guidance Signaling	3,96E00	8,6E-02	#NUM!	ADAM12,ADAMTS12,ADAMTS17,ADAMTS3,AKT3,ARHGEF12,EFNA5,EFNB2,EPHA3,EPHA4,HERC2,ITGA8,ITGA9,KALRN,LNPEP,MAPK1,NFAT5,NFATC2,NTNG1,PAPPA,PIK3C3,PLCB1,PLCL2,PLXNA2,PRKCA,PRKCD,PRKD1,PTCH1,ROBO1,ROBO3,SEMA3A,SEMA3E,SLIT2,SOS2,SRGAP1,SRGAP2,UNC5D,VEGFC,WNT11,WNT5B
ISGylation Signaling Pathway	3,4E00	1,45E-01	0,577	CHMP5,HERC5,IFIH1,IRF1,LIPG,MAP2K4,MAPK8,NFAT5,NFKB1,PRKN,UBA7,USP18
UVC-Induced MAPK Signaling	3,39E00	1,8E-01	-2,828	ATR,BRAF,EGFR,MAP2K4,MAPK1,MAPK8,PRKCA,PRKCD,PRKD1
Netrin Signaling	3,38E00	1,13E-01	-3,300	AKT3,CACNA1C,CACNA2D1,CACNB2,ITPR2,MAPK1,MAPK8,NFAT5,NFATC2,NFKB1,PIK3C3,PRKCA,PRKCD,PRKD1,PRKG1,SNAP25,TRIO,UNC5D
Protein Kinase A Signaling	3,24E00	8,56E-02	-1,890	AKAP6,BRAF,CREB5,DUSP15,DUSP16,DUSP7,ITPR2,MAPK1,MTMR3,MYLK3,NFAT5,NFATC2,NFKB1,PDE10A,PDE3A,PDE4D,PDE7A,PDE7B,PDE8A,PLCB1,PLCL2,PRKCA,PRKCD,PRKD1,PTCH1,PTGS2,PTPN13,PTPN4,PTPRD,PTPRG,PTPRK,PTPRM
Cardiac Hypertrophy Signaling (Enhanced)	3,23E00	7,92E-02	-5,667	AKT3,ATP2A2,BMPR2,CACNA1C,CACNA2D1,CACNB2,DIAPH2,DIAPH3,DLG1,HDAC4,IGF1R,ITGA8,ITGA9,ITPR2,LIF,MAP2K4,MAP3K2,MAPK1,MAPK8,MYOCD,NFAT5,NFATC2,NFKB1,PDE10A,PDE3A,PDE4D,PDE7A,PDE7B,PDE8A,PIK3C3,PLCB1,PLCL2,PRKCA,PRKCD,PRKD1,PRKG1,PTGS2,TGFBR3,WNT11,WNT5B
T Cell Exhaustion Signaling Pathway	3,08E00	1,13E-01	-1,387	AKT3,BCL6,BMPR2,CD80,FOXP1,MAP2K4,MAPK1,MAPK8,MGAT5,NFAT5,NFATC2,PIK3C3,PPM1L,PPP2R3A,PPP2R3B,TGFBR3
EGF Signaling	3,08E00	1,64E-01	-3,000	AKT3,EGFR,ITPR2,MAP2K4,MAPK1,MAPK8,PIK3C3,PRKCA,SOS2
Senescence Pathway	2,96E00	8,99E-02	-3,128	AKT3,ASXL2,ATR,BMPR2,BRAF,CACNA1C,CACNA2D1,CACNB2,CAPN5,CHEK1,DMTF1,ITPR2,MAP2K4,MAPK1,NF1,NFAT5,NFATC2,NFKB1,PIK3C3,PPM1L,PPP2R3A,PPP2R3B,RB1,RBL1,TGFBR3
PKCθ Signaling in T Lymphocytes	2,85E00	1,07E-01	-3,317	CACNA1C,CACNA2D1,CACNB2,CD80,ITPR2,MALT1,MAP2K4,MAP3K2,MAPK1,MAPK8,NFAT5,NFATC2,NFKB1,PIK3C3,POU2F1,SOS2
Estrogen Receptor Signaling	2,84E00	8,18E-02	-4,200	AKT3,CACNA1C,CACNA2D1,CACNB2,CREB5,EGFR,ESR1,IGF1R,MAPK1,MED12L,MED13L,MT-ATP6,MT-ND1,MT-ND2,MT-ND3,MT-ND6,NCOA2,NCOA3,NFKB1,PIK3C3,PLCB1,PLCL2,PRKCA,PRKCD,PRKD1,PRKDC,RUNX2,SOS2,TBL1XR1,TRRAP,VEGFC
CTLA4 Signaling in Cytotoxic T Lymphocytes	2,8E00	1,03E-01	1,213	AHR,AKT3,AP1G1,CBLB,CD80,MALT1,MAP2K4,MAPK1,MAPK8,NFAT5,NFATC2,NFKB1,PIK3C3,PLD1,PPM1L,PPP2R3A,PPP2R3B
Ribonucleotide Reductase Signaling Pathway	2,76E00	1,05E-01	-2,000	AKT3,ATR,BRAF,BTRC,CHEK1,CREB5,EGFR,ESR1,MAP2K4,MAPK1,MAPK8,NFKB1,PARP8,PIK3C3,RB1,TNKS
SUMOylation of intracellular receptors	2,75E00	2,07E-01	-2,449	ESR1,HDAC4,NR3C2,NR4A2,RORA,THRB
UVB-Induced MAPK Signaling	2,73E00	1,6E-01	-2,828	EGFR,MAP2K4,MAPK1,MAPK8,PIK3C3,PRKCA,PRKCD,PRKD1
Nitric Oxide Signaling in the Cardiovascular System	2,72E00	1,16E-01	-2,714	AKT3,ATP2A2,CACNA1C,CACNA2D1,CACNB2,ITPR2,MAPK1,PIK3C3,PRKCA,PRKCD,PRKD1,PRKG1,VEGFC
Aryl Hydrocarbon Receptor Signaling	2,71E00	1,11E-01	-2,309	AHR,APAF1,ATR,CHEK1,CYP1B1,ESR1,MAPK1,MAPK8,NCOA2,NCOA3,NFIA,NFKB1,RB1,RBL1
Glutaminergic Receptor Signaling Pathway (Enhanced)	2,68E00	8,47E-02	-4,707	AKT3,CACNA1C,CACNA2D1,CACNB2,CREB5,DGKB,DGKH,GRIK2,ITPR2,KCNK2,MAPK1,NFKB1,PIK3C3,PLA2G4A,PLCB1,PLCL2,PLD1,PRKCA,PRKCD,PRKD1,SCN8A,SLC1A3,SLC38A4,SLC7A11,SNAP25,TRPC1
Role of NFAT in Cardiac Hypertrophy	2,67E00	9,35E-02	-4,243	AKT3,CACNA1C,CACNA2D1,CACNB2,CAMK1D,HDAC4,IGF1R,ITPR2,LIF,MAP2K4,MAPK1,MAPK8,PIK3C3,PLCB1,PLCL2,PRKCA,PRKCD,PRKD1,SLC8A1,SOS2
BEX2 Signaling Pathway	2,65E00	1,33E-01	-0,632	AKT3,MAP2K4,MAPK8,NFKB1,PPM1L,PPP2R3A,PPP2R3B,SPP1,TSC1,VEGFC
p70S6K Signaling	2,61E00	1,09E-01	-2,673	AKT3,EGFR,MAPK1,PIK3C3,PLCB1,PLCL2,PLD1,PPM1L,PPP2R3A,PPP2R3B,PRKCA,PRKCD,PRKD1,SOS2
Histone Modification Signaling Pathway	2,6E00	8,87E-02	-4,146	ATAD2B,ATR,CECR2,ESR1,HDAC4,IRF1,KDM4C,KDM6A,KDM7A,KMT2C,MAP2K4,MAPK8,MBTD1,NCOA3,NFKB1,PHF21A,PHF8,PRKDC,TAF1,TRRAP,VEGFC,ZFAT
Role of Tissue Factor in Cancer	2,52E00	9,47E-02	-3,771	AKT3,BMPR2,BRAF,EGFR,F3,MAP2K4,MAPK1,MAPK8,NFKB1,PIK3C3,PLCB1,PPP2R3A,PRKCA,PTGS2,RB1,RBL1,TGFBR3,VEGFC
p53 Signaling	2,48E00	1,2E-01	-1,265	AKT3,APAF1,ATR,CHEK1,JMY,MAPK8,PIK3C3,PRKDC,RB1,SERPINE2,STAG1
Factors Promoting Cardiogenesis in Vertebrates	2,47E00	1,01E-01	-3,873	BMPR1B,BMPR2,CREB5,MAP2K4,MAPK8,MYOCD,NOX4,PLCB1,PLCL2,PRKCA,PRKCD,PRKD1,TGFBR3,WNT11,WNT5B
IL-17A Signaling in Gastric Cells	2,46E00	2,17E-01	-2,000	EGFR,MAP2K4,MAPK1,MAPK8,NFKB1
Glioma Signaling	2,42E00	1,07E-01	-3,162	AKT3,CAMK1D,EGFR,HDAC4,IGF1R,MAPK1,PIK3C3,PRKCA,PRKCD,PRKD1,RB1,RBL1,SOS2
Pancreatic Adenocarcinoma Signaling	2,42E00	1,07E-01	-3,317	AKT3,EGFR,HDAC4,MAP2K4,MAPK1,MAPK8,NFKB1,PIK3C3,PLD1,PTGS2,RB1,RBL1,VEGFC
Pancreatic Secretion Signaling Pathway	2,38E00	8,81E-02	-4,472	AKT3,ARHGEF12,ATP2A2,CA12,CA2,CADPS2,EGFR,ITPR2,KCNMA1,LIPG,MAPK1,PIK3C3,PLCB1,PLCL2,PRKCA,PRKCD,PRKD1,SNAP25,STXBP5,STXBP6
HER-2 Signaling in Breast Cancer	2,37E00	8,96E-02	-2,000	AHCTF1,AKT3,BRAF,EGFR,MAPK1,MT-CO3,NFKB1,NRG1,NUP153,NUP58,PIK3C3,PRKCA,PRKCD,PRKD1,PTGS2,RB1,RBL1,SOS2,TSC1
Melatonin Signaling	2,33E00	1,29E-01	-2,828	BRAF,MAP2K4,MAPK1,PLCB1,PLCL2,PRKCA,PRKCD,PRKD1,RORA
Notch Signaling	2,32E00	1,71E-01	-1,000	JAG1,LFNG,MAML2,MAML3,NOTCH2,NUMB
Apelin Cardiomyocyte Signaling Pathway	2,31E00	1,13E-01	-3,317	AKT3,ATP2A2,MAPK1,MAPK8,PIK3C3,PLCB1,PLCL2,PRKCA,PRKCD,PRKD1,SLC8A1
Hepatitis B Chronic Liver Pathogenesis Signaling Pathway	2,25E00	9,62E-02	-3,357	AKT3,AP1G1,CREB5,IL32,MAP2K4,MAPK1,MAPK8,MSL2,NCOA3,NFKB1,PIK3C3,PRKCA,PRKCD,PRKD1,ZHX2
Cholecystokinin/Gastrin-mediated Signaling	2,24E00	1,06E-01	-3,464	EGFR,EPHA4,ITPR2,MAP2K4,MAPK1,MAPK8,PLCB1,PRKCA,PRKCD,PRKD1,PTGS2,SOS2
Xenobiotic Metabolism General Signaling Pathway	2,24E00	1,06E-01	-3,464	AHR,AKT3,EIF2AK3,GCLC,MAP2K4,MAP3K2,MAPK1,MAPK8,PIK3C3,PRKCA,PRKCD,PRKD1
HGF Signaling	2,22E00	1,02E-01	-3,162	AKT3,ITGA8,ITGA9,MAP2K4,MAP3K2,MAPK1,MAPK8,PIK3C3,PRKCA,PRKCD,PRKD1,PTGS2,SOS2
Pulmonary Healing Signaling Pathway	2,21E00	9,04E-02	-4,123	BMPR1B,BMPR2,BRAF,EGFR,JAG1,MAP2K4,MAPK1,MAPK8,NFKB1,NOTCH2,PRKCA,PRKCD,PRKD1,SOS2,VEGFC,WNT11,WNT5B
PTEN Signaling	2,21E00	9,79E-02	3,464	AKT3,BMPR1B,BMPR2,EGFR,IGF1R,ITGA8,ITGA9,MAGI1,MAGI2,MAGI3,MAPK1,NFKB1,SOS2,TGFBR3
Oxytocin Signaling Pathway	2,1E00	8,17E-02	-4,583	AKT3,CACNA1C,CACNA2D1,CACNB2,CREB5,EGFR,ITPR2,MAP2K4,MAPK1,MAPK8,MYO10,NFKB1,PIK3C3,PLA2G4A,PLCB1,PRKCA,PRKCD,PRKD1,PRKG1,PTGS2,SOS2
Neurotransmitter release cycle	2,08E00	1,54E-01	-2,449	CASK,PPFIA1,RIMS1,SLC1A3,SNAP25,UNC13B
Glycation Signaling Pathway	2,08E00	8,57E-02	-3,153	AKT3,BRAF,COL4A3,COL4A4,EIF2AK3,IRF1,LIF,MAP2K4,MAPK1,MAPK8,NFKB1,NOX4,PIK3C3,PRKCA,PRKCD,PRKD1,SOS2,VEGFC
Dopamine-DARPP32 Feedback in cAMP Signaling	2,07E00	8,94E-02	-3,051	ATP2A2,CACNA1C,CACNA2D1,CACNB2,CREB5,CSNK1G1,ITPR2,PLCB1,PLCL2,PPM1L,PPP2R3A,PPP2R3B,PRKCA,PRKCD,PRKD1,PRKG1
ERBB Signaling	2,05E00	1,1E-01	-3,162	EGFR,MAP2K4,MAPK1,MAPK8,NRG1,PIK3C3,PRKCA,PRKCD,PRKD1,SOS2
Hepatic Fibrosis Signaling Pathway	2,04E00	7,34E-02	-3,674	AKT3,BMPR2,BRAF,CACNA1C,CACNA2D1,CACNB2,CREB5,CSNK1G1,IL1RAPL1,ITGA8,ITGA9,MAP2K4,MAPK1,MAPK8,MYLK3,NFKB1,NOX4,PIK3C3,PRKCA,PRKCD,PRKD1,PTCH1,SOS2,SPP1,TGFBR3,TRPM7,VEGFC,WNT11,WNT5B
MIF Regulation of Innate Immunity	2,03E00	1,5E-01	-2,449	MAP2K4,MAPK1,MAPK8,NFKB1,PLA2G4A,PTGS2
Synaptic Long Term Depression	2,02E00	8,84E-02	-3,000	CACNA1C,CACNA2D1,CACNB2,IGF1R,ITPR2,MAPK1,PLA2G4A,PLCB1,PLCL2,PPM1L,PPP2R3A,PPP2R3B,PRKCA,PRKCD,PRKD1,PRKG1
GNRH Signaling	2,02E00	8,84E-02	-3,051	CACNA1C,CACNA2D1,CACNB2,CREB5,EGFR,ITPR2,MAP2K4,MAP3K2,MAPK1,MAPK8,NFKB1,PLCB1,PRKCA,PRKCD,PRKD1,SOS2
Pyridoxal 5'-phosphate Salvage Pathway	2,02E00	1,23E-01	-2,828	BRAF,DAPK1,GRK5,HIPK1,MAP2K4,MAPK1,MAPK8,PRKCD
WNT/Ca+ pathway	2,02E00	1,23E-01	-2,828	CREB5,NFAT5,NFATC2,NFKB1,PLCB1,PLCL2,PRKCA,WNT5B
Glioblastoma Multiforme Signaling	2,01E00	9,04E-02	-2,673	AKT3,EGFR,IGF1R,ITPR2,MAPK1,NF1,PIK3C3,PLCB1,PLCL2,PRKCD,RB1,SOS2,TSC1,WNT11,WNT5B
Gap Junction Signaling	2	7,77E-02	0,209	AKT3,CREB5,CSNK1G1,DLG1,EGFR,GRIK2,ITPR2,MAP2K4,MAP3K2,MAPK1,MAPK8,NFKB1,PIK3C3,PLA2G4A,PLCB1,PLCL2,PRKCA,PRKCD,PRKD1,PRKG1,PTPRM,RUNX2,SOS2
CLEAR Signaling Pathway	1,99E00	7,98E-02	-0,447	AKT3,BMPR1B,BMPR2,CREB5,EGFR,EIF2AK3,FNIP1,IGF1R,ITPR2,MAPK1,MID1,PPM1L,PPP2R3A,PPP2R3B,PRKCA,PRKCD,PRKD1,PRKN,TGFBR3,TSC1,UVRAG
Non-Small Cell Lung Cancer Signaling	1,99E00	1,08E-01	-2,646	AKT3,EGFR,HDAC4,ITPR2,MAPK1,PIK3C3,PRKCA,RB1,RBL1,SOS2
VEGF Family Ligand-Receptor Interactions	1,96E00	1,13E-01	-3,000	AKT3,MAPK1,PIK3C3,PLA2G4A,PRKCA,PRKCD,PRKD1,SOS2,VEGFC
UVA-Induced MAPK Signaling	1,95E00	1,06E-01	-2,449	EGFR,MAP2K4,MAPK1,MAPK8,PARP8,PIK3C3,PLCB1,PLCL2,PRKCA,TNKS
TGF-β Signaling	1,95E00	1,06E-01	-1,414	BMPR1B,BMPR2,MAP2K4,MAPK1,MAPK8,RNF111,RUNX2,SMURF1,SMURF2,SOS2
Xenobiotic Metabolism Signaling	1,94E00	8,15E-02	#NUM!	AHR,CAMK1D,CYP1B1,EIF2AK3,GCLC,HDAC4,MAP2K4,MAP3K2,MAPK1,MAPK8,NFKB1,PIK3C3,PPM1L,PPP2R3A,PPP2R3B,PRKCA,PRKCD,PRKD1,UST
April Mediated Signaling	1,93E00	1,43E-01	-2,449	MAP2K4,MAPK1,MAPK8,NFAT5,NFATC2,NFKB1
Cardiac β-adrenergic Signaling	1,9E00	8,77E-02	-2,111	AKAP6,ATP2A2,CACNA1C,CACNA2D1,CACNB2,PDE10A,PDE3A,PDE4D,PDE7A,PDE7B,PDE8A,PPM1L,PPP2R3A,PPP2R3B,SLC8A1
Regulation of the Epithelial-Mesenchymal Transition Pathway	1,9E00	8,56E-02	#NUM!	AKT3,BRAF,EGFR,FRS2,HMGA2,JAG1,MAP2K4,MAPK1,NFKB1,NOTCH2,PIK3C3,SMURF1,SOS2,WNT11,WNT5B,ZEB2
ATM Signaling	1,89E00	1,04E-01	-1,000	ATR,CHEK1,CREB5,HERC2,MAP2K4,MAPK8,PPM1L,PPP2R3A,PPP2R3B,TRRAP
Signaling by BMP	1,89E00	1,61E-01	-2,236	BMPR1B,BMPR2,SMURF1,SMURF2,TGFBR3
Netrin-1 signaling	1,88E00	1,4E-01	-2,449	MYO10,ROBO1,SLIT2,TRIO,TRPC1,UNC5D
B Cell Activating Factor Signaling	1,88E00	1,4E-01	-2,449	MAP2K4,MAPK1,MAPK8,NFAT5,NFATC2,NFKB1
Role of OCT4 in Mammalian Embryonic Stem Cell Pluripotency	1,83E00	1,36E-01	#NUM!	JARID2,NR5A2,NR6A1,PHC3,RB1,SPP1
B Cell Receptor Signaling	1,82E00	8,57E-02	-3,873	AKT3,BCL6,CREB5,GAB2,MALT1,MAP2K4,MAP3K2,MAPK1,MAPK8,NFAT5,NFATC2,NFKB1,PAG1,PIK3C3,SOS2
Eicosanoid Signaling	1,81E00	7,78E-02	-4,472	ABCC1,ABCC4,AKT3,AP1G1,ATP2A2,BRAF,CREB5,EGFR,KCNMA1,MAPK1,NFKB1,PIK3C3,PLA2G4A,PLCB1,PLCL2,PRKCA,PRKCD,PRKD1,PTGS2,VEGFC
IL-15 Production	1,8E00	9,65E-02	-2,714	AATK,ABL2,EGFR,EPHA3,EPHA4,FER,IGF1R,IRF1,MAP2K4,NFKB1,PEAK1
ISG15 antiviral mechanism	1,8E00	1,13E-01	0,000	EIF4E3,EIF4G3,HERC5,MX2,NUP153,NUP58,UBA7,USP18
Fcγ Receptor-mediated Phagocytosis in Macrophages and Monocytes	1,79E00	1,06E-01	-2,333	AKT3,DGKB,GAB2,MAPK1,MYO5A,PLD1,PRKCA,PRKCD,PRKD1
tRNA Splicing	1,78E00	1,33E-01	-2,449	PDE10A,PDE3A,PDE4D,PDE7A,PDE7B,PDE8A
Chronic Myeloid Leukemia Signaling	1,78E00	7,72E-02	-3,130	AKT3,GAB2,HDAC4,MAPK1,NFAT5,NFATC2,NFKB1,NOTCH2,NUMB,PIK3C3,PLCB1,PLCL2,PTCH1,PTPN13,RB1,RBL1,SOS2,SPP1,WNT11,WNT5B
Pulmonary Fibrosis Idiopathic Signaling Pathway	1,78E00	7,42E-02	-4,379	AKT3,BMPR2,BRAF,CERT1,COL4A3,COL4A4,COL5A2,EFNB2,EGFR,JAG1,JARID2,MAP2K4,MAPK1,MAPK8,NFKB1,NOTCH2,NOX4,PIK3C3,PRKN,SOS2,TGFBR3,WNT11,WNT5B
Type II Diabetes Mellitus Signaling	1,76E00	8,9E-02	-3,000	AKT3,CACNA1C,CACNA2D1,CACNB2,ITPR2,MAP2K4,MAPK1,MAPK8,NFKB1,PIK3C3,PRKCA,PRKCD,PRKD1
Signaling by NOTCH1	1,76E00	1,11E-01	-2,828	DNER,HDAC4,JAG1,MAML2,MAML3,NBEA,NUMB,TBL1XR1
GDNF Family Ligand-Receptor Interactions	1,76E00	1,11E-01	-2,449	DOK6,FRS2,ITPR2,MAP2K4,MAPK1,MAPK8,PIK3C3,SOS2
Huntington's Disease Signaling	1,76E00	7,69E-02	-1,698	AKT3,APAF1,CAPN5,CREB5,EGFR,HDAC4,HTT,IGF1R,MAP2K4,MAPK1,MAPK8,PIK3C3,PLCB1,PRKCA,PRKCD,PRKD1,PSMA8,SNAP25,SOS2,ZDHHC17
14-3-3-mediated Signaling	1,75E00	9,48E-02	-2,714	AKT3,MAP2K4,MAPK1,MAPK8,PIK3C3,PLCB1,PLCL2,PRKCA,PRKCD,PRKD1,TSC1
Myelination Signaling Pathway	1,75E00	7,37E-02	-3,545	AKT3,ARHGAP12,BMPR1B,BMPR2,BRAF,CREB5,DLC1,EGFR,HDAC4,IGF1R,MAPK1,NFATC2,NFKB1,NOTCH2,NRG1,PIK3C3,RAPGEF2,SOS2,TSC1,WNT11,WNT5B,XAF1,ZEB2
Oxytocin in Brain Signaling Pathway	1,73E00	8,38E-02	-3,357	AKT3,CACNA1C,CACNA2D1,CACNB2,CREB5,EGFR,ITPR2,MAPK1,NFKB1,PIK3C3,PLA2G4A,PRKCA,PRKCD,PRKD1,PTGS2
Estrogen-Dependent Breast Cancer Signaling	1,73E00	1,1E-01	-2,828	AKT3,CREB5,EGFR,ESR1,IGF1R,MAPK1,NFKB1,PIK3C3
fMLP Signaling in Neutrophils	1,72E00	9,4E-02	-3,317	ITPR2,MAPK1,NFAT5,NFATC2,NFKB1,NOX4,PIK3C3,PLCB1,PRKCA,PRKCD,PRKD1
RHO GTPases Activate NADPH Oxidases	1,71E00	1,74E-01	-2,000	MAPK1,PIK3C3,PRKCA,PRKCD
NGF Signaling	1,7E00	9,32E-02	-3,317	AKT3,CREB5,MAP2K4,MAP3K2,MAPK1,MAPK8,NFKB1,PIK3C3,PRKCD,SOS2,TRIO
CCR5 Signaling in Macrophages	1,7E00	9,71E-02	-2,449	CACNA1C,CACNA2D1,CACNB2,ITPR2,MAP2K4,MAPK1,MAPK8,PRKCA,PRKCD,PRKD1
Telomerase Signaling	1,7E00	9,71E-02	-1,414	AKT3,EGFR,HDAC4,MAPK1,PIK3C3,PPM1L,PPP2R3A,PPP2R3B,RB1,SOS2
WNT/β-catenin Signaling	1,69E00	8,48E-02	-0,277	AKT3,BMPR2,BTRC,CSNK1G1,NLK,NR5A2,PPM1L,PPP2R3A,PPP2R3B,SOX13,SOX5,TGFBR3,WNT11,WNT5B
Role of Osteoblasts, Osteoclasts and Chondrocytes in Rheumatoid Arthritis	1,67E00	7,91E-02	#NUM!	AKT3,BMPR1B,BMPR2,CSNK1G1,IL1RAPL1,MAP2K4,MAPK1,MAPK8,NFAT5,NFATC2,NFKB1,PIK3C3,RUNX2,SMURF1,SPP1,WNT11,WNT5B
Docosahexaenoic Acid (DHA) Signaling	1,67E00	7,76E-02	-3,300	AKT3,APAF1,BRAF,CREB5,EIF2AK3,ITPR2,KCNMA1,MAPK1,PIK3C3,PLA2G4A,PLCB1,PLCL2,PRKCA,PRKCD,PRKD1,PTGS2,STXBP5,STXBP6
SUMOylation of DNA damage response and repair proteins	1,66E00	1,07E-01	-2,828	EID3,HERC2,NUP153,NUP58,PHC3,SMC5,STAG1,WRN
Cancer Drug Resistance by Drug Efflux	1,66E00	1,25E-01	-2,236	ABCC1,AKT3,BRAF,MAPK1,NFKB1,PTGS2
Orexin Signaling Pathway	1,66E00	7,87E-02	-3,638	AKT3,CACNA1C,CACNA2D1,CACNB2,ITPR2,MAPK1,NFKB1,PIK3C3,PLA2G4A,PLCB1,PLCL2,PLD1,PRKCA,PRKCD,PRKD1,SLC8A1,TRPC1
Sperm Motility	1,65E00	7,73E-02	-3,000	AATK,ABL2,EGFR,EPHA3,EPHA4,FER,IGF1R,ITPR2,MAP2K4,PDE4D,PEAK1,PLA2G4A,PLCB1,PLCL2,PRKCA,PRKCD,PRKD1,PRKG1
Opioid Signaling Pathway	1,65E00	7,49E-02	-2,982	AKT3,BRAF,CACNA1C,CACNA2D1,CACNB2,CAMK1D,CREB5,EGR4,GRK5,ITPR2,MAP2K4,MAPK1,NFKB1,PLCB1,PRKCA,PRKCD,PRKD1,RGS17,RGS7,SOS2
Salvage Pathways of Pyrimidine Ribonucleotides	1,65E00	0.1	-2,333	BRAF,CMPK2,DAPK1,GRK5,HIPK1,MAP2K4,MAPK1,MAPK8,PRKCD
IL-22 Signaling	1,64E00	1,67E-01	-2,000	AKT3,MAP2K4,MAPK1,MAPK8
G Beta Gamma Signaling	1,62E00	9,09E-02	-3,162	AKT3,CACNA1C,CACNA2D1,CACNB2,EGFR,ITPR2,MAPK1,PRKCA,PRKCD,PRKD1,SOS2
YAP1- and WWTR1 (TAZ)-stimulated gene expression	1,62E00	2,14E-01	#NUM!	HIPK1,RUNX2,TEAD1
Transcriptional regulation by RUNX3	1,59E00	9,78E-02	-1,414	CBFB,HDAC4,JAG1,MAML2,MAML3,SMURF1,SMURF2,SPP1,TEAD1
Cardiac conduction	1,58E00	8,94E-02	-3,000	ATP2A2,CACNA1C,CACNB2,HIPK1,ITPR2,KCND3,KCNK2,KCNQ1,SCN8A,SLC8A1,TRPC1
Transcriptional regulation by RUNX2	1,58E00	1,2E-01	-1,633	AKT3,CBFB,HDAC4,MAPK1,RB1,RUNX2
Neutrophil Extracellular Trap Signaling Pathway	1,58E00	7,1E-02	-3,128	AKT3,CERT1,COL4A3,COL4A4,COL5A2,ITPR2,MAP2K4,MAPK1,MAPK8,MT-ATP6,MT-ND1,MT-ND2,MT-ND3,MT-ND6,NFKB1,NOX4,PIK3C3,PLA2G4A,PLCB1,PLCL2,PRKCA,PRKCD,PRKD1
Autophagy	1,58E00	7,84E-02	-3,000	AKT3,ATR,CREB5,DAPK1,EIF2AK3,EPG5,MAP2K4,MAPK1,MAPK8,NFKB1,PIK3C3,PPM1L,PPP2R3A,PPP2R3B,TSC1,UVRAG
ERBB4 Signaling	1,57E00	1,09E-01	-2,646	MAPK1,NRG1,PIK3C3,PRKCA,PRKCD,PRKD1,SOS2
Role of IL-17A in Arthritis	1,54E00	1,18E-01	#NUM!	MAP2K4,MAPK1,MAPK8,NFKB1,PIK3C3,PTGS2
CD40 Signaling	1,53E00	1,08E-01	-1,633	MAP2K4,MAPK1,MAPK8,NFKB1,PIK3C3,PTGS2,TNFAIP3
Human Embryonic Stem Cell Pluripotency	1,53E00	7,89E-02	-3,873	AKT3,BMPR1B,BMPR2,BRAF,LIF,MAP2K4,MAPK1,NR5A2,PIK3C3,PRKCA,PRKCD,PRKD1,SOS2,WNT11,WNT5B
CD28 Signaling in T Helper Cells	1,52E00	9,09E-02	-3,162	AKT3,CD80,ITPR2,MALT1,MAP2K4,MAPK8,NFAT5,NFATC2,NFKB1,PIK3C3
Hepatic Cholestasis	1,51E00	7,85E-02	-1,807	ABCC1,AKT3,ATP8B1,CYP7B1,ESR1,IL1RAPL1,LIF,MAP2K4,MAPK1,MAPK8,NFKB1,NR5A2,PRKCA,PRKCD,PRKD1
Corticotropin Releasing Hormone Signaling	1,51E00	8,45E-02	-0,632	BRAF,CACNA1C,CACNA2D1,CACNB2,CREB5,ITPR2,MAPK1,PRKCA,PRKCD,PRKD1,PTCH1,PTGS2
Neuregulin Signaling	1,5E00	9,01E-02	-2,828	AKT3,EGFR,ITGA8,ITGA9,MAPK1,NRG1,PRKCA,PRKCD,PRKD1,SOS2
Fc Epsilon RI Signaling	1,5E00	9,01E-02	-3,162	AKT3,MAP2K4,MAPK1,MAPK8,PIK3C3,PLA2G4A,PRKCA,PRKCD,PRKD1,SOS2
Regulation of IL-2 Expression in Activated and Anergic T Lymphocytes	1,49E00	9,38E-02	-3,000	CD80,MALT1,MAP2K4,MAPK1,MAPK8,NFAT5,NFATC2,NFKB1,SOS2
Mitochondrial Division Signaling Pathway	1,47E00	8,13E-02	-3,051	CACNA1C,CACNA2D1,CACNB2,HTT,ITPR2,MAPK1,PPM1L,PPP2R3A,PPP2R3B,PRKCD,PRKD1,SPIRE1,VEGFC
Effects of PIP2 hydrolysis	1,47E00	1,48E-01	-2,000	DGKB,DGKH,ITPR2,PRKCD
Role of MAPK Signaling in Promoting the Pathogenesis of Influenza	1,46E00	9,28E-02	-2,333	BRAF,MAP2K4,MAPK1,MAPK8,NFKB1,NUP153,PLA2G4A,PRKCA,PTGS2
IL-8 Signaling	1,46E00	7,73E-02	-3,742	AKT3,BRAF,EGFR,MAP2K4,MAPK1,MAPK8,NFKB1,NOX4,PIK3C3,PLD1,PRKCA,PRKCD,PRKD1,PTGS2,VEGFC
Opioid Signalling	1,46E00	9,76E-02	-2,646	ITPR2,MAPK1,NBEA,PDE4D,PLA2G4A,PLCB1,PRKCA,PRKCD
Cyclins and Cell Cycle Regulation	1,46E00	9,76E-02	1,342	ATR,BTRC,HDAC4,PPM1L,PPP2R3A,PPP2R3B,RB1,RBL1
Circadian Rhythm Signaling	1,45E00	7,32E-02	#NUM!	BHLHE41,BRAF,BTRC,CACNA1C,CACNA2D1,CACNB2,CREB5,CRY1,ITPR2,MAP2K4,MAPK1,PLCB1,PLCL2,PRKCA,PRKCD,PRKD1,PRKG1,RORA
Production of Nitric Oxide and Reactive Oxygen Species in Macrophages	1,45E00	7,87E-02	-2,673	AKT3,IRF1,MAP2K4,MAP3K2,MAPK1,MAPK8,NFKB1,PIK3C3,PPM1L,PPP2R3A,PPP2R3B,PRKCA,PRKCD,PRKD1
Role of MAPK Signaling in Inhibiting the Pathogenesis of Influenza	1,44E00	1,03E-01	-2,646	BRAF,MAP2K4,MAPK1,MAPK8,NFKB1,PLA2G4A,PTGS2
LPS-stimulated MAPK Signaling	1,43E00	9,64E-02	-2,121	MAP2K4,MAPK1,MAPK8,NFKB1,PIK3C3,PRKCA,PRKCD,PRKD1
Calcium-induced T Lymphocyte Apoptosis	1,43E00	1,11E-01	-2,449	ATP2A2,ITPR2,NFATC2,PRKCA,PRKCD,PRKD1
Neuropathic Pain Signaling in Dorsal Horn Neurons	1,41E00	9,09E-02	-3,000	CAMK1D,ITPR2,MAPK1,PIK3C3,PLCB1,PLCL2,PRKCA,PRKCD,PRKD1
WNT/SHH Axonal Guidance Signaling Pathway	1,41E00	8,16E-02	-2,887	ITPR2,MAP2K4,MAPK8,PIK3C3,PLXNA2,PRKCA,PTCH1,SEMA3A,SEMA3E,TRPC1,WNT11,WNT5B
DNA damage-induced 14-3-3σ Signaling	1,41E00	1,22E-01	-1,000	AKT3,APAF1,ATR,CHEK1,COP1
RAC Signaling	1,41E00	8,4E-02	-3,000	ELK4,ITGA8,ITGA9,MAP2K4,MAPK1,MAPK8,NFKB1,NOX4,PIK3C3,PLD1,SH3RF1
Circadian Clock	1,4E00	1,09E-01	-1,633	BHLHE41,BTRC,CRY1,NCOA2,RORA,TBL1XR1
MSP-RON Signaling in Macrophages Pathway	1,39E00	0.09	-1,414	CREB5,ETV3,GAB2,KLKB1,MAPK1,NFKB1,PIK3C3,PTGS2,SOS2
Gastrin-CREB signalling pathway via PKC and MAPK	1,39E00	1,76E-01	#NUM!	EGFR,MAPK1,PRKCA
Renin-Angiotensin Signaling	1,38E00	8,62E-02	-3,162	ITPR2,MAP2K4,MAPK1,MAPK8,NFKB1,PIK3C3,PRKCA,PRKCD,PRKD1,SOS2
FGF Signaling	1,38E00	9,41E-02	-2,828	AKT3,CREB5,FRS2,MAPK1,MAPK8,PIK3C3,PRKCA,SOS2
BMP signaling pathway	1,38E00	9,41E-02	-2,121	BMPR1B,BMPR2,MAP2K4,MAPK1,MAPK8,NFKB1,RUNX2,SMURF1
TNFR2 Signaling	1,37E00	1,38E-01	#NUM!	MAP2K4,MAPK8,NFKB1,TNFAIP3
Apelin Endothelial Signaling Pathway	1,37E00	8,27E-02	-2,714	AKT3,HDAC4,MAP2K4,MAPK1,MAPK8,NFKB1,PIK3C3,PLCB1,PRKCA,PRKCD,PRKD1
Acetylcholine Receptor Signaling Pathway	1,36E00	7,65E-02	-3,207	AKT3,CACNA1C,CACNA2D1,CACNB2,CREB5,ITPR2,MAPK1,NFKB1,PIK3C3,PLCB1,PLCL2,PRKCA,PRKCD,PRKD1
VDR/RXR Activation	1,35E00	9,86E-02	2,236	NCOA2,NCOA3,PRKCA,PRKCD,PRKD1,RUNX2,SPP1
Antioxidant Action of Vitamin C	1,34E00	8,82E-02	2,828	MAP2K4,MAPK1,MAPK8,NFKB1,PLA2G4A,PLCB1,PLCL2,PLD1,SLC23A2
Class I MHC mediated antigen processing and presentation	1,34E00	6,65E-02	-4,082	BTRC,CBLB,FBXL13,FBXL7,FBXO11,GAN,HECW2,HERC2,HERC4,HERC5,KLHL2,LNPEP,PIK3C3,PRKN,PSMA8,RNF111,RNF144B,RNF182,SEC24A,SH3RF1,SMURF1,SMURF2,UBA7,WSB1
Epithelial Adherens Junction Signaling	1,34E00	7,95E-02	1,155	AKT3,BMPR2,EGFR,FER,IGF1R,MAGI1,MAGI2,NOTCH2,PPM1L,PPP2R3A,PPP2R3B,TGFBR3
GADD45 Signaling	1,33E00	1,05E-01	-1,633	ATR,MAP2K4,MAPK1,MAPK8,NFKB1,POU2F1
Apelin Pancreas Signaling Pathway	1,33E00	1,16E-01	1,342	EIF2AK3,MAP2K4,MAPK8,NFKB1,PIK3C3
IL-4 Signaling	1,33E00	7,74E-02	-3,606	AKT3,CERT1,COL4A3,COL4A4,COL5A2,CREB5,MAPK1,NFATC2,NFKB1,PIK3C3,RICTOR,SOS2,TRPC1
Signaling by NOTCH2	1,33E00	1,33E-01	-2,000	JAG1,MAML2,MAML3,NOTCH2
NUR77 Signaling in T Lymphocytes	1,33E00	9,72E-02	-2,646	APAF1,CD80,MAP3K2,MAPK1,PRKCA,PRKCD,PRKD1
Role of MAPK Signaling in the Pathogenesis of Influenza	1,33E00	9,72E-02	#NUM!	AKT3,MAP2K4,MAPK1,MAPK8,PLA2G4A,PRKCA,PTGS2
RORA activates gene expression	1,33E00	1,67E-01	#NUM!	NCOA2,RORA,TBL1XR1
ESR-mediated signaling	1,32E00	8,74E-02	-2,828	CBFB,ESR1,GPAM,MAPK1,NCOA2,NCOA3,NR5A2,POU2F1,STAG1
Androgen Signaling	1,32E00	7,89E-02	-2,333	CACNA1C,CACNA2D1,CACNB2,ITPR2,MAPK1,NCOA2,NFKB1,PRKCA,PRKCD,PRKD1,TAF1,TAF4B
Phosphatidylethanolamine Biosynthesis II	1,31E00	2,5E-01	#NUM!	ETNK1,SELENOI
Ceramide Signaling	1,31E00	9,09E-02	-0,707	AKT3,MAP2K4,MAPK8,NFKB1,PIK3C3,PPM1L,PPP2R3A,PPP2R3B
RANK Signaling in Osteoclasts	1,31E00	9,09E-02	-2,646	AKT3,MAP2K4,MAP3K2,MAPK1,MAPK8,NFATC2,NFKB1,PIK3C3
UFMylation Signaling Pathway	1,3E00	1,03E-01	-0,816	AKT3,EIF4E3,EIF4G3,ESR1,NFKB1,SLC7A11
Role of Macrophages, Fibroblasts and Endothelial Cells in Rheumatoid Arthritis	1,3E00	6,85E-02	-3,900	AKT3,CREB5,CSNK1G1,IL1RAPL1,IL32,MAP2K4,MAPK1,NFAT5,NFATC2,NFKB1,NLK,PIK3C3,PLCB1,PLCL2,PRKCA,PRKCD,PRKD1,VEGFC,WNT11,WNT5B
nNOS Signaling in Neurons	1,3E00	1,14E-01	#NUM!	CAPN5,DLG2,PRKCA,PRKCD,PRKD1
IL-12 Signaling and Production in Macrophages	1,3E00	7,49E-02	-2,138	AKT3,IFIH1,IRF1,MAPK1,MAPK8,NFAT5,NFATC2,NFKB1,PIK3C3,POU2F1,PRKCA,PRKCD,PRKD1,PRKDC
ILK Signaling	1,3E00	7,49E-02	-2,496	AKT3,CREB5,MAP2K4,MAPK1,MAPK8,MYO10,NFKB1,PIK3C3,PPM1L,PPP2R3A,PPP2R3B,PTGS2,RICTOR,VEGFC
Wound Healing Signaling Pathway	1,29E00	7,21E-02	-4,000	BMPR2,CERT1,COL4A3,COL4A4,COL5A2,EGFR,IL1RAPL1,LIF,MAP2K4,MAPK1,MAPK8,NFKB1,PRKCA,SOS2,TGFBR3,VEGFC
Xenobiotic Metabolism CAR Signaling Pathway	1,29E00	8,03E-02	0,905	ABCC1,EGFR,MAP2K4,MAPK1,PPM1L,PPP2R3A,PPP2R3B,PRKCA,PRKCD,PRKD1,UST
NF-κB Activation by Viruses	1,27E00	9,46E-02	-2,646	AKT3,MAPK1,NFKB1,PIK3C3,PRKCA,PRKCD,PRKD1
IL-3 Signaling	1,27E00	9,46E-02	-2,646	AKT3,GAB2,MAPK1,PIK3C3,PRKCA,PRKCD,PRKD1
Ephrin Receptor Signaling	1,27E00	7,41E-02	-1,890	AKT3,CREB5,EFNA5,EFNB2,EPHA3,EPHA4,ITGA8,ITGA9,KALRN,MAPK1,PTPN13,SORBS1,SOS2,VEGFC
Ovarian Cancer Signaling	1,27E00	7,74E-02	-1,890	AKT3,BRAF,EGFR,HDAC4,MAPK1,PIK3C3,PTGS2,RB1,RBL1,VEGFC,WNT11,WNT5B
Mitotic Prophase	1,26E00	8,89E-02	-2,828	MAPK1,MCPH1,NEK7,NUP153,NUP58,PHF8,PRKCA,RB1
Relaxin Signaling	1,25E00	7,91E-02	-2,236	AKT3,BRAF,MAPK1,NFKB1,PDE10A,PDE3A,PDE4D,PDE7A,PDE7B,PDE8A,PIK3C3
mTOR Signaling	1,25E00	7,37E-02	-1,732	AKT3,EIF4G3,MAPK1,PIK3C3,PLD1,PPM1L,PPP2R3A,PPP2R3B,PRKCA,PRKCD,PRKD1,RICTOR,TSC1,VEGFC
Neurotrophin/TRK Signaling	1,25E00	9,33E-02	-2,449	CREB5,FRS2,MAP2K4,MAPK1,MAPK8,PIK3C3,SOS2
Inhibition of Angiogenesis by TSP1	1,24E00	1,25E-01	-2,000	AKT3,MAP2K4,MAPK1,MAPK8
MIF-mediated Glucocorticoid Regulation	1,24E00	1,25E-01	-2,000	MAPK1,NFKB1,PLA2G4A,PTGS2
Dilated Cardiomyopathy Signaling Pathway	1,23E00	7,86E-02	-1,134	AKT3,ATP2A2,CACNA1C,CACNA2D1,CACNB2,CAMK1D,ITPR2,MAPK1,MYO10,PDE3A,SGCD
P2Y Purinergic Receptor Signaling Pathway	1,22E00	8,06E-02	-3,162	AKT3,CREB5,MAPK1,NFKB1,PIK3C3,PLCB1,PLCL2,PRKCA,PRKCD,PRKD1
3-phosphoinositide Degradation	1,22E00	7,29E-02	-2,333	DUSP15,DUSP16,MTMR3,MTMR8,MTMR9,PPFIA1,PPM1L,PPP2R3A,PPP2R3B,PTPN13,PTPRD,PTPRG,PTPRM,SSH2
NF-κB Signaling	1,22E00	7,43E-02	-3,051	AKT3,BMPR1B,BMPR2,BRAF,BTRC,EGFR,IGF1R,MALT1,MAPK8,NFKB1,PIK3C3,TGFBR3,TNFAIP3
Semaphorin Neuronal Repulsive Signaling Pathway	1,22E00	7,8E-02	-0,632	AKT3,ARHGEF12,ITGA8,ITGA9,MAP2K4,PDE4D,PIK3C3,PLXNA2,PRKG1,SEMA3A,SEMA3E
IL-17A Signaling in Airway Cells	1,22E00	9,84E-02	-2,449	AKT3,MAP2K4,MAPK1,MAPK8,NFKB1,PIK3C3
Prostate Cancer Signaling	1,21E00	8,33E-02	-2,333	AKT3,CREB5,HDAC4,MAPK1,NFKB1,PIK3C3,RB1,RBL1,SOS2
GPCR-Mediated Nutrient Sensing in Enteroendocrine Cells	1,21E00	8,33E-02	-3,000	CACNA1C,CACNA2D1,CACNB2,ITPR2,PLCB1,PLCL2,PRKCA,PRKCD,PRKD1
Gαq Signaling	1,21E00	7,59E-02	-2,887	AKT3,ITPR2,MAPK1,NFATC2,NFKB1,PIK3C3,PLCB1,PLD1,PRKCA,PRKCD,PRKD1,RGS7
DNA Methylation and Transcriptional Repression Signaling	1,21E00	8,7E-02	-0,816	CDK13,CDK14,CDK17,RB1,RBL1,TCF12,TEAD1,TET2
Small Cell Lung Cancer Signaling	1,21E00	8,7E-02	-0,816	AKT3,APAF1,HDAC4,NFKB1,PIK3C3,PTGS2,RB1,RBL1
RUNX1 and FOXP3 control the development of regulatory T lymphocytes (Tregs)	1,21E00	2,22E-01	#NUM!	CBFB,NFATC2
Receptor-type tyrosine-protein phosphatases	1,21E00	1,5E-01	#NUM!	IL1RAPL1,PPFIA1,PTPRD
Arachidonic acid metabolism	1,2E00	1,21E-01	-2,000	ABCC1,CYP1B1,PLA2G4A,PTGS2
MAPK targets/ Nuclear events mediated by MAP kinases	1,2E00	1,21E-01	-2,000	DUSP7,MAP2K4,MAPK1,MAPK8
nNOS Signaling in Skeletal Muscle Cells	1,2E00	1,06E-01	-2,236	CACNA1C,CACNA2D1,CACNB2,ITPR2,SNTB1
Prolactin Signaling	1,19E00	8,6E-02	-2,646	IRF1,KCNMA1,MAPK1,PIK3C3,PRKCA,PRKCD,PRKD1,SOS2
Translocation of SLC2A4 (GLUT4) to the plasma membrane	1,19E00	9,68E-02	-2,449	C2CD5,EXOC4,LNPEP,MYO5A,RALGAPA2,TBC1D4
Thrombopoietin Signaling	1,19E00	9,68E-02	-2,449	GAB2,MAPK1,PIK3C3,PRKCA,PRKCD,PRKD1
Th2 Pathway	1,17E00	8,18E-02	-1,414	BHLHE41,BMPR2,CD80,JAG1,NFATC2,NFKB1,NOTCH2,PIK3C3,TGFBR3
Endothelin-1 Signaling	1,17E00	7,3E-02	-3,606	BRAF,ITPR2,MAPK1,MAPK8,PIK3C3,PLA2G4A,PLCB1,PLCL2,PLD1,PRKCA,PRKCD,PRKD1,PTGS2
Transcriptional activity of SMAD2/SMAD3:SMAD4 heterotrimer	1,16E00	1,04E-01	-2,236	CCNT2,MAPK1,RBL1,RNF111,SMURF2
Activation of IRF by Cytosolic Pattern Recognition Receptors	1,16E00	1,04E-01	0,447	IFIH1,MAP2K4,MAPK8,NFKB1,ZBP1
Melanoma Signaling	1,16E00	1,04E-01	-1,342	AKT3,BRAF,MAPK1,PIK3C3,RB1
TNFR1 Signaling	1,16E00	1,04E-01	-2,000	APAF1,MAP2K4,MAPK8,NFKB1,TNFAIP3
NCAM signaling for neurite out-growth	1,16E00	9,52E-02	-2,449	CACNA1C,CACNB2,COL4A3,COL4A4,COL5A2,MAPK1
Xenobiotic Metabolism AHR Signaling Pathway	1,16E00	9,52E-02	-1,633	AHR,CYP1B1,HDAC4,NCOA2,NFKB1,SENP1
4-1BB Signaling in T Lymphocytes	1,16E00	1,18E-01	-2,000	MAP2K4,MAPK1,MAPK8,NFKB1
Role of Osteoblasts in Rheumatoid Arthritis Signaling Pathway	1,16E00	7,01E-02	0,832	AKT3,BMPR1B,BMPR2,CSNK1G1,IGF1R,LIF,MAPK1,PIK3C3,PTGS2,RUNX2,SMURF1,SMURF2,VEGFC,WNT11,WNT5B
Formation of the ureteric bud	1,16E00	1,43E-01	#NUM!	ITGA8,SLIT2,WNT11
Amyotrophic Lateral Sclerosis Signaling	1,16E00	8,11E-02	-1,342	AKT3,APAF1,CACNA1C,CACNA2D1,CACNB2,CAPN5,GRIK2,PIK3C3,VEGFC
Role of Pattern Recognition Receptors in Recognition of Bacteria and Viruses	1,15E00	7,81E-02	-2,333	IFIH1,LIF,MAP2K4,MAPK1,MAPK8,NFKB1,PIK3C3,PRKCA,PRKCD,PRKD1
D-myo-inositol-5-phosphate Metabolism	1,15E00	7,11E-02	-2,333	DUSP15,DUSP16,MTMR8,MTMR9,PLCB1,PPFIA1,PPM1L,PPP2R3A,PPP2R3B,PTPN13,PTPRD,PTPRG,PTPRM,SSH2
HOTAIR Regulatory Pathway	1,15E00	7,59E-02	-1,508	AKT3,ATXN1,ESR1,IRF1,JARID2,KMT2C,NFKB1,PIK3C3,SPP1,WNT11,WNT5B
Ferroptosis Signaling Pathway	1,14E00	8,04E-02	-0,333	BRAF,EIF2AK3,GCLC,IREB2,MAPK1,NOX4,RB1,RBL1,SLC7A11
TP53 Regulates Transcription of DNA Repair Genes	1,13E00	9,38E-02	-2,449	AP1G1,ATR,CCNT2,CDK13,CHEK1,FANCC
Cell Cycle: G1/S Checkpoint Regulation	1,13E00	9,38E-02	-0,447	ATR,BTRC,HDAC4,NRG1,RB1,RBL1
Signaling by ERBB2	1,13E00	1,02E-01	-2,236	AKT3,EGFR,NRG1,PRKCA,PRKCD
Interferon alpha/beta signaling	1,13E00	1,02E-01	1,342	IFIT3,IRF1,MX2,USP18,XAF1
Cell Cycle: G2/M DNA Damage Checkpoint Regulation	1,13E00	1,02E-01	0,000	ATR,BORA,BTRC,CHEK1,PRKDC
Platelet homeostasis	1,13E00	8,75E-02	-2,646	ATP2A2,ITPR2,KCNMA1,PDE10A,PLA2G4A,PRKG1,SLC8A1
D-myo-inositol (1,4,5,6)-Tetrakisphosphate Biosynthesis	1,13E00	7,18E-02	-2,121	DUSP15,DUSP16,MTMR8,MTMR9,PPFIA1,PPM1L,PPP2R3A,PPP2R3B,PTPN13,PTPRD,PTPRG,PTPRM,SSH2
D-myo-inositol (3,4,5,6)-tetrakisphosphate Biosynthesis	1,13E00	7,18E-02	-2,121	DUSP15,DUSP16,MTMR8,MTMR9,PPFIA1,PPM1L,PPP2R3A,PPP2R3B,PTPN13,PTPRD,PTPRG,PTPRM,SSH2
Calcium Signaling	1,12E00	7,04E-02	-3,317	ATP2A2,CACNA1C,CACNA2D1,CACNB2,CAMK1D,CREB5,HDAC4,ITPR2,MAPK1,MYO10,NFAT5,NFATC2,SLC8A1,TRPC1
IL-27 Signaling Pathway	1,12E00	7,96E-02	-1,000	AHR,AKT3,IL1RAPL1,IRF1,MAPK1,NFKB1,PIK3C3,PTGS2,RORA
Nephrin family interactions	1,11E00	1,36E-01	#NUM!	CASK,KIRREL1,MAGI2
WNK Renal Signaling Pathway	1,11E00	8,25E-02	-2,646	AKT3,LRRC8C,NR3C2,PIK3C3,PRKCA,PRKCD,PRKD1,PRKN
MSP-RON Signaling in Cancer Cells Pathway	1,1E00	7,63E-02	-3,000	AKT3,BRAF,CREB5,EGFR,KLKB1,MAPK1,NFKB1,PIK3C3,SOS2,VEGFC
Regulation of the Epithelial Mesenchymal Transition by Growth Factors Pathway	1,08E00	7,07E-02	-3,606	AKT3,BRAF,EGFR,FRS2,HMGA2,MAP2K4,MAPK1,MAPK8,NFKB1,PIK3C3,SMURF1,SOS2,ZEB2
FcγRIIB Signaling in B Lymphocytes	1,08E00	8,54E-02	#NUM!	CACNA1C,CACNA2D1,CACNB2,ITPR2,MAP2K4,MAPK8,PIK3C3
Fc epsilon receptor (FCERI) signaling	1,08E00	7,58E-02	-2,646	BTRC,GAB2,ITPR2,MALT1,MAP2K4,MAPK1,MAPK8,NFATC2,NFKB1,PSMA8
ERK/MAPK Signaling	1,08E00	6,93E-02	-1,732	BRAF,CREB5,ESR1,ITGA8,ITGA9,MAPK1,PIK3C3,PLA2G4A,PPM1L,PPP2R3A,PPP2R3B,PRKCA,PRKCD,SOS2
Lymphotoxin β Receptor Signaling	1,07E00	9,8E-02	-2,236	AKT3,APAF1,MAPK1,NFKB1,PIK3C3
Adrenomedullin signaling pathway	1,07E00	7,03E-02	-3,464	AKT3,BRAF,ITPR2,MAP2K4,MAPK1,MAPK8,MYLK3,NFKB1,PIK3C3,PLCB1,PLCL2,PRKG1,SOS2
RAF-independent MAPK1/3 activation	1,06E00	1,3E-01	#NUM!	DUSP16,DUSP7,MAPK1
Growth Hormone Signaling	1,06E00	8,96E-02	-2,236	IGF1R,MAPK1,PIK3C3,PRKCA,PRKCD,PRKD1
HIPPO signaling	1,06E00	8,43E-02	1,000	BTRC,DLG1,DLG2,PPM1L,PPP2R3A,PPP2R3B,TEAD1
Phospholipase C Signaling	1,06E00	6,59E-02	-3,606	ARHGEF12,CREB5,HDAC4,ITGA8,ITGA9,ITPR2,MAPK1,NFAT5,NFATC2,NFKB1,PLA2G4A,PLCB1,PLD1,PRKCA,PRKCD,PRKD1,SOS2
Chondroitin Sulfate Degradation (Metazoa)	1,05E00	1,82E-01	#NUM!	CEMIP,CEMIP2
Assembly and cell surface presentation of NMDA receptors	1,05E00	1,08E-01	-2,000	CASK,DLG1,DLG2,NBEA
Cell Cycle Regulation by BTG Family Proteins	1,05E00	1,08E-01	#NUM!	PPM1L,PPP2R3A,PPP2R3B,RB1
RHOA Signaling	1,04E00	7,69E-02	-0,707	ABL2,ARHGAP12,ARHGEF12,DLC1,IGF1R,MYLK3,PLD1,RAPGEF2,RAPGEF6
NAFLD Signaling Pathway	1,04E00	6,83E-02	-1,604	AKT3,ATP2A2,EIF2AK3,GPAM,LIF,MAP2K4,MAPK8,NFKB1,NOX4,PIK3C3,PPM1L,PPP2R3A,PPP2R3B,PTGS2
PDGF Signaling	1,04E00	8,33E-02	-2,646	ABL2,MAP2K4,MAPK1,MAPK8,PIK3C3,PRKCA,SOS2
Dendritic Cell Maturation	1,02E00	7,19E-02	-3,317	AKT3,CD80,CREB5,IL32,MAP2K4,MAPK1,MAPK8,NFKB1,PIK3C3,PLCB1,PLCL2
MAP kinase activation	1,02E00	1,05E-01	-2,000	BTRC,MAP2K4,MAPK8,NFKB1
RET signaling	1,02E00	1,05E-01	-2,000	DOK6,FRS2,GAB2,PRKCA
Insulin processing	1,02E00	1,25E-01	#NUM!	EXOC4,MYO5A,MYRIP
Activation of kainate receptors upon glutamate binding	1,02E00	1,25E-01	#NUM!	DLG1,GRIK2,PLCB1
Estrogen-mediated S-phase Entry	1,02E00	1,25E-01	#NUM!	ESR1,RB1,RBL1
T Cell Receptor Signaling	1,02E00	7,02E-02	-2,887	AKT3,CD80,MALT1,MAP2K4,MAPK1,MAPK8,NFAT5,NFATC2,NFKB1,PAG1,PIK3C3,SOS2
3-phosphoinositide Biosynthesis	1,01E00	6,76E-02	-2,333	DUSP15,DUSP16,MTMR8,MTMR9,PIK3C3,PPFIA1,PPM1L,PPP2R3A,PPP2R3B,PTPN13,PTPRD,PTPRG,PTPRM,SSH2
ICOS-ICOSL Signaling in T Helper Cells	1,01E00	7,84E-02	-2,646	AKT3,CD80,GAB2,ITPR2,NFAT5,NFATC2,NFKB1,PIK3C3
Role of NANOG in Mammalian Embryonic Stem Cell Pluripotency	1,01E00	7,56E-02	-2,236	AKT3,BMPR1B,BMPR2,LIF,MAPK1,PIK3C3,SOS2,WNT11,WNT5B
Th1 and Th2 Activation Pathway	9,98E-01	7,3E-02	#NUM!	BHLHE41,BMPR2,CD80,IRF1,JAG1,NFATC2,NFKB1,NOTCH2,PIK3C3,TGFBR3
CD27 Signaling in Lymphocytes	9,93E-01	9,26E-02	-1,342	APAF1,MAP2K4,MAP3K2,MAPK8,NFKB1
Transport of inorganic cations/anions and amino acids/oligopeptides	9,91E-01	7,77E-02	-2,828	SLC1A3,SLC20A1,SLC36A4,SLC38A4,SLC3A1,SLC7A11,SLC8A1,SLC9A9
Synaptogenesis Signaling Pathway	9,91E-01	6,31E-02	-3,153	AKT3,BRAF,CACNA2D1,CACNB2,CREB5,EFNA5,EFNB2,EPHA3,EPHA4,KALRN,MAPK1,NLGN1,NLGN4X,PIK3C3,PRKCD,SNAP25,SOS2,STXBP5,STXBP6
Regulation of RUNX2 expression and activity	9,89E-01	8,57E-02	-2,449	CBFB,ESR1,HIVEP3,PSMA8,RUNX2,SMURF1
Chromatin organization	9,88E-01	6,7E-02	-3,742	ARID1B,ATXN7,KANSL2,KDM4C,KDM6A,KDM7A,KMT2C,MSL2,NCOA2,NFKB1,PHF21A,PHF8,TBL1XR1,TRRAP
Presynaptic depolarization and calcium channel opening	9,88E-01	1,67E-01	#NUM!	CACNA2D1,CACNB2
Reversible hydration of carbon dioxide	9,88E-01	1,67E-01	#NUM!	CA12,CA2
Dermatan Sulfate Degradation (Metazoa)	9,88E-01	1,67E-01	#NUM!	CEMIP,CEMIP2
Regulation of beta-cell development	9,87E-01	1,03E-01	-2,000	AKT3,MAML2,MAML3,NR5A2
Retinoic acid Mediated Apoptosis Signaling	9,87E-01	1,03E-01	-2,000	APAF1,IRF1,PARP8,TNKS
ID1 Signaling Pathway	9,87E-01	6,81E-02	-1,941	AKT3,BHLHE41,BMPR1B,BMPR2,BRAF,EGFR,IGF1R,LIF,MAPK1,NFKB1,PIK3C3,TGFBR3,VEGFC
Syndecan interactions	9,77E-01	1,2E-01	#NUM!	CASK,COL5A2,PRKCA
RAB GEFs exchange GTP for GDP on RABs	9,77E-01	8,05E-02	-2,646	AKT3,DENND1A,DENND1B,DENND4A,RAB3GAP1,RAB6B,SBF2
Erythropoietin Signaling Pathway	9,76E-01	7,05E-02	-2,111	AKT3,APAF1,ITPR2,LIF,MAPK1,NFKB1,PIK3C3,PRKCA,PRKCD,PRKD1,SOS2
Endocannabinoid Neuronal Synapse Pathway	9,67E-01	7,19E-02	-2,333	CACNA1C,CACNA2D1,CACNB2,ITPR2,MAPK1,MAPK8,PLCB1,PLCL2,PTGS2,RIMS1
PPARα/RXRα Activation	9,61E-01	6,86E-02	2,530	BMPR2,IL1RAPL1,MAP2K4,MAPK1,MAPK8,NCOA3,NFKB1,PLCB1,PLCL2,PRKCA,SOS2,TGFBR3
GP6 Signaling Pathway	9,6E-01	7,38E-02	-3,000	AKT3,CERT1,COL4A3,COL4A4,COL5A2,PIK3C3,PRKCA,PRKCD,PRKD1
Acute Myeloid Leukemia Signaling	9,57E-01	7,95E-02	-2,646	AKT3,BRAF,MAP2K4,MAPK1,NFKB1,PIK3C3,SOS2
DAG and IP3 signaling	9,57E-01	0.1	-2,000	ITPR2,NBEA,PRKCA,PRKCD
Aldosterone Signaling in Epithelial Cells	9,48E-01	6,96E-02	-3,162	ITPR2,KCNMA1,MAPK1,NR3C2,PIK3C3,PLCB1,PLCL2,PRKCA,PRKCD,PRKD1,SOS2
Role of JAK family kinases in IL-6-type Cytokine Signaling	9,45E-01	8,33E-02	-2,449	IRF1,LIF,MAP2K4,MAPK1,MAPK8,VEGFC
Neurexins and neuroligins	9,42E-01	8,93E-02	-2,236	CASK,DLG2,DLGAP1,NLGN1,NLGN4X
Sphingolipid metabolism	9,38E-01	7,55E-02	#NUM!	ABCC1,CERS6,CERT1,PPM1L,PRKD1,SAMD8,SPTLC3,STS
Nephron development	9,28E-01	1,54E-01	#NUM!	JAG1,LFNG
Pregnenolone Biosynthesis	9,28E-01	1,54E-01	#NUM!	CYP7B1,MICAL3
Interleukin-1 family signaling	9,28E-01	7,26E-02	-2,828	BTRC,IL1RAPL1,MAP2K4,MAPK8,NFKB1,PELI2,PSMA8,PTPN13,PTPN4
Factors involved in megakaryocyte development and platelet production	9,24E-01	8,22E-02	-2,449	CARMIL1,DOCK4,DOCK9,IRF1,JMJD1C,PHF21A
Leptin Signaling in Obesity	9,24E-01	8,22E-02	-2,000	AKT3,MAPK1,PDE3A,PIK3C3,PLCB1,PLCL2
Macropinocytosis Signaling	9,24E-01	8,22E-02	-2,236	ANKFY1,PIK3C3,PRKCA,PRKCD,PRKD1,USP6NL
PIP3 activates AKT signaling	9,22E-01	7,04E-02	-3,162	AKT3,CD80,EGFR,ESR1,FRS2,GAB2,MAPK1,NRG1,PHLPP1,RICTOR
Superpathway of Inositol Phosphate Compounds	9,22E-01	6,44E-02	-2,530	DUSP15,DUSP16,MTMR8,MTMR9,PIK3C3,PLCB1,PPFIA1,PPM1L,PPP2R3A,PPP2R3B,PTPN13,PTPRD,PTPRG,PTPRM,SSH2
Role of CHK Proteins in Cell Cycle Checkpoint Control	9,18E-01	8,77E-02	-1,342	ATR,CHEK1,PPM1L,PPP2R3A,PPP2R3B
Polyamine Regulation in Colon Cancer	9,18E-01	8,77E-02	-2,236	AKT3,BRAF,MAP2K4,MAPK1,TRPC1
DHCR24 Signaling Pathway	9,12E-01	7,2E-02	-2,333	AKT3,ESR1,NFKB1,NLGN1,PIK3C3,PRKCA,PRKCD,PRKD1,THRB
Systemic Lupus Erythematosus in T Cell Signaling Pathway	9,12E-01	6,6E-02	-0,832	AKT3,BCL6,CD80,CREB5,ESR1,MAP2K4,MAPK1,NFATC2,PIK3C3,PPM1L,PPP2R3A,PPP2R3B,SOS2
Osteoarthritis Pathway	9,05E-01	6,48E-02	-1,732	BMPR2,CREB5,HDAC4,IL1RAPL1,ITGA8,ITGA9,JAG1,NFKB1,PTCH1,PTGS2,RUNX2,SIK3,SPP1,VEGFC
TR/RXR Activation	9,05E-01	7,41E-02	-1,414	AKT3,NCOA2,NCOA3,PIK3C3,RAB3B,TBL1XR1,THRB,VEGFC
BMAL1:CLOCK,NPAS2 activates circadian gene expression	9,01E-01	1,11E-01	#NUM!	BHLHE41,NCOA2,TBL1XR1
Signaling by SCF-KIT	8,99E-01	9,52E-02	-2,000	CHEK1,FER,GAB2,PRKCA
Synaptic Long Term Potentiation	8,97E-01	7,14E-02	-2,828	CACNA1C,CREB5,ITPR2,MAPK1,PLCB1,PLCL2,PRKCA,PRKCD,PRKD1
Pre-NOTCH Expression and Processing	8,94E-01	8,62E-02	-1,342	ATP2A2,LFNG,MAML2,MAML3,NOTCH2
PCP (Planar Cell Polarity) Pathway	8,94E-01	8,62E-02	-2,236	LGR4,MAP2K4,MAPK8,WNT11,WNT5B
Regulation of eIF4 and p70S6K Signaling	8,94E-01	6,79E-02	-1,134	AKT3,EIF4E3,EIF4G3,ITGA8,ITGA9,MAPK1,PIK3C3,PPM1L,PPP2R3A,PPP2R3B,SOS2
Sleep NREM Signaling Pathway	8,88E-01	7,34E-02	1,414	BRAF,CREB5,EGFR,HDAC4,MAP2K4,MAPK1,PRKCA,SIK3
RAF/MAP kinase cascade	8,86E-01	6,27E-02	-3,873	BRAF,BRAP,DLG1,DLG2,DUSP16,DUSP7,EGFR,FRS2,MAPK1,NF1,NRG1,PSMA8,RAPGEF2,RASA2,RASAL2,RGL1
Multiple Sclerosis Signaling Pathway	8,83E-01	6,63E-02	-2,887	BRAF,CAPN5,IRF1,JARID2,LIF,MAPK1,NCOA3,NFATC2,NFKB1,PARP8,SLC8A1,TNKS
Leukocyte Extravasation Signaling	8,83E-01	6,63E-02	-1,508	ARHGAP12,DLC1,EDIL3,FER,MAP2K4,MAPK1,MAPK8,NOX4,PIK3C3,PRKCA,PRKCD,PRKD1
Glutathione Biosynthesis	8,8E-01	3,33E-01	#NUM!	GCLC
Systemic Lupus Erythematosus in B Cell Signaling Pathway	8,78E-01	6,33E-02	-2,673	AKT3,IFIH1,IFIT3,LIF,MALT1,MAPK1,NFAT5,NFATC2,NFKB1,PAG1,PIK3C3,PRKCA,PRKCD,PRKD1,SOS2
Regulation of TP53 Activity through Association with Co-factors	8,74E-01	1,43E-01	#NUM!	AKT3,ZNF385A
Interleukin-15 signaling	8,74E-01	1,43E-01	#NUM!	GAB2,SOS2
DNA Double-Strand Break Repair by Non-Homologous End Joining	8,74E-01	1,43E-01	#NUM!	PRKDC,WRN
Histidine Degradation VI	8,74E-01	1,43E-01	#NUM!	CYP7B1,MICAL3
Assembly of collagen fibrils and other multimeric structures	8,72E-01	8,47E-02	-2,236	COL4A3,COL4A4,COL5A2,DST,TLL1
Phospholipases	8,72E-01	8,47E-02	-2,236	LIPG,PLA2G4A,PLCB1,PLCL2,PLD1
Meiotic synapsis	8,71E-01	9,3E-02	-2,000	ATR,DIDO1,STAG1,SYNE1
IL-10 Signaling	8,67E-01	7,03E-02	1,000	AHR,AKT3,CD80,CREB5,IL1RAPL1,MAP2K4,MAPK1,MAPK8,NFKB1
Autism Signaling Pathway	8,55E-01	6,14E-02	-3,153	AKT3,BRAF,CACNA1C,CACNA2D1,CACNB2,IGF1R,LIF,MAPK1,NF1,NLGN1,NLGN4X,PIK3C3,PTCH1,SOS2,TSC1,WNT11,WNT5B
Role of WNT/GSK-3β Signaling in the Pathogenesis of Influenza	8,49E-01	8,33E-02	#NUM!	CSNK1G1,NCOA2,NCOA3,WNT11,WNT5B
IL-2 Signaling	8,49E-01	8,33E-02	-2,000	AKT3,MAPK1,MAPK8,PIK3C3,SOS2
Actin Cytoskeleton Signaling	8,49E-01	6,33E-02	-2,333	ARHGAP24,ARHGEF12,DIAPH2,DIAPH3,ITGA8,ITGA9,MAPK1,MYLK3,MYO10,PIK3C3,SOS2,SSH2,TIAM2,TRIO
Insulin Secretion Signaling Pathway	8,45E-01	6,18E-02	-3,051	CACNA1C,CACNA2D1,CACNB2,CREB5,EIF2AK3,EIF4E3,EIF4G3,ITPR2,MAPK1,PIK3C3,PLCB1,PLCL2,PRKCA,PRKCD,PRKD1,SNAP25
Generic Transcription Pathway	8,45E-01	6,12E-02	-4,123	ESR1,HDAC4,MAML2,MAML3,NOTCH2,NR3C2,NR4A2,NR5A2,NR6A1,RORA,TBL1XR1,THRB,ZKSCAN8,ZNF354C,ZNF425,ZNF704,ZNF75A
Tight Junction Signaling	8,3E-01	6,59E-02	#NUM!	AKT3,CASK,MAGI2,MYO10,NFKB1,PALS1,PPM1L,PPP2R3A,PPP2R3B,SMURF1,SNAP25
Cyclophilin Signaling Pathway	8,27E-01	6,28E-02	-3,207	AKT3,BRAF,CREB5,MAP2K4,MAPK1,MAPK8,NFAT5,NFATC2,NFKB1,NOX4,PIK3C3,SPP1,WNT11,WNT5B
Role of BRCA1 in DNA Damage Response	8,26E-01	7,69E-02	-2,449	ATR,CHEK1,FANCC,POU2F1,RB1,RBL1
Serotonin Receptor Signaling	8,26E-01	5,75E-02	-5,000	AKT3,BRAF,CACNA1C,CACNA2D1,CACNB2,CREB5,KALRN,MAP2K4,MAPK1,MYLK3,NFKB1,PIK3C3,PLA2G4A,PLCB1,PLCL2,PLD1,PRKCA,PRKCD,PRKD1,PTGS2,RB1,RBL1,STIM2,TEAD1,TRPC1
PAK Signaling	8,25E-01	7,08E-02	-2,449	EPHA3,ITGA8,ITGA9,MAP2K4,MAPK1,MAPK8,PIK3C3,SOS2
Paracetamol ADME	8,25E-01	1,33E-01	#NUM!	ABCC1,ABCC4
Granzyme B Signaling	8,25E-01	1,33E-01	#NUM!	APAF1,PRKDC
CDC42 Signaling	8,24E-01	6,87E-02	-2,236	CDC42BPA,DIAPH3,EXOC4,EXOC6B,ITGA8,ITGA9,MAP2K4,MAPK1,MAPK8
M-decay: degradation of maternal mRNAs by maternally stored factors	8,2E-01	8,89E-02	-2,000	ELL2,KDM4C,MED12L,TET2
Neuroinflammation Signaling Pathway	8,16E-01	6,11E-02	-1,807	AKT3,BMPR2,CD80,CREB5,MAP2K4,MAPK1,MAPK8,NFAT5,NFATC2,NFKB1,NOX4,PIK3C3,PLA2G4A,PTGS2,SLC1A3,TGFBR3
Type I Diabetes Mellitus Signaling	8,15E-01	7,29E-02	-2,449	APAF1,CD80,IRF1,MAP2K4,MAPK1,MAPK8,NFKB1
p75 NTR receptor-mediated signalling	8,13E-01	6,67E-02	-3,162	ARHGEF12,FER,KALRN,MAPK8,NFKB1,PIK3C3,PRDM4,SOS2,TIAM2,TRIO
PI3K/AKT Signaling	8,12E-01	6,42E-02	-1,000	AKT3,GAB2,ITGA8,ITGA9,MAPK1,NFKB1,PPM1L,PPP2R3A,PPP2R3B,PTGS2,SOS2,TSC1
Regulation of lipid metabolism by PPARalpha	8,1E-01	7,02E-02	-2,828	AHR,MED13L,NCOA2,NCOA3,RGL1,RORA,TBL1XR1,TIAM2
Ephrin A Signaling	8,1E-01	6,82E-02	-0,333	AKT3,BRAF,EFNA5,EGFR,EPHA3,EPHA4,MAPK1,PIK3C3,PRKG1
FLT3 Signaling in Hematopoietic Progenitor Cells	8,08E-01	7,59E-02	-2,449	AKT3,CREB5,GAB2,MAPK1,PIK3C3,SOS2
Toll-like Receptor Cascades	8,01E-01	0.1	#NUM!	EEA1,PIK3C3,PTPN4
Signaling by NOTCH3	7,95E-01	8,7E-02	-2,000	EGFR,JAG1,MAML2,MAML3
Role of PI3K/AKT Signaling in the Pathogenesis of Influenza	7,95E-01	8,7E-02	-2,000	AKT3,MAPK1,NFKB1,PIK3C3
SPINK1 General Cancer Pathway	7,95E-01	8,7E-02	-2,000	AKT3,EGFR,MAPK1,PIK3C3
IL-23 Signaling Pathway	7,95E-01	8,7E-02	-2,000	AKT3,NFKB1,PIK3C3,RORA
HEY1 Signaling Pathway	7,87E-01	6,58E-02	-2,530	AKT3,BMPR1B,BMPR2,EGFR,JAG1,NOTCH2,PIK3C3,RUNX2,TGFBR3,VEGFC
Apoptosis Signaling	7,82E-01	7,14E-02	0,378	APAF1,CAPN5,MAP2K4,MAPK1,MAPK8,NFKB1,PRKCA
Role of NFAT in Regulation of the Immune Response	7,82E-01	6,43E-02	-3,162	AKT3,CD80,CSNK1G1,ITPR2,MAPK1,NFAT5,NFATC2,NFKB1,PIK3C3,PLCB1,SOS2
Activated PKN1 stimulates transcription of AR regulated genes KLK2 and KLK3	7,79E-01	1,25E-01	#NUM!	KDM4C,NCOA2
Formation of ATP by chemiosmotic coupling	7,79E-01	1,25E-01	#NUM!	MT-ATP6,MT-ATP8
Nuclear Cytoskeleton Signaling Pathway	7,76E-01	6,22E-02	-3,606	AHCTF1,BTRC,ITGA8,ITGA9,KIF13B,KIF18A,KIF26B,NFKB1,NUP153,NUP58,PRKDC,RUNX2,SYNE1
PI Metabolism	7,72E-01	7,41E-02	-2,449	MTMR3,MTMR8,MTMR9,PIK3C3,PTPN13,SBF2
Intrinsic Pathway for Apoptosis	7,71E-01	8,51E-02	-2,000	AKT3,APAF1,MAPK1,MAPK8
PFKFB4 Signaling Pathway	7,71E-01	8,51E-02	-2,000	CREB5,MAP2K4,MAPK1,NCOA3
Coronavirus Pathogenesis Pathway	7,7E-01	6,4E-02	-1,508	EIF2AK3,HDAC4,MAP2K4,MAPK1,MAPK8,NFKB1,NPC1,PIK3C3,PTGS2,RB1,RBL1
Role of PKR in Interferon Induction and Antiviral Response	7,67E-01	6,84E-02	-1,414	APAF1,FANCC,IFIH1,IRF1,MAP2K4,MAPK1,MAPK8,NFKB1
Thrombin Signaling	7,66E-01	6,19E-02	-3,606	AKT3,ARHGEF12,CAMK1D,EGFR,ITPR2,MAPK1,NFKB1,PIK3C3,PLCB1,PLCL2,PRKCA,PRKCD,PRKD1
Neurotransmitter uptake and metabolism In glial cells	7,65E-01	2,5E-01	#NUM!	SLC1A3
NGF processing	7,65E-01	2,5E-01	#NUM!	PCSK5
Molybdenum Cofactor Biosynthesis	7,65E-01	2,5E-01	#NUM!	GPHN
PI3K Signaling in B Lymphocytes	7,57E-01	6,62E-02	-3,000	AKT3,ITPR2,MALT1,MAPK1,NFAT5,NFATC2,NFKB1,PLCB1,PLCL2
Sertoli Cell-Sertoli Cell Junction Signaling	7,56E-01	6,09E-02	-3,742	AKT3,COL4A3,CREB5,DLG1,EGFR,IL1RAPL1,MAP2K4,MAP3K2,MAPK1,MAPK8,NFKB1,PIK3C3,PLS1,SORBS1
Integrin cell surface interactions	7,55E-01	7,32E-02	-1,633	COL4A3,COL4A4,COL5A2,ITGA8,ITGA9,SPP1
DDX58/IFIH1-mediated induction of interferon-alpha/beta	7,47E-01	7,69E-02	0,447	HERC5,IFIH1,NFKB1,TNFAIP3,UBA7
Transcriptional Regulation by E2F6	7,42E-01	9,38E-02	#NUM!	APAF1,CHEK1,PHC3
Iron homeostasis signaling pathway	7,39E-01	6,72E-02	#NUM!	BMPR1B,BMPR2,BTRC,CIAO2A,EGFR,FLVCR1,IREB2,MAPK1
NFE2L2 regulating anti-oxidant/detoxification enzymes	7,38E-01	1,18E-01	#NUM!	GCLC,SLC7A11
Ubiquinol-10 Biosynthesis (Eukaryotic)	7,38E-01	1,18E-01	#NUM!	CYP7B1,MICAL3
Transcriptional regulation by RUNX1	7,31E-01	6,52E-02	-3,000	ARID1B,AUTS2,CBFB,ESR1,GPAM,PHC3,PSMA8,RUNX2,TCF12
Collagen biosynthesis and modifying enzymes	7,29E-01	7,58E-02	-2,236	ADAMTS3,COL4A3,COL4A4,COL5A2,TLL1
Agrin Interactions at Neuromuscular Junction	7,29E-01	7,58E-02	-2,236	EGFR,MAP2K4,MAPK1,MAPK8,NRG1
CXCR4 Signaling	7,27E-01	6,37E-02	-3,162	AKT3,ITPR2,MAP2K4,MAPK1,MAPK8,PIK3C3,PLCB1,PRKCA,PRKCD,PRKD1
FAT10 Cancer Signaling Pathway	7,26E-01	8,16E-02	-2,000	AKT3,BMPR2,NFKB1,TGFBR3
Beta-catenin independent WNT signaling	7,25E-01	6,15E-02	-3,162	FER,ITPR2,NLK,PIK3C3,PLCB1,PRKCA,PRKG1,PSMA8,SMURF1,SMURF2,WNT11,WNT5B
Integrin Signaling	7,25E-01	6,15E-02	-2,887	AKT3,ASAP1,BRAF,CAPN5,ITGA8,ITGA9,MAP2K4,MAPK1,MAPK8,MYLK3,PIK3C3,SOS2
Fcgamma receptor (FCGR) dependent phagocytosis	7,22E-01	7,14E-02	-2,000	ITPR2,MAPK1,MYO10,MYO5A,PLD1,PRKCD
Regulation of Cellular Mechanics by Calpain Protease	7,22E-01	7,14E-02	-1,000	CAPN5,EGFR,ITGA8,ITGA9,MAPK1,RB1
Oxidative Phosphorylation	7,22E-01	7,14E-02	-2,236	ENOX1,MT-ATP6,MT-CO3,MT-ND1,MT-ND2,MT-ND3
NRF2-mediated Oxidative Stress Response	7,14E-01	6,21E-02	-3,162	ABCC1,ABCC4,EIF2AK3,GCLC,MAP2K4,MAPK1,MAPK8,PIK3C3,PRKCA,PRKCD,PRKD1
CCR3 Signaling in Eosinophils	7,12E-01	6,61E-02	-2,646	ITPR2,MAPK1,PIK3C3,PLA2G4A,PLCB1,PRKCA,PRKCD,PRKD1
Extra-nuclear estrogen signaling	7,1E-01	7,46E-02	-2,236	AKT3,EGFR,ESR1,IGF1R,MAPK1
Caveolar-mediated Endocytosis Signaling	7,1E-01	7,46E-02	#NUM!	EGFR,ITGA8,ITGA9,MAP3K2,PRKCA
Paxillin Signaling	7,07E-01	6,8E-02	-2,236	ITGA8,ITGA9,MAP2K4,MAPK1,MAPK8,PIK3C3,SOS2
Signaling by FGFR1	7,05E-01	0.08	-2,000	BRAF,FRS2,MAPK1,TGFBR3
Transcriptional Regulatory Network in Embryonic Stem Cells	7,04E-01	6,29E-02	-2,530	AKT3,BMPR1B,BMPR2,IGF1R,LIF,MAPK1,PIK3C3,TGFBR3,WNT11,WNT5B
Signaling by Activin	6,99E-01	1,11E-01	#NUM!	MAPK1,TGFBR3
GABA synthesis, release, reuptake and degradation	6,99E-01	1,11E-01	#NUM!	RIMS1,SNAP25
CDX Gastrointestinal Cancer Signaling Pathway	6,93E-01	6,15E-02	0,905	AKT3,BRAF,EGFR,LIF,MAPK1,NFKB1,NOX4,PIK3C3,PTGS2,WNT11,WNT5B
Sensory processing of sound by inner hair cells of the cochlea	6,93E-01	7,35E-02	-2,236	CACNB2,CASK,KCNMA1,PLS1,SNAP25
IL-7 Signaling Pathway	6,93E-01	7,35E-02	-2,000	AKT3,BCL6,MAPK1,PIK3C3,SOS2
IL-6 Signaling	6,86E-01	6,5E-02	-2,828	AKT3,IL1RAPL1,MAP2K4,MAPK1,MAPK8,NFKB1,PIK3C3,SOS2
Signaling by EGFR	6,84E-01	7,84E-02	-2,000	ADAM12,EGFR,PAG1,PTPRK
Cytoprotection by HMOX1	6,84E-01	7,84E-02	#NUM!	ABCC1,MT-CO3,NCOA2,TBL1XR1
Protein repair	6,78E-01	0.2	#NUM!	MSRB3
Arsenate Detoxification I (Glutaredoxin)	6,78E-01	0.2	#NUM!	AS3MT
Glycerol Degradation I	6,78E-01	0.2	#NUM!	GK5
Acetate Conversion to Acetyl-CoA	6,78E-01	0.2	#NUM!	ACSS1
ERK5 Signaling	6,75E-01	7,25E-02	-2,236	CREB5,EGFR,ELK4,LIF,MAP3K2
Mitochondrial Dysfunction	6,71E-01	5,7E-02	1,698	CACNA1C,CACNA2D1,CACNB2,CAPN5,CREB5,HTT,ITPR2,MAP2K4,MAPK8,MT-ATP6,MT-CO3,MT-ND1,MT-ND2,MT-ND3,MT-ND6,PIK3C3,PRKN
Role of Osteoclasts in Rheumatoid Arthritis Signaling Pathway	6,65E-01	5,73E-02	-3,357	ADAM12,AKT3,BRAF,CERT1,COL4A3,COL4A4,COL5A2,CREB5,IL1RAPL1,MAP2K4,MAPK1,MAPK8,NFKB1,PIK3C3,SOS2,SPP1
Signaling by TGF-beta Receptor Complex	6,64E-01	7,69E-02	-2,000	ITGA8,SMURF1,SMURF2,TGFBR3
Transcriptional regulation by the AP-2 (TFAP2) family of transcription factors	6,64E-01	8,57E-02	#NUM!	EGFR,ESR1,WWOX
FLT3 Signaling	6,64E-01	8,57E-02	#NUM!	ABL2,AKT3,GAB2
Inflammasome pathway	6,64E-01	1,05E-01	#NUM!	NEK7,NFKB1
Apelin Liver Signaling Pathway	6,64E-01	1,05E-01	#NUM!	MAP2K4,MAPK8
Death Receptor Signaling	6,6E-01	6,82E-02	-2,449	APAF1,MAP2K4,MAPK8,NFKB1,PARP8,TNKS
eNOS Signaling	6,6E-01	6,25E-02	-2,828	AKT3,ESR1,ITPR2,PIK3C3,PRKCA,PRKCD,PRKD1,PRKG1,VEGFC
Hereditary Breast Cancer Signaling	6,49E-01	6,35E-02	-1,414	AKT3,ATR,CHEK1,ESR1,FANCC,PIK3C3,RB1,VEGFC
Regulation of TP53 Activity through Phosphorylation	6,46E-01	6,74E-02	-2,449	ATR,CHEK1,HIPK1,TAF1,TAF4B,WRN
Respiratory electron transport	6,42E-01	7,04E-02	-2,236	MT-CO3,MT-ND1,MT-ND2,MT-ND3,MT-ND6
Sertoli Cell-Germ Cell Junction Signaling Pathway (Enhanced)	6,41E-01	5,83E-02	-1,941	AKT3,IL1RAPL1,MAP2K4,MAP3K2,MAPK1,MAPK8,NFKB1,PIK3C3,PPM1L,PPP2R3A,PPP2R3B,PRKG1,SORBS1
Formation of Fibrin Clot (Clotting Cascade)	6,4E-01	8,33E-02	#NUM!	F3,KLKB1,SERPINE2
TP53 Regulates Transcription of Cell Death Genes	6,4E-01	8,33E-02	#NUM!	APAF1,BCL6,RABGGTB
Interleukin-10 signaling	6,4E-01	8,33E-02	#NUM!	CD80,LIF,PTGS2
NGF-stimulated transcription	6,4E-01	8,33E-02	#NUM!	EGR4,F3,TCF12
Deubiquitination	6,38E-01	5,76E-02	-2,673	ASXL2,ATXN7,ESR1,IFIH1,MBD5,PRKN,PSMA8,SMURF2,TNFAIP3,TNKS,TRRAP,USP13,USP18,YOD1
G alpha (s) signalling events	6,37E-01	6,3E-02	-2,828	GPR39,GRK5,PDE10A,PDE3A,PDE4D,PDE7A,PDE7B,PDE8A
Endoplasmic Reticulum Stress Pathway	6,3E-01	0.1	#NUM!	EIF2AK3,MAPK8
Signaling by the B Cell Receptor (BCR)	6,27E-01	6,42E-02	-2,646	BTRC,ITPR2,MALT1,NFATC2,NFKB1,PSMA8,TRPC1
Oxidative Stress Induced Senescence	6,26E-01	6,94E-02	-2,236	MAP2K4,MAPK1,MAPK8,PHC3,TNIK
G alpha (12/13) signalling events	6,26E-01	6,94E-02	-2,236	ARHGEF12,KALRN,SOS2,TIAM2,TRIO
Chemokine Signaling	6,26E-01	6,94E-02	-2,236	CAMK1D,MAPK1,MAPK8,PLCB1,PRKCA
Th1 Pathway	6,17E-01	6,59E-02	-2,449	CD80,IRF1,NFATC2,NFKB1,NOTCH2,PIK3C3
Phase I - Functionalization of compounds	6,11E-01	6,85E-02	-1,342	ACSS1,AHR,CYP1B1,CYP7B1,NCOA2
IL-17A Signaling in Fibroblasts	6,11E-01	6,85E-02	-2,236	MAP2K4,MAPK1,MAPK8,NFKB1,PRKCA
Chondroitin and Dermatan Biosynthesis	6,09E-01	1,67E-01	#NUM!	CHSY3
UDP-N-acetyl-D-glucosamine Biosynthesis II	6,09E-01	1,67E-01	#NUM!	UAP1
Glycogen Biosynthesis II (from UDP-D-Glucose)	6,09E-01	1,67E-01	#NUM!	GBE1
Glycoaminoglycan-protein Linkage Region Biosynthesis	6,09E-01	1,67E-01	#NUM!	XYLT1
IL-17 Signaling	6,05E-01	6,04E-02	-3,000	AKT3,LIF,MAP2K4,MAPK1,MAPK8,NFKB1,PIK3C3,PTGS2,VEGFC
VEGF Signaling	6,04E-01	6,52E-02	-1,633	AKT3,MAPK1,PIK3C3,PRKCA,SOS2,VEGFC
L1CAM interactions	6,02E-01	6,31E-02	-2,646	ANK2,DLG1,EGFR,ITGA9,MAPK1,NUMB,SCN8A
Synaptic adhesion-like molecules	5,99E-01	9,52E-02	#NUM!	DLG1,PTPRD
Formation of paraxial mesoderm	5,99E-01	9,52E-02	#NUM!	MAML2,MAML3
Metabolism of water-soluble vitamins and cofactors	5,95E-01	6,76E-02	-2,236	ABCC1,GPHN,SLC19A2,SLC23A2,SLC25A16
Toll-like Receptor Signaling	5,95E-01	6,76E-02	-1,000	MAP2K4,MAPK1,MAPK8,NFKB1,TNFAIP3
Signaling by ERBB4	5,91E-01	7,14E-02	#NUM!	EGFR,ESR1,NRG1,WWOX
Signaling by PDGF	5,91E-01	7,14E-02	-1,000	COL4A3,COL4A4,COL5A2,SPP1
SUMOylation of chromatin organization proteins	5,91E-01	7,14E-02	-2,000	HDAC4,NUP153,NUP58,PHC3
Bladder Cancer Signaling	5,9E-01	6,25E-02	#NUM!	DAPK1,EGFR,HDAC4,MAPK1,RB1,RBL1,VEGFC
Cachexia Signaling Pathway	5,82E-01	5,45E-02	-2,357	AKT3,BMPR2,CAPN5,EIF2AK3,IGF1R,IL1RAPL1,LIF,MAP2K4,MAPK1,MAPK8,NFKB1,NOX4,PIK3C3,PRKCA,PRKCD,PRKD1,PSMA8,TGFBR3
STAT3 Pathway	5,81E-01	6,06E-02	-2,828	BMPR1B,BMPR2,EGFR,IGF1R,MAP2K4,MAPK1,MAPK8,TGFBR3
White Adipose Tissue Browning Pathway	5,81E-01	6,06E-02	-2,646	CACNA1C,CACNA2D1,CACNB2,CREB5,ITPR2,MAPK1,PRKG1,THRB
Signaling by FGFR3	5,74E-01	7,69E-02	#NUM!	BRAF,FRS2,MAPK1
Role of IL-17F in Allergic Inflammatory Airway Diseases	5,74E-01	7,69E-02	#NUM!	CREB5,MAPK1,NFKB1
Metabolism of porphyrins	5,7E-01	9,09E-02	#NUM!	ABCC1,FLVCR1
Nicotine Degradation III	5,7E-01	9,09E-02	#NUM!	CYP1B1,LARGE1
Vitamin-C Transport	5,7E-01	9,09E-02	#NUM!	LRRC8C,SLC23A2
Colorectal Cancer Metastasis Signaling	5,58E-01	5,53E-02	-3,606	AKT3,BRAF,EGFR,MAP2K4,MAPK1,MAPK8,MSH3,NFKB1,PIK3C3,PTGS2,SOS2,VEGFC,WNT11,WNT5B
Transcriptional Regulation by MECP2	5,57E-01	6,9E-02	-2,000	HTT,PTPN4,RBFOX1,TBL1XR1
Complex I biogenesis	5,57E-01	6,9E-02	-2,000	MT-ND1,MT-ND2,MT-ND3,MT-ND6
Semaphorin Signaling in Neurons	5,57E-01	6,9E-02	#NUM!	ARHGEF12,MAPK1,PLXNA2,SEMA3A
Signaling by FGFR4	5,54E-01	7,5E-02	#NUM!	BRAF,FRS2,MAPK1
Formation of WDR5-containing histone-modifying complexes	5,54E-01	7,5E-02	#NUM!	KANSL2,KDM6A,KMT2C
Mechanisms of Viral Exit from Host Cells	5,54E-01	7,5E-02	#NUM!	PRKCA,PRKCD,PRKD1
OX40 Signaling Pathway	5,54E-01	7,5E-02	#NUM!	MAP2K4,MAPK8,NFKB1
Erythrocytes take up oxygen and release carbon dioxide	5,51E-01	1,43E-01	#NUM!	CA2
Aryl hydrocarbon receptor signalling	5,51E-01	1,43E-01	#NUM!	AHR
STAT5 Activation	5,51E-01	1,43E-01	#NUM!	GAB2
Regulation of NFE2L2 gene expression	5,51E-01	1,43E-01	#NUM!	NFKB1
NFE2L2 regulating MDR associated enzymes	5,51E-01	1,43E-01	#NUM!	ABCC1
Ceramide Biosynthesis	5,51E-01	1,43E-01	#NUM!	SPTLC3
HIF1α Signaling	5,42E-01	5,64E-02	-3,317	AKT3,BRAF,CAMK1D,MAP2K4,MAPK1,NOX4,PIK3C3,PRKCA,PRKCD,PRKD1,VEGFC
Endometrial Cancer Signaling	5,41E-01	6,78E-02	-2,000	AKT3,MAPK1,PIK3C3,SOS2
Integration of energy metabolism	5,4E-01	6,19E-02	-2,449	CACNA1C,CACNB2,ITPR2,PLCB1,PRKCA,SNAP25
G alpha (z) signalling events	5,35E-01	7,32E-02	#NUM!	PRKCA,PRKCD,RGS17
Adrenergic Receptor Signaling Pathway (Enhanced)	5,34E-01	5,68E-02	-2,530	CACNA1C,CACNA2D1,CACNB2,ITPR2,LIF,PLCB1,PLCL2,PRKCA,PRKCD,PRKD1
Glycosaminoglycan metabolism	5,33E-01	5,98E-02	-2,646	CEMIP,CHSY3,EXT1,GPC6,HAS2,UST,XYLT1
Hepatic Fibrosis / Hepatic Stellate Cell Activation	5,25E-01	5,65E-02	#NUM!	CERT1,COL4A3,COL4A4,COL5A2,EGFR,IGF1R,IL1RAPL1,MYO10,NFKB1,VEGFC
ROBO SLIT Signaling Pathway	5,22E-01	5,93E-02	-0,378	AKT3,ROBO1,ROBO3,SLIT2,SRGAP1,SRGAP2,VEGFC
Endocannabinoid Developing Neuron Pathway	5,22E-01	5,93E-02	-2,646	AKT3,BRAF,CREB5,MAP2K4,MAPK1,MAPK8,PIK3C3
Chaperone Mediated Autophagy Signaling Pathway	5,18E-01	5,5E-02	0,000	CHEK1,EIF2AK3,HTT,IGF1R,MAP2K4,MAPK1,NFATC2,NFKB1,PHLPP1,PIK3C3,PSMA8,RICTOR
Activation of Matrix Metalloproteinases	5,18E-01	8,33E-02	#NUM!	KLKB1,SPOCK3
Other interleukin signaling	5,18E-01	8,33E-02	#NUM!	IL32,SNAP25
Melatonin Degradation I	5,18E-01	8,33E-02	#NUM!	CYP1B1,LARGE1
α-Adrenergic Signaling	5,16E-01	6,06E-02	-2,449	ITPR2,MAPK1,PRKCA,PRKCD,PRKD1,SLC8A1
Activation of gene expression by SREBF (SREBP)	5,16E-01	7,14E-02	#NUM!	GPAM,NCOA2,TBL1XR1
BER (Base Excision Repair) Pathway	5,16E-01	7,14E-02	#NUM!	MAP2K4,MAPK1,NF1
Parkinson's Signaling Pathway	5,14E-01	5,41E-02	-1,069	CACNA1C,CACNA2D1,CACNB2,EIF2AK3,ITPR2,LIF,MAPK1,MAPK8,MT-ND1,MT-ND2,MT-ND3,MT-ND6,NFKB1,PRKN
Signaling by NTRK1 (TRKA)	5,12E-01	6,25E-02	-2,236	BRAF,DUSP7,FRS2,KIDINS220,MAPK1
PD-1, PD-L1 cancer immunotherapy pathway	5,12E-01	6,25E-02	1,342	AKT3,CBLB,CD80,FBXO38,PIK3C3
Induction of Apoptosis by HIV1	5,11E-01	6,56E-02	-2,000	APAF1,MAP2K4,MAPK8,NFKB1
ERB2-ERBB3 Signaling	5,11E-01	6,56E-02	-2,000	MAPK1,NRG1,PIK3C3,SOS2
Cohesin Chromatin Regulation Pathway	5,08E-01	5,59E-02	-2,530	ATR,CHEK1,ESR1,FTO,MED12L,MED13L,PPM1L,PPP2R3A,PPP2R3B,STAG1
Glucocorticoid Receptor Signaling	5,05E-01	5,17E-02	#NUM!	AKT3,EGFR,ESR1,MAP2K4,MAPK1,MAPK8,MT-ATP6,MT-ND1,MT-ND2,MT-ND3,MT-ND6,NCOA2,NCOA3,NFAT5,NFATC2,NFKB1,NR3C2,PIK3C3,PLA2G4A,PTGS2,SOS2,TAF1,TAF4B
O-linked glycosylation	5,05E-01	0.06	-2,449	ADAMTS12,ADAMTS17,ADAMTS3,ADAMTSL1,LARGE1,THSD4
IGF-1 Signaling	5,05E-01	0.06	-2,449	AKT3,IGF1R,MAPK1,MAPK8,PIK3C3,SOS2
Neurotransmitter receptors and postsynaptic signal transmission	5,03E-01	1,25E-01	#NUM!	NBEA
Interleukin-1 processing	5,03E-01	1,25E-01	#NUM!	NFKB1
DNA Damage Reversal	5,03E-01	1,25E-01	#NUM!	FTO
Miro GTPase Cycle	5,03E-01	1,25E-01	#NUM!	MYO19
SNARE Signaling Pathway	5,01E-01	5,83E-02	-2,646	CACNA2D1,CACNB2,MYO10,RIMS1,SNAP25,STXBP5,STXBP6
Signaling by ROBO receptors	5,01E-01	5,5E-02	-1,890	ABL2,CLASP1,PRKCA,PSMA8,ROBO1,ROBO3,RPL26L1,SLIT2,SOS2,SRGAP1,SRGAP2
JAK/STAT Signaling	4,99E-01	6,17E-02	-2,236	AKT3,MAPK1,NFKB1,PIK3C3,SOS2
Th17 Activation Pathway	4,99E-01	6,17E-02	-2,236	AHR,NFAT5,NFATC2,NFKB1,RORA
Collagen chain trimerization	4,98E-01	6,98E-02	#NUM!	COL4A3,COL4A4,COL5A2
Granzyme A Signaling	4,96E-01	6,45E-02	2,000	MT-ND1,MT-ND2,MT-ND3,MT-ND6
Mouse Embryonic Stem Cell Pluripotency	4,94E-01	5,94E-02	-1,633	AKT3,BMPR2,LIF,MAPK1,PIK3C3,SOS2
Glycerophospholipid biosynthesis	4,91E-01	5,79E-02	-2,646	DDHD1,ETNK1,GPAM,LPCAT2,PLA2G4A,PLD1,SELENOI
ABRA Signaling Pathway	4,87E-01	6,1E-02	-2,236	LIF,MAP2K4,MAPK8,MYOCD,VEGFC
Transcriptional regulation of white adipocyte differentiation	4,87E-01	6,1E-02	-1,342	MED13L,NCOA2,NCOA3,NFKB1,TBL1XR1
Extracellular matrix organization	4,83E-01	5,88E-02	-2,449	ADAM12,COL4A3,COL4A4,COL5A2,ITGA8,ITGA9
Mitotic Roles of Polo-Like Kinase	4,82E-01	6,35E-02	#NUM!	PPM1L,PPP2R3A,PPP2R3B,SLK
PI3K Cascade	4,81E-01	6,82E-02	#NUM!	FRS2,GAB2,PIK3C3
cAMP-mediated signaling	4,81E-01	5,38E-02	-2,714	AKAP6,BRAF,CAMK1D,CREB5,MAPK1,PDE10A,PDE3A,PDE4D,PDE7A,PDE7B,PDE8A,RGS7
PEDF Signaling	4,75E-01	6,02E-02	-2,236	AKT3,MAPK1,NFKB1,PIK3C3,TCF12
Regulation of the Epithelial Mesenchymal Transition in Development Pathway	4,75E-01	6,02E-02	-1,342	JAG1,NFKB1,PTCH1,WNT11,WNT5B
WNT ligand biogenesis and trafficking	4,71E-01	7,69E-02	#NUM!	WNT11,WNT5B
G-protein beta:gamma signalling	4,71E-01	7,69E-02	#NUM!	AKT3,PLCB1
Cardiomyocyte Differentiation via BMP Receptors	4,71E-01	7,69E-02	#NUM!	BMPR1B,BMPR2
CDP-diacylglycerol Biosynthesis I	4,71E-01	7,69E-02	#NUM!	GPAM,LPCAT2
Nicotine Degradation II	4,71E-01	7,69E-02	#NUM!	CYP1B1,LARGE1
Macroautophagy	4,68E-01	6,25E-02	-2,000	MTMR3,PIK3C3,TSC1,UVRAG
Semaphorin interactions	4,68E-01	6,25E-02	-2,000	ARHGEF12,PLXNA2,SEMA3A,SEMA3E
TP53 Regulates Transcription of Cell Cycle Genes	4,65E-01	6,67E-02	#NUM!	CENPJ,RBL1,ZNF385A
KEAP1-NFE2L2 pathway	4,63E-01	5,56E-02	-2,828	AKT3,BTRC,EIF2AK3,FBXL17,FER,PIK3C3,PRKCD,PSMA8
Signaling by VEGF	4,62E-01	5,77E-02	-2,449	AKT3,ITPR2,PRKCA,PRKCD,RICTOR,VEGFC
Formation of the posterior neural plate	4,61E-01	1,11E-01	#NUM!	ZEB2
Intra-Golgi and retrograde Golgi-to-ER traffic	4,6E-01	5,41E-02	-3,162	COG3,KIF13B,KIF18A,KIF26B,MAN2A1,PLA2G4A,RAB3GAP1,RAB6B,USP6NL,VPS54
RHO GTPases Activate Formins	4,52E-01	5,6E-02	-2,646	AHCTF1,CLASP1,DIAPH2,DIAPH3,FMNL2,KIF18A,SRGAP2
Interferon Signaling	4,5E-01	7,41E-02	#NUM!	IFIT3,IRF1
SUMOylation of RNA binding proteins	4,49E-01	6,52E-02	#NUM!	NUP153,NUP58,PHC3
Heme signaling	4,49E-01	6,52E-02	#NUM!	NCOA2,RORA,TBL1XR1
iNOS Signaling	4,49E-01	6,52E-02	#NUM!	IRF1,MAPK1,NFKB1
EIF2 Signaling	4,45E-01	5,35E-02	-1,414	AKT3,EIF2AK3,EIF4E3,EIF4G3,IGF1R,MAPK1,NOX4,PIK3C3,RPL26L1,SOS2
C-type lectin receptors (CLRs)	4,43E-01	5,56E-02	-2,646	BTRC,ITPR2,MALT1,NFATC2,NFKB1,PRKCD,PSMA8
CGAS-STING Signaling Pathway	4,41E-01	5,66E-02	-1,633	ABCC1,EIF2AK3,IRF1,LIF,NFKB1,ZBP1
Sheddase Signaling Pathway	4,41E-01	5,39E-02	-1,667	ARHGAP32,COL4A3,COL4A4,EGFR,MAP2K4,MAPK1,MAPK8,NFKB1,PIK3C3
Necroptosis Signaling Pathway	4,34E-01	5,51E-02	-1,134	CAPN5,DAPK1,PLA2G4A,RB1,RBL1,TRPM7,ZBP1
Phosphatidylglycerol Biosynthesis II (Non-plastidic)	4,3E-01	7,14E-02	#NUM!	GPAM,LPCAT2
Role of p14/p19ARF in Tumor Suppression	4,3E-01	7,14E-02	#NUM!	PIK3C3,RB1
GM-CSF Signaling	4,3E-01	5,97E-02	-2,000	AKT3,MAPK1,PIK3C3,SOS2
IL-33 Signaling Pathway	4,29E-01	5,41E-02	-2,828	AKT3,CREB5,MAP2K4,MAPK1,MAPK8,NFKB1,PIK3C3,PTGS2
GABAergic Receptor Signaling Pathway (Enhanced)	4,25E-01	5,47E-02	0,378	CACNA1C,CACNA2D1,CACNB2,GPHN,ITPR2,NLGN1,NLGN4X
POU5F1 (OCT4), SOX2, NANOG repress genes related to differentiation	4,25E-01	0.1	#NUM!	TSC22D1
Processing and activation of SUMO	4,25E-01	0.1	#NUM!	SENP1
Caspase activation via Dependence Receptors in the absence of ligand	4,25E-01	0.1	#NUM!	DAPK1
Zygotic genome activation (ZGA)	4,25E-01	0.1	#NUM!	TUT4
Formation of the anterior neural plate	4,25E-01	0.1	#NUM!	ZEB2
Prostanoid Biosynthesis	4,25E-01	0.1	#NUM!	PTGS2
Calcium Transport I	4,25E-01	0.1	#NUM!	ATP2A2
γ-glutamyl Cycle	4,25E-01	0.1	#NUM!	GCLC
CSDE1 Signaling Pathway	4,19E-01	6,25E-02	#NUM!	AKT3,APAF1,TRIO
Amyloid Processing	4,19E-01	6,25E-02	#NUM!	AKT3,CAPN5,MAPK1
MicroRNA Biogenesis Signaling Pathway	4,18E-01	5,29E-02	-0,333	AHCTF1,AKT3,EGFR,ESR1,MAPK1,NUP153,NUP58,PIK3C3,TUT4
Nicotinate metabolism	4,11E-01	6,9E-02	#NUM!	PARP8,PTGS2
Cristae formation	4,11E-01	6,9E-02	#NUM!	MT-ATP6,MT-ATP8
Endosomal Sorting Complex Required For Transport (ESCRT)	4,11E-01	6,9E-02	#NUM!	CHMP5,VPS37A
Superpathway of Melatonin Degradation	4,11E-01	6,9E-02	#NUM!	CYP1B1,LARGE1
Role of Chondrocytes in Rheumatoid Arthritis Signaling Pathway	4,08E-01	5,38E-02	-2,646	IL1RAPL1,MAP2K4,MAPK1,NFKB1,PTGS2,RUNX2,VEGFC
RNA polymerase II transcribes snRNA genes	4,06E-01	5,8E-02	-2,000	CCNT2,ELL2,INTS4,POU2F1
Maturity Onset Diabetes of Young (MODY) Signaling	4,06E-01	5,8E-02	#NUM!	CACNA1C,CACNA2D1,CACNB2,NFKB1
Microautophagy Signaling Pathway	4,05E-01	5,3E-02	-2,000	CERT1,CHMP5,COL4A3,COL4A4,COL5A2,PSMA8,SEC24A,VPS37A
FXR/RXR Activation	4,05E-01	5,3E-02	0,707	AKT3,EIF2AK3,LIF,MAP2K4,MAPK8,NFKB1,NR5A2,PTGS2
Chondroitin Sulfate Biosynthesis	4,05E-01	6,12E-02	#NUM!	CHSY3,UST,XYLT1
EPH-Ephrin signaling	3,98E-01	5,56E-02	-2,236	EFNA5,EFNB2,EPHA3,EPHA4,KALRN
Interferon gamma signaling	3,94E-01	5,71E-02	-2,000	IRF1,MAPK1,MID1,PRKCD
Erythrocytes take up carbon dioxide and release oxygen	3,93E-01	9,09E-02	#NUM!	CA2
Specification of primordial germ cells	3,93E-01	9,09E-02	#NUM!	TET2
Oncogene Induced Senescence	3,93E-01	6,67E-02	#NUM!	MAPK1,RB1
Role of RIG1-like Receptors in Antiviral Innate Immunity	3,93E-01	6,67E-02	#NUM!	IFIH1,NFKB1
NAD Signaling Pathway	3,83E-01	5,26E-02	-1,890	AKT3,EIF2AK3,NFKB1,PARP8,PIK3C3,SLC36A4,TNKS
Dermatan Sulfate Biosynthesis	3,78E-01	5,88E-02	#NUM!	CHSY3,UST,XYLT1
Glutamate binding, activation of AMPA receptors and synaptic plasticity	3,76E-01	6,45E-02	#NUM!	DLG1,PRKCA
NAP1L1 Transcription Regulation Signaling Pathway	3,72E-01	5,56E-02	-2,000	AKT3,MAPK1,NFKB1,PIK3C3
Kinesins	3,65E-01	5,77E-02	#NUM!	KIF13B,KIF18A,KIF26B
Synthesis of Prostaglandins (PG) and Thromboxanes (TX)	3,65E-01	8,33E-02	#NUM!	PTGS2
POU5F1 (OCT4), SOX2, NANOG activate genes related to proliferation	3,65E-01	8,33E-02	#NUM!	NR6A1
Z-decay: degradation of maternal mRNAs by zygotically expressed factors	3,65E-01	8,33E-02	#NUM!	TUT4
UDP-N-acetyl-D-galactosamine Biosynthesis II	3,65E-01	8,33E-02	#NUM!	UAP1
Natural Killer Cell Signaling	3,61E-01	5,1E-02	-2,828	AKT3,MAP3K2,MAPK1,NFAT5,NFATC2,NFKB1,PIK3C3,SOS2
TEC Kinase Signaling	3,55E-01	5,03E-02	-2,646	ITGA8,ITGA9,MAP2K4,MAPK8,NFKB1,PIK3C3,PRKCA,PRKCD,PRKD1
Systemic Lupus Erythematosus Signaling	3,54E-01	5,06E-02	#NUM!	AKT3,CD80,MAPK1,NFAT5,NFATC2,PIK3C3,RNPC3,SOS2
Thyroid Cancer Signaling	3,52E-01	5,41E-02	-2,000	AKT3,BRAF,MAPK1,PIK3C3
Germ Cell-Sertoli Cell Junction Signaling	3,47E-01	5,03E-02	#NUM!	FER,MAP2K4,MAP3K2,MAPK1,MAPK8,PIK3C3,PLS1,SORBS1
Coagulation System	3,44E-01	6,06E-02	#NUM!	F3,KLKB1
Renal Cell Carcinoma Signaling	3,42E-01	5,33E-02	-2,000	AKT3,MAPK1,PIK3C3,SOS2
Cell Cycle Control of Chromosomal Replication	3,42E-01	5,56E-02	#NUM!	CDK13,CDK14,CDK17
Dissolution of Fibrin Clot	3,39E-01	7,69E-02	#NUM!	SERPINE2
Advanced glycosylation endproduct receptor signaling	3,39E-01	7,69E-02	#NUM!	MAPK1
Bupropion Degradation	3,39E-01	7,69E-02	#NUM!	CYP1B1
Neurovascular Coupling Signaling Pathway	3,38E-01	4,93E-02	-0,632	CACNA1C,CACNA2D1,CACNB2,ITPR2,KCNMA1,PLA2G4A,PLCB1,PRKG1,PTGS2,SLC1A3
S100 Family Signaling Pathway	3,37E-01	4,73E-02	-4,596	ABCC1,ADGRL3,AKT3,ATP2A2,BRAF,CACNA1C,CACNA2D1,CACNB2,CREB5,DLC1,EGFR,ESR1,GPR156,GPR39,GPR63,ITPR2,LGR4,MAP2K4,MAPK1,MAPK8,NFKB1,NOX4,PIK3C3,PLA2G4A,PLCB1,PLCL2,PRKCA,PRKCD,PRKD1,VEGFC,WNT11,WNT5B
Activation of NMDA receptors and postsynaptic events	3,32E-01	5,26E-02	-2,000	DLG1,DLG2,MAPK1,NRG1
Sensory processing of sound by outer hair cells of the cochlea	3,3E-01	5,45E-02	#NUM!	CASK,KCNMA1,PLS1
SUMOylation of SUMOylation proteins	3,3E-01	5,88E-02	#NUM!	NUP153,NUP58
TWEAK Signaling	3,3E-01	5,88E-02	#NUM!	APAF1,NFKB1
Asparagine N-linked glycosylation	3,29E-01	5,04E-02	-2,449	EDEM3,MAN2A1,MARCHF6,MGAT5,UAP1,UGGT2
Sumoylation Pathway	3,26E-01	5,1E-02	-1,342	MAP2K4,MAPK8,NFKB1,SENP1,SENP6
Mitotic G2-G2/M phases	3,24E-01	4,89E-02	-2,333	ALMS1,BORA,BTRC,CENPJ,CLASP1,FBXL7,NINL,PPP2R3B,PSMA8
BAG2 Signaling Pathway	3,23E-01	5,19E-02	1,000	MAPK1,NFKB1,PRKN,PSMA8
Activin Inhibin Signaling Pathway	3,18E-01	4,86E-02	-2,333	AKT3,IL1RAPL1,MAP2K4,MAPK1,MAPK8,NFKB1,PIK3C3,PTGS2,TGFBR3
Hedgehog 'on' state	3,18E-01	4,93E-02	-2,646	FER,NUMB,PIK3C3,PSMA8,PTCH1,SMURF1,SMURF2
Prolactin receptor signaling	3,16E-01	7,14E-02	#NUM!	BTRC
Rap1 signalling	3,16E-01	7,14E-02	#NUM!	PRKG1
Mitotic Telophase/Cytokinesis	3,16E-01	7,14E-02	#NUM!	STAG1
Tryptophan catabolism	3,16E-01	7,14E-02	#NUM!	SLC36A4
Thyroid Hormone Metabolism II (via Conjugation and/or Degradation)	3,16E-01	7,14E-02	#NUM!	LARGE1
Choline Biosynthesis III	3,16E-01	7,14E-02	#NUM!	PLD1
Fanconi Anemia Pathway	3,16E-01	5,71E-02	#NUM!	ATR,FANCC
IL-9 Signaling	3,16E-01	5,71E-02	#NUM!	NFKB1,PIK3C3
Pathogen Induced Cytokine Storm Signaling Pathway	3,14E-01	4,78E-02	-2,496	CERT1,COL4A3,COL4A4,COL5A2,IFIH1,IL1RAPL1,IRF1,LIF,MAPK1,MAPK8,NFKB1,VEGFC,ZBP1
IL-15 Signaling	3,14E-01	5,13E-02	-2,000	AKT3,MAPK1,NFKB1,PIK3C3
PPAR Signaling	3,1E-01	0.05	2,236	IL1RAPL1,MAPK1,NFKB1,PTGS2,SOS2
Ion channel transport	3,02E-01	4,82E-02	-2,828	ANO4,ANO6,ATP10D,ATP2A2,ATP8B1,TRPC1,TRPM3,TRPM7
HDR through Homologous Recombination (HRR) or Single Strand Annealing (SSA)	3,02E-01	4,95E-02	-2,236	ATR,CHEK1,HERC2,SPIDR,WRN
Cytosolic sensors of pathogen-associated DNA	2,98E-01	5,17E-02	#NUM!	NFKB1,PRKDC,ZBP1
Tumor Microenvironment Pathway	2,97E-01	4,79E-02	-2,121	AKT3,BRAF,MAPK1,NFKB1,PIK3C3,PTGS2,SPP1,VEGFC
Regulation of cholesterol biosynthesis by SREBP (SREBF)	2,95E-01	6,67E-02	#NUM!	SEC24A
Mismatch Repair	2,95E-01	6,67E-02	#NUM!	MSH3
Telomere Extension by Telomerase	2,95E-01	6,67E-02	#NUM!	TNKS
Fatty Acid α-oxidation	2,95E-01	6,67E-02	#NUM!	PTGS2
Bile acid and bile salt metabolism	2,9E-01	5,41E-02	#NUM!	CYP7B1,NCOA2
SUMOylation of ubiquitinylation proteins	2,9E-01	5,41E-02	#NUM!	NUP153,NUP58
Collagen degradation	2,89E-01	5,08E-02	#NUM!	COL4A3,COL4A4,COL5A2
RAB geranylgeranylation	2,89E-01	5,08E-02	#NUM!	RAB3B,RAB6B,RABGGTB
HMGB1 Signaling	2,86E-01	4,76E-02	-2,646	AKT3,LIF,MAP2K4,MAPK1,MAPK8,NFKB1,PIK3C3
Regulation of TP53 Expression and Degradation	2,78E-01	5,26E-02	#NUM!	AKT3,RICTOR
RNA Polymerase III Transcription	2,78E-01	5,26E-02	#NUM!	NFIA,POU2F1
Antiproliferative Role of TOB in T Cell Signaling	2,78E-01	5,26E-02	#NUM!	MAPK1,RB1
SUMOylation of DNA methylation proteins	2,76E-01	6,25E-02	#NUM!	PHC3
FOXO-mediated transcription of cell death genes	2,76E-01	6,25E-02	#NUM!	BCL6
Extrinsic Prothrombin Activation Pathway	2,76E-01	6,25E-02	#NUM!	F3
TCR signaling	2,73E-01	4,76E-02	-2,236	BTRC,MALT1,NFKB1,PAG1,PSMA8
Interleukin-4 and Interleukin-13 signaling	2,73E-01	4,76E-02	-2,236	BCL6,LIF,POU2F1,PTGS2,RORA
Retinoid metabolism and transport	2,66E-01	5,13E-02	#NUM!	GPC6,LRP12
Complex IV assembly	2,66E-01	5,13E-02	#NUM!	MT-CO3,TMEM177
Regulation of mitotic cell cycle	2,64E-01	4,76E-02	-2,000	BTRC,CDC14A,PSMA8,RB1
Gustation Pathway	2,63E-01	4,62E-02	-2,828	CACNA1C,CACNA2D1,CACNB2,ITPR2,LIPG,LRRC8C,PDE3A,SCN8A
Insulin Receptor Signaling	2,61E-01	4,65E-02	-1,342	AKT3,MAPK1,MAPK8,PIK3C3,SOS2,TSC1
Virus Entry via Endocytic Pathways	2,59E-01	4,67E-02	-2,236	AP1G1,PIK3C3,PRKCA,PRKCD,PRKD1
SAPK/JNK Signaling	2,59E-01	4,67E-02	-2,236	MAP2K4,MAP3K2,MAPK8,PIK3C3,SOS2
Signaling by Type 1 Insulin-like Growth Factor 1 Receptor (IGF1R)	2,59E-01	5,88E-02	#NUM!	IGF1R
Transcriptional regulation of pluripotent stem cells	2,59E-01	5,88E-02	#NUM!	FOXP1
Regulation of RUNX1 Expression and Activity	2,59E-01	5,88E-02	#NUM!	CBFB
Nonhomologous End-Joining (NHEJ)	2,55E-01	0.05	#NUM!	HERC2,PRKDC
TBC/RABGAPs	2,55E-01	0.05	#NUM!	RAB6B,TSC1
Gα12/13 Signaling	2,55E-01	4,62E-02	-2,449	AKT3,MAP2K4,MAPK1,MAPK8,NFKB1,PIK3C3
Hedgehog 'off' state	2,53E-01	4,63E-02	-1,000	BTRC,INTU,NUMB,PSMA8,PTCH1
MITF-M-dependent gene expression	2,49E-01	4,65E-02	#NUM!	ARID1B,DPF2,MYO5A,MYRIP
Antiproliferative Role of Somatostatin Receptor 2	2,44E-01	4,69E-02	#NUM!	BRAF,MAPK1,PIK3C3
Heparan Sulfate Biosynthesis	2,44E-01	4,69E-02	#NUM!	EXT1,UST,XYLT1
Unfolded Protein Response (UPR)	2,43E-01	5,56E-02	#NUM!	EIF2AK3
Regulation of TP53 Activity through Methylation	2,43E-01	5,56E-02	#NUM!	JMY
FOXO-mediated transcription	2,43E-01	5,56E-02	#NUM!	AKT3
Mismatch Repair in Eukaryotes	2,43E-01	5,56E-02	#NUM!	MSH3
TREM1 Signaling	2,36E-01	4,62E-02	#NUM!	AKT3,MAPK1,NFKB1
TAK1-dependent IKK and NF-kappa-B activation	2,35E-01	4,76E-02	#NUM!	NFKB1,USP18
Chondroitin Sulfate Biosynthesis (Late Stages)	2,35E-01	4,76E-02	#NUM!	CHSY3,UST
Signaling by NODAL	2,28E-01	5,26E-02	#NUM!	MAPK1
Azathioprine ADME	2,28E-01	5,26E-02	#NUM!	ABCC4
Ethanol Degradation IV	2,28E-01	5,26E-02	#NUM!	ACSS1
Ethanol Degradation II	2,28E-01	5,26E-02	#NUM!	ACSS1
Signaling by TGFBR3	2,26E-01	4,65E-02	#NUM!	TCF12,TGFBR3
Assembly of RNA Polymerase II Complex	2,26E-01	4,65E-02	#NUM!	TAF1,TAF4B
B Cell Development	2,14E-01	0.05	#NUM!	CD80
Chromatin modifications during the maternal to zygotic transition (MZT)	2,02E-01	4,76E-02	#NUM!	KDM6A
Acetone Degradation I (to Methylglyoxal)	2,02E-01	4,76E-02	#NUM!	CYP1B1
Pyroptosis Signaling Pathway	0	4,29E-02	#NUM!	MAPK1,NEK7,NFKB1
IL-13 Signaling Pathway	0	3,92E-02	-2,000	AKT3,MAPK1,PIK3C3,PRKCD
Oxytocin in Spinal Neurons Signaling Pathway	0	3,45E-02	#NUM!	PRKG1
Immunogenic Cell Death Signaling Pathway	0	4,29E-02	#NUM!	DAPK1,EIF2AK3,NFKB1
Macrophage Classical Activation Signaling Pathway	0	3,65E-02	-2,000	CD80,IRF1,JARID2,LIF,NFKB1
Macrophage Alternative Activation Signaling Pathway	0	2,72E-02	-1,000	CREB5,MAPK1,NFKB1,PIK3C3
NOD1/2 Signaling Pathway	0	4,05E-02	-0,816	LIF,MAP2K4,MAPK1,MAPK8,NFKB1,TNFAIP3
NFKBIE Signaling Pathway	0	3,51E-02	#NUM!	ANKRD28,NFKB1
LPS/IL-1 Mediated Inhibition of RXR Function	0	3,14E-02	-0,447	ABCC4,IL1RAPL1,MAP2K4,MAPK8,NR5A2,UST
Signaling by Insulin receptor	0	2,7E-02	#NUM!	MAPK1
G alpha (i) signalling events	0	9,95E-03	#NUM!	RGS17,RGS7
Cellular response to hypoxia	0	1,39E-02	#NUM!	PSMA8
Potassium Channels	0	4,26E-02	-2,000	KCND3,KCNK2,KCNMA1,KCNQ1
Degradation of the extracellular matrix	0	3,9E-02	#NUM!	CAPN5,SPP1,TLL1
Phase II - Conjugation of compounds	0	3,08E-02	#NUM!	AS3MT,GCLC
Elastic fibre formation	0	2,33E-02	#NUM!	ITGA8
Eukaryotic Translation Elongation	0	1,23E-02	#NUM!	RPL26L1
Telomere Maintenance	0	2,78E-02	#NUM!	ANKRD28,WRN
Mitochondrial biogenesis	0	3,33E-02	#NUM!	NCOA2,TBL1XR1
Gamma carboxylation, hypusinylation, hydroxylation, and arylsulfatase activation	0	1,79E-02	#NUM!	STS
MTOR signalling	0	3,57E-02	#NUM!	TSC1
MyD88:MAL(TIRAP) cascade initiated on plasma membrane	0	2,44E-02	#NUM!	PELI2
NLR signaling pathways	0	3,7E-02	#NUM!	NFKB1,TNFAIP3
Regulation of Apoptosis	0	1,96E-02	#NUM!	PSMA8
Plasma lipoprotein assembly, remodeling, and clearance	0	4,29E-02	#NUM!	LIPG,NPC1,PCSK5
SRP-dependent cotranslational protein targeting to membrane	0	1,02E-02	#NUM!	RPL26L1
Metabolism of non-coding RNA	0	0.04	#NUM!	NUP153,NUP58
Degradation of beta-catenin by the destruction complex	0	2,3E-02	#NUM!	BTRC,PSMA8
Metabolism of steroid hormones	0	3,12E-02	#NUM!	STS
trans-Golgi Network Vesicle Budding	0	1,43E-02	#NUM!	AP1G1
Signaling by ALK	0	3,33E-02	#NUM!	FRS2
TCF dependent signaling in response to WNT	0	3,93E-02	-1,890	BTRC,LGR4,PSMA8,SMURF2,SOX13,TNKS,TRRAP
Cell surface interactions at the vascular wall	0	8,85E-03	#NUM!	SLC7A11
RNA Polymerase II Transcription	0	2,16E-02	#NUM!	CCNT2,TAF1,TAF4B
COPII-mediated vesicle transport	0	2,94E-02	#NUM!	ANKRD28,SEC24A
Gene Silencing by RNA	0	2,33E-02	#NUM!	NUP153,NUP58
PRC2 methylates histones and DNA	0	0.04	#NUM!	JARID2
MHC class II antigen presentation	0	2,86E-02	#NUM!	AP1G1,KIF18A,SEC24A
Abacavir ADME	0	3,03E-02	#NUM!	FER,PIK3C3
Visual phototransduction	0	1,89E-02	#NUM!	PRKCA
Selenoamino acid metabolism	0	9,71E-03	#NUM!	RPL26L1
Mitotic Metaphase and Anaphase	0	2,76E-02	-2,449	AHCTF1,CLASP1,KIF18A,NUP58,PSMA8,STAG1
Senescence-Associated Secretory Phenotype (SASP)	0	3,39E-02	#NUM!	MAPK1,NFKB1
DNA Damage/Telomere Stress Induced Senescence	0	4,55E-02	#NUM!	HMGA2,RB1
Detoxification of Reactive Oxygen Species	0	3,03E-02	#NUM!	NOX4
HSP90 chaperone cycle for steroid hormone receptors in the presence of ligand	0	2,13E-02	#NUM!	NR3C2
Cellular response to heat stress	0	4,4E-02	#NUM!	ATR,MAPK1,NUP153,NUP58
Metabolism of polyamines	0	1,72E-02	#NUM!	PSMA8
Class A/1 (Rhodopsin-like receptors)	0	3,51E-03	#NUM!	GPR39
Class B/2 (Secretin family receptors)	0	2,38E-02	#NUM!	PTCH1,WNT11
Energy dependent regulation of mTOR by LKB1-AMPK	0	3,45E-02	#NUM!	TSC1
Regulation of Insulin-like Growth Factor (IGF) transport and uptake by IGFBPs	0	1,72E-02	#NUM!	PAPPA,SPP1
ABC-family proteins mediated transport	0	3,09E-02	#NUM!	ABCC1,ABCC4,PSMA8
Costimulation by the CD28 family	0	4,35E-02	-2,236	AKT3,CD80,FER,PIK3C3,RICTOR
SUMOylation of transcription cofactors	0	4,55E-02	#NUM!	NCOA2,PHC3
Protein folding	0	2,41E-02	#NUM!	PFDN1,RGS7
Signal amplification	0	3,85E-02	#NUM!	PLA2G4A
G alpha (q) signalling events	0	3,77E-02	-2,449	GPR39,GRK5,KALRN,PLCB1,RGS17,TRIO
Transport of bile salts and organic acids, metal ions and amine compounds	0	1,2E-02	#NUM!	SLC2A13
Deadenylation-dependent mRNA decay	0	3,77E-02	#NUM!	PAN3,TUT4
Smooth Muscle Contraction	0	2,44E-02	#NUM!	SORBS1
MyD88 cascade initiated on plasma membrane	0	4,17E-02	#NUM!	PELI2
Cell junction organization	0	2,3E-02	#NUM!	DST,PALS1
Regulation of mRNA stability by proteins that bind AU-rich elements	0	3,45E-02	#NUM!	PRKCA,PRKCD,PSMA8
Interleukin-2 family signaling	0	2,38E-02	#NUM!	GAB2
Mitotic G1 phase and G1/S transition	0	3,17E-02	-1,000	AKT3,PPP2R3B,RB1,RBL1
Thrombin signalling through proteinase activated receptors (PARs)	0	0.04	#NUM!	MAPK1
SUMOylation of DNA replication proteins	0	4,44E-02	#NUM!	NUP153,NUP58
Interleukin-3, Interleukin-5 and GM-CSF signaling	0	0.02	#NUM!	GAB2
Mitophagy	0	2,94E-02	#NUM!	PRKN
RIPK1-mediated regulated necrosis	0	3,57E-02	#NUM!	PRKN
Miscellaneous transport and binding events	0	3,85E-02	#NUM!	LRRC8C
Myogenesis	0	3,57E-02	#NUM!	TCF12
Hedgehog ligand biogenesis	0	1,59E-02	#NUM!	PSMA8
Activation of anterior HOX genes in hindbrain during early embryogenesis	0	4,41E-02	#NUM!	KDM6A,KMT2C,NCOA3
Cilium Assembly	0	3,68E-02	-2,646	ALMS1,ASAP1,BBS9,CENPJ,CLASP1,EXOC4,NINL
Pyroptosis	0	4,35E-02	#NUM!	IRF1
TP53 Regulates Metabolic Genes	0	3,95E-02	#NUM!	AKT3,MT-CO3,TSC1
Signaling by FGFR2	0	4,41E-02	#NUM!	BRAF,FRS2,MAPK1
RHO GTPases Activate WASPs and WAVEs	0	2,38E-02	#NUM!	MAPK1
TNFR2 non-canonical NF-kB pathway	0	1,56E-02	#NUM!	PSMA8
NIK-->noncanonical NF-kB signaling	0	3,45E-02	#NUM!	BTRC,PSMA8
MAPK6/MAPK4 signaling	0	4,6E-02	#NUM!	CDC14A,KALRN,NCOA3,PSMA8
DNA Double Strand Break Response	0	4,08E-02	#NUM!	HERC2,MAPK8
Cargo concentration in the ER	0	3,33E-02	#NUM!	SEC24A
Nucleotide Excision Repair	0	9,71E-03	#NUM!	RNF111
Interleukin-6 family signaling	0	4,55E-02	#NUM!	LIF
Major pathway of rRNA processing in the nucleolus and cytosol	0	6,1E-03	#NUM!	RPL26L1
Neutrophil degranulation	0	2,18E-02	-2,333	ANO6,APAF1,CDK13,MAPK1,NFKB1,PLD1,PRKCD,QPCT,SNAP25
Regulation of TP53 Activity through Acetylation	0	3,45E-02	#NUM!	AKT3
Signaling by MET	0	1,33E-02	#NUM!	COL5A2
PTEN Regulation	0	4,38E-02	-1,342	AKT3,MAPK1,PHC3,PSMA8,TNKS,USP13
COPI-mediated anterograde transport	0	2,27E-02	#NUM!	ANK2,COG3
Mitotic Prometaphase	0	4,32E-02	-2,828	AHCTF1,ALMS1,CENPJ,CLASP1,KIF18A,NEK7,NINL,STAG1
Synthesis of DNA	0	8,4E-03	#NUM!	PSMA8
S Phase	0	4,17E-02	-2,000	AKT3,PSMA8,RB1,STAG1
Cell Cycle Checkpoints	0	4,03E-02	-2,530	AHCTF1,ATR,CHEK1,CLASP1,COP1,HERC2,KIF18A,PSMA8,WRN,ZNF385A
Glucose metabolism	0	2,41E-02	#NUM!	NUP153,NUP58
Processing of Capped Intron-Containing Pre-mRNA	0	1,13E-02	#NUM!	NUP153,NUP58,RNPC3
Eukaryotic Translation Initiation	0	9,52E-03	#NUM!	RPL26L1
Eukaryotic Translation Termination	0	1,25E-02	#NUM!	RPL26L1
DNA Damage Bypass	0	4,26E-02	#NUM!	REV3L,UBA7
Apoptotic execution phase	0	0.02	#NUM!	PRKCD
TNF signaling	0	1,85E-02	#NUM!	TNFAIP3
Response to elevated platelet cytosolic Ca2+	0	3,25E-02	-2,000	ABCC4,LHFPL2,PRKCA,VEGFC
Signaling by PTK6	0	3,85E-02	#NUM!	EGFR,NRG1
Transcriptional Regulation by VENTX	0	2,63E-02	#NUM!	NFKB1
Cargo recognition for clathrin-mediated endocytosis	0	2,91E-02	#NUM!	EGFR,FCHO2,NECAP2
Clathrin-mediated endocytosis	0	2,38E-02	#NUM!	EGFR,FCHO2,NECAP2
E3 ubiquitin ligases ubiquitinate target proteins	0	4,44E-02	#NUM!	PRKDC,RNF152
RUNX1 regulates megakaryocyte differentiation and platelet function	0	4,26E-02	#NUM!	CBFB,KMT2C
Neddylation	0	3,78E-02	-3,000	BTRC,COP1,FBXL13,FBXL7,FBXO11,GAN,KLHL2,PSMA8,WSB1
Carboxyterminal post-translational modifications of tubulin	0	2,7E-02	#NUM!	TTLL5
Post-translational protein phosphorylation	0	9,8E-03	#NUM!	SPP1
Triglyceride metabolism	0	2,86E-02	#NUM!	GPAM
Glycogen metabolism	0	4,35E-02	#NUM!	GBE1
Signaling by NTRK2 (TRKB)	0	0.04	#NUM!	FRS2
Signaling by NOTCH4	0	4,41E-02	-2,449	FER,JAG1,MAML2,MAML3,NOTCH2,PIK3C3
NR1H2 and NR1H3-mediated signaling	0	2,38E-02	#NUM!	TBL1XR1
Iron uptake and transport	0	0.04	#NUM!	FLVCR1,IREB2
Nonsense-Mediated Decay (NMD)	0	9,9E-03	#NUM!	RPL26L1
Late endosomal microautophagy	0	3,12E-02	#NUM!	VPS37A
Transcriptional regulation of granulopoiesis	0	2,5E-02	#NUM!	CBFB
EGR2 and SOX10-mediated initiation of Schwann cell myelination	0	3,57E-02	#NUM!	TEAD1
Response of EIF2AK4 (GCN2) to amino acid deficiency	0	1,15E-02	#NUM!	RPL26L1
GPER1 signaling	0	2,08E-02	#NUM!	FER,PIK3C3
Transcriptional Regulation by NPAS4	0	3,03E-02	#NUM!	MAPK1
Amino acids regulate mTORC1	0	4,17E-02	#NUM!	FNIP1,FNIP2
Aggrephagy	0	2,78E-02	#NUM!	PRKN
Signaling by CSF3 (G-CSF)	0	3,45E-02	#NUM!	GAB2
Signaling by CSF1 (M-CSF) in myeloid cells	0	3,33E-02	#NUM!	GAB2
MyD88 dependent cascade initiated on endosome	0	3,33E-02	#NUM!	PELI2
Amyloid fiber formation	0	1,79E-02	#NUM!	PRKN
Growth hormone receptor signaling	0	4,55E-02	#NUM!	MAPK1
Acute Phase Response Signaling	0	4,17E-02	-2,449	AKT3,KLKB1,MAP2K4,MAPK1,MAPK8,NFKB1,SOS2
LXR/RXR Activation	0	2,91E-02	#NUM!	IL1RAPL1,NFKB1,PTGS2
Protein Sorting Signaling Pathway	0	2,91E-02	-2,236	AP1G1,PLD1,PRKD1,SEC24A,SNX29
BBSome Signaling Pathway	0	2,7E-02	-1,508	ADGRL3,ASXL2,BBS9,GPR156,GPR39,GPR63,IGF1R,LGR4,MAP2K4,MAPK1,PRKCD,PTCH1
Folate Signaling Pathway	0	0.04	#NUM!	MAPK1,NFKB1
Sleep REM Signaling Pathway	0	4,26E-02	-1,000	CREB5,LIF,MAPK1,NR4A2
Hematoma Resolution Signaling Pathway	0	4,48E-02	0,333	LIF,MAP2K4,MAPK1,MAPK8,MT-ND1,MT-ND2,MT-ND3,MT-ND6,NFKB1,NOX4
mRNA 3 Prime End Processing Signaling Pathway	0	2,86E-02	#NUM!	EIF4G3,MAPK1,TUT4
Ribosomal Quality Control Signaling Pathway	0	1,92E-02	#NUM!	N4BP2,PSMA8,RPL26L1
Inositol phosphate metabolism	0	4,35E-02	#NUM!	MTMR9,PLCB1
Post-translational modification: synthesis of GPI-anchored proteins	0	3,95E-02	#NUM!	LSAMP,MDGA2,NTNG1
Cardiogenesis	0	3,85E-02	#NUM!	MYOCD
Ribavirin ADME	0	3,08E-02	#NUM!	FER,PIK3C3
Regulation of CDH11 Expression and Function	0	3,57E-02	#NUM!	ZEB2
Somitogenesis	0	3,7E-02	#NUM!	EPHA4,LFNG
PKR-mediated signaling	0	3,12E-02	#NUM!	FANCC,HERC5
Mitochondrial protein degradation	0	4,6E-02	-2,000	MT-ATP6,MT-ND1,MT-ND2,MT-ND6
Transcriptional and post-translational regulation of MITF-M expression and activity	0	4,08E-02	#NUM!	AKT3,MAPK1
Regulation of endogenous retroelements	0	4,17E-02	#NUM!	ARID1B,DPF2,ZNF425
Irritable Bowel Syndrome Signaling Pathway	0	3,39E-02	-0,707	AHR,HERC2,IL1RAPL1,LIF,NFKB1,PIK3C3,WNT11,WNT5B
Lung Ionic Balance Signaling Pathway	0	4,12E-02	-2,982	ABCC4,ADGRL3,ESR1,GPR156,GPR39,GPR63,KCNMA1,KCNQ1,LGR4,MAPK1,NOX4,PLCB1,PLCL2,PPM1L,PPP2R3A,PPP2R3B,PRKCA,PRKCD,PRKD1
TRIM21 Intracellular Antibody Signaling Pathway	0	2,78E-02	#NUM!	IRF1,NFKB1,PSMA8
PXR/RXR Activation	0	2,08E-02	#NUM!	AKT3
Regulation of Actin-based Motility by Rho	0	1,92E-02	#NUM!	ITGA8,ITGA9
RAR Activation	0	4,44E-02	-2,183	AKT3,BMPR2,CREB5,LIF,MAP2K4,MAPK1,MAPK8,NFKB1,PDE10A,PDE3A,PDE4D,PDE7A,PDE7B,PDE8A,PIK3C3,PRKCD,TGFBR3
Clathrin-mediated Endocytosis Signaling	0	2,12E-02	#NUM!	AP1G1,NUMB,PIK3C3,VEGFC
Cytotoxic T Lymphocyte-mediated Apoptosis of Target Cells	0	3,33E-02	#NUM!	APAF1
Airway Pathology in Chronic Obstructive Pulmonary Disease	0	1,08E-02	#NUM!	LIF
T Helper Cell Differentiation	0	3,12E-02	#NUM!	BCL6,CD80
Oncostatin M Signaling	0	2,5E-02	#NUM!	MAPK1
Role of Cytokines in Mediating Communication between Immune Cells	0	2,78E-02	#NUM!	IL32
Reelin Signaling in Neurons	0	4,44E-02	-2,449	AKT3,ARHGEF12,MAP2K4,MAPK1,MAPK8,PIK3C3
Angiopoietin Signaling	0	4,05E-02	#NUM!	AKT3,NFKB1,PIK3C3
Cellular Effects of Sildenafil (Viagra)	0	4,52E-02	1,890	ADGRL3,AKT3,ATP2A2,BMPR2,CACNA1C,CACNA2D1,CACNB2,CAPN5,CREB5,GPR156,GPR39,GPR63,LGR4,MAP2K4,MAPK1,MAPK8,MYO10,NFAT5,NFATC2,NFKB1,PDE3A,PIK3C3,PPM1L,PPP2R3A,PPP2R3B,PRKG1,TGFBR3,VEGFC
CNTF Signaling	0	3,77E-02	#NUM!	MAPK1,PIK3C3
Cardiac Hypertrophy Signaling	0	4,53E-02	-3,000	CACNA1C,CACNA2D1,CACNB2,IGF1R,MAP2K4,MAP3K2,MAPK1,MAPK8,PIK3C3,PLCB1,PLCL2
CDK5 Signaling	0	4,5E-02	0,447	MAPK1,MAPK8,PPM1L,PPP2R3A,PPP2R3B
Molecular Mechanisms of Cancer	0	4,09E-02	-3,536	ADGRL3,AKT3,APAF1,ARHGEF12,ATR,BMPR1B,BMPR2,BRAF,CHEK1,GAB2,GPR156,GPR39,GPR63,HDAC4,ITGA8,ITGA9,LGR4,MAP2K4,MAPK1,MAPK8,NF1,NFKB1,PIK3C3,PLCB1,PRKCA,PRKCD,PRKD1,PRKDC,PTCH1,RB1,RBL1,SOS2
Melanocyte Development and Pigmentation Signaling	0	4,21E-02	-2,000	CREB5,MAPK1,PIK3C3,SOS2
CREB Signaling in Neurons	0	4,53E-02	-4,899	ADGRL3,AKT3,BMPR1B,BMPR2,CACNA1C,CACNA2D1,CACNB2,CREB5,EGFR,GPR156,GPR39,GPR63,GRIK2,IGF1R,ITPR2,LGR4,MAPK1,PIK3C3,PLCB1,PLCL2,PRKCA,PRKCD,PRKD1,SOS2,TGFBR3
Basal Cell Carcinoma Signaling	0	4,35E-02	#NUM!	PTCH1,WNT11,WNT5B
Allograft Rejection Signaling	0	3,12E-02	#NUM!	CD80
Autoimmune Thyroid Disease Signaling	0	3,03E-02	#NUM!	CD80
Graft-versus-Host Disease Signaling	0	2,86E-02	#NUM!	CD80
MYC Mediated Apoptosis Signaling	0	4,35E-02	#NUM!	APAF1,NFKB1
G Protein Signaling Mediated by Tubby	0	2,82E-02	#NUM!	PLCB1,THRB
Communication between Innate and Adaptive Immune Cells	0	1,47E-02	#NUM!	CD80
Sphingosine-1-phosphate Signaling	0	4,42E-02	-2,236	AKT3,MAPK1,PIK3C3,PLCB1,PLCL2
Crosstalk between Dendritic Cells and Natural Killer Cells	0	3,28E-02	#NUM!	CD80,NFKB1
FAK Signaling	0	3,89E-02	-4,796	ADGRL3,AKT3,ASAP1,BMPR2,CAPN5,EFNA5,EFNB2,EGFR,GPR156,GPR39,GPR63,IGF1R,ITGA8,ITGA9,LGR4,MAP2K4,MAPK1,MAPK8,NCOA3,NFKB1,PIK3C3,SOS2,TGFBR3
AMPK Signaling	0	3,93E-02	-1,414	AKT3,CREB5,MAPK1,PHLPP1,PIK3C3,PPM1L,PPP2R3A,PPP2R3B,TSC1
Altered T Cell and B Cell Signaling in Rheumatoid Arthritis	0	3,66E-02	#NUM!	CD80,NFKB1,SPP1
Atherosclerosis Signaling	0	2,7E-02	#NUM!	F3,NFKB1,PLA2G4A
Glioma Invasiveness Signaling	0	2,94E-02	#NUM!	MAPK1,PIK3C3
IL-1 Signaling	0	4,44E-02	-2,000	MAP2K4,MAPK1,MAPK8,NFKB1
Breast Cancer Regulation by Stathmin1	0	3,77E-02	-3,578	ADGRL3,ARHGEF12,CAMK1D,CREB5,GPR156,GPR39,GPR63,LGR4,MAPK1,NFKB1,PIK3C3,PLCB1,PPM1L,PPP2R3A,PPP2R3B,PRKCA,PRKCD,PRKD1,SOS2,VEGFC
Neuroprotective Role of THOP1 in Alzheimer's Disease	0	1,1E-02	#NUM!	PRSS36
Role of Hypercytokinemia/hyperchemokinemia in the Pathogenesis of Influenza	0	3,51E-02	#NUM!	IFIT3,NFKB1
MSP-RON Signaling Pathway	0	3,85E-02	#NUM!	KLKB1,PIK3C3
Tumoricidal Function of Hepatic Natural Killer Cells	0	4,35E-02	#NUM!	APAF1
Intrinsic Prothrombin Activation Pathway	0	2,63E-02	#NUM!	KLKB1
Role of JAK1, JAK2 and TYK2 in Interferon Signaling	0	4,55E-02	#NUM!	NFKB1
Role of JAK2 in Hormone-like Cytokine Signaling	0	1,92E-02	#NUM!	VEGFC
Role of JAK1 and JAK3 in γc Cytokine Signaling	0	3,08E-02	#NUM!	MAPK1,PIK3C3
Actin Nucleation by ARP-WASP Complex	0	3,53E-02	#NUM!	ITGA8,ITGA9,SOS2
Signaling by Rho Family GTPases	0	4,35E-02	-3,000	ARHGEF12,DIAPH3,ITGA8,ITGA9,MAP2K4,MAPK1,MAPK8,NFKB1,NOX4,PIK3C3,PLD1
RHOGDI Signaling	0	3,94E-02	2,236	ARHGAP12,ARHGEF12,DLC1,ESR1,ITGA8,ITGA9,MYO10,PRKCA
Hematopoiesis from Pluripotent Stem Cells	0	2,86E-02	#NUM!	LIF
Ephrin B Signaling	0	4,55E-02	#NUM!	EFNB2,KALRN,MAPK1
Heparan Sulfate Biosynthesis (Late Stages)	0	3,45E-02	#NUM!	EXT1,UST
Pyrimidine Ribonucleotides De Novo Biosynthesis	0	2,44E-02	#NUM!	CMPK2
Pyrimidine Deoxyribonucleotides De Novo Biosynthesis I	0	4,55E-02	#NUM!	CMPK2
Triacylglycerol Degradation	0	2,38E-02	#NUM!	LIPG
D-myo-inositol (1,4,5)-Trisphosphate Biosynthesis	0	3,85E-02	#NUM!	PLCB1
Estrogen Biosynthesis	0	4,17E-02	#NUM!	CYP1B1
Dermatan Sulfate Biosynthesis (Late Stages)	0	2,56E-02	#NUM!	UST
Serotonin Degradation	0	3,45E-02	#NUM!	LARGE1
Retinol Biosynthesis	0	2,86E-02	#NUM!	LIPG
Triacylglycerol Biosynthesis	0	3,64E-02	#NUM!	GPAM,LPCAT2
Pyrimidine Ribonucleotides Interconversion	0	2,63E-02	#NUM!	CMPK2
Oxidative Ethanol Degradation III	0	4,17E-02	#NUM!	ACSS1
Gαi Signaling	0	2,33E-02	#NUM!	MAPK1,RGS7,SOS2
Gαs Signaling	0	3,48E-02	-2,000	BRAF,CREB5,MAPK1,RAPGEF2
Inhibition of Matrix Metalloproteases	0	2,78E-02	#NUM!	ADAM12
Agranulocyte Adhesion and Diapedesis	0	6,33E-03	#NUM!	MYO10
Granulocyte Adhesion and Diapedesis	0	7,19E-03	#NUM!	IL1RAPL1
Adipogenesis pathway	0	3,88E-02	0,447	BMPR1B,BMPR2,HDAC4,RB1,TBL1XR1
Unfolded protein response	0	2,35E-02	#NUM!	EIF2AK3,MAPK8
Protein Ubiquitination Pathway	0	4,08E-02	-2,530	BTRC,PRKN,SMURF1,SMURF2,USP13,USP18,USP31,USP32,USP36,USP53
GABA Receptor Signaling	0	4,13E-02	#NUM!	CACNA1C,CACNA2D1,CACNB2,GPHN,ITPR2
Sonic Hedgehog Signaling	0	3,33E-02	#NUM!	PTCH1
Dopamine Receptor Signaling	0	3,85E-02	#NUM!	PPM1L,PPP2R3A,PPP2R3B
p38 MAPK Signaling	0	3,64E-02	-2,000	CREB5,IL1RAPL1,MAP2K4,PLA2G4A
Glutamate Receptor Signaling	0	3,28E-02	#NUM!	GRIK2,SLC1A3
Hypoxia Signaling in the Cardiovascular System	0	1,41E-02	#NUM!	CREB5
G-Protein Coupled Receptor Signaling	0	4,33E-02	-2,268	ADGRL3,AKT3,BRAF,CREB5,GPR156,GPR39,GPR63,GRK5,LGR4,MAP2K4,MAP3K2,MAPK1,MAPK8,MYLK3,NFAT5,NFATC2,NFKB1,PDE10A,PDE3A,PDE4D,PDE7A,PDE7B,PDE8A,PIK3C3,PLCB1,PRKCA,RGS7,SOS2
GPCR-Mediated Integration of Enteroendocrine Signaling Exemplified by an L Cell	0	4,17E-02	#NUM!	ITPR2,PLCB1,PLCL2
Phagosome Formation	0	3,82E-02	-4,796	ADGRL3,AKT3,AP1G1,GAB2,GPR156,GPR39,GPR63,ITGA8,ITGA9,ITPR2,LGR4,MALT1,MAP2K4,MAPK1,MYLK3,MYO10,PIK3C3,PLA2G4A,PLD1,PRKCA,PRKCD,PRKD1,SOS2
Phagosome Maturation	0	4,07E-02	#NUM!	EEA1,NOX4,PIK3C3,SNAP25,VPS37A
Sirtuin Signaling Pathway	0	3,49E-02	1,414	MAPK1,MT-ATP6,MT-ND1,MT-ND2,MT-ND3,MT-ND6,NFKB1,PRKDC,WRN
SPINK1 Pancreatic Cancer Pathway	0	2,56E-02	#NUM!	KLKB1
NER (Nucleotide Excision Repair, Enhanced Pathway)	0	1,2E-02	#NUM!	RNF111
Endocannabinoid Cancer Inhibition Pathway	0	4,23E-02	0,816	AKT3,CREB5,MAP2K4,MAPK1,PIK3C3,VEGFC
Apelin Cardiac Fibroblast Signaling Pathway	0	4,35E-02	#NUM!	AKT3
Apelin Adipocyte Signaling Pathway	0	3,95E-02	#NUM!	MAPK1,MAPK8,NOX4
Apelin Muscle Signaling Pathway	0	2,38E-02	#NUM!	AKT3
FAT10 Signaling Pathway	0	3,7E-02	#NUM!	HTT,PSMA8
Inhibition of ARE-Mediated mRNA Degradation Pathway	0	3,97E-02	-0,816	AKT3,MAPK1,PPM1L,PPP2R3A,PPP2R3B,PSMA8
Xenobiotic Metabolism PXR Signaling Pathway	0	2,88E-02	1,000	PRKCA,PRKCD,PRKD1,UST
Kinetochore Metaphase Signaling Pathway	0	1,03E-02	#NUM!	STAG1
Coronavirus Replication Pathway	0	9,43E-03	#NUM!	RPL26L1

## Sheet: cluster 5
Ingenuity Canonical Pathways	-log(p-value)	Ratio	z-score	Molecules
Interferon alpha/beta signaling	1,49E01	1,84E-01	3,000	EIF2AK2,IFIT3,IRF7,IRF9,MX1,MX2,OAS2,USP18,XAF1
Role of Hypercytokinemia/hyperchemokinemia in the Pathogenesis of Influenza	8,46E00	1,05E-01	#NUM!	EIF2AK2,IFIT3,IRF7,IRF9,MX1,OAS2
rRNA processing	5,29E00	0.2	#NUM!	MT-ATP6,MT-ATP8,MT-CO3
tRNA processing in the mitochondrion	5,11E00	1,76E-01	#NUM!	MT-ATP6,MT-ATP8,MT-CO3
Mitochondrial RNA degradation	4,7E00	1,3E-01	#NUM!	MT-ATP6,MT-ATP8,MT-CO3
ISG15 antiviral mechanism	4,67E00	5,63E-02	2,000	EIF2AK2,MX1,MX2,USP18
Interferon Signaling	4,49E00	1,11E-01	#NUM!	IFIT3,IRF9,MX1
ISGylation Signaling Pathway	4,4E00	4,82E-02	2,000	EIF2AK2,IRF7,IRF9,USP18
Coronavirus Pathogenesis Pathway	4,34E00	2,91E-02	-2,000	IRF7,IRF9,OAS2,PTGS2,ZC3HAV1
Role of Pattern Recognition Receptors in Recognition of Bacteria and Viruses	3,67E00	3,12E-02	#NUM!	EIF2AK2,IRF7,LIF,OAS2
Interferon gamma signaling	3,24E00	4,29E-02	#NUM!	IRF7,IRF9,OAS2
Formation of ATP by chemiosmotic coupling	3,21E00	1,25E-01	#NUM!	MT-ATP6,MT-ATP8
Cristae formation	2,69E00	6,9E-02	#NUM!	MT-ATP6,MT-ATP8
Systemic Lupus Erythematosus in B Cell Signaling Pathway	2,67E00	1,69E-02	#NUM!	IFIT3,IRF7,IRF9,LIF
Arachidonic acid metabolism	2,58E00	6,06E-02	#NUM!	CYP1A1,PTGS2
Interleukin-10 signaling	2,5E00	5,56E-02	#NUM!	LIF,PTGS2
NGF-stimulated transcription	2,5E00	5,56E-02	#NUM!	F3,RRAD
NOD1/2 Signaling Pathway	2,31E00	2,03E-02	#NUM!	IRF7,LIF,TNFAIP3
Activation of IRF by Cytosolic Pattern Recognition Receptors	2,26E00	4,17E-02	#NUM!	IRF7,IRF9
DDX58/IFIH1-mediated induction of interferon-alpha/beta	2	3,08E-02	#NUM!	IRF7,TNFAIP3
CD40 Signaling	2	3,08E-02	#NUM!	PTGS2,TNFAIP3
Role of MAPK Signaling in Inhibiting the Pathogenesis of Influenza	1,96E00	2,94E-02	#NUM!	EIF2AK2,PTGS2
Toll-like Receptor Signaling	1,89E00	2,7E-02	#NUM!	EIF2AK2,TNFAIP3
Erythrocytes take up oxygen and release carbon dioxide	1,79E00	1,43E-01	#NUM!	CA4
Class B/2 (Secretin family receptors)	1,79E00	2,38E-02	#NUM!	CALCA,PTHLH
Oxidative Phosphorylation	1,79E00	2,38E-02	#NUM!	MT-ATP6,MT-CO3
OAS antiviral response	1,68E00	1,11E-01	#NUM!	OAS2
Prostanoid Biosynthesis	1,64E00	0.1	#NUM!	PTGS2
Interleukin-4 and Interleukin-13 signaling	1,61E00	1,9E-02	#NUM!	LIF,PTGS2
Pathogen Induced Cytokine Storm Signaling Pathway	1,6E00	1,1E-02	#NUM!	IRF7,IRF9,LIF
Erythrocytes take up carbon dioxide and release oxygen	1,6E00	9,09E-02	#NUM!	CA4
Reversible hydration of carbon dioxide	1,56E00	8,33E-02	#NUM!	CA4
Synthesis of Prostaglandins (PG) and Thromboxanes (TX)	1,56E00	8,33E-02	#NUM!	PTGS2
Cholecystokinin/Gastrin-mediated Signaling	1,55E00	1,77E-02	#NUM!	PTGS2,RND1
SUMOylation of immune response proteins	1,53E00	7,69E-02	#NUM!	EIF2AK2
Dissolution of Fibrin Clot	1,53E00	7,69E-02	#NUM!	SERPINB2
Bupropion Degradation	1,53E00	7,69E-02	#NUM!	CYP1A1
Role of PKR in Interferon Induction and Antiviral Response	1,52E00	1,71E-02	#NUM!	EIF2AK2,IRF9
Fatty Acid α-oxidation	1,46E00	6,67E-02	#NUM!	PTGS2
G alpha (s) signalling events	1,45E00	1,57E-02	#NUM!	CALCA,PTHLH
Necroptosis Signaling Pathway	1,45E00	1,57E-02	#NUM!	EIF2AK2,IRF9
Extrinsic Prothrombin Activation Pathway	1,44E00	6,25E-02	#NUM!	F3
Macrophage Classical Activation Signaling Pathway	1,39E00	1,46E-02	#NUM!	IRF9,LIF
Cachexia Signaling Pathway	1,39E00	9,09E-03	#NUM!	EIF2AK2,LIF,PTHLH
HMGB1 Signaling	1,34E00	1,36E-02	#NUM!	LIF,RND1
IL-17 Signaling	1,33E00	1,34E-02	#NUM!	LIF,PTGS2
Acetone Degradation I (to Methylglyoxal)	1,32E00	4,76E-02	#NUM!	CYP1A1
FXR/RXR Activation	1,32E00	1,32E-02	#NUM!	LIF,PTGS2
Interleukin-6 family signaling	1,3E00	4,55E-02	#NUM!	LIF
Nicotine Degradation III	1,3E00	4,55E-02	#NUM!	CYP1A1
Hepatitis B Chronic Liver Pathogenesis Signaling Pathway	1,29E00	1,28E-02	#NUM!	IRF7,IRF9
Melatonin Degradation I	1,26E00	4,17E-02	#NUM!	CYP1A1
Estrogen Biosynthesis	1,26E00	4,17E-02	#NUM!	CYP1A1
Nicotine Degradation II	1,23E00	3,85E-02	#NUM!	CYP1A1
NF-κB Signaling	1,2E00	1,14E-02	#NUM!	EIF2AK2,TNFAIP3
CDX Gastrointestinal Cancer Signaling Pathway	1,19E00	1,12E-02	#NUM!	LIF,PTGS2
Nicotinate metabolism	1,18E00	3,45E-02	#NUM!	PTGS2
TNFR2 Signaling	1,18E00	3,45E-02	#NUM!	TNFAIP3
Superpathway of Melatonin Degradation	1,18E00	3,45E-02	#NUM!	CYP1A1
MyD88 dependent cascade initiated on endosome	1,17E00	3,33E-02	#NUM!	IRF7
Role of RIG1-like Receptors in Antiviral Innate Immunity	1,17E00	3,33E-02	#NUM!	IRF7
Complement System	1,17E00	3,33E-02	#NUM!	CFB
Toll Like Receptor 3 (TLR3) Cascade	1,16E00	3,23E-02	#NUM!	IRF7
ILK Signaling	1,15E00	1,07E-02	#NUM!	PTGS2,RND1
MIF-mediated Glucocorticoid Regulation	1,14E00	3,12E-02	#NUM!	PTGS2
Role of Tissue Factor in Cancer	1,14E00	1,05E-02	#NUM!	F3,PTGS2
Gene and protein expression by JAK-STAT signaling after IL-12 stimulation	1,13E00	3,03E-02	#NUM!	SERPINB2
Coagulation System	1,13E00	3,03E-02	#NUM!	F3
IL-8 Signaling	1,13E00	1,03E-02	#NUM!	PTGS2,RND1
Hematopoiesis from Pluripotent Stem Cells	1,11E00	2,86E-02	#NUM!	LIF
Formation of Fibrin Clot (Clotting Cascade)	1,09E00	2,78E-02	#NUM!	F3
MyD88-independent TLR4 cascade	1,09E00	2,78E-02	#NUM!	IRF7
RHO GTPase cycle	1,09E00	6,85E-03	#NUM!	EPHA2,RND1,STARD13
NAFLD Signaling Pathway	1,09E00	9,76E-03	#NUM!	LIF,PTGS2
HER-2 Signaling in Breast Cancer	1,06E00	9,43E-03	#NUM!	MT-CO3,PTGS2
Complex IV assembly	1,06E00	2,56E-02	#NUM!	MT-CO3
Role of Osteoblasts in Rheumatoid Arthritis Signaling Pathway	1,05E00	9,35E-03	#NUM!	LIF,PTGS2
MIF Regulation of Innate Immunity	1,05E00	2,5E-02	#NUM!	PTGS2
Osteoarthritis Pathway	1,05E00	9,26E-03	#NUM!	PTGS2,PTHLH
Complement cascade	1,03E00	2,38E-02	#NUM!	CFB
TAK1-dependent IKK and NF-kappa-B activation	1,03E00	2,38E-02	#NUM!	USP18
Wound Healing Signaling Pathway	1,03E00	9,01E-03	#NUM!	CALCA,LIF
Irritable Bowel Syndrome Signaling Pathway	9,82E-01	8,47E-03	#NUM!	LIF,RND1
TNFR1 Signaling	9,75E-01	2,08E-02	#NUM!	TNFAIP3
Cancer Drug Resistance by Drug Efflux	9,75E-01	2,08E-02	#NUM!	PTGS2
Deubiquitination	9,61E-01	8,23E-03	#NUM!	TNFAIP3,USP18
Folate Signaling Pathway	9,58E-01	0.02	#NUM!	OAS2
Cytoprotection by HMOX1	9,5E-01	1,96E-02	#NUM!	MT-CO3
Role of IL-17A in Arthritis	9,5E-01	1,96E-02	#NUM!	PTGS2
Kinesins	9,42E-01	1,92E-02	#NUM!	KIF26B
Colorectal Cancer Metastasis Signaling	9,32E-01	7,91E-03	#NUM!	PTGS2,RND1
NLR signaling pathways	9,27E-01	1,85E-02	#NUM!	TNFAIP3
TNF signaling	9,27E-01	1,85E-02	#NUM!	TNFAIP3
Amyloid fiber formation	9,12E-01	1,79E-02	#NUM!	CALCA
Neuroinflammation Signaling Pathway	9,07E-01	7,63E-03	#NUM!	IRF7,PTGS2
Cytosolic sensors of pathogen-associated DNA	8,98E-01	1,72E-02	#NUM!	IRF7
Semaphorin Signaling in Neurons	8,98E-01	1,72E-02	#NUM!	RND1
Xenobiotic Metabolism AHR Signaling Pathway	8,64E-01	1,59E-02	#NUM!	CYP1A1
Semaphorin interactions	8,58E-01	1,56E-02	#NUM!	RND1
PKR-mediated signaling	8,58E-01	1,56E-02	#NUM!	EIF2AK2
Pyridoxal 5'-phosphate Salvage Pathway	8,52E-01	1,54E-02	#NUM!	EIF2AK2
Glioma Invasiveness Signaling	8,33E-01	1,47E-02	#NUM!	RND1
ERK5 Signaling	8,28E-01	1,45E-02	#NUM!	LIF
Mitochondrial Dysfunction	8,17E-01	6,71E-03	#NUM!	MT-ATP6,MT-CO3
Respiratory electron transport	8,16E-01	1,41E-02	#NUM!	MT-CO3
Role of MAPK Signaling in the Pathogenesis of Influenza	8,11E-01	1,39E-02	#NUM!	PTGS2
Role of JAK family kinases in IL-6-type Cytokine Signaling	8,11E-01	1,39E-02	#NUM!	LIF
GPCR-Mediated Integration of Enteroendocrine Signaling Exemplified by an L Cell	8,11E-01	1,39E-02	#NUM!	CALCA
Phase I - Functionalization of compounds	8,05E-01	1,37E-02	#NUM!	CYP1A1
NF-κB Activation by Viruses	0.8	1,35E-02	#NUM!	EIF2AK2
TP53 Regulates Metabolic Genes	7,89E-01	1,32E-02	#NUM!	MT-CO3
ABRA Signaling Pathway	7,59E-01	1,22E-02	#NUM!	LIF
PDGF Signaling	7,49E-01	1,19E-02	#NUM!	EIF2AK2
Actin Nucleation by ARP-WASP Complex	7,45E-01	1,18E-02	#NUM!	RND1
Mitochondrial protein degradation	7,36E-01	1,15E-02	#NUM!	MT-ATP6
EPH-Ephrin signaling	7,22E-01	1,11E-02	#NUM!	EPHA2
Salvage Pathways of Pyrimidine Ribonucleotides	7,22E-01	1,11E-02	#NUM!	EIF2AK2
Small Cell Lung Cancer Signaling	7,14E-01	1,09E-02	#NUM!	PTGS2
Airway Pathology in Chronic Obstructive Pulmonary Disease	7,09E-01	1,08E-02	#NUM!	LIF
Sleep REM Signaling Pathway	7,05E-01	1,06E-02	#NUM!	LIF
TGF-β Signaling	7,05E-01	1,06E-02	#NUM!	IRF7
Role of MAPK Signaling in Promoting the Pathogenesis of Influenza	6,93E-01	1,03E-02	#NUM!	PTGS2
Sumoylation Pathway	6,89E-01	1,02E-02	#NUM!	RND1
PPAR Signaling	6,81E-01	0.01	#NUM!	PTGS2
MSP-RON Signaling in Macrophages Pathway	6,81E-01	0.01	#NUM!	PTGS2
Mouse Embryonic Stem Cell Pluripotency	6,77E-01	9,9E-03	#NUM!	LIF
Post-translational protein phosphorylation	6,74E-01	9,8E-03	#NUM!	PENK
LXR/RXR Activation	6,7E-01	9,71E-03	#NUM!	PTGS2
Regulation of Actin-based Motility by Rho	6,66E-01	9,62E-03	#NUM!	RND1
CGAS-STING Signaling Pathway	6,59E-01	9,43E-03	#NUM!	LIF
TRIM21 Intracellular Antibody Signaling Pathway	6,52E-01	9,26E-03	#NUM!	IRF7
RAR Activation	6,5E-01	5,22E-03	#NUM!	LIF,RND1
Atherosclerosis Signaling	6,41E-01	9,01E-03	#NUM!	F3
IL-27 Signaling Pathway	6,34E-01	8,85E-03	#NUM!	PTGS2
Sphingosine-1-phosphate Signaling	6,34E-01	8,85E-03	#NUM!	RND1
Regulation of lipid metabolism by PPARalpha	6,31E-01	8,77E-03	#NUM!	CYP1A1
IL-15 Production	6,31E-01	8,77E-03	#NUM!	EPHA2
Regulation of Insulin-like Growth Factor (IGF) transport and uptake by IGFBPs	6,24E-01	8,62E-03	#NUM!	PENK
Glycosaminoglycan metabolism	6,21E-01	8,55E-03	#NUM!	HAS2
Role of NANOG in Mammalian Embryonic Stem Cell Pluripotency	6,15E-01	8,4E-03	#NUM!	LIF
Pancreatic Adenocarcinoma Signaling	6,08E-01	8,26E-03	#NUM!	PTGS2
Aryl Hydrocarbon Receptor Signaling	5,93E-01	7,94E-03	#NUM!	CYP1A1
HGF Signaling	5,87E-01	7,81E-03	#NUM!	PTGS2
Role of Chondrocytes in Rheumatoid Arthritis Signaling Pathway	5,81E-01	7,69E-03	#NUM!	PTGS2
Ephrin A Signaling	5,76E-01	7,58E-03	#NUM!	EPHA2
Serotonin Receptor Signaling	5,71E-01	4,6E-03	#NUM!	PTGS2,RND1
Xenobiotic Metabolism CAR Signaling Pathway	5,62E-01	7,3E-03	#NUM!	CYP1A1
Glucocorticoid Receptor Signaling	5,57E-01	4,49E-03	#NUM!	MT-ATP6,PTGS2
Endocannabinoid Neuronal Synapse Pathway	5,57E-01	7,19E-03	#NUM!	PTGS2
Semaphorin Neuronal Repulsive Signaling Pathway	5,51E-01	7,09E-03	#NUM!	RND1
Corticotropin Releasing Hormone Signaling	5,49E-01	7,04E-03	#NUM!	PTGS2
T Cell Exhaustion Signaling Pathway	5,49E-01	7,04E-03	#NUM!	IRF9
IL-33 Signaling Pathway	5,34E-01	6,76E-03	#NUM!	PTGS2
Axonal Guidance Signaling	5,31E-01	4,3E-03	#NUM!	EPHA2,RND1
Ovarian Cancer Signaling	5,17E-01	6,45E-03	#NUM!	PTGS2
Erythropoietin Signaling Pathway	5,14E-01	6,41E-03	#NUM!	LIF
CXCR4 Signaling	5,12E-01	6,37E-03	#NUM!	RND1
Gαq Signaling	5,1E-01	6,33E-03	#NUM!	RND1
Germ Cell-Sertoli Cell Junction Signaling	5,08E-01	6,29E-03	#NUM!	RND1
Transcriptional Regulatory Network in Embryonic Stem Cells	5,08E-01	6,29E-03	#NUM!	LIF
Glioblastoma Multiforme Signaling	4,92E-01	6,02E-03	#NUM!	RND1
Tumor Microenvironment Pathway	4,9E-01	5,99E-03	#NUM!	PTGS2
Acute Phase Response Signaling	4,88E-01	5,95E-03	#NUM!	CFB
Cardiac Hypertrophy Signaling (Enhanced)	4,82E-01	3,96E-03	#NUM!	LIF,PTGS2
Adrenergic Receptor Signaling Pathway (Enhanced)	4,71E-01	5,68E-03	#NUM!	LIF
NRF2-mediated Oxidative Stress Response	4,69E-01	5,65E-03	#NUM!	CYP1A1
Endothelin-1 Signaling	4,67E-01	5,62E-03	#NUM!	PTGS2
Production of Nitric Oxide and Reactive Oxygen Species in Macrophages	4,67E-01	5,62E-03	#NUM!	RND1
Oxytocin in Brain Signaling Pathway	4,65E-01	5,59E-03	#NUM!	PTGS2
TEC Kinase Signaling	4,65E-01	5,59E-03	#NUM!	RND1
Multiple Sclerosis Signaling Pathway	4,62E-01	5,52E-03	#NUM!	LIF
Activin Inhibin Signaling Pathway	4,54E-01	5,41E-03	#NUM!	PTGS2
Intra-Golgi and retrograde Golgi-to-ER traffic	4,54E-01	5,41E-03	#NUM!	KIF26B
EIF2 Signaling	4,5E-01	5,35E-03	#NUM!	EIF2AK2
PI3K/AKT Signaling	4,5E-01	5,35E-03	#NUM!	PTGS2
Ephrin Receptor Signaling	4,46E-01	5,29E-03	#NUM!	EPHA2
Human Embryonic Stem Cell Pluripotency	4,45E-01	5,26E-03	#NUM!	LIF
mTOR Signaling	4,45E-01	5,26E-03	#NUM!	RND1
ID1 Signaling Pathway	4,43E-01	5,24E-03	#NUM!	LIF
Hepatic Cholestasis	4,43E-01	5,24E-03	#NUM!	LIF
Integrin Signaling	4,36E-01	5,13E-03	#NUM!	RND1
Systemic Lupus Erythematosus in T Cell Signaling Pathway	4,32E-01	5,08E-03	#NUM!	RND1
G alpha (i) signalling events	4,25E-01	4,98E-03	#NUM!	PENK
Neurovascular Coupling Signaling Pathway	4,22E-01	4,93E-03	#NUM!	PTGS2
RHOGDI Signaling	4,22E-01	4,93E-03	#NUM!	RND1
Nuclear Cytoskeleton Signaling Pathway	4,12E-01	4,78E-03	#NUM!	KIF26B
Glycation Signaling Pathway	4,1E-01	4,76E-03	#NUM!	LIF
Thrombin Signaling	4,1E-01	4,76E-03	#NUM!	RND1
Role of NFAT in Cardiac Hypertrophy	4,04E-01	4,67E-03	#NUM!	LIF
Hematoma Resolution Signaling Pathway	3,9E-01	4,48E-03	#NUM!	LIF
Pancreatic Secretion Signaling Pathway	3,84E-01	4,41E-03	#NUM!	CA4
Docosahexaenoic Acid (DHA) Signaling	3,77E-01	4,31E-03	#NUM!	PTGS2
Sperm Motility	3,76E-01	4,29E-03	#NUM!	EPHA2
Xenobiotic Metabolism Signaling	3,76E-01	4,29E-03	#NUM!	CYP1A1
Cardiac Hypertrophy Signaling	3,62E-01	4,12E-03	#NUM!	RND1
Protein Ubiquitination Pathway	3,59E-01	4,08E-03	#NUM!	USP18
Signaling by Rho Family GTPases	3,49E-01	3,95E-03	#NUM!	RND1
Oxytocin Signaling Pathway	3,44E-01	3,89E-03	#NUM!	PTGS2
Eicosanoid Signaling	3,44E-01	3,89E-03	#NUM!	PTGS2
Phospholipase C Signaling	3,43E-01	3,88E-03	#NUM!	RND1
Sirtuin Signaling Pathway	3,43E-01	3,88E-03	#NUM!	MT-ATP6
Parkinson's Signaling Pathway	3,41E-01	3,86E-03	#NUM!	LIF
Huntington's Disease Signaling	3,4E-01	3,85E-03	#NUM!	PENK
Opioid Signaling Pathway	3,32E-01	3,75E-03	#NUM!	PENK
Autism Signaling Pathway	3,2E-01	3,61E-03	#NUM!	LIF
Role of Osteoclasts in Rheumatoid Arthritis Signaling Pathway	3,18E-01	3,58E-03	#NUM!	RND1
Class A/1 (Rhodopsin-like receptors)	3,11E-01	3,51E-03	#NUM!	PENK
Synaptogenesis Signaling Pathway	2,95E-01	3,32E-03	#NUM!	EPHA2
Myelination Signaling Pathway	2,84E-01	3,21E-03	#NUM!	XAF1
Neutrophil Extracellular Trap Signaling Pathway	2,73E-01	3,09E-03	#NUM!	MT-ATP6
Protein Kinase A Signaling	2,32E-01	2,67E-03	#NUM!	PTGS2
Estrogen Receptor Signaling	2,29E-01	2,64E-03	#NUM!	MT-ATP6
Hepatic Fibrosis Signaling Pathway	2,17E-01	2,53E-03	#NUM!	RND1
Molecular Mechanisms of Cancer	0	1,28E-03	#NUM!	RND1

## Sheet: cluster 6
Ingenuity Canonical Pathways	-log(p-value)	Ratio	z-score	Molecules
Interferon alpha/beta signaling	5,23E00	6,12E-02	#NUM!	IRF7,MX1,XAF1
rRNA processing	4,26E00	1,33E-01	#NUM!	MT-ATP6,MT-ATP8
Formation of ATP by chemiosmotic coupling	4,21E00	1,25E-01	#NUM!	MT-ATP6,MT-ATP8
tRNA processing in the mitochondrion	4,15E00	1,18E-01	#NUM!	MT-ATP6,MT-ATP8
Mitochondrial RNA degradation	3,88E00	8,7E-02	#NUM!	MT-ATP6,MT-ATP8
Cristae formation	3,68E00	6,9E-02	#NUM!	MT-ATP6,MT-ATP8
Role of Hypercytokinemia/hyperchemokinemia in the Pathogenesis of Influenza	3,09E00	3,51E-02	#NUM!	IRF7,MX1
NAD Biosynthesis III	2,52E00	2,5E-01	#NUM!	NMNAT2
NAD Biosynthesis from 2-amino-3-carboxymuconate Semialdehyde	2,42E00	0.2	#NUM!	NMNAT2
NAD Salvage Pathway III	2,42E00	0.2	#NUM!	NMNAT2
Role of IL-17A in Psoriasis	2,12E00	0.1	#NUM!	CCL20
Hematopoiesis from Multipotent Stem Cells	2,08E00	9,09E-02	#NUM!	KITLG
NAD biosynthesis II (from tryptophan)	2,08E00	9,09E-02	#NUM!	NMNAT2
NAD Salvage Pathway II	1,8E00	4,76E-02	#NUM!	NMNAT2
Pathogen Induced Cytokine Storm Signaling Pathway	1,77E00	7,35E-03	#NUM!	CCL20,IRF7
IL-17A Signaling in Gastric Cells	1,76E00	4,35E-02	#NUM!	CCL20
Airway Inflammation in Asthma	1,73E00	0.04	#NUM!	CCL20
Interferon Signaling	1,69E00	3,7E-02	#NUM!	MX1
Nicotinate metabolism	1,66E00	3,45E-02	#NUM!	NMNAT2
MyD88 dependent cascade initiated on endosome	1,65E00	3,33E-02	#NUM!	IRF7
Role of RIG1-like Receptors in Antiviral Innate Immunity	1,65E00	3,33E-02	#NUM!	IRF7
Toll Like Receptor 3 (TLR3) Cascade	1,64E00	3,23E-02	#NUM!	IRF7
Hematopoiesis from Pluripotent Stem Cells	1,58E00	2,86E-02	#NUM!	KITLG
MyD88-independent TLR4 cascade	1,57E00	2,78E-02	#NUM!	IRF7
Interleukin-10 signaling	1,57E00	2,78E-02	#NUM!	CCL20
Signaling by SCF-KIT	1,51E00	2,38E-02	#NUM!	KITLG
Activation of IRF by Cytosolic Pattern Recognition Receptors	1,45E00	2,08E-02	#NUM!	IRF7
Transcriptional and post-translational regulation of MITF-M expression and activity	1,44E00	2,04E-02	#NUM!	KITLG
Role of IL-17A in Arthritis	1,42E00	1,96E-02	#NUM!	CCL20
Cytosolic sensors of pathogen-associated DNA	1,37E00	1,72E-02	#NUM!	IRF7
IL-17A Signaling in Airway Cells	1,35E00	1,64E-02	#NUM!	CCL20
DDX58/IFIH1-mediated induction of interferon-alpha/beta	1,32E00	1,54E-02	#NUM!	IRF7
Interferon gamma signaling	1,29E00	1,43E-02	#NUM!	IRF7
ISG15 antiviral mechanism	1,28E00	1,41E-02	#NUM!	MX1
Th17 Activation Pathway	1,23E00	1,23E-02	#NUM!	CCL20
ISGylation Signaling Pathway	1,22E00	1,2E-02	#NUM!	IRF7
Oxidative Phosphorylation	1,21E00	1,19E-02	#NUM!	MT-ATP6
Mitochondrial protein degradation	1,2E00	1,15E-02	#NUM!	MT-ATP6
Acute Myeloid Leukemia Signaling	1,19E00	1,14E-02	#NUM!	KITLG
Airway Pathology in Chronic Obstructive Pulmonary Disease	1,17E00	1,08E-02	#NUM!	CCL20
TGF-β Signaling	1,16E00	1,06E-02	#NUM!	IRF7
Melanocyte Development and Pigmentation Signaling	1,16E00	1,05E-02	#NUM!	KITLG
CGAS-STING Signaling Pathway	1,11E00	9,43E-03	#NUM!	CCL20
TRIM21 Intracellular Antibody Signaling Pathway	1,1E00	9,26E-03	#NUM!	IRF7
Role of Pattern Recognition Receptors in Recognition of Bacteria and Viruses	1,03E00	7,81E-03	#NUM!	IRF7
NAD Signaling Pathway	1,02E00	7,52E-03	#NUM!	NMNAT2
Macrophage Classical Activation Signaling Pathway	1,01E00	7,3E-03	#NUM!	CCL20
Granulocyte Adhesion and Diapedesis	1	7,19E-03	#NUM!	CCL20
PIP3 activates AKT signaling	9,91E-01	7,04E-03	#NUM!	KITLG
NOD1/2 Signaling Pathway	9,74E-01	6,76E-03	#NUM!	IRF7
IL-17 Signaling	9,71E-01	6,71E-03	#NUM!	CCL20
Hepatitis B Chronic Liver Pathogenesis Signaling Pathway	9,52E-01	6,41E-03	#NUM!	IRF7
Agranulocyte Adhesion and Diapedesis	9,47E-01	6,33E-03	#NUM!	CCL20
Coronavirus Pathogenesis Pathway	9,12E-01	5,81E-03	#NUM!	IRF7
G alpha (i) signalling events	8,49E-01	4,98E-03	#NUM!	CCL20
Docosahexaenoic Acid (DHA) Signaling	7,91E-01	4,31E-03	#NUM!	CCL20
Irritable Bowel Syndrome Signaling Pathway	7,84E-01	4,24E-03	#NUM!	CCL20
Systemic Lupus Erythematosus in B Cell Signaling Pathway	7,83E-01	4,22E-03	#NUM!	IRF7
RAF/MAP kinase cascade	7,54E-01	3,92E-03	#NUM!	KITLG
Sirtuin Signaling Pathway	7,49E-01	3,88E-03	#NUM!	MT-ATP6
Neuroinflammation Signaling Pathway	7,43E-01	3,82E-03	#NUM!	IRF7
Class A/1 (Rhodopsin-like receptors)	7,1E-01	3,51E-03	#NUM!	CCL20
Mitochondrial Dysfunction	6,92E-01	3,36E-03	#NUM!	MT-ATP6
Myelination Signaling Pathway	6,74E-01	3,21E-03	#NUM!	XAF1
Neutrophil Extracellular Trap Signaling Pathway	6,6E-01	3,09E-03	#NUM!	MT-ATP6
Estrogen Receptor Signaling	0.6	2,64E-03	#NUM!	MT-ATP6
Glucocorticoid Receptor Signaling	5,4E-01	2,25E-03	#NUM!	MT-ATP6
S100 Family Signaling Pathway	3,91E-01	1,48E-03	#NUM!	CCL20

## Sheet: cluster 7
Ingenuity Canonical Pathways	-log(p-value)	Ratio	z-score	Molecules
Estrogen-mediated S-phase Entry	2,22E00	4,17E-02	#NUM!	ESR1
SUMOylation of intracellular receptors	2,14E00	3,45E-02	#NUM!	ESR1
Transcriptional regulation by the AP-2 (TFAP2) family of transcription factors	2,06E00	2,86E-02	#NUM!	ESR1
Signaling by ERBB4	1,85E00	1,79E-02	#NUM!	ESR1
Amyloid fiber formation	1,85E00	1,79E-02	#NUM!	CALCA
UFMylation Signaling Pathway	1,84E00	1,72E-02	#NUM!	ESR1
Extra-nuclear estrogen signaling	1,78E00	1,49E-02	#NUM!	ESR1
Regulation of RUNX2 expression and activity	1,76E00	1,43E-02	#NUM!	ESR1
GPCR-Mediated Integration of Enteroendocrine Signaling Exemplified by an L Cell	1,75E00	1,39E-02	#NUM!	CALCA
Estrogen-Dependent Breast Cancer Signaling	1,74E00	1,37E-02	#NUM!	ESR1
Class B/2 (Secretin family receptors)	1,68E00	1,19E-02	#NUM!	CALCA
Potassium Channels	1,63E00	1,06E-02	#NUM!	KCNB2
ESR-mediated signaling	1,59E00	9,71E-03	#NUM!	ESR1
DHCR24 Signaling Pathway	1,51E00	0.008	#NUM!	ESR1
Aryl Hydrocarbon Receptor Signaling	1,5E00	7,94E-03	#NUM!	ESR1
Hereditary Breast Cancer Signaling	1,5E00	7,94E-03	#NUM!	ESR1
G alpha (s) signalling events	1,5E00	7,87E-03	#NUM!	CALCA
Transcriptional regulation by RUNX1	1,47E00	7,25E-03	#NUM!	ESR1
PIP3 activates AKT signaling	1,45E00	7,04E-03	#NUM!	ESR1
eNOS Signaling	1,45E00	6,94E-03	#NUM!	ESR1
HOTAIR Regulatory Pathway	1,44E00	6,9E-03	#NUM!	ESR1
Ribonucleotide Reductase Signaling Pathway	1,42E00	6,58E-03	#NUM!	ESR1
MicroRNA Biogenesis Signaling Pathway	1,38E00	5,88E-03	#NUM!	ESR1
Cohesin Chromatin Regulation Pathway	1,35E00	5,59E-03	#NUM!	ESR1
Hepatic Cholestasis	1,33E00	5,24E-03	#NUM!	ESR1
Systemic Lupus Erythematosus in T Cell Signaling Pathway	1,31E00	5,08E-03	#NUM!	ESR1
ERK/MAPK Signaling	1,3E00	4,95E-03	#NUM!	ESR1
RHOGDI Signaling	1,3E00	4,93E-03	#NUM!	ESR1
Wound Healing Signaling Pathway	1,26E00	4,5E-03	#NUM!	CALCA
Deubiquitination	1,22E00	4,12E-03	#NUM!	ESR1
Histone Modification Signaling Pathway	1,22E00	4,03E-03	#NUM!	ESR1
Generic Transcription Pathway	1,17E00	3,6E-03	#NUM!	ESR1
Estrogen Receptor Signaling	1,04E00	2,64E-03	#NUM!	ESR1
Neutrophil degranulation	1	2,42E-03	#NUM!	SERPINB10
Glucocorticoid Receptor Signaling	9,69E-01	2,25E-03	#NUM!	ESR1
Lung Ionic Balance Signaling Pathway	9,55E-01	2,17E-03	#NUM!	ESR1
S100 Family Signaling Pathway	7,97E-01	1,48E-03	#NUM!	ESR1
