# Supplementary material for: Milk fat globule EGF and factor V/VIII domain containing (MFGE8) as a novel player in equine endometrial fibrosis
Source: Sci Rep. 2026 Apr 9;16:12045. doi: 10.1038/s41598-026-46595-7 (PMC13069092; doi:10.1038/s41598-026-46595-7)
Supplement: Supplementary file 5 — Supplementary Information 5. [file 41598_2026_46595_MOESM5_ESM.xlsx]

## Sheet: Cluster_0
gene	logFC	logCPM	F	PValue	FDR	comparison	adjust.method	test	sample	cluster_no	pct.1	pct.2	CPM	FC	sig
FNDC3B	0.789697	9.02621	115.086	1.70096e-14	3.64447e-10	cluster0_vs_others	BH	glm	control	0	1	1	521.385	1.72871	not
ENSECAG00000051592	1.04239	4.43517	99.9129	1.90414e-13	1.65297e-09	cluster0_vs_others	BH	glm	control	0	0.691	0.535	21.6331	2.05964	up
PHTF2	1.19196	4.63035	107.835	2.31443e-13	1.65297e-09	cluster0_vs_others	BH	glm	control	0	0.742	0.487	24.7671	2.28463	up
ENSECAG00000056437	0.943715	5.2938	95.1698	4.31776e-13	2.31281e-09	cluster0_vs_others	BH	glm	control	0	0.831	0.675	39.2276	1.92348	not
ENSECAG00000054710	1.27801	3.44734	90.6985	8.68337e-13	3.3301e-09	cluster0_vs_others	BH	glm	control	0	0.398	0.289	10.9082	2.42504	up
NEDD9	0.885238	5.76932	90.63	1.04634e-12	3.3301e-09	cluster0_vs_others	BH	glm	control	0	0.887	0.787	54.5431	1.84707	not
ERC1	0.64362	7.44193	89.799	1.08796e-12	3.3301e-09	cluster0_vs_others	BH	glm	control	0	0.994	0.962	173.878	1.56224	not
RNF24	0.76821	7.61926	87.8607	2.24352e-12	5.14484e-09	cluster0_vs_others	BH	glm	control	0	0.997	0.984	196.619	1.70315	not
MSRB3	0.669531	7.38083	85.7728	2.26286e-12	5.14484e-09	cluster0_vs_others	BH	glm	control	0	0.998	0.976	166.667	1.59056	not
MYOCD	1.58929	2.94562	87.4247	2.40122e-12	5.14484e-09	cluster0_vs_others	BH	glm	control	0	0.287	0.179	7.70407	3.00902	up
NUDT4	0.923959	6.05003	93.5911	2.87855e-12	5.42236e-09	cluster0_vs_others	BH	glm	control	0	0.959	0.845	66.2582	1.89731	not
CDC42BPA	0.787656	7.68906	88.8756	3.03689e-12	5.42236e-09	cluster0_vs_others	BH	glm	control	0	0.998	0.982	206.366	1.72627	not
KLF12	0.739689	7.96721	83.1204	5.47172e-12	9.01823e-09	cluster0_vs_others	BH	glm	control	0	0.997	0.98	250.247	1.66982	not
RAI14	0.59528	8.43851	78.1094	9.70814e-12	1.48576e-08	cluster0_vs_others	BH	glm	control	0	1	0.998	346.933	1.51077	not
ENSECAG00000044741	1.89642	2.61491	77.1908	1.08297e-11	1.54692e-08	cluster0_vs_others	BH	glm	control	0	0.294	0.203	6.12587	3.72287	up
BAZ2B	0.732104	6.45176	76.6113	1.30906e-11	1.75299e-08	cluster0_vs_others	BH	glm	control	0	0.95	0.889	87.5334	1.66106	not
IGF1R	0.80612	7.75523	85.8057	1.59603e-11	1.99408e-08	cluster0_vs_others	BH	glm	control	0	0.998	0.981	216.051	1.7485	not
PTCHD1	2.26645	1.34474	66.3259	1.67523e-11	1.99408e-08	cluster0_vs_others	BH	glm	control	0	0.16	0.056	2.53984	4.81136	up
LPP	0.708076	7.40671	74.3022	2.18784e-11	2.4672e-08	cluster0_vs_others	BH	glm	control	0	0.997	0.975	169.684	1.63362	not
APBB2	0.64518	7.69982	73.0264	2.68382e-11	2.86091e-08	cluster0_vs_others	BH	glm	control	0	0.997	0.983	207.911	1.56393	not
MAGI2	1.00387	4.44819	71.4931	2.90046e-11	2.86091e-08	cluster0_vs_others	BH	glm	control	0	0.493	0.312	21.8292	2.00537	up
ICA1L	1.18059	3.66459	72.8955	2.93756e-11	2.86091e-08	cluster0_vs_others	BH	glm	control	0	0.581	0.3	12.6809	2.26669	up
SOCS5	0.893139	5.092	73.5354	3.30423e-11	3.07811e-08	cluster0_vs_others	BH	glm	control	0	0.752	0.631	34.107	1.85721	not
ENAH	0.866493	7.64601	88.4879	4.06367e-11	3.62784e-08	cluster0_vs_others	BH	glm	control	0	0.997	0.981	200.299	1.82323	not
CLIC4	0.572838	7.94471	70.691	4.34281e-11	3.72196e-08	cluster0_vs_others	BH	glm	control	0	1	0.997	246.374	1.48745	not
PAG1	1.28259	3.18995	69.9656	4.77539e-11	3.93529e-08	cluster0_vs_others	BH	glm	control	0	0.385	0.223	9.1258	2.43275	up
UGCG	0.687272	6.65481	69.6797	5.38469e-11	4.27305e-08	cluster0_vs_others	BH	glm	control	0	0.968	0.915	100.762	1.61024	not
ATP11B	0.679856	7.07198	69.4044	5.68969e-11	4.35383e-08	cluster0_vs_others	BH	glm	control	0	0.987	0.965	134.548	1.60198	not
EPHA4	0.930925	4.32707	68.6786	5.97458e-11	4.40853e-08	cluster0_vs_others	BH	glm	control	0	0.56	0.427	20.0714	1.9065	not
CLMP	0.744881	7.10554	72.8889	6.33163e-11	4.40853e-08	cluster0_vs_others	BH	glm	control	0	0.995	0.97	137.715	1.67584	not
ENSECAG00000057834	1.55462	2.57535	63.9313	6.37844e-11	4.40853e-08	cluster0_vs_others	BH	glm	control	0	0.227	0.179	5.96015	2.93756	up
EXOC6B	0.919008	6.82688	86.0536	9.1564e-11	6.13078e-08	cluster0_vs_others	BH	glm	control	0	0.978	0.943	113.526	1.89081	not
KANK1	0.801847	4.71979	65.1647	1.4236e-10	9.24303e-08	cluster0_vs_others	BH	glm	control	0	0.727	0.551	26.3511	1.74333	not
CABLES1	1.79428	1.57891	59.5163	1.69633e-10	1.06899e-07	cluster0_vs_others	BH	glm	control	0	0.165	0.068	2.98744	3.46843	up
B4GALT5	0.784969	4.85394	63.8372	1.90351e-10	1.16528e-07	cluster0_vs_others	BH	glm	control	0	0.743	0.593	28.9189	1.72306	not
ABCC1	0.703385	6.00287	63.6029	1.99795e-10	1.18911e-07	cluster0_vs_others	BH	glm	control	0	0.909	0.808	64.1274	1.62832	not
PEAK1	0.857761	7.18616	78.8375	2.38589e-10	1.34954e-07	cluster0_vs_others	BH	glm	control	0	0.991	0.943	145.63	1.81222	not
RCAN1	0.974144	7.59993	90.4446	2.39348e-10	1.34954e-07	cluster0_vs_others	BH	glm	control	0	0.949	0.896	194.003	1.96448	not
MED13L	0.67851	6.5108	61.1835	3.43094e-10	1.88491e-07	cluster0_vs_others	BH	glm	control	0	0.976	0.911	91.1897	1.60049	not
DIAPH2	0.674608	6.70583	61.1475	3.54913e-10	1.90109e-07	cluster0_vs_others	BH	glm	control	0	0.984	0.929	104.39	1.59616	not
IQGAP1	0.547461	7.77566	60.8338	3.70666e-10	1.93705e-07	cluster0_vs_others	BH	glm	control	0	0.998	0.994	219.133	1.46151	not
SORBS1	1.38156	3.76414	77.4763	4.20449e-10	2.14489e-07	cluster0_vs_others	BH	glm	control	0	0.514	0.279	13.5869	2.60551	up
HECTD2	0.801893	5.11908	60.4108	4.49722e-10	2.24087e-07	cluster0_vs_others	BH	glm	control	0	0.786	0.63	34.7534	1.74339	not
ENSECAG00000019483	-0.964398	3.73835	58.3486	5.59406e-10	2.72405e-07	cluster0_vs_others	BH	glm	control	0	0.327	0.392	13.3461	0.512492	not
INPP5A	0.751562	5.39074	58.8189	6.19164e-10	2.94805e-07	cluster0_vs_others	BH	glm	control	0	0.877	0.767	41.9542	1.68361	not
FBXO32	0.564612	8.38876	58.265	6.69245e-10	3.11723e-07	cluster0_vs_others	BH	glm	control	0	0.995	0.985	335.174	1.47899	not
ADAM9	0.502167	7.85188	58.095	6.96436e-10	3.15371e-07	cluster0_vs_others	BH	glm	control	0	1	0.994	231.021	1.41634	not
PPFIA1	0.591746	7.9469	58.0332	7.06516e-10	3.15371e-07	cluster0_vs_others	BH	glm	control	0	0.995	0.99	246.749	1.50707	not
ENSECAG00000057850	2.2551	0.612525	53.626	7.90223e-10	3.42552e-07	cluster0_vs_others	BH	glm	control	0	0.106	0.025	1.52893	4.77368	up
RNF169	0.737845	4.87432	57.4582	7.99383e-10	3.42552e-07	cluster0_vs_others	BH	glm	control	0	0.754	0.616	29.3303	1.66768	not
DOCK7	0.607669	6.52302	57.3234	8.37211e-10	3.51727e-07	cluster0_vs_others	BH	glm	control	0	0.982	0.939	91.9656	1.5238	not
PELI2	0.885416	4.29324	56.5772	8.84693e-10	3.59001e-07	cluster0_vs_others	BH	glm	control	0	0.465	0.384	19.6063	1.8473	not
SMLR1	1.40335	2.33102	53.0105	8.88035e-10	3.59001e-07	cluster0_vs_others	BH	glm	control	0	0.237	0.161	5.03163	2.64516	up
CTIF	0.966162	4.95791	67.4197	9.3091e-10	3.69365e-07	cluster0_vs_others	BH	glm	control	0	0.833	0.649	31.0799	1.95364	not
PDLIM3	2.64738	1.85994	75.2962	9.50744e-10	3.70375e-07	cluster0_vs_others	BH	glm	control	0	0.179	0.05	3.62993	6.26526	up
MACF1	0.604528	7.44285	56.6559	9.76806e-10	3.73733e-07	cluster0_vs_others	BH	glm	control	0	0.998	0.985	173.989	1.52048	not
CDK14	0.941918	7.54146	80.7325	1.01294e-09	3.80758e-07	cluster0_vs_others	BH	glm	control	0	1	0.973	186.298	1.92108	not
IRAG1	0.939306	4.77571	63.2557	1.0791e-09	3.98634e-07	cluster0_vs_others	BH	glm	control	0	0.778	0.602	27.3925	1.91761	not
DAAM2	1.36354	3.14391	63.0777	1.17075e-09	4.2516e-07	cluster0_vs_others	BH	glm	control	0	0.446	0.216	8.83917	2.57316	up
PRKD1	0.767209	5.1612	55.7286	1.32632e-09	4.71719e-07	cluster0_vs_others	BH	glm	control	0	0.771	0.638	35.783	1.70197	not
VPS13B	0.722988	6.56988	59.7668	1.34299e-09	4.71719e-07	cluster0_vs_others	BH	glm	control	0	0.991	0.906	95.0014	1.6506	not
PTPRG	0.909249	7.33023	76.1551	1.37147e-09	4.73953e-07	cluster0_vs_others	BH	glm	control	0	0.993	0.953	160.924	1.87807	not
ENSECAG00000048676	1.10944	3.51252	53.4196	1.5122e-09	5.14292e-07	cluster0_vs_others	BH	glm	control	0	0.417	0.339	11.4123	2.15762	up
UBE2E2	0.664932	7.89025	59.4452	1.54761e-09	5.18112e-07	cluster0_vs_others	BH	glm	control	0	0.998	0.992	237.247	1.58549	not
ENSECAG00000048311	0.978581	3.60692	53.6312	1.59542e-09	5.18816e-07	cluster0_vs_others	BH	glm	control	0	0.496	0.374	12.184	1.97053	not
HIVEP1	0.734459	5.87134	57.0203	1.61917e-09	5.18816e-07	cluster0_vs_others	BH	glm	control	0	0.883	0.777	58.5395	1.66377	not
WSB1	0.576782	8.20793	54.5321	1.62236e-09	5.18816e-07	cluster0_vs_others	BH	glm	control	0	1	0.996	295.687	1.49152	not
PPM1H	0.961274	3.9405	54.3219	1.94402e-09	6.12538e-07	cluster0_vs_others	BH	glm	control	0	0.497	0.391	15.3536	1.94703	not
PDLIM5	0.545989	8.08821	53.6621	2.00358e-09	6.22156e-07	cluster0_vs_others	BH	glm	control	0	0.999	0.988	272.14	1.46002	not
FOXN3	0.654944	6.34263	53.6506	2.04296e-09	6.25321e-07	cluster0_vs_others	BH	glm	control	0	0.96	0.878	81.1562	1.57455	not
FBXL22	2.00755	1.27329	49.0334	2.29676e-09	6.93104e-07	cluster0_vs_others	BH	glm	control	0	0.155	0.069	2.41713	4.02099	up
ITPR1	0.805146	5.39535	57.3832	2.38594e-09	7.10016e-07	cluster0_vs_others	BH	glm	control	0	0.835	0.718	42.0885	1.74732	not
ENSECAG00000045104	1.14808	2.90536	50.0779	2.46436e-09	7.15734e-07	cluster0_vs_others	BH	glm	control	0	0.362	0.247	7.49205	2.21618	up
PANK2	0.564465	6.35142	52.8114	2.47196e-09	7.15734e-07	cluster0_vs_others	BH	glm	control	0	0.957	0.911	81.6523	1.47884	not
GSK3B	0.607914	6.8912	51.8926	3.09801e-09	8.84793e-07	cluster0_vs_others	BH	glm	control	0	0.985	0.946	118.702	1.52405	not
MDGA2	1.19034	4.3272	66.7138	3.13844e-09	8.84793e-07	cluster0_vs_others	BH	glm	control	0	0.51	0.279	20.0732	2.28206	up
CHRDL1	0.639863	6.77896	53.0327	3.32589e-09	9.25461e-07	cluster0_vs_others	BH	glm	control	0	0.963	0.856	109.817	1.55818	not
CHN2	1.56382	1.84136	47.6507	3.76167e-09	1.0333e-06	cluster0_vs_others	BH	glm	control	0	0.203	0.073	3.58347	2.95635	up
ENSECAG00000023169	0.955356	3.75932	50.6863	4.08632e-09	1.10827e-06	cluster0_vs_others	BH	glm	control	0	0.498	0.345	13.5415	1.93906	not
ENSECAG00000052913	1.08075	3.2395	48.87	4.40441e-09	1.16393e-06	cluster0_vs_others	BH	glm	control	0	0.4	0.301	9.44465	2.11513	up
USP54	0.852808	3.69182	50.1178	4.40592e-09	1.16393e-06	cluster0_vs_others	BH	glm	control	0	0.471	0.38	12.9226	1.80601	not
NEK7	0.640078	5.72932	50.454	4.4545e-09	1.16393e-06	cluster0_vs_others	BH	glm	control	0	0.91	0.794	53.0516	1.55841	not
CFAP299	0.641107	6.33698	50.6442	4.97913e-09	1.28534e-06	cluster0_vs_others	BH	glm	control	0	0.919	0.824	80.8392	1.55953	not
FRMD4A	0.659566	5.66474	49.8588	5.17812e-09	1.32079e-06	cluster0_vs_others	BH	glm	control	0	0.901	0.782	50.729	1.57961	not
TMCC1	0.649287	5.57602	49.6387	5.48284e-09	1.37532e-06	cluster0_vs_others	BH	glm	control	0	0.877	0.776	47.7033	1.56839	not
ENSECAG00000022376	0.716332	5.75473	52.048	5.52028e-09	1.37532e-06	cluster0_vs_others	BH	glm	control	0	0.906	0.799	53.9941	1.643	not
SUSD5	0.982738	3.79468	49.2723	5.67064e-09	1.39654e-06	cluster0_vs_others	BH	glm	control	0	0.583	0.433	13.8776	1.97621	not
TTC28	0.683084	6.55993	52.9277	6.0614e-09	1.47581e-06	cluster0_vs_others	BH	glm	control	0	0.973	0.899	94.3485	1.60557	not
CKS1B	-0.85738	4.26533	48.5112	6.20089e-09	1.49281e-06	cluster0_vs_others	BH	glm	control	0	0.361	0.411	19.2306	0.551954	not
ENSECAG00000033470	-0.934148	4.93019	48.7516	6.36187e-09	1.51287e-06	cluster0_vs_others	BH	glm	control	0	0.433	0.478	30.4885	0.523352	not
SCMH1	0.639441	6.17028	49.211	6.44331e-09	1.51287e-06	cluster0_vs_others	BH	glm	control	0	0.937	0.852	72.0177	1.55773	not
ENSECAG00000046498	1.445	2.1444	46.6735	6.49603e-09	1.51287e-06	cluster0_vs_others	BH	glm	control	0	0.242	0.153	4.4211	2.72263	up
MYH11	1.58648	5.1715	86.0423	6.56854e-09	1.51331e-06	cluster0_vs_others	BH	glm	control	0	0.763	0.496	36.0393	3.00317	up
PDE4DIP	0.801806	4.82343	51.3552	6.8232e-09	1.54111e-06	cluster0_vs_others	BH	glm	control	0	0.792	0.615	28.3138	1.74328	not
OPHN1	0.69849	6.16417	52.0039	6.83309e-09	1.54111e-06	cluster0_vs_others	BH	glm	control	0	0.925	0.828	71.7132	1.62281	not
MAP3K5	0.610362	6.38999	48.6067	7.10986e-09	1.58683e-06	cluster0_vs_others	BH	glm	control	0	0.979	0.914	83.8648	1.52664	not
TBC1D1	1.13193	5.42513	71.3044	7.75804e-09	1.71365e-06	cluster0_vs_others	BH	glm	control	0	0.89	0.715	42.9663	2.19151	up
CA12	1.32134	2.35346	46.276	8.08026e-09	1.76661e-06	cluster0_vs_others	BH	glm	control	0	0.232	0.106	5.11049	2.49897	up
ENSECAG00000037332	-0.671717	8.35984	51.1881	8.40924e-09	1.81996e-06	cluster0_vs_others	BH	glm	control	0	0.998	0.999	328.521	0.627759	not
TBC1D5	0.518661	6.89432	47.8294	8.67365e-09	1.85842e-06	cluster0_vs_others	BH	glm	control	0	0.981	0.934	118.959	1.43263	not
MYO1D	0.679967	6.22804	50.3262	9.58462e-09	2.03327e-06	cluster0_vs_others	BH	glm	control	0	0.936	0.845	74.9595	1.6021	not
STRN	0.691653	4.75778	47.395	9.68413e-09	2.03424e-06	cluster0_vs_others	BH	glm	control	0	0.765	0.622	27.0541	1.61513	not
CDK1	-1.88324	3.40018	54.9455	1.03412e-08	2.15117e-06	cluster0_vs_others	BH	glm	control	0	0.096	0.196	10.5574	0.271075	down
DGKG	1.33333	1.809	45.4169	1.07668e-08	2.20196e-06	cluster0_vs_others	BH	glm	control	0	0.183	0.088	3.50398	2.51984	up
NUAK1	0.744539	4.72546	46.9491	1.07909e-08	2.20196e-06	cluster0_vs_others	BH	glm	control	0	0.777	0.564	26.4549	1.67544	not
ARHGAP28	0.659483	7.10254	51.5504	1.08977e-08	2.20278e-06	cluster0_vs_others	BH	glm	control	0	0.982	0.943	137.429	1.57952	not
ENSECAG00000049707	0.999607	4.60728	56.7662	1.15599e-08	2.31478e-06	cluster0_vs_others	BH	glm	control	0	0.622	0.454	24.3742	1.99946	not
RAP1GDS1	0.559009	6.26269	46.6596	1.17828e-08	2.33758e-06	cluster0_vs_others	BH	glm	control	0	0.958	0.888	76.7818	1.47326	not
ZNF521	0.71602	5.3926	48.2527	1.19908e-08	2.35702e-06	cluster0_vs_others	BH	glm	control	0	0.859	0.725	42.0083	1.64264	not
EBF1	0.715122	6.48917	52.5555	1.24393e-08	2.40278e-06	cluster0_vs_others	BH	glm	control	0	0.966	0.871	89.833	1.64162	not
ERN1	0.719271	5.86518	50.719	1.24479e-08	2.40278e-06	cluster0_vs_others	BH	glm	control	0	0.873	0.802	58.2901	1.64635	not
CREB5	0.79238	5.71031	53.9217	1.28181e-08	2.45214e-06	cluster0_vs_others	BH	glm	control	0	0.866	0.75	52.3568	1.73193	not
TANC2	0.604309	6.99404	47.6255	1.33839e-08	2.53774e-06	cluster0_vs_others	BH	glm	control	0	0.978	0.94	127.473	1.52025	not
ENSECAG00000001832	0.949126	3.7136	45.5245	1.41249e-08	2.65474e-06	cluster0_vs_others	BH	glm	control	0	0.503	0.387	13.1191	1.9307	not
RFC3	-1.33878	2.46862	43.59	1.50584e-08	2.80557e-06	cluster0_vs_others	BH	glm	control	0	0.088	0.13	5.53514	0.395355	down
FAM184B	0.897708	3.74141	45.4336	1.53178e-08	2.82931e-06	cluster0_vs_others	BH	glm	control	0	0.517	0.372	13.3745	1.8631	not
CENPH	-0.978131	3.62915	44.5005	1.57659e-08	2.88718e-06	cluster0_vs_others	BH	glm	control	0	0.217	0.262	12.3732	0.507637	not
RNASEH2C	-0.696178	5.53091	45.4615	1.62269e-08	2.94642e-06	cluster0_vs_others	BH	glm	control	0	0.71	0.764	46.2349	0.617205	not
MYH9	0.603146	8.16612	49.1591	1.672e-08	2.9952e-06	cluster0_vs_others	BH	glm	control	0	0.999	0.998	287.241	1.51903	not
ENSECAG00000051067	0.775337	4.64443	45.8311	1.67751e-08	2.9952e-06	cluster0_vs_others	BH	glm	control	0	0.75	0.574	25.01	1.71159	not
GRM7	1.84635	1.68899	43.9465	1.79756e-08	3.16255e-06	cluster0_vs_others	BH	glm	control	0	0.118	0.028	3.22431	3.5959	up
FRYL	0.541227	5.7752	45.052	1.80629e-08	3.16255e-06	cluster0_vs_others	BH	glm	control	0	0.921	0.829	54.7657	1.45521	not
GARRE1	0.5501	5.41996	45.0227	1.81552e-08	3.16255e-06	cluster0_vs_others	BH	glm	control	0	0.905	0.779	42.8124	1.46419	not
RANBP17	0.667501	5.39685	44.846	1.91195e-08	3.30286e-06	cluster0_vs_others	BH	glm	control	0	0.778	0.695	42.132	1.58832	not
RBMS3	0.609732	7.51441	47.753	1.9269e-08	3.30286e-06	cluster0_vs_others	BH	glm	control	0	0.991	0.971	182.837	1.52598	not
INPP4B	1.55019	3.63154	62.4982	1.9703e-08	3.35046e-06	cluster0_vs_others	BH	glm	control	0	0.423	0.245	12.3937	2.92855	up
HMGB2	-0.631639	5.73393	44.4926	2.08298e-08	3.51418e-06	cluster0_vs_others	BH	glm	control	0	0.742	0.765	53.2211	0.645443	not
BCAS3	0.679452	5.21618	44.2994	2.23901e-08	3.74789e-06	cluster0_vs_others	BH	glm	control	0	0.773	0.657	37.1728	1.60153	not
LRRFIP1	0.518548	7.87725	44.069	2.3398e-08	3.87485e-06	cluster0_vs_others	BH	glm	control	0	1	0.996	235.12	1.43251	not
MDFI	-0.720627	5.3655	43.9938	2.35102e-08	3.87485e-06	cluster0_vs_others	BH	glm	control	0	0.631	0.725	41.2265	0.606833	not
EXOC4	0.5952	6.30451	44.0091	2.39927e-08	3.92417e-06	cluster0_vs_others	BH	glm	control	0	0.963	0.895	79.0399	1.51068	not
PTPN13	0.511693	6.86741	43.8699	2.47072e-08	4.01042e-06	cluster0_vs_others	BH	glm	control	0	0.983	0.947	116.761	1.42572	not
ERG	1.7077	3.53944	65.8703	2.51601e-08	4.05324e-06	cluster0_vs_others	BH	glm	control	0	0.41	0.212	11.6272	3.26641	up
ENSECAG00000002196	0.831593	4.07076	43.5366	2.58922e-08	4.14004e-06	cluster0_vs_others	BH	glm	control	0	0.603	0.467	16.8043	1.77965	not
ENSECAG00000054575	0.946497	3.17975	42.6311	2.69799e-08	4.282e-06	cluster0_vs_others	BH	glm	control	0	0.408	0.284	9.06148	1.92719	not
BAIAP2L1	0.749535	3.84437	43.3328	2.78085e-08	4.38107e-06	cluster0_vs_others	BH	glm	control	0	0.549	0.381	14.3638	1.68125	not
AKAP5	1.39299	3.3642	52.9957	2.81059e-08	4.3956e-06	cluster0_vs_others	BH	glm	control	0	0.435	0.245	10.2974	2.62622	up
MYLK	0.761298	7.62722	55.637	2.90791e-08	4.50791e-06	cluster0_vs_others	BH	glm	control	0	0.997	0.966	197.707	1.69502	not
MAP4	0.481191	7.366	43.2464	2.92448e-08	4.50791e-06	cluster0_vs_others	BH	glm	control	0	0.997	0.985	164.964	1.3959	not
ENSECAG00000008723	0.88118	3.65283	42.649	3.01628e-08	4.61619e-06	cluster0_vs_others	BH	glm	control	0	0.418	0.349	12.578	1.84188	not
ENSECAG00000051883	1.43206	1.73627	40.7278	3.07334e-08	4.65616e-06	cluster0_vs_others	BH	glm	control	0	0.141	0.086	3.33172	2.69831	up
PTBP2	0.530189	6.74395	43.0522	3.08585e-08	4.65616e-06	cluster0_vs_others	BH	glm	control	0	0.986	0.944	107.184	1.44412	not
ELL2	0.655622	6.08354	45.3338	3.36139e-08	5.03645e-06	cluster0_vs_others	BH	glm	control	0	0.898	0.822	67.8152	1.57529	not
MYO1E	0.654942	6.38224	46.2228	3.48445e-08	5.18458e-06	cluster0_vs_others	BH	glm	control	0	0.965	0.866	83.4151	1.57455	not
MBD5	0.5199	6.35405	42.5809	3.51217e-08	5.18978e-06	cluster0_vs_others	BH	glm	control	0	0.949	0.886	81.8011	1.43386	not
ENSECAG00000000709	1.25089	3.51632	50.7456	3.82983e-08	5.60237e-06	cluster0_vs_others	BH	glm	control	0	0.293	0.142	11.4424	2.37988	up
ZRANB1	0.571773	4.98139	42.2737	3.84369e-08	5.60237e-06	cluster0_vs_others	BH	glm	control	0	0.826	0.681	31.5899	1.48635	not
PHF21A	0.635688	5.81015	42.9534	4.00303e-08	5.7952e-06	cluster0_vs_others	BH	glm	control	0	0.909	0.821	56.1087	1.55368	not
LRIG1	1.02271	4.11262	50.3571	4.14688e-08	5.91534e-06	cluster0_vs_others	BH	glm	control	0	0.625	0.417	17.2991	2.03174	up
HIF1A	0.604323	7.615	45.8267	4.16101e-08	5.91534e-06	cluster0_vs_others	BH	glm	control	0	0.998	0.991	196.04	1.52027	not
BACH2	1.40282	5.98028	70.8354	4.17346e-08	5.91534e-06	cluster0_vs_others	BH	glm	control	0	0.81	0.658	63.1312	2.64417	up
GRK5	0.627722	5.69358	42.2948	4.19645e-08	5.91534e-06	cluster0_vs_others	BH	glm	control	0	0.891	0.768	51.7534	1.54512	not
SORL1	1.22243	1.91564	40.2966	4.35626e-08	6.08571e-06	cluster0_vs_others	BH	glm	control	0	0.237	0.121	3.77282	2.33339	up
PHLDB2	0.804444	7.37657	55.89	4.37412e-08	6.08571e-06	cluster0_vs_others	BH	glm	control	0	0.999	0.974	166.176	1.74647	not
MBNL1	0.562062	7.57743	43.2929	4.45455e-08	6.15763e-06	cluster0_vs_others	BH	glm	control	0	1	0.99	191	1.47638	not
SAMD4A	0.875759	7.21401	58.4021	4.54702e-08	6.24516e-06	cluster0_vs_others	BH	glm	control	0	0.989	0.942	148.468	1.83497	not
CERS6	0.690776	4.62714	41.5261	4.60978e-08	6.29102e-06	cluster0_vs_others	BH	glm	control	0	0.63	0.517	24.712	1.61415	not
BMPR2	0.899346	7.15771	59.2894	4.71179e-08	6.38955e-06	cluster0_vs_others	BH	glm	control	0	0.998	0.96	142.786	1.86522	not
ARNT2	0.556313	5.70023	41.4852	4.7622e-08	6.41729e-06	cluster0_vs_others	BH	glm	control	0	0.913	0.821	51.9924	1.47051	not
ENSECAG00000000105	2.25311	0.518968	40.8424	4.80608e-08	6.43594e-06	cluster0_vs_others	BH	glm	control	0	0.087	0.026	1.43293	4.7671	up
TRIM13	0.942352	4.28797	47.9852	4.96743e-08	6.61069e-06	cluster0_vs_others	BH	glm	control	0	0.621	0.511	19.5348	1.92166	not
GPC6	1.24547	6.40643	68.2828	5.00715e-08	6.61974e-06	cluster0_vs_others	BH	glm	control	0	0.905	0.704	84.8259	2.37096	up
CACNA2D1	0.618836	6.94321	44.7064	5.03602e-08	6.61974e-06	cluster0_vs_others	BH	glm	control	0	0.993	0.952	123.059	1.53564	not
CDC73	0.539916	6.25086	41.2319	5.10076e-08	6.66395e-06	cluster0_vs_others	BH	glm	control	0	0.966	0.904	76.1546	1.45389	not
CFAP20DC	0.808422	4.12363	41.2112	5.31878e-08	6.90668e-06	cluster0_vs_others	BH	glm	control	0	0.491	0.414	17.4315	1.75129	not
PHGDH	-0.852788	4.6813	41.9337	5.56237e-08	7.17947e-06	cluster0_vs_others	BH	glm	control	0	0.514	0.583	25.6574	0.553714	not
HIVEP2	0.728234	6.68772	49.3856	5.65341e-08	7.2533e-06	cluster0_vs_others	BH	glm	control	0	0.974	0.911	103.087	1.65661	not
PDZRN3	0.602518	7.53056	44.5518	5.78059e-08	7.37231e-06	cluster0_vs_others	BH	glm	control	0	0.992	0.966	184.894	1.51836	not
SLC5A11	1.09352	2.34504	38.791	5.86119e-08	7.43088e-06	cluster0_vs_others	BH	glm	control	0	0.242	0.179	5.08076	2.13395	up
WWC2	0.620603	5.456	40.7111	5.91485e-08	7.4548e-06	cluster0_vs_others	BH	glm	control	0	0.885	0.756	43.8954	1.53752	not
BTBD9	0.636482	6.11037	42.6765	6.11877e-08	7.66671e-06	cluster0_vs_others	BH	glm	control	0	0.91	0.818	69.0883	1.55453	not
MCAM	1.0719	2.58855	39.7336	6.31873e-08	7.87122e-06	cluster0_vs_others	BH	glm	control	0	0.245	0.17	6.01495	2.1022	up
PUM1	0.482613	7.01487	40.3718	6.47877e-08	8.02394e-06	cluster0_vs_others	BH	glm	control	0	0.994	0.962	129.326	1.39727	not
HIVEP3	1.10351	4.06027	50.7914	6.60599e-08	8.10843e-06	cluster0_vs_others	BH	glm	control	0	0.533	0.397	16.6825	2.14877	up
LATS2	0.506592	6.18278	40.3013	6.62268e-08	8.10843e-06	cluster0_vs_others	BH	glm	control	0	0.954	0.9	72.6442	1.42069	not
MID1	0.961623	3.83232	43.2313	6.89771e-08	8.39718e-06	cluster0_vs_others	BH	glm	control	0	0.419	0.272	14.2444	1.9475	not
FGFR1	0.537796	6.84346	40.0979	7.00681e-08	8.4818e-06	cluster0_vs_others	BH	glm	control	0	0.993	0.958	114.838	1.45175	not
PODN	0.864175	3.1211	38.9382	7.8032e-08	9.39277e-06	cluster0_vs_others	BH	glm	control	0	0.363	0.268	8.70052	1.8203	not
PPP1R12A	0.477457	7.77968	39.421	8.47489e-08	1.00881e-05	cluster0_vs_others	BH	glm	control	0	0.999	0.995	219.745	1.39229	not
PID1	0.687211	9.21471	50.7155	8.47506e-08	1.00881e-05	cluster0_vs_others	BH	glm	control	0	1	0.99	594.162	1.61017	not
ENSECAG00000059406	1.39017	1.4585	37.3808	8.66361e-08	1.02556e-05	cluster0_vs_others	BH	glm	control	0	0.149	0.093	2.74822	2.62109	up
SYNJ2	0.75616	4.34079	39.377	8.7995e-08	1.03592e-05	cluster0_vs_others	BH	glm	control	0	0.693	0.476	20.2633	1.68899	not
GUCY1A2	1.5962	4.98356	64.5161	8.89663e-08	1.04163e-05	cluster0_vs_others	BH	glm	control	0	0.719	0.428	31.6373	3.02347	up
ACTN4	0.523501	7.48622	39.4822	8.98536e-08	1.04631e-05	cluster0_vs_others	BH	glm	control	0	0.998	0.989	179.298	1.43744	not
ZDHHC17	0.576199	4.77752	39.1706	9.10072e-08	1.05401e-05	cluster0_vs_others	BH	glm	control	0	0.797	0.652	27.4268	1.49092	not
AHR	0.773983	5.4084	45.3965	9.35521e-08	1.07766e-05	cluster0_vs_others	BH	glm	control	0	0.736	0.627	42.4708	1.70998	not
BNC2	0.623216	8.00879	45.1695	9.44761e-08	1.08248e-05	cluster0_vs_others	BH	glm	control	0	1	0.981	257.565	1.5403	not
TAOK1	0.541314	5.97201	38.9906	9.61106e-08	1.09535e-05	cluster0_vs_others	BH	glm	control	0	0.963	0.875	62.7702	1.4553	not
GYG2	0.7303	3.74867	38.6587	9.81795e-08	1.11301e-05	cluster0_vs_others	BH	glm	control	0	0.557	0.371	13.4419	1.65898	not
INPP1	0.73245	4.18635	38.6095	1.04196e-07	1.17271e-05	cluster0_vs_others	BH	glm	control	0	0.561	0.495	18.2061	1.66146	not
ENSECAG00000046674	-0.889857	4.03177	37.856	1.0454e-07	1.17271e-05	cluster0_vs_others	BH	glm	control	0	0.247	0.286	16.3562	0.539668	not
NF1	0.542154	5.88995	38.6406	1.06301e-07	1.18625e-05	cluster0_vs_others	BH	glm	control	0	0.958	0.847	59.2997	1.45614	not
LSM4	-0.440749	6.97279	38.4715	1.11329e-07	1.23593e-05	cluster0_vs_others	BH	glm	control	0	0.986	0.987	125.608	0.736752	not
MRTFA	0.580239	5.6487	38.4127	1.13439e-07	1.25286e-05	cluster0_vs_others	BH	glm	control	0	0.901	0.794	50.1683	1.4951	not
MICAL3	0.832513	4.47681	42.5796	1.15155e-07	1.26529e-05	cluster0_vs_others	BH	glm	control	0	0.701	0.538	22.2666	1.78078	not
CDT1	-1.33388	2.56227	36.6504	1.17645e-07	1.28605e-05	cluster0_vs_others	BH	glm	control	0	0.074	0.112	5.90636	0.396701	down
FBN1	0.473197	9.11636	38.2428	1.19866e-07	1.30368e-05	cluster0_vs_others	BH	glm	control	0	1	1	555.007	1.38818	not
KCNQ1	1.01629	4.69207	48.2621	1.21641e-07	1.31015e-05	cluster0_vs_others	BH	glm	control	0	0.642	0.523	25.8496	2.02272	up
FER1L6	1.25912	1.81628	36.6674	1.21683e-07	1.31015e-05	cluster0_vs_others	BH	glm	control	0	0.182	0.104	3.52171	2.39349	up
ENSECAG00000052561	-0.493232	6.99259	38.0866	1.24411e-07	1.33281e-05	cluster0_vs_others	BH	glm	control	0	0.981	0.984	127.344	0.710432	not
NPAS3	1.11293	2.90815	39.6166	1.25771e-07	1.34068e-05	cluster0_vs_others	BH	glm	control	0	0.272	0.161	7.50655	2.16285	up
PBX3	0.599562	5.13489	37.9666	1.286e-07	1.36405e-05	cluster0_vs_others	BH	glm	control	0	0.706	0.604	35.1363	1.51526	not
SLC22A15	0.756264	3.75496	37.768	1.29667e-07	1.36859e-05	cluster0_vs_others	BH	glm	control	0	0.515	0.387	13.5007	1.68911	not
RASSF8	0.661096	7.5075	45.0376	1.3187e-07	1.38503e-05	cluster0_vs_others	BH	glm	control	0	0.994	0.979	181.963	1.58128	not
CAMSAP2	0.577592	5.60952	37.7371	1.37962e-07	1.44194e-05	cluster0_vs_others	BH	glm	control	0	0.899	0.776	48.8242	1.49236	not
ESYT2	0.513076	6.86711	37.5587	1.44877e-07	1.48723e-05	cluster0_vs_others	BH	glm	control	0	0.997	0.971	116.736	1.42709	not
SYNC	0.760708	4.21996	38.334	1.4495e-07	1.48723e-05	cluster0_vs_others	BH	glm	control	0	0.64	0.517	18.6352	1.69432	not
TBXA2R	0.615709	5.29167	37.5201	1.45071e-07	1.48723e-05	cluster0_vs_others	BH	glm	control	0	0.793	0.647	39.1697	1.53231	not
SLC30A7	0.441126	6.9251	37.5535	1.45072e-07	1.48723e-05	cluster0_vs_others	BH	glm	control	0	0.992	0.967	121.524	1.35766	not
ENSECAG00000016162	0.622626	5.62557	38.6842	1.48472e-07	1.50846e-05	cluster0_vs_others	BH	glm	control	0	0.888	0.769	49.3704	1.53967	not
PTPN12	0.517002	6.02508	37.4795	1.48551e-07	1.50846e-05	cluster0_vs_others	BH	glm	control	0	0.953	0.891	65.1224	1.43098	not
SLMAP	0.543151	6.28425	37.3878	1.5251e-07	1.54136e-05	cluster0_vs_others	BH	glm	control	0	0.96	0.906	77.9379	1.45715	not
CLIP1	0.468292	6.62577	37.317	1.55516e-07	1.55811e-05	cluster0_vs_others	BH	glm	control	0	0.969	0.93	98.7539	1.38347	not
ZNF654	0.594512	4.9526	37.3248	1.55622e-07	1.55811e-05	cluster0_vs_others	BH	glm	control	0	0.803	0.647	30.9656	1.50996	not
ZCCHC7	0.639118	6.39044	41.1594	1.57125e-07	1.56584e-05	cluster0_vs_others	BH	glm	control	0	0.951	0.89	83.8906	1.55738	not
RBFOX1	1.93531	4.32596	58.5098	1.63399e-07	1.62083e-05	cluster0_vs_others	BH	glm	control	0	0.654	0.288	20.0559	3.82461	up
ZNF407	0.600842	6.07715	38.3922	1.73089e-07	1.70903e-05	cluster0_vs_others	BH	glm	control	0	0.939	0.835	67.5158	1.5166	not
ARID1B	0.619073	6.96563	41.0616	1.83225e-07	1.80081e-05	cluster0_vs_others	BH	glm	control	0	0.987	0.934	124.987	1.53589	not
SH3PXD2B	0.726234	6.31865	44.4523	1.88198e-07	1.84125e-05	cluster0_vs_others	BH	glm	control	0	0.963	0.887	79.8184	1.65431	not
ENSECAG00000024274	1.68362	1.54577	35.2334	2.0456e-07	1.9871e-05	cluster0_vs_others	BH	glm	control	0	0.151	0.103	2.91959	3.21234	up
OSBPL8	0.44443	6.30345	36.3778	2.04961e-07	1.9871e-05	cluster0_vs_others	BH	glm	control	0	0.967	0.925	78.9821	1.36078	not
C1H1orf198	0.524989	6.44713	36.3321	2.07684e-07	1.99511e-05	cluster0_vs_others	BH	glm	control	0	0.97	0.885	87.2527	1.43892	not
NEO1	0.875093	4.37508	41.1388	2.07883e-07	1.99511e-05	cluster0_vs_others	BH	glm	control	0	0.585	0.419	20.7505	1.83413	not
TK1	-1.07781	4.76235	42.5546	2.0858e-07	1.99511e-05	cluster0_vs_others	BH	glm	control	0	0.406	0.48	27.14	0.473748	down
KDM4C	0.647939	4.92473	36.5099	2.10745e-07	2.00686e-05	cluster0_vs_others	BH	glm	control	0	0.765	0.636	30.3732	1.56693	not
TTC23L	1.18427	3.99656	48.011	2.13076e-07	2.02007e-05	cluster0_vs_others	BH	glm	control	0	0.438	0.277	15.9619	2.27249	up
MARCHF7	0.527585	6.44169	36.2101	2.15327e-07	2.03243e-05	cluster0_vs_others	BH	glm	control	0	0.966	0.928	86.9243	1.44151	not
LYVE1	1.57822	1.18091	33.9922	2.1863e-07	2.05455e-05	cluster0_vs_others	BH	glm	control	0	0.166	0.066	2.2672	2.98602	up
BANK1	0.621209	4.12311	35.9156	2.22758e-07	2.08063e-05	cluster0_vs_others	BH	glm	control	0	0.543	0.439	17.4253	1.53816	not
KCNB2	1.39389	1.79724	34.8094	2.23348e-07	2.08063e-05	cluster0_vs_others	BH	glm	control	0	0.112	0.036	3.47554	2.62787	up
MON2	0.515367	5.77151	35.821	2.42126e-07	2.2458e-05	cluster0_vs_others	BH	glm	control	0	0.911	0.825	54.6258	1.42936	not
EDN1	1.12627	2.8435	37.1613	2.53231e-07	2.33868e-05	cluster0_vs_others	BH	glm	control	0	0.194	0.154	7.17758	2.18293	up
ENSECAG00000059197	0.824009	6.11425	46.3087	2.56199e-07	2.35118e-05	cluster0_vs_others	BH	glm	control	0	0.896	0.782	69.2744	1.77032	not
FAR2	1.16174	2.19968	34.092	2.5678e-07	2.35118e-05	cluster0_vs_others	BH	glm	control	0	0.221	0.13	4.59377	2.23727	up
CDKN2C	-1.04617	5.42186	45.906	2.60529e-07	2.37536e-05	cluster0_vs_others	BH	glm	control	0	0.598	0.69	42.869	0.484253	down
ENSECAG00000046817	1.23811	2.08298	33.7813	2.67118e-07	2.41971e-05	cluster0_vs_others	BH	glm	control	0	0.227	0.157	4.23682	2.3589	up
THBS2	1.0679	8.50758	55.9709	2.67652e-07	2.41971e-05	cluster0_vs_others	BH	glm	control	0	0.999	0.982	363.946	2.09638	up
DMXL1	0.682572	4.56623	35.7157	2.75534e-07	2.4805e-05	cluster0_vs_others	BH	glm	control	0	0.715	0.584	23.6904	1.605	not
CDH11	0.553871	6.30589	36.0345	2.77739e-07	2.48989e-05	cluster0_vs_others	BH	glm	control	0	0.958	0.878	79.1153	1.46802	not
ADCY9	0.903875	2.8754	34.642	2.82849e-07	2.52191e-05	cluster0_vs_others	BH	glm	control	0	0.315	0.226	7.33808	1.87108	not
ENSECAG00000044280	1.76909	1.42099	34.3081	2.83665e-07	2.52191e-05	cluster0_vs_others	BH	glm	control	0	0.122	0.092	2.6777	3.40839	up
GABRB3	1.8468	1.43487	37.7646	2.85114e-07	2.52432e-05	cluster0_vs_others	BH	glm	control	0	0.142	0.053	2.70358	3.597	up
SLC8A1	1.0042	4.8812	46.4275	2.89039e-07	2.54854e-05	cluster0_vs_others	BH	glm	control	0	0.633	0.491	29.4706	2.00584	up
HERC2	0.592749	5.16206	35.1893	2.93079e-07	2.57357e-05	cluster0_vs_others	BH	glm	control	0	0.834	0.691	35.8043	1.50812	not
MAPK8	0.561648	6.21796	35.92	2.99806e-07	2.62189e-05	cluster0_vs_others	BH	glm	control	0	0.955	0.886	74.4376	1.47595	not
ENSECAG00000000968	-0.752116	6.34741	40.2049	3.048e-07	2.64724e-05	cluster0_vs_others	BH	glm	control	0	0.864	0.901	81.4258	0.593732	not
MCM5	-1.43294	3.86242	37.3187	3.05175e-07	2.64724e-05	cluster0_vs_others	BH	glm	control	0	0.096	0.145	14.5447	0.370375	down
SLC1A3	0.988406	5.24832	47.9467	3.14896e-07	2.72055e-05	cluster0_vs_others	BH	glm	control	0	0.695	0.507	38.0103	1.98399	not
SYTL2	1.67454	3.2918	48.8641	3.21819e-07	2.76494e-05	cluster0_vs_others	BH	glm	control	0	0.459	0.175	9.79336	3.19219	up
PRIM1	-0.909672	3.91736	34.417	3.22615e-07	2.76494e-05	cluster0_vs_others	BH	glm	control	0	0.271	0.336	15.1093	0.532306	not
TBC1D2B	0.706894	3.64931	34.6236	3.25379e-07	2.77752e-05	cluster0_vs_others	BH	glm	control	0	0.562	0.384	12.5473	1.63229	not
CCDC34	-0.540156	5.44125	34.7352	3.35572e-07	2.85316e-05	cluster0_vs_others	BH	glm	control	0	0.703	0.782	43.4489	0.687696	not
SCAF8	0.490025	5.39677	34.6502	3.43812e-07	2.91167e-05	cluster0_vs_others	BH	glm	control	0	0.896	0.774	42.1297	1.40447	not
EIF2AK3	0.58852	6.1084	36.0787	3.53784e-07	2.98433e-05	cluster0_vs_others	BH	glm	control	0	0.85	0.767	68.9939	1.5037	not
VWA8	0.600123	5.10304	34.4857	3.6059e-07	3.02168e-05	cluster0_vs_others	BH	glm	control	0	0.801	0.663	34.369	1.51585	not
REEP4	-0.82152	3.87697	34.024	3.61034e-07	3.02168e-05	cluster0_vs_others	BH	glm	control	0	0.327	0.376	14.6921	0.565846	not
HDAC8	0.619716	5.18983	34.7498	3.6418e-07	3.02896e-05	cluster0_vs_others	BH	glm	control	0	0.735	0.625	36.5001	1.53657	not
RRM2	-1.23593	4.14697	33.1552	3.6473e-07	3.02896e-05	cluster0_vs_others	BH	glm	control	0	0.088	0.109	17.7159	0.424568	down
NR1I2	1.11115	1.80345	32.9524	3.69399e-07	3.05589e-05	cluster0_vs_others	BH	glm	control	0	0.187	0.127	3.49055	2.16018	up
ANKRD12	0.474124	6.9352	34.3495	3.75293e-07	3.09271e-05	cluster0_vs_others	BH	glm	control	0	0.985	0.964	122.378	1.38907	not
PPP3CC	0.499593	5.91449	34.1978	3.9381e-07	3.23286e-05	cluster0_vs_others	BH	glm	control	0	0.911	0.862	60.3169	1.41381	not
MAML2	0.679715	7.78096	42.7756	4.08659e-07	3.34196e-05	cluster0_vs_others	BH	glm	control	0	0.997	0.978	219.938	1.60182	not
FAM91A1	0.468891	5.67567	33.9775	4.21144e-07	3.43096e-05	cluster0_vs_others	BH	glm	control	0	0.938	0.849	51.1149	1.38405	not
DDHD1	0.528748	5.21527	33.9588	4.22945e-07	3.43258e-05	cluster0_vs_others	BH	glm	control	0	0.816	0.737	37.1495	1.44268	not
TECR	-0.467059	6.62711	33.9315	4.26631e-07	3.44943e-05	cluster0_vs_others	BH	glm	control	0	0.979	0.974	98.8461	0.723438	not
LIMS1	0.510488	7.56449	35.0206	4.28862e-07	3.45443e-05	cluster0_vs_others	BH	glm	control	0	0.998	0.986	189.295	1.42453	not
BMP6	1.02073	2.70846	33.3336	4.39692e-07	3.5284e-05	cluster0_vs_others	BH	glm	control	0	0.229	0.154	6.53624	2.02895	up
APPL2	0.665806	5.85849	38.1671	4.5066e-07	3.58495e-05	cluster0_vs_others	BH	glm	control	0	0.938	0.841	58.0207	1.58645	not
ENSECAG00000060374	1.50758	1.20585	31.9038	4.51055e-07	3.58495e-05	cluster0_vs_others	BH	glm	control	0	0.121	0.072	2.30673	2.84332	up
FNIP1	0.528482	6.85476	34.6486	4.51757e-07	3.58495e-05	cluster0_vs_others	BH	glm	control	0	0.965	0.905	115.742	1.44241	not
ITGB1	0.546287	9.31907	38.4553	4.60094e-07	3.63763e-05	cluster0_vs_others	BH	glm	control	0	1	1	638.732	1.46032	not
DIP2C	0.638154	7.18427	39.5768	4.74815e-07	3.74022e-05	cluster0_vs_others	BH	glm	control	0	0.993	0.954	145.439	1.55634	not
DOP1B	0.685612	4.18674	33.5213	4.82273e-07	3.78505e-05	cluster0_vs_others	BH	glm	control	0	0.726	0.491	18.211	1.60838	not
LTBP1	1.24699	6.79014	52.236	4.85704e-07	3.79806e-05	cluster0_vs_others	BH	glm	control	0	0.959	0.835	110.672	2.37345	up
ZEB1	0.496974	6.42027	33.471	4.90768e-07	3.8237e-05	cluster0_vs_others	BH	glm	control	0	0.942	0.881	85.6436	1.41125	not
CADPS	1.85343	4.20722	52.4236	5.05619e-07	3.92514e-05	cluster0_vs_others	BH	glm	control	0	0.314	0.226	18.4714	3.61357	up
SYNE1	0.596914	6.04793	35.4357	5.08883e-07	3.92674e-05	cluster0_vs_others	BH	glm	control	0	0.917	0.807	66.1622	1.51248	not
CTNND1	0.5595	5.46551	33.355	5.0949e-07	3.92674e-05	cluster0_vs_others	BH	glm	control	0	0.907	0.812	44.1857	1.47376	not
NLK	0.68651	4.39984	33.5704	5.17004e-07	3.97037e-05	cluster0_vs_others	BH	glm	control	0	0.685	0.522	21.1097	1.60939	not
ENSECAG00000057843	1.17575	2.00308	31.7459	5.31157e-07	4.06449e-05	cluster0_vs_others	BH	glm	control	0	0.21	0.147	4.00855	2.2591	up
RORA	0.779939	4.49961	35.6753	5.36382e-07	4.08986e-05	cluster0_vs_others	BH	glm	control	0	0.519	0.418	22.6212	1.71706	not
CDH13	0.772504	5.74225	41.3053	5.43074e-07	4.12621e-05	cluster0_vs_others	BH	glm	control	0	0.886	0.694	53.5291	1.70823	not
TLN1	0.414518	8.35169	33.0639	5.55273e-07	4.20399e-05	cluster0_vs_others	BH	glm	control	0	1	0.998	326.67	1.33285	not
CCDC158	0.95571	2.50234	32.4343	5.60957e-07	4.23207e-05	cluster0_vs_others	BH	glm	control	0	0.318	0.177	5.66602	1.93953	not
LCOR	0.580462	5.08839	33.0183	5.64762e-07	4.24582e-05	cluster0_vs_others	BH	glm	control	0	0.821	0.702	34.0219	1.49533	not
LGALS3	-0.79739	9.25317	44.0306	5.80447e-07	4.34074e-05	cluster0_vs_others	BH	glm	control	0	0.997	0.999	610.211	0.575389	not
ANKRD28	0.5378	6.41823	33.669	5.82064e-07	4.34074e-05	cluster0_vs_others	BH	glm	control	0	0.926	0.85	85.5221	1.45176	not
KIAA2026	0.540326	4.76133	32.8887	5.83466e-07	4.34074e-05	cluster0_vs_others	BH	glm	control	0	0.781	0.638	27.1209	1.4543	not
ENSECAG00000055789	1.31757	1.58329	31.1524	5.96858e-07	4.42501e-05	cluster0_vs_others	BH	glm	control	0	0.165	0.086	2.99652	2.49246	up
SESTD1	0.442516	6.68008	32.6643	6.28609e-07	4.64434e-05	cluster0_vs_others	BH	glm	control	0	0.985	0.943	102.542	1.35897	not
H2AX	-0.654626	5.10084	32.4234	6.59063e-07	4.84933e-05	cluster0_vs_others	BH	glm	control	0	0.623	0.657	34.3166	0.63524	not
ETV6	0.643033	6.0676	36.7066	6.60882e-07	4.84933e-05	cluster0_vs_others	BH	glm	control	0	0.945	0.849	67.07	1.56161	not
MBNL2	0.431093	7.21293	32.3684	6.88621e-07	5.02807e-05	cluster0_vs_others	BH	glm	control	0	0.995	0.974	148.357	1.34825	not
PPP2R3A	0.524565	5.74663	32.3707	6.89934e-07	5.02807e-05	cluster0_vs_others	BH	glm	control	0	0.905	0.821	53.6917	1.4385	not
SORCS2	0.788558	3.61363	32.1432	7.21561e-07	5.24073e-05	cluster0_vs_others	BH	glm	control	0	0.565	0.319	12.2408	1.72735	not
ENSECAG00000005938	-0.914144	3.32076	31.6979	7.26242e-07	5.25691e-05	cluster0_vs_others	BH	glm	control	0	0.249	0.316	9.99189	0.530659	not
NPFFR2	1.27147	1.77189	32.7764	7.29702e-07	5.26418e-05	cluster0_vs_others	BH	glm	control	0	0.231	0.055	3.41501	2.41408	up
HMGN3	0.662706	4.831	33.5536	7.36111e-07	5.29259e-05	cluster0_vs_others	BH	glm	control	0	0.747	0.563	28.4626	1.58305	not
HMCN1	1.37528	5.43606	48.961	7.62402e-07	5.46329e-05	cluster0_vs_others	BH	glm	control	0	0.803	0.501	43.2931	2.59418	up
CDK4	-0.453895	7.42625	31.9869	7.75465e-07	5.53036e-05	cluster0_vs_others	BH	glm	control	0	0.999	0.996	171.999	0.730069	not
SRD5A1	0.889755	4.07706	36.6783	7.78747e-07	5.53036e-05	cluster0_vs_others	BH	glm	control	0	0.57	0.436	16.8779	1.85286	not
UBR2	0.547301	4.88409	31.9665	7.79506e-07	5.53036e-05	cluster0_vs_others	BH	glm	control	0	0.803	0.686	29.5297	1.46135	not
AGAP1	0.58382	7.34714	36.2716	7.8557e-07	5.55499e-05	cluster0_vs_others	BH	glm	control	0	0.99	0.963	162.821	1.49881	not
SPAG9	0.405025	6.38037	31.8906	7.99939e-07	5.63799e-05	cluster0_vs_others	BH	glm	control	0	0.973	0.93	83.3071	1.32411	not
PPM1L	0.690071	3.54407	31.5574	8.04771e-07	5.65345e-05	cluster0_vs_others	BH	glm	control	0	0.479	0.35	11.6647	1.61336	not
LUZP1	0.424665	6.66989	31.843	8.11542e-07	5.68238e-05	cluster0_vs_others	BH	glm	control	0	0.987	0.964	101.821	1.34226	not
ENSECAG00000029588	0.453845	7.35807	31.8285	8.14703e-07	5.68594e-05	cluster0_vs_others	BH	glm	control	0	1	0.986	164.059	1.36969	not
RNF144B	0.839293	3.4243	32.1781	8.29995e-07	5.77386e-05	cluster0_vs_others	BH	glm	control	0	0.403	0.29	10.7354	1.78917	not
ENSECAG00000057964	1.69424	1.20309	31.1135	8.32916e-07	5.77542e-05	cluster0_vs_others	BH	glm	control	0	0.121	0.044	2.30232	3.23606	up
GOLIM4	0.454436	5.66092	31.7367	8.40468e-07	5.80899e-05	cluster0_vs_others	BH	glm	control	0	0.912	0.825	50.5949	1.37025	not
ENSECAG00000052620	0.803021	2.68268	30.9729	8.44391e-07	5.81734e-05	cluster0_vs_others	BH	glm	control	0	0.294	0.23	6.42046	1.74475	not
IMPDH2	-0.467471	6.57999	31.6965	8.49815e-07	5.83594e-05	cluster0_vs_others	BH	glm	control	0	0.966	0.969	95.6698	0.723231	not
SMC5	0.453893	6.92903	31.6454	8.62928e-07	5.89532e-05	cluster0_vs_others	BH	glm	control	0	0.991	0.959	121.856	1.36973	not
KALRN	1.16164	4.55486	43.8975	8.63965e-07	5.89532e-05	cluster0_vs_others	BH	glm	control	0	0.611	0.44	23.5044	2.23712	up
IFI35	-0.729246	4.28299	31.4125	8.88725e-07	6.04502e-05	cluster0_vs_others	BH	glm	control	0	0.495	0.553	19.4674	0.603219	not
FBXL20	0.59257	5.21814	31.8944	8.96214e-07	6.07667e-05	cluster0_vs_others	BH	glm	control	0	0.775	0.684	37.2235	1.50793	not
ROCK2	0.535066	7.06651	33.6259	9.00348e-07	6.08545e-05	cluster0_vs_others	BH	glm	control	0	0.997	0.97	134.039	1.44901	not
SLC25A21	0.525954	4.87244	31.4486	9.20347e-07	6.20105e-05	cluster0_vs_others	BH	glm	control	0	0.671	0.623	29.2922	1.43989	not
ASAP2	0.73756	6.29474	39.5021	9.36751e-07	6.28031e-05	cluster0_vs_others	BH	glm	control	0	0.963	0.876	78.5067	1.66735	not
PDE8A	0.480462	6.24302	31.3823	9.37972e-07	6.28031e-05	cluster0_vs_others	BH	glm	control	0	0.931	0.869	75.7417	1.39519	not
ZNF609	0.530983	5.71607	31.3376	9.53602e-07	6.36507e-05	cluster0_vs_others	BH	glm	control	0	0.911	0.805	52.5665	1.44491	not
SLIT3	0.590164	7.52851	35.9476	9.63484e-07	6.41106e-05	cluster0_vs_others	BH	glm	control	0	0.975	0.946	184.632	1.50542	not
SACS	0.568107	4.58035	31.1768	9.8771e-07	6.55191e-05	cluster0_vs_others	BH	glm	control	0	0.782	0.588	23.9233	1.48258	not
LAMB1	0.509567	6.04532	31.1237	1.01869e-06	6.73655e-05	cluster0_vs_others	BH	glm	control	0	0.965	0.868	66.0424	1.42362	not
ENSECAG00000044596	0.732648	3.79266	30.9322	1.0337e-06	6.81476e-05	cluster0_vs_others	BH	glm	control	0	0.537	0.428	13.8581	1.66169	not
TRIO	0.753971	7.20509	41.077	1.04305e-06	6.85532e-05	cluster0_vs_others	BH	glm	control	0	0.995	0.963	147.553	1.68643	not
PRICKLE1	0.551734	6.32605	32.6297	1.0498e-06	6.87857e-05	cluster0_vs_others	BH	glm	control	0	0.926	0.858	80.2287	1.46585	not
NUDT6	0.692357	4.0221	30.9038	1.06144e-06	6.93369e-05	cluster0_vs_others	BH	glm	control	0	0.48	0.419	16.247	1.61592	not
SBF2	0.436107	7.02929	30.9402	1.0773e-06	7.01591e-05	cluster0_vs_others	BH	glm	control	0	0.984	0.944	130.626	1.35295	not
HSPG2	0.613475	4.81822	31.2867	1.1023e-06	7.15691e-05	cluster0_vs_others	BH	glm	control	0	0.789	0.617	28.2117	1.52994	not
VPS13D	0.591789	5.10333	31.109	1.11792e-06	7.21769e-05	cluster0_vs_others	BH	glm	control	0	0.797	0.69	34.376	1.50711	not
TUBB4B	-0.529437	6.88021	30.8273	1.11839e-06	7.21769e-05	cluster0_vs_others	BH	glm	control	0	0.91	0.923	117.801	0.692825	not
AFF4	0.464085	5.54378	30.7987	1.12922e-06	7.26564e-05	cluster0_vs_others	BH	glm	control	0	0.904	0.825	46.6492	1.37944	not
COL12A1	1.29201	8.32929	46.6	1.14246e-06	7.32886e-05	cluster0_vs_others	BH	glm	control	0	0.999	0.981	321.637	2.44869	up
EYA1	1.70899	0.632604	29.7797	1.21137e-06	7.74773e-05	cluster0_vs_others	BH	glm	control	0	0.107	0.022	1.55036	3.26932	up
TSC22D1	0.987847	4.80012	40.8658	1.24143e-06	7.91635e-05	cluster0_vs_others	BH	glm	control	0	0.758	0.605	27.8599	1.98322	not
COL4A1	0.717236	8.40433	40.7142	1.24588e-06	7.92112e-05	cluster0_vs_others	BH	glm	control	0	0.999	0.991	338.81	1.64403	not
DDAH1	1.00356	6.96255	45.1012	1.26503e-06	8.01907e-05	cluster0_vs_others	BH	glm	control	0	0.982	0.905	124.72	2.00493	up
MAF	0.601925	4.68817	30.3801	1.29032e-06	8.15526e-05	cluster0_vs_others	BH	glm	control	0	0.758	0.572	25.7798	1.51774	not
PDZD8	0.468434	5.52374	30.3529	1.30256e-06	8.20844e-05	cluster0_vs_others	BH	glm	control	0	0.877	0.77	46.0056	1.38361	not
FRS2	0.506477	5.76223	30.3091	1.3197e-06	8.28931e-05	cluster0_vs_others	BH	glm	control	0	0.888	0.837	54.2756	1.42058	not
LSM3	-0.423947	6.54352	30.2975	1.32313e-06	8.28931e-05	cluster0_vs_others	BH	glm	control	0	0.965	0.97	93.2818	0.745383	not
AGO2	0.543452	5.49488	30.2954	1.33421e-06	8.33432e-05	cluster0_vs_others	BH	glm	control	0	0.873	0.759	45.0947	1.45746	not
NR6A1	0.69466	4.14813	30.4214	1.35747e-06	8.455e-05	cluster0_vs_others	BH	glm	control	0	0.489	0.425	17.7301	1.6185	not
C19H3orf70	0.703639	3.38708	29.8677	1.37098e-06	8.51438e-05	cluster0_vs_others	BH	glm	control	0	0.501	0.293	10.4619	1.62861	not
MAN2A1	0.711019	3.94272	30.2456	1.38644e-06	8.57206e-05	cluster0_vs_others	BH	glm	control	0	0.554	0.416	15.3771	1.63696	not
TMEM65	0.630073	5.95668	33.9728	1.38827e-06	8.57206e-05	cluster0_vs_others	BH	glm	control	0	0.927	0.823	62.1069	1.54764	not
PCMTD1	0.419521	6.9266	30.1324	1.39322e-06	8.5779e-05	cluster0_vs_others	BH	glm	control	0	0.995	0.978	121.651	1.33748	not
C5H1orf21	0.440546	7.5625	30.1055	1.40468e-06	8.62371e-05	cluster0_vs_others	BH	glm	control	0	0.998	0.993	189.034	1.35712	not
KIDINS220	0.452195	6.02708	30.0642	1.42605e-06	8.72984e-05	cluster0_vs_others	BH	glm	control	0	0.944	0.886	65.2127	1.36812	not
SLC25A36	0.455767	5.83455	29.957	1.47673e-06	9.01437e-05	cluster0_vs_others	BH	glm	control	0	0.952	0.867	57.0656	1.37151	not
ENSECAG00000058140	0.994932	2.44639	28.7442	1.51241e-06	9.20591e-05	cluster0_vs_others	BH	glm	control	0	0.254	0.194	5.45049	1.99299	not
CHRM1	-0.600237	5.03958	29.8042	1.54007e-06	9.34777e-05	cluster0_vs_others	BH	glm	control	0	0.635	0.707	32.8901	0.659646	not
GPR63	0.76497	4.55405	32.9456	1.56232e-06	9.45602e-05	cluster0_vs_others	BH	glm	control	0	0.675	0.498	23.4913	1.69934	not
HPSE2	0.48013	6.7957	29.8565	1.59576e-06	9.63117e-05	cluster0_vs_others	BH	glm	control	0	0.953	0.911	111.099	1.39487	not
COL4A2	0.567502	7.64707	33.9464	1.61225e-06	9.70338e-05	cluster0_vs_others	BH	glm	control	0	1	0.985	200.446	1.48195	not
ATRN	0.522641	4.91703	29.6545	1.62644e-06	9.74876e-05	cluster0_vs_others	BH	glm	control	0	0.771	0.647	30.2116	1.43658	not
ADI1	-0.458159	6.7269	29.6479	1.62889e-06	9.74876e-05	cluster0_vs_others	BH	glm	control	0	0.971	0.977	105.925	0.727915	not
EPB41L2	0.486167	6.5517	29.6727	1.64606e-06	9.82411e-05	cluster0_vs_others	BH	glm	control	0	0.966	0.915	93.8117	1.40072	not
KIF20B	-1.12663	3.32448	28.8237	1.66077e-06	9.87088e-05	cluster0_vs_others	BH	glm	control	0	0.104	0.17	10.0177	0.457983	down
KCNAB1	1.12662	1.86923	28.2769	1.66311e-06	9.87088e-05	cluster0_vs_others	BH	glm	control	0	0.193	0.131	3.65337	2.18347	up
PARP3	-0.659994	4.29844	29.4282	1.71351e-06	0.000101419	cluster0_vs_others	BH	glm	control	0	0.461	0.565	19.677	0.632881	not
SAMD9L	-0.625843	4.65955	29.3506	1.7883e-06	0.000105554	cluster0_vs_others	BH	glm	control	0	0.512	0.564	25.2734	0.648041	not
ENSECAG00000000910	-0.570551	9.38827	33.4687	1.80689e-06	0.000106358	cluster0_vs_others	BH	glm	control	0	1	0.999	670.117	0.673359	not
TNN	0.960413	2.18519	28.4782	1.83549e-06	0.000107746	cluster0_vs_others	BH	glm	control	0	0.262	0.14	4.54785	1.94587	not
ENSECAG00000031951	0.657264	3.97362	29.0942	1.89826e-06	0.000111017	cluster0_vs_others	BH	glm	control	0	0.577	0.448	15.71	1.57709	not
RPS6KC1	0.495677	5.59841	29.1711	1.90157e-06	0.000111017	cluster0_vs_others	BH	glm	control	0	0.918	0.825	48.4494	1.40998	not
ASH1L	0.4451	6.55508	28.9751	2.02375e-06	0.000117828	cluster0_vs_others	BH	glm	control	0	0.983	0.937	94.0318	1.36141	not
PRR5L	0.914899	2.1536	28.3174	2.04989e-06	0.000119027	cluster0_vs_others	BH	glm	control	0	0.267	0.142	4.44936	1.88544	not
SOX6	1.38845	3.02321	36.0627	2.05701e-06	0.000119117	cluster0_vs_others	BH	glm	control	0	0.343	0.121	8.12977	2.61797	up
ENSECAG00000047807	1.52523	1.11843	27.6509	2.07974e-06	0.000120109	cluster0_vs_others	BH	glm	control	0	0.12	0.076	2.17111	2.87834	up
RAB3IL1	-0.81592	3.74636	28.4612	2.10786e-06	0.000121406	cluster0_vs_others	BH	glm	control	0	0.287	0.417	13.4204	0.568046	not
FAM193A	0.487712	6.6865	29.2773	2.14444e-06	0.000122889	cluster0_vs_others	BH	glm	control	0	0.983	0.941	103	1.40222	not
USP34	0.42184	6.28651	28.7977	2.14508e-06	0.000122889	cluster0_vs_others	BH	glm	control	0	0.969	0.915	78.0601	1.33964	not
TMPO	-0.560982	6.21328	29.0464	2.16755e-06	0.000123454	cluster0_vs_others	BH	glm	control	0	0.878	0.871	74.1964	0.67784	not
EIF4G2	0.3825	8.99135	28.7567	2.17094e-06	0.000123454	cluster0_vs_others	BH	glm	control	0	1	1	508.939	1.3036	not
TRAPPC9	0.501145	5.70173	28.762	2.17222e-06	0.000123454	cluster0_vs_others	BH	glm	control	0	0.903	0.774	52.0464	1.41534	not
ENSECAG00000044950	0.578346	4.44297	28.6429	2.22959e-06	0.000126379	cluster0_vs_others	BH	glm	control	0	0.638	0.564	21.7504	1.49314	not
PIK3C2A	0.529899	4.98396	28.6127	2.27261e-06	0.000128256	cluster0_vs_others	BH	glm	control	0	0.832	0.697	31.6463	1.44383	not
NRG1	1.63898	4.62041	38.886	2.27705e-06	0.000128256	cluster0_vs_others	BH	glm	control	0	0.221	0.196	24.597	3.11446	up
PSMG3	-0.490381	6.30718	28.6054	2.28387e-06	0.000128256	cluster0_vs_others	BH	glm	control	0	0.945	0.949	79.1862	0.711837	not
NR5A2	0.596334	5.5802	30.8579	2.28665e-06	0.000128256	cluster0_vs_others	BH	glm	control	0	0.789	0.739	47.8417	1.51187	not
CALD1	0.653133	11.4592	38.4699	2.31375e-06	0.000129437	cluster0_vs_others	BH	glm	control	0	1	1	2815.49	1.57258	not
VCAN	1.07854	9.04773	41.9508	2.39526e-06	0.000133648	cluster0_vs_others	BH	glm	control	0	0.999	0.984	529.221	2.1119	up
EIF4G3	0.383078	7.28414	28.4477	2.40196e-06	0.000133674	cluster0_vs_others	BH	glm	control	0	0.998	0.98	155.864	1.30412	not
APP	0.45884	7.65748	28.9957	2.42077e-06	0.000134372	cluster0_vs_others	BH	glm	control	0	0.998	0.993	201.897	1.37444	not
SLX1A	-0.618267	5.62324	29.4234	2.47241e-06	0.000135995	cluster0_vs_others	BH	glm	control	0	0.808	0.871	49.2906	0.651453	not
WDR87	1.10578	1.90365	27.2827	2.47663e-06	0.000135995	cluster0_vs_others	BH	glm	control	0	0.197	0.111	3.7416	2.15216	up
FMN1	1.08589	5.47453	40.9569	2.47763e-06	0.000135995	cluster0_vs_others	BH	glm	control	0	0.825	0.658	44.4628	2.12268	up
ENSECAG00000056806	1.23817	1.73585	27.0259	2.48324e-06	0.000135995	cluster0_vs_others	BH	glm	control	0	0.102	0.067	3.33076	2.35898	up
ENSECAG00000053946	0.856624	2.67894	27.5762	2.48389e-06	0.000135995	cluster0_vs_others	BH	glm	control	0	0.298	0.201	6.40384	1.8108	not
KLHL8	0.627455	3.63025	28.214	2.48809e-06	0.000135995	cluster0_vs_others	BH	glm	control	0	0.506	0.374	12.3826	1.54484	not
PICALM	0.820919	6.39075	38.1955	2.555e-06	0.000139296	cluster0_vs_others	BH	glm	control	0	0.974	0.918	83.9091	1.76653	not
ENSECAG00000047489	2.29241	0.449254	27.1492	2.58706e-06	0.000140686	cluster0_vs_others	BH	glm	control	0	0.077	0.035	1.36533	4.89874	up
SHISA4	-0.661937	5.54531	29.9853	2.59418e-06	0.000140716	cluster0_vs_others	BH	glm	control	0	0.753	0.829	46.6988	0.632029	not
ENSECAG00000054670	1.0011	2.48146	27.4208	2.64112e-06	0.000142901	cluster0_vs_others	BH	glm	control	0	0.266	0.185	5.58463	2.00153	up
NCALD	1.45847	1.54978	27.5362	2.6478e-06	0.000142901	cluster0_vs_others	BH	glm	control	0	0.144	0.073	2.92773	2.74818	up
OTUD7B	0.581229	3.82065	27.948	2.70962e-06	0.00014587	cluster0_vs_others	BH	glm	control	0	0.545	0.427	14.1297	1.49612	not
ENSECAG00000047311	1.25598	2.39943	28.2826	2.77424e-06	0.000148975	cluster0_vs_others	BH	glm	control	0	0.262	0.186	5.27596	2.38829	up
ZFC3H1	0.487704	4.92575	27.9397	2.83449e-06	0.00015183	cluster0_vs_others	BH	glm	control	0	0.797	0.657	30.3947	1.40221	not
HIP1	1.06129	5.20076	39.4811	2.85454e-06	0.000152499	cluster0_vs_others	BH	glm	control	0	0.809	0.632	36.7777	2.0868	up
SESN3	0.560869	5.12562	28.1089	2.86123e-06	0.000152499	cluster0_vs_others	BH	glm	control	0	0.702	0.668	34.9112	1.47516	not
SLC38A4	0.922721	3.86749	32.0651	2.8891e-06	0.000153602	cluster0_vs_others	BH	glm	control	0	0.361	0.351	14.5959	1.89569	not
MICAL2	1.23989	6.45603	40.8414	2.90392e-06	0.000154008	cluster0_vs_others	BH	glm	control	0	0.974	0.86	87.7927	2.36181	up
LAPTM4B	-0.475589	6.18018	27.8601	2.91882e-06	0.000154416	cluster0_vs_others	BH	glm	control	0	0.899	0.939	72.5135	0.719173	not
PALM2AKAP2	0.449168	6.56073	27.8262	2.94887e-06	0.000155622	cluster0_vs_others	BH	glm	control	0	0.97	0.941	94.401	1.36525	not
MCM7	-0.538306	5.32267	27.7783	2.96697e-06	0.000156192	cluster0_vs_others	BH	glm	control	0	0.679	0.66	40.0206	0.688579	not
SMURF2	0.451346	6.64689	27.7325	3.04121e-06	0.000159708	cluster0_vs_others	BH	glm	control	0	0.986	0.949	100.211	1.36732	not
SPON2	-0.445221	9.25422	27.9688	3.05503e-06	0.000160042	cluster0_vs_others	BH	glm	control	0	1	1	610.656	0.734472	not
BICC1	0.514369	8.19881	30.8614	3.07198e-06	0.000160537	cluster0_vs_others	BH	glm	control	0	0.999	0.995	293.824	1.42837	not
MYL12B	-0.508461	7.25748	28.3622	3.08737e-06	0.000160949	cluster0_vs_others	BH	glm	control	0	0.99	0.995	153.01	0.702972	not
TRIL	1.19636	3.13981	32.8222	3.14549e-06	0.000163242	cluster0_vs_others	BH	glm	control	0	0.385	0.258	8.81407	2.29161	up
PATJ	0.815746	3.07085	27.3099	3.1466e-06	0.000163242	cluster0_vs_others	BH	glm	control	0	0.403	0.257	8.40265	1.76021	not
GREM1	1.84272	4.72643	39.5429	3.37751e-06	0.000174798	cluster0_vs_others	BH	glm	control	0	0.53	0.346	26.4726	3.58686	up
ENSECAG00000060318	0.90188	2.43272	26.5754	3.43331e-06	0.00017706	cluster0_vs_others	BH	glm	control	0	0.243	0.194	5.39912	1.8685	not
IRF7	-0.848474	2.99999	26.9514	3.43774e-06	0.00017706	cluster0_vs_others	BH	glm	control	0	0.217	0.271	7.99994	0.555372	not
DIS3L2	0.479316	5.24859	27.3409	3.46559e-06	0.000178066	cluster0_vs_others	BH	glm	control	0	0.823	0.743	38.0175	1.39408	not
ENSECAG00000047314	0.835837	2.8372	26.7707	3.48419e-06	0.000178594	cluster0_vs_others	BH	glm	control	0	0.29	0.22	7.1463	1.78489	not
ENSECAG00000038328	0.831684	3.60157	28.5263	3.59441e-06	0.000183804	cluster0_vs_others	BH	glm	control	0	0.478	0.36	12.1389	1.77976	not
EID3	0.475292	6.20521	27.2079	3.61951e-06	0.000184647	cluster0_vs_others	BH	glm	control	0	0.901	0.81	73.7828	1.3902	not
TNS1	0.46745	5.15664	27.1565	3.67464e-06	0.000187014	cluster0_vs_others	BH	glm	control	0	0.842	0.72	35.6701	1.38266	not
DYNC1I1	0.847191	2.97137	26.6077	3.75886e-06	0.000190847	cluster0_vs_others	BH	glm	control	0	0.275	0.201	7.84281	1.79899	not
TNFRSF13B	1.04691	2.08192	26.0108	3.77415e-06	0.00019117	cluster0_vs_others	BH	glm	control	0	0.243	0.155	4.2337	2.0661	up
ABL2	0.434384	6.31147	27.0663	3.79572e-06	0.000191809	cluster0_vs_others	BH	glm	control	0	0.95	0.88	79.4223	1.35133	not
CA3	1.50934	3.21291	32.5673	3.86084e-06	0.000194641	cluster0_vs_others	BH	glm	control	0	0.198	0.131	9.27219	2.84679	up
PRUNE2	0.742118	8.15272	36.5927	3.87283e-06	0.000194787	cluster0_vs_others	BH	glm	control	0	0.998	0.983	284.585	1.67263	not
DIP2B	0.454822	5.55504	26.9235	3.98553e-06	0.000199986	cluster0_vs_others	BH	glm	control	0	0.875	0.79	47.0149	1.37061	not
PARD3	0.493507	6.81164	28.0438	4.03221e-06	0.000201855	cluster0_vs_others	BH	glm	control	0	0.985	0.941	112.333	1.40786	not
SETD5	0.489876	5.66731	26.8663	4.06286e-06	0.000202916	cluster0_vs_others	BH	glm	control	0	0.919	0.841	50.8195	1.40432	not
FBXL7	0.536571	6.66658	29.0059	4.28349e-06	0.000213437	cluster0_vs_others	BH	glm	control	0	0.951	0.868	101.588	1.45052	not
C3H4orf19	1.70352	0.697665	25.1905	4.32243e-06	0.000214878	cluster0_vs_others	BH	glm	control	0	0.085	0.039	1.62188	3.25695	up
ENSECAG00000020750	2.02474	0.229289	25.8401	4.3591e-06	0.000216145	cluster0_vs_others	BH	glm	control	0	0.066	0.035	1.17226	4.06918	up
MATN4	0.89416	2.50395	26.1188	4.3681e-06	0.000216145	cluster0_vs_others	BH	glm	control	0	0.273	0.171	5.67235	1.85853	not
HYCC2	0.504187	4.21477	26.4956	4.49201e-06	0.000221765	cluster0_vs_others	BH	glm	control	0	0.599	0.492	18.5683	1.41832	not
STK38L	1.04819	7.14882	38.0564	4.64016e-06	0.000228552	cluster0_vs_others	BH	glm	control	0	0.965	0.919	141.909	2.06794	up
GLIS3	0.927296	8.07143	37.812	4.65999e-06	0.000229002	cluster0_vs_others	BH	glm	control	0	0.995	0.963	268.994	1.90171	not
ORAI1	-0.510224	5.67753	26.4293	4.70484e-06	0.000230677	cluster0_vs_others	BH	glm	control	0	0.799	0.875	51.1807	0.702113	not
PTPRD	0.66523	4.46723	26.2785	4.75817e-06	0.000232633	cluster0_vs_others	BH	glm	control	0	0.474	0.287	22.1193	1.58582	not
GINS1	-0.850866	2.63561	25.7593	4.76645e-06	0.000232633	cluster0_vs_others	BH	glm	control	0	0.143	0.165	6.21436	0.554452	not
PAWR	0.445117	6.48327	26.3057	4.90012e-06	0.000238257	cluster0_vs_others	BH	glm	control	0	0.971	0.914	89.4662	1.36142	not
VCL	0.47715	8.08549	28.299	4.90603e-06	0.000238257	cluster0_vs_others	BH	glm	control	0	1	0.991	271.627	1.39199	not
IGFBP4	-0.641248	8.4075	31.7242	4.91503e-06	0.000238257	cluster0_vs_others	BH	glm	control	0	0.993	0.999	339.554	0.641158	not
ARHGAP31	0.487423	5.12432	26.2795	4.93359e-06	0.000238616	cluster0_vs_others	BH	glm	control	0	0.857	0.7	34.8798	1.40194	not
FOXP1	0.859018	7.16714	36.75	4.95059e-06	0.000238706	cluster0_vs_others	BH	glm	control	0	0.991	0.947	143.722	1.8138	not
HOXD9	-0.564707	5.11743	26.251	4.95772e-06	0.000238706	cluster0_vs_others	BH	glm	control	0	0.699	0.749	34.7135	0.676093	not
ZNF281	0.444449	6.23193	26.2463	4.99538e-06	0.00023998	cluster0_vs_others	BH	glm	control	0	0.965	0.893	75.1617	1.36079	not
POC1A	-0.872403	3.94147	27.8358	5.05971e-06	0.000242509	cluster0_vs_others	BH	glm	control	0	0.329	0.404	15.3639	0.546236	not
CBR4	0.510067	4.32125	26.1677	5.07066e-06	0.000242509	cluster0_vs_others	BH	glm	control	0	0.617	0.525	19.9906	1.42412	not
MTMR11	-0.517607	5.15517	26.1858	5.08634e-06	0.000242717	cluster0_vs_others	BH	glm	control	0	0.726	0.783	35.6336	0.698529	not
TRIP12	0.477441	6.04728	26.2267	5.16497e-06	0.000245921	cluster0_vs_others	BH	glm	control	0	0.97	0.902	66.1321	1.39227	not
ENSECAG00000060003	0.638375	4.01223	26.0456	5.21435e-06	0.000247722	cluster0_vs_others	BH	glm	control	0	0.582	0.457	16.1362	1.55657	not
CACNA1C	0.746973	7.92793	35.1323	5.36281e-06	0.000254211	cluster0_vs_others	BH	glm	control	0	0.995	0.968	243.525	1.67827	not
LTBP2	0.474523	6.71389	26.7338	5.46927e-06	0.000258686	cluster0_vs_others	BH	glm	control	0	0.975	0.952	104.974	1.38946	not
LSM2	-0.41128	6.53026	25.9281	5.56598e-06	0.00026268	cluster0_vs_others	BH	glm	control	0	0.973	0.978	92.4282	0.751956	not
ENSECAG00000045013	0.893661	3.77151	28.6807	5.78795e-06	0.000272555	cluster0_vs_others	BH	glm	control	0	0.525	0.378	13.6564	1.85788	not
PI15	1.34707	1.42355	25.5381	5.80113e-06	0.000272577	cluster0_vs_others	BH	glm	control	0	0.138	0.047	2.68244	2.54395	up
TMEM178B	1.67296	0.871341	24.92	5.83012e-06	0.00027334	cluster0_vs_others	BH	glm	control	0	0.101	0.03	1.82936	3.18868	up
ACTR2	0.381451	7.08511	25.7451	5.91785e-06	0.000276448	cluster0_vs_others	BH	glm	control	0	0.997	0.979	135.779	1.30265	not
LRP5	0.952041	1.83492	25.1401	5.92223e-06	0.000276448	cluster0_vs_others	BH	glm	control	0	0.248	0.119	3.56752	1.93461	not
DST	0.368357	8.60328	25.7193	5.96766e-06	0.0002772	cluster0_vs_others	BH	glm	control	0	1	0.998	388.907	1.29088	not
ANO4	1.04315	3.12431	28.6209	5.96897e-06	0.0002772	cluster0_vs_others	BH	glm	control	0	0.245	0.155	8.7199	2.06072	up
HHIPL1	0.693468	3.9484	26.4011	5.97716e-06	0.0002772	cluster0_vs_others	BH	glm	control	0	0.605	0.383	15.4378	1.61717	not
NECAB3	-0.765004	3.26818	25.3643	6.03963e-06	0.000279493	cluster0_vs_others	BH	glm	control	0	0.269	0.308	9.63433	0.588452	not
NOTCH2	0.646232	6.33342	30.8183	6.10149e-06	0.000281747	cluster0_vs_others	BH	glm	control	0	0.954	0.877	80.6399	1.56508	not
G6PD	-0.60211	5.7388	27.0524	6.17327e-06	0.000284448	cluster0_vs_others	BH	glm	control	0	0.823	0.867	53.4013	0.65879	not
NT5E	1.01572	1.85139	24.8023	6.20307e-06	0.000285208	cluster0_vs_others	BH	glm	control	0	0.224	0.113	3.60847	2.02191	up
MAST4	0.820708	6.5826	34.6741	6.3078e-06	0.000289403	cluster0_vs_others	BH	glm	control	0	0.942	0.863	95.8432	1.76627	not
GLI3	0.580638	4.57111	25.5036	6.35169e-06	0.000290793	cluster0_vs_others	BH	glm	control	0	0.689	0.536	23.7706	1.49551	not
TCF19	-1.17063	2.46624	24.7524	6.39607e-06	0.000292201	cluster0_vs_others	BH	glm	control	0	0.077	0.142	5.52603	0.444226	down
PUF60	-0.398371	6.62169	25.5108	6.414e-06	0.000292396	cluster0_vs_others	BH	glm	control	0	0.976	0.973	98.4752	0.758715	not
MINDY2	0.48328	4.3175	25.439	6.429e-06	0.000292458	cluster0_vs_others	BH	glm	control	0	0.619	0.518	19.9387	1.39792	not
GIPC2	1.06838	1.74417	24.8268	6.49008e-06	0.000294611	cluster0_vs_others	BH	glm	control	0	0.19	0.111	3.35001	2.09708	up
FLNB	0.612542	6.25265	29.7431	6.60419e-06	0.000298669	cluster0_vs_others	BH	glm	control	0	0.92	0.856	76.2492	1.52895	not
OSR2	-0.668582	3.88383	25.2505	6.60735e-06	0.000298669	cluster0_vs_others	BH	glm	control	0	0.399	0.459	14.7621	0.629125	not
PAN3	0.465691	5.32492	25.3994	6.68036e-06	0.000301334	cluster0_vs_others	BH	glm	control	0	0.84	0.728	40.083	1.38098	not
NAV3	0.872276	7.21572	35.3916	6.72305e-06	0.000302495	cluster0_vs_others	BH	glm	control	0	0.974	0.921	148.645	1.83055	not
SHROOM3	0.826988	2.9671	25.2441	6.73436e-06	0.000302495	cluster0_vs_others	BH	glm	control	0	0.337	0.234	7.81962	1.77398	not
SMAD3	1.1352	5.14546	35.7404	6.75271e-06	0.000302685	cluster0_vs_others	BH	glm	control	0	0.777	0.547	35.3947	2.19649	up
ATXN2	0.396192	6.27102	25.3475	6.78302e-06	0.000303409	cluster0_vs_others	BH	glm	control	0	0.969	0.922	77.2265	1.31603	not
CHSY3	1.08369	7.59477	36.0054	6.79886e-06	0.000303484	cluster0_vs_others	BH	glm	control	0	0.979	0.918	193.309	2.11945	up
PLS3	0.415125	7.41725	25.3212	6.83731e-06	0.000304183	cluster0_vs_others	BH	glm	control	0	0.998	0.983	170.928	1.33341	not
NQO2	-0.491037	5.48781	25.3202	6.8429e-06	0.000304183	cluster0_vs_others	BH	glm	control	0	0.777	0.861	44.8741	0.711513	not
PLXDC1	-1.14634	2.52986	24.8466	6.97118e-06	0.000309243	cluster0_vs_others	BH	glm	control	0	0.11	0.203	5.77517	0.451768	down
USP53	0.78211	3.66699	26.9728	7.03096e-06	0.000311251	cluster0_vs_others	BH	glm	control	0	0.49	0.374	12.7021	1.71964	not
ZSWIM5	0.686207	4.46382	27.0388	7.04761e-06	0.000311345	cluster0_vs_others	BH	glm	control	0	0.462	0.451	22.0671	1.60905	not
MCM4	-0.65967	3.74843	24.9525	7.09437e-06	0.000312765	cluster0_vs_others	BH	glm	control	0	0.294	0.297	13.4397	0.633023	not
ATXN7	0.505285	5.13711	25.1586	7.25e-06	0.00031897	cluster0_vs_others	BH	glm	control	0	0.806	0.697	35.1904	1.4194	not
INSR	0.750849	2.88108	24.6878	7.40229e-06	0.000325003	cluster0_vs_others	BH	glm	control	0	0.36	0.227	7.36699	1.68278	not
MARCKS	-0.44877	6.66221	25.0583	7.48998e-06	0.000328181	cluster0_vs_others	BH	glm	control	0	0.938	0.957	101.281	0.732667	not
JMY	0.42511	5.58882	25.0206	7.59789e-06	0.00033194	cluster0_vs_others	BH	glm	control	0	0.853	0.738	48.1285	1.34267	not
NELL2	0.903632	3.85389	27.4499	7.61297e-06	0.00033194	cluster0_vs_others	BH	glm	control	0	0.437	0.291	14.4589	1.87077	not
RERE	0.455539	5.75377	25.0097	7.62225e-06	0.00033194	cluster0_vs_others	BH	glm	control	0	0.934	0.824	53.9583	1.37129	not
CASD1	0.715408	3.1034	24.6791	7.72504e-06	0.000335734	cluster0_vs_others	BH	glm	control	0	0.395	0.286	8.5944	1.64195	not
YEATS2	0.411781	5.70438	24.9125	7.881e-06	0.000341819	cluster0_vs_others	BH	glm	control	0	0.934	0.841	52.1423	1.33033	not
ENSECAG00000058657	1.80092	0.572422	24.0164	7.92068e-06	0.000342168	cluster0_vs_others	BH	glm	control	0	0.081	0.048	1.48702	3.48443	up
TET3	0.637039	3.91732	24.8219	7.92101e-06	0.000342168	cluster0_vs_others	BH	glm	control	0	0.557	0.414	15.1088	1.55513	not
RABGAP1	0.450934	5.19563	24.8417	8.07201e-06	0.00034799	cluster0_vs_others	BH	glm	control	0	0.831	0.723	36.6472	1.36692	not
FHOD3	1.4514	4.3205	34.1848	8.12985e-06	0.000349773	cluster0_vs_others	BH	glm	control	0	0.589	0.351	19.9802	2.73474	up
ENSECAG00000058528	-0.358792	7.10968	24.8117	8.14603e-06	0.000349773	cluster0_vs_others	BH	glm	control	0	0.989	0.994	138.111	0.779817	not
NIBAN1	1.4109	3.32484	33.056	8.20903e-06	0.000351773	cluster0_vs_others	BH	glm	control	0	0.419	0.185	10.0202	2.65902	up
CNKSR3	0.759311	3.1503	24.5303	8.28456e-06	0.000353638	cluster0_vs_others	BH	glm	control	0	0.382	0.277	8.8784	1.69268	not
SLC4A4	1.23475	1.54632	24.2501	8.29986e-06	0.000353638	cluster0_vs_others	BH	glm	control	0	0.113	0.054	2.9207	2.35341	up
INVS	0.496979	4.66179	24.7475	8.30205e-06	0.000353638	cluster0_vs_others	BH	glm	control	0	0.737	0.622	25.3127	1.41126	not
AK4	0.79119	3.61896	26.3226	8.49603e-06	0.000361182	cluster0_vs_others	BH	glm	control	0	0.405	0.307	12.2862	1.7305	not
NRP2	0.682519	4.97306	28.3218	8.54831e-06	0.000362032	cluster0_vs_others	BH	glm	control	0	0.832	0.656	31.408	1.60494	not
DACH1	-1.0953	2.63782	24.1194	8.5498e-06	0.000362032	cluster0_vs_others	BH	glm	control	0	0.063	0.131	6.2239	0.468038	down
ROR2	0.581825	5.95465	27.618	8.64698e-06	0.000365425	cluster0_vs_others	BH	glm	control	0	0.912	0.811	62.0195	1.49674	not
CCNY	0.406532	6.88305	24.6065	8.74396e-06	0.000368271	cluster0_vs_others	BH	glm	control	0	0.986	0.974	118.033	1.3255	not
PARD3B	0.676049	7.063	31.1199	8.74872e-06	0.000368271	cluster0_vs_others	BH	glm	control	0	0.991	0.924	133.713	1.59776	not
CTNNA1	0.371808	7.64902	24.5481	8.92047e-06	0.000374765	cluster0_vs_others	BH	glm	control	0	0.999	0.996	200.717	1.29397	not
VGLL3	0.556022	5.88612	26.8121	8.96432e-06	0.00037587	cluster0_vs_others	BH	glm	control	0	0.93	0.809	59.1423	1.47021	not
TENM3	0.742487	4.43201	27.537	8.99335e-06	0.000376351	cluster0_vs_others	BH	glm	control	0	0.68	0.442	21.5857	1.67306	not
LARP1B	0.465193	5.50468	24.439	9.28113e-06	0.000387636	cluster0_vs_others	BH	glm	control	0	0.789	0.751	45.4019	1.3805	not
PAK3	0.759466	4.06295	26.832	9.31809e-06	0.000388423	cluster0_vs_others	BH	glm	control	0	0.544	0.432	16.7136	1.69286	not
MRC2	0.391983	6.6262	24.4043	9.38241e-06	0.000390345	cluster0_vs_others	BH	glm	control	0	0.99	0.954	98.7835	1.3122	not
DLG1	0.831038	7.02391	33.4159	9.4088e-06	0.000390684	cluster0_vs_others	BH	glm	control	0	0.989	0.941	130.139	1.77897	not
SMURF1	0.720679	6.08102	30.6708	9.45826e-06	0.000391978	cluster0_vs_others	BH	glm	control	0	0.926	0.814	67.697	1.64796	not
SF3A2	-0.57397	4.67772	24.3231	9.5525e-06	0.000395119	cluster0_vs_others	BH	glm	control	0	0.624	0.654	25.5938	0.671766	not
MRPS26	-0.529538	5.24798	24.3463	9.5721e-06	0.000395167	cluster0_vs_others	BH	glm	control	0	0.771	0.78	38.0015	0.692776	not
HAUS3	-0.769994	2.601	24.0142	9.62413e-06	0.000396551	cluster0_vs_others	BH	glm	control	0	0.185	0.243	6.06706	0.58642	not
ATAD2	-0.715534	4.4884	24.089	9.68586e-06	0.000398329	cluster0_vs_others	BH	glm	control	0	0.281	0.297	22.4462	0.60898	not
ENSECAG00000009520	-0.562005	5.03677	24.2052	9.93559e-06	0.000407816	cluster0_vs_others	BH	glm	control	0	0.599	0.593	32.8262	0.67736	not
WDFY3	0.464033	5.93791	24.1805	1.01524e-05	0.00041592	cluster0_vs_others	BH	glm	control	0	0.936	0.844	61.3042	1.37939	not
ST6GAL1	0.762628	2.91184	23.8914	1.02203e-05	0.000417473	cluster0_vs_others	BH	glm	control	0	0.331	0.252	7.52578	1.69658	not
GTSE1	-1.66505	1.32911	23.3667	1.02293e-05	0.000417473	cluster0_vs_others	BH	glm	control	0	0.031	0.069	2.51247	0.315333	down
RANBP1	-0.437788	7.21401	24.1335	1.03068e-05	0.000419836	cluster0_vs_others	BH	glm	control	0	0.991	0.99	148.469	0.738266	not
CBX5	-0.392441	6.77419	24.0933	1.04506e-05	0.000424363	cluster0_vs_others	BH	glm	control	0	0.974	0.981	109.454	0.761839	not
GSAP	0.800505	2.43024	23.6276	1.04576e-05	0.000424363	cluster0_vs_others	BH	glm	control	0	0.257	0.191	5.38982	1.74171	not
FBXL2	0.545789	4.22161	24.0289	1.05704e-05	0.00042813	cluster0_vs_others	BH	glm	control	0	0.521	0.444	18.6566	1.45982	not
ENSECAG00000047800	-0.434627	5.45011	24.0321	1.06594e-05	0.000430923	cluster0_vs_others	BH	glm	control	0	0.76	0.784	43.7166	0.739885	not
ROCK1	0.337596	7.59397	24.0251	1.06981e-05	0.000431671	cluster0_vs_others	BH	glm	control	0	0.999	0.993	193.203	1.26365	not
PPFIBP1	0.477682	6.38977	24.9234	1.07513e-05	0.000433001	cluster0_vs_others	BH	glm	control	0	0.955	0.922	83.8515	1.3925	not
FAM184A	0.859057	2.54523	23.5516	1.09748e-05	0.000441174	cluster0_vs_others	BH	glm	control	0	0.275	0.158	5.83702	1.81385	not
SH3D19	0.420057	6.67038	23.9297	1.10704e-05	0.000444089	cluster0_vs_others	BH	glm	control	0	0.97	0.927	101.856	1.33798	not
ENSECAG00000046760	0.477199	4.894	23.9024	1.10888e-05	0.000444089	cluster0_vs_others	BH	glm	control	0	0.826	0.689	29.7332	1.39204	not
MYCL	1.24425	2.56988	26.889	1.1121e-05	0.00044455	cluster0_vs_others	BH	glm	control	0	0.224	0.149	5.9376	2.36895	up
EPAS1	0.680477	5.59131	28.3712	1.12216e-05	0.000447734	cluster0_vs_others	BH	glm	control	0	0.875	0.696	48.2117	1.60267	not
PALLD	0.888432	8.11628	33.1877	1.12704e-05	0.000448848	cluster0_vs_others	BH	glm	control	0	0.999	0.99	277.488	1.85116	not
KAT2B	0.562224	3.81667	23.7864	1.13249e-05	0.000450179	cluster0_vs_others	BH	glm	control	0	0.566	0.419	14.0907	1.47654	not
GMPR	0.547888	4.59828	23.8009	1.13975e-05	0.000452226	cluster0_vs_others	BH	glm	control	0	0.767	0.614	24.2226	1.46194	not
ENSECAG00000003430	0.925136	2.96938	24.5655	1.14389e-05	0.00045303	cluster0_vs_others	BH	glm	control	0	0.319	0.251	7.83201	1.89886	not
UNG	-0.856193	2.85551	23.5004	1.15235e-05	0.00045554	cluster0_vs_others	BH	glm	control	0	0.193	0.233	7.23758	0.552408	not
ENSECAG00000050273	0.801112	8.74586	32.7958	1.15718e-05	0.000456605	cluster0_vs_others	BH	glm	control	0	0.999	0.99	429.306	1.74244	not
CALHM3	-1.37409	1.54836	23.0722	1.17095e-05	0.00046119	cluster0_vs_others	BH	glm	control	0	0.066	0.121	2.92485	0.385797	down
DDX42	0.377769	6.20988	23.7225	1.19067e-05	0.000468097	cluster0_vs_others	BH	glm	control	0	0.971	0.933	74.022	1.29933	not
PRORP	0.569197	3.83264	23.6073	1.19566e-05	0.0004692	cluster0_vs_others	BH	glm	control	0	0.507	0.398	14.2475	1.4837	not
RFC5	-0.818911	2.72151	23.3229	1.19816e-05	0.000469319	cluster0_vs_others	BH	glm	control	0	0.195	0.221	6.59562	0.56687	not
PAK2	0.367391	6.49499	23.6564	1.21786e-05	0.000476165	cluster0_vs_others	BH	glm	control	0	0.982	0.952	90.1957	1.29002	not
ARNTL2	0.617225	4.58126	24.9982	1.22071e-05	0.000476313	cluster0_vs_others	BH	glm	control	0	0.693	0.589	23.9385	1.53392	not
GNB4	0.375618	6.0348	23.647	1.22268e-05	0.000476313	cluster0_vs_others	BH	glm	control	0	0.96	0.891	65.5624	1.2974	not
PARP8	0.568142	6.05086	26.517	1.23195e-05	0.000478663	cluster0_vs_others	BH	glm	control	0	0.926	0.812	66.2964	1.48261	not
AKAP13	0.537866	6.92819	26.7695	1.23424e-05	0.000478663	cluster0_vs_others	BH	glm	control	0	0.978	0.943	121.785	1.45182	not
CXXC5	-0.551311	6.18332	25.0471	1.23542e-05	0.000478663	cluster0_vs_others	BH	glm	control	0	0.84	0.904	72.6716	0.6824	not
TBX3	0.578967	5.4829	25.8505	1.24687e-05	0.000482227	cluster0_vs_others	BH	glm	control	0	0.878	0.79	44.7217	1.49378	not
GPBP1L1	0.507581	5.00891	23.538	1.26978e-05	0.000490205	cluster0_vs_others	BH	glm	control	0	0.784	0.673	32.1983	1.42166	not
UBR3	0.465672	4.96631	23.4562	1.31038e-05	0.00050497	cluster0_vs_others	BH	glm	control	0	0.784	0.67	31.2614	1.38096	not
THRB	0.807547	5.52385	30.3767	1.31536e-05	0.000505237	cluster0_vs_others	BH	glm	control	0	0.76	0.689	46.009	1.75023	not
ITCH	0.385255	6.27836	23.4292	1.31936e-05	0.000505237	cluster0_vs_others	BH	glm	control	0	0.958	0.918	77.6201	1.30609	not
ENSECAG00000059262	0.625449	4.23618	23.8306	1.32027e-05	0.000505237	cluster0_vs_others	BH	glm	control	0	0.61	0.497	18.8459	1.54269	not
CALU	0.312109	8.10623	23.4241	1.32051e-05	0.000505237	cluster0_vs_others	BH	glm	control	0	1	1	275.561	1.24152	not
MAP4K4	0.431742	7.46967	24.045	1.33944e-05	0.000511567	cluster0_vs_others	BH	glm	control	0	0.997	0.982	177.254	1.34886	not
S100A13	-0.443429	8.2199	23.9398	1.34283e-05	0.000511949	cluster0_vs_others	BH	glm	control	0	0.999	0.999	298.151	0.735385	not
ENSECAG00000054736	0.973003	2.16464	22.5989	1.34897e-05	0.000513376	cluster0_vs_others	BH	glm	control	0	0.206	0.15	4.48353	1.96292	not
ZEB2	0.583714	6.18374	26.7672	1.36018e-05	0.00051555	cluster0_vs_others	BH	glm	control	0	0.895	0.821	72.693	1.4987	not
ENSECAG00000045200	0.451171	5.31777	23.3352	1.36256e-05	0.00051555	cluster0_vs_others	BH	glm	control	0	0.781	0.715	39.885	1.36715	not
PXDN	0.444307	7.35643	24.271	1.36369e-05	0.00051555	cluster0_vs_others	BH	glm	control	0	1	0.983	163.872	1.36066	not
UST	0.820474	7.01186	31.6036	1.36431e-05	0.00051555	cluster0_vs_others	BH	glm	control	0	0.979	0.917	129.056	1.76599	not
MYH10	0.926245	7.83248	32.2528	1.37609e-05	0.000519085	cluster0_vs_others	BH	glm	control	0	0.998	0.978	227.935	1.90032	not
DIAPH3	-1.10784	5.05182	27.4993	1.37991e-05	0.000519614	cluster0_vs_others	BH	glm	control	0	0.207	0.299	33.1704	0.463988	down
RGL1	0.556088	5.09214	24.2995	1.38279e-05	0.000519782	cluster0_vs_others	BH	glm	control	0	0.8	0.657	34.1104	1.47028	not
ZNF385D	0.906204	5.72344	31.4623	1.39384e-05	0.000522208	cluster0_vs_others	BH	glm	control	0	0.786	0.68	52.8357	1.87411	not
IFITM5	-1.05261	2.89548	23.6276	1.39411e-05	0.000522208	cluster0_vs_others	BH	glm	control	0	0.157	0.234	7.44093	0.482094	down
LRP6	0.479079	4.63406	23.223	1.40994e-05	0.000527216	cluster0_vs_others	BH	glm	control	0	0.745	0.587	24.8308	1.39385	not
SCNN1B	0.891827	1.88062	22.6188	1.41471e-05	0.000528078	cluster0_vs_others	BH	glm	control	0	0.193	0.132	3.68235	1.85552	not
MAGI1	0.557524	5.40931	24.7531	1.41875e-05	0.000528316	cluster0_vs_others	BH	glm	control	0	0.762	0.682	42.4975	1.47174	not
FGD6	0.627178	3.48927	23.0365	1.42028e-05	0.000528316	cluster0_vs_others	BH	glm	control	0	0.473	0.332	11.2298	1.54454	not
MAP1B	0.347464	8.12399	23.1922	1.43305e-05	0.000532141	cluster0_vs_others	BH	glm	control	0	1	0.997	278.975	1.27232	not
ST3GAL1	0.608913	3.90433	23.1591	1.44234e-05	0.000534664	cluster0_vs_others	BH	glm	control	0	0.586	0.422	14.9734	1.52511	not
CSGALNACT1	1.37844	0.696513	22.4032	1.45203e-05	0.000537327	cluster0_vs_others	BH	glm	control	0	0.11	0.035	1.62058	2.59987	up
LMNA	-0.364338	8.87562	23.1453	1.45692e-05	0.000538206	cluster0_vs_others	BH	glm	control	0	0.999	1	469.709	0.776825	not
BICRA	0.730907	3.26969	23.1548	1.46356e-05	0.00053973	cluster0_vs_others	BH	glm	control	0	0.419	0.249	9.64442	1.65968	not
DENND4C	0.509321	4.39309	23.09	1.47859e-05	0.000544334	cluster0_vs_others	BH	glm	control	0	0.691	0.564	21.0113	1.42338	not
ENSECAG00000010008	-0.429733	5.97907	23.0145	1.52875e-05	0.000561834	cluster0_vs_others	BH	glm	control	0	0.888	0.924	63.0782	0.742399	not
ENSECAG00000049285	0.789099	2.66306	22.6748	1.53805e-05	0.000563937	cluster0_vs_others	BH	glm	control	0	0.288	0.212	6.33376	1.728	not
PTGS2	1.49769	6.47381	31.8094	1.53973e-05	0.000563937	cluster0_vs_others	BH	glm	control	0	0.693	0.603	88.8816	2.8239	up
NBEAL1	0.369566	6.3748	22.9451	1.56543e-05	0.00057237	cluster0_vs_others	BH	glm	control	0	0.984	0.949	82.9864	1.29196	not
KLC1	0.391115	5.85753	22.9093	1.58662e-05	0.000579131	cluster0_vs_others	BH	glm	control	0	0.952	0.854	57.982	1.31141	not
RBFOX2	0.414142	7.29535	23.0701	1.59702e-05	0.000581933	cluster0_vs_others	BH	glm	control	0	0.999	0.994	157.079	1.33251	not
GTDC1	0.530124	4.51262	22.8563	1.60782e-05	0.000584876	cluster0_vs_others	BH	glm	control	0	0.651	0.532	22.8262	1.44405	not
POLA2	-1.05903	1.87083	22.2129	1.62787e-05	0.000591164	cluster0_vs_others	BH	glm	control	0	0.075	0.117	3.65742	0.479954	down
CA8	2.10016	0.629664	24.9047	1.63518e-05	0.000592814	cluster0_vs_others	BH	glm	control	0	0.069	0.012	1.5472	4.28758	up
ANO6	0.665575	8.35651	29.6638	1.64222e-05	0.000594125	cluster0_vs_others	BH	glm	control	0	0.998	0.993	327.762	1.5862	not
ENSECAG00000033471	-0.639803	3.80215	22.7199	1.64434e-05	0.000594125	cluster0_vs_others	BH	glm	control	0	0.373	0.41	13.9496	0.641801	not
TFPI2	-0.867089	7.84637	30.4939	1.66143e-05	0.000599288	cluster0_vs_others	BH	glm	control	0	0.951	0.978	230.14	0.548252	not
MYO9A	0.506863	6.4228	24.6126	1.67569e-05	0.00060255	cluster0_vs_others	BH	glm	control	0	0.958	0.898	85.7935	1.42096	not
ARFGEF1	0.389759	5.86848	22.7547	1.67609e-05	0.00060255	cluster0_vs_others	BH	glm	control	0	0.931	0.869	58.4236	1.31017	not
ENSECAG00000009538	0.779764	2.85042	22.4643	1.68834e-05	0.000605937	cluster0_vs_others	BH	glm	control	0	0.322	0.241	7.21209	1.71685	not
SH3BGR	0.775187	2.84717	22.4995	1.70775e-05	0.000611878	cluster0_vs_others	BH	glm	control	0	0.336	0.177	7.19587	1.71141	not
GRIK2	0.925308	4.70148	27.1915	1.7272e-05	0.000617814	cluster0_vs_others	BH	glm	control	0	0.478	0.355	26.0188	1.89909	not
KNSTRN	-1.42745	1.8023	21.9772	1.73217e-05	0.000618556	cluster0_vs_others	BH	glm	control	0	0.042	0.081	3.48776	0.371787	down
LIF	0.859308	4.68866	28.6258	1.74371e-05	0.000621641	cluster0_vs_others	BH	glm	control	0	0.595	0.461	25.7886	1.81417	not
SLC24A3	1.02761	2.79457	24.3333	1.75335e-05	0.000624042	cluster0_vs_others	BH	glm	control	0	0.269	0.146	6.93823	2.03865	up
KMT2A	0.463561	5.95619	22.9608	1.76775e-05	0.000628121	cluster0_vs_others	BH	glm	control	0	0.939	0.866	62.0857	1.37894	not
HECTD1	0.366469	6.4283	22.5908	1.77521e-05	0.000629728	cluster0_vs_others	BH	glm	control	0	0.983	0.942	86.1212	1.28919	not
KIF13B	0.639193	3.55359	22.4286	1.77943e-05	0.000630184	cluster0_vs_others	BH	glm	control	0	0.437	0.352	11.7419	1.55746	not
DENND1B	0.815375	4.20784	26.6272	1.78822e-05	0.00063161	cluster0_vs_others	BH	glm	control	0	0.619	0.481	18.4793	1.75976	not
PIK3C3	0.481629	5.11371	22.5677	1.78936e-05	0.00063161	cluster0_vs_others	BH	glm	control	0	0.829	0.729	34.6243	1.39632	not
PDS5A	0.407533	6.30379	22.5503	1.80143e-05	0.000634826	cluster0_vs_others	BH	glm	control	0	0.963	0.908	79.0003	1.32642	not
NR1D2	0.388528	5.75557	22.5456	1.8062e-05	0.000635462	cluster0_vs_others	BH	glm	control	0	0.889	0.83	54.0255	1.30906	not
MCM2	-1.26206	1.73832	21.7954	1.81049e-05	0.000635927	cluster0_vs_others	BH	glm	control	0	0.056	0.106	3.33647	0.41695	down
SETD2	0.384003	6.13984	22.5218	1.82026e-05	0.000638312	cluster0_vs_others	BH	glm	control	0	0.958	0.889	70.5139	1.30496	not
PLAT	-0.583015	5.0576	22.9215	1.83486e-05	0.000642382	cluster0_vs_others	BH	glm	control	0	0.56	0.654	33.3035	0.667567	not
DPY19L3	0.491155	5.3234	22.5985	1.83984e-05	0.000643075	cluster0_vs_others	BH	glm	control	0	0.789	0.699	40.0408	1.40557	not
REM1	0.947875	2.29132	22.1909	1.86287e-05	0.000650064	cluster0_vs_others	BH	glm	control	0	0.2	0.114	4.89502	1.92903	not
PHYHIPL	2.01675	0.322073	22.7731	1.87248e-05	0.000651804	cluster0_vs_others	BH	glm	control	0	0.05	0.027	1.25013	4.04673	up
DCUN1D4	0.520516	4.5193	22.4389	1.87394e-05	0.000651804	cluster0_vs_others	BH	glm	control	0	0.641	0.577	22.9321	1.43447	not
PCNA	-0.825701	5.82064	27.5188	1.89834e-05	0.000659218	cluster0_vs_others	BH	glm	control	0	0.664	0.676	56.5181	0.564208	not
TPD52L1	-1.01562	2.27107	21.9574	1.91776e-05	0.000664886	cluster0_vs_others	BH	glm	control	0	0.118	0.16	4.8268	0.494617	down
NPAS2	0.623051	3.04552	22.097	1.94059e-05	0.000671715	cluster0_vs_others	BH	glm	control	0	0.362	0.245	8.25647	1.54013	not
PSD3	0.947895	3.96104	26.2499	1.95736e-05	0.000676425	cluster0_vs_others	BH	glm	control	0	0.509	0.282	15.5737	1.92906	not
CTBP1	-0.393326	6.10738	22.3087	1.96512e-05	0.000678014	cluster0_vs_others	BH	glm	control	0	0.93	0.946	68.9454	0.761372	not
ENSECAG00000046275	1.1062	4.15252	28.3155	1.96987e-05	0.000678391	cluster0_vs_others	BH	glm	control	0	0.488	0.398	17.7841	2.15279	up
DDX52	-0.489423	4.46441	22.2644	1.97274e-05	0.000678391	cluster0_vs_others	BH	glm	control	0	0.583	0.629	22.076	0.71231	not
CLSPN	-2.24531	1.91026	21.7366	1.97937e-05	0.000678391	cluster0_vs_others	BH	glm	control	0	0.011	0.043	3.75876	0.210909	down
EPS15	0.411282	5.52383	22.2869	1.98168e-05	0.000678391	cluster0_vs_others	BH	glm	control	0	0.888	0.797	46.0085	1.32987	not
ANKRD17	0.396273	6.49005	22.2796	1.98384e-05	0.000678391	cluster0_vs_others	BH	glm	control	0	0.977	0.923	89.8878	1.3161	not
ELP4	0.460055	5.29552	22.2819	1.98521e-05	0.000678391	cluster0_vs_others	BH	glm	control	0	0.802	0.727	39.2746	1.37559	not
SCAPER	0.611872	6.5593	26.6432	2.00352e-05	0.000683556	cluster0_vs_others	BH	glm	control	0	0.946	0.894	94.3072	1.52824	not
ENSECAG00000057758	0.572238	4.05841	22.1204	2.03245e-05	0.00069182	cluster0_vs_others	BH	glm	control	0	0.531	0.428	16.6611	1.48683	not
CLASP1	0.470076	5.26099	22.2146	2.03419e-05	0.00069182	cluster0_vs_others	BH	glm	control	0	0.822	0.725	38.3457	1.38518	not
SNX30	0.469326	5.0671	22.1958	2.04765e-05	0.000695294	cluster0_vs_others	BH	glm	control	0	0.834	0.733	33.5235	1.38446	not
DENND5B	0.612429	4.02629	22.2107	2.08901e-05	0.000707187	cluster0_vs_others	BH	glm	control	0	0.506	0.413	16.2942	1.52883	not
FARP1	0.440549	6.95093	22.9335	2.08928e-05	0.000707187	cluster0_vs_others	BH	glm	control	0	0.992	0.966	123.719	1.35712	not
FBXO30	0.477042	4.9023	22.1268	2.09398e-05	0.000707661	cluster0_vs_others	BH	glm	control	0	0.754	0.644	29.9047	1.39189	not
BTBD18	0.8735	2.3255	21.6105	2.12078e-05	0.000715587	cluster0_vs_others	BH	glm	control	0	0.245	0.179	5.01239	1.8321	not
ANKS1A	0.556435	3.91755	21.9981	2.14973e-05	0.000724215	cluster0_vs_others	BH	glm	control	0	0.574	0.447	15.1113	1.47063	not
CD81	-0.470368	9.16744	24.0764	2.15769e-05	0.000725755	cluster0_vs_others	BH	glm	control	0	1	0.999	575.009	0.72178	not
FAM110C	0.56418	3.93067	21.9461	2.16935e-05	0.000728536	cluster0_vs_others	BH	glm	control	0	0.573	0.419	15.2493	1.47855	not
SPATA13	1.17894	4.50501	29.8877	2.1751e-05	0.000729323	cluster0_vs_others	BH	glm	control	0	0.65	0.477	22.7062	2.2641	up
MSN	0.397626	6.80034	21.9843	2.20528e-05	0.00073619	cluster0_vs_others	BH	glm	control	0	0.987	0.961	111.457	1.31734	not
XYLT1	0.645788	4.59476	24.1008	2.20581e-05	0.00073619	cluster0_vs_others	BH	glm	control	0	0.666	0.507	24.1635	1.56459	not
RICTOR	0.509491	4.52301	21.9749	2.20589e-05	0.00073619	cluster0_vs_others	BH	glm	control	0	0.696	0.567	22.9912	1.42355	not
ZSWIM6	0.671126	6.99706	27.8116	2.21025e-05	0.000736497	cluster0_vs_others	BH	glm	control	0	0.982	0.938	127.74	1.59232	not
CSNK1G1	0.420498	5.8547	21.9693	2.22028e-05	0.000738691	cluster0_vs_others	BH	glm	control	0	0.883	0.792	57.8684	1.33839	not
PREX1	0.63657	3.05287	21.7763	2.22878e-05	0.000740369	cluster0_vs_others	BH	glm	control	0	0.374	0.27	8.29861	1.55463	not
NABP2	-0.473507	4.78279	21.9353	2.2377e-05	0.000742182	cluster0_vs_others	BH	glm	control	0	0.647	0.701	27.5272	0.720212	not
CDS1	0.900407	1.83837	21.196	2.25235e-05	0.000745887	cluster0_vs_others	BH	glm	control	0	0.169	0.131	3.57605	1.86659	not
ENSECAG00000046444	1.639	1.09684	21.5704	2.25824e-05	0.000746027	cluster0_vs_others	BH	glm	control	0	0.102	0.077	2.13885	3.11451	up
ENSECAG00000048330	-1.65227	0.810786	21.1127	2.2603e-05	0.000746027	cluster0_vs_others	BH	glm	control	0	0.031	0.053	1.75417	0.318139	down
TIPARP	0.432913	5.6337	21.9162	2.26322e-05	0.000746027	cluster0_vs_others	BH	glm	control	0	0.833	0.774	49.6493	1.34996	not
SMG7	0.425598	5.47069	21.8963	2.28042e-05	0.000750541	cluster0_vs_others	BH	glm	control	0	0.838	0.753	44.3447	1.34313	not
SNRPG	-0.3695	7.00998	21.8838	2.28682e-05	0.000751494	cluster0_vs_others	BH	glm	control	0	0.989	0.986	128.888	0.774051	not
CDYL2	0.672632	3.91999	22.7023	2.32239e-05	0.000762016	cluster0_vs_others	BH	glm	control	0	0.55	0.428	15.1369	1.59398	not
LGR4	0.468587	5.36657	21.8364	2.32943e-05	0.000762018	cluster0_vs_others	BH	glm	control	0	0.799	0.67	41.257	1.38375	not
EXOC2	0.372568	5.73297	21.8325	2.33228e-05	0.000762018	cluster0_vs_others	BH	glm	control	0	0.929	0.853	53.1859	1.29466	not
PLXDC2	0.396327	7.89536	22.1484	2.33307e-05	0.000762018	cluster0_vs_others	BH	glm	control	0	0.986	0.973	238.09	1.31615	not
CPED1	0.657452	5.17867	25.2667	2.34117e-05	0.000763498	cluster0_vs_others	BH	glm	control	0	0.808	0.69	36.2189	1.57729	not
STOX2	1.11475	4.58172	29.4328	2.37896e-05	0.000774645	cluster0_vs_others	BH	glm	control	0	0.589	0.452	23.9461	2.16557	up
PDE1C	0.905441	2.32686	21.1491	2.39396e-05	0.000778345	cluster0_vs_others	BH	glm	control	0	0.102	0.11	5.01713	1.87312	not
UBE2L6	-0.544731	5.02403	21.7234	2.41638e-05	0.000784446	cluster0_vs_others	BH	glm	control	0	0.601	0.715	32.5375	0.685519	not
ATP8A1	1.83428	0.184444	21.2512	2.43926e-05	0.000790675	cluster0_vs_others	BH	glm	control	0	0.03	0.026	1.13638	3.56593	up
ARHGAP32	0.65783	5.84209	26.1734	2.45507e-05	0.000794597	cluster0_vs_others	BH	glm	control	0	0.888	0.809	57.3646	1.57771	not
ENSECAG00000021592	0.537733	4.03607	21.6426	2.46415e-05	0.000796334	cluster0_vs_others	BH	glm	control	0	0.634	0.511	16.4051	1.45169	not
ITSN2	0.4809	4.41135	21.64	2.47549e-05	0.000798793	cluster0_vs_others	BH	glm	control	0	0.681	0.573	21.2789	1.39561	not
SNX9	0.39128	7.22778	21.6401	2.49654e-05	0.000804374	cluster0_vs_others	BH	glm	control	0	0.998	0.985	149.892	1.31156	not
CCSER1	1.20412	2.78403	24.7048	2.50569e-05	0.000806109	cluster0_vs_others	BH	glm	control	0	0.201	0.137	6.88772	2.30397	up
GNAI3	0.364275	5.95062	21.6174	2.51971e-05	0.000809406	cluster0_vs_others	BH	glm	control	0	0.946	0.906	61.8465	1.28723	not
ZNF280D	0.404757	5.55697	21.6138	2.52545e-05	0.000810034	cluster0_vs_others	BH	glm	control	0	0.894	0.806	47.0778	1.32387	not
GNAQ	0.431329	6.67003	22.0961	2.53033e-05	0.000810386	cluster0_vs_others	BH	glm	control	0	0.977	0.936	101.831	1.34848	not
BCL9	0.488129	4.07573	21.5229	2.58676e-05	0.000827224	cluster0_vs_others	BH	glm	control	0	0.621	0.494	16.8623	1.40263	not
CEP44	-0.78458	3.03838	21.2819	2.60198e-05	0.000830851	cluster0_vs_others	BH	glm	control	0	0.217	0.279	8.21566	0.580521	not
SIDT1	1.02035	1.51711	20.8684	2.60776e-05	0.000831349	cluster0_vs_others	BH	glm	control	0	0.165	0.105	2.86218	2.02841	up
SLC2A1	0.575477	4.30021	21.8535	2.61351e-05	0.000831349	cluster0_vs_others	BH	glm	control	0	0.633	0.505	19.7012	1.49017	not
AP3B1	0.330769	7.1803	21.5118	2.61518e-05	0.000831349	cluster0_vs_others	BH	glm	control	0	0.997	0.979	145.039	1.25768	not
OR4D11F	1.42061	0.698286	20.7687	2.62392e-05	0.000832892	cluster0_vs_others	BH	glm	control	0	0.074	0.059	1.62258	2.67699	up
TRPM7	0.441666	5.65614	21.5033	2.62802e-05	0.000832958	cluster0_vs_others	BH	glm	control	0	0.889	0.805	50.4276	1.35817	not
STRN3	0.373036	6.4162	21.4769	2.64977e-05	0.00083861	cluster0_vs_others	BH	glm	control	0	0.978	0.937	85.4021	1.29508	not
HERC3	0.431234	4.88377	21.4709	2.65923e-05	0.000839965	cluster0_vs_others	BH	glm	control	0	0.751	0.664	29.5231	1.34839	not
WDR76	-0.681327	3.36173	21.2181	2.66307e-05	0.000839965	cluster0_vs_others	BH	glm	control	0	0.24	0.283	10.2797	0.623591	not
ENSECAG00000043023	2.03038	0.0525504	21.2255	2.66581e-05	0.000839965	cluster0_vs_others	BH	glm	control	0	0.026	0.022	1.0371	4.08513	up
SLC4A7	0.37541	7.08779	21.4375	2.68704e-05	0.000845412	cluster0_vs_others	BH	glm	control	0	0.986	0.96	136.031	1.29721	not
ITGA4	0.744732	4.1881	24.0071	2.69334e-05	0.00084615	cluster0_vs_others	BH	glm	control	0	0.661	0.446	18.2283	1.67566	not
CDKAL1	0.416536	5.77703	21.4044	2.72331e-05	0.000854314	cluster0_vs_others	BH	glm	control	0	0.896	0.811	54.8353	1.33472	not
CTSV	-0.381249	6.82629	21.393	2.7326e-05	0.000855975	cluster0_vs_others	BH	glm	control	0	0.951	0.964	113.48	0.767773	not
ENSECAG00000054274	0.483796	4.54586	21.3949	2.73704e-05	0.000856113	cluster0_vs_others	BH	glm	control	0	0.619	0.552	23.3583	1.39842	not
LAMA4	0.833887	4.94642	27.0845	2.7586e-05	0.000861599	cluster0_vs_others	BH	glm	control	0	0.727	0.457	30.8334	1.78248	not
PRR7	-0.480259	4.99921	21.2973	2.81809e-05	0.0008789	cluster0_vs_others	BH	glm	control	0	0.663	0.745	31.9826	0.716849	not
ENSECAG00000053488	0.796628	2.95358	21.2921	2.84223e-05	0.00088514	cluster0_vs_others	BH	glm	control	0	0.319	0.257	7.7467	1.73704	not
ENSECAG00000000477	0.400461	7.17119	21.4297	2.85528e-05	0.000887221	cluster0_vs_others	BH	glm	control	0	0.997	0.981	144.126	1.31993	not
NAALADL2	0.485339	6.61973	22.8972	2.85719e-05	0.000887221	cluster0_vs_others	BH	glm	control	0	0.953	0.885	98.3419	1.39991	not
KIF26B	1.82608	4.13369	27.767	2.87244e-05	0.00088969	cluster0_vs_others	BH	glm	control	0	0.301	0.222	17.5535	3.54574	up
EXOSC6	-0.633091	3.99399	21.1292	2.87345e-05	0.00088969	cluster0_vs_others	BH	glm	control	0	0.394	0.436	15.9335	0.644793	not
CCNB1	-1.13708	3.67481	20.5654	2.93923e-05	0.000908745	cluster0_vs_others	BH	glm	control	0	0.07	0.1	12.7711	0.454679	down
NASP	-0.387074	6.87051	21.1793	2.95274e-05	0.000911604	cluster0_vs_others	BH	glm	control	0	0.981	0.983	117.012	0.764679	not
LCORL	0.549659	6.83007	24.4536	2.95901e-05	0.000912225	cluster0_vs_others	BH	glm	control	0	0.993	0.934	113.778	1.46374	not
CNNM2	0.914211	5.08051	27.6143	2.98393e-05	0.000918116	cluster0_vs_others	BH	glm	control	0	0.733	0.55	33.8367	1.88454	not
FILIP1L	0.591711	7.71467	25.9966	2.98668e-05	0.000918116	cluster0_vs_others	BH	glm	control	0	0.994	0.976	210.062	1.50703	not
THBS1	0.84598	9.46373	28.5217	2.99114e-05	0.000918169	cluster0_vs_others	BH	glm	control	0	1	0.995	706.1	1.79749	not
ENSECAG00000056045	1.4421	0.743765	20.176	3.00387e-05	0.000920756	cluster0_vs_others	BH	glm	control	0	0.091	0.054	1.67454	2.71716	up
HTATIP2	-0.461097	5.35709	21.0488	3.10134e-05	0.000949276	cluster0_vs_others	BH	glm	control	0	0.761	0.774	40.9869	0.726434	not
RALGAPA1	0.461386	5.12232	21.0177	3.13511e-05	0.000958243	cluster0_vs_others	BH	glm	control	0	0.824	0.703	34.8315	1.37686	not
SEPTIN11	0.330589	8.37236	20.9763	3.17789e-05	0.000968572	cluster0_vs_others	BH	glm	control	0	1	0.999	331.385	1.25753	not
MAB21L3	1.37618	0.632814	20.0025	3.17794e-05	0.000968572	cluster0_vs_others	BH	glm	control	0	0.093	0.046	1.55059	2.59581	up
CUX1	0.393564	6.21376	20.9646	3.19344e-05	0.000971912	cluster0_vs_others	BH	glm	control	0	0.966	0.928	74.2211	1.31363	not
UAP1	0.50899	4.61342	20.9157	3.23541e-05	0.000982202	cluster0_vs_others	BH	glm	control	0	0.703	0.592	24.4781	1.42305	not
ITGB3	1.02544	2.73208	22.9955	3.24006e-05	0.000982202	cluster0_vs_others	BH	glm	control	0	0.325	0.194	6.64411	2.03558	up
MYOF	0.347383	7.86416	20.9226	3.241e-05	0.000982202	cluster0_vs_others	BH	glm	control	0	1	0.997	232.995	1.27225	not
MACROD1	-0.584146	3.71511	20.747	3.28277e-05	0.000993456	cluster0_vs_others	BH	glm	control	0	0.376	0.436	13.1328	0.667044	not
MLLT10	0.425847	5.81066	20.8827	3.29382e-05	0.000995394	cluster0_vs_others	BH	glm	control	0	0.929	0.867	56.1286	1.34336	not
KIFC1	-1.56502	1.485	20.3492	3.30774e-05	0.000998193	cluster0_vs_others	BH	glm	control	0	0.027	0.062	2.79918	0.337973	down
UROD	-0.462052	5.5022	20.8437	3.34137e-05	0.00100692	cluster0_vs_others	BH	glm	control	0	0.818	0.836	45.324	0.725953	not
KLHL2	0.441084	4.99309	20.7852	3.40696e-05	0.00102525	cluster0_vs_others	BH	glm	control	0	0.789	0.683	31.8472	1.35762	not
RAP2A	0.446837	5.1773	20.7507	3.43814e-05	0.00103318	cluster0_vs_others	BH	glm	control	0	0.838	0.708	36.1846	1.36305	not
FRY	0.789933	3.21092	21.1918	3.44445e-05	0.00103362	cluster0_vs_others	BH	glm	control	0	0.305	0.223	9.25942	1.72899	not
DGAT2	-0.767851	2.97008	20.5473	3.4536e-05	0.00103492	cluster0_vs_others	BH	glm	control	0	0.202	0.27	7.83581	0.587291	not
STK24	0.363485	6.53837	20.7377	3.47025e-05	0.00103733	cluster0_vs_others	BH	glm	control	0	0.967	0.934	92.9491	1.28653	not
RAN	-0.337208	8.75888	20.735	3.47172e-05	0.00103733	cluster0_vs_others	BH	glm	control	0	1	1	433.196	0.791572	not
GATAD2B	0.462844	4.75609	20.7232	3.48047e-05	0.00103733	cluster0_vs_others	BH	glm	control	0	0.749	0.611	27.0225	1.37826	not
MYBL2	-1.50848	2.2311	19.9274	3.48102e-05	0.00103733	cluster0_vs_others	BH	glm	control	0	0.035	0.078	4.69491	0.351481	down
PITPNC1	0.948218	4.21304	26.1182	3.49141e-05	0.00103899	cluster0_vs_others	BH	glm	control	0	0.626	0.386	18.5461	1.92949	not
JAG1	0.546858	3.79856	20.5904	3.53993e-05	0.00105196	cluster0_vs_others	BH	glm	control	0	0.514	0.409	13.9149	1.4609	not
KANSL1	0.514202	6.18637	22.7157	3.55338e-05	0.0010545	cluster0_vs_others	BH	glm	control	0	0.954	0.875	72.8254	1.4282	not
CILK1	0.548618	3.89138	20.6047	3.56494e-05	0.00105556	cluster0_vs_others	BH	glm	control	0	0.587	0.468	14.8396	1.46268	not
ADAMTS12	0.496002	6.39096	22.5444	3.56683e-05	0.00105556	cluster0_vs_others	BH	glm	control	0	0.889	0.838	83.9209	1.4103	not
RB1CC1	0.344296	6.37793	20.6213	3.62183e-05	0.00106909	cluster0_vs_others	BH	glm	control	0	0.959	0.919	83.1667	1.26953	not
RAP1B	0.310753	8.19651	20.6193	3.62252e-05	0.00106909	cluster0_vs_others	BH	glm	control	0	0.999	0.999	293.356	1.24035	not
PTPRU	0.781271	2.24962	20.1924	3.64423e-05	0.00107402	cluster0_vs_others	BH	glm	control	0	0.249	0.16	4.75556	1.71864	not
ENSECAG00000047668	1.60014	0.161644	19.9316	3.68669e-05	0.00108504	cluster0_vs_others	BH	glm	control	0	0.069	0.026	1.11856	3.03173	up
BTAF1	0.435075	5.6016	20.572	3.69314e-05	0.00108545	cluster0_vs_others	BH	glm	control	0	0.88	0.811	48.5566	1.35198	not
ENSECAG00000048402	0.784767	3.18869	20.7178	3.70509e-05	0.00108747	cluster0_vs_others	BH	glm	control	0	0.311	0.264	9.1178	1.72281	not
MEIS1	0.452598	5.16192	20.5503	3.72487e-05	0.00109178	cluster0_vs_others	BH	glm	control	0	0.781	0.66	35.8009	1.3685	not
CUTA	-0.39334	6.65247	20.5183	3.76303e-05	0.00110146	cluster0_vs_others	BH	glm	control	0	0.983	0.976	100.599	0.761365	not
ENSECAG00000053246	3.0632	-0.772793	21.4392	3.77754e-05	0.0011042	cluster0_vs_others	BH	glm	control	0	0.024	0.009	0.585283	8.35825	up
CNBD2	1.95406	-0.0467384	19.9193	3.79157e-05	0.00110542	cluster0_vs_others	BH	glm	control	0	0.035	0.02	0.968123	3.87463	up
TBC1D9	0.529168	4.564	20.602	3.79205e-05	0.00110542	cluster0_vs_others	BH	glm	control	0	0.705	0.537	23.6538	1.4431	not
ENSECAG00000043401	0.536388	3.92978	20.4284	3.81509e-05	0.00110928	cluster0_vs_others	BH	glm	control	0	0.495	0.403	15.2399	1.45034	not
ATP13A3	0.42463	5.78733	20.4821	3.81566e-05	0.00110928	cluster0_vs_others	BH	glm	control	0	0.902	0.821	55.2281	1.34223	not
ERRFI1	0.461099	6.45195	21.5964	3.86954e-05	0.00112343	cluster0_vs_others	BH	glm	control	0	0.882	0.83	87.5451	1.37659	not
KDM6A	0.570493	5.76503	23.0887	3.90669e-05	0.00113268	cluster0_vs_others	BH	glm	control	0	0.912	0.814	54.381	1.48503	not
ENSECAG00000051506	1.02121	1.98803	19.7845	3.91225e-05	0.00113275	cluster0_vs_others	BH	glm	control	0	0.191	0.15	3.96694	2.02962	up
ZNF438	0.500019	4.81135	20.4095	3.91778e-05	0.00113282	cluster0_vs_others	BH	glm	control	0	0.663	0.568	28.0777	1.41423	not
NEURL1	0.490114	4.83775	20.4066	3.9251e-05	0.00113341	cluster0_vs_others	BH	glm	control	0	0.767	0.687	28.5961	1.40456	not
PPP6R3	0.434309	5.60281	20.3962	3.94053e-05	0.00113634	cluster0_vs_others	BH	glm	control	0	0.89	0.807	48.5975	1.35126	not
FAM227B	1.24039	0.880212	19.6169	3.9818e-05	0.00114669	cluster0_vs_others	BH	glm	control	0	0.093	0.047	1.84065	2.36263	up
DCBLD2	0.397722	6.58301	20.347	4.00825e-05	0.00115168	cluster0_vs_others	BH	glm	control	0	0.975	0.932	95.8702	1.31743	not
ATXN1	0.44669	7.16603	21.7586	4.01271e-05	0.00115168	cluster0_vs_others	BH	glm	control	0	0.992	0.959	143.612	1.36291	not
TNRC18	0.458359	4.86357	20.3295	4.0179e-05	0.00115168	cluster0_vs_others	BH	glm	control	0	0.829	0.67	29.1125	1.37398	not
PARVA	0.34038	7.7574	20.3367	4.02061e-05	0.00115168	cluster0_vs_others	BH	glm	control	0	0.999	0.999	216.376	1.26609	not
VAX2	-0.485893	4.20087	20.2786	4.03629e-05	0.00115463	cluster0_vs_others	BH	glm	control	0	0.459	0.55	18.3903	0.714055	not
KMT2C	0.353875	6.8555	20.2975	4.0799e-05	0.00116554	cluster0_vs_others	BH	glm	control	0	0.984	0.946	115.8	1.27799	not
FANK1	1.07491	2.12238	20.4808	4.08889e-05	0.00116656	cluster0_vs_others	BH	glm	control	0	0.2	0.133	4.35411	2.10659	up
CDK6	0.448317	6.29696	20.9129	4.13052e-05	0.00117687	cluster0_vs_others	BH	glm	control	0	0.934	0.852	78.6274	1.36445	not
ENSECAG00000026827	-0.65343	3.55198	20.0278	4.20387e-05	0.00119618	cluster0_vs_others	BH	glm	control	0	0.296	0.304	11.7288	0.635767	not
ETV1	0.706649	4.01148	22.0421	4.21074e-05	0.00119654	cluster0_vs_others	BH	glm	control	0	0.552	0.368	16.1278	1.63201	not
TNRC6C	0.459676	5.0263	20.1516	4.31494e-05	0.00122453	cluster0_vs_others	BH	glm	control	0	0.806	0.679	32.5886	1.37523	not
SERTAD2	0.403995	5.2688	20.1421	4.32101e-05	0.00122463	cluster0_vs_others	BH	glm	control	0	0.843	0.744	38.5537	1.32317	not
AMBRA1	0.582366	3.45547	20.0017	4.33669e-05	0.00122745	cluster0_vs_others	BH	glm	control	0	0.47	0.352	10.9698	1.4973	not
OSGEP	-0.466101	4.55321	20.0915	4.34464e-05	0.00122808	cluster0_vs_others	BH	glm	control	0	0.603	0.626	23.4776	0.723918	not
DMD	1.39194	5.0977	26.6441	4.41717e-05	0.00124693	cluster0_vs_others	BH	glm	control	0	0.535	0.368	34.2422	2.62431	up
SULF1	1.21913	5.6558	26.7136	4.49348e-05	0.00126681	cluster0_vs_others	BH	glm	control	0	0.829	0.654	50.4156	2.32807	up
DPF2	0.643382	14.3275	26.4942	4.523e-05	0.00127345	cluster0_vs_others	BH	glm	control	0	1	1	20559.5	1.56199	not
SEL1L	0.357853	5.24188	19.9921	4.57335e-05	0.00128594	cluster0_vs_others	BH	glm	control	0	0.874	0.771	37.841	1.28152	not
PALM	-0.684736	4.10089	20.6211	4.63521e-05	0.00130163	cluster0_vs_others	BH	glm	control	0	0.417	0.522	17.159	0.62212	not
H2AZ1	-0.57541	8.86116	23.8254	4.66403e-05	0.00130801	cluster0_vs_others	BH	glm	control	0	1	0.999	465.023	0.671096	not
ILF2	-0.39568	6.07283	19.885	4.75961e-05	0.00133306	cluster0_vs_others	BH	glm	control	0	0.914	0.93	67.3137	0.760131	not
ZFYVE19	-0.589354	3.34199	19.7164	4.78146e-05	0.00133626	cluster0_vs_others	BH	glm	control	0	0.319	0.376	10.14	0.66464	not
ARIH1	0.384977	5.78374	19.872	4.78348e-05	0.00133626	cluster0_vs_others	BH	glm	control	0	0.934	0.854	55.0909	1.30584	not
ST7L	0.412165	5.18972	19.8387	4.83327e-05	0.00134841	cluster0_vs_others	BH	glm	control	0	0.831	0.72	36.4975	1.33068	not
CSE1L	-0.452585	4.69429	19.8192	4.84049e-05	0.00134867	cluster0_vs_others	BH	glm	control	0	0.603	0.637	25.8894	0.730732	not
NTN4	0.667478	3.56399	19.9074	4.93749e-05	0.0013739	cluster0_vs_others	BH	glm	control	0	0.363	0.265	11.8268	1.58829	not
MAP2K4	0.379655	5.35561	19.7674	4.97532e-05	0.00138264	cluster0_vs_others	BH	glm	control	0	0.85	0.767	40.9449	1.30103	not
EXT1	0.477254	7.71676	22.1784	5.01005e-05	0.00138987	cluster0_vs_others	BH	glm	control	0	0.994	0.978	210.367	1.39209	not
KCNF1	-0.662556	3.17932	19.5856	5.01879e-05	0.00138987	cluster0_vs_others	BH	glm	control	0	0.265	0.321	9.05881	0.631758	not
RPA2	-0.481579	4.93514	19.7258	5.02081e-05	0.00138987	cluster0_vs_others	BH	glm	control	0	0.664	0.661	30.5933	0.716193	not
NSUN5	-0.429318	4.40989	19.6991	5.06164e-05	0.00139936	cluster0_vs_others	BH	glm	control	0	0.593	0.617	21.2574	0.742613	not
ASAP1	0.356214	7.27126	19.7007	5.09225e-05	0.00140601	cluster0_vs_others	BH	glm	control	0	0.997	0.979	154.478	1.28006	not
KDM3A	0.461887	4.50109	19.6897	5.10972e-05	0.0014085	cluster0_vs_others	BH	glm	control	0	0.686	0.568	22.6446	1.37734	not
NR2F2	-0.446268	7.46435	20.5925	5.12088e-05	0.0014085	cluster0_vs_others	BH	glm	control	0	0.984	0.995	176.601	0.733939	not
ENSECAG00000058844	0.663542	2.627	19.3498	5.12097e-05	0.0014085	cluster0_vs_others	BH	glm	control	0	0.272	0.21	6.1774	1.58397	not
ADAMTSL1	0.570294	6.44477	23.0575	5.13262e-05	0.00140989	cluster0_vs_others	BH	glm	control	0	0.902	0.838	87.1101	1.48483	not
ARSH	0.696273	2.41798	19.3456	5.17797e-05	0.00141762	cluster0_vs_others	BH	glm	control	0	0.218	0.18	5.34422	1.62031	not
SERPINE1	0.891953	9.35279	26.0562	5.17832e-05	0.00141762	cluster0_vs_others	BH	glm	control	0	0.999	0.971	653.837	1.85569	not
LMNTD1	0.533394	4.13479	19.6407	5.18059e-05	0.00141762	cluster0_vs_others	BH	glm	control	0	0.568	0.396	17.567	1.44733	not
ENSECAG00000030502	0.996437	7.81475	26.05	5.1933e-05	0.00141769	cluster0_vs_others	BH	glm	control	0	0.971	0.936	225.152	1.99507	not
TENT5B	-0.971671	2.33844	19.4057	5.19409e-05	0.00141769	cluster0_vs_others	BH	glm	control	0	0.122	0.195	5.05754	0.509915	not
ECE1	0.427273	5.56673	19.6389	5.21582e-05	0.00142155	cluster0_vs_others	BH	glm	control	0	0.834	0.775	47.3971	1.34469	not
PAPSS2	0.787009	4.99846	24.555	5.22661e-05	0.00142155	cluster0_vs_others	BH	glm	control	0	0.752	0.619	31.9658	1.72549	not
FAM20A	0.808233	2.99211	20.1346	5.22815e-05	0.00142155	cluster0_vs_others	BH	glm	control	0	0.285	0.219	7.95636	1.75107	not
AKT3	0.596596	6.89626	23.7196	5.25739e-05	0.00142769	cluster0_vs_others	BH	glm	control	0	0.987	0.924	119.119	1.51214	not
RYR3	1.92845	-0.094658	18.9405	5.26641e-05	0.00142833	cluster0_vs_others	BH	glm	control	0	0.039	0.016	0.936494	3.80645	up
TRIM35	0.575153	4.53101	20.7056	5.28715e-05	0.00143214	cluster0_vs_others	BH	glm	control	0	0.734	0.591	23.1191	1.48984	not
SPG21	-0.474526	4.87277	19.57	5.31698e-05	0.0014384	cluster0_vs_others	BH	glm	control	0	0.664	0.722	29.2988	0.719703	not
VEGFA	0.709759	4.61327	22.9217	5.34364e-05	0.00144379	cluster0_vs_others	BH	glm	control	0	0.687	0.557	24.4756	1.63553	not
GPC1	-0.549812	4.64405	19.6124	5.3611e-05	0.00144566	cluster0_vs_others	BH	glm	control	0	0.595	0.64	25.0033	0.683109	not
DNMT3L	1.38407	1.13299	19.5306	5.36403e-05	0.00144566	cluster0_vs_others	BH	glm	control	0	0.138	0.05	2.19312	2.61004	up
RPRD2	0.430804	4.83641	19.5364	5.40934e-05	0.00145604	cluster0_vs_others	BH	glm	control	0	0.744	0.643	28.5697	1.34798	not
NINL	0.746511	3.49043	20.7185	5.44817e-05	0.00146452	cluster0_vs_others	BH	glm	control	0	0.429	0.329	11.2389	1.67773	not
MYO6	0.52036	4.67195	19.8065	5.45452e-05	0.00146452	cluster0_vs_others	BH	glm	control	0	0.67	0.624	25.4916	1.43431	not
ADAM12	0.787236	6.47542	25.4229	5.48128e-05	0.00146986	cluster0_vs_others	BH	glm	control	0	0.869	0.803	88.9804	1.72576	not
AGO3	0.455941	4.96381	19.4878	5.52291e-05	0.00147917	cluster0_vs_others	BH	glm	control	0	0.755	0.665	31.2072	1.37168	not
ENSECAG00000052975	0.657551	3.03065	19.2488	5.53408e-05	0.00148032	cluster0_vs_others	BH	glm	control	0	0.368	0.281	8.17177	1.5774	not
DGKH	0.655146	4.39208	21.3984	5.57661e-05	0.00148983	cluster0_vs_others	BH	glm	control	0	0.575	0.488	20.9966	1.57477	not
EPHA6	1.10526	2.02264	19.303	5.58788e-05	0.00149098	cluster0_vs_others	BH	glm	control	0	0.062	0.076	4.06327	2.15137	up
ENSECAG00000051850	1.00108	2.10471	18.8947	5.64722e-05	0.00150494	cluster0_vs_others	BH	glm	control	0	0.215	0.157	4.30113	2.0015	up
KIAA1671	0.644463	3.4333	19.3386	5.66961e-05	0.00150903	cluster0_vs_others	BH	glm	control	0	0.422	0.321	10.8026	1.56316	not
MIB1	0.513802	5.10517	20.1519	5.73517e-05	0.00152459	cluster0_vs_others	BH	glm	control	0	0.777	0.674	34.4199	1.42781	not
SRGAP1	0.396432	8.53372	20.4091	5.75935e-05	0.00152912	cluster0_vs_others	BH	glm	control	0	0.999	0.995	370.599	1.31625	not
AXDND1	1.40061	2.58603	22.8092	5.76942e-05	0.0015299	cluster0_vs_others	BH	glm	control	0	0.165	0.112	6.00445	2.64014	up
RRAS2	0.399957	6.56666	19.4777	5.77735e-05	0.00153011	cluster0_vs_others	BH	glm	control	0	0.947	0.92	94.7901	1.31947	not
SNRPN	-0.360705	7.97497	19.3525	5.80102e-05	0.00153276	cluster0_vs_others	BH	glm	control	0	0.997	0.999	251.597	0.778784	not
PIP5K1A	0.480841	4.65595	19.3344	5.80791e-05	0.00153276	cluster0_vs_others	BH	glm	control	0	0.754	0.619	25.2104	1.39556	not
RUVBL2	-0.476416	4.74701	19.3183	5.80885e-05	0.00153276	cluster0_vs_others	BH	glm	control	0	0.634	0.687	26.853	0.718761	not
WBP1L	0.434816	4.69344	19.3318	5.83807e-05	0.00153671	cluster0_vs_others	BH	glm	control	0	0.775	0.653	25.8742	1.35174	not
GEM	0.626957	6.90912	23.9648	5.83814e-05	0.00153671	cluster0_vs_others	BH	glm	control	0	0.943	0.889	120.185	1.5443	not
RALGAPA2	0.594013	3.50843	19.1951	5.86838e-05	0.00154277	cluster0_vs_others	BH	glm	control	0	0.458	0.337	11.38	1.50944	not
RNF149	0.38657	6.42298	19.2531	6.02869e-05	0.00158297	cluster0_vs_others	BH	glm	control	0	0.961	0.929	85.8042	1.30728	not
SPRED2	0.589442	4.00431	19.5494	6.05164e-05	0.00158705	cluster0_vs_others	BH	glm	control	0	0.545	0.437	16.0479	1.50467	not
KLHL18	0.458642	4.78857	19.2326	6.06322e-05	0.00158815	cluster0_vs_others	BH	glm	control	0	0.713	0.636	27.6378	1.37425	not
FAM168B	0.559454	3.51428	19.0508	6.18819e-05	0.0016189	cluster0_vs_others	BH	glm	control	0	0.466	0.367	11.4263	1.47371	not
ENSECAG00000049468	1.24664	0.849435	18.6523	6.25103e-05	0.00163335	cluster0_vs_others	BH	glm	control	0	0.096	0.055	1.80179	2.37289	up
ENSECAG00000048178	0.712015	3.06333	19.0402	6.27562e-05	0.00163778	cluster0_vs_others	BH	glm	control	0	0.351	0.258	8.359	1.63809	not
EPHX1	-1.00873	3.38611	20.1453	6.28421e-05	0.00163802	cluster0_vs_others	BH	glm	control	0	0.162	0.294	10.4549	0.496984	down
MTARC2	-0.511219	4.23521	19.0914	6.30378e-05	0.00164113	cluster0_vs_others	BH	glm	control	0	0.504	0.553	18.8333	0.701629	not
NUCKS1	-0.295674	8.13937	19.1256	6.3182e-05	0.00164288	cluster0_vs_others	BH	glm	control	0	1	0.998	281.965	0.814692	not
APEX1	-0.371725	6.37247	19.0947	6.39863e-05	0.00166178	cluster0_vs_others	BH	glm	control	0	0.943	0.971	82.8523	0.772858	not
C4BPA	-1.02613	2.70476	20.4103	6.42453e-05	0.00166649	cluster0_vs_others	BH	glm	control	0	0.155	0.203	6.51948	0.491024	down
WIPI1	0.39866	6.034	19.0704	6.45776e-05	0.00167308	cluster0_vs_others	BH	glm	control	0	0.925	0.89	65.526	1.31828	not
MSH2	-1.07106	1.71931	18.6131	6.47407e-05	0.00167528	cluster0_vs_others	BH	glm	control	0	0.067	0.11	3.29278	0.475969	down
HEG1	0.461011	5.26794	19.1842	6.51343e-05	0.00168161	cluster0_vs_others	BH	glm	control	0	0.738	0.642	38.5307	1.37651	not
ENSECAG00000048392	1.40533	1.30986	18.7554	6.51422e-05	0.00168161	cluster0_vs_others	BH	glm	control	0	0.136	0.08	2.47918	2.64878	up
SPA17	-0.762887	2.52867	18.7382	6.56954e-05	0.00169385	cluster0_vs_others	BH	glm	control	0	0.174	0.218	5.77038	0.589316	not
ZCWPW2	0.46123	4.84552	18.9809	6.63977e-05	0.0017099	cluster0_vs_others	BH	glm	control	0	0.687	0.624	28.7506	1.37672	not
LMOD1	0.746782	5.79473	24.0815	6.6897e-05	0.00172069	cluster0_vs_others	BH	glm	control	0	0.909	0.78	55.5119	1.67805	not
VRK1	-0.744692	3.15291	18.7637	6.71802e-05	0.0017259	cluster0_vs_others	BH	glm	control	0	0.209	0.248	8.89449	0.596795	not
AFF1	0.509551	5.30662	20.1083	6.73082e-05	0.00172643	cluster0_vs_others	BH	glm	control	0	0.839	0.683	39.5777	1.42361	not
ZFAND6	0.349455	6.39982	18.9574	6.73617e-05	0.00172643	cluster0_vs_others	BH	glm	control	0	0.979	0.952	84.4379	1.27408	not
ENSECAG00000048944	0.73665	2.5455	18.5356	6.809e-05	0.00174301	cluster0_vs_others	BH	glm	control	0	0.271	0.199	5.83809	1.6663	not
NHSL2	0.478076	4.69675	18.9128	6.84609e-05	0.00175041	cluster0_vs_others	BH	glm	control	0	0.643	0.622	25.9337	1.39289	not
IRF9	-0.552922	4.74134	19.0742	6.85523e-05	0.00175066	cluster0_vs_others	BH	glm	control	0	0.605	0.656	26.7476	0.681638	not
ENSECAG00000024512	0.372946	6.23667	18.8989	6.8882e-05	0.00175698	cluster0_vs_others	BH	glm	control	0	0.936	0.878	75.4091	1.29499	not
NSMCE4A	-0.453799	4.62123	18.8685	6.90277e-05	0.00175861	cluster0_vs_others	BH	glm	control	0	0.59	0.632	24.611	0.730118	not
POLR2I	-0.311623	7.25769	18.8876	6.91365e-05	0.00175928	cluster0_vs_others	BH	glm	control	0	0.993	0.996	153.032	0.805735	not
FAM149A	0.503591	4.01096	18.8228	6.96249e-05	0.00176961	cluster0_vs_others	BH	glm	control	0	0.573	0.468	16.122	1.41774	not
MCM6	-0.495809	4.82034	18.8001	7.0478e-05	0.00178917	cluster0_vs_others	BH	glm	control	0	0.546	0.577	28.2532	0.709164	not
PIRT	1.67476	0.172178	18.393	7.12024e-05	0.00180542	cluster0_vs_others	BH	glm	control	0	0.089	0.021	1.12676	3.19266	up
KYAT1	-0.564157	4.00979	18.6783	7.12972e-05	0.00180569	cluster0_vs_others	BH	glm	control	0	0.391	0.417	16.109	0.67635	not
BIRC5	-1.43985	3.7536	19.5043	7.16759e-05	0.00181314	cluster0_vs_others	BH	glm	control	0	0.049	0.099	13.488	0.368606	down
COP1	0.555159	6.08706	21.5483	7.23474e-05	0.00182602	cluster0_vs_others	BH	glm	control	0	0.96	0.884	67.9811	1.46933	not
MYO10	0.513748	4.60513	18.9819	7.23554e-05	0.00182602	cluster0_vs_others	BH	glm	control	0	0.663	0.545	24.3379	1.42775	not
TSHZ2	0.64354	7.09778	23.4003	7.34448e-05	0.00185133	cluster0_vs_others	BH	glm	control	0	0.96	0.938	136.976	1.56216	not
LYPLA1	0.376157	5.55517	18.7215	7.37341e-05	0.00185644	cluster0_vs_others	BH	glm	control	0	0.887	0.808	47.019	1.29788	not
CD28	1.5083	0.615806	18.1235	7.4248e-05	0.00186718	cluster0_vs_others	BH	glm	control	0	0.07	0.034	1.53241	2.84475	up
FER	0.422035	5.71246	18.7332	7.51284e-05	0.00188711	cluster0_vs_others	BH	glm	control	0	0.885	0.825	52.4351	1.33982	not
NUP188	-0.426058	5.97625	18.6566	7.55607e-05	0.00189574	cluster0_vs_others	BH	glm	control	0	0.821	0.882	62.9551	0.744293	not
TSC22D2	0.440033	4.64051	18.6068	7.66394e-05	0.00192036	cluster0_vs_others	BH	glm	control	0	0.737	0.624	24.9421	1.35663	not
ECT2	-0.688792	4.05614	18.4339	7.68003e-05	0.00192036	cluster0_vs_others	BH	glm	control	0	0.275	0.291	16.6349	0.620373	not
FNDC3A	0.418989	6.05882	18.8758	7.6811e-05	0.00192036	cluster0_vs_others	BH	glm	control	0	0.925	0.873	66.6634	1.33699	not
OLFML3	-0.449437	7.98133	19.9698	7.71534e-05	0.00192668	cluster0_vs_others	BH	glm	control	0	0.995	0.999	252.708	0.732329	not
ROBO1	0.699869	3.5593	19.0053	7.74853e-05	0.00193271	cluster0_vs_others	BH	glm	control	0	0.311	0.231	11.7885	1.62436	not
ENSECAG00000056034	0.685394	7.59718	23.7717	7.86082e-05	0.00195743	cluster0_vs_others	BH	glm	control	0	0.992	0.958	193.633	1.60814	not
ATAD5	-0.525624	3.92245	18.4411	7.86856e-05	0.00195743	cluster0_vs_others	BH	glm	control	0	0.445	0.45	15.1626	0.694658	not
SMC4	-0.426498	5.76579	18.5412	7.87505e-05	0.00195743	cluster0_vs_others	BH	glm	control	0	0.754	0.73	54.4095	0.744066	not
PDGFD	1.0319	2.82943	20.877	7.90375e-05	0.00196229	cluster0_vs_others	BH	glm	control	0	0.24	0.15	7.10791	2.04472	up
MT-ND6	0.586327	3.49931	18.432	7.95951e-05	0.00197375	cluster0_vs_others	BH	glm	control	0	0.438	0.371	11.3083	1.50142	not
BRWD1	0.408609	5.58491	18.5175	7.96832e-05	0.00197375	cluster0_vs_others	BH	glm	control	0	0.901	0.839	47.9983	1.32741	not
SLC46A2	0.677407	4.1391	20.4253	8.0846e-05	0.00199847	cluster0_vs_others	BH	glm	control	0	0.585	0.453	17.6195	1.59926	not
NDUFAB1	-0.314733	7.48412	18.4747	8.08679e-05	0.00199847	cluster0_vs_others	BH	glm	control	0	0.998	0.998	179.038	0.804	not
THAP11	-0.462035	4.47012	18.4399	8.12168e-05	0.00200478	cluster0_vs_others	BH	glm	control	0	0.595	0.652	22.1636	0.725962	not
CLIC2	-0.679093	3.54637	18.3246	8.14412e-05	0.00200801	cluster0_vs_others	BH	glm	control	0	0.304	0.361	11.6832	0.624558	not
DSEL	0.43916	5.19782	18.4552	8.15557e-05	0.00200852	cluster0_vs_others	BH	glm	control	0	0.833	0.741	36.7029	1.35581	not
KLHL24	0.380487	5.48868	18.4521	8.17142e-05	0.00201011	cluster0_vs_others	BH	glm	control	0	0.843	0.75	44.901	1.30178	not
SNRPA	-0.65316	4.90618	20.3352	8.18932e-05	0.00201221	cluster0_vs_others	BH	glm	control	0	0.638	0.671	29.9852	0.635886	not
TMEM14A	-0.361984	6.47658	18.417	8.27161e-05	0.0020301	cluster0_vs_others	BH	glm	control	0	0.935	0.961	89.0522	0.778094	not
TIGD5	-0.445512	5.27071	18.4102	8.29575e-05	0.00203369	cluster0_vs_others	BH	glm	control	0	0.763	0.824	38.6049	0.734324	not
RTL1	1.21238	1.28243	17.7625	8.35233e-05	0.00204522	cluster0_vs_others	BH	glm	control	0	0.119	0.088	2.43248	2.31719	up
ITGAV	0.400819	6.81546	18.8233	8.37465e-05	0.00204835	cluster0_vs_others	BH	glm	control	0	0.987	0.959	112.631	1.32026	not
ERBIN	0.445872	6.30961	19.4299	8.39682e-05	0.0020494	cluster0_vs_others	BH	glm	control	0	0.961	0.911	79.32	1.36214	not
AFDN	0.578911	3.5006	18.2661	8.3981e-05	0.0020494	cluster0_vs_others	BH	glm	control	0	0.456	0.355	11.3184	1.49372	not
COL5A1	0.481909	7.9241	20.9918	8.42285e-05	0.0020531	cluster0_vs_others	BH	glm	control	0	1	0.996	242.88	1.39659	not
LIMD2	0.784365	3.15463	19.3347	8.45996e-05	0.00205981	cluster0_vs_others	BH	glm	control	0	0.353	0.233	8.90508	1.72233	not
CCPG1	0.601836	3.28639	18.1937	8.51816e-05	0.00207162	cluster0_vs_others	BH	glm	control	0	0.45	0.336	9.75665	1.51765	not
AFF3	0.439368	6.43249	19.3126	8.52919e-05	0.00207195	cluster0_vs_others	BH	glm	control	0	0.905	0.84	86.3722	1.35601	not
MRPS18A	-0.485031	5.37316	18.494	8.56768e-05	0.00207895	cluster0_vs_others	BH	glm	control	0	0.789	0.83	41.4461	0.714482	not
ULK2	0.391117	5.18028	18.323	8.57859e-05	0.00207924	cluster0_vs_others	BH	glm	control	0	0.803	0.723	36.2593	1.31141	not
MTMR2	0.475438	4.55774	18.2726	8.71441e-05	0.00210977	cluster0_vs_others	BH	glm	control	0	0.704	0.594	23.5513	1.39034	not
LRBA	0.536911	4.02342	18.1785	8.79341e-05	0.0021265	cluster0_vs_others	BH	glm	control	0	0.48	0.384	16.2619	1.45086	not
MFSD4A	0.610242	3.41706	18.1318	8.88461e-05	0.00214613	cluster0_vs_others	BH	glm	control	0	0.477	0.372	10.6816	1.52652	not
AFAP1	0.340745	6.95858	18.2155	8.92992e-05	0.00215464	cluster0_vs_others	BH	glm	control	0	0.99	0.974	124.377	1.26641	not
AAK1	0.409723	4.67142	18.1886	9.00535e-05	0.0021704	cluster0_vs_others	BH	glm	control	0	0.746	0.644	25.4821	1.32843	not
CDCP1	0.55403	3.61754	18.1388	9.06712e-05	0.00218283	cluster0_vs_others	BH	glm	control	0	0.464	0.399	12.274	1.46818	not
UCP2	-0.698668	3.40957	18.0811	9.09034e-05	0.00218597	cluster0_vs_others	BH	glm	control	0	0.296	0.317	10.6263	0.616141	not
EFCAB13	1.78493	1.41197	20.0742	9.14126e-05	0.00219575	cluster0_vs_others	BH	glm	control	0	0.098	0.045	2.661	3.44602	up
TPM4	0.479582	9.54137	21.359	9.1959e-05	0.0022064	cluster0_vs_others	BH	glm	control	0	1	1	745.143	1.39434	not
ENSECAG00000050217	0.78129	2.9799	18.693	9.23177e-05	0.00221253	cluster0_vs_others	BH	glm	control	0	0.321	0.207	7.88929	1.71867	not
HMGB1	-0.339884	8.98465	18.1109	9.29274e-05	0.00222465	cluster0_vs_others	BH	glm	control	0	1	1	506.582	0.790105	not
ENOX2	0.526946	4.42818	18.4933	9.33597e-05	0.0022325	cluster0_vs_others	BH	glm	control	0	0.605	0.517	21.5285	1.44088	not
HMBOX1	0.529163	5.71701	20.077	9.38104e-05	0.00224078	cluster0_vs_others	BH	glm	control	0	0.894	0.788	52.6008	1.44309	not
WDR26	0.46243	4.1147	18.0625	9.39721e-05	0.00224215	cluster0_vs_others	BH	glm	control	0	0.63	0.506	17.324	1.37786	not
ZFAT	0.506792	4.31252	18.061	9.41286e-05	0.00224338	cluster0_vs_others	BH	glm	control	0	0.621	0.511	19.8701	1.42089	not
TYMS	-0.919358	4.33587	20.972	9.47647e-05	0.00225603	cluster0_vs_others	BH	glm	control	0	0.285	0.326	20.1942	0.528744	not
SH3RF1	0.641602	5.32369	21.2539	9.52542e-05	0.00226517	cluster0_vs_others	BH	glm	control	0	0.779	0.684	40.0487	1.56006	not
GPS1	-0.394566	5.199	18.0089	9.65967e-05	0.00229455	cluster0_vs_others	BH	glm	control	0	0.766	0.779	36.7329	0.760718	not
ENSECAG00000021292	1.97892	4.37375	22.4534	9.68735e-05	0.00229857	cluster0_vs_others	BH	glm	control	0	0.288	0.106	20.7314	3.94197	up
MKLN1	0.351581	6.67235	17.9988	9.70482e-05	0.00230017	cluster0_vs_others	BH	glm	control	0	0.968	0.94	101.995	1.27596	not
BCAT1	0.458559	5.47856	18.4761	9.89801e-05	0.00234337	cluster0_vs_others	BH	glm	control	0	0.855	0.734	44.5872	1.37417	not
ENSECAG00000059239	-0.307258	7.551	17.9403	9.92313e-05	0.00234672	cluster0_vs_others	BH	glm	control	0	0.999	0.999	187.533	0.808177	not
REC114	0.904371	1.9686	17.3957	9.95311e-05	0.00235122	cluster0_vs_others	BH	glm	control	0	0.184	0.151	3.91389	1.87173	not
KIF22	-0.659596	3.88983	18.2567	0.000101801	0.0024022	cluster0_vs_others	BH	glm	control	0	0.374	0.39	14.8237	0.633056	not
ERCC6L2	0.473684	4.48977	17.8495	0.000102414	0.00241399	cluster0_vs_others	BH	glm	control	0	0.642	0.595	22.4676	1.38865	not
MICALL2	-0.717403	3.32502	17.7605	0.000102925	0.00242338	cluster0_vs_others	BH	glm	control	0	0.278	0.349	10.0215	0.608191	not
STAU2	0.371311	5.94167	17.8285	0.000103703	0.00243845	cluster0_vs_others	BH	glm	control	0	0.938	0.875	61.464	1.29353	not
SPOP	0.353919	5.69969	17.8265	0.000103793	0.00243845	cluster0_vs_others	BH	glm	control	0	0.925	0.87	51.9729	1.27803	not
NR4A3	0.720139	4.06592	19.8753	0.000105634	0.002479	cluster0_vs_others	BH	glm	control	0	0.421	0.342	16.7481	1.64734	not
OSGIN1	-0.812955	2.80936	17.5759	0.000106	0.00248262	cluster0_vs_others	BH	glm	control	0	0.169	0.237	7.00973	0.569215	not
ENSECAG00000020551	-0.427178	5.90338	17.7666	0.000106021	0.00248262	cluster0_vs_others	BH	glm	control	0	0.834	0.878	59.854	0.743715	not
ACSBG1	0.939057	1.56982	17.2691	0.000106475	0.00249054	cluster0_vs_others	BH	glm	control	0	0.145	0.108	2.96867	1.91727	not
NAPEPLD	0.773415	2.68688	17.8078	0.00010699	0.00249512	cluster0_vs_others	BH	glm	control	0	0.319	0.215	6.43917	1.70931	not
TRPV2	-0.368442	6.2934	17.7456	0.000107035	0.00249512	cluster0_vs_others	BH	glm	control	0	0.927	0.937	78.4336	0.774619	not
CPD	0.495044	3.92341	17.7093	0.000107047	0.00249512	cluster0_vs_others	BH	glm	control	0	0.598	0.45	15.1728	1.40936	not
ZFAND3	0.393592	7.30843	18.4473	0.000107137	0.00249512	cluster0_vs_others	BH	glm	control	0	0.999	0.984	158.51	1.31366	not
LRRC4	0.502433	4.2623	17.7227	0.000108004	0.00250994	cluster0_vs_others	BH	glm	control	0	0.611	0.512	19.1902	1.4166	not
ENDOG	-0.46617	4.21899	17.6663	0.000108007	0.00250994	cluster0_vs_others	BH	glm	control	0	0.49	0.539	18.6227	0.723884	not
ENSECAG00000021220	-0.48392	4.26894	17.6612	0.000108472	0.00251703	cluster0_vs_others	BH	glm	control	0	0.505	0.502	19.2787	0.715032	not
KCNH1	1.20583	1.12261	17.3888	0.000108659	0.00251703	cluster0_vs_others	BH	glm	control	0	0.112	0.07	2.17741	2.3067	up
ENSECAG00000060288	1.62042	0.732052	17.68	0.000108665	0.00251703	cluster0_vs_others	BH	glm	control	0	0.11	0.035	1.661	3.07465	up
ITM2B	-0.316376	8.99745	17.698	0.000108937	0.0025206	cluster0_vs_others	BH	glm	control	0	1	1	511.095	0.803085	not
ENSECAG00000042806	1.45508	0.889034	17.4131	0.000110338	0.00254756	cluster0_vs_others	BH	glm	control	0	0.099	0.065	1.85194	2.74172	up
C5H1orf56	1.10514	0.85942	17.1228	0.00011034	0.00254756	cluster0_vs_others	BH	glm	control	0	0.095	0.064	1.81431	2.15119	up
SOCS3	-0.577996	4.21929	17.7971	0.000110596	0.0025504	cluster0_vs_others	BH	glm	control	0	0.43	0.497	18.6265	0.669894	not
RNLS	0.622117	4.27448	19.0326	0.000110701	0.0025504	cluster0_vs_others	BH	glm	control	0	0.574	0.427	19.3529	1.53913	not
EIF2S3B	-0.322026	7.54495	17.6528	0.000110861	0.00255136	cluster0_vs_others	BH	glm	control	0	0.999	0.998	186.749	0.799946	not
B9D2	-0.481402	4.87156	17.6271	0.000111825	0.00257077	cluster0_vs_others	BH	glm	control	0	0.643	0.726	29.2742	0.716281	not
SIK3	0.538279	6.88922	20.582	0.000111991	0.00257182	cluster0_vs_others	BH	glm	control	0	0.971	0.921	118.539	1.45224	not
NPM1	-0.277405	9.56065	17.6098	0.000112711	0.00258561	cluster0_vs_others	BH	glm	control	0	1	1	755.165	0.825074	not
MAZ	-0.460122	4.87557	17.591	0.000112938	0.00258802	cluster0_vs_others	BH	glm	control	0	0.682	0.713	29.3558	0.726925	not
UNC13B	0.574062	3.44763	17.5166	0.000113323	0.00259408	cluster0_vs_others	BH	glm	control	0	0.466	0.354	10.9104	1.48871	not
DDX39A	-0.495729	5.14622	17.8143	0.000113706	0.00260008	cluster0_vs_others	BH	glm	control	0	0.743	0.741	35.4134	0.709203	not
PRICKLE2	0.659118	5.77175	21.3513	0.000114228	0.00260919	cluster0_vs_others	BH	glm	control	0	0.835	0.725	54.6349	1.57912	not
ENSECAG00000052905	0.955429	1.674	17.1324	0.000114348	0.00260919	cluster0_vs_others	BH	glm	control	0	0.155	0.09	3.19099	1.93916	not
MCM3	-0.845243	3.07589	17.2602	0.000114984	0.0026209	cluster0_vs_others	BH	glm	control	0	0.121	0.14	8.43211	0.556617	not
PCNX1	0.516882	4.32002	17.6326	0.000115461	0.00262898	cluster0_vs_others	BH	glm	control	0	0.648	0.535	19.9735	1.43086	not
ENSECAG00000006075	1.07236	0.996622	16.9034	0.000115759	0.00263297	cluster0_vs_others	BH	glm	control	0	0.104	0.076	1.99532	2.10287	up
STRA6	-1.06835	6.3736	22.6167	0.000116048	0.00263673	cluster0_vs_others	BH	glm	control	0	0.631	0.815	82.9172	0.476865	down
DENND2A	0.420474	5.34187	17.5316	0.000116358	0.00264098	cluster0_vs_others	BH	glm	control	0	0.878	0.779	40.5569	1.33837	not
IVNS1ABP	0.367607	5.09359	17.5189	0.000116804	0.00264829	cluster0_vs_others	BH	glm	control	0	0.784	0.703	34.1447	1.29021	not
TRAF7	-0.456573	5.40634	17.5141	0.000117089	0.00265195	cluster0_vs_others	BH	glm	control	0	0.774	0.827	42.4101	0.728715	not
NDEL1	0.366283	6.32199	17.4902	0.000118105	0.00267176	cluster0_vs_others	BH	glm	control	0	0.962	0.913	80.0033	1.28903	not
GPSM2	0.38254	5.35754	17.491	0.000118213	0.00267176	cluster0_vs_others	BH	glm	control	0	0.839	0.76	40.9996	1.30364	not
WDR54	-0.595468	3.57128	17.3965	0.000118425	0.00267373	cluster0_vs_others	BH	glm	control	0	0.294	0.406	11.8867	0.66183	not
ATP5MC2	-0.34372	8.98413	17.4555	0.000119657	0.0026987	cluster0_vs_others	BH	glm	control	0	1	1	506.4	0.788007	not
LRCH1	0.752682	6.76291	22.3138	0.000120343	0.00271133	cluster0_vs_others	BH	glm	control	0	0.974	0.917	108.602	1.68492	not
CHD7	0.96791	1.75362	17.0982	0.000120842	0.0027197	cluster0_vs_others	BH	glm	control	0	0.2	0.089	3.37205	1.956	not
SENP6	0.376399	5.75733	17.4244	0.000121264	0.00272634	cluster0_vs_others	BH	glm	control	0	0.935	0.864	54.0915	1.2981	not
CDC42EP2	-0.698479	3.51079	17.358	0.000121507	0.00272895	cluster0_vs_others	BH	glm	control	0	0.233	0.343	11.3987	0.616221	not
RFC2	-0.430369	4.64579	17.3932	0.000121737	0.00272977	cluster0_vs_others	BH	glm	control	0	0.568	0.573	25.0335	0.742072	not
EHD4	0.483972	3.80347	17.3734	0.000121799	0.00272977	cluster0_vs_others	BH	glm	control	0	0.521	0.394	13.9624	1.39859	not
FANCD2	-0.307585	7.64418	17.4065	0.000121964	0.00273062	cluster0_vs_others	BH	glm	control	0	1	0.999	200.045	0.807993	not
VEZT	0.414555	4.87015	17.3929	0.000122633	0.00274273	cluster0_vs_others	BH	glm	control	0	0.792	0.688	29.2456	1.33289	not
THADA	0.376225	5.49207	17.3545	0.000124631	0.00277916	cluster0_vs_others	BH	glm	control	0	0.846	0.764	45.0068	1.29794	not
TFAP2C	-0.726291	3.7994	18.0926	0.000124632	0.00277916	cluster0_vs_others	BH	glm	control	0	0.328	0.377	13.923	0.604456	not
RRBP1	0.325445	8.65426	17.3484	0.000124741	0.00277916	cluster0_vs_others	BH	glm	control	0	1	0.999	402.894	1.25305	not
MEX3C	0.375252	4.75222	17.3476	0.000124781	0.00277916	cluster0_vs_others	BH	glm	control	0	0.794	0.669	26.9501	1.29707	not
RFTN1	0.608306	5.97476	20.6394	0.000125214	0.00278592	cluster0_vs_others	BH	glm	control	0	0.943	0.821	62.8899	1.52447	not
TGFBR1	0.483926	4.20226	17.3069	0.000125958	0.00279955	cluster0_vs_others	BH	glm	control	0	0.674	0.488	18.4079	1.39854	not
PPP1R27	0.907416	2.5997	18.222	0.000126611	0.00281116	cluster0_vs_others	BH	glm	control	0	0.287	0.184	6.0616	1.87568	not
STK32A	1.63769	0.431698	16.9466	0.000127205	0.00282142	cluster0_vs_others	BH	glm	control	0	0.066	0.036	1.34882	3.11168	up
CRIM1	0.497875	7.36905	19.9296	0.000127465	0.00282428	cluster0_vs_others	BH	glm	control	0	0.968	0.95	165.313	1.41213	not
BAD	-0.314957	7.47366	17.2834	0.000127942	0.00283191	cluster0_vs_others	BH	glm	control	0	0.993	0.996	177.745	0.803875	not
KEAP1	-0.393334	4.966	17.262	0.00012878	0.00284715	cluster0_vs_others	BH	glm	control	0	0.713	0.743	31.2548	0.761368	not
ATP1B1	0.518456	5.89564	19.2922	0.000128897	0.00284715	cluster0_vs_others	BH	glm	control	0	0.909	0.791	59.534	1.43242	not
MCOLN1	-0.566857	3.59894	17.1411	0.000129298	0.00285308	cluster0_vs_others	BH	glm	control	0	0.366	0.382	12.1168	0.675086	not
XRCC3	-0.792232	2.04973	16.9573	0.000130461	0.00287579	cluster0_vs_others	BH	glm	control	0	0.119	0.166	4.1403	0.57745	not
ANKFY1	0.43846	4.46355	17.2287	0.000130642	0.00287681	cluster0_vs_others	BH	glm	control	0	0.671	0.569	22.063	1.35516	not
HS3ST3B1	0.568234	3.78465	17.2184	0.00013116	0.00288524	cluster0_vs_others	BH	glm	control	0	0.442	0.364	13.7814	1.48271	not
NHS	0.966916	5.0827	21.8372	0.000132787	0.00291543	cluster0_vs_others	BH	glm	control	0	0.589	0.432	33.8879	1.95466	not
TIAM2	0.719714	4.82458	20.5108	0.000132804	0.00291543	cluster0_vs_others	BH	glm	control	0	0.641	0.527	28.3362	1.64686	not
AAAS	-0.826473	2.24572	16.8948	0.000133679	0.00293164	cluster0_vs_others	BH	glm	control	0	0.122	0.189	4.74274	0.563906	not
CCDC136	0.694398	2.51223	16.943	0.00013397	0.00293501	cluster0_vs_others	BH	glm	control	0	0.279	0.186	5.70499	1.61821	not
ALYREF	-0.334176	7.60906	17.1419	0.000135193	0.00295586	cluster0_vs_others	BH	glm	control	0	0.999	0.999	195.234	0.793237	not
MARCHF3	0.568792	6.92142	20.5626	0.00013526	0.00295586	cluster0_vs_others	BH	glm	control	0	0.934	0.916	121.215	1.48328	not
CEMIP2	0.586892	5.41503	19.6329	0.000135336	0.00295586	cluster0_vs_others	BH	glm	control	0	0.821	0.7	42.6663	1.50201	not
PLD3	-0.415552	6.27811	17.1953	0.00013575	0.00295909	cluster0_vs_others	BH	glm	control	0	0.909	0.914	77.6068	0.749732	not
FAM171A1	0.436042	5.24802	17.1952	0.00013576	0.00295909	cluster0_vs_others	BH	glm	control	0	0.777	0.717	38.0024	1.35289	not
INSYN2A	1.09061	1.35937	16.6317	0.000136116	0.00296384	cluster0_vs_others	BH	glm	control	0	0.128	0.1	2.56574	2.12963	up
CCDC68	0.749885	2.45801	16.8477	0.000137476	0.00299024	cluster0_vs_others	BH	glm	control	0	0.289	0.167	5.49457	1.68166	not
RAB21	0.350807	5.58648	17.099	0.000137608	0.00299024	cluster0_vs_others	BH	glm	control	0	0.909	0.859	48.0506	1.27527	not
GLG1	0.38826	5.86612	17.0966	0.000137749	0.00299028	cluster0_vs_others	BH	glm	control	0	0.943	0.854	58.3281	1.30881	not
ANKRD54	-0.41026	5.13469	17.0826	0.000138017	0.00299307	cluster0_vs_others	BH	glm	control	0	0.728	0.793	35.1315	0.752488	not
FCHO2	0.470801	4.7541	17.2317	0.000138833	0.00300772	cluster0_vs_others	BH	glm	control	0	0.766	0.622	26.9852	1.38588	not
PQBP1	-0.384688	5.11968	17.065	0.000139279	0.00301433	cluster0_vs_others	BH	glm	control	0	0.735	0.781	34.7677	0.765945	not
CENPI	-1.22663	1.63139	16.5438	0.000139651	0.00301933	cluster0_vs_others	BH	glm	control	0	0.039	0.071	3.09812	0.427314	down
CARMIL1	0.397882	6.78765	17.6756	0.000139799	0.00301949	cluster0_vs_others	BH	glm	control	0	0.982	0.943	110.48	1.31757	not
MED25	-0.44652	4.66115	17.0345	0.000140105	0.00302039	cluster0_vs_others	BH	glm	control	0	0.619	0.676	25.3014	0.733811	not
POLR2H	-0.336893	6.36281	17.0516	0.000140122	0.00302039	cluster0_vs_others	BH	glm	control	0	0.958	0.973	82.2993	0.791744	not
MAPK1	0.376294	6.31382	17.0353	0.000141021	0.0030367	cluster0_vs_others	BH	glm	control	0	0.953	0.904	79.5518	1.298	not
ENSECAG00000060278	0.914383	1.54384	16.6516	0.00014161	0.00304631	cluster0_vs_others	BH	glm	control	0	0.162	0.105	2.91569	1.88476	not
ITGA9	0.564452	4.11527	17.4991	0.000141811	0.00304759	cluster0_vs_others	BH	glm	control	0	0.589	0.475	17.3308	1.47883	not
PSMB10	-0.670716	6.35005	20.4219	0.000142071	0.00305012	cluster0_vs_others	BH	glm	control	0	0.865	0.911	81.5744	0.628195	not
SIVA1	-0.3212	7.62068	17.0042	0.000142663	0.00305975	cluster0_vs_others	BH	glm	control	0	1	0.999	196.813	0.800404	not
UBE2T	-0.986945	2.28592	16.6036	0.000143795	0.00308095	cluster0_vs_others	BH	glm	control	0	0.086	0.112	4.87674	0.504545	not
ENSECAG00000053638	0.644106	2.63702	16.7514	0.00014405	0.00308334	cluster0_vs_others	BH	glm	control	0	0.267	0.212	6.22045	1.56277	not
HIPK2	0.401028	5.11005	16.9798	0.000144196	0.00308337	cluster0_vs_others	BH	glm	control	0	0.802	0.688	34.5365	1.32045	not
FLNA	0.443238	8.39216	19.0831	0.000144586	0.00308863	cluster0_vs_others	BH	glm	control	0	1	0.994	335.963	1.35965	not
HDX	0.839735	2.91926	17.765	0.000145192	0.0030985	cluster0_vs_others	BH	glm	control	0	0.25	0.172	7.56457	1.78972	not
DNAAF9	0.479988	4.50357	16.9724	0.000145926	0.00311105	cluster0_vs_others	BH	glm	control	0	0.643	0.538	22.6834	1.39473	not
KDM7A	0.437889	4.66576	16.9317	0.000146661	0.00312361	cluster0_vs_others	BH	glm	control	0	0.577	0.523	25.3825	1.35462	not
TWIST2	-0.399	6.352	16.916	0.000147768	0.00314408	cluster0_vs_others	BH	glm	control	0	0.936	0.949	81.6848	0.758384	not
CATSPERE	0.751537	2.43809	16.6472	0.00014799	0.00314568	cluster0_vs_others	BH	glm	control	0	0.285	0.149	5.41924	1.68359	not
NCF2	0.848771	1.87387	16.4743	0.000148736	0.0031584	cluster0_vs_others	BH	glm	control	0	0.169	0.134	3.66514	1.80097	not
SFRP2	0.965638	2.2548	17.7183	0.000149114	0.0031602	cluster0_vs_others	BH	glm	control	0	0.157	0.095	4.77269	1.95293	not
ASXL1	0.38976	4.85062	16.8915	0.000149116	0.0031602	cluster0_vs_others	BH	glm	control	0	0.755	0.661	28.8525	1.31018	not
RELCH	0.435078	4.13961	16.861	0.000149542	0.00316575	cluster0_vs_others	BH	glm	control	0	0.631	0.502	17.6257	1.35198	not
UGGT2	0.36976	6.11397	16.8835	0.000149674	0.00316575	cluster0_vs_others	BH	glm	control	0	0.941	0.865	69.2611	1.29214	not
SYPL1	-0.311725	7.40295	16.8712	0.000150299	0.00317585	cluster0_vs_others	BH	glm	control	0	0.998	0.998	169.242	0.805678	not
RNF145	0.406451	4.92255	16.8522	0.000150851	0.00318438	cluster0_vs_others	BH	glm	control	0	0.795	0.679	30.3275	1.32542	not
RPS6KA2	0.372648	6.94229	17.1092	0.000151445	0.00319377	cluster0_vs_others	BH	glm	control	0	0.984	0.959	122.981	1.29473	not
PSIP1	-0.318239	6.64433	16.8405	0.000152164	0.00320274	cluster0_vs_others	BH	glm	control	0	0.969	0.963	100.033	0.802048	not
S100A10	-0.77188	10.1293	21.4874	0.00015217	0.00320274	cluster0_vs_others	BH	glm	control	0	1	0.999	1120.01	0.585654	not
TAB2	0.382221	4.92451	16.8355	0.000152422	0.00320491	cluster0_vs_others	BH	glm	control	0	0.818	0.682	30.3685	1.30335	not
OSBP2	0.53759	3.32257	16.6906	0.000153326	0.00322074	cluster0_vs_others	BH	glm	control	0	0.346	0.315	10.0045	1.45155	not
MLF2	-0.345684	6.45752	16.8147	0.00015378	0.00322113	cluster0_vs_others	BH	glm	control	0	0.958	0.958	87.8838	0.786935	not
HAUS4	-0.589888	3.44109	16.6961	0.000153843	0.00322113	cluster0_vs_others	BH	glm	control	0	0.326	0.378	10.861	0.664394	not
FBXL13	0.697286	2.55602	16.6807	0.00015389	0.00322113	cluster0_vs_others	BH	glm	control	0	0.255	0.175	5.88084	1.62145	not
ENSECAG00000043138	0.619613	2.77421	16.6139	0.000153965	0.00322113	cluster0_vs_others	BH	glm	control	0	0.342	0.256	6.84102	1.53646	not
PTN	-0.599867	6.65088	19.7309	0.000154096	0.00322113	cluster0_vs_others	BH	glm	control	0	0.904	0.93	100.488	0.659815	not
RCN2	0.325783	5.91767	16.8031	0.000154552	0.00322751	cluster0_vs_others	BH	glm	control	0	0.93	0.921	60.4499	1.25334	not
DKK3	0.358008	6.91371	16.8021	0.000154924	0.00323213	cluster0_vs_others	BH	glm	control	0	0.991	0.97	120.568	1.28165	not
GPR137	-0.494625	4.18355	16.7256	0.000156218	0.00325474	cluster0_vs_others	BH	glm	control	0	0.499	0.538	18.1709	0.709746	not
TNFRSF1A	-0.422362	5.83121	16.7717	0.00015646	0.00325474	cluster0_vs_others	BH	glm	control	0	0.882	0.89	56.9338	0.746202	not
ENSECAG00000056149	0.686347	2.23209	16.4886	0.000156527	0.00325474	cluster0_vs_others	BH	glm	control	0	0.229	0.161	4.69814	1.6092	not
CLASP2	0.428622	5.13216	16.7688	0.000156615	0.00325474	cluster0_vs_others	BH	glm	control	0	0.794	0.662	35.0699	1.34595	not
HSPBP1	-0.421653	4.74664	16.737	0.000157566	0.00327132	cluster0_vs_others	BH	glm	control	0	0.65	0.711	26.8461	0.746569	not
NDUFAF5	-0.423661	4.45247	16.693	0.000158305	0.00328203	cluster0_vs_others	BH	glm	control	0	0.563	0.609	21.8941	0.74553	not
STAG1	0.338126	6.63527	16.7381	0.000158388	0.00328203	cluster0_vs_others	BH	glm	control	0	0.973	0.93	99.4067	1.26411	not
IL20RB.1	0.446218	3.86623	16.6784	0.000160065	0.00330786	cluster0_vs_others	BH	glm	control	0	0.547	0.473	14.5831	1.36246	not
MRPS2	-0.32583	6.84552	16.7086	0.00016025	0.00330786	cluster0_vs_others	BH	glm	control	0	0.99	0.99	115.003	0.797839	not
BCAR3	0.482181	4.3502	16.7082	0.000160317	0.00330786	cluster0_vs_others	BH	glm	control	0	0.607	0.521	20.3958	1.39685	not
RAPGEF2	0.446444	5.46178	17.2148	0.00016034	0.00330786	cluster0_vs_others	BH	glm	control	0	0.851	0.75	44.0716	1.36268	not
PSMB3	-0.346025	6.95332	16.7038	0.000160532	0.00330786	cluster0_vs_others	BH	glm	control	0	0.983	0.988	123.925	0.786749	not
FOXO3	0.761519	5.90837	21.0808	0.000160561	0.00330786	cluster0_vs_others	BH	glm	control	0	0.85	0.766	60.0615	1.69527	not
H2AZ2	-0.313358	7.14878	16.7003	0.000160736	0.00330828	cluster0_vs_others	BH	glm	control	0	0.991	0.99	141.905	0.804767	not
SLC10A7	0.414988	5.24335	16.695	0.000161323	0.00331719	cluster0_vs_others	BH	glm	control	0	0.777	0.672	37.8795	1.33329	not
DGKD	0.577442	3.07402	16.5577	0.000161666	0.00332104	cluster0_vs_others	BH	glm	control	0	0.398	0.271	8.4212	1.4922	not
DNMBP	0.482603	4.36517	16.6748	0.000162285	0.00333056	cluster0_vs_others	BH	glm	control	0	0.661	0.501	20.6085	1.39726	not
WWC1	0.674463	2.81928	16.5056	0.000163277	0.00334772	cluster0_vs_others	BH	glm	control	0	0.281	0.23	7.0581	1.596	not
EPHA1	1.04702	1.11476	16.1075	0.000163879	0.00335685	cluster0_vs_others	BH	glm	control	0	0.12	0.081	2.16559	2.06626	up
UBL7	-0.474919	4.42802	16.612	0.000164567	0.00336634	cluster0_vs_others	BH	glm	control	0	0.546	0.605	21.5262	0.719507	not
ISOC1	0.723675	6.08468	20.911	0.000164664	0.00336634	cluster0_vs_others	BH	glm	control	0	0.92	0.849	67.8687	1.65138	not
CSMD1	0.492833	3.98865	16.5838	0.000164813	0.00336634	cluster0_vs_others	BH	glm	control	0	0.553	0.451	15.8747	1.40721	not
ENSECAG00000035790	0.985435	1.31092	16.1795	0.000165007	0.00336708	cluster0_vs_others	BH	glm	control	0	0.131	0.079	2.481	1.97991	not
TACC1	0.423038	5.24749	16.6814	0.000165394	0.00337178	cluster0_vs_others	BH	glm	control	0	0.866	0.735	37.9884	1.34075	not
EIF4A3	-0.31384	7.03752	16.6246	0.000165616	0.00337308	cluster0_vs_others	BH	glm	control	0	0.994	0.996	131.372	0.804498	not
ATP5F1C	-0.284065	8.26042	16.613	0.000166325	0.00338208	cluster0_vs_others	BH	glm	control	0	1	1	306.644	0.821274	not
ENSECAG00000033662	0.684639	5.26246	19.6786	0.000166373	0.00338208	cluster0_vs_others	BH	glm	control	0	0.69	0.538	38.3847	1.6073	not
ASPN	0.966436	4.86977	21.0474	0.000167398	0.00339969	cluster0_vs_others	BH	glm	control	0	0.578	0.425	29.2379	1.95401	not
SLC9A3R2	-0.370615	6.47991	16.5874	0.000168085	0.00341041	cluster0_vs_others	BH	glm	control	0	0.953	0.969	89.2583	0.773453	not
ENSECAG00000046274	-1.58798	0.476199	16.25	0.000168852	0.00342272	cluster0_vs_others	BH	glm	control	0	0.027	0.046	1.39107	0.332638	down
MFHAS1	0.418458	4.81458	16.5496	0.000169881	0.00344033	cluster0_vs_others	BH	glm	control	0	0.743	0.649	28.1406	1.3365	not
BLOC1S3	-0.687951	2.9548	16.3935	0.0001713	0.00346357	cluster0_vs_others	BH	glm	control	0	0.257	0.287	7.75325	0.620735	not
OSR1	-0.655786	5.66912	19.289	0.000171352	0.00346357	cluster0_vs_others	BH	glm	control	0	0.728	0.825	50.8832	0.63473	not
CEMIP	1.31141	4.93203	21.1237	0.000171615	0.00346521	cluster0_vs_others	BH	glm	control	0	0.374	0.338	30.5274	2.48184	up
TEC	0.688349	2.53998	16.2861	0.000171757	0.00346521	cluster0_vs_others	BH	glm	control	0	0.248	0.19	5.81582	1.61144	not
ENSECAG00000057496	0.555449	3.1336	16.4	0.000172581	0.00347857	cluster0_vs_others	BH	glm	control	0	0.337	0.253	8.77622	1.46963	not
SURF2	-0.439086	5.45194	16.5206	0.000173104	0.00348583	cluster0_vs_others	BH	glm	control	0	0.805	0.85	43.7721	0.737602	not
XRCC2	-0.757296	2.24425	16.1836	0.000175019	0.00352108	cluster0_vs_others	BH	glm	control	0	0.12	0.148	4.73791	0.591604	not
NALF1	0.72845	5.751	20.4589	0.00017641	0.00354574	cluster0_vs_others	BH	glm	control	0	0.61	0.474	53.8545	1.65686	not
ENSECAG00000014082	0.483841	5.13777	17.2856	0.00017748	0.0035639	cluster0_vs_others	BH	glm	control	0	0.768	0.668	35.2064	1.39846	not
SLC30A5	0.376861	4.84029	16.441	0.000177954	0.00357007	cluster0_vs_others	BH	glm	control	0	0.782	0.695	28.6465	1.29851	not
ENSECAG00000059312	0.865627	3.52478	18.626	0.000178164	0.00357094	cluster0_vs_others	BH	glm	control	0	0.347	0.295	11.5097	1.82213	not
RNF115	0.336748	5.97481	16.4193	0.000179691	0.00359818	cluster0_vs_others	BH	glm	control	0	0.943	0.906	62.8921	1.26291	not
ENSECAG00000049880	0.966789	1.20326	16.0184	0.000181627	0.00363355	cluster0_vs_others	BH	glm	control	0	0.107	0.082	2.30259	1.95449	not
EEPD1	0.606487	3.99215	17.3881	0.000182165	0.00364092	cluster0_vs_others	BH	glm	control	0	0.541	0.414	15.9132	1.52255	not
TMEM131L	0.406286	4.99616	16.382	0.000182483	0.00364187	cluster0_vs_others	BH	glm	control	0	0.728	0.665	31.9149	1.32527	not
TBL1XR1	0.34395	5.80831	16.3781	0.000182673	0.00364187	cluster0_vs_others	BH	glm	control	0	0.901	0.833	56.037	1.26923	not
ATP8B1	0.467414	4.20428	16.3675	0.000182723	0.00364187	cluster0_vs_others	BH	glm	control	0	0.557	0.472	18.4338	1.38263	not
DSE	0.299358	7.07837	16.3703	0.000183076	0.00364445	cluster0_vs_others	BH	glm	control	0	0.995	0.973	135.145	1.2306	not
BLTP3B	0.526633	5.60347	18.2795	0.000183192	0.00364445	cluster0_vs_others	BH	glm	control	0	0.887	0.8	48.6196	1.44056	not
ATP5IF1	-0.303773	8.41117	16.3598	0.000183806	0.00365042	cluster0_vs_others	BH	glm	control	0	1	1	340.419	0.810131	not
SPATS2L	0.324789	6.02173	16.3614	0.000183833	0.00365042	cluster0_vs_others	BH	glm	control	0	0.955	0.904	64.9711	1.25248	not
ZMYND8	0.370615	4.74345	16.3468	0.000184991	0.00367002	cluster0_vs_others	BH	glm	control	0	0.719	0.601	26.7869	1.2929	not
ENSECAG00000059118	0.729366	2.51244	16.0702	0.000185652	0.00367755	cluster0_vs_others	BH	glm	control	0	0.17	0.144	5.70585	1.65791	not
CEP170	0.315372	6.74978	16.3343	0.000185714	0.00367755	cluster0_vs_others	BH	glm	control	0	0.981	0.957	107.618	1.24433	not
RUFY2	0.360688	5.57042	16.3309	0.00018614	0.00368259	cluster0_vs_others	BH	glm	control	0	0.893	0.843	47.5184	1.28404	not
UBR4	0.347817	5.83666	16.327	0.000186361	0.00368355	cluster0_vs_others	BH	glm	control	0	0.928	0.85	57.1491	1.27263	not
ENSECAG00000026976	0.320428	5.76186	16.3194	0.000186964	0.00369207	cluster0_vs_others	BH	glm	control	0	0.934	0.888	54.2615	1.2487	not
TRPM3	1.38082	5.00783	20.4652	0.000188009	0.00370928	cluster0_vs_others	BH	glm	control	0	0.389	0.321	32.1742	2.60416	up
RUNX1	0.842922	8.10877	20.7052	0.000188251	0.00371063	cluster0_vs_others	BH	glm	control	0	0.993	0.964	276.048	1.79368	not
ABI3BP	0.762172	7.19666	20.6452	0.000189032	0.00372261	cluster0_vs_others	BH	glm	control	0	0.954	0.903	146.694	1.69604	not
PACS1	0.644717	5.77614	19.7049	0.000191044	0.00375878	cluster0_vs_others	BH	glm	control	0	0.856	0.765	54.8014	1.56343	not
ENSECAG00000049030	0.776854	2.10298	15.9489	0.000191589	0.00376604	cluster0_vs_others	BH	glm	control	0	0.217	0.155	4.29597	1.71339	not
MED13	0.375885	6.14755	16.2834	0.00019221	0.00377478	cluster0_vs_others	BH	glm	control	0	0.965	0.915	70.8918	1.29763	not
ITGA8	0.886703	5.02398	20.5233	0.000192401	0.00377507	cluster0_vs_others	BH	glm	control	0	0.696	0.569	32.5363	1.84895	not
RBMS1	0.408585	7.78811	17.5815	0.000194883	0.00382028	cluster0_vs_others	BH	glm	control	0	0.999	0.993	221.032	1.32738	not
LY6E	-0.685422	7.53244	20.0367	0.000196301	0.00384398	cluster0_vs_others	BH	glm	control	0	0.981	0.987	185.136	0.621824	not
HERC6	-0.892568	1.85329	15.9466	0.000196451	0.00384398	cluster0_vs_others	BH	glm	control	0	0.112	0.122	3.61324	0.538654	not
NUP35	-0.391828	4.44295	16.1604	0.000197353	0.00385792	cluster0_vs_others	BH	glm	control	0	0.569	0.615	21.7502	0.762163	not
ENSECAG00000045402	-1.10147	4.29134	19.6517	0.000197524	0.00385792	cluster0_vs_others	BH	glm	control	0	0.263	0.341	19.5804	0.466041	down
PLA2G4A	0.782066	6.84289	20.4684	0.000198013	0.00386397	cluster0_vs_others	BH	glm	control	0	0.955	0.904	114.793	1.71959	not
COL14A1	0.89173	5.12368	20.4656	0.000198347	0.00386695	cluster0_vs_others	BH	glm	control	0	0.696	0.546	34.8643	1.8554	not
ENSECAG00000047504	0.827615	1.71327	15.7902	0.000198999	0.00387332	cluster0_vs_others	BH	glm	control	0	0.17	0.117	3.27903	1.77475	not
AFTPH	0.447923	4.05998	16.1427	0.000199184	0.00387332	cluster0_vs_others	BH	glm	control	0	0.613	0.509	16.6793	1.36408	not
ACTR3	0.303234	8.7927	16.1566	0.000199216	0.00387332	cluster0_vs_others	BH	glm	control	0	1	0.999	443.471	1.23391	not
TTLL5	0.508031	5.53335	17.6928	0.000199701	0.00387924	cluster0_vs_others	BH	glm	control	0	0.803	0.733	46.3133	1.42211	not
PSMC3	-0.303364	7.06958	16.1446	0.000200216	0.00388572	cluster0_vs_others	BH	glm	control	0	0.995	0.993	134.325	0.810361	not
BMT2	0.419708	4.92906	16.1091	0.000201915	0.00391515	cluster0_vs_others	BH	glm	control	0	0.715	0.639	30.4646	1.33766	not
ADAM19	0.43801	5.14581	16.3082	0.000203402	0.00393902	cluster0_vs_others	BH	glm	control	0	0.855	0.73	35.4032	1.35473	not
BRCA2	-1.0388	2.13817	15.6944	0.000203514	0.00393902	cluster0_vs_others	BH	glm	control	0	0.064	0.092	4.40204	0.486731	down
MDC1	0.581665	3.20238	15.9704	0.000205277	0.00396956	cluster0_vs_others	BH	glm	control	0	0.427	0.299	9.20475	1.49658	not
ENSECAG00000030785	-0.499096	6.18517	17.3998	0.000206642	0.00399235	cluster0_vs_others	BH	glm	control	0	0.818	0.872	72.7647	0.70755	not
PRRC2B	0.428411	4.94308	16.0297	0.000209398	0.00404195	cluster0_vs_others	BH	glm	control	0	0.808	0.66	30.7621	1.34575	not
LRRTM1	0.900998	3.01085	17.5868	0.000210947	0.00406818	cluster0_vs_others	BH	glm	control	0	0.238	0.19	8.06039	1.86736	not
RCOR1	0.327481	6.12404	16.01	0.000211335	0.004072	cluster0_vs_others	BH	glm	control	0	0.96	0.919	69.7461	1.25482	not
AGPAT3	0.38869	4.97736	15.9957	0.000212463	0.00409005	cluster0_vs_others	BH	glm	control	0	0.8	0.718	31.5018	1.3092	not
AUTS2	0.521222	7.93041	18.9909	0.000213302	0.00409989	cluster0_vs_others	BH	glm	control	0	0.999	0.979	243.945	1.43517	not
FBXO10	-0.318383	5.93285	15.9868	0.000213357	0.00409989	cluster0_vs_others	BH	glm	control	0	0.913	0.917	61.0895	0.801968	not
ZNF790	0.88599	1.72543	15.6453	0.00021357	0.00410031	cluster0_vs_others	BH	glm	control	0	0.136	0.117	3.30678	1.84803	not
POLR2G	-0.334271	6.64452	15.977	0.000214062	0.00410302	cluster0_vs_others	BH	glm	control	0	0.983	0.981	100.046	0.793185	not
HPGD	-3.822	-0.0586871	15.9446	0.000214094	0.00410302	cluster0_vs_others	BH	glm	control	0	0.001	0.021	0.960137	0.0707074	down
ENSECAG00000048279	0.980698	1.43367	15.553	0.000215083	0.0041163	cluster0_vs_others	BH	glm	control	0	0.136	0.096	2.70133	1.97342	not
CSNK1G3	0.389974	5.46639	15.9657	0.000215171	0.0041163	cluster0_vs_others	BH	glm	control	0	0.871	0.804	44.2126	1.31037	not
GSN	-0.451715	6.79618	16.904	0.000215707	0.00412287	cluster0_vs_others	BH	glm	control	0	0.943	0.919	111.136	0.731173	not
LMBR1	0.42476	4.54291	15.939	0.000216614	0.00413651	cluster0_vs_others	BH	glm	control	0	0.655	0.546	23.3105	1.34235	not
CAT	-0.505265	6.80845	17.7629	0.000217423	0.00414826	cluster0_vs_others	BH	glm	control	0	0.943	0.958	112.085	0.704531	not
TULP4	0.417752	4.87346	15.9237	0.000218095	0.00415739	cluster0_vs_others	BH	glm	control	0	0.754	0.635	29.3129	1.33584	not
PRKCD	0.597642	2.54398	15.7343	0.000218383	0.00415917	cluster0_vs_others	BH	glm	control	0	0.287	0.21	5.83196	1.51324	not
ENSECAG00000049873	1.63572	0.389869	15.6469	0.000219324	0.00417339	cluster0_vs_others	BH	glm	control	0	0.059	0.044	1.31027	3.10742	up
TMEM245	0.466235	4.10768	15.8651	0.000220662	0.00419513	cluster0_vs_others	BH	glm	control	0	0.65	0.499	17.2399	1.3815	not
ENSECAG00000035182	-0.353367	5.47607	15.8966	0.000221183	0.00420129	cluster0_vs_others	BH	glm	control	0	0.805	0.79	44.5103	0.782755	not
ZNF462	0.389235	4.97217	15.8918	0.000221487	0.00420335	cluster0_vs_others	BH	glm	control	0	0.777	0.661	31.3887	1.3097	not
CYP7B1	0.71606	5.2343	19.3064	0.000222002	0.00420897	cluster0_vs_others	BH	glm	control	0	0.671	0.556	37.6427	1.64269	not
GPX4	-0.378641	9.33138	16.786	0.000222176	0.00420897	cluster0_vs_others	BH	glm	control	0	1	1	644.205	0.769162	not
CDCA8	-1.38284	1.85647	15.5758	0.000223022	0.00422126	cluster0_vs_others	BH	glm	control	0	0.026	0.057	3.62119	0.383463	down
EXOC6	0.576836	3.31642	15.7856	0.000226223	0.00427807	cluster0_vs_others	BH	glm	control	0	0.439	0.315	9.96191	1.49157	not
ANTXR2	0.31339	7.3846	15.8333	0.000226608	0.00428157	cluster0_vs_others	BH	glm	control	0	0.997	0.976	167.104	1.24262	not
ENSECAG00000048271	0.96414	1.71957	15.4797	0.000228213	0.0043056	cluster0_vs_others	BH	glm	control	0	0.162	0.119	3.29339	1.9509	not
STOML2	-0.346832	6.73979	15.8154	0.000228282	0.0043056	cluster0_vs_others	BH	glm	control	0	0.983	0.989	106.876	0.786309	not
TUFM	-0.329523	5.47256	15.8101	0.000228902	0.00431351	cluster0_vs_others	BH	glm	control	0	0.847	0.881	44.4022	0.795799	not
ENSECAG00000045626	1.61649	0.445969	15.514	0.00022913	0.004314	cluster0_vs_others	BH	glm	control	0	0.071	0.042	1.36223	3.06628	up
NEFM	1.604	0.344755	15.386	0.000229881	0.00432435	cluster0_vs_others	BH	glm	control	0	0.061	0.024	1.26994	3.03984	up
TMEM131	0.36088	5.64541	15.7824	0.000231495	0.00435089	cluster0_vs_others	BH	glm	control	0	0.926	0.822	50.0539	1.28421	not
ENSECAG00000042553	-0.322691	7.03943	15.7688	0.000232565	0.00436368	cluster0_vs_others	BH	glm	control	0	0.989	0.991	131.547	0.799577	not
ANO10	0.377379	5.6607	15.7686	0.000232725	0.00436368	cluster0_vs_others	BH	glm	control	0	0.912	0.841	50.5871	1.29898	not
ENSECAG00000055928	1.1241	0.698524	15.3138	0.000232787	0.00436368	cluster0_vs_others	BH	glm	control	0	0.09	0.049	1.62284	2.17966	up
PPIH	-0.291146	6.99148	15.7535	0.000233987	0.00438234	cluster0_vs_others	BH	glm	control	0	0.992	0.993	127.246	0.817253	not
PHLPP1	0.396843	5.39244	15.7497	0.000234593	0.00438872	cluster0_vs_others	BH	glm	control	0	0.811	0.708	42.0035	1.31662	not
BIRC6	0.331796	6.62996	15.7457	0.000234737	0.00438872	cluster0_vs_others	BH	glm	control	0	0.99	0.944	99.0416	1.25858	not
MCU	0.39087	5.52208	15.7425	0.000235152	0.00439264	cluster0_vs_others	BH	glm	control	0	0.862	0.788	45.9526	1.31118	not
TRIR	-0.28659	7.21776	15.7346	0.000235756	0.00440009	cluster0_vs_others	BH	glm	control	0	1	0.995	148.855	0.819838	not
KIF1B	0.406454	6.11158	16.2826	0.000236714	0.00441414	cluster0_vs_others	BH	glm	control	0	0.937	0.866	69.1461	1.32542	not
ENSECAG00000037873	-0.349452	5.82633	15.7219	0.000237113	0.00441773	cluster0_vs_others	BH	glm	control	0	0.911	0.909	56.7413	0.784882	not
HRH2	1.06622	1.6306	15.3365	0.000239069	0.0044503	cluster0_vs_others	BH	glm	control	0	0.136	0.118	3.09642	2.09395	up
SNRPC	-0.312111	6.69833	15.6908	0.000239976	0.00446331	cluster0_vs_others	BH	glm	control	0	0.987	0.983	103.848	0.805462	not
ENSECAG00000043111	-0.315191	6.55052	15.6681	0.000242206	0.00450087	cluster0_vs_others	BH	glm	control	0	0.973	0.97	93.735	0.803745	not
RETREG2	-0.453012	4.34606	15.6402	0.000242642	0.00450506	cluster0_vs_others	BH	glm	control	0	0.555	0.585	20.3374	0.730516	not
ENSECAG00000053914	0.811041	1.67637	15.2929	0.000244357	0.00453298	cluster0_vs_others	BH	glm	control	0	0.143	0.112	3.19622	1.75448	not
ENSECAG00000053067	1.11266	0.690773	15.2573	0.000244774	0.00453363	cluster0_vs_others	BH	glm	control	0	0.08	0.054	1.61415	2.16244	up
CFI	-0.79133	2.44839	15.492	0.000244815	0.00453363	cluster0_vs_others	BH	glm	control	0	0.163	0.215	5.45805	0.577811	not
ENSECAG00000058632	0.531781	3.30153	15.555	0.000245552	0.00454335	cluster0_vs_others	BH	glm	control	0	0.337	0.319	9.85961	1.44571	not
BOK	-0.370497	5.63458	15.6148	0.000247322	0.00457215	cluster0_vs_others	BH	glm	control	0	0.79	0.847	49.6796	0.773516	not
CDC25B	-0.514639	4.86575	16.0629	0.000248811	0.00459571	cluster0_vs_others	BH	glm	control	0	0.566	0.633	29.1566	0.699968	not
SLC16A3	0.704535	3.2556	16.028	0.000251128	0.00463114	cluster0_vs_others	BH	glm	control	0	0.266	0.238	9.55066	1.62962	not
COL5A2	0.474549	8.94357	18.2772	0.000251162	0.00463114	cluster0_vs_others	BH	glm	control	0	1	0.999	492.359	1.38948	not
NUTF2	-0.335417	7.00376	15.5732	0.000251519	0.00463374	cluster0_vs_others	BH	glm	control	0	0.992	0.991	128.334	0.792555	not
PDZD2	0.549098	3.41134	15.4938	0.000251807	0.00463507	cluster0_vs_others	BH	glm	control	0	0.429	0.333	10.6394	1.46317	not
GDAP2	0.480677	3.95759	15.5255	0.000253276	0.00465811	cluster0_vs_others	BH	glm	control	0	0.542	0.436	15.5365	1.3954	not
SENP7	0.49075	3.78822	15.4969	0.000254244	0.0046719	cluster0_vs_others	BH	glm	control	0	0.502	0.421	13.8156	1.40518	not
TKT	-0.411593	8.20262	16.6495	0.000254801	0.00467638	cluster0_vs_others	BH	glm	control	0	1	0.999	294.601	0.751793	not
TIPIN	-0.561624	3.82613	15.4708	0.000254925	0.00467638	cluster0_vs_others	BH	glm	control	0	0.373	0.407	14.1834	0.677539	not
BMPR1A	0.343224	5.71951	15.5372	0.000255354	0.00468026	cluster0_vs_others	BH	glm	control	0	0.915	0.83	52.6921	1.26859	not
MOSPD3	-0.374804	5.90434	15.5314	0.000255756	0.00468361	cluster0_vs_others	BH	glm	control	0	0.87	0.895	59.8939	0.77121	not
CADPS2	0.510457	5.88225	17.4606	0.000256651	0.00469088	cluster0_vs_others	BH	glm	control	0	0.875	0.77	58.9838	1.4245	not
C22H20orf27	-0.333878	5.69559	15.5225	0.000256767	0.00469088	cluster0_vs_others	BH	glm	control	0	0.873	0.88	51.8257	0.793401	not
TMEM126B	-0.426425	4.77061	15.5167	0.00025681	0.00469088	cluster0_vs_others	BH	glm	control	0	0.669	0.701	27.2958	0.744103	not
ITGA3	0.451761	5.2027	16.0319	0.000261111	0.00476538	cluster0_vs_others	BH	glm	control	0	0.834	0.686	36.8273	1.36771	not
C1QTNF3	0.848302	9.00255	19.4517	0.000261692	0.00477192	cluster0_vs_others	BH	glm	control	0	0.994	0.956	512.906	1.80038	not
MTMR3	0.358633	5.51637	15.4696	0.000262474	0.00478211	cluster0_vs_others	BH	glm	control	0	0.877	0.793	45.7713	1.28221	not
MAMDC4	-0.294656	7.50054	15.4598	0.000263192	0.00479113	cluster0_vs_others	BH	glm	control	0	0.997	0.997	181.087	0.815266	not
RBM6	0.347623	5.25671	15.4592	0.000263449	0.00479174	cluster0_vs_others	BH	glm	control	0	0.835	0.753	38.2319	1.27246	not
TOP2B	0.303367	6.1994	15.4549	0.000263907	0.00479599	cluster0_vs_others	BH	glm	control	0	0.976	0.919	73.4859	1.23402	not
PPTC7	0.504006	3.47936	15.3975	0.000264534	0.00480331	cluster0_vs_others	BH	glm	control	0	0.447	0.358	11.153	1.41815	not
DOCK1	0.381236	5.76902	15.4457	0.000265379	0.00481458	cluster0_vs_others	BH	glm	control	0	0.922	0.824	54.5314	1.30246	not
CA2	1.37358	2.5789	17.4214	0.000266605	0.00483272	cluster0_vs_others	BH	glm	control	0	0.159	0.136	5.97484	2.59113	up
ST6GAL2	0.685505	6.03353	19.0265	0.000267596	0.00484659	cluster0_vs_others	BH	glm	control	0	0.929	0.799	65.5051	1.60826	not
NPTN	0.271178	6.94806	15.3996	0.000269694	0.00488046	cluster0_vs_others	BH	glm	control	0	0.992	0.986	123.473	1.20679	not
SGO1	-1.30199	1.38421	15.098	0.000269986	0.00488162	cluster0_vs_others	BH	glm	control	0	0.029	0.046	2.61028	0.405566	down
CARD11	1.57352	0.510839	15.365	0.000271891	0.00491191	cluster0_vs_others	BH	glm	control	0	0.086	0.031	1.42488	2.9763	up
TRIM59	-0.446388	4.35736	15.3278	0.000272678	0.00492199	cluster0_vs_others	BH	glm	control	0	0.491	0.529	20.4973	0.733878	not
UBR5	0.37734	5.95575	15.4157	0.000274222	0.00494168	cluster0_vs_others	BH	glm	control	0	0.929	0.858	62.0668	1.29894	not
DIPK1A	0.44729	5.031	15.7157	0.00027423	0.00494168	cluster0_vs_others	BH	glm	control	0	0.795	0.646	32.695	1.36348	not
EFCAB3	2.59961	0.907055	18.0182	0.000276503	0.00497636	cluster0_vs_others	BH	glm	control	0	0.075	0.03	1.87521	6.06124	up
SMARCC1	0.362405	6.45244	15.451	0.000276619	0.00497636	cluster0_vs_others	BH	glm	control	0	0.978	0.931	87.5747	1.28557	not
ADAMTS17	0.63815	4.59881	17.2813	0.000278568	0.00500722	cluster0_vs_others	BH	glm	control	0	0.501	0.395	24.2314	1.55633	not
KANSL1L	0.382623	5.4614	15.3164	0.000279047	0.00501162	cluster0_vs_others	BH	glm	control	0	0.846	0.755	44.0601	1.30371	not
PRDM5	0.391724	4.44833	15.2859	0.000280613	0.00503552	cluster0_vs_others	BH	glm	control	0	0.685	0.539	21.8313	1.31196	not
QKI	0.38658	6.85508	15.9702	0.000280997	0.0050382	cluster0_vs_others	BH	glm	control	0	0.99	0.973	115.767	1.30729	not
ZC3H11A	0.315846	5.64545	15.2881	0.000282331	0.00505788	cluster0_vs_others	BH	glm	control	0	0.912	0.857	50.0553	1.24474	not
PARK7	-0.296764	8.08885	15.2738	0.000283659	0.00507743	cluster0_vs_others	BH	glm	control	0	1	0.999	272.263	0.814076	not
QSER1	0.363785	5.3723	15.271	0.000283932	0.00507806	cluster0_vs_others	BH	glm	control	0	0.862	0.759	41.4214	1.2868	not
ZFYVE9	0.443558	4.163	15.2429	0.000284437	0.00508285	cluster0_vs_others	BH	glm	control	0	0.616	0.501	17.9138	1.35995	not
CHD6	0.43171	4.90545	15.3113	0.000285103	0.00508719	cluster0_vs_others	BH	glm	control	0	0.776	0.664	29.97	1.34883	not
COL11A1	1.03509	4.82593	18.5978	0.00028554	0.00508719	cluster0_vs_others	BH	glm	control	0	0.621	0.318	28.3629	2.04924	up
ENSECAG00000014593	-0.503744	3.42264	15.1859	0.000285601	0.00508719	cluster0_vs_others	BH	glm	control	0	0.349	0.396	10.723	0.705274	not
MIPOL1	0.454054	4.77662	15.4758	0.000285629	0.00508719	cluster0_vs_others	BH	glm	control	0	0.675	0.612	27.4097	1.36988	not
PTRHD1	-0.438257	4.45552	15.2193	0.00028852	0.00513345	cluster0_vs_others	BH	glm	control	0	0.581	0.615	21.9404	0.738026	not
BEND7	0.571878	3.1842	15.1347	0.000288705	0.00513345	cluster0_vs_others	BH	glm	control	0	0.417	0.3	9.08951	1.48646	not
MEF2C	0.602387	4.98344	17.4159	0.000290812	0.00516296	cluster0_vs_others	BH	glm	control	0	0.751	0.626	31.6348	1.51823	not
FASN	-0.394228	4.54993	15.198	0.000290847	0.00516296	cluster0_vs_others	BH	glm	control	0	0.603	0.603	23.4243	0.760896	not
CREBBP	0.378705	5.10333	15.2044	0.000291826	0.00517605	cluster0_vs_others	BH	glm	control	0	0.864	0.713	34.376	1.30017	not
NUP43	-0.648686	2.80006	15.0488	0.000293312	0.00519316	cluster0_vs_others	BH	glm	control	0	0.21	0.272	6.9647	0.637861	not
MPZL1	0.299946	6.59394	15.1914	0.000293327	0.00519316	cluster0_vs_others	BH	glm	control	0	0.991	0.973	96.5993	1.2311	not
BRIX1	-0.391444	5.5401	15.1914	0.000293518	0.00519316	cluster0_vs_others	BH	glm	control	0	0.854	0.854	46.5302	0.762366	not
PDZD11	-0.346144	5.72645	15.1862	0.000294095	0.00519593	cluster0_vs_others	BH	glm	control	0	0.859	0.9	52.9459	0.786684	not
IER5L	-0.352887	5.93658	15.1857	0.00029416	0.00519593	cluster0_vs_others	BH	glm	control	0	0.834	0.855	61.2475	0.783016	not
ENSECAG00000033567	0.754123	6.9028	18.9722	0.000295214	0.00521025	cluster0_vs_others	BH	glm	control	0	0.921	0.739	119.661	1.68661	not
ECI2	-0.358683	5.81369	15.1632	0.000296794	0.00523171	cluster0_vs_others	BH	glm	control	0	0.875	0.875	56.2463	0.779876	not
KCNMB2	0.69386	4.32311	17.4979	0.000296971	0.00523171	cluster0_vs_others	BH	glm	control	0	0.463	0.371	20.0164	1.61761	not
NUMB	0.372964	5.32264	15.1611	0.000297162	0.00523171	cluster0_vs_others	BH	glm	control	0	0.833	0.737	40.0197	1.29501	not
MEIS2	0.364828	7.2438	15.6321	0.000298735	0.00525508	cluster0_vs_others	BH	glm	control	0	0.987	0.967	151.566	1.28773	not
SH3BP4	0.471409	4.21214	15.1233	0.000299243	0.00525971	cluster0_vs_others	BH	glm	control	0	0.623	0.5	18.5345	1.38646	not
BTF3	-0.271942	10.2255	15.1274	0.000300942	0.00528243	cluster0_vs_others	BH	glm	control	0	1	1	1197.28	0.828204	not
CHDH	1.01924	1.175	14.7833	0.000301029	0.00528243	cluster0_vs_others	BH	glm	control	0	0.114	0.068	2.25792	2.02685	up
HK2	0.417145	4.37366	15.1073	0.000302296	0.00529788	cluster0_vs_others	BH	glm	control	0	0.683	0.523	20.7301	1.33528	not
CDCA2	-1.49518	1.75104	14.7825	0.000302404	0.00529788	cluster0_vs_others	BH	glm	control	0	0.024	0.054	3.366	0.354737	down
RNPC3	0.399071	4.66801	15.0843	0.000305131	0.00534129	cluster0_vs_others	BH	glm	control	0	0.701	0.61	25.4221	1.31866	not
WWTR1	0.514096	6.35389	17.3442	0.000306004	0.0053522	cluster0_vs_others	BH	glm	control	0	0.95	0.894	81.7922	1.4281	not
NCOA3	0.464457	3.92599	15.0466	0.000308845	0.0053945	cluster0_vs_others	BH	glm	control	0	0.568	0.434	15.1999	1.3798	not
NXPH3	0.690139	2.59448	14.9451	0.000308926	0.0053945	cluster0_vs_others	BH	glm	control	0	0.297	0.204	6.03971	1.61344	not
IQCG	0.519541	3.3034	14.9926	0.000309242	0.00539562	cluster0_vs_others	BH	glm	control	0	0.41	0.36	9.87241	1.4335	not
GINS2	-0.605442	2.94633	14.8301	0.000310135	0.0054068	cluster0_vs_others	BH	glm	control	0	0.175	0.184	7.70786	0.65727	not
TAPBP	-0.379295	4.93837	15.028	0.000312934	0.00545115	cluster0_vs_others	BH	glm	control	0	0.703	0.739	30.6618	0.768813	not
SSPN	0.360191	6.11986	15.0305	0.000313225	0.0054518	cluster0_vs_others	BH	glm	control	0	0.957	0.896	69.5442	1.2836	not
SYNJ1	0.456734	4.05903	14.9881	0.000313802	0.00545582	cluster0_vs_others	BH	glm	control	0	0.589	0.483	16.6682	1.37243	not
USP32	0.417056	5.14364	15.0933	0.000313966	0.00545582	cluster0_vs_others	BH	glm	control	0	0.794	0.687	35.3501	1.3352	not
TMX2	-0.38365	5.49961	15.0185	0.000314679	0.00546379	cluster0_vs_others	BH	glm	control	0	0.831	0.855	45.2426	0.766496	not
NRDC	0.353791	5.28364	15.0135	0.000315611	0.00547521	cluster0_vs_others	BH	glm	control	0	0.83	0.761	38.9524	1.27791	not
ENSECAG00000053157	0.320014	6.65501	15.0086	0.000315848	0.00547521	cluster0_vs_others	BH	glm	control	0	0.977	0.946	100.776	1.24834	not
PNPLA8	0.38024	5.99806	15.1724	0.000318002	0.00550809	cluster0_vs_others	BH	glm	control	0	0.917	0.844	63.9142	1.30156	not
GPHN	0.395918	6.41713	15.6246	0.000319312	0.00552631	cluster0_vs_others	BH	glm	control	0	0.951	0.893	85.4573	1.31578	not
ENSECAG00000050633	-1.18943	1.38601	14.7058	0.000321024	0.00555146	cluster0_vs_others	BH	glm	control	0	0.059	0.087	2.61356	0.438476	down
ENSECAG00000058640	0.997543	1.26414	14.5704	0.000322566	0.00557022	cluster0_vs_others	BH	glm	control	0	0.121	0.089	2.40184	1.9966	not
PTGES2	-0.373803	5.40418	14.9579	0.000322785	0.00557022	cluster0_vs_others	BH	glm	control	0	0.793	0.841	42.3467	0.771745	not
POP5	-0.344432	5.72077	14.9554	0.000322944	0.00557022	cluster0_vs_others	BH	glm	control	0	0.865	0.871	52.7381	0.787618	not
NDUFA4L2	1.579	1.96872	16.5074	0.000323148	0.00557022	cluster0_vs_others	BH	glm	control	0	0.077	0.047	3.91422	2.98762	up
PHAX	-0.322553	6.63817	14.9501	0.0003235	0.0055718	cluster0_vs_others	BH	glm	control	0	0.983	0.986	99.6065	0.799654	not
TPBG	0.500245	4.12981	15.0596	0.000324452	0.0055837	cluster0_vs_others	BH	glm	control	0	0.643	0.452	17.5063	1.41445	not
PAFAH1B1	0.255442	7.57629	14.931	0.000325897	0.00560406	cluster0_vs_others	BH	glm	control	0	1	0.996	190.849	1.1937	not
TENT2	0.342905	5.59817	14.9094	0.000329095	0.00565451	cluster0_vs_others	BH	glm	control	0	0.888	0.816	48.4414	1.26831	not
SLC26A2	0.532332	3.20858	14.8069	0.000331216	0.0056864	cluster0_vs_others	BH	glm	control	0	0.407	0.32	9.24441	1.44627	not
SALL4	1.04484	1.20693	14.4356	0.000331675	0.00568972	cluster0_vs_others	BH	glm	control	0	0.119	0.082	2.30845	2.06314	up
ENSECAG00000017250	-1.45548	0.799012	14.6148	0.000332139	0.00569312	cluster0_vs_others	BH	glm	control	0	0.019	0.057	1.73991	0.364634	down
LOXL3	0.567579	3.05937	14.7222	0.000333626	0.00571405	cluster0_vs_others	BH	glm	control	0	0.349	0.257	8.33611	1.48203	not
NTM	3.03348	-0.099863	17.4408	0.000335953	0.00574931	cluster0_vs_others	BH	glm	control	0	0.039	0.01	0.933122	8.18781	up
CNOT6	0.483283	4.17368	14.8876	0.000336296	0.00575057	cluster0_vs_others	BH	glm	control	0	0.621	0.489	18.0469	1.39792	not
SPPL2B	-0.446554	4.5875	14.8293	0.000338285	0.00577999	cluster0_vs_others	BH	glm	control	0	0.622	0.659	24.0423	0.733793	not
HSCB	-0.50769	4.08455	14.7944	0.000339679	0.00579917	cluster0_vs_others	BH	glm	control	0	0.488	0.543	16.9657	0.703348	not
SH3PXD2A	0.395461	5.75153	15.086	0.000341345	0.00581948	cluster0_vs_others	BH	glm	control	0	0.911	0.833	53.8743	1.31536	not
ARHGAP12	0.454244	6.64486	16.4508	0.000341412	0.00581948	cluster0_vs_others	BH	glm	control	0	0.963	0.916	100.069	1.37006	not
SIX1	0.666039	3.10327	15.22	0.000342186	0.00582699	cluster0_vs_others	BH	glm	control	0	0.363	0.216	8.59365	1.58671	not
CDCA4	-0.546845	3.78942	14.7519	0.000342396	0.00582699	cluster0_vs_others	BH	glm	control	0	0.417	0.43	13.8271	0.684516	not
GLIPR2	-0.329398	7.97241	14.8047	0.000343069	0.00583381	cluster0_vs_others	BH	glm	control	0	0.999	0.999	251.15	0.795869	not
ZDHHC3	-0.373271	5.1839	14.8031	0.000343593	0.00583808	cluster0_vs_others	BH	glm	control	0	0.779	0.791	36.3504	0.77203	not
HTT	0.464722	4.21013	14.7839	0.000345283	0.00586215	cluster0_vs_others	BH	glm	control	0	0.649	0.516	18.5087	1.38005	not
RAP2C	0.346508	5.20764	14.7858	0.000345706	0.00586468	cluster0_vs_others	BH	glm	control	0	0.863	0.761	36.9535	1.27148	not
MLXIP	0.396773	4.88993	14.7821	0.000346176	0.00586801	cluster0_vs_others	BH	glm	control	0	0.787	0.679	29.6494	1.31656	not
ENSECAG00000049072	0.672271	2.61315	14.603	0.000346941	0.00587349	cluster0_vs_others	BH	glm	control	0	0.311	0.217	6.11837	1.59358	not
PBK	-1.04055	2.2208	14.4665	0.000347047	0.00587349	cluster0_vs_others	BH	glm	control	0	0.061	0.09	4.66152	0.486142	down
NRIP1	0.518519	5.44562	16.4056	0.000347506	0.0058766	cluster0_vs_others	BH	glm	control	0	0.872	0.746	43.5809	1.43248	not
GLIS2	-0.506184	4.84617	15.2093	0.000349077	0.00589852	cluster0_vs_others	BH	glm	control	0	0.625	0.701	28.7635	0.704082	not
NDUFB9	-0.276244	8.04749	14.7563	0.000349893	0.00590764	cluster0_vs_others	BH	glm	control	0	1	1	264.566	0.825738	not
TRABD2A	0.536849	3.19707	14.6766	0.000350221	0.00590853	cluster0_vs_others	BH	glm	control	0	0.416	0.314	9.17092	1.4508	not
ENSECAG00000052040	0.991996	1.14211	14.419	0.000351829	0.00592924	cluster0_vs_others	BH	glm	control	0	0.095	0.059	2.20704	1.98894	not
FERMT2	0.301312	9.72653	14.8824	0.000352002	0.00592924	cluster0_vs_others	BH	glm	control	0	1	1	847.184	1.23226	not
KDM5B	0.310087	6.30416	14.7266	0.000354278	0.00596289	cluster0_vs_others	BH	glm	control	0	0.971	0.953	79.0207	1.23978	not
SPC24	-0.657773	4.29636	15.6352	0.000355057	0.0059713	cluster0_vs_others	BH	glm	control	0	0.363	0.4	19.6487	0.633856	not
SMC1A	-0.29465	6.9637	14.711	0.00035648	0.00599054	cluster0_vs_others	BH	glm	control	0	0.994	0.987	124.819	0.81527	not
TMEM54	-0.495992	3.6013	14.6252	0.00035862	0.00601959	cluster0_vs_others	BH	glm	control	0	0.368	0.401	12.1366	0.709074	not
MIS12	-0.922816	1.7028	14.4072	0.000359033	0.00601959	cluster0_vs_others	BH	glm	control	0	0.079	0.106	3.25533	0.527478	not
CNGB3	1.69815	0.158775	14.3251	0.000359051	0.00601959	cluster0_vs_others	BH	glm	control	0	0.049	0.036	1.11634	3.24484	up
ABCD3	0.365705	5.06601	14.6875	0.000359928	0.00602493	cluster0_vs_others	BH	glm	control	0	0.809	0.722	33.4982	1.28851	not
MXD3	-1.20621	0.875322	14.4478	0.000359932	0.00602493	cluster0_vs_others	BH	glm	control	0	0.037	0.051	1.83442	0.433406	down
TAPBPL	-0.578547	4.5032	15.4687	0.000361454	0.00604569	cluster0_vs_others	BH	glm	control	0	0.51	0.629	22.6777	0.669638	not
UHRF1BP1	0.620583	2.63799	14.528	0.000362633	0.00606067	cluster0_vs_others	BH	glm	control	0	0.32	0.216	6.22465	1.5375	not
RAB7B	-0.534146	3.65498	14.6128	0.000362949	0.00606122	cluster0_vs_others	BH	glm	control	0	0.41	0.416	12.5967	0.690567	not
MRPS11	-0.320858	6.6113	14.6522	0.000365227	0.00609452	cluster0_vs_others	BH	glm	control	0	0.977	0.98	97.7685	0.800594	not
AUP1	-0.364282	5.36649	14.6155	0.000370946	0.00618513	cluster0_vs_others	BH	glm	control	0	0.818	0.821	41.2547	0.776855	not
CENPM	-0.890834	2.22044	14.3351	0.000371682	0.00619258	cluster0_vs_others	BH	glm	control	0	0.078	0.108	4.66035	0.539302	not
KIAA1109	0.351244	5.33107	14.6062	0.000372492	0.00620126	cluster0_vs_others	BH	glm	control	0	0.846	0.768	40.2542	1.27566	not
ENSECAG00000059753	-0.243528	9.16387	14.6004	0.000372878	0.00620286	cluster0_vs_others	BH	glm	control	0	1	1	573.589	0.844677	not
ARSL	0.599972	3.16351	14.6178	0.000373254	0.00620429	cluster0_vs_others	BH	glm	control	0	0.371	0.307	8.96006	1.51569	not
PLEKHM3	0.447103	4.78919	14.858	0.000375392	0.006235	cluster0_vs_others	BH	glm	control	0	0.745	0.62	27.6497	1.3633	not
MYO5A	0.325241	5.37221	14.5706	0.000377435	0.00626408	cluster0_vs_others	BH	glm	control	0	0.829	0.745	41.4187	1.25287	not
VPS8	0.421512	4.77109	14.5594	0.000379214	0.00628873	cluster0_vs_others	BH	glm	control	0	0.766	0.65	27.3049	1.33933	not
ADRA2A	0.953095	3.00559	16.1641	0.000385085	0.00638115	cluster0_vs_others	BH	glm	control	0	0.286	0.189	8.03105	1.93602	not
ARNTL	0.534275	4.43052	15.3992	0.000388586	0.0064342	cluster0_vs_others	BH	glm	control	0	0.589	0.504	21.5636	1.44821	not
NDUFV1	-0.359635	6.11027	14.4882	0.000390689	0.00646401	cluster0_vs_others	BH	glm	control	0	0.93	0.946	69.0834	0.779362	not
MAP4K3	0.323425	5.7905	14.4805	0.000391948	0.00647984	cluster0_vs_others	BH	glm	control	0	0.912	0.836	55.3496	1.2513	not
CAMK1D	0.914824	5.117	17.9556	0.000394199	0.00650687	cluster0_vs_others	BH	glm	control	0	0.681	0.524	34.7033	1.88534	not
FGD4	0.54096	3.42167	14.3912	0.000394269	0.00650687	cluster0_vs_others	BH	glm	control	0	0.426	0.34	10.7158	1.45494	not
KIAA1958	0.867512	1.52822	14.2193	0.000394494	0.00650687	cluster0_vs_others	BH	glm	control	0	0.141	0.083	2.88431	1.82451	not
TRRAP	0.448227	4.06447	14.4404	0.000394886	0.00650832	cluster0_vs_others	BH	glm	control	0	0.609	0.491	16.7312	1.36436	not
HAUS8	-0.517656	3.36967	14.343	0.000395573	0.00651034	cluster0_vs_others	BH	glm	control	0	0.286	0.331	10.3365	0.698506	not
SMTN	0.446948	4.48673	14.4799	0.000395615	0.00651034	cluster0_vs_others	BH	glm	control	0	0.661	0.551	22.4202	1.36315	not
DNER	0.813156	2.62593	15.159	0.000397289	0.00652853	cluster0_vs_others	BH	glm	control	0	0.178	0.124	6.17284	1.75705	not
NBEA	0.667597	6.40044	17.7041	0.000397331	0.00652853	cluster0_vs_others	BH	glm	control	0	0.962	0.841	84.4741	1.58843	not
TAOK3	0.31357	6.07124	14.4448	0.000397695	0.00652951	cluster0_vs_others	BH	glm	control	0	0.938	0.895	67.2396	1.24278	not
SGCD	0.672024	5.98899	17.6031	0.00040167	0.00658973	cluster0_vs_others	BH	glm	control	0	0.846	0.762	63.5136	1.59331	not
SNRPB	-0.318328	7.98307	14.4135	0.000402549	0.0065991	cluster0_vs_others	BH	glm	control	0	1	0.999	253.013	0.801999	not
MEF2A	0.431056	7.6272	16.0817	0.000404516	0.00662276	cluster0_vs_others	BH	glm	control	0	0.999	0.984	197.704	1.34822	not
CHRD	-0.948574	2.88936	15.5534	0.000404611	0.00662276	cluster0_vs_others	BH	glm	control	0	0.19	0.293	7.40939	0.518144	not
ENSECAG00000056654	0.382049	4.23055	14.3547	0.000409392	0.0066959	cluster0_vs_others	BH	glm	control	0	0.647	0.538	18.7725	1.30319	not
CEP112	0.52471	5.96847	16.4009	0.000410248	0.00670479	cluster0_vs_others	BH	glm	control	0	0.877	0.804	62.6166	1.43864	not
ENSECAG00000059190	0.643459	2.48399	14.1852	0.00041347	0.00675229	cluster0_vs_others	BH	glm	control	0	0.288	0.175	5.59443	1.56207	not
SIPA1L3	0.824002	3.85296	16.815	0.000414191	0.00675444	cluster0_vs_others	BH	glm	control	0	0.486	0.339	14.4496	1.77031	not
EMP3	-0.454577	8.38787	16.0747	0.000414232	0.00675444	cluster0_vs_others	BH	glm	control	0	0.999	0.996	334.966	0.729724	not
NRP1	0.591358	6.28241	17.1998	0.000415431	0.00676498	cluster0_vs_others	BH	glm	control	0	0.888	0.838	77.8386	1.50666	not
ARHGEF10L	0.409845	3.87563	14.3082	0.000415581	0.00676498	cluster0_vs_others	BH	glm	control	0	0.576	0.474	14.6784	1.32854	not
ARHGAP42	0.421686	5.73467	15.0526	0.000415826	0.00676498	cluster0_vs_others	BH	glm	control	0	0.89	0.819	53.2487	1.33949	not
ABCC6	1.40321	0.230653	13.876	0.000416853	0.00677656	cluster0_vs_others	BH	glm	control	0	0.078	0.03	1.17337	2.6449	up
SMAD7	0.409733	4.8374	14.3147	0.000418008	0.00678975	cluster0_vs_others	BH	glm	control	0	0.706	0.581	28.5893	1.32844	not
YPEL2	0.505224	4.03476	14.5044	0.000418299	0.00678975	cluster0_vs_others	BH	glm	control	0	0.519	0.376	16.3901	1.41934	not
CERKL	1.7833	-0.0777728	13.9815	0.000420476	0.00681465	cluster0_vs_others	BH	glm	control	0	0.053	0.021	0.947519	3.44213	up
C7H11orf65	0.57899	2.83884	14.1844	0.000420516	0.00681465	cluster0_vs_others	BH	glm	control	0	0.341	0.244	7.15445	1.4938	not
DUSP16	0.542374	5.03505	15.7089	0.00042086	0.00681465	cluster0_vs_others	BH	glm	control	0	0.687	0.605	32.787	1.45637	not
JTB	-0.28826	7.57912	14.3023	0.000421362	0.00681465	cluster0_vs_others	BH	glm	control	0	1	0.999	191.224	0.818889	not
ENSECAG00000006414	-0.468882	3.7858	14.2567	0.000421423	0.00681465	cluster0_vs_others	BH	glm	control	0	0.403	0.478	13.7924	0.722524	not
LAMC1	0.266414	8.24336	14.2983	0.000422043	0.00681953	cluster0_vs_others	BH	glm	control	0	1	0.998	303.038	1.20281	not
NUDT21	-0.308315	6.51636	14.2841	0.000424645	0.00685641	cluster0_vs_others	BH	glm	control	0	0.976	0.978	91.5421	0.807584	not
KDM2A	0.348326	5.01747	14.2772	0.000425853	0.00687073	cluster0_vs_others	BH	glm	control	0	0.816	0.694	32.3898	1.27308	not
MRPL48	-0.353895	5.31842	14.2597	0.000428958	0.00691562	cluster0_vs_others	BH	glm	control	0	0.802	0.816	39.9027	0.782468	not
PPIL1	-0.37604	4.94768	14.2535	0.000429411	0.00691568	cluster0_vs_others	BH	glm	control	0	0.744	0.746	30.8602	0.77055	not
SNRPD3	-0.265744	7.78922	14.2552	0.000429607	0.00691568	cluster0_vs_others	BH	glm	control	0	1	0.999	221.202	0.83177	not
ELAPOR2	2.41038	-0.475363	14.3241	0.000430699	0.00692805	cluster0_vs_others	BH	glm	control	0	0.027	0.012	0.719286	5.31615	up
SMIM4	-0.328129	5.12175	14.2344	0.000433459	0.00696001	cluster0_vs_others	BH	glm	control	0	0.754	0.774	34.8176	0.796569	not
CNN1	0.84017	7.51888	17.6075	0.000433499	0.00696001	cluster0_vs_others	BH	glm	control	0	0.936	0.853	183.404	1.79026	not
RC3H2	0.371205	4.86589	14.2333	0.000433661	0.00696001	cluster0_vs_others	BH	glm	control	0	0.767	0.693	29.1595	1.29343	not
UBALD2	-0.344741	6.06205	14.231	0.000434333	0.00696559	cluster0_vs_others	BH	glm	control	0	0.879	0.893	66.8129	0.787449	not
NT5DC4	1.10877	0.927037	13.8522	0.000436143	0.00698088	cluster0_vs_others	BH	glm	control	0	0.089	0.055	1.90137	2.15662	up
SLC16A7	0.810333	1.47455	13.9426	0.00043627	0.00698088	cluster0_vs_others	BH	glm	control	0	0.131	0.087	2.77898	1.75362	not
GFPT1	0.371086	6.23504	14.5206	0.000436636	0.00698088	cluster0_vs_others	BH	glm	control	0	0.957	0.904	75.3242	1.29333	not
DIP2A	0.37599	4.96131	14.2162	0.000436686	0.00698088	cluster0_vs_others	BH	glm	control	0	0.769	0.673	31.1532	1.29773	not
MDN1	0.482365	3.45801	14.1601	0.000436916	0.00698088	cluster0_vs_others	BH	glm	control	0	0.456	0.353	10.9892	1.39703	not
SNRPD1	-0.308182	7.70936	14.2096	0.000437742	0.00698555	cluster0_vs_others	BH	glm	control	0	1	0.999	209.29	0.807659	not
LTBR	-0.367383	6.66633	14.3293	0.00043786	0.00698555	cluster0_vs_others	BH	glm	control	0	0.97	0.977	101.57	0.775187	not
SLC36A4	0.50441	3.72557	14.1354	0.000441276	0.00703481	cluster0_vs_others	BH	glm	control	0	0.513	0.401	13.2284	1.41854	not
PAM	0.347019	6.46615	14.2525	0.000441857	0.00703884	cluster0_vs_others	BH	glm	control	0	0.955	0.926	88.4106	1.27193	not
EP300	0.328908	5.24573	14.1794	0.000443476	0.00705469	cluster0_vs_others	BH	glm	control	0	0.849	0.759	37.9421	1.25606	not
LAMC2	-0.605757	5.79818	16.4138	0.000443511	0.00705469	cluster0_vs_others	BH	glm	control	0	0.666	0.747	55.6451	0.657126	not
SSH2	0.470698	4.82325	14.7265	0.000446137	0.00709119	cluster0_vs_others	BH	glm	control	0	0.647	0.559	28.3101	1.38578	not
STMN1	-0.675458	6.84926	16.9743	0.000450875	0.00716119	cluster0_vs_others	BH	glm	control	0	0.744	0.758	115.301	0.626133	not
TST	-0.444663	4.6136	14.1048	0.000454214	0.00720888	cluster0_vs_others	BH	glm	control	0	0.623	0.659	24.4811	0.734756	not
WDR86	-0.823616	3.7371	15.0911	0.000455271	0.0072203	cluster0_vs_others	BH	glm	control	0	0.146	0.277	13.3346	0.565024	not
SHOX2	0.795906	2.26576	14.0017	0.000457734	0.00725401	cluster0_vs_others	BH	glm	control	0	0.2	0.16	4.80907	1.73617	not
LARP4B	0.373157	4.73694	14.0869	0.000459768	0.00728084	cluster0_vs_others	BH	glm	control	0	0.727	0.647	26.6662	1.29518	not
BDKRB1	0.627597	6.10635	17.0075	0.000460824	0.00729218	cluster0_vs_others	BH	glm	control	0	0.919	0.832	68.8962	1.54499	not
ACD	-0.458556	4.31535	14.0565	0.000461313	0.00729453	cluster0_vs_others	BH	glm	control	0	0.529	0.574	19.909	0.727714	not
RAB30	-0.575003	4.57378	15.0136	0.000465825	0.00735726	cluster0_vs_others	BH	glm	control	0	0.553	0.577	23.8147	0.671285	not
MRPL12	-0.307085	6.87728	14.0585	0.000465967	0.00735726	cluster0_vs_others	BH	glm	control	0	0.99	0.993	117.562	0.808273	not
PRKAR2A	0.292484	5.88849	14.0501	0.000467836	0.00738134	cluster0_vs_others	BH	glm	control	0	0.937	0.874	59.2396	1.22475	not
ENSECAG00000049872	-0.276381	7.87301	14.0417	0.000469119	0.00739613	cluster0_vs_others	BH	glm	control	0	0.997	0.999	234.43	0.825659	not
ATRIP	-0.404392	4.19502	14.0174	0.000469693	0.00739974	cluster0_vs_others	BH	glm	control	0	0.515	0.554	18.3159	0.755554	not
TMEM170A	0.493465	3.29033	13.958	0.000470434	0.00740596	cluster0_vs_others	BH	glm	control	0	0.457	0.336	9.78338	1.40782	not
TLK2	0.404793	5.10599	14.1268	0.000473309	0.00744576	cluster0_vs_others	BH	glm	control	0	0.833	0.732	34.4395	1.3239	not
BCL3	-0.658495	3.82333	14.7941	0.000473841	0.00744865	cluster0_vs_others	BH	glm	control	0	0.346	0.403	14.1559	0.633539	not
MYOM1	0.772619	2.15598	13.863	0.000474406	0.00745207	cluster0_vs_others	BH	glm	control	0	0.199	0.137	4.45671	1.70837	not
ENSECAG00000021962	0.419191	4.40264	13.9997	0.00047583	0.00746476	cluster0_vs_others	BH	glm	control	0	0.655	0.573	21.1508	1.33718	not
FBXL17	0.54662	5.76775	16.1408	0.000475911	0.00746476	cluster0_vs_others	BH	glm	control	0	0.874	0.798	54.4835	1.46066	not
AMOTL2	0.335113	6.51753	14.0031	0.000476863	0.00747423	cluster0_vs_others	BH	glm	control	0	0.984	0.931	91.6162	1.26148	not
HIRIP3	-0.470367	3.94852	13.9444	0.00047846	0.00749378	cluster0_vs_others	BH	glm	control	0	0.421	0.44	15.4392	0.721781	not
PAMR1	0.511811	4.75968	14.8116	0.000478966	0.00749621	cluster0_vs_others	BH	glm	control	0	0.629	0.514	27.0899	1.42584	not
WDR5	-0.337903	5.51608	13.9858	0.000480164	0.00750949	cluster0_vs_others	BH	glm	control	0	0.856	0.864	45.7622	0.791191	not
NR4A2	0.622096	5.44193	16.5076	0.000481106	0.00751873	cluster0_vs_others	BH	glm	control	0	0.646	0.57	43.4694	1.53911	not
TEAD1	0.35813	7.93106	14.7026	0.000483724	0.00755413	cluster0_vs_others	BH	glm	control	0	0.998	0.994	244.054	1.28176	not
SNX29	0.563627	4.55257	15.3369	0.00048517	0.0075712	cluster0_vs_others	BH	glm	control	0	0.672	0.553	23.4671	1.47798	not
RTKN2	-0.780565	3.27006	14.5113	0.000487763	0.00760179	cluster0_vs_others	BH	glm	control	0	0.173	0.215	9.64688	0.582139	not
PGRMC2	0.341562	5.87491	13.9487	0.00048784	0.00760179	cluster0_vs_others	BH	glm	control	0	0.942	0.886	58.6846	1.26713	not
BICRAL	0.53997	2.61657	13.7894	0.000490915	0.00764415	cluster0_vs_others	BH	glm	control	0	0.263	0.196	6.13289	1.45394	not
NID2	0.377013	4.98189	13.9176	0.000493713	0.00768212	cluster0_vs_others	BH	glm	control	0	0.832	0.679	31.6009	1.29865	not
MUTYH	1.15337	0.842338	13.6133	0.00049557	0.00770543	cluster0_vs_others	BH	glm	control	0	0.091	0.052	1.79295	2.22433	up
FBL	-0.305405	6.91548	13.9028	0.000496935	0.00772104	cluster0_vs_others	BH	glm	control	0	0.984	0.991	120.717	0.809215	not
SOS2	0.479278	4.08808	13.9399	0.000498103	0.00773358	cluster0_vs_others	BH	glm	control	0	0.577	0.457	17.0073	1.39405	not
ENSECAG00000021409	-0.346752	7.14535	13.9518	0.000499749	0.00775353	cluster0_vs_others	BH	glm	control	0	0.991	0.988	141.568	0.786352	not
SGCB	0.339819	5.27133	13.8813	0.000500583	0.00776084	cluster0_vs_others	BH	glm	control	0	0.882	0.784	38.6214	1.2656	not
ENSECAG00000032959	-0.517988	6.25921	15.4875	0.000504446	0.00781509	cluster0_vs_others	BH	glm	control	0	0.752	0.804	76.5966	0.698345	not
ZMYM2	0.354391	5.18481	13.855	0.000507086	0.00785031	cluster0_vs_others	BH	glm	control	0	0.848	0.752	36.3734	1.27845	not
SOX11	-0.591475	3.48977	13.7938	0.000507943	0.00785353	cluster0_vs_others	BH	glm	control	0	0.333	0.323	11.2337	0.663664	not
CRYL1	-0.53877	3.95654	13.9044	0.000508388	0.00785353	cluster0_vs_others	BH	glm	control	0	0.458	0.422	15.5252	0.688358	not
RPA1	-0.485782	3.6026	13.7774	0.000508493	0.00785353	cluster0_vs_others	BH	glm	control	0	0.384	0.39	12.1476	0.71411	not
SMARCB1	-0.293565	6.87822	13.8462	0.00050876	0.00785353	cluster0_vs_others	BH	glm	control	0	0.989	0.992	117.638	0.815884	not
DHX37	0.62577	2.60607	13.7025	0.000509888	0.00786528	cluster0_vs_others	BH	glm	control	0	0.325	0.223	6.08844	1.54303	not
TNC	1.18342	6.86716	17.0394	0.000510426	0.0078679	cluster0_vs_others	BH	glm	control	0	0.877	0.803	116.741	2.27115	up
TGFB1	-0.724799	4.65545	15.9305	0.000511636	0.00788089	cluster0_vs_others	BH	glm	control	0	0.509	0.584	25.2017	0.605081	not
DUT	-0.478724	4.99532	13.9527	0.000512726	0.00789201	cluster0_vs_others	BH	glm	control	0	0.589	0.556	31.8963	0.717612	not
MYO1H	1.60484	0.433198	13.5585	0.000513836	0.0078936	cluster0_vs_others	BH	glm	control	0	0.064	0.041	1.35022	3.04162	up
ENSECAG00000045674	0.527744	3.21919	13.7519	0.000513892	0.0078936	cluster0_vs_others	BH	glm	control	0	0.386	0.326	9.31264	1.44167	not
USP24	0.38268	5.68771	14.0439	0.000513935	0.0078936	cluster0_vs_others	BH	glm	control	0	0.904	0.823	51.543	1.30376	not
ENSECAG00000056916	1.51026	-0.0636261	13.5184	0.000515164	0.00790681	cluster0_vs_others	BH	glm	control	0	0.043	0.026	0.956856	2.84861	up
FN1	0.486839	10.8173	16.5931	0.000516965	0.00792877	cluster0_vs_others	BH	glm	control	0	1	1	1804.39	1.40137	not
SAXO1	0.868668	1.67817	13.4536	0.000520246	0.00796984	cluster0_vs_others	BH	glm	control	0	0.158	0.114	3.20022	1.82598	not
TANK	0.318727	6.09366	13.7926	0.000520387	0.00796984	cluster0_vs_others	BH	glm	control	0	0.943	0.914	68.2926	1.24723	not
CFAP45	0.423619	4.29457	13.7718	0.000522441	0.00799559	cluster0_vs_others	BH	glm	control	0	0.617	0.528	19.6244	1.34129	not
PTPN11	0.314423	6.3382	13.7706	0.000525095	0.00803048	cluster0_vs_others	BH	glm	control	0	0.971	0.942	80.9076	1.24351	not
PSMA8	0.456347	3.65467	13.7135	0.000526921	0.00805265	cluster0_vs_others	BH	glm	control	0	0.445	0.4	12.5941	1.37206	not
SVOPL	1.80479	-0.0500548	13.6817	0.000527463	0.00805518	cluster0_vs_others	BH	glm	control	0	0.045	0.027	0.9659	3.49379	up
KLHL5	0.310118	6.34785	13.7512	0.000529427	0.00807575	cluster0_vs_others	BH	glm	control	0	0.974	0.943	81.4502	1.23981	not
ENSECAG00000054830	0.946684	1.69017	13.4278	0.000529564	0.00807575	cluster0_vs_others	BH	glm	control	0	0.095	0.106	3.22694	1.92744	not
ENSECAG00000045698	0.512781	3.48769	13.6688	0.000530678	0.00808699	cluster0_vs_others	BH	glm	control	0	0.462	0.371	11.2176	1.4268	not
RBPJ	0.338626	6.50412	13.7992	0.000532915	0.00811454	cluster0_vs_others	BH	glm	control	0	0.974	0.953	90.7688	1.26455	not
ZC3H12C	0.586872	2.95729	13.6182	0.000533243	0.00811454	cluster0_vs_others	BH	glm	control	0	0.319	0.256	7.76661	1.50199	not
USP4	0.348596	4.44068	13.7094	0.000535582	0.00814435	cluster0_vs_others	BH	glm	control	0	0.649	0.583	21.716	1.27332	not
IGF2BP2	0.43338	5.3908	14.4017	0.00053778	0.00817196	cluster0_vs_others	BH	glm	control	0	0.834	0.741	41.9559	1.35039	not
TPPP3	-0.981574	1.74909	13.4804	0.000540388	0.00820579	cluster0_vs_others	BH	glm	control	0	0.081	0.126	3.36147	0.506427	not
ENSECAG00000032860	0.891774	0.893054	13.3561	0.000542618	0.00822848	cluster0_vs_others	BH	glm	control	0	0.11	0.062	1.8571	1.85546	not
UNC13D	-0.313639	6.27599	13.6912	0.000542847	0.00822848	cluster0_vs_others	BH	glm	control	0	0.944	0.941	77.4929	0.80461	not
ASCC3	0.288411	6.50347	13.6896	0.000543035	0.00822848	cluster0_vs_others	BH	glm	control	0	0.97	0.94	90.7279	1.22129	not
CEP55	-1.13328	3.29651	13.2994	0.000544191	0.00824017	cluster0_vs_others	BH	glm	control	0	0.049	0.08	9.82538	0.455878	down
XPO6	0.350361	4.7204	13.6769	0.000544855	0.00824439	cluster0_vs_others	BH	glm	control	0	0.771	0.649	26.3622	1.27488	not
GLMP	-0.375923	5.5604	13.6719	0.000547094	0.00827243	cluster0_vs_others	BH	glm	control	0	0.834	0.852	47.1898	0.770612	not
URGCP	0.547188	5.52056	15.6342	0.000549524	0.00830331	cluster0_vs_others	BH	glm	control	0	0.791	0.703	45.9044	1.46123	not
HIPK3	0.344696	5.41565	13.6572	0.000550626	0.00830886	cluster0_vs_others	BH	glm	control	0	0.889	0.787	42.6848	1.26988	not
EDEM3	0.403871	4.31577	13.6495	0.000550666	0.00830886	cluster0_vs_others	BH	glm	control	0	0.643	0.529	19.9149	1.32305	not
KLF9	0.443426	6.50814	15.0489	0.000551708	0.00831872	cluster0_vs_others	BH	glm	control	0	0.976	0.915	91.0221	1.35983	not
COPZ1	-0.299566	5.70962	13.6388	0.000554649	0.00835718	cluster0_vs_others	BH	glm	control	0	0.869	0.884	52.3318	0.812497	not
CCDC69	0.614597	2.4294	13.482	0.000555468	0.00836364	cluster0_vs_others	BH	glm	control	0	0.282	0.18	5.38671	1.53113	not
SNX4	0.323811	5.27184	13.631	0.000556606	0.00837488	cluster0_vs_others	BH	glm	control	0	0.873	0.798	38.6351	1.25163	not
TNKS	0.384023	5.66167	13.8644	0.000558417	0.00839272	cluster0_vs_others	BH	glm	control	0	0.895	0.81	50.6211	1.30498	not
ENSECAG00000050788	0.5408	3.02834	13.4992	0.000558874	0.00839272	cluster0_vs_others	BH	glm	control	0	0.29	0.234	8.15871	1.45478	not
ZDHHC20	0.303262	6.30036	13.6177	0.00055965	0.00839272	cluster0_vs_others	BH	glm	control	0	0.968	0.931	78.8129	1.23393	not
ASXL2	0.340363	6.12354	13.6174	0.000559719	0.00839272	cluster0_vs_others	BH	glm	control	0	0.945	0.867	69.7217	1.26608	not
RNPS1	-0.312965	6.1451	13.6176	0.00055975	0.00839272	cluster0_vs_others	BH	glm	control	0	0.939	0.934	70.7717	0.804986	not
NFAT5	0.392472	4.87163	13.6116	0.000560931	0.00840088	cluster0_vs_others	BH	glm	control	0	0.71	0.649	29.2756	1.31264	not
TRAF3	0.471314	4.69885	14.1977	0.000561078	0.00840088	cluster0_vs_others	BH	glm	control	0	0.709	0.595	25.9714	1.38637	not
MARCHF6	0.322775	6.47657	13.607	0.000562029	0.00840924	cluster0_vs_others	BH	glm	control	0	0.986	0.939	89.0519	1.25073	not
WNT6	-1.20411	3.95463	15.9493	0.000562998	0.00841663	cluster0_vs_others	BH	glm	control	0	0.205	0.303	15.5047	0.434037	down
PRTFDC1	-0.616955	2.67763	13.4574	0.000563309	0.00841663	cluster0_vs_others	BH	glm	control	0	0.186	0.236	6.39803	0.652046	not
BDP1	0.318852	5.47521	13.5981	0.000564418	0.00842596	cluster0_vs_others	BH	glm	control	0	0.866	0.807	44.484	1.24734	not
BRAF	0.45363	5.55577	14.6262	0.00056472	0.00842596	cluster0_vs_others	BH	glm	control	0	0.827	0.763	47.0385	1.36948	not
ENSECAG00000024071	-0.315093	6.69716	13.59	0.00056603	0.00843875	cluster0_vs_others	BH	glm	control	0	0.981	0.983	103.764	0.803799	not
HECTD4	0.415141	4.4846	13.5656	0.000566618	0.00843875	cluster0_vs_others	BH	glm	control	0	0.672	0.542	22.3871	1.33343	not
ACTN1	0.452588	8.13532	15.5922	0.000567409	0.00843875	cluster0_vs_others	BH	glm	control	0	0.998	0.99	281.173	1.36849	not
GET3	-0.333217	5.56869	13.5842	0.000567557	0.00843875	cluster0_vs_others	BH	glm	control	0	0.867	0.883	47.4617	0.793764	not
DBF4	-0.360386	5.03406	13.5782	0.000567939	0.00843875	cluster0_vs_others	BH	glm	control	0	0.672	0.654	32.7645	0.778956	not
GMDS	0.381931	5.92321	13.9768	0.00056811	0.00843875	cluster0_vs_others	BH	glm	control	0	0.907	0.852	60.6824	1.30308	not
BTG3	-0.304737	6.18202	13.5809	0.000568334	0.00843875	cluster0_vs_others	BH	glm	control	0	0.926	0.915	72.606	0.80959	not
HMGA2	0.743715	4.6552	16.1361	0.000569136	0.00844481	cluster0_vs_others	BH	glm	control	0	0.519	0.415	25.1974	1.67448	not
TRIM28	-0.301849	5.93599	13.5695	0.000571121	0.0084684	cluster0_vs_others	BH	glm	control	0	0.919	0.918	61.2226	0.811212	not
INTS6L	0.514635	4.14944	14.0535	0.000573748	0.00850147	cluster0_vs_others	BH	glm	control	0	0.527	0.411	17.7463	1.42863	not
NCAPH2	-0.440334	4.25652	13.5377	0.000574677	0.00850716	cluster0_vs_others	BH	glm	control	0	0.52	0.557	19.1134	0.736964	not
TAF10	-0.289739	7.82726	13.5505	0.00057526	0.00850716	cluster0_vs_others	BH	glm	control	0	1	1	227.112	0.81805	not
SSB	-0.290446	7.62683	13.5502	0.000575323	0.00850716	cluster0_vs_others	BH	glm	control	0	0.999	0.997	197.653	0.817649	not
TSC1	0.500253	3.26346	13.4753	0.000575907	0.00850992	cluster0_vs_others	BH	glm	control	0	0.416	0.325	9.60283	1.41446	not
PSPC1	0.328504	5.95056	13.5472	0.000576424	0.00851169	cluster0_vs_others	BH	glm	control	0	0.943	0.867	61.844	1.25571	not
KCNA3	0.862451	1.23946	13.2406	0.000580738	0.008565	cluster0_vs_others	BH	glm	control	0	0.11	0.077	2.36111	1.81812	not
APLP2	0.334421	5.49405	13.5241	0.000581463	0.008565	cluster0_vs_others	BH	glm	control	0	0.928	0.82	45.0684	1.26087	not
ENSECAG00000056503	1.54931	0.456016	13.32	0.000581624	0.008565	cluster0_vs_others	BH	glm	control	0	0.075	0.041	1.37175	2.92677	up
RAVER2	1.11611	0.937776	13.2546	0.000581633	0.008565	cluster0_vs_others	BH	glm	control	0	0.088	0.068	1.91557	2.16761	up
RUNX2	0.766521	4.90501	16.4025	0.000582792	0.00856728	cluster0_vs_others	BH	glm	control	0	0.621	0.523	29.9609	1.70116	not
PSMA2	-0.284116	7.7713	13.5178	0.000583151	0.00856728	cluster0_vs_others	BH	glm	control	0	1	0.999	218.471	0.821245	not
IL31RA	0.979402	1.6351	13.222	0.000583438	0.00856728	cluster0_vs_others	BH	glm	control	0	0.169	0.111	3.10608	1.97165	not
IPO11	0.378708	4.29231	13.5014	0.000583753	0.00856728	cluster0_vs_others	BH	glm	control	0	0.642	0.516	19.5935	1.30018	not
RAB8B	0.34312	5.79912	13.5159	0.00058411	0.00856728	cluster0_vs_others	BH	glm	control	0	0.869	0.85	55.6812	1.2685	not
MON1B	0.558437	2.94631	13.421	0.000584187	0.00856728	cluster0_vs_others	BH	glm	control	0	0.363	0.27	7.70778	1.47267	not
ORAI2	-0.342623	5.37656	13.5134	0.000584649	0.00856819	cluster0_vs_others	BH	glm	control	0	0.789	0.826	41.5439	0.788606	not
RABL3	-0.375387	4.82353	13.499	0.000586742	0.00859298	cluster0_vs_others	BH	glm	control	0	0.672	0.719	28.3156	0.770899	not
ENSECAG00000050151	0.684173	2.2279	13.2393	0.000588629	0.00861473	cluster0_vs_others	BH	glm	control	0	0.243	0.167	4.6845	1.60678	not
FBXO42	0.384366	4.75317	13.4891	0.000589737	0.00862505	cluster0_vs_others	BH	glm	control	0	0.729	0.635	26.9679	1.30529	not
COCH	1.16425	0.763061	13.1328	0.000591229	0.00864098	cluster0_vs_others	BH	glm	control	0	0.083	0.06	1.69709	2.24117	up
DDR2	0.342085	5.95889	13.4687	0.000595687	0.0087002	cluster0_vs_others	BH	glm	control	0	0.933	0.857	62.2021	1.26759	not
UPF1	0.543452	2.84221	13.3507	0.000602657	0.00879252	cluster0_vs_others	BH	glm	control	0	0.376	0.249	7.17119	1.45746	not
ENSECAG00000045240	-0.454031	3.5637	13.3736	0.000603015	0.00879252	cluster0_vs_others	BH	glm	control	0	0.365	0.402	11.8245	0.73	not
NDUFB4	-0.287971	7.92332	13.4367	0.000603239	0.00879252	cluster0_vs_others	BH	glm	control	0	1	0.999	242.749	0.819053	not
GTPBP1	0.409428	3.94789	13.4164	0.000604806	0.00880937	cluster0_vs_others	BH	glm	control	0	0.563	0.47	15.4324	1.32816	not
TCF4	0.361208	7.97958	14.2605	0.000608649	0.00885878	cluster0_vs_others	BH	glm	control	0	0.998	0.996	252.402	1.2845	not
TSPAN4	-0.321535	7.27627	13.4143	0.000609026	0.00885878	cluster0_vs_others	BH	glm	control	0	0.991	0.992	155.016	0.800218	not
ZZZ3	0.305672	5.45691	13.3636	0.000622416	0.00904741	cluster0_vs_others	BH	glm	control	0	0.894	0.794	43.9231	1.23599	not
H1-10	-0.521436	7.79717	15.5015	0.000623048	0.00905045	cluster0_vs_others	BH	glm	control	0	0.965	0.976	222.424	0.696678	not
EXOSC1	-0.394666	5.06389	13.3486	0.000624621	0.00906417	cluster0_vs_others	BH	glm	control	0	0.762	0.785	33.4489	0.760666	not
MRPL16	-0.390395	5.15211	13.3501	0.000624838	0.00906417	cluster0_vs_others	BH	glm	control	0	0.782	0.798	35.5581	0.762921	not
INO80E	-0.42303	4.69314	13.334	0.000626874	0.00908755	cluster0_vs_others	BH	glm	control	0	0.653	0.705	25.8687	0.745857	not
ENSECAG00000052217	0.628766	3.36991	13.7275	0.000628661	0.00910729	cluster0_vs_others	BH	glm	control	0	0.395	0.299	10.3382	1.54624	not
C24H14orf39	2.56288	-0.803141	13.3726	0.000630927	0.00913394	cluster0_vs_others	BH	glm	control	0	0.016	0.008	0.5731	5.90886	up
HSD17B8	-0.385619	4.85787	13.3225	0.000632502	0.00915057	cluster0_vs_others	BH	glm	control	0	0.68	0.733	28.9977	0.765451	not
ENSECAG00000004433	-1.42124	0.444807	12.9982	0.00063417	0.0091685	cluster0_vs_others	BH	glm	control	0	0.029	0.051	1.36113	0.373391	down
SWT1	0.400972	4.14145	13.2886	0.000635863	0.00918679	cluster0_vs_others	BH	glm	control	0	0.581	0.49	17.6482	1.3204	not
ADGRB3	-3.09426	-0.81376	13.14	0.00063756	0.00920182	cluster0_vs_others	BH	glm	control	0	0.005	0.007	0.568897	0.117094	down
UBAP2	0.301107	5.94776	13.3051	0.000637799	0.00920182	cluster0_vs_others	BH	glm	control	0	0.946	0.885	61.724	1.23209	not
RBM42	-0.339463	6.3153	13.3028	0.000638391	0.00920182	cluster0_vs_others	BH	glm	control	0	0.953	0.967	79.6334	0.790335	not
C2CD5	0.484244	3.84308	13.27	0.00063867	0.00920182	cluster0_vs_others	BH	glm	control	0	0.527	0.424	14.351	1.39885	not
CCDC91	0.26139	7.34159	13.2991	0.000639051	0.00920182	cluster0_vs_others	BH	glm	control	0	1	0.994	162.195	1.19863	not
KLHL13	0.442813	4.88246	13.7069	0.000641379	0.00922913	cluster0_vs_others	BH	glm	control	0	0.697	0.587	29.4962	1.35925	not
ENSECAG00000054536	1.37077	0.403328	13.0603	0.000643637	0.00925541	cluster0_vs_others	BH	glm	control	0	0.059	0.033	1.32256	2.58608	up
FGF12	0.488923	4.63561	14.0168	0.000648163	0.00931425	cluster0_vs_others	BH	glm	control	0	0.597	0.544	24.8575	1.4034	not
NAB1	0.410144	4.49684	13.2538	0.000649631	0.00932511	cluster0_vs_others	BH	glm	control	0	0.712	0.579	22.5778	1.32882	not
PEG10	-0.544404	4.07145	13.5331	0.00064979	0.00932511	cluster0_vs_others	BH	glm	control	0	0.272	0.369	16.8123	0.685675	not
ALDH2	0.861189	4.60657	15.8054	0.000650293	0.00932609	cluster0_vs_others	BH	glm	control	0	0.49	0.346	24.3622	1.81653	not
SUB1	-0.237763	8.74604	13.2518	0.000651807	0.00934155	cluster0_vs_others	BH	glm	control	0	1	1	429.358	0.848059	not
DSTYK	0.577143	2.99351	13.1395	0.000654035	0.00936721	cluster0_vs_others	BH	glm	control	0	0.383	0.258	7.9641	1.49189	not
SOS1	0.385622	4.72528	13.2353	0.000656094	0.00939042	cluster0_vs_others	BH	glm	control	0	0.721	0.614	26.4516	1.30642	not
BCLAF3	0.47611	3.11468	13.1618	0.000656882	0.00939543	cluster0_vs_others	BH	glm	control	0	0.382	0.312	8.6619	1.39099	not
KAT6B	0.340351	5.33846	13.2021	0.000665967	0.00951901	cluster0_vs_others	BH	glm	control	0	0.859	0.765	40.461	1.26606	not
GCH1	0.579459	3.76229	13.887	0.000667077	0.00952852	cluster0_vs_others	BH	glm	control	0	0.431	0.356	13.5694	1.49429	not
RABGEF1	0.329937	5.70433	13.1893	0.000669693	0.00955953	cluster0_vs_others	BH	glm	control	0	0.918	0.842	52.1404	1.25696	not
ENSECAG00000057191	1.08389	1.12957	12.9011	0.000671941	0.00958522	cluster0_vs_others	BH	glm	control	0	0.105	0.074	2.18793	2.11975	up
RAB4A	0.285545	5.92596	13.1767	0.000673139	0.00959593	cluster0_vs_others	BH	glm	control	0	0.93	0.895	60.7985	1.21887	not
YAP1	0.359927	6.45129	13.543	0.000684578	0.00975251	cluster0_vs_others	BH	glm	control	0	0.976	0.934	87.5046	1.28336	not
ENSECAG00000044998	0.910056	1.01014	12.8066	0.000686578	0.0097745	cluster0_vs_others	BH	glm	control	0	0.114	0.073	2.01411	1.87912	not
SENP5	0.354398	4.35761	13.116	0.000688362	0.00979338	cluster0_vs_others	BH	glm	control	0	0.675	0.579	20.5009	1.27845	not
ENSECAG00000020648	3.84578	-1.11088	14.5601	0.000691149	0.00982029	cluster0_vs_others	BH	glm	control	0	0.011	0.001	0.463013	14.3779	up
CIP2A	-0.605162	2.5292	12.9325	0.000691169	0.00982029	cluster0_vs_others	BH	glm	control	0	0.13	0.144	5.77252	0.657398	not
ARHGEF7	0.394438	4.27931	13.0649	0.000699922	0.00993806	cluster0_vs_others	BH	glm	control	0	0.657	0.549	19.4178	1.31443	not
CTSS	-0.349224	4.72239	13.0649	0.000702083	0.00996213	cluster0_vs_others	BH	glm	control	0	0.627	0.619	26.3986	0.785006	not
HGSNAT	0.337831	5.55578	13.0618	0.000706379	0.0100139	cluster0_vs_others	BH	glm	control	0	0.915	0.825	47.0388	1.26385	not
THYN1	-0.290772	7.5165	13.0598	0.000706663	0.0100139	cluster0_vs_others	BH	glm	control	0	0.997	0.998	183.101	0.817464	not
ENSECAG00000047281	0.786485	1.94671	12.7904	0.000710094	0.0100558	cluster0_vs_others	BH	glm	control	0	0.181	0.141	3.85494	1.72487	not
CCBE1	0.614274	8.3399	15.8354	0.000711201	0.0100649	cluster0_vs_others	BH	glm	control	0	1	0.991	324.01	1.53079	not
H3-3B.1	-0.262476	10.0836	13.0364	0.00071364	0.0100927	cluster0_vs_others	BH	glm	control	0	1	1	1085.13	0.833656	not
TSEN34	-0.363753	5.89879	13.0338	0.000714783	0.0101022	cluster0_vs_others	BH	glm	control	0	0.918	0.92	59.6642	0.77714	not
CEP120	0.39724	4.11123	13.0153	0.000716608	0.0101213	cluster0_vs_others	BH	glm	control	0	0.586	0.493	17.2823	1.31699	not
NEXN	0.708199	7.28615	15.8384	0.000718279	0.0101382	cluster0_vs_others	BH	glm	control	0	0.976	0.915	156.081	1.63376	not
STXBP6	0.698425	4.0677	14.935	0.000721557	0.010176	cluster0_vs_others	BH	glm	control	0	0.498	0.373	16.7688	1.62273	not
SIAH1	0.332517	5.1772	13.0112	0.000721903	0.010176	cluster0_vs_others	BH	glm	control	0	0.834	0.764	36.1819	1.25921	not
IFI44L	-1.188	0.830644	12.7899	0.000723522	0.0101861	cluster0_vs_others	BH	glm	control	0	0.048	0.062	1.77848	0.438912	down
ZFHX4	0.53991	3.2321	12.962	0.00072357	0.0101861	cluster0_vs_others	BH	glm	control	0	0.417	0.27	9.39634	1.45388	not
ENSECAG00000053688	-1.02619	1.41988	12.809	0.000724054	0.0101862	cluster0_vs_others	BH	glm	control	0	0.061	0.112	2.67563	0.491004	down
SPECC1L	0.330805	5.2117	12.9966	0.00072608	0.010208	cluster0_vs_others	BH	glm	control	0	0.798	0.718	37.0577	1.25771	not
HAO1	1.70947	1.7683	14.7113	0.000727245	0.0102177	cluster0_vs_others	BH	glm	control	0	0.088	0.051	3.40653	3.27041	up
BUB3	-0.35425	5.72255	12.9859	0.000728948	0.0102349	cluster0_vs_others	BH	glm	control	0	0.855	0.877	52.8031	0.782276	not
CHST14	-0.559369	2.94029	12.9044	0.000731581	0.0102651	cluster0_vs_others	BH	glm	control	0	0.279	0.292	7.67564	0.678599	not
CKLF	-0.87503	1.77816	12.7498	0.000732097	0.0102656	cluster0_vs_others	BH	glm	control	0	0.104	0.121	3.42989	0.545243	not
ATF2	0.317934	5.4842	12.9733	0.00073351	0.0102787	cluster0_vs_others	BH	glm	control	0	0.875	0.827	44.7618	1.24654	not
ZNF280C	0.495179	3.16667	12.8796	0.000736922	0.0103198	cluster0_vs_others	BH	glm	control	0	0.363	0.302	8.9797	1.4095	not
ENSECAG00000054489	0.587165	2.83236	12.8717	0.000738472	0.0103347	cluster0_vs_others	BH	glm	control	0	0.334	0.228	7.12237	1.50229	not
SEMA3C	0.284277	8.03926	12.935	0.000744831	0.01041	cluster0_vs_others	BH	glm	control	0	0.998	0.995	263.061	1.2178	not
ERO1B	0.492051	3.63075	12.9012	0.000745219	0.01041	cluster0_vs_others	BH	glm	control	0	0.503	0.401	12.387	1.40644	not
ENSECAG00000059774	-0.333903	6.0388	12.9351	0.000745304	0.01041	cluster0_vs_others	BH	glm	control	0	0.907	0.921	65.7445	0.793387	not
ADAMTS6	0.435867	5.75809	13.8533	0.000749965	0.0104682	cluster0_vs_others	BH	glm	control	0	0.841	0.741	54.1199	1.35272	not
TRIM65	-0.315252	5.47258	12.9117	0.000752793	0.0105009	cluster0_vs_others	BH	glm	control	0	0.846	0.856	44.4027	0.803711	not
GNAT2	1.03668	1.19767	12.714	0.000753757	0.0105075	cluster0_vs_others	BH	glm	control	0	0.105	0.085	2.2937	2.0515	up
COMMD3	-0.330666	5.96283	12.9052	0.000754731	0.0105142	cluster0_vs_others	BH	glm	control	0	0.91	0.919	62.3722	0.79517	not
MOB1B	0.37466	4.57159	12.8948	0.000755945	0.0105243	cluster0_vs_others	BH	glm	control	0	0.693	0.587	23.7786	1.29653	not
ETS1	0.304057	5.83832	12.8924	0.000758802	0.0105572	cluster0_vs_others	BH	glm	control	0	0.904	0.838	57.215	1.23461	not
ERGIC3	-0.276702	7.01365	12.8861	0.000760554	0.0105721	cluster0_vs_others	BH	glm	control	0	0.993	0.99	129.217	0.825476	not
TPX2	-0.784368	4.6077	13.0364	0.000760905	0.0105721	cluster0_vs_others	BH	glm	control	0	0.128	0.162	24.3812	0.580606	not
TSR3	-0.336619	5.48316	12.8818	0.000761783	0.0105721	cluster0_vs_others	BH	glm	control	0	0.861	0.865	44.7297	0.791895	not
AP1S1	-0.300577	7.13169	12.8819	0.000761848	0.0105721	cluster0_vs_others	BH	glm	control	0	0.99	0.991	140.233	0.811927	not
PRKCI	0.441092	5.50046	13.805	0.000763257	0.0105848	cluster0_vs_others	BH	glm	control	0	0.902	0.801	45.2692	1.35763	not
USP3	0.288558	6.2871	12.8764	0.000763866	0.0105864	cluster0_vs_others	BH	glm	control	0	0.969	0.935	78.0921	1.22142	not
TANC1	0.3265	6.03068	12.8737	0.000764877	0.0105936	cluster0_vs_others	BH	glm	control	0	0.904	0.845	65.3755	1.25397	not
DNMT1	-0.246022	8.8233	12.8701	0.00076553	0.0105958	cluster0_vs_others	BH	glm	control	0	1	1	452.977	0.843218	not
FREM1	-0.847226	3.48409	13.8314	0.00076769	0.0106188	cluster0_vs_others	BH	glm	control	0	0.143	0.216	11.1896	0.555853	not
BEX3	-0.295596	7.04565	12.8625	0.000768239	0.0106195	cluster0_vs_others	BH	glm	control	0	0.981	0.972	132.115	0.814736	not
SNRK	0.458116	4.25858	13.0099	0.000772195	0.0106646	cluster0_vs_others	BH	glm	control	0	0.614	0.524	19.1408	1.37375	not
ENSECAG00000028122	1.49415	0.453676	12.6709	0.000772938	0.0106646	cluster0_vs_others	BH	glm	control	0	0.066	0.039	1.36953	2.81699	up
KCNN2	3.40899	-1.19857	13.7626	0.000772995	0.0106646	cluster0_vs_others	BH	glm	control	0	0.006	0.002	0.435707	10.6221	up
ENSECAG00000050566	0.41892	3.83349	12.8156	0.000774762	0.0106821	cluster0_vs_others	BH	glm	control	0	0.458	0.393	14.2559	1.33693	not
PTPN14	0.528817	4.53443	13.8517	0.000775522	0.0106858	cluster0_vs_others	BH	glm	control	0	0.646	0.538	23.1739	1.44275	not
DDB2	-0.654428	2.04144	12.6616	0.000776277	0.0106893	cluster0_vs_others	BH	glm	control	0	0.126	0.16	4.11655	0.635328	not
YTHDC1	0.322622	6.18157	12.8324	0.000778163	0.0107048	cluster0_vs_others	BH	glm	control	0	0.961	0.901	72.5835	1.2506	not
SPIRE1	0.356305	5.82722	12.9003	0.000778402	0.0107048	cluster0_vs_others	BH	glm	control	0	0.899	0.846	56.7763	1.28014	not
NUDT14	-0.366397	4.97372	12.8171	0.000780215	0.0107228	cluster0_vs_others	BH	glm	control	0	0.685	0.747	31.4223	0.775718	not
SDCCAG8	0.393154	5.25898	13.0309	0.000780815	0.0107242	cluster0_vs_others	BH	glm	control	0	0.784	0.698	38.2923	1.31326	not
ECPAS	0.331329	5.25741	12.8223	0.000781685	0.0107293	cluster0_vs_others	BH	glm	control	0	0.856	0.741	38.2505	1.25817	not
LSM14A	0.274717	6.17201	12.7968	0.000790085	0.0108376	cluster0_vs_others	BH	glm	control	0	0.968	0.936	72.1041	1.20976	not
CLOCK	0.382668	5.16821	12.8566	0.000794607	0.0108927	cluster0_vs_others	BH	glm	control	0	0.81	0.714	35.9572	1.30375	not
GCNT7	1.46447	0.342021	12.4977	0.000795434	0.010897	cluster0_vs_others	BH	glm	control	0	0.063	0.04	1.26753	2.75961	up
VRK3	-0.351844	5.13647	12.7774	0.000795997	0.0108978	cluster0_vs_others	BH	glm	control	0	0.773	0.788	35.1748	0.783582	not
CD320	-0.321046	6.21352	12.7695	0.000799325	0.0109364	cluster0_vs_others	BH	glm	control	0	0.93	0.934	74.209	0.800489	not
COL3A1	0.467633	11.9901	15.2393	0.000800935	0.0109514	cluster0_vs_others	BH	glm	control	0	1	1	4067.88	1.38284	not
CISD1	-0.298115	6.29483	12.7628	0.000801488	0.010952	cluster0_vs_others	BH	glm	control	0	0.931	0.953	78.5115	0.813314	not
TAMALIN	-0.503095	3.6862	12.695	0.000805677	0.0110022	cluster0_vs_others	BH	glm	control	0	0.359	0.377	12.8723	0.705591	not
ZFHX3	0.462579	5.1779	13.6496	0.000808294	0.0110309	cluster0_vs_others	BH	glm	control	0	0.773	0.659	36.1996	1.378	not
SLC25A5	-0.275929	7.32157	12.7376	0.000809829	0.0110448	cluster0_vs_others	BH	glm	control	0	0.992	0.988	159.961	0.825918	not
IFT22	-0.32688	5.44871	12.7348	0.000810776	0.0110507	cluster0_vs_others	BH	glm	control	0	0.81	0.844	43.6742	0.797259	not
SPDL1	-0.587133	3.41328	12.6348	0.000811439	0.0110527	cluster0_vs_others	BH	glm	control	0	0.226	0.261	10.6537	0.665664	not
DHDH	-0.367816	6.76607	13.0857	0.000812516	0.0110554	cluster0_vs_others	BH	glm	control	0	0.962	0.96	108.841	0.774955	not
MELK	-1.2065	1.71866	12.4231	0.000812721	0.0110554	cluster0_vs_others	BH	glm	control	0	0.033	0.066	3.29132	0.433318	down
TMTC2	0.810115	5.04992	15.2879	0.000813189	0.0110554	cluster0_vs_others	BH	glm	control	0	0.69	0.504	33.1267	1.75335	not
NDUFS7	-0.278439	7.25579	12.7199	0.000815941	0.0110858	cluster0_vs_others	BH	glm	control	0	0.999	0.997	152.831	0.824483	not
GPX8	-0.262486	7.90923	12.7169	0.0008169	0.0110918	cluster0_vs_others	BH	glm	control	0	0.998	0.999	240.389	0.83365	not
ZNF580	-0.358915	5.36143	12.7032	0.000821495	0.0111438	cluster0_vs_others	BH	glm	control	0	0.825	0.835	41.1105	0.779751	not
PIR	-0.494015	5.26584	13.623	0.000821767	0.0111438	cluster0_vs_others	BH	glm	control	0	0.686	0.726	38.4749	0.710046	not
B3GALT2	1.41386	0.394857	12.4563	0.000829582	0.0112426	cluster0_vs_others	BH	glm	control	0	0.074	0.036	1.31481	2.6645	up
TAF11	-0.332307	5.1146	12.6708	0.000831981	0.011268	cluster0_vs_others	BH	glm	control	0	0.767	0.785	34.6455	0.794265	not
PSMA6	-0.290576	7.51606	12.6707	0.000833121	0.0112729	cluster0_vs_others	BH	glm	control	0	0.999	1	183.046	0.817575	not
SLC29A1	-0.536035	5.767	14.1742	0.000833396	0.0112729	cluster0_vs_others	BH	glm	control	0	0.745	0.829	54.4554	0.689664	not
IGFLR1	-0.628252	2.09814	12.5094	0.000836188	0.0113036	cluster0_vs_others	BH	glm	control	0	0.145	0.169	4.28157	0.64696	not
EVA1C	0.74385	1.78634	12.4637	0.000839564	0.0113375	cluster0_vs_others	BH	glm	control	0	0.136	0.111	3.44939	1.67464	not
FDX2	-0.32041	6.41881	12.6524	0.000839916	0.0113375	cluster0_vs_others	BH	glm	control	0	0.973	0.973	85.5567	0.800842	not
PLCL1	1.05037	1.35698	12.5963	0.000840725	0.0113375	cluster0_vs_others	BH	glm	control	0	0.098	0.044	2.56149	2.07106	up
HOOK3	0.246321	8.31863	12.6489	0.000840815	0.0113375	cluster0_vs_others	BH	glm	control	0	1	1	319.269	1.18618	not
ENSECAG00000052873	1.63844	0.063849	12.5085	0.000846015	0.0114005	cluster0_vs_others	BH	glm	control	0	0.053	0.029	1.04525	3.11329	up
FHOD1	-0.480823	3.30461	12.5719	0.000848969	0.0114331	cluster0_vs_others	BH	glm	control	0	0.346	0.368	9.88069	0.716569	not
OSBPL10	0.477498	4.33163	12.9928	0.000852598	0.0114681	cluster0_vs_others	BH	glm	control	0	0.574	0.497	20.1349	1.39233	not
ARSD	0.447444	3.3933	12.5641	0.000852638	0.0114681	cluster0_vs_others	BH	glm	control	0	0.455	0.374	10.5071	1.36362	not
CERT1	0.308165	6.29048	12.6132	0.000853961	0.0114787	cluster0_vs_others	BH	glm	control	0	0.952	0.909	78.2751	1.23813	not
RPS6KA6	2.13708	-0.601425	12.4387	0.000857223	0.0115153	cluster0_vs_others	BH	glm	control	0	0.027	0.01	0.659103	4.39871	up
GDF6	0.801075	2.19084	12.5798	0.000858313	0.0115196	cluster0_vs_others	BH	glm	control	0	0.2	0.146	4.5657	1.7424	not
SLC45A4	0.496932	2.9525	12.5118	0.000858622	0.0115196	cluster0_vs_others	BH	glm	control	0	0.386	0.265	7.74092	1.41121	not
ZNF367	-1.33345	0.882175	12.3366	0.000862925	0.0115701	cluster0_vs_others	BH	glm	control	0	0.031	0.057	1.84315	0.396818	down
ENSECAG00000046348	0.575257	3.10778	12.5043	0.000863716	0.0115735	cluster0_vs_others	BH	glm	control	0	0.37	0.258	8.62055	1.48994	not
TMX3	0.297837	5.53356	12.5815	0.000865667	0.0115924	cluster0_vs_others	BH	glm	control	0	0.903	0.837	46.3199	1.2293	not
MED12L	0.975312	3.51525	14.8806	0.000866371	0.0115945	cluster0_vs_others	BH	glm	control	0	0.482	0.257	11.434	1.96607	not
CNMD	0.683931	2.09749	12.3574	0.000867289	0.0115966	cluster0_vs_others	BH	glm	control	0	0.216	0.159	4.27965	1.60651	not
PPM1B	0.319697	5.60578	12.577	0.000867607	0.0115966	cluster0_vs_others	BH	glm	control	0	0.885	0.799	48.6976	1.24807	not
FAF1	0.279294	6.89976	12.5661	0.000871015	0.0116349	cluster0_vs_others	BH	glm	control	0	0.985	0.965	119.409	1.2136	not
CDC42BPB	0.346636	5.54315	12.5497	0.000877722	0.0117172	cluster0_vs_others	BH	glm	control	0	0.918	0.819	46.6288	1.27159	not
NCOA6	0.388764	4.41481	12.5268	0.000883848	0.0117916	cluster0_vs_others	BH	glm	control	0	0.673	0.562	21.33	1.30927	not
METTL15	0.461375	6.01238	13.9009	0.000887648	0.0118349	cluster0_vs_others	BH	glm	control	0	0.893	0.84	64.5514	1.37685	not
PLEKHG3	0.517275	2.65795	12.4188	0.000889139	0.0118474	cluster0_vs_others	BH	glm	control	0	0.353	0.238	6.31137	1.43125	not
ENSECAG00000057513	-0.28667	7.55573	12.5075	0.000892977	0.0118912	cluster0_vs_others	BH	glm	control	0	0.997	0.998	188.149	0.819792	not
CEP78	-0.82099	2.11101	12.3094	0.000894582	0.0119052	cluster0_vs_others	BH	glm	control	0	0.082	0.145	4.31994	0.566053	not
STK3	0.306761	5.94053	12.5008	0.000896084	0.0119178	cluster0_vs_others	BH	glm	control	0	0.922	0.866	61.4156	1.23693	not
NSL1	-0.719676	1.6032	12.2828	0.000902379	0.011994	cluster0_vs_others	BH	glm	control	0	0.096	0.112	3.03816	0.607234	not
PON2	0.947183	3.07736	14.2519	0.000903543	0.0120021	cluster0_vs_others	BH	glm	control	0	0.377	0.224	8.44066	1.9281	not
INO80D	0.403753	4.45927	12.4734	0.000904161	0.0120028	cluster0_vs_others	BH	glm	control	0	0.695	0.566	21.9975	1.32294	not
ZMYND10	-0.356791	4.38579	12.4595	0.000906871	0.0120291	cluster0_vs_others	BH	glm	control	0	0.567	0.609	20.9052	0.7809	not
USO1	0.274212	6.70555	12.4705	0.00090726	0.0120291	cluster0_vs_others	BH	glm	control	0	0.985	0.963	104.369	1.20933	not
STC2	0.33052	5.25617	12.4575	0.000912259	0.0120837	cluster0_vs_others	BH	glm	control	0	0.831	0.722	38.2177	1.25747	not
SEC24A	0.323429	5.5665	12.4585	0.000912513	0.0120837	cluster0_vs_others	BH	glm	control	0	0.867	0.81	47.3896	1.2513	not
GSTM3	-0.258441	9.15339	12.4523	0.000914196	0.0120986	cluster0_vs_others	BH	glm	control	0	1	1	569.437	0.835991	not
ENSECAG00000059647	1.57061	-0.00548276	12.3014	0.000915311	0.012105	cluster0_vs_others	BH	glm	control	0	0.046	0.027	0.996207	2.9703	up
LAMA2	0.403647	6.89104	13.5051	0.000915811	0.012105	cluster0_vs_others	BH	glm	control	0	0.965	0.921	118.689	1.32285	not
FAM107B	0.532345	4.70037	13.6524	0.000918346	0.0121302	cluster0_vs_others	BH	glm	control	0	0.639	0.531	25.9988	1.44628	not
C1orf232	-1.59282	0.0577335	12.2259	0.000918853	0.0121302	cluster0_vs_others	BH	glm	control	0	0.021	0.037	1.04083	0.331523	down
MRPL37	-0.303192	5.85195	12.4394	0.000919928	0.0121369	cluster0_vs_others	BH	glm	control	0	0.917	0.917	57.7582	0.810457	not
SIMC1	0.660444	3.41945	13.3523	0.00092314	0.0121587	cluster0_vs_others	BH	glm	control	0	0.4	0.308	10.6993	1.58057	not
PTGDR	1.20264	2.19862	14.1523	0.00092335	0.0121587	cluster0_vs_others	BH	glm	control	0	0.185	0.107	4.59041	2.30161	up
FYB2	2.30208	-0.609214	12.4827	0.000923536	0.0121587	cluster0_vs_others	BH	glm	control	0	0.027	0.007	0.655554	4.93168	up
ITFG1	0.346693	6.03468	12.5721	0.000923847	0.0121587	cluster0_vs_others	BH	glm	control	0	0.929	0.878	65.5569	1.27164	not
FOXJ3	0.327709	4.74052	12.4193	0.00092754	0.0121998	cluster0_vs_others	BH	glm	control	0	0.751	0.648	26.7324	1.25502	not
RBM26	0.309315	5.40682	12.4139	0.000930292	0.0122285	cluster0_vs_others	BH	glm	control	0	0.861	0.793	42.4242	1.23912	not
DCN	0.600187	11.0874	14.9621	0.000934302	0.0122737	cluster0_vs_others	BH	glm	control	0	1	1	2175.88	1.51591	not
EFCAB2	-0.869626	1.84576	12.1932	0.000943298	0.0123843	cluster0_vs_others	BH	glm	control	0	0.105	0.146	3.59442	0.547289	not
CYB5A	-0.397533	5.66337	12.6362	0.000947335	0.0124266	cluster0_vs_others	BH	glm	control	0	0.827	0.883	50.681	0.759155	not
PTPMT1	-0.334735	6.49294	12.3689	0.000947684	0.0124266	cluster0_vs_others	BH	glm	control	0	0.959	0.965	90.068	0.79293	not
CENPW	-0.487398	4.21563	12.3046	0.000951595	0.0124703	cluster0_vs_others	BH	glm	control	0	0.422	0.378	18.5793	0.71331	not
COPS3	-0.277217	6.03891	12.3496	0.000955792	0.0125042	cluster0_vs_others	BH	glm	control	0	0.943	0.938	65.7496	0.825181	not
E2F5	0.347655	5.19685	12.3476	0.000955836	0.0125042	cluster0_vs_others	BH	glm	control	0	0.826	0.78	36.6782	1.27249	not
RPSA	-0.263821	11.128	12.3453	0.000956953	0.0125042	cluster0_vs_others	BH	glm	control	0	1	0.999	2237.96	0.832879	not
WASF3	0.443637	6.48114	13.7722	0.000957055	0.0125042	cluster0_vs_others	BH	glm	control	0	0.968	0.923	89.3343	1.36003	not
RASA2	0.402007	4.20188	12.3229	0.000957101	0.0125042	cluster0_vs_others	BH	glm	control	0	0.598	0.491	18.4031	1.32134	not
LPCAT2	0.72874	4.72272	14.626	0.000961585	0.0125551	cluster0_vs_others	BH	glm	control	0	0.502	0.401	26.4046	1.65719	not
KDM5A	0.30512	5.42627	12.3308	0.000963469	0.012572	cluster0_vs_others	BH	glm	control	0	0.885	0.803	43	1.23552	not
CYTH1	0.386456	4.81459	12.3269	0.000965676	0.0125932	cluster0_vs_others	BH	glm	control	0	0.733	0.648	28.1408	1.30718	not
ENSECAG00000053311	0.496047	3.63101	12.2569	0.000967102	0.0126041	cluster0_vs_others	BH	glm	control	0	0.365	0.285	12.3892	1.41034	not
GALNT2	0.308572	5.7841	12.3159	0.000969644	0.0126295	cluster0_vs_others	BH	glm	control	0	0.914	0.848	55.1044	1.23848	not
ELOF1	-0.291908	6.26266	12.3086	0.000972608	0.0126605	cluster0_vs_others	BH	glm	control	0	0.958	0.958	76.7799	0.816821	not
CAB39	0.329237	5.77084	12.302	0.000975516	0.012687	cluster0_vs_others	BH	glm	control	0	0.911	0.842	54.6006	1.25635	not
GPR37	0.650473	2.39881	12.1502	0.000975834	0.012687	cluster0_vs_others	BH	glm	control	0	0.278	0.167	5.27367	1.56968	not
PTBP3	0.267245	6.51386	12.2941	0.000978434	0.0127131	cluster0_vs_others	BH	glm	control	0	0.967	0.945	91.3832	1.20351	not
PSME2	-0.535436	7.77613	14.3618	0.000981664	0.0127474	cluster0_vs_others	BH	glm	control	0	0.997	0.994	219.204	0.68995	not
GTF2A2	-0.293883	6.5436	12.2789	0.000984889	0.0127743	cluster0_vs_others	BH	glm	control	0	0.969	0.985	93.2871	0.815704	not
NCKAP1	0.291772	6.50724	12.2786	0.00098493	0.0127743	cluster0_vs_others	BH	glm	control	0	0.994	0.943	90.9648	1.22414	not
UBE2E1	0.266661	6.42064	12.2749	0.000986487	0.0127831	cluster0_vs_others	BH	glm	control	0	0.974	0.951	85.6656	1.20302	not
MAF1	-0.305491	5.95693	12.2752	0.000986804	0.0127831	cluster0_vs_others	BH	glm	control	0	0.914	0.934	62.1176	0.809167	not
ARSA	-0.404679	4.08517	12.251	0.000987745	0.0127876	cluster0_vs_others	BH	glm	control	0	0.494	0.518	16.973	0.755405	not
MTCH2	-0.312613	6.44436	12.2695	0.000988846	0.012791	cluster0_vs_others	BH	glm	control	0	0.977	0.969	87.0856	0.805182	not
MFSD12	0.366889	6.15664	12.7034	0.000989207	0.012791	cluster0_vs_others	BH	glm	control	0	0.917	0.868	71.3401	1.28957	not
SIPA1L1	0.300435	5.68238	12.2462	0.000999008	0.01291	cluster0_vs_others	BH	glm	control	0	0.877	0.825	51.3532	1.23152	not
DUSP14	-0.393748	5.17827	12.2808	0.00100083	0.0129257	cluster0_vs_others	BH	glm	control	0	0.706	0.747	36.2089	0.761149	not
PJA2	0.292823	6.09182	12.2379	0.00100248	0.0129392	cluster0_vs_others	BH	glm	control	0	0.951	0.906	68.2056	1.22504	not
CAMK2D	0.46883	7.18833	14.06	0.0010032	0.0129408	cluster0_vs_others	BH	glm	control	0	0.986	0.963	145.849	1.38399	not
CHCHD2	-0.248803	9.15347	12.2098	0.00101412	0.0130585	cluster0_vs_others	BH	glm	control	0	1	1	569.467	0.841594	not
DCAF5	0.379288	4.24282	12.1992	0.00101437	0.0130585	cluster0_vs_others	BH	glm	control	0	0.609	0.512	18.9328	1.3007	not
MTUS2	0.725763	2.20223	12.0241	0.00101455	0.0130585	cluster0_vs_others	BH	glm	control	0	0.216	0.162	4.60189	1.65378	not
ZNF646	0.655846	1.75506	12.0278	0.00101526	0.0130585	cluster0_vs_others	BH	glm	control	0	0.186	0.129	3.3754	1.57554	not
PTPRM	0.344983	7.88047	12.9101	0.00101542	0.0130585	cluster0_vs_others	BH	glm	control	0	0.995	0.981	235.644	1.27014	not
DNHD1	0.629458	2.45913	12.0611	0.00101598	0.0130585	cluster0_vs_others	BH	glm	control	0	0.23	0.179	5.49885	1.54698	not
EEF1G	-0.242241	10.3403	12.1948	0.00102065	0.0131106	cluster0_vs_others	BH	glm	control	0	1	1	1296.42	0.845431	not
ENSECAG00000051275	0.870135	1.45203	11.9268	0.00102303	0.0131333	cluster0_vs_others	BH	glm	control	0	0.129	0.106	2.73592	1.82783	not
C2H1orf185	-0.546355	3.37177	12.1155	0.0010264	0.0131651	cluster0_vs_others	BH	glm	control	0	0.302	0.299	10.3515	0.684748	not
TANGO6	0.416243	3.68733	12.1499	0.00102741	0.0131651	cluster0_vs_others	BH	glm	control	0	0.486	0.383	12.8824	1.33445	not
PFN4	0.620009	2.17411	12.0042	0.00102837	0.0131651	cluster0_vs_others	BH	glm	control	0	0.2	0.163	4.51308	1.53688	not
LNPEP	0.448603	3.87909	12.1597	0.0010288	0.0131651	cluster0_vs_others	BH	glm	control	0	0.55	0.431	14.7137	1.36472	not
SOCS6	0.384776	3.97359	12.1573	0.00102894	0.0131651	cluster0_vs_others	BH	glm	control	0	0.585	0.486	15.7097	1.30566	not
RBM3	-0.266501	9.29499	12.1754	0.00102919	0.0131651	cluster0_vs_others	BH	glm	control	0	1	0.999	628.16	0.831333	not
DCLK2	0.643119	2.58503	12.1519	0.00103413	0.0132139	cluster0_vs_others	BH	glm	control	0	0.25	0.168	6.0003	1.5617	not
SNU13	-0.273014	6.57004	12.1646	0.00103451	0.0132139	cluster0_vs_others	BH	glm	control	0	0.97	0.979	95.0118	0.827589	not
GGT5	-1.1879	1.23335	12.0244	0.00103486	0.0132139	cluster0_vs_others	BH	glm	control	0	0.039	0.082	2.35112	0.43894	down
CCSER2	0.281436	6.15514	12.1596	0.00103665	0.0132289	cluster0_vs_others	BH	glm	control	0	0.97	0.93	71.266	1.2154	not
SLC25A4	0.346863	4.92923	12.1514	0.00103764	0.0132336	cluster0_vs_others	BH	glm	control	0	0.722	0.67	30.4681	1.27179	not
JKAMP	-0.321927	5.63679	12.1522	0.00104006	0.0132549	cluster0_vs_others	BH	glm	control	0	0.869	0.885	49.7557	0.800001	not
ENSECAG00000039680	-1.07828	1.02099	11.912	0.00104054	0.0132549	cluster0_vs_others	BH	glm	control	0	0.041	0.059	2.02931	0.473594	down
UNC5A	-0.735709	2.34753	12.0195	0.00104155	0.013259	cluster0_vs_others	BH	glm	control	0	0.147	0.206	5.0895	0.600523	not
KBTBD12	0.69004	1.99311	11.9762	0.00104253	0.013259	cluster0_vs_others	BH	glm	control	0	0.179	0.149	3.98094	1.61333	not
CMTM4	0.499945	3.20716	12.0725	0.00104273	0.013259	cluster0_vs_others	BH	glm	control	0	0.464	0.279	9.23532	1.41416	not
JAK2	0.416847	5.27683	12.6949	0.00104543	0.0132822	cluster0_vs_others	BH	glm	control	0	0.798	0.699	38.7689	1.33501	not
DBI	-0.262903	7.59156	12.1383	0.00104579	0.0132822	cluster0_vs_others	BH	glm	control	0	0.999	0.997	192.88	0.833409	not
ENSECAG00000046635	0.793078	1.68783	11.9272	0.00105101	0.0133406	cluster0_vs_others	BH	glm	control	0	0.169	0.121	3.22173	1.73277	not
SEC31B	-0.250157	7.80874	12.1214	0.0010534	0.013363	cluster0_vs_others	BH	glm	control	0	1	1	224.215	0.840805	not
RNF10	0.298562	6.17655	12.1172	0.00105582	0.0133858	cluster0_vs_others	BH	glm	control	0	0.971	0.932	72.3312	1.22992	not
ENSECAG00000053123	0.551494	2.65209	12.0046	0.00105919	0.0134206	cluster0_vs_others	BH	glm	control	0	0.306	0.236	6.28579	1.4656	not
UBB	-0.221638	10.9394	12.1026	0.00106188	0.0134414	cluster0_vs_others	BH	glm	control	0	1	1	1963.81	0.857591	not
IRF2	0.300629	5.59534	12.1037	0.00106209	0.0134414	cluster0_vs_others	BH	glm	control	0	0.895	0.849	48.3466	1.23168	not
CLCN5	0.510662	4.23803	12.7381	0.00106674	0.0134923	cluster0_vs_others	BH	glm	control	0	0.569	0.489	18.8702	1.4247	not
ATP23	-0.486186	3.58913	12.019	0.00107161	0.0135387	cluster0_vs_others	BH	glm	control	0	0.362	0.404	12.0347	0.71391	not
ENSECAG00000047891	0.759347	1.95061	11.9355	0.00107167	0.0135387	cluster0_vs_others	BH	glm	control	0	0.199	0.141	3.86537	1.69272	not
PDK3	0.432621	3.79525	12.0634	0.00107428	0.0135636	cluster0_vs_others	BH	glm	control	0	0.551	0.419	13.883	1.34968	not
STXBP1	0.568096	4.16163	13.0679	0.00107876	0.0136067	cluster0_vs_others	BH	glm	control	0	0.639	0.492	17.8968	1.48257	not
COG5	0.326045	4.7598	12.0651	0.00107918	0.0136067	cluster0_vs_others	BH	glm	control	0	0.758	0.659	27.0922	1.25357	not
ENSECAG00000046125	0.791546	1.80245	11.8373	0.0010796	0.0136067	cluster0_vs_others	BH	glm	control	0	0.142	0.131	3.48811	1.73093	not
DZIP1	0.274916	6.24732	12.0635	0.00108041	0.013609	cluster0_vs_others	BH	glm	control	0	0.962	0.934	75.9678	1.20992	not
FH	-0.300342	6.66032	12.0598	0.00108186	0.0136192	cluster0_vs_others	BH	glm	control	0	0.973	0.978	101.148	0.81206	not
PTPN3	0.549229	2.83191	11.9963	0.00108256	0.01362	cluster0_vs_others	BH	glm	control	0	0.365	0.235	7.12014	1.4633	not
AP1S2	0.300237	7.03832	12.0564	0.00108334	0.0136219	cluster0_vs_others	BH	glm	control	0	0.991	0.985	131.446	1.23135	not
TRIM33	0.402167	4.19874	12.0222	0.00109239	0.0137275	cluster0_vs_others	BH	glm	control	0	0.619	0.514	18.3631	1.32149	not
PSMG1	-0.34523	5.2644	12.0292	0.00109545	0.013758	cluster0_vs_others	BH	glm	control	0	0.819	0.805	38.4364	0.787182	not
DCP1A	0.489864	5.10157	13.1363	0.00110005	0.0138077	cluster0_vs_others	BH	glm	control	0	0.773	0.669	34.334	1.40431	not
AP2M1	-0.253234	7.83631	12.0153	0.00110258	0.0138286	cluster0_vs_others	BH	glm	control	0	0.999	0.999	228.541	0.839013	not
CASC3	0.337434	4.98326	12.0163	0.00110301	0.0138286	cluster0_vs_others	BH	glm	control	0	0.802	0.708	31.6308	1.26351	not
UTRN	0.432582	6.38145	13.246	0.00110605	0.0138586	cluster0_vs_others	BH	glm	control	0	0.963	0.906	83.3693	1.34965	not
SAP18	-0.270554	8.27104	11.9979	0.00111084	0.0139105	cluster0_vs_others	BH	glm	control	0	1	1	308.909	0.829001	not
NT5C3B	-0.327689	5.14449	11.9905	0.00111497	0.0139541	cluster0_vs_others	BH	glm	control	0	0.779	0.799	35.3709	0.796812	not
CDYL	0.309978	6.55596	11.98	0.00111975	0.0139933	cluster0_vs_others	BH	glm	control	0	0.969	0.933	94.0895	1.23969	not
ASPSCR1	-0.332844	5.64781	11.98	0.00111992	0.0139933	cluster0_vs_others	BH	glm	control	0	0.863	0.89	50.1374	0.79397	not
UCK2	0.358762	4.60118	11.9811	0.00112012	0.0139933	cluster0_vs_others	BH	glm	control	0	0.635	0.593	24.2713	1.28233	not
CDC45	-3.13021	0.932429	11.9386	0.00112072	0.0139933	cluster0_vs_others	BH	glm	control	0	0.001	0.027	1.90849	0.114212	down
WDR13	-0.350017	5.42556	11.9735	0.00112306	0.0140143	cluster0_vs_others	BH	glm	control	0	0.825	0.857	42.9791	0.784575	not
FSTL1	0.269467	7.66738	11.9533	0.00113243	0.0141231	cluster0_vs_others	BH	glm	control	0	1	0.996	203.288	1.20536	not
LARGE1	0.49079	5.50934	13.3191	0.0011348	0.0141363	cluster0_vs_others	BH	glm	control	0	0.818	0.737	45.5488	1.40521	not
MIIP	-0.523862	3.13417	11.8662	0.00113481	0.0141363	cluster0_vs_others	BH	glm	control	0	0.274	0.338	8.7797	0.695507	not
MDH1	-0.277822	6.63946	11.9464	0.0011361	0.0141442	cluster0_vs_others	BH	glm	control	0	0.987	0.981	99.6958	0.824836	not
MMP12.1	2.41606	-0.630956	12.0357	0.00113701	0.0141472	cluster0_vs_others	BH	glm	control	0	0.01	0.004	0.645749	5.33713	up
PLAG1	0.57019	2.84036	11.8179	0.00113808	0.0141524	cluster0_vs_others	BH	glm	control	0	0.301	0.192	7.16201	1.48472	not
CHST15	0.608055	2.99105	12.0975	0.00114056	0.014175	cluster0_vs_others	BH	glm	control	0	0.354	0.235	7.95055	1.5242	not
TDRP	0.465566	3.96934	11.9435	0.0011424	0.0141876	cluster0_vs_others	BH	glm	control	0	0.481	0.454	15.6635	1.38086	not
CYC1	-0.27665	7.79348	11.9319	0.0011429	0.0141876	cluster0_vs_others	BH	glm	control	0	0.998	0.999	221.856	0.825506	not
DICER1	0.399181	3.79664	11.9087	0.00114542	0.0142106	cluster0_vs_others	BH	glm	control	0	0.536	0.444	13.8964	1.31876	not
TRPC4AP	0.28958	5.71671	11.924	0.00114747	0.0142237	cluster0_vs_others	BH	glm	control	0	0.934	0.849	52.5896	1.22228	not
ARL15	0.361251	6.10826	12.3238	0.0011478	0.0142237	cluster0_vs_others	BH	glm	control	0	0.869	0.81	68.9875	1.28454	not
TNRC6A	0.320009	5.85501	11.8995	0.00115971	0.014363	cluster0_vs_others	BH	glm	control	0	0.945	0.859	57.8807	1.24834	not
LMO3	1.70235	-0.362297	11.9638	0.00116352	0.0144018	cluster0_vs_others	BH	glm	control	0	0.032	0.011	0.777925	3.25432	up
SSBP3	0.368294	4.88239	11.8853	0.00116561	0.0144194	cluster0_vs_others	BH	glm	control	0	0.806	0.694	29.4949	1.29083	not
MUTYH.1	-0.685768	2.20303	11.756	0.0011669	0.014427	cluster0_vs_others	BH	glm	control	0	0.136	0.189	4.60445	0.621675	not
SCFD2	0.46671	3.97419	11.9717	0.00116957	0.0144517	cluster0_vs_others	BH	glm	control	0	0.512	0.395	15.7163	1.38195	not
SLBP	-0.305481	5.98766	11.8752	0.0011717	0.0144696	cluster0_vs_others	BH	glm	control	0	0.898	0.876	63.4549	0.809172	not
ATP2A2	0.275041	6.28811	11.8645	0.00117703	0.0145271	cluster0_vs_others	BH	glm	control	0	0.966	0.916	78.1465	1.21003	not
ADCY5	0.627155	2.09316	11.7305	0.00117949	0.0145491	cluster0_vs_others	BH	glm	control	0	0.258	0.144	4.2668	1.54452	not
PSMA5	-0.277313	6.7024	11.8546	0.00118201	0.014571	cluster0_vs_others	BH	glm	control	0	0.981	0.986	104.141	0.825127	not
LSP1	-0.704777	6.2762	14.1004	0.00118262	0.014571	cluster0_vs_others	BH	glm	control	0	0.834	0.831	77.5039	0.613537	not
CDH2	0.573292	6.47718	14.0031	0.00118491	0.0145904	cluster0_vs_others	BH	glm	control	0	0.95	0.886	89.0892	1.48791	not
MRPL57	-0.247775	7.79596	11.8471	0.00118556	0.0145904	cluster0_vs_others	BH	glm	control	0	1	0.999	222.238	0.842194	not
PIK3R1	0.329372	5.92311	11.8613	0.00118721	0.0146019	cluster0_vs_others	BH	glm	control	0	0.903	0.85	60.6783	1.25647	not
STK32C	-1.25164	0.34135	11.6135	0.00118786	0.0146019	cluster0_vs_others	BH	glm	control	0	0.026	0.049	1.26694	0.419972	down
OSBPL7	-0.386323	4.73688	11.8302	0.0011923	0.0146481	cluster0_vs_others	BH	glm	control	0	0.667	0.709	26.6651	0.765077	not
GALT	-0.326287	5.5665	11.8275	0.00119483	0.0146707	cluster0_vs_others	BH	glm	control	0	0.822	0.855	47.3898	0.797586	not
ARHGAP35	0.400303	4.44823	11.8233	0.00119598	0.0146764	cluster0_vs_others	BH	glm	control	0	0.695	0.589	21.8299	1.31978	not
SLC38A2	0.292535	6.85061	11.8255	0.00119678	0.0146779	cluster0_vs_others	BH	glm	control	0	0.992	0.976	115.409	1.22479	not
PEX5L	3.05956	-1.04583	12.0448	0.00120164	0.014729	cluster0_vs_others	BH	glm	control	0	0.01	0.004	0.484368	8.33719	up
PHACTR1	0.811005	1.58763	11.632	0.00120652	0.0147804	cluster0_vs_others	BH	glm	control	0	0.103	0.085	3.00556	1.75443	not
ATG101	-0.280212	5.72356	11.8057	0.00120775	0.014787	cluster0_vs_others	BH	glm	control	0	0.891	0.909	52.8401	0.82347	not
NME3	-0.355459	5.28886	11.8024	0.00120938	0.0147985	cluster0_vs_others	BH	glm	control	0	0.782	0.828	39.0935	0.781621	not
PTHLH	0.788576	4.37448	13.8359	0.0012127	0.0148306	cluster0_vs_others	BH	glm	control	0	0.502	0.357	20.742	1.72737	not
MTHFD1L	0.278282	5.95849	11.7913	0.00121509	0.014843	cluster0_vs_others	BH	glm	control	0	0.914	0.851	62.1849	1.21275	not
ARHGEF3	0.341421	4.75168	11.7832	0.00121545	0.014843	cluster0_vs_others	BH	glm	control	0	0.696	0.617	26.9401	1.267	not
NCOA2	0.362388	4.92588	11.787	0.00121578	0.014843	cluster0_vs_others	BH	glm	control	0	0.738	0.644	30.3975	1.28555	not
PRICKLE4	-0.281996	7.40658	11.7838	0.00121848	0.0148674	cluster0_vs_others	BH	glm	control	0	0.998	0.995	169.669	0.822452	not
MRPS36	-0.30856	5.8316	11.7832	0.00121934	0.0148694	cluster0_vs_others	BH	glm	control	0	0.904	0.906	56.9492	0.807447	not
AHRR	0.758854	2.83526	12.6255	0.00122247	0.0148991	cluster0_vs_others	BH	glm	control	0	0.318	0.221	7.13672	1.69215	not
SNRPF	-0.284341	6.47575	11.7724	0.00122478	0.0149188	cluster0_vs_others	BH	glm	control	0	0.969	0.968	89.0013	0.821116	not
GSTZ1	-0.472063	2.9927	11.6792	0.00122667	0.0149333	cluster0_vs_others	BH	glm	control	0	0.231	0.295	7.95963	0.720933	not
VPS13A	0.299203	5.81964	11.7672	0.00122794	0.0149402	cluster0_vs_others	BH	glm	control	0	0.887	0.83	56.4788	1.23046	not
ENSECAG00000051852	2.63925	-0.177589	12.6274	0.00122907	0.0149455	cluster0_vs_others	BH	glm	control	0	0.015	0.018	0.884179	6.23009	up
NUDT5	-0.291663	7.03951	11.7542	0.00123423	0.0149929	cluster0_vs_others	BH	glm	control	0	0.991	0.994	131.554	0.81696	not
NDUFA9	-0.316389	5.57689	11.7549	0.00123437	0.0149929	cluster0_vs_others	BH	glm	control	0	0.854	0.881	47.7321	0.803078	not
SCN8A	0.455826	3.25086	11.6874	0.00124114	0.0150667	cluster0_vs_others	BH	glm	control	0	0.365	0.295	9.51936	1.37157	not
ATP7A	0.430504	3.94702	11.7122	0.00124492	0.015104	cluster0_vs_others	BH	glm	control	0	0.558	0.449	15.4231	1.3477	not
LYRM7	-0.596199	2.53572	11.6217	0.00124576	0.0151056	cluster0_vs_others	BH	glm	control	0	0.187	0.218	5.79865	0.661494	not
REX1BD	-0.283758	7.75169	11.7193	0.00125294	0.0151841	cluster0_vs_others	BH	glm	control	0	0.999	0.999	215.521	0.821448	not
AMMECR1	0.549919	2.6031	11.6233	0.00125371	0.0151848	cluster0_vs_others	BH	glm	control	0	0.279	0.202	6.0759	1.464	not
RANBP9	0.368049	5.01758	11.7132	0.0012579	0.015227	cluster0_vs_others	BH	glm	control	0	0.806	0.68	32.3922	1.29061	not
TBK1	0.324901	5.08855	11.7094	0.00125923	0.0152345	cluster0_vs_others	BH	glm	control	0	0.824	0.732	34.0256	1.25258	not
PPP1R9A	0.525085	3.2854	11.6846	0.00126152	0.0152457	cluster0_vs_others	BH	glm	control	0	0.306	0.276	9.74997	1.43902	not
ATP9A	0.431493	3.67834	11.6688	0.00126158	0.0152457	cluster0_vs_others	BH	glm	control	0	0.539	0.407	12.8024	1.34863	not
FJX1	0.492733	4.25867	12.2092	0.00126497	0.0152781	cluster0_vs_others	BH	glm	control	0	0.587	0.502	19.142	1.40711	not
CMBL	-0.429424	3.88809	11.6743	0.00126651	0.0152881	cluster0_vs_others	BH	glm	control	0	0.448	0.492	14.8058	0.742558	not
ENSECAG00000048396	0.553753	4.97568	13.1053	0.00126771	0.0152939	cluster0_vs_others	BH	glm	control	0	0.528	0.443	31.465	1.4679	not
ARMC9	0.404008	3.79009	11.6689	0.00126894	0.0153001	cluster0_vs_others	BH	glm	control	0	0.507	0.434	13.8335	1.32318	not
DLGAP4	0.296366	5.93748	11.6859	0.00127175	0.0153253	cluster0_vs_others	BH	glm	control	0	0.946	0.91	61.2857	1.22805	not
KNTC1	-1.03583	1.64478	11.4655	0.0012728	0.0153253	cluster0_vs_others	BH	glm	control	0	0.047	0.076	3.12701	0.487736	down
CMC2	-0.257702	6.48691	11.6831	0.00127317	0.0153253	cluster0_vs_others	BH	glm	control	0	0.982	0.972	89.692	0.836419	not
KCTD16	0.651899	2.23047	11.5466	0.00127519	0.0153409	cluster0_vs_others	BH	glm	control	0	0.181	0.134	4.69286	1.57124	not
KRT7	-0.714833	4.03121	12.9289	0.00127968	0.0153863	cluster0_vs_others	BH	glm	control	0	0.254	0.448	16.3499	0.609275	not
ENSECAG00000006365	0.386168	3.91628	11.6487	0.00128289	0.0154091	cluster0_vs_others	BH	glm	control	0	0.541	0.444	15.0979	1.30692	not
PLEKHH2	0.513146	3.15354	11.5916	0.00128302	0.0154091	cluster0_vs_others	BH	glm	control	0	0.373	0.28	8.89835	1.42716	not
HK1	0.272356	6.40087	11.6507	0.00129108	0.0154973	cluster0_vs_others	BH	glm	control	0	0.966	0.91	84.4995	1.20778	not
TRMT1	-0.413253	4.21559	11.6304	0.00129431	0.0155274	cluster0_vs_others	BH	glm	control	0	0.538	0.581	18.5789	0.750929	not
ENSECAG00000008946	-0.851121	3.2498	12.8976	0.00129576	0.015536	cluster0_vs_others	BH	glm	control	0	0.23	0.298	9.51235	0.554354	not
USP1	-0.328934	6.3041	11.641	0.00129681	0.0155399	cluster0_vs_others	BH	glm	control	0	0.937	0.936	79.0172	0.796125	not
RABGAP1L	0.311853	6.55454	11.6784	0.00130016	0.0155714	cluster0_vs_others	BH	glm	control	0	0.973	0.951	93.9966	1.2413	not
ENSECAG00000031322	-0.855383	4.64085	13.6907	0.00130388	0.0156072	cluster0_vs_others	BH	glm	control	0	0.353	0.494	24.948	0.552719	not
ENSECAG00000050219	0.634696	2.1167	11.4542	0.00130609	0.015625	cluster0_vs_others	BH	glm	control	0	0.226	0.16	4.33702	1.55261	not
KIF13A	0.362096	4.40829	11.6097	0.00130846	0.0156445	cluster0_vs_others	BH	glm	control	0	0.671	0.55	21.2338	1.28529	not
OLFML2B	0.547276	2.61569	11.5336	0.00130983	0.0156522	cluster0_vs_others	BH	glm	control	0	0.28	0.228	6.12914	1.46132	not
ENSECAG00000048657	1.70496	-0.144244	11.4634	0.00131189	0.0156681	cluster0_vs_others	BH	glm	control	0	0.035	0.026	0.904853	3.2602	up
ATF4	-0.267261	9.41262	11.6066	0.0013157	0.0157049	cluster0_vs_others	BH	glm	control	0	1	1	681.524	0.830895	not
TAF9	-0.318167	5.69706	11.603	0.00131821	0.0157261	cluster0_vs_others	BH	glm	control	0	0.88	0.882	51.8783	0.802088	not
PTCH2	1.03082	0.561728	11.3439	0.00132167	0.0157586	cluster0_vs_others	BH	glm	control	0	0.085	0.046	1.47604	2.04319	up
EIF3L	-0.27889	7.05701	11.5908	0.00132488	0.0157795	cluster0_vs_others	BH	glm	control	0	0.992	0.995	133.16	0.824225	not
ATP5F1A	-0.263206	8.26513	11.5906	0.0013249	0.0157795	cluster0_vs_others	BH	glm	control	0	1	1	307.647	0.833234	not
ATG7	0.386464	4.0572	11.5592	0.00133301	0.0158673	cluster0_vs_others	BH	glm	control	0	0.593	0.471	16.6471	1.30719	not
VPS39	0.451415	3.57163	11.5214	0.00134595	0.0160124	cluster0_vs_others	BH	glm	control	0	0.466	0.368	11.8896	1.36738	not
MAPK6	0.269592	6.00996	11.5532	0.00134716	0.0160179	cluster0_vs_others	BH	glm	control	0	0.953	0.893	64.4435	1.20547	not
PSMB7	-0.278109	7.57266	11.549	0.00134907	0.0160256	cluster0_vs_others	BH	glm	control	0	1	0.999	190.369	0.824671	not
RIC8A	-0.352568	5.13033	11.5467	0.00134966	0.0160256	cluster0_vs_others	BH	glm	control	0	0.762	0.792	35.0254	0.783189	not
IDUA	-0.315364	5.5327	11.5457	0.00135035	0.0160256	cluster0_vs_others	BH	glm	control	0	0.819	0.83	46.2924	0.803648	not
HINT1	-0.235715	9.9039	11.546	0.0013508	0.0160256	cluster0_vs_others	BH	glm	control	0	1	1	958.014	0.849264	not
TOP2A	-1.31517	4.8699	13.0542	0.00135404	0.0160551	cluster0_vs_others	BH	glm	control	0	0.102	0.201	29.2406	0.401877	down
PITHD1	-0.335914	4.78615	11.5345	0.00135539	0.0160622	cluster0_vs_others	BH	glm	control	0	0.664	0.677	27.5915	0.792282	not
PSMC2	-0.279357	6.91476	11.5201	0.00136633	0.016183	cluster0_vs_others	BH	glm	control	0	0.994	0.995	120.656	0.823958	not
GRB14	0.625017	2.79778	11.6687	0.00136735	0.016186	cluster0_vs_others	BH	glm	control	0	0.355	0.203	6.9537	1.54223	not
TMEM218	0.5203	2.64097	11.4349	0.00136809	0.016186	cluster0_vs_others	BH	glm	control	0	0.296	0.249	6.2375	1.43425	not
NMRAL1	-0.350687	5.19712	11.4985	0.00137824	0.016297	cluster0_vs_others	BH	glm	control	0	0.75	0.805	36.6849	0.78421	not
SWSAP1	-0.457191	3.71008	11.4584	0.0013793	0.0163005	cluster0_vs_others	BH	glm	control	0	0.431	0.452	13.0871	0.728403	not
DTX2	0.400043	3.9808	11.4859	0.00138106	0.0163123	cluster0_vs_others	BH	glm	control	0	0.632	0.489	15.7885	1.31955	not
COPS6	-0.303958	6.54102	11.4936	0.00138231	0.0163181	cluster0_vs_others	BH	glm	control	0	0.981	0.975	93.1202	0.810027	not
NOSIP	-0.280336	5.89606	11.4737	0.00139473	0.0164557	cluster0_vs_others	BH	glm	control	0	0.899	0.938	59.5512	0.823399	not
MTMR1	0.399657	4.47831	11.4871	0.00139559	0.0164568	cluster0_vs_others	BH	glm	control	0	0.702	0.595	22.2898	1.31919	not
ISG20L2	-0.400954	4.07342	11.4372	0.00139913	0.0164894	cluster0_vs_others	BH	glm	control	0	0.511	0.52	16.8354	0.757357	not
F2RL2	-0.546251	2.9585	11.3663	0.00140754	0.0165748	cluster0_vs_others	BH	glm	control	0	0.193	0.292	7.77316	0.684798	not
FAM78A	1.01955	1.41871	11.5421	0.00140792	0.0165748	cluster0_vs_others	BH	glm	control	0	0.134	0.099	2.67346	2.02728	up
HDGF	-0.274052	6.7131	11.4488	0.0014094	0.0165831	cluster0_vs_others	BH	glm	control	0	0.971	0.981	104.917	0.826993	not
PA2G4	-0.286492	6.98972	11.4456	0.00141133	0.0165967	cluster0_vs_others	BH	glm	control	0	0.993	0.991	127.092	0.819893	not
ENSECAG00000044148	1.28782	0.348342	11.2026	0.00141416	0.0166208	cluster0_vs_others	BH	glm	control	0	0.077	0.04	1.2731	2.44158	up
MBOAT2	0.605705	2.29337	11.3392	0.00141549	0.0166273	cluster0_vs_others	BH	glm	control	0	0.253	0.141	4.902	1.52172	not
UXT	-0.262202	7.08426	11.433	0.0014191	0.0166503	cluster0_vs_others	BH	glm	control	0	0.998	0.997	135.699	0.833814	not
ASIP	0.524915	3.02562	11.3589	0.00141942	0.0166503	cluster0_vs_others	BH	glm	control	0	0.32	0.243	8.14334	1.43885	not
ENSECAG00000047032	0.43417	3.61931	11.3932	0.00141977	0.0166503	cluster0_vs_others	BH	glm	control	0	0.47	0.407	12.2891	1.35113	not
MYLK3	0.647122	2.81248	11.5989	0.00142327	0.0166821	cluster0_vs_others	BH	glm	control	0	0.314	0.217	7.02493	1.56604	not
RIN3	0.520276	2.58285	11.3048	0.00143142	0.0167606	cluster0_vs_others	BH	glm	control	0	0.313	0.2	5.99122	1.43423	not
TASOR2	0.269306	6.52188	11.4129	0.0014317	0.0167606	cluster0_vs_others	BH	glm	control	0	0.982	0.946	91.8926	1.20523	not
PDCD2	-0.297202	5.22087	11.4116	0.00143231	0.0167606	cluster0_vs_others	BH	glm	control	0	0.783	0.796	37.2939	0.813829	not
ELOVL1	-0.339618	5.746	11.4028	0.00143828	0.0168213	cluster0_vs_others	BH	glm	control	0	0.886	0.875	53.6683	0.79025	not
HJV	2.18446	-0.841926	11.3136	0.0014417	0.0168521	cluster0_vs_others	BH	glm	control	0	0.024	0.007	0.557898	4.54556	up
ENSECAG00000048193	0.845062	1.52011	11.2272	0.00144496	0.016881	cluster0_vs_others	BH	glm	control	0	0.161	0.096	2.86814	1.79634	not
ACTG2	1.79054	8.38821	13.5594	0.00144971	0.0169266	cluster0_vs_others	BH	glm	control	0	0.661	0.497	335.045	3.45944	up
GOLGA4	0.273788	6.63769	11.3831	0.00145044	0.0169266	cluster0_vs_others	BH	glm	control	0	0.973	0.946	99.5737	1.20898	not
WASHC5	0.299003	5.04975	11.381	0.00145221	0.016938	cluster0_vs_others	BH	glm	control	0	0.821	0.723	33.1227	1.23029	not
SP3	0.298948	5.95911	11.3776	0.00145433	0.0169445	cluster0_vs_others	BH	glm	control	0	0.939	0.867	62.2113	1.23025	not
ZNF25	0.341096	4.91557	11.3781	0.00145436	0.0169445	cluster0_vs_others	BH	glm	control	0	0.797	0.704	30.181	1.26672	not
NIM1K	-0.581768	3.76379	11.7963	0.00145514	0.0169445	cluster0_vs_others	BH	glm	control	0	0.353	0.412	13.5836	0.668144	not
MAP2K6	-0.825598	1.51387	11.2086	0.0014605	0.0169976	cluster0_vs_others	BH	glm	control	0	0.069	0.104	2.85575	0.564248	not
SNED1	1.77488	-0.42469	11.238	0.00146311	0.0170098	cluster0_vs_others	BH	glm	control	0	0.027	0.016	0.744999	3.42209	up
MYO9B	0.355985	4.18868	11.3537	0.00146313	0.0170098	cluster0_vs_others	BH	glm	control	0	0.656	0.53	18.2355	1.27986	not
LRRK1	0.437356	3.88266	11.3453	0.0014647	0.0170189	cluster0_vs_others	BH	glm	control	0	0.555	0.45	14.7502	1.35412	not
RPS12	-0.21053	11.9179	11.3564	0.00146716	0.0170381	cluster0_vs_others	BH	glm	control	0	1	1	3869.47	0.86422	not
LRRC39	1.56633	-0.164553	11.145	0.00146937	0.0170545	cluster0_vs_others	BH	glm	control	0	0.037	0.024	0.892205	2.9615	up
RAB11FIP2	0.331681	4.23174	11.334	0.00147229	0.0170763	cluster0_vs_others	BH	glm	control	0	0.633	0.561	18.7881	1.25848	not
ADAMTS20	1.41233	0.0961776	11.1229	0.00147283	0.0170763	cluster0_vs_others	BH	glm	control	0	0.047	0.016	1.06894	2.66167	up
HELZ	0.301964	4.94681	11.347	0.00147424	0.0170833	cluster0_vs_others	BH	glm	control	0	0.798	0.706	30.8416	1.23282	not
EIF4E3	0.589	3.97031	12.3559	0.00147707	0.0171069	cluster0_vs_others	BH	glm	control	0	0.512	0.388	15.6741	1.5042	not
NCOA1	0.414161	4.28719	11.3588	0.00147809	0.0171095	cluster0_vs_others	BH	glm	control	0	0.625	0.494	19.5242	1.33252	not
ELMO1	0.501547	4.67828	12.2588	0.00148473	0.0171733	cluster0_vs_others	BH	glm	control	0	0.666	0.532	25.6037	1.41573	not
DYNC1H1	0.285737	6.83763	11.3288	0.00148521	0.0171733	cluster0_vs_others	BH	glm	control	0	0.99	0.954	114.375	1.21903	not
RABEPK	-0.402783	4.22991	11.3189	0.0014865	0.0171789	cluster0_vs_others	BH	glm	control	0	0.568	0.58	18.7642	0.756398	not
PPP5C	-0.404987	4.46611	11.317	0.00148815	0.0171815	cluster0_vs_others	BH	glm	control	0	0.568	0.638	22.1021	0.755243	not
VGLL4	0.400938	6.27971	12.2546	0.00148832	0.0171815	cluster0_vs_others	BH	glm	control	0	0.966	0.905	77.6928	1.32037	not
ATRX	0.2424	6.69858	11.3213	0.00149007	0.0171923	cluster0_vs_others	BH	glm	control	0	0.985	0.96	103.866	1.18296	not
ENSECAG00000050062	1.05026	0.870294	11.1766	0.00149107	0.0171946	cluster0_vs_others	BH	glm	control	0	0.079	0.069	1.82804	2.07091	up
ACTL7A	0.675892	2.04696	11.1215	0.00149319	0.0172099	cluster0_vs_others	BH	glm	control	0	0.2	0.157	4.13234	1.59758	not
FBXW8	0.329024	4.80019	11.3088	0.00149603	0.0172264	cluster0_vs_others	BH	glm	control	0	0.76	0.667	27.8612	1.25616	not
MRPL13	-0.28954	5.87965	11.3129	0.00149623	0.0172264	cluster0_vs_others	BH	glm	control	0	0.918	0.923	58.8776	0.818163	not
SEC24D	0.252102	7.0528	11.3043	0.00150107	0.0172707	cluster0_vs_others	BH	glm	control	0	0.994	0.971	132.771	1.19094	not
ME1	0.367954	6.07439	11.8665	0.0015017	0.0172707	cluster0_vs_others	BH	glm	control	0	0.931	0.871	67.3867	1.29052	not
PHLPP2	0.470798	3.12798	11.2374	0.00150365	0.0172789	cluster0_vs_others	BH	glm	control	0	0.379	0.291	8.74212	1.38588	not
GRIA4	2.04131	0.0107395	11.6721	0.00150402	0.0172789	cluster0_vs_others	BH	glm	control	0	0.029	0.014	1.00747	4.1162	up
SNX5	-0.286242	5.94812	11.2991	0.00150523	0.0172835	cluster0_vs_others	BH	glm	control	0	0.904	0.921	61.7393	0.820035	not
RPS15A	-0.25777	7.35971	11.2771	0.00151902	0.0174325	cluster0_vs_others	BH	glm	control	0	0.993	0.998	164.245	0.83638	not
ALDH1L1	0.394217	5.20449	11.6648	0.0015214	0.0174505	cluster0_vs_others	BH	glm	control	0	0.834	0.705	36.8729	1.31423	not
ATP5PB	-0.269525	7.89194	11.2665	0.00152603	0.0174942	cluster0_vs_others	BH	glm	control	0	0.999	1	237.525	0.829593	not
RAD51C	-1.2553	0.568817	11.0633	0.00152747	0.0175014	cluster0_vs_others	BH	glm	control	0	0.032	0.054	1.48331	0.418906	down
BUD23	-0.277657	6.65967	11.2469	0.00153941	0.017622	cluster0_vs_others	BH	glm	control	0	0.975	0.98	101.102	0.824929	not
MID1IP1	-0.297982	6.13171	11.2471	0.00153964	0.017622	cluster0_vs_others	BH	glm	control	0	0.88	0.889	70.1178	0.813389	not
PSME1	-0.30996	8.73245	11.5657	0.00154101	0.0176282	cluster0_vs_others	BH	glm	control	0	1	0.999	425.334	0.806664	not
MANBA	0.356789	4.0789	11.2313	0.00154302	0.0176418	cluster0_vs_others	BH	glm	control	0	0.55	0.456	16.8994	1.28057	not
NAA20	-0.246939	8.33507	11.2329	0.0015486	0.0176962	cluster0_vs_others	BH	glm	control	0	1	1	322.929	0.842682	not
SIGMAR1	-0.374479	6.10201	11.5637	0.00155483	0.0177579	cluster0_vs_others	BH	glm	control	0	0.919	0.898	68.689	0.771384	not
FGF7	0.79945	5.10912	13.0933	0.00155655	0.0177681	cluster0_vs_others	BH	glm	control	0	0.513	0.37	34.5142	1.74044	not
RIMS2	1.44702	1.09791	11.9585	0.00155833	0.0177778	cluster0_vs_others	BH	glm	control	0	0.072	0.041	2.14044	2.72645	up
MND1	-1.99701	1.09591	11.0556	0.00155975	0.0177778	cluster0_vs_others	BH	glm	control	0	0.006	0.037	2.13747	0.250519	down
SRSF7	-0.293377	7.28465	11.2165	0.00155989	0.0177778	cluster0_vs_others	BH	glm	control	0	0.993	0.988	155.919	0.81599	not
ATP1B3	-0.248394	7.92149	11.2123	0.00156267	0.0178	cluster0_vs_others	BH	glm	control	0	1	0.999	242.44	0.841833	not
ENSECAG00000056243	2.95262	-1.17353	11.4171	0.0015712	0.0178877	cluster0_vs_others	BH	glm	control	0	0.015	0.002	0.443336	7.74155	up
PRKACB	0.360115	5.15513	11.2384	0.00157373	0.0179069	cluster0_vs_others	BH	glm	control	0	0.802	0.707	35.6327	1.28353	not
ZFAND4	0.581767	2.27594	11.0669	0.00157762	0.0179416	cluster0_vs_others	BH	glm	control	0	0.222	0.178	4.84312	1.49668	not
ETNK1	0.315151	5.31765	11.1893	0.00157859	0.0179431	cluster0_vs_others	BH	glm	control	0	0.859	0.775	39.8814	1.24414	not
ENSECAG00000024558	-0.849228	3.30498	10.9529	0.00158322	0.0179862	cluster0_vs_others	BH	glm	control	0	0.045	0.062	9.88319	0.555082	not
NDUFS3	-0.274294	6.32261	11.1766	0.00158791	0.01803	cluster0_vs_others	BH	glm	control	0	0.952	0.966	80.038	0.826855	not
ZNF213	-0.409075	3.37885	11.1261	0.00159042	0.0180489	cluster0_vs_others	BH	glm	control	0	0.354	0.37	10.4025	0.753106	not
NAXE	-0.322145	6.1352	11.1664	0.00159532	0.0180949	cluster0_vs_others	BH	glm	control	0	0.888	0.953	70.2875	0.79988	not
HERC1	0.332943	4.6265	11.1633	0.00159645	0.018097	cluster0_vs_others	BH	glm	control	0	0.701	0.609	24.701	1.25958	not
GINS3	-0.776491	1.44166	11.0087	0.00159719	0.018097	cluster0_vs_others	BH	glm	control	0	0.088	0.115	2.71633	0.583785	not
KPNA1	0.331538	5.27539	11.1603	0.00159973	0.0181162	cluster0_vs_others	BH	glm	control	0	0.831	0.732	38.7302	1.25835	not
MRPS16	-0.341329	7.40832	11.5544	0.00160688	0.018187	cluster0_vs_others	BH	glm	control	0	0.994	0.992	169.874	0.789314	not
ENSECAG00000031200	-0.346902	5.51399	11.1453	0.00160768	0.018187	cluster0_vs_others	BH	glm	control	0	0.783	0.805	45.6959	0.786271	not
EDRF1	0.41347	3.14414	11.0811	0.00161671	0.0182786	cluster0_vs_others	BH	glm	control	0	0.384	0.302	8.84059	1.33189	not
NIPBL	0.254681	6.57252	11.1335	0.00161787	0.0182786	cluster0_vs_others	BH	glm	control	0	0.987	0.95	95.1758	1.19307	not
C2H4orf46	-0.47974	2.83562	11.0506	0.00161834	0.0182786	cluster0_vs_others	BH	glm	control	0	0.247	0.274	7.13851	0.717107	not
KIRREL1	0.393303	4.27211	11.1133	0.00162364	0.0183288	cluster0_vs_others	BH	glm	control	0	0.623	0.528	19.3211	1.3134	not
C7H19orf53	-0.261458	6.52517	11.1169	0.00162994	0.0183903	cluster0_vs_others	BH	glm	control	0	0.977	0.982	92.1028	0.834245	not
LARP7	-0.266884	6.21689	11.1128	0.00163307	0.0184159	cluster0_vs_others	BH	glm	control	0	0.951	0.95	74.3823	0.831113	not
OAS2	-0.544049	3.20715	11.0506	0.0016381	0.0184627	cluster0_vs_others	BH	glm	control	0	0.315	0.307	9.23527	0.685844	not
SHMT1	-0.529111	2.88375	10.9885	0.00163937	0.0184627	cluster0_vs_others	BH	glm	control	0	0.234	0.241	7.38069	0.692982	not
BBLN	-0.274828	8.13622	11.1024	0.0016398	0.0184627	cluster0_vs_others	BH	glm	control	0	1	0.999	281.35	0.826549	not
PAQR7	0.429816	5.11897	11.6641	0.00164429	0.0185035	cluster0_vs_others	BH	glm	control	0	0.67	0.592	34.7508	1.34706	not
EIF3D	-0.272329	8.02313	11.0933	0.00164644	0.0185179	cluster0_vs_others	BH	glm	control	0	1	1	260.138	0.827982	not
RUFY4	1.34154	0.20554	10.8456	0.00164851	0.0185315	cluster0_vs_others	BH	glm	control	0	0.047	0.034	1.15312	2.53422	up
HOXD11	-0.498347	4.86814	11.7926	0.00165072	0.0185403	cluster0_vs_others	BH	glm	control	0	0.513	0.513	29.205	0.707917	not
LOX	0.391977	5.95706	11.8286	0.00165123	0.0185403	cluster0_vs_others	BH	glm	control	0	0.931	0.856	62.1231	1.31219	not
B2M	-0.348107	11.0602	12.1076	0.00165189	0.0185403	cluster0_vs_others	BH	glm	control	0	1	1	2135.26	0.785614	not
SEC24B	0.341575	4.91755	11.078	0.00165697	0.0185822	cluster0_vs_others	BH	glm	control	0	0.799	0.688	30.2225	1.26714	not
FMNL2	0.683327	6.06062	13.1277	0.00165736	0.0185822	cluster0_vs_others	BH	glm	control	0	0.885	0.734	66.7464	1.60584	not
GOLPH3	0.268623	6.09655	11.0701	0.00166391	0.0186459	cluster0_vs_others	BH	glm	control	0	0.957	0.905	68.4295	1.20466	not
DAPK3	0.276251	6.20438	11.0653	0.00166757	0.0186772	cluster0_vs_others	BH	glm	control	0	0.957	0.914	73.74	1.21104	not
PEX14	0.334913	4.45823	11.0598	0.0016685	0.0186778	cluster0_vs_others	BH	glm	control	0	0.664	0.586	21.9817	1.2613	not
PALS1	0.381059	4.62561	11.0618	0.00167038	0.018679	cluster0_vs_others	BH	glm	control	0	0.667	0.563	24.6858	1.3023	not
ENSECAG00000051764	1.03243	0.981714	10.8641	0.00167132	0.018679	cluster0_vs_others	BH	glm	control	0	0.101	0.065	1.97481	2.04546	up
ZNF532	0.338098	4.57822	11.0553	0.00167187	0.018679	cluster0_vs_others	BH	glm	control	0	0.717	0.596	23.8881	1.26409	not
HOXD10	-0.542172	3.9368	11.3883	0.0016721	0.018679	cluster0_vs_others	BH	glm	control	0	0.377	0.396	15.3142	0.686736	not
COX7A2L	-0.254671	7.63216	11.0495	0.00167846	0.0187403	cluster0_vs_others	BH	glm	control	0	0.995	0.999	198.385	0.838178	not
RANBP2	0.27811	5.94362	11.0482	0.00168015	0.0187494	cluster0_vs_others	BH	glm	control	0	0.92	0.87	61.5472	1.21261	not
ENSECAG00000038488	-0.387362	4.52087	11.0387	0.00168312	0.0187698	cluster0_vs_others	BH	glm	control	0	0.541	0.652	22.9572	0.764526	not
JMJD1C	0.3494	7.23094	11.7251	0.00168373	0.0187698	cluster0_vs_others	BH	glm	control	0	0.991	0.975	150.22	1.27403	not
KMT5B	0.351964	4.7989	11.0399	0.00168508	0.0187751	cluster0_vs_others	BH	glm	control	0	0.779	0.668	27.8363	1.2763	not
ZFPM2	1.43225	0.410216	11.1025	0.00168818	0.0187999	cluster0_vs_others	BH	glm	control	0	0.061	0.025	1.32889	2.69867	up
SMARCD3	-0.33818	5.49923	11.027	0.00169522	0.0188685	cluster0_vs_others	BH	glm	control	0	0.839	0.853	45.2308	0.791039	not
GREB1L	0.617953	2.70886	10.9468	0.0016995	0.0188986	cluster0_vs_others	BH	glm	control	0	0.262	0.179	6.53803	1.5347	not
FHIP2A	0.315123	4.74958	11.0191	0.0016997	0.0188986	cluster0_vs_others	BH	glm	control	0	0.769	0.675	26.9009	1.24412	not
ADGRV1	1.22456	0.378407	10.7536	0.00170064	0.0188993	cluster0_vs_others	BH	glm	control	0	0.05	0.034	1.29991	2.33684	up
THOC6	-0.363642	4.38754	10.9989	0.00170879	0.0189714	cluster0_vs_others	BH	glm	control	0	0.539	0.611	20.9306	0.7772	not
TMEM223	-0.331394	5.90448	11.0097	0.0017089	0.0189714	cluster0_vs_others	BH	glm	control	0	0.93	0.921	59.8997	0.794768	not
PDZK1	0.846101	1.48118	10.7733	0.00171604	0.0190329	cluster0_vs_others	BH	glm	control	0	0.129	0.089	2.79178	1.79764	not
LSMEM1	0.878373	1.21888	10.8379	0.00171621	0.0190329	cluster0_vs_others	BH	glm	control	0	0.137	0.069	2.32767	1.8383	not
ARID3A	0.39919	3.85253	10.9582	0.00172879	0.0191625	cluster0_vs_others	BH	glm	control	0	0.549	0.449	14.4454	1.31877	not
ENSECAG00000054996	-0.267273	6.6613	10.9803	0.0017307	0.0191738	cluster0_vs_others	BH	glm	control	0	0.979	0.98	101.216	0.830889	not
UBXN1	-0.253901	7.52891	10.965	0.00174207	0.0192897	cluster0_vs_others	BH	glm	control	0	1	0.999	184.684	0.838625	not
FTH1	-0.355242	10.9946	12.034	0.00174504	0.0193127	cluster0_vs_others	BH	glm	control	0	1	1	2040.33	0.781739	not
MRPL49	-0.380496	3.92646	10.9386	0.001746	0.0193133	cluster0_vs_others	BH	glm	control	0	0.485	0.513	15.2049	0.768173	not
NUP98	0.265068	5.86023	10.9548	0.00175089	0.0193574	cluster0_vs_others	BH	glm	control	0	0.912	0.847	58.0905	1.20169	not
SOCS2	-0.328396	4.97247	10.9453	0.00175439	0.019386	cluster0_vs_others	BH	glm	control	0	0.648	0.683	31.3951	0.796421	not
GLT8D2	-0.312847	5.91375	10.9444	0.00175881	0.0194163	cluster0_vs_others	BH	glm	control	0	0.888	0.904	60.2858	0.805051	not
TP53I11	-0.271527	6.29456	10.9441	0.00175894	0.0194163	cluster0_vs_others	BH	glm	control	0	0.936	0.944	78.4968	0.828442	not
AZIN1	0.323132	5.53321	10.9413	0.00176099	0.0194225	cluster0_vs_others	BH	glm	control	0	0.894	0.817	46.3088	1.25104	not
MRPL52	-0.241192	7.82925	10.94	0.00176132	0.0194225	cluster0_vs_others	BH	glm	control	0	0.998	1	227.425	0.846046	not
TMEM30B	2.35471	-0.835484	10.9672	0.00176423	0.0194267	cluster0_vs_others	BH	glm	control	0	0.026	0.007	0.560395	5.11493	up
PSMB6	-0.272814	8.02937	10.936	0.00176441	0.0194267	cluster0_vs_others	BH	glm	control	0	1	0.999	261.265	0.827703	not
ENSECAG00000030196	-0.214702	8.96529	10.9355	0.00176475	0.0194267	cluster0_vs_others	BH	glm	control	0	1	1	499.827	0.861724	not
ENSECAG00000049522	0.612059	2.00009	10.7873	0.00176532	0.0194267	cluster0_vs_others	BH	glm	control	0	0.2	0.152	4.00024	1.52844	not
PRRC1	0.328223	5.49362	10.9294	0.00177086	0.0194719	cluster0_vs_others	BH	glm	control	0	0.893	0.823	45.0551	1.25547	not
ENSECAG00000056099	0.607047	2.34995	10.814	0.00177201	0.0194719	cluster0_vs_others	BH	glm	control	0	0.248	0.184	5.09808	1.52314	not
PPM1A	0.373273	4.87152	10.9927	0.00177228	0.0194719	cluster0_vs_others	BH	glm	control	0	0.777	0.679	29.2735	1.29529	not
KATNAL2	-1.29419	0.393644	10.7351	0.00177331	0.0194719	cluster0_vs_others	BH	glm	control	0	0.026	0.043	1.31371	0.407766	down
CBFB	0.284057	5.76031	10.9251	0.00177398	0.0194719	cluster0_vs_others	BH	glm	control	0	0.901	0.852	54.2032	1.21761	not
TOX2	2.19827	-0.726159	10.8121	0.00177738	0.0194993	cluster0_vs_others	BH	glm	control	0	0.026	0.008	0.604511	4.58929	up
C13H7orf50	-0.278336	6.03109	10.9166	0.0017805	0.0195172	cluster0_vs_others	BH	glm	control	0	0.919	0.923	65.3941	0.824541	not
SYNE2	-0.85239	2.33997	10.9519	0.00178083	0.0195172	cluster0_vs_others	BH	glm	control	0	0.099	0.105	5.06291	0.553866	not
DOCK3	0.964023	0.556395	10.7024	0.00178509	0.0195538	cluster0_vs_others	BH	glm	control	0	0.071	0.038	1.47059	1.95074	not
DNMT3B	0.501599	3.06707	10.8532	0.00178763	0.0195716	cluster0_vs_others	BH	glm	control	0	0.401	0.311	8.38072	1.41578	not
TET2	0.352397	5.15687	10.9219	0.00179392	0.0196141	cluster0_vs_others	BH	glm	control	0	0.745	0.639	35.6757	1.27668	not
ARNT	0.352614	4.63102	10.8973	0.00179442	0.0196141	cluster0_vs_others	BH	glm	control	0	0.715	0.613	24.7786	1.27687	not
PHF23	-0.224838	9.76778	10.8975	0.00179459	0.0196141	cluster0_vs_others	BH	glm	control	0	1	1	871.756	0.855691	not
TUBB6	-0.267938	6.53899	10.8975	0.00179516	0.0196141	cluster0_vs_others	BH	glm	control	0	0.946	0.937	92.9891	0.830506	not
GDF7	-0.841391	1.65722	10.7698	0.00179728	0.0196272	cluster0_vs_others	BH	glm	control	0	0.081	0.135	3.15407	0.558105	not
COL21A1	-0.751302	2.53557	11.0557	0.00180034	0.0196506	cluster0_vs_others	BH	glm	control	0	0.141	0.221	5.79804	0.594067	not
MCC	0.422056	5.87019	11.7828	0.00180311	0.0196597	cluster0_vs_others	BH	glm	control	0	0.862	0.77	58.4931	1.33984	not
FAM13B	0.305162	4.91832	10.8859	0.001804	0.0196597	cluster0_vs_others	BH	glm	control	0	0.755	0.662	30.2386	1.23556	not
SSRP1	-0.300786	6.03862	10.8856	0.00180492	0.0196597	cluster0_vs_others	BH	glm	control	0	0.933	0.927	65.7365	0.81181	not
SLC2A4RG	-0.539163	5.31277	12.1037	0.00180509	0.0196597	cluster0_vs_others	BH	glm	control	0	0.761	0.78	39.7468	0.68817	not
AGTR1	0.744413	1.65969	10.738	0.00180711	0.0196597	cluster0_vs_others	BH	glm	control	0	0.141	0.079	3.15949	1.67529	not
BPNT2	0.295309	5.38181	10.8819	0.00180754	0.0196597	cluster0_vs_others	BH	glm	control	0	0.897	0.8	41.6953	1.22715	not
ATP5PO	-0.225072	9.01634	10.8811	0.0018076	0.0196597	cluster0_vs_others	BH	glm	control	0	1	0.999	517.831	0.855552	not
OXA1L	-0.330088	5.54925	10.8811	0.00180857	0.0196603	cluster0_vs_others	BH	glm	control	0	0.837	0.866	46.8263	0.795488	not
NKIRAS1	0.33501	4.16622	10.8631	0.00181042	0.0196642	cluster0_vs_others	BH	glm	control	0	0.586	0.532	17.9538	1.26139	not
ENSECAG00000054447	1.27176	0.253112	10.6732	0.00181077	0.0196642	cluster0_vs_others	BH	glm	control	0	0.063	0.036	1.19178	2.41455	up
ENSECAG00000011547	-0.209813	11.925	10.8691	0.00181719	0.019724	cluster0_vs_others	BH	glm	control	0	1	1	3888.46	0.86465	not
GPR157	-0.438817	3.99549	10.8303	0.00182278	0.0197746	cluster0_vs_others	BH	glm	control	0	0.427	0.442	15.95	0.737739	not
CNOT4	0.279423	5.44063	10.8491	0.00183479	0.0198948	cluster0_vs_others	BH	glm	control	0	0.872	0.806	43.4304	1.21371	not
MAGT1	0.269324	6.58809	10.8422	0.00183957	0.0199366	cluster0_vs_others	BH	glm	control	0	0.977	0.959	96.2085	1.20524	not
GRIA3	0.361193	5.27051	10.941	0.0018483	0.0200211	cluster0_vs_others	BH	glm	control	0	0.79	0.641	38.5995	1.28449	not
RASSF3	0.526327	2.48418	10.7358	0.00184963	0.0200254	cluster0_vs_others	BH	glm	control	0	0.272	0.19	5.59516	1.44026	not
ARL2	-0.296087	6.51582	10.8287	0.00185058	0.0200255	cluster0_vs_others	BH	glm	control	0	0.963	0.984	91.5074	0.814458	not
CCN2	0.567125	7.67266	12.7594	0.00185334	0.0200453	cluster0_vs_others	BH	glm	control	0	0.907	0.844	204.033	1.48157	not
ZBTB1	0.301013	5.40713	10.821	0.00185758	0.0200763	cluster0_vs_others	BH	glm	control	0	0.838	0.798	42.4333	1.23201	not
ENSECAG00000009346	0.488081	3.0512	10.7423	0.00185808	0.0200763	cluster0_vs_others	BH	glm	control	0	0.327	0.249	8.289	1.40258	not
SAMD8	0.388283	4.27905	10.8065	0.00186209	0.0201094	cluster0_vs_others	BH	glm	control	0	0.617	0.499	19.4143	1.30883	not
PDCD6IP	0.264708	6.13268	10.8122	0.00186429	0.0201171	cluster0_vs_others	BH	glm	control	0	0.963	0.924	70.1652	1.20139	not
RBM8A	-0.283602	7.23203	10.811	0.00186468	0.0201171	cluster0_vs_others	BH	glm	control	0	0.995	0.996	150.334	0.821537	not
MRPS7	-0.330156	5.47347	10.8101	0.00186599	0.0201189	cluster0_vs_others	BH	glm	control	0	0.832	0.842	44.4304	0.79545	not
LYN	1.23463	0.196779	10.5858	0.00186716	0.0201189	cluster0_vs_others	BH	glm	control	0	0.054	0.031	1.14614	2.35321	up
ENSECAG00000045974	0.680223	1.70237	10.6564	0.00186766	0.0201189	cluster0_vs_others	BH	glm	control	0	0.174	0.117	3.25434	1.60239	not
SCAMP4	-0.383275	4.35783	10.7781	0.00187739	0.0202135	cluster0_vs_others	BH	glm	control	0	0.575	0.587	20.504	0.766695	not
EIF3I	-0.22458	8.37297	10.7915	0.00188066	0.0202303	cluster0_vs_others	BH	glm	control	0	1	1	331.525	0.855844	not
FAXC	0.434759	3.59029	10.7527	0.00188084	0.0202303	cluster0_vs_others	BH	glm	control	0	0.469	0.392	12.0444	1.35168	not
PDGFC	0.532811	6.47168	12.5444	0.00188398	0.0202539	cluster0_vs_others	BH	glm	control	0	0.913	0.865	88.7501	1.44674	not
EDIL3	0.684999	3.04146	11.0971	0.00188665	0.0202725	cluster0_vs_others	BH	glm	control	0	0.278	0.197	8.23323	1.6077	not
CDC37	-0.235004	7.05922	10.7752	0.00189444	0.020346	cluster0_vs_others	BH	glm	control	0	0.992	0.992	133.364	0.849683	not
ECH1	-0.345211	5.44819	10.7689	0.00189996	0.0203951	cluster0_vs_others	BH	glm	control	0	0.808	0.85	43.6585	0.787193	not
SLC35F1	1.48963	0.108568	10.5711	0.00191269	0.0205214	cluster0_vs_others	BH	glm	control	0	0.032	0.016	1.07816	2.80817	up
CCDC9	-0.284599	6.85502	10.7526	0.00191369	0.0205219	cluster0_vs_others	BH	glm	control	0	0.976	0.982	115.762	0.82097	not
RPP25L	-0.300731	6.21988	10.7497	0.00191659	0.0205427	cluster0_vs_others	BH	glm	control	0	0.95	0.957	74.537	0.811841	not
[truncated: 19,427 more rows]

## Sheet: Cluster_1
gene	logFC	logCPM	F	PValue	FDR	comparison	adjust.method	test	sample	cluster_no	pct.1	pct.2	CPM	FC	sig
KSR1	1.29107	4.18536	44.7119	1.80476e-08	0.000265445	cluster1_vs_others	BH	glm	control	1	0.624	0.429	18.1936	2.4471	up
ERC1	0.650187	7.44193	43.8572	2.47779e-08	0.000265445	cluster1_vs_others	BH	glm	control	1	0.992	0.965	173.878	1.56937	not
CHRDL1	0.803957	6.77896	37.8514	1.67291e-07	0.000882276	cluster1_vs_others	BH	glm	control	1	0.997	0.856	109.817	1.74588	not
HPSE2	0.786918	6.7957	37.1518	1.73908e-07	0.000882276	cluster1_vs_others	BH	glm	control	1	0.952	0.914	111.099	1.72538	not
KLF12	0.682983	7.96721	36.8525	2.05889e-07	0.000882276	cluster1_vs_others	BH	glm	control	1	1	0.98	250.247	1.60546	not
ADAM9	0.535266	7.85188	34.0859	4.06327e-07	0.001451	cluster1_vs_others	BH	glm	control	1	1	0.995	231.021	1.44921	not
ENSECAG00000044741	1.8852	2.61491	32.5022	6.44641e-07	0.00197315	cluster1_vs_others	BH	glm	control	1	0.314	0.205	6.12587	3.69404	up
APBB2	0.588736	7.69982	30.0733	1.41926e-06	0.00363633	cluster1_vs_others	BH	glm	control	1	0.994	0.984	207.911	1.50393	not
MET	0.86742	5.77609	30.7517	1.52744e-06	0.00363633	cluster1_vs_others	BH	glm	control	1	0.911	0.778	54.7995	1.8244	not
PAWR	0.692775	6.48327	28.3159	2.51177e-06	0.00538171	cluster1_vs_others	BH	glm	control	1	0.944	0.924	89.4662	1.61639	not
GALNT2	0.710242	5.7841	26.6598	4.35122e-06	0.00847539	cluster1_vs_others	BH	glm	control	1	0.918	0.852	55.1044	1.63608	not
FBXO32	0.522562	8.38876	26.3421	4.83276e-06	0.0086289	cluster1_vs_others	BH	glm	control	1	1	0.984	335.174	1.4365	not
ENSECAG00000049030	1.86487	2.10298	24.5688	6.99269e-06	0.011525	cluster1_vs_others	BH	glm	control	1	0.211	0.161	4.29597	3.64236	up
IGF1R	0.617769	7.75523	25.1059	1.13222e-05	0.015308	cluster1_vs_others	BH	glm	control	1	0.998	0.982	216.051	1.5345	not
PID1	0.653842	9.21471	28.1174	1.14441e-05	0.015308	cluster1_vs_others	BH	glm	control	1	1	0.991	594.162	1.57335	not
ENSECAG00000028903	-3.73498	-0.111473	22.9207	1.22522e-05	0.015308	cluster1_vs_others	BH	glm	control	1	0.009	0.018	0.925642	0.0751035	down
ENSECAG00000009520	-0.923636	5.03677	23.606	1.22549e-05	0.015308	cluster1_vs_others	BH	glm	control	1	0.574	0.598	32.8262	0.527179	not
CCDC85A	2.03007	1.76336	22.7892	1.3403e-05	0.015308	cluster1_vs_others	BH	glm	control	1	0.152	0.066	3.39489	4.08426	up
ATRNL1	1.47365	6.74711	32.3766	1.35748e-05	0.015308	cluster1_vs_others	BH	glm	control	1	0.938	0.756	107.42	2.77724	up
BCAR3	0.88091	4.3502	22.7147	1.69928e-05	0.0176007	cluster1_vs_others	BH	glm	control	1	0.812	0.482	20.3958	1.84154	not
NCAM1	0.678617	7.46382	24.8817	1.72508e-05	0.0176007	cluster1_vs_others	BH	glm	control	1	0.983	0.882	176.536	1.6006	not
LAMA3	1.13165	4.37893	24.7432	2.16499e-05	0.0193334	cluster1_vs_others	BH	glm	control	1	0.808	0.433	20.8061	2.1911	up
ENSECAG00000054710	1.03929	3.44734	21.9792	2.18557e-05	0.0193334	cluster1_vs_others	BH	glm	control	1	0.512	0.272	10.9082	2.05522	up
HMGCS1	0.770197	6.67451	24.5111	2.22799e-05	0.0193334	cluster1_vs_others	BH	glm	control	1	0.936	0.895	102.148	1.7055	not
CA8	4.52393	0.629664	23.8203	2.2788e-05	0.0193334	cluster1_vs_others	BH	glm	control	1	0.021	0.027	1.5472	23.0058	up
SQLE	0.621688	6.36699	21.7591	2.39346e-05	0.0193334	cluster1_vs_others	BH	glm	control	1	0.891	0.894	82.538	1.53867	not
P4HA1	0.515669	8.25014	21.8816	2.43631e-05	0.0193334	cluster1_vs_others	BH	glm	control	1	1	0.997	304.466	1.42966	not
UBA5	0.58391	6.58408	21.5023	2.62564e-05	0.0200917	cluster1_vs_others	BH	glm	control	1	0.985	0.969	95.9411	1.49891	not
MSMO1	0.509879	8.75111	22.0957	2.76105e-05	0.0203994	cluster1_vs_others	BH	glm	control	1	1	1	430.871	1.42393	not
PDLIM5	0.479536	8.08821	21.134	3.00001e-05	0.0213562	cluster1_vs_others	BH	glm	control	1	0.997	0.989	272.14	1.39429	not
MAGI1	0.836259	5.40931	22.3281	3.09052e-05	0.0213562	cluster1_vs_others	BH	glm	control	1	0.794	0.68	42.4975	1.78541	not
AMOTL2	0.611891	6.51753	20.9685	3.18958e-05	0.0213562	cluster1_vs_others	BH	glm	control	1	0.973	0.937	91.6162	1.52826	not
ACTN4	0.545519	7.48622	20.9452	3.31497e-05	0.0215232	cluster1_vs_others	BH	glm	control	1	0.997	0.99	179.298	1.45955	not
HECTD2	0.815268	5.11908	20.7592	3.5204e-05	0.0221847	cluster1_vs_others	BH	glm	control	1	0.712	0.657	34.7534	1.75963	not
PMP22	0.647549	6.4658	20.6966	4.02291e-05	0.0246271	cluster1_vs_others	BH	glm	control	1	0.953	0.905	88.3893	1.5665	not
WWC1	1.24113	2.81928	19.9527	4.2724e-05	0.0249974	cluster1_vs_others	BH	glm	control	1	0.365	0.215	7.0581	2.36383	up
MAST2	0.76927	5.52632	20.7291	4.31674e-05	0.0249974	cluster1_vs_others	BH	glm	control	1	0.848	0.749	46.088	1.70441	not
HIF1A	0.581503	7.615	20.9154	4.65269e-05	0.0261312	cluster1_vs_others	BH	glm	control	1	0.997	0.992	196.04	1.49641	not
MBNL2	0.489627	7.21293	19.8461	4.82363e-05	0.0261312	cluster1_vs_others	BH	glm	control	1	0.986	0.977	148.357	1.40408	not
ERO1A	0.634584	6.25845	19.8302	4.99061e-05	0.0261312	cluster1_vs_others	BH	glm	control	1	0.971	0.905	76.5566	1.55249	not
IGFBP2	0.633662	11.2675	24.6479	5.00037e-05	0.0261312	cluster1_vs_others	BH	glm	control	1	1	0.989	2465.18	1.5515	not
NBL1	-0.61497	7.92326	20.4691	5.38103e-05	0.0262009	cluster1_vs_others	BH	glm	control	1	1	0.998	242.738	0.652944	not
MAP3K5	0.595839	6.38999	19.5151	5.46142e-05	0.0262009	cluster1_vs_others	BH	glm	control	1	0.955	0.924	83.8648	1.51135	not
BTC	1.949	1.33662	18.9476	5.46328e-05	0.0262009	cluster1_vs_others	BH	glm	control	1	0.158	0.053	2.5256	3.86107	up
HMGB1	-0.472545	8.98465	19.4931	5.50286e-05	0.0262009	cluster1_vs_others	BH	glm	control	1	1	1	506.582	0.720692	not
MAP3K7	0.685091	5.06176	19.2378	6.02645e-05	0.027731	cluster1_vs_others	BH	glm	control	1	0.797	0.707	33.3997	1.6078	not
PTGR1	-1.68745	4.67677	22.9727	6.25162e-05	0.027731	cluster1_vs_others	BH	glm	control	1	0.297	0.422	25.5769	0.310475	down
PGK1	0.606144	7.76356	20.7091	6.35948e-05	0.027731	cluster1_vs_others	BH	glm	control	1	0.992	0.987	217.302	1.52219	not
SFXN1	0.591989	5.91161	19.0644	6.47213e-05	0.027731	cluster1_vs_others	BH	glm	control	1	0.965	0.887	60.1967	1.50732	not
ARHGAP29	0.508462	7.53408	19.0332	6.54262e-05	0.027731	cluster1_vs_others	BH	glm	control	1	1	0.99	185.346	1.42253	not
ABCA1	-1.82667	3.22385	21.039	6.72335e-05	0.027731	cluster1_vs_others	BH	glm	control	1	0.126	0.216	9.3428	0.281915	down
NRG1	-2.74914	4.62041	23.5109	6.73019e-05	0.027731	cluster1_vs_others	BH	glm	control	1	0.059	0.233	24.597	0.14874	down
CDK6	0.670235	6.29696	19.4003	7.0549e-05	0.0285204	cluster1_vs_others	BH	glm	control	1	0.883	0.869	78.6274	1.59133	not
PPM1H	0.932552	3.9405	18.7961	7.37325e-05	0.0292554	cluster1_vs_others	BH	glm	control	1	0.641	0.367	15.3536	1.90865	not
ARNT2	0.599339	5.70023	18.657	7.5531e-05	0.0294241	cluster1_vs_others	BH	glm	control	1	0.927	0.825	51.9924	1.51502	not
TBC1D5	0.484974	6.89432	18.5678	7.80644e-05	0.029868	cluster1_vs_others	BH	glm	control	1	0.962	0.942	118.959	1.39956	not
GLI2	1.02568	3.75189	18.3793	8.07708e-05	0.0303613	cluster1_vs_others	BH	glm	control	1	0.471	0.385	13.472	2.03592	up
MYO5A	0.596115	5.37221	18.3161	8.59026e-05	0.0307038	cluster1_vs_others	BH	glm	control	1	0.806	0.756	41.4187	1.51164	not
ENSECAG00000016162	0.699586	5.62557	18.6054	8.70303e-05	0.0307038	cluster1_vs_others	BH	glm	control	1	0.898	0.775	49.3704	1.62404	not
LMO7	1.83034	5.68549	23.746	8.83471e-05	0.0307038	cluster1_vs_others	BH	glm	control	1	0.88	0.615	51.4641	3.55621	up
GINS1	-1.14573	2.63561	17.9153	8.86933e-05	0.0307038	cluster1_vs_others	BH	glm	control	1	0.112	0.17	6.21436	0.451962	down
SEMA3C	0.462473	8.03926	18.2281	8.8847e-05	0.0307038	cluster1_vs_others	BH	glm	control	1	1	0.995	263.061	1.3779	not
TULP3	0.581265	6.35752	18.0747	9.43156e-05	0.031726	cluster1_vs_others	BH	glm	control	1	0.942	0.934	81.9983	1.49616	not
CADM1	1.15504	4.55423	21.4894	9.47665e-05	0.031726	cluster1_vs_others	BH	glm	control	1	0.785	0.412	23.4941	2.2269	up
MT-ND2	0.377553	9.58858	18.005	9.67823e-05	0.0318516	cluster1_vs_others	BH	glm	control	1	1	0.999	769.927	1.29914	not
UBALD2	-0.625174	6.06205	17.9733	9.81148e-05	0.0318516	cluster1_vs_others	BH	glm	control	1	0.882	0.892	66.8129	0.648342	not
PRDX4	0.390266	9.85508	17.8747	0.000101759	0.0325416	cluster1_vs_others	BH	glm	control	1	1	1	926.138	1.31064	not
CFAP299	0.594507	6.33698	17.8032	0.000108632	0.0342286	cluster1_vs_others	BH	glm	control	1	0.942	0.826	80.8392	1.50996	not
LATS2	0.528476	6.18278	17.6616	0.000110565	0.0343329	cluster1_vs_others	BH	glm	control	1	0.944	0.906	72.6442	1.4424	not
DIAPH1	0.727985	4.40123	17.3806	0.000122153	0.0373893	cluster1_vs_others	BH	glm	control	1	0.661	0.569	21.1302	1.65632	not
WSB1	0.450775	8.20793	17.3566	0.000124346	0.0375243	cluster1_vs_others	BH	glm	control	1	1	0.996	295.687	1.36677	not
CALD1	0.573309	11.4592	20.9182	0.000129554	0.0385224	cluster1_vs_others	BH	glm	control	1	1	1	2815.49	1.48793	not
ENSECAG00000054670	1.38696	2.48146	16.9179	0.000131249	0.0385224	cluster1_vs_others	BH	glm	control	1	0.291	0.186	5.58463	2.61527	up
KANK1	0.692891	4.71979	17.116	0.000136744	0.0395928	cluster1_vs_others	BH	glm	control	1	0.786	0.551	26.3511	1.61652	not
RBP2	-0.471284	8.22282	17.0385	0.00014078	0.0402182	cluster1_vs_others	BH	glm	control	1	0.982	0.998	298.755	0.721322	not
GM2A	-0.928173	4.20624	16.9539	0.000147639	0.0416227	cluster1_vs_others	BH	glm	control	1	0.494	0.503	18.4588	0.525524	not
CKAP4	0.43031	7.71784	16.8639	0.00015072	0.0419394	cluster1_vs_others	BH	glm	control	1	1	0.994	210.524	1.34752	not
MYL12A	0.376685	10.2851	16.8747	0.000155266	0.0426504	cluster1_vs_others	BH	glm	control	1	1	1	1247.71	1.29836	not
LARP1B	0.633005	5.50468	16.6688	0.000162888	0.0441776	cluster1_vs_others	BH	glm	control	1	0.806	0.75	45.4019	1.55079	not
ENSECAG00000048676	1.01263	3.51252	16.4473	0.000166554	0.0446074	cluster1_vs_others	BH	glm	control	1	0.456	0.336	11.4123	2.01759	up
ENSECAG00000057758	0.887884	4.05841	16.4665	0.000172626	0.0452177	cluster1_vs_others	BH	glm	control	1	0.471	0.449	16.6611	1.85046	not
ROCK1	0.398519	7.59397	16.5125	0.000173054	0.0452177	cluster1_vs_others	BH	glm	control	1	0.997	0.993	193.203	1.31815	not
RGS20	-1.99591	0.832781	16.0146	0.000189247	0.048853	cluster1_vs_others	BH	glm	control	1	0.039	0.069	1.78112	0.25071	down
TMEM47	0.584183	5.87903	16.2496	0.000192158	0.0490141	cluster1_vs_others	BH	glm	control	1	0.914	0.905	58.8522	1.49919	not
IARS1	0.467849	7.00955	16.1336	0.00020108	0.0506863	cluster1_vs_others	BH	glm	control	1	0.992	0.979	128.85	1.38305	not
SH3D19	0.515642	6.67038	16.1019	0.000203704	0.0507508	cluster1_vs_others	BH	glm	control	1	0.968	0.93	101.856	1.42963	not
MICU3	1.01788	3.24093	15.9305	0.000210691	0.0516798	cluster1_vs_others	BH	glm	control	1	0.453	0.296	9.454	2.02495	not
HLCS	0.849132	4.33892	15.9446	0.000212257	0.0516798	cluster1_vs_others	BH	glm	control	1	0.561	0.538	20.237	1.80142	not
FBXO42	0.692919	4.75317	15.9094	0.000219596	0.0526999	cluster1_vs_others	BH	glm	control	1	0.75	0.637	26.9679	1.61655	not
JADE1	0.718722	4.51079	15.8648	0.000223055	0.0526999	cluster1_vs_others	BH	glm	control	1	0.683	0.523	22.7973	1.64572	not
LSS	1.01796	2.91068	15.633	0.000234287	0.0526999	cluster1_vs_others	BH	glm	control	1	0.382	0.286	7.51974	2.02506	not
CRIM1	0.66956	7.36905	17.9079	0.000237566	0.0526999	cluster1_vs_others	BH	glm	control	1	0.994	0.945	165.313	1.59059	not
LYL1	3.01433	0.381217	15.5504	0.000239345	0.0526999	cluster1_vs_others	BH	glm	control	1	0.053	0.045	1.30244	8.07985	not
LRRC9	1.18086	3.02717	15.6572	0.000239708	0.0526999	cluster1_vs_others	BH	glm	control	1	0.318	0.217	8.15209	2.26712	not
KIRREL1	0.793824	4.27211	15.6573	0.000240969	0.0526999	cluster1_vs_others	BH	glm	control	1	0.633	0.532	19.3211	1.73366	not
ITPR1	0.714226	5.39535	16.1445	0.000241405	0.0526999	cluster1_vs_others	BH	glm	control	1	0.805	0.733	42.0885	1.6406	not
ENO1	0.535613	10.5195	18.3028	0.000243595	0.0526999	cluster1_vs_others	BH	glm	control	1	1	1	1467.83	1.44956	not
BBX	0.474232	6.41133	15.6216	0.00024674	0.0526999	cluster1_vs_others	BH	glm	control	1	0.97	0.926	85.1141	1.38918	not
USP13	0.815287	4.45624	16.0189	0.0002492	0.0526999	cluster1_vs_others	BH	glm	control	1	0.686	0.469	21.9514	1.75965	not
CRYBA1	1.44979	2.1859	15.3696	0.000249509	0.0526999	cluster1_vs_others	BH	glm	control	1	0.22	0.174	4.55011	2.73168	not
MAGI3	1.18385	5.24072	18.9805	0.000250534	0.0526999	cluster1_vs_others	BH	glm	control	1	0.695	0.579	37.8105	2.27182	not
PLXDC2	0.465312	7.89536	15.7508	0.000250882	0.0526999	cluster1_vs_others	BH	glm	control	1	0.995	0.971	238.09	1.38062	not
VGLL3	0.690983	5.88612	16.3959	0.000264884	0.054588	cluster1_vs_others	BH	glm	control	1	0.894	0.825	59.1423	1.61438	not
SNRPG	-0.476908	7.00998	15.4436	0.000264966	0.054588	cluster1_vs_others	BH	glm	control	1	0.992	0.985	128.888	0.718516	not
SLC25A33	0.552957	6.3527	15.4112	0.000270786	0.0552558	cluster1_vs_others	BH	glm	control	1	0.985	0.944	81.7247	1.46709	not
ITM2B	-0.393083	8.99745	15.3531	0.000274726	0.0553455	cluster1_vs_others	BH	glm	control	1	1	1	511.095	0.761501	not
CDC42BPA	0.473136	7.68906	15.5251	0.000279418	0.0553455	cluster1_vs_others	BH	glm	control	1	0.994	0.984	206.366	1.38812	not
NCOA2	0.686509	4.92588	15.3067	0.000279595	0.0553455	cluster1_vs_others	BH	glm	control	1	0.718	0.656	30.3975	1.60938	not
C1H1orf198	0.516986	6.44713	15.2932	0.000281558	0.0553455	cluster1_vs_others	BH	glm	control	1	0.986	0.888	87.2527	1.43096	not
TMX3	0.530917	5.53356	15.2464	0.000286999	0.0559021	cluster1_vs_others	BH	glm	control	1	0.894	0.844	46.3199	1.44485	not
PCNA	-1.07557	5.82064	17.5266	0.000299696	0.0574736	cluster1_vs_others	BH	glm	control	1	0.671	0.673	56.5181	0.474485	not
FBN1	0.385021	9.11636	15.1375	0.000300432	0.0574736	cluster1_vs_others	BH	glm	control	1	1	1	555.007	1.30588	not
ENSECAG00000050273	0.790323	8.74586	18.7336	0.000304077	0.0576563	cluster1_vs_others	BH	glm	control	1	1	0.99	429.306	1.72946	not
ACTN1	0.640429	8.13532	17.5156	0.000308995	0.0580747	cluster1_vs_others	BH	glm	control	1	0.994	0.991	281.173	1.55879	not
FAM110C	0.804724	3.93067	14.9801	0.000314197	0.0583613	cluster1_vs_others	BH	glm	control	1	0.586	0.427	15.2493	1.74681	not
TMEM123	0.501545	5.91284	14.9952	0.000317591	0.0583613	cluster1_vs_others	BH	glm	control	1	0.921	0.884	60.2478	1.41573	not
METTL15	0.784796	6.01238	16.9325	0.000318691	0.0583613	cluster1_vs_others	BH	glm	control	1	0.886	0.845	64.5514	1.72285	not
SUGCT	0.801633	4.00561	14.8614	0.000327803	0.0595213	cluster1_vs_others	BH	glm	control	1	0.429	0.377	16.0623	1.74307	not
PRUNE2	0.707065	8.15272	17.4866	0.000368816	0.0664055	cluster1_vs_others	BH	glm	control	1	1	0.983	284.585	1.63248	not
ALDH1A1	-1.49487	2.19413	14.6281	0.000372947	0.066493	cluster1_vs_others	BH	glm	control	1	0.061	0.106	4.57614	0.354813	not
ZNF483	-2.22644	1.10513	14.7272	0.000375924	0.066493	cluster1_vs_others	BH	glm	control	1	0.033	0.077	2.15119	0.213685	not
SYNGR4	-2.37159	0.183022	14.2129	0.000378612	0.066493	cluster1_vs_others	BH	glm	control	1	0.017	0.041	1.13526	0.193233	not
ENSECAG00000042692	-0.328351	9.88366	14.5078	0.000387262	0.0674592	cluster1_vs_others	BH	glm	control	1	1	1	944.667	0.796446	not
HK2	0.705173	4.37366	14.4352	0.000397619	0.0686288	cluster1_vs_others	BH	glm	control	1	0.612	0.55	20.7301	1.63034	not
PDCL2	0.653216	4.72073	14.4061	0.000402667	0.0686288	cluster1_vs_others	BH	glm	control	1	0.717	0.641	26.3682	1.57267	not
NMB	-3.48745	0.641849	16.4346	0.000403586	0.0686288	cluster1_vs_others	BH	glm	control	1	0.021	0.033	1.56033	0.0891603	not
BIRC3	0.480803	6.67433	14.3655	0.000410676	0.0687101	cluster1_vs_others	BH	glm	control	1	0.986	0.942	102.135	1.39552	not
ENSECAG00000048969	-1.50778	2.43849	14.2903	0.000411987	0.0687101	cluster1_vs_others	BH	glm	control	1	0.073	0.137	5.42076	0.351651	not
C2H8orf58	0.773259	3.33914	14.3069	0.000414289	0.0687101	cluster1_vs_others	BH	glm	control	1	0.615	0.267	10.12	1.70913	not
B4GALT6	0.723581	4.59167	14.2978	0.000419302	0.0687101	cluster1_vs_others	BH	glm	control	1	0.697	0.621	24.1118	1.65128	not
MYOCD	1.16745	2.94562	14.3881	0.000420098	0.0687101	cluster1_vs_others	BH	glm	control	1	0.314	0.18	7.70407	2.24614	not
TRAPPC9	0.57432	5.70173	13.9419	0.000489247	0.0794136	cluster1_vs_others	BH	glm	control	1	0.776	0.811	52.0464	1.48898	not
ARVCF	-2.50399	-0.0254931	13.5781	0.000495468	0.0798188	cluster1_vs_others	BH	glm	control	1	0.017	0.036	0.982485	0.176288	not
TMEFF2	-4.27441	1.15981	14.2403	0.000518018	0.0825876	cluster1_vs_others	BH	glm	control	1	0.003	0.047	2.23428	0.0516744	not
EFR3A	0.483756	6.39308	13.7921	0.000520364	0.0825876	cluster1_vs_others	BH	glm	control	1	0.979	0.952	84.0443	1.39838	not
SLC25A13	0.6334	4.82499	13.7305	0.000533237	0.083657	cluster1_vs_others	BH	glm	control	1	0.835	0.64	28.3443	1.55122	not
TANC2	0.489429	6.99404	13.8822	0.000534911	0.083657	cluster1_vs_others	BH	glm	control	1	0.977	0.943	127.473	1.40389	not
LAMA2	0.624629	6.89104	14.975	0.000539162	0.0837107	cluster1_vs_others	BH	glm	control	1	0.879	0.943	118.689	1.54181	not
DAB2	0.848622	7.25774	16.5725	0.000549645	0.0842834	cluster1_vs_others	BH	glm	control	1	0.995	0.968	153.038	1.80078	not
RAPGEF3	2.4014	0.505175	13.4214	0.000550718	0.0842834	cluster1_vs_others	BH	glm	control	1	0.068	0.051	1.4193	5.28317	not
COLEC12	0.824589	5.41515	15.1669	0.000563965	0.0846863	cluster1_vs_others	BH	glm	control	1	0.824	0.756	42.6701	1.77103	not
ZSWIM4	0.778659	4.1433	13.5697	0.00056492	0.0846863	cluster1_vs_others	BH	glm	control	1	0.538	0.471	17.6709	1.71554	not
FLNB	0.684919	6.25265	14.8948	0.000565729	0.0846863	cluster1_vs_others	BH	glm	control	1	0.947	0.855	76.2492	1.60761	not
USP4	0.596692	4.44068	13.5627	0.000569378	0.0846863	cluster1_vs_others	BH	glm	control	1	0.671	0.583	21.716	1.51224	not
ETNK1	0.570299	5.31765	13.5596	0.000573113	0.0846863	cluster1_vs_others	BH	glm	control	1	0.85	0.783	39.8814	1.48483	not
ENSECAG00000039392	0.641845	4.42951	13.5217	0.000577817	0.0847966	cluster1_vs_others	BH	glm	control	1	0.694	0.61	21.5484	1.56032	not
RNF122	-2.99035	-0.196985	13.0139	0.000612957	0.0893416	cluster1_vs_others	BH	glm	control	1	0.009	0.029	0.872372	0.125838	not
IRAG1	0.765258	4.77571	13.8252	0.000628416	0.090976	cluster1_vs_others	BH	glm	control	1	0.752	0.62	27.3925	1.69967	not
COL11A1	1.56851	4.82593	15.8193	0.000645323	0.0927965	cluster1_vs_others	BH	glm	control	1	0.473	0.372	28.3629	2.96598	not
MTHFD1L	0.458708	5.95849	13.242	0.000654902	0.0935462	cluster1_vs_others	BH	glm	control	1	0.906	0.857	62.1849	1.37431	not
DSTN	0.390423	10.3304	13.9906	0.000668115	0.0948016	cluster1_vs_others	BH	glm	control	1	1	1	1287.54	1.31078	not
PCDH7	0.415978	8.82372	13.6388	0.00067537	0.0952005	cluster1_vs_others	BH	glm	control	1	1	0.999	453.11	1.3342	not
SLC8A1	1.02825	4.8812	14.783	0.000686519	0.0960775	cluster1_vs_others	BH	glm	control	1	0.498	0.531	29.4706	2.03955	not
ZNF365	1.25112	2.18771	12.9928	0.00069099	0.0960775	cluster1_vs_others	BH	glm	control	1	0.214	0.167	4.55582	2.38026	not
SIPA1L1	0.490509	5.68238	13.1006	0.000695044	0.0960775	cluster1_vs_others	BH	glm	control	1	0.909	0.822	51.3532	1.40494	not
TEAD1	0.474455	7.93106	13.6722	0.000716324	0.0983844	cluster1_vs_others	BH	glm	control	1	0.997	0.995	244.054	1.38939	not
IBTK	0.477849	5.57171	12.998	0.000725645	0.0990298	cluster1_vs_others	BH	glm	control	1	0.882	0.825	47.5612	1.39267	not
LUM	-0.470359	9.20218	13.7646	0.000737414	0.0998941	cluster1_vs_others	BH	glm	control	1	1	1	589.022	0.721785	not
HERC4	0.472614	6.46634	12.9471	0.000741303	0.0998941	cluster1_vs_others	BH	glm	control	1	0.971	0.939	88.4227	1.38762	not
DLGAP1	1.75862	4.71722	15.2719	0.000749702	0.100077	cluster1_vs_others	BH	glm	control	1	0.273	0.31	26.3043	3.38375	not
TNS1	0.538689	5.15664	12.9116	0.000752003	0.100077	cluster1_vs_others	BH	glm	control	1	0.82	0.734	35.6701	1.45265	not
ITGB1	0.414757	9.31907	13.5788	0.000785634	0.103763	cluster1_vs_others	BH	glm	control	1	1	1	638.732	1.33307	not
RALGPS2	0.615846	5.29491	12.8039	0.000789383	0.103763	cluster1_vs_others	BH	glm	control	1	0.671	0.671	39.2578	1.53246	not
ENSECAG00000049873	2.79435	0.389869	12.5806	0.000802472	0.10484	cluster1_vs_others	BH	glm	control	1	0.064	0.044	1.31027	6.93721	not
COL4A4	-2.22694	1.2836	13.6527	0.000815428	0.105582	cluster1_vs_others	BH	glm	control	1	0.048	0.08	2.43445	0.213611	not
KLHL2	0.58395	4.99309	12.7132	0.000818006	0.105582	cluster1_vs_others	BH	glm	control	1	0.748	0.699	31.8472	1.49895	not
NOX4	0.973888	5.55629	14.818	0.000826774	0.105604	cluster1_vs_others	BH	glm	control	1	0.665	0.625	47.0553	1.96413	not
ACKR4	0.948998	5.65744	15.0102	0.000829616	0.105604	cluster1_vs_others	BH	glm	control	1	0.935	0.633	50.4728	1.93053	not
WWC2	0.570309	5.456	12.6729	0.000832967	0.105604	cluster1_vs_others	BH	glm	control	1	0.862	0.77	43.8954	1.48484	not
PRR5L	1.25502	2.1536	12.4885	0.0008502	0.10687	cluster1_vs_others	BH	glm	control	1	0.188	0.168	4.44936	2.38671	not
TRIO	0.658783	7.20509	14.3232	0.000860807	0.10687	cluster1_vs_others	BH	glm	control	1	0.989	0.967	147.553	1.57875	not
ID4	0.613483	4.86426	12.5832	0.000861485	0.10687	cluster1_vs_others	BH	glm	control	1	0.497	0.563	29.1265	1.52995	not
AVEN	0.37755	7.15749	12.5882	0.0008629	0.10687	cluster1_vs_others	BH	glm	control	1	1	0.994	142.764	1.29913	not
ENPP5	1.10549	2.69975	12.5269	0.000868572	0.106941	cluster1_vs_others	BH	glm	control	1	0.292	0.237	6.49689	2.15172	not
ENSECAG00000054489	1.04218	2.83236	12.4804	0.000873458	0.106941	cluster1_vs_others	BH	glm	control	1	0.335	0.235	7.12237	2.05933	not
ST7L	0.54686	5.18972	12.4855	0.000901102	0.109699	cluster1_vs_others	BH	glm	control	1	0.767	0.742	36.4975	1.4609	not
MCM7	-0.587635	5.32267	12.4614	0.000908387	0.109961	cluster1_vs_others	BH	glm	control	1	0.647	0.669	40.0206	0.665433	not
ZYX	0.436919	7.03238	12.4069	0.000932318	0.111868	cluster1_vs_others	BH	glm	control	1	0.986	0.972	130.905	1.35371	not
FGFR1	0.454048	6.84346	12.4014	0.000934583	0.111868	cluster1_vs_others	BH	glm	control	1	0.971	0.965	114.838	1.36988	not
FGF21	0.923358	4.86322	14.0338	0.000940385	0.111937	cluster1_vs_others	BH	glm	control	1	0.67	0.427	29.1055	1.89652	not
B4GALT5	0.578584	4.85394	12.3079	0.000973085	0.11519	cluster1_vs_others	BH	glm	control	1	0.735	0.605	28.9189	1.49338	not
SETDB1	0.88243	3.14029	12.2119	0.000983652	0.115626	cluster1_vs_others	BH	glm	control	1	0.406	0.333	8.81702	1.84348	not
CAST	0.29627	8.56631	12.2718	0.000987565	0.115626	cluster1_vs_others	BH	glm	control	1	1	1	379.066	1.22797	not
PTPRG	0.566593	7.33023	13.2862	0.00104412	0.120392	cluster1_vs_others	BH	glm	control	1	0.967	0.962	160.924	1.48102	not
HSD17B11	-0.703972	4.26123	12.1042	0.00104526	0.120392	cluster1_vs_others	BH	glm	control	1	0.406	0.575	19.176	0.61388	not
RRM2	-1.07029	4.14697	11.9364	0.00105054	0.120392	cluster1_vs_others	BH	glm	control	1	0.077	0.109	17.7159	0.476222	not
SHROOM3	0.859236	2.9671	12.0922	0.00105256	0.120392	cluster1_vs_others	BH	glm	control	1	0.477	0.211	7.81962	1.81408	not
PDPN	0.486908	6.69607	12.3534	0.0010635	0.120392	cluster1_vs_others	BH	glm	control	1	0.982	0.893	103.685	1.40144	not
KLF5	-1.46711	2.03822	11.984	0.00106863	0.120392	cluster1_vs_others	BH	glm	control	1	0.077	0.15	4.10738	0.361707	not
KCTD8	-3.895	1.45054	13.4342	0.00107027	0.120392	cluster1_vs_others	BH	glm	control	1	0.006	0.052	2.7331	0.0672184	not
ZNF608	-0.95635	2.74813	11.9375	0.00107844	0.120392	cluster1_vs_others	BH	glm	control	1	0.212	0.209	6.71844	0.515359	not
PMVK	0.508428	6.41739	12.2217	0.00107884	0.120392	cluster1_vs_others	BH	glm	control	1	0.974	0.935	85.4729	1.4225	not
ENSECAG00000046498	1.31675	2.1444	11.8319	0.00110513	0.122686	cluster1_vs_others	BH	glm	control	1	0.202	0.168	4.4211	2.49105	not
FLNA	0.483142	8.39216	13.0009	0.00114695	0.126672	cluster1_vs_others	BH	glm	control	1	0.994	0.995	335.963	1.39778	not
GLI1	0.654602	4.74613	11.9998	0.00117612	0.127941	cluster1_vs_others	BH	glm	control	1	0.732	0.536	26.8366	1.57418	not
CLCN5	0.879079	4.23803	12.4887	0.00117626	0.127941	cluster1_vs_others	BH	glm	control	1	0.574	0.494	18.8702	1.8392	not
CYP7A1	0.901521	4.33595	12.7869	0.00117634	0.127941	cluster1_vs_others	BH	glm	control	1	0.544	0.439	20.1953	1.86803	not
FOXRED2	-1.36598	1.20715	11.7087	0.00120882	0.130808	cluster1_vs_others	BH	glm	control	1	0.064	0.092	2.30881	0.38797	not
MAP4K3	0.46688	5.7905	11.7642	0.00122949	0.132377	cluster1_vs_others	BH	glm	control	1	0.883	0.848	55.3496	1.38212	not
ZFP69	1.55539	1.5364	11.5802	0.00125489	0.134436	cluster1_vs_others	BH	glm	control	1	0.135	0.119	2.90071	2.93914	not
CACNA1C	0.64406	7.92793	13.5494	0.00127887	0.136323	cluster1_vs_others	BH	glm	control	1	0.994	0.97	243.525	1.56272	not
LGMN	-0.768262	4.24901	11.7922	0.00128731	0.136339	cluster1_vs_others	BH	glm	control	1	0.564	0.539	19.0142	0.587124	not
ENSECAG00000005576	0.800042	3.93389	11.6303	0.00129174	0.136339	cluster1_vs_others	BH	glm	control	1	0.544	0.465	15.2833	1.74115	not
PRKD1	0.593224	5.1612	11.629	0.00131475	0.136967	cluster1_vs_others	BH	glm	control	1	0.724	0.657	35.783	1.50861	not
CDK19	0.497092	5.76827	11.5973	0.00132166	0.136967	cluster1_vs_others	BH	glm	control	1	0.838	0.828	54.5031	1.41137	not
OLFML3	-0.499636	7.98133	12.1575	0.00132264	0.136967	cluster1_vs_others	BH	glm	control	1	1	0.997	252.708	0.707285	not
SCMH1	0.490696	6.17028	11.6098	0.00132326	0.136967	cluster1_vs_others	BH	glm	control	1	0.924	0.861	72.0177	1.40512	not
IL17RB	1.6259	1.17167	11.3355	0.00133578	0.137599	cluster1_vs_others	BH	glm	control	1	0.133	0.072	2.25272	3.08636	not
LAMC1	0.321479	8.24336	11.4545	0.00140573	0.14411	cluster1_vs_others	BH	glm	control	1	0.998	0.998	303.038	1.24961	not
ESYT2	0.426565	6.86711	11.4061	0.00143588	0.145955	cluster1_vs_others	BH	glm	control	1	0.989	0.974	116.736	1.34403	not
NIM1K	0.933602	3.76379	11.8264	0.00143734	0.145955	cluster1_vs_others	BH	glm	control	1	0.494	0.377	13.5836	1.91004	not
ENSECAG00000008967	2.73359	-0.14444	11.1852	0.00147996	0.149573	cluster1_vs_others	BH	glm	control	1	0.056	0.022	0.904731	6.65109	not
SHOX2	0.996756	2.26576	11.2564	0.00148894	0.149775	cluster1_vs_others	BH	glm	control	1	0.386	0.122	4.80907	1.99551	not
THAP12	0.599999	4.43554	11.2275	0.00154688	0.154875	cluster1_vs_others	BH	glm	control	1	0.685	0.612	21.6386	1.51572	not
PHLPP1	0.542086	5.39244	11.2105	0.00156508	0.155359	cluster1_vs_others	BH	glm	control	1	0.811	0.716	42.0035	1.45608	not
AMD1	0.457638	7.1635	11.4863	0.00156621	0.155359	cluster1_vs_others	BH	glm	control	1	0.992	0.989	143.36	1.37329	not
SLC3A1	1.01943	2.63339	11.0873	0.00160561	0.157141	cluster1_vs_others	BH	glm	control	1	0.245	0.193	6.20484	2.02712	not
ZNF438	0.630334	4.81135	11.1466	0.00160892	0.157141	cluster1_vs_others	BH	glm	control	1	0.632	0.581	28.0777	1.54792	not
UBE2E2	0.414603	7.89025	11.3884	0.00161312	0.157141	cluster1_vs_others	BH	glm	control	1	0.998	0.992	237.247	1.33293	not
CBLN2	0.995851	4.25888	12.4339	0.00161351	0.157141	cluster1_vs_others	BH	glm	control	1	0.715	0.428	19.1449	1.99426	not
LTBP1	0.951938	6.79014	13.1879	0.00162519	0.157284	cluster1_vs_others	BH	glm	control	1	0.883	0.861	110.672	1.93447	not
ARMC2	-1.00188	2.3883	10.996	0.00163349	0.157284	cluster1_vs_others	BH	glm	control	1	0.165	0.198	5.23541	0.499349	not
LDLR	0.453458	6.11352	11.1074	0.00163699	0.157284	cluster1_vs_others	BH	glm	control	1	0.914	0.893	69.2395	1.36932	not
PEAR1	0.60934	4.41575	11.0688	0.00165766	0.158558	cluster1_vs_others	BH	glm	control	1	0.715	0.602	21.3439	1.52556	not
SKI	0.512094	4.97175	11.0405	0.00167998	0.159979	cluster1_vs_others	BH	glm	control	1	0.736	0.721	31.3794	1.42612	not
ARID5B	0.356357	8.77995	11.059	0.00174492	0.165428	cluster1_vs_others	BH	glm	control	1	1	1	439.571	1.28019	not
BMT2	0.581837	4.92906	10.9292	0.00176454	0.166551	cluster1_vs_others	BH	glm	control	1	0.695	0.649	30.4646	1.49675	not
KCTD12	0.817712	7.52956	12.8859	0.00178375	0.167626	cluster1_vs_others	BH	glm	control	1	0.991	0.975	184.767	1.76261	not
RAP2C	0.488	5.20764	10.8982	0.00179404	0.167856	cluster1_vs_others	BH	glm	control	1	0.845	0.772	36.9535	1.4025	not
DIP2B	0.469719	5.55504	10.8874	0.00180369	0.168025	cluster1_vs_others	BH	glm	control	1	0.847	0.802	47.0149	1.38484	not
ENSECAG00000058657	2.01848	0.572422	10.6818	0.00181382	0.168237	cluster1_vs_others	BH	glm	control	1	0.079	0.051	1.48702	4.05158	not
HK1	0.402982	6.40087	10.8389	0.0018421	0.170124	cluster1_vs_others	BH	glm	control	1	0.95	0.917	84.4995	1.32224	not
CA13	0.470921	5.47785	10.8212	0.00185652	0.17072	cluster1_vs_others	BH	glm	control	1	0.826	0.809	44.5652	1.38599	not
MGME1	-0.906097	3.37246	10.7439	0.00187034	0.171256	cluster1_vs_others	BH	glm	control	1	0.247	0.306	10.3565	0.533627	not
PDK1	0.686393	4.52769	10.9484	0.00188222	0.17161	cluster1_vs_others	BH	glm	control	1	0.674	0.558	23.066	1.60925	not
AJUBA	0.567395	4.72647	10.7473	0.00191348	0.173722	cluster1_vs_others	BH	glm	control	1	0.783	0.68	26.4734	1.48185	not
NRCAM	1.06321	2.70251	10.7224	0.00194255	0.175616	cluster1_vs_others	BH	glm	control	1	0.291	0.188	6.50935	2.08958	not
ANXA1	0.328606	11.1139	11.1401	0.00195205	0.175733	cluster1_vs_others	BH	glm	control	1	1	1	2216.24	1.2558	not
CCDC96	2.77788	-0.122107	10.5278	0.0019659	0.17624	cluster1_vs_others	BH	glm	control	1	0.041	0.027	0.918845	6.85844	not
CKS1B	-0.643467	4.26533	10.6437	0.00197419	0.176246	cluster1_vs_others	BH	glm	control	1	0.382	0.403	19.2306	0.640173	not
ENSECAG00000048944	1.04287	2.5455	10.5122	0.00200415	0.177904	cluster1_vs_others	BH	glm	control	1	0.236	0.212	5.83809	2.06033	not
C1QTNF3	0.873321	9.00255	12.5411	0.00201468	0.177904	cluster1_vs_others	BH	glm	control	1	0.997	0.958	512.906	1.83188	not
PPP1R9A	0.784415	3.2854	10.614	0.00202032	0.177904	cluster1_vs_others	BH	glm	control	1	0.491	0.238	9.74997	1.72239	not
CDC42EP3	0.907723	5.82355	12.3987	0.00202598	0.177904	cluster1_vs_others	BH	glm	control	1	0.967	0.756	56.6322	1.87608	not
LPP	0.397567	7.40671	10.616	0.00204001	0.178401	cluster1_vs_others	BH	glm	control	1	0.997	0.976	169.684	1.31728	not
CAMK1G	-1.50415	2.28734	10.4997	0.00205044	0.178401	cluster1_vs_others	BH	glm	control	1	0.055	0.162	4.88156	0.352539	not
SUSD5	0.793805	3.79468	10.5682	0.0020649	0.178401	cluster1_vs_others	BH	glm	control	1	0.539	0.453	13.8776	1.73364	not
DDAH1	0.790502	6.96255	12.377	0.00206495	0.178401	cluster1_vs_others	BH	glm	control	1	0.979	0.911	124.72	1.72968	not
DAG1	0.488885	5.2739	10.5551	0.00208864	0.179723	cluster1_vs_others	BH	glm	control	1	0.88	0.8	38.6903	1.40336	not
MAP3K4	0.576811	4.36993	10.5109	0.00212058	0.181021	cluster1_vs_others	BH	glm	control	1	0.65	0.541	20.6766	1.49155	not
DYNC1LI1	0.411342	6.43638	10.5167	0.002125	0.181021	cluster1_vs_others	BH	glm	control	1	0.983	0.949	86.6052	1.32992	not
MYH9	0.390655	8.16612	10.7659	0.00212906	0.181021	cluster1_vs_others	BH	glm	control	1	1	0.997	287.241	1.31099	not
TSLP	-1.04541	2.11222	10.3823	0.00214718	0.18184	cluster1_vs_others	BH	glm	control	1	0.129	0.164	4.32357	0.484508	not
SHTN1	0.550307	5.1676	10.4795	0.00215567	0.18184	cluster1_vs_others	BH	glm	control	1	0.732	0.759	35.9421	1.4644	not
CNNM2	0.98615	5.08051	12.0946	0.00217048	0.182371	cluster1_vs_others	BH	glm	control	1	0.738	0.562	33.8367	1.98089	not
ENSECAG00000046910	2.74754	0.337367	10.5036	0.00218912	0.183219	cluster1_vs_others	BH	glm	control	1	0.017	0.021	1.26345	6.7157	not
RRAS2	0.452299	6.56666	10.4538	0.00222047	0.18512	cluster1_vs_others	BH	glm	control	1	0.964	0.918	94.7901	1.36822	not
SELPLG	1.94959	0.711006	10.1821	0.00224183	0.186176	cluster1_vs_others	BH	glm	control	1	0.089	0.062	1.63694	3.86264	not
SIVA1	-0.36065	7.62068	10.3667	0.00227146	0.187909	cluster1_vs_others	BH	glm	control	1	1	0.999	196.813	0.778814	not
SESN3	0.562553	5.12562	10.3767	0.00229288	0.188951	cluster1_vs_others	BH	glm	control	1	0.809	0.647	34.9112	1.47688	not
MFHAS1	0.563573	4.81458	10.3086	0.00232697	0.191025	cluster1_vs_others	BH	glm	control	1	0.729	0.659	28.1406	1.47793	not
BNIP3	0.81095	8.26766	12.0566	0.00236131	0.192983	cluster1_vs_others	BH	glm	control	1	0.994	0.996	308.186	1.75437	not
CBX4	0.564747	4.71131	10.2639	0.00237481	0.192983	cluster1_vs_others	BH	glm	control	1	0.726	0.637	26.1966	1.47913	not
ARHGAP24	-1.98314	1.05858	10.1569	0.00237783	0.192983	cluster1_vs_others	BH	glm	control	1	0.021	0.092	2.08288	0.252939	not
STARD6	-1.57765	1.66905	10.2639	0.00240827	0.194715	cluster1_vs_others	BH	glm	control	1	0.064	0.126	3.18005	0.335028	not
CYP51A1	0.475726	7.75807	11.0037	0.00241923	0.194866	cluster1_vs_others	BH	glm	control	1	0.998	0.986	216.477	1.39062	not
EPB41L4B	0.730325	3.42354	10.1579	0.00246771	0.197312	cluster1_vs_others	BH	glm	control	1	0.545	0.358	10.7297	1.65901	not
PAPLN	1.12878	2.93721	10.346	0.00246801	0.197312	cluster1_vs_others	BH	glm	control	1	0.221	0.24	7.65931	2.18674	not
SNTB1	0.764997	4.25482	10.4254	0.0024975	0.19786	cluster1_vs_others	BH	glm	control	1	0.532	0.471	19.091	1.69937	not
ENSECAG00000044027	-0.358264	7.12424	10.1469	0.00250656	0.19786	cluster1_vs_others	BH	glm	control	1	0.991	0.988	139.512	0.780103	not
MSRB3	0.343289	7.38083	10.1434	0.00251032	0.19786	cluster1_vs_others	BH	glm	control	1	0.994	0.978	166.667	1.26865	not
TPM1	0.566308	11.1694	11.8325	0.0025211	0.19786	cluster1_vs_others	BH	glm	control	1	1	1	2303.18	1.48073	not
AGO2	0.514016	5.49488	10.1302	0.00252964	0.19786	cluster1_vs_others	BH	glm	control	1	0.861	0.77	45.0947	1.42802	not
NEK1	0.457036	4.89968	10.1223	0.00253156	0.19786	cluster1_vs_others	BH	glm	control	1	0.786	0.707	29.8505	1.37272	not
STC2	0.487207	5.25617	10.1176	0.00253968	0.19786	cluster1_vs_others	BH	glm	control	1	0.794	0.738	38.2177	1.40173	not
ENSECAG00000030455	1.02561	2.09554	9.99153	0.00254875	0.19786	cluster1_vs_others	BH	glm	control	1	0.221	0.159	4.27386	2.03582	not
KLC1	0.414252	5.85753	10.095	0.00256662	0.198006	cluster1_vs_others	BH	glm	control	1	0.926	0.867	57.982	1.33261	not
RAB10	0.332135	7.39875	10.0919	0.00256911	0.198006	cluster1_vs_others	BH	glm	control	1	1	0.996	168.75	1.25887	not
FAM117B	1.02828	3.61058	10.5456	0.00258243	0.19832	cluster1_vs_others	BH	glm	control	1	0.4	0.368	12.215	2.03959	not
CNTLN	0.422205	6.32587	10.0329	0.00263922	0.199504	cluster1_vs_others	BH	glm	control	1	0.935	0.894	80.2188	1.33997	not
LHFPL2	0.666908	7.42045	11.5289	0.00264154	0.199504	cluster1_vs_others	BH	glm	control	1	0.976	0.94	171.308	1.58767	not
EPHB6	0.632236	4.42807	10.0315	0.00265154	0.199504	cluster1_vs_others	BH	glm	control	1	0.718	0.587	21.5269	1.54997	not
AFAP1	0.37388	6.95858	10.0214	0.0026521	0.199504	cluster1_vs_others	BH	glm	control	1	0.977	0.977	124.377	1.29583	not
HS6ST2	1.1839	2.47694	10.1125	0.00266492	0.199504	cluster1_vs_others	BH	glm	control	1	0.255	0.156	5.56717	2.27189	not
DTWD2	0.857968	3.20482	9.95233	0.00266987	0.199504	cluster1_vs_others	BH	glm	control	1	0.324	0.285	9.22031	1.81248	not
ITGA11	0.944292	3.172	10.1871	0.00267401	0.199504	cluster1_vs_others	BH	glm	control	1	0.432	0.27	9.01293	1.92424	not
ENSECAG00000052913	0.867087	3.2395	9.91754	0.002675	0.199504	cluster1_vs_others	BH	glm	control	1	0.379	0.312	9.44465	1.82398	not
ENSECAG00000056251	2.76836	0.136086	9.87366	0.00268165	0.199504	cluster1_vs_others	BH	glm	control	1	0.045	0.037	1.09892	6.81332	not
EHBP1	0.400793	6.81728	9.97341	0.00271035	0.20027	cluster1_vs_others	BH	glm	control	1	0.961	0.942	112.773	1.32023	not
RNASEH2C	-0.524402	5.53091	9.97424	0.00271065	0.20027	cluster1_vs_others	BH	glm	control	1	0.756	0.75	46.2349	0.695247	not
ZFC3H1	0.496287	4.92575	9.93083	0.00276171	0.203342	cluster1_vs_others	BH	glm	control	1	0.726	0.683	30.3947	1.41058	not
P4HB	0.322581	9.39974	10.0151	0.00279035	0.204747	cluster1_vs_others	BH	glm	control	1	1	1	675.464	1.25057	not
RALGAPA2	0.789497	3.50843	9.83005	0.0028436	0.205598	cluster1_vs_others	BH	glm	control	1	0.403	0.357	11.38	1.72847	not
BDH1	-1.7782	0.737691	9.80337	0.00284689	0.205598	cluster1_vs_others	BH	glm	control	1	0.027	0.067	1.6675	0.291546	not
GARRE1	0.425476	5.41996	9.86307	0.00284877	0.205598	cluster1_vs_others	BH	glm	control	1	0.855	0.799	42.8124	1.34302	not
TSKU	-0.722419	3.9667	9.83453	0.00285114	0.205598	cluster1_vs_others	BH	glm	control	1	0.414	0.454	15.635	0.606081	not
RIPK2	0.435132	5.46607	9.85878	0.00285511	0.205598	cluster1_vs_others	BH	glm	control	1	0.874	0.809	44.2028	1.35203	not
CNOT1	0.4571	5.21564	9.85129	0.00286394	0.205598	cluster1_vs_others	BH	glm	control	1	0.811	0.765	37.159	1.37278	not
SBF2	0.368996	7.02929	9.84077	0.00287714	0.205598	cluster1_vs_others	BH	glm	control	1	0.967	0.95	130.626	1.29145	not
SYN3	1.13763	1.7152	9.74234	0.00287872	0.205598	cluster1_vs_others	BH	glm	control	1	0.176	0.1	3.28342	2.2002	not
LSM4	-0.332113	6.97279	9.81064	0.00291696	0.207637	cluster1_vs_others	BH	glm	control	1	0.979	0.988	125.608	0.794372	not
ARHGEF3	0.532374	4.75168	9.78962	0.00293845	0.208059	cluster1_vs_others	BH	glm	control	1	0.673	0.628	26.9401	1.44631	not
MORC4	0.541552	4.8909	9.78901	0.00294231	0.208059	cluster1_vs_others	BH	glm	control	1	0.727	0.712	29.6693	1.45554	not
EHD4	0.643522	3.80347	9.7607	0.0029663	0.209066	cluster1_vs_others	BH	glm	control	1	0.503	0.407	13.9624	1.56214	not
TMEM17	0.925609	2.13763	9.70598	0.00298401	0.209605	cluster1_vs_others	BH	glm	control	1	0.273	0.173	4.40037	1.89949	not
ATP6V0D2	-2.0036	0.83954	9.6164	0.00300859	0.209605	cluster1_vs_others	BH	glm	control	1	0.021	0.05	1.78948	0.249377	not
LRATD1	2.51229	1.25572	9.96617	0.00301238	0.209605	cluster1_vs_others	BH	glm	control	1	0.03	0.088	2.38786	5.70524	not
MUC6	1.1954	2.08808	9.62665	0.00303128	0.209605	cluster1_vs_others	BH	glm	control	1	0.195	0.172	4.25182	2.29008	not
EXOC6	0.773797	3.31642	9.69926	0.00303842	0.209605	cluster1_vs_others	BH	glm	control	1	0.489	0.312	9.96191	1.70976	not
ATF4	0.295828	9.41262	9.71123	0.0030508	0.209605	cluster1_vs_others	BH	glm	control	1	1	1	681.524	1.22759	not
FNDC3B	0.30847	9.02621	9.7105	0.00305181	0.209605	cluster1_vs_others	BH	glm	control	1	1	1	521.385	1.23839	not
CAMK2D	0.603521	7.18833	10.8803	0.00305222	0.209605	cluster1_vs_others	BH	glm	control	1	0.992	0.963	145.849	1.51942	not
TNIK	0.912223	3.80649	10.2119	0.00309817	0.211434	cluster1_vs_others	BH	glm	control	1	0.486	0.321	13.9916	1.88194	not
SLC35F1	3.17106	0.108568	9.52697	0.00309859	0.211434	cluster1_vs_others	BH	glm	control	1	0.029	0.018	1.07816	9.00709	not
APBA1	1.03856	2.73242	9.59303	0.00313269	0.213083	cluster1_vs_others	BH	glm	control	1	0.197	0.198	6.64568	2.05417	not
FBN2	0.688712	6.87294	10.9248	0.00322334	0.218169	cluster1_vs_others	BH	glm	control	1	0.859	0.92	117.209	1.61184	not
FAS	-0.872378	2.99355	9.52205	0.00323036	0.218169	cluster1_vs_others	BH	glm	control	1	0.255	0.254	7.9643	0.546246	not
ZNF383	1.39019	1.75373	9.49049	0.00323802	0.218169	cluster1_vs_others	BH	glm	control	1	0.164	0.135	3.37229	2.62113	not
RAB3IL1	-0.81238	3.74636	9.49848	0.00328444	0.220517	cluster1_vs_others	BH	glm	control	1	0.271	0.411	13.4204	0.569442	not
TRIT1	0.500066	4.57384	9.53097	0.00330049	0.220517	cluster1_vs_others	BH	glm	control	1	0.75	0.633	23.8157	1.41428	not
DBR1	-0.752631	3.17028	9.46677	0.00332602	0.220517	cluster1_vs_others	BH	glm	control	1	0.276	0.327	9.00223	0.59352	not
TMEM275	-2.98986	-0.6794	9.39312	0.00334012	0.220517	cluster1_vs_others	BH	glm	control	1	0.008	0.015	0.624425	0.125881	not
CAP2	0.397192	6.24528	9.50165	0.00335695	0.220517	cluster1_vs_others	BH	glm	control	1	0.971	0.918	75.8604	1.31694	not
AFG3L2	0.405896	5.37983	9.49972	0.00335963	0.220517	cluster1_vs_others	BH	glm	control	1	0.87	0.805	41.638	1.32491	not
KRT7	0.852418	4.03121	10.3465	0.00336364	0.220517	cluster1_vs_others	BH	glm	control	1	0.727	0.33	16.3499	1.80552	not
BCR	0.66565	3.64693	9.46483	0.00337476	0.220517	cluster1_vs_others	BH	glm	control	1	0.529	0.427	12.5266	1.58628	not
ENSECAG00000003001	1.21418	1.95815	9.40897	0.00337569	0.220517	cluster1_vs_others	BH	glm	control	1	0.183	0.157	3.88563	2.32009	not
CHML	0.733614	3.49619	9.46886	0.00337579	0.220517	cluster1_vs_others	BH	glm	control	1	0.477	0.343	11.2839	1.6628	not
LASP1	0.497534	5.95047	9.64095	0.00338642	0.220539	cluster1_vs_others	BH	glm	control	1	0.933	0.893	61.8402	1.4118	not
ENDOU	1.94228	0.520684	9.31567	0.00341686	0.221516	cluster1_vs_others	BH	glm	control	1	0.089	0.047	1.43464	3.84314	not
CLU	-0.347034	8.15946	9.45885	0.00342209	0.221516	cluster1_vs_others	BH	glm	control	1	0.998	0.999	285.918	0.786199	not
TRIL	1.17277	3.13981	10.1184	0.00343838	0.22157	cluster1_vs_others	BH	glm	control	1	0.392	0.265	8.81407	2.25445	not
ENSECAG00000048311	0.712234	3.60692	9.40548	0.00344362	0.22157	cluster1_vs_others	BH	glm	control	1	0.476	0.387	12.184	1.63834	not
ENSECAG00000058849	2.19314	0.419694	9.27538	0.00349988	0.224517	cluster1_vs_others	BH	glm	control	1	0.083	0.044	1.33764	4.57301	not
CYP7B1	-1.03392	5.2343	10.6346	0.00351725	0.224957	cluster1_vs_others	BH	glm	control	1	0.355	0.634	37.6427	0.48838	not
PITHD1	-0.505493	4.78615	9.38176	0.00354063	0.225778	cluster1_vs_others	BH	glm	control	1	0.656	0.678	27.5915	0.70442	not
GYG2	0.647714	3.74867	9.35923	0.00355198	0.22583	cluster1_vs_others	BH	glm	control	1	0.473	0.402	13.4419	1.56668	not
ABHD15	0.581315	4.48446	9.36367	0.00356712	0.226122	cluster1_vs_others	BH	glm	control	1	0.658	0.644	22.385	1.49621	not
POLK	0.800605	3.14742	9.30293	0.00359781	0.227394	cluster1_vs_others	BH	glm	control	1	0.403	0.326	8.86069	1.74183	not
C11orf68	-0.481995	5.61242	9.33021	0.00363146	0.228846	cluster1_vs_others	BH	glm	control	1	0.841	0.862	48.9224	0.715987	not
COQ10B	0.372109	6.24317	9.32091	0.00364607	0.229093	cluster1_vs_others	BH	glm	control	1	0.958	0.943	75.7498	1.29424	not
SLC5A11	0.911242	2.34504	9.17503	0.00366928	0.229877	cluster1_vs_others	BH	glm	control	1	0.259	0.18	5.08076	1.88066	not
GOLGA3	0.592387	3.9077	9.28002	0.00369329	0.230707	cluster1_vs_others	BH	glm	control	1	0.585	0.47	15.0084	1.50774	not
SLC49A3	-0.351832	7.22894	9.28573	0.00370423	0.230717	cluster1_vs_others	BH	glm	control	1	0.995	0.997	150.012	0.783588	not
FKBP9	0.37186	6.24805	9.26502	0.00374021	0.232258	cluster1_vs_others	BH	glm	control	1	0.964	0.941	76.0066	1.29402	not
SPSB1	0.50425	4.94888	9.25727	0.00375065	0.232258	cluster1_vs_others	BH	glm	control	1	0.752	0.697	30.8859	1.41839	not
PFKFB3	0.484456	4.87022	9.22036	0.00381726	0.232591	cluster1_vs_others	BH	glm	control	1	0.72	0.622	29.2471	1.39906	not
ANO6	0.539548	8.35651	10.3902	0.00381782	0.232591	cluster1_vs_others	BH	glm	control	1	0.998	0.993	327.762	1.45352	not
FBXL22	1.46132	1.27329	9.04738	0.00381877	0.232591	cluster1_vs_others	BH	glm	control	1	0.127	0.081	2.41713	2.75359	not
SHMT1	-0.86543	2.88375	9.13341	0.00382684	0.232591	cluster1_vs_others	BH	glm	control	1	0.171	0.255	7.38069	0.548883	not
SEC24D	0.335052	7.0528	9.2107	0.00383386	0.232591	cluster1_vs_others	BH	glm	control	1	0.995	0.973	132.771	1.26142	not
MFAP2	-0.286538	9.02588	9.20532	0.00384319	0.232591	cluster1_vs_others	BH	glm	control	1	1	0.999	521.269	0.819867	not
CMTM3	-0.426948	6.07428	9.20494	0.00384556	0.232591	cluster1_vs_others	BH	glm	control	1	0.888	0.92	67.3814	0.743834	not
ABHD11	-0.60647	4.19702	9.18474	0.00385037	0.232591	cluster1_vs_others	BH	glm	control	1	0.448	0.561	18.3413	0.656802	not
ST3GAL6	0.849754	3.08101	9.14507	0.00385372	0.232591	cluster1_vs_others	BH	glm	control	1	0.33	0.277	8.46205	1.80219	not
KRT28	-2.99642	-0.731667	8.97515	0.00388936	0.234083	cluster1_vs_others	BH	glm	control	1	0.005	0.014	0.602208	0.12531	not
DST	0.294247	8.60328	9.15535	0.00393246	0.236014	cluster1_vs_others	BH	glm	control	1	0.998	0.998	388.907	1.22625	not
CMAH	0.707428	3.32205	9.12504	0.0039498	0.236393	cluster1_vs_others	BH	glm	control	1	0.412	0.292	10.0008	1.63289	not
SGCZ	3.2431	0.747872	9.32654	0.00397557	0.237272	cluster1_vs_others	BH	glm	control	1	0.009	0.034	1.67931	9.4683	not
NAALADL2	0.47429	6.61973	9.44426	0.00400988	0.238655	cluster1_vs_others	BH	glm	control	1	0.886	0.905	98.3419	1.38923	not
ACTR2	0.336363	7.08511	9.101	0.00403235	0.239327	cluster1_vs_others	BH	glm	control	1	0.992	0.981	135.779	1.26257	not
MAPK1	0.424158	6.31382	9.06871	0.00409346	0.241765	cluster1_vs_others	BH	glm	control	1	0.948	0.909	79.5518	1.34179	not
DYNC1I1	0.938342	2.97137	9.00236	0.00409599	0.241765	cluster1_vs_others	BH	glm	control	1	0.255	0.211	7.84281	1.91633	not
GPCPD1	0.383103	6.98756	9.0546	0.00411946	0.242309	cluster1_vs_others	BH	glm	control	1	0.994	0.98	126.901	1.30414	not
MT-ND3	0.290338	7.83205	9.05006	0.00412782	0.242309	cluster1_vs_others	BH	glm	control	1	1	0.969	227.868	1.22293	not
CDHR3	-1.05778	1.99902	8.95661	0.00415977	0.242571	cluster1_vs_others	BH	glm	control	1	0.13	0.156	3.99729	0.480371	not
TPI1	0.427264	9.50788	9.9334	0.0041669	0.242571	cluster1_vs_others	BH	glm	control	1	1	1	728.044	1.34468	not
H2AC19	-0.69696	5.65407	9.63067	0.00417354	0.242571	cluster1_vs_others	BH	glm	control	1	0.67	0.622	50.3551	0.616871	not
SASH1	0.482594	5.93815	9.17203	0.00417757	0.242571	cluster1_vs_others	BH	glm	control	1	0.895	0.822	61.3141	1.39725	not
GREB1L	1.2581	2.70886	8.95884	0.00420473	0.243488	cluster1_vs_others	BH	glm	control	1	0.144	0.21	6.53803	2.3918	not
CSGALNACT2	0.547377	4.34393	8.97786	0.00425677	0.244984	cluster1_vs_others	BH	glm	control	1	0.635	0.543	20.3073	1.46143	not
ADAMTS2	0.397505	6.00158	8.9805	0.00426354	0.244984	cluster1_vs_others	BH	glm	control	1	0.929	0.879	64.0699	1.31723	not
XXYLT1	-1.0009	2.73275	8.98435	0.00427521	0.244984	cluster1_vs_others	BH	glm	control	1	0.192	0.221	6.64722	0.499687	not
LPXN	-2.02721	-0.224918	8.80364	0.00428667	0.244984	cluster1_vs_others	BH	glm	control	1	0.017	0.027	0.855644	0.245329	not
ELMO1	0.751338	4.67828	9.56531	0.00428774	0.244984	cluster1_vs_others	BH	glm	control	1	0.644	0.547	25.6037	1.68335	not
ZCWPW2	0.542203	4.84552	8.95561	0.0043053	0.245333	cluster1_vs_others	BH	glm	control	1	0.665	0.634	28.7506	1.45619	not
BICC1	0.39081	8.19881	9.30998	0.00435277	0.247005	cluster1_vs_others	BH	glm	control	1	1	0.995	293.824	1.31113	not
MVB12B	0.689765	3.85981	8.90442	0.00436185	0.247005	cluster1_vs_others	BH	glm	control	1	0.458	0.443	14.5184	1.61302	not
STMN1	-0.826553	6.84926	10.0897	0.00437164	0.247005	cluster1_vs_others	BH	glm	control	1	0.759	0.753	115.301	0.563875	not
ARHGAP31	0.48089	5.12432	8.91704	0.00438896	0.247005	cluster1_vs_others	BH	glm	control	1	0.786	0.726	34.8798	1.3956	not
ENSECAG00000056017	0.698402	3.65167	8.87895	0.00439227	0.247005	cluster1_vs_others	BH	glm	control	1	0.355	0.437	12.5679	1.62271	not
RTN1	-2.69044	1.02396	9.22381	0.00445036	0.249616	cluster1_vs_others	BH	glm	control	1	0.012	0.053	2.03349	0.154916	not
CLVS1	3.10689	0.0679613	8.80648	0.00447398	0.250286	cluster1_vs_others	BH	glm	control	1	0.05	0.032	1.04823	8.61525	not
ABL2	0.393476	6.31147	8.86303	0.00450153	0.251171	cluster1_vs_others	BH	glm	control	1	0.918	0.892	79.4223	1.31355	not
LRRC38	-2.22289	-0.253154	8.6953	0.00453128	0.252175	cluster1_vs_others	BH	glm	control	1	0.015	0.024	0.83906	0.214212	not
NAA15	0.435483	5.33421	8.82611	0.00457832	0.253082	cluster1_vs_others	BH	glm	control	1	0.836	0.808	40.342	1.35236	not
CDC25B	-0.651488	4.86575	8.98412	0.00458265	0.253082	cluster1_vs_others	BH	glm	control	1	0.561	0.63	29.1566	0.636623	not
PTPRM	0.40341	7.88047	9.20452	0.00458614	0.253082	cluster1_vs_others	BH	glm	control	1	0.998	0.982	235.644	1.32263	not
RNF217	0.579135	4.54713	8.8173	0.00459483	0.253082	cluster1_vs_others	BH	glm	control	1	0.706	0.555	23.3789	1.49395	not
TMEM263	0.305604	7.21302	8.80256	0.00462858	0.254287	cluster1_vs_others	BH	glm	control	1	0.997	0.992	148.366	1.23594	not
EMP1	0.497132	6.09399	9.11546	0.00465398	0.255029	cluster1_vs_others	BH	glm	control	1	0.906	0.874	68.3084	1.41141	not
CUL1	0.409912	5.5246	8.75975	0.00472295	0.25675	cluster1_vs_others	BH	glm	control	1	0.865	0.838	46.033	1.3286	not
NKIRAS1	0.528068	4.16622	8.73986	0.00474372	0.25675	cluster1_vs_others	BH	glm	control	1	0.597	0.533	17.9538	1.442	not
REEP4	-0.66376	3.87697	8.71134	0.00474795	0.25675	cluster1_vs_others	BH	glm	control	1	0.358	0.366	14.6921	0.631231	not
MGAT4A	0.62955	3.09888	8.73032	0.00475621	0.25675	cluster1_vs_others	BH	glm	control	1	0.524	0.231	8.56753	1.54708	not
SEPTIN11	0.28858	8.37236	8.74365	0.00475676	0.25675	cluster1_vs_others	BH	glm	control	1	1	0.999	331.385	1.22144	not
LMNB1	0.740913	3.72982	8.74838	0.00479178	0.25675	cluster1_vs_others	BH	glm	control	1	0.458	0.344	13.2674	1.67123	not
TRAP1	-0.619182	4.04017	8.71312	0.00479766	0.25675	cluster1_vs_others	BH	glm	control	1	0.465	0.535	16.4518	0.65104	not
LYPD6	0.548717	4.98803	8.72112	0.00480457	0.25675	cluster1_vs_others	BH	glm	control	1	0.67	0.622	31.7355	1.46278	not
KCNB2	1.39213	1.79724	8.62466	0.0048112	0.25675	cluster1_vs_others	BH	glm	control	1	0.044	0.056	3.47554	2.62466	not
SMAD2	0.37612	6.15861	8.71848	0.00481382	0.25675	cluster1_vs_others	BH	glm	control	1	0.956	0.903	71.4375	1.29785	not
DACH1	-1.37232	2.63782	8.6353	0.0048172	0.25675	cluster1_vs_others	BH	glm	control	1	0.029	0.134	6.2239	0.386271	not
KIAA0040	0.55858	4.24898	8.69466	0.00485851	0.258309	cluster1_vs_others	BH	glm	control	1	0.683	0.518	19.0139	1.47282	not
APP	-0.387413	7.65748	8.75095	0.00488301	0.258969	cluster1_vs_others	BH	glm	control	1	0.997	0.993	201.897	0.764499	not
AGFG1	0.386751	6.84	8.68587	0.00492468	0.260383	cluster1_vs_others	BH	glm	control	1	0.997	0.971	114.563	1.30745	not
HTATSF1	0.374923	6.05078	8.6657	0.00493398	0.260383	cluster1_vs_others	BH	glm	control	1	0.948	0.911	66.2927	1.29677	not
ADRA1A	0.89173	2.58432	8.51681	0.0050039	0.261773	cluster1_vs_others	BH	glm	control	1	0.297	0.118	5.99735	1.8554	not
MRTFA	0.45658	5.6487	8.62903	0.00501905	0.261773	cluster1_vs_others	BH	glm	control	1	0.832	0.817	50.1683	1.37229	not
ENSECAG00000044596	0.688759	3.79266	8.61476	0.00502038	0.261773	cluster1_vs_others	BH	glm	control	1	0.514	0.441	13.8581	1.6119	not
FAP	-0.858316	6.26906	9.78974	0.00502641	0.261773	cluster1_vs_others	BH	glm	control	1	0.729	0.885	77.1214	0.551596	not
DOCK7	0.369823	6.52302	8.62464	0.00502878	0.261773	cluster1_vs_others	BH	glm	control	1	0.967	0.946	91.9656	1.29219	not
PCSK5	0.596341	7.52746	9.71893	0.00503936	0.261773	cluster1_vs_others	BH	glm	control	1	0.982	0.944	184.497	1.51188	not
SALL4	1.2179	1.20693	8.45145	0.00504584	0.261773	cluster1_vs_others	BH	glm	control	1	0.194	0.068	2.30845	2.32607	not
TMEM165	0.270685	8.3414	8.61016	0.00506173	0.261963	cluster1_vs_others	BH	glm	control	1	1	0.999	324.348	1.20638	not
IDS	0.575041	3.97814	8.56513	0.00513802	0.26527	cluster1_vs_others	BH	glm	control	1	0.612	0.503	15.7594	1.48972	not
SRGAP1	0.347061	8.53372	8.79333	0.00516228	0.265882	cluster1_vs_others	BH	glm	control	1	0.995	0.996	370.599	1.27197	not
PDIA3	0.275559	8.99516	8.55675	0.00518943	0.266612	cluster1_vs_others	BH	glm	control	1	1	1	510.284	1.21046	not
ENSECAG00000008928	0.241263	9.47688	8.54609	0.00521531	0.266612	cluster1_vs_others	BH	glm	control	1	1	1	712.568	1.18203	not
PRPSAP1	-0.682714	4.29035	8.62861	0.00522553	0.266612	cluster1_vs_others	BH	glm	control	1	0.486	0.556	19.567	0.622992	not
HIPK2	0.475608	5.11005	8.52903	0.00525919	0.266612	cluster1_vs_others	BH	glm	control	1	0.795	0.698	34.5365	1.3905	not
CTSV	-0.377668	6.82629	8.52193	0.00527573	0.266612	cluster1_vs_others	BH	glm	control	1	0.961	0.961	113.48	0.769681	not
ENSECAG00000014082	0.568952	5.13777	8.76487	0.00527796	0.266612	cluster1_vs_others	BH	glm	control	1	0.792	0.67	35.2064	1.48345	not
KCND3	1.04609	3.10531	8.89439	0.00528396	0.266612	cluster1_vs_others	BH	glm	control	1	0.339	0.243	8.6058	2.06493	not
ENSECAG00000060374	1.43118	1.20585	8.36691	0.00528959	0.266612	cluster1_vs_others	BH	glm	control	1	0.102	0.08	2.30673	2.69667	not
KDM2A	0.451549	5.01747	8.51481	0.00529293	0.266612	cluster1_vs_others	BH	glm	control	1	0.758	0.716	32.3898	1.36751	not
FTH1	-0.375989	10.9946	9.17549	0.00530089	0.266612	cluster1_vs_others	BH	glm	control	1	1	1	2040.33	0.770577	not
GNE	0.460123	5.20945	8.50657	0.00531446	0.266669	cluster1_vs_others	BH	glm	control	1	0.855	0.766	37	1.37566	not
PPM1K	0.738538	6.0493	9.59733	0.00533539	0.266992	cluster1_vs_others	BH	glm	control	1	0.965	0.857	66.2249	1.66848	not
DNM1	0.431976	5.20477	8.49301	0.00534583	0.266992	cluster1_vs_others	BH	glm	control	1	0.827	0.807	36.88	1.34908	not
ENSECAG00000043845	2.08315	0.407317	8.33484	0.00539961	0.268335	cluster1_vs_others	BH	glm	control	1	0.064	0.045	1.32622	4.23731	not
ENSECAG00000022376	0.487932	5.75473	8.56402	0.00540498	0.268335	cluster1_vs_others	BH	glm	control	1	0.832	0.823	53.9941	1.40243	not
HEG1	0.526797	5.26794	8.49862	0.00541028	0.268335	cluster1_vs_others	BH	glm	control	1	0.698	0.657	38.5307	1.44073	not
MGAT4C	-4.76034	0.204056	9.24691	0.00546123	0.269646	cluster1_vs_others	BH	glm	control	1	0.005	0.011	1.15193	0.0368974	not
GLRX2	0.33543	7.09934	8.44749	0.00546189	0.269646	cluster1_vs_others	BH	glm	control	1	0.994	0.983	137.124	1.26175	not
UNC5B	0.552008	4.75551	8.43965	0.00547622	0.269732	cluster1_vs_others	BH	glm	control	1	0.617	0.62	27.0117	1.46613	not
UTRN	0.548901	6.38145	9.06733	0.00549615	0.269845	cluster1_vs_others	BH	glm	control	1	0.965	0.909	83.3693	1.46297	not
ADAMTS1	1.02321	5.57027	9.63356	0.00550369	0.269845	cluster1_vs_others	BH	glm	control	1	0.652	0.583	47.5138	2.03243	not
SLC16A3	0.858663	3.2556	8.56815	0.00552057	0.270054	cluster1_vs_others	BH	glm	control	1	0.355	0.221	9.55066	1.81336	not
BDNF	0.802877	6.3311	9.58632	0.00557041	0.271263	cluster1_vs_others	BH	glm	control	1	0.917	0.799	80.5105	1.74458	not
RTKN2	0.868989	3.27006	8.62015	0.00558052	0.271263	cluster1_vs_others	BH	glm	control	1	0.329	0.178	9.64688	1.82638	not
ACLY	0.399539	6.25844	8.40104	0.00558325	0.271263	cluster1_vs_others	BH	glm	control	1	0.941	0.928	76.5556	1.31909	not
JUNB	-0.415867	8.53029	8.7535	0.0058088	0.281097	cluster1_vs_others	BH	glm	control	1	0.995	0.998	369.72	0.749569	not
ENSECAG00000058271	1.18913	1.705	8.24316	0.0058119	0.281097	cluster1_vs_others	BH	glm	control	1	0.156	0.131	3.26029	2.28015	not
TLN1	0.282641	8.35169	8.28737	0.00588767	0.28412	cluster1_vs_others	BH	glm	control	1	1	0.998	326.67	1.21642	not
SCNM1	-0.525511	4.94193	8.27794	0.00591366	0.284733	cluster1_vs_others	BH	glm	control	1	0.73	0.721	30.7375	0.694713	not
EMC6	-0.33937	6.9784	8.26964	0.00593741	0.285235	cluster1_vs_others	BH	glm	control	1	0.989	0.993	126.098	0.790386	not
FOXN3	0.399441	6.34263	8.25423	0.00598648	0.286949	cluster1_vs_others	BH	glm	control	1	0.929	0.891	81.1562	1.319	not
F3	0.790943	6.92412	9.39459	0.00601026	0.287446	cluster1_vs_others	BH	glm	control	1	0.958	0.843	121.442	1.7302	not
OXSR1	0.46571	4.84481	8.23523	0.00603434	0.287507	cluster1_vs_others	BH	glm	control	1	0.835	0.68	28.7365	1.381	not
ITCH	0.360064	6.27836	8.23406	0.00603836	0.287507	cluster1_vs_others	BH	glm	control	1	0.944	0.924	77.6201	1.28348	not
CEP135	0.680417	3.80955	8.2023	0.00605416	0.28762	cluster1_vs_others	BH	glm	control	1	0.385	0.382	14.0214	1.6026	not
RPL5	0.206727	11.1632	8.22275	0.00606946	0.287709	cluster1_vs_others	BH	glm	control	1	1	1	2293.24	1.15407	not
CHRM2	1.75091	1.54034	8.2384	0.0060992	0.28848	cluster1_vs_others	BH	glm	control	1	0.089	0.076	2.90863	3.36571	not
IGFBP4	-0.458047	8.4075	8.78239	0.0061409	0.289812	cluster1_vs_others	BH	glm	control	1	0.998	0.997	339.554	0.727971	not
SERPINE1	0.687052	9.35279	9.32182	0.00620346	0.29201	cluster1_vs_others	BH	glm	control	1	0.998	0.973	653.837	1.60999	not
ENSECAG00000057220	1.18998	2.07503	8.11138	0.00621472	0.29201	cluster1_vs_others	BH	glm	control	1	0.227	0.161	4.21353	2.28149	not
NEDD9	0.448465	5.76932	8.16918	0.00624824	0.292942	cluster1_vs_others	BH	glm	control	1	0.882	0.795	54.5431	1.36459	not
TFPI	-0.776483	7.2919	9.22956	0.00627467	0.293462	cluster1_vs_others	BH	glm	control	1	0.805	0.932	156.704	0.583788	not
H2BC26	-0.743162	3.10472	8.09986	0.0062867	0.293462	cluster1_vs_others	BH	glm	control	1	0.286	0.246	8.60226	0.597429	not
MIPOL1	0.572763	4.77662	8.18009	0.00639433	0.297243	cluster1_vs_others	BH	glm	control	1	0.709	0.609	27.4097	1.48737	not
LDHA	0.514113	9.7629	9.18921	0.00640441	0.297243	cluster1_vs_others	BH	glm	control	1	1	1	868.81	1.42812	not
PEAK1	0.428173	7.18616	8.44896	0.00640932	0.297243	cluster1_vs_others	BH	glm	control	1	0.974	0.95	145.63	1.34553	not
PRDM5	0.496584	4.44833	8.09651	0.00642837	0.297482	cluster1_vs_others	BH	glm	control	1	0.608	0.567	21.8313	1.41087	not
SHROOM2	1.61691	0.933467	7.95067	0.00647684	0.298153	cluster1_vs_others	BH	glm	control	1	0.095	0.064	1.90986	3.06717	not
ENSECAG00000007371	0.296056	7.29254	8.08464	0.00647863	0.298153	cluster1_vs_others	BH	glm	control	1	0.986	0.991	156.774	1.22778	not
MYC	0.718911	4.91433	8.6558	0.00648462	0.298153	cluster1_vs_others	BH	glm	control	1	0.712	0.648	30.155	1.64594	not
RHNO1	-0.794858	2.53082	8.00242	0.00651452	0.298887	cluster1_vs_others	BH	glm	control	1	0.162	0.159	5.77899	0.5764	not
SLC12A4	0.576792	4.07113	8.05416	0.00653083	0.298995	cluster1_vs_others	BH	glm	control	1	0.586	0.522	16.8086	1.49153	not
HTRA3	-0.782858	7.15922	9.1101	0.00657265	0.300268	cluster1_vs_others	BH	glm	control	1	0.782	0.971	142.935	0.581214	not
ENSECAG00000014997	2.23886	0.0366859	7.96706	0.00661433	0.300963	cluster1_vs_others	BH	glm	control	1	0.047	0.031	1.02575	4.72025	not
GNPTAB	-0.737393	3.47864	8.10255	0.00661597	0.300963	cluster1_vs_others	BH	glm	control	1	0.382	0.364	11.1474	0.599822	not
POLR3B	0.597858	3.56778	8.00948	0.00665072	0.301684	cluster1_vs_others	BH	glm	control	1	0.479	0.401	11.858	1.51347	not
C7	-0.858637	3.11347	8.01645	0.00665996	0.301684	cluster1_vs_others	BH	glm	control	1	0.198	0.274	8.65464	0.551473	not
PTCHD1	1.36026	1.34474	7.8446	0.00671514	0.303541	cluster1_vs_others	BH	glm	control	1	0.13	0.07	2.53984	2.56732	not
SYDE2	1.11553	1.82426	7.94112	0.00674022	0.304034	cluster1_vs_others	BH	glm	control	1	0.2	0.138	3.54126	2.16675	not
KIF18A	0.574277	4.98308	8.09107	0.00677087	0.304775	cluster1_vs_others	BH	glm	control	1	0.623	0.564	31.6269	1.48893	not
RASGRF2	0.855032	2.83347	7.94408	0.00679298	0.305129	cluster1_vs_others	BH	glm	control	1	0.25	0.246	7.12785	1.8088	not
SLC30A7	0.309073	6.9251	7.97811	0.00681386	0.305426	cluster1_vs_others	BH	glm	control	1	0.985	0.97	121.524	1.23891	not
ENSECAG00000059146	4.58149	-0.932206	8.0271	0.0068968	0.308499	cluster1_vs_others	BH	glm	control	1	0.023	0.007	0.524056	23.9424	not
OSBPL10	0.64558	4.33163	8.09782	0.00694158	0.309259	cluster1_vs_others	BH	glm	control	1	0.58	0.501	20.1349	1.56437	not
ACTR3	0.280818	8.7927	7.9306	0.00696889	0.309259	cluster1_vs_others	BH	glm	control	1	1	0.999	443.471	1.21488	not
ACTA2	0.877021	11.6334	9.01081	0.0069723	0.309259	cluster1_vs_others	BH	glm	control	1	0.995	0.98	3176.97	1.83658	not
TXNDC5	0.289176	8.00291	7.92741	0.00697952	0.309259	cluster1_vs_others	BH	glm	control	1	1	0.998	256.516	1.22194	not
ENPP6	1.87611	0.439903	7.79766	0.00698596	0.309259	cluster1_vs_others	BH	glm	control	1	0.07	0.027	1.35651	3.67084	not
WDR47	0.621229	3.37411	7.88646	0.00703212	0.31066	cluster1_vs_others	BH	glm	control	1	0.429	0.349	10.3683	1.53819	not
DRAXIN	-3.6459	-0.567902	7.78383	0.00716648	0.315944	cluster1_vs_others	BH	glm	control	1	0.002	0.016	0.674597	0.0798869	not
HIPK3	0.433011	5.41565	7.86006	0.0072087	0.316915	cluster1_vs_others	BH	glm	control	1	0.848	0.803	42.6848	1.35005	not
CNOT7	0.339081	6.10994	7.85725	0.00721808	0.316915	cluster1_vs_others	BH	glm	control	1	0.958	0.944	69.0675	1.26495	not
STK17A	0.546679	4.3214	7.84932	0.00723875	0.317159	cluster1_vs_others	BH	glm	control	1	0.679	0.564	19.9927	1.46072	not
XPO6	0.450577	4.7204	7.84338	0.00725921	0.317159	cluster1_vs_others	BH	glm	control	1	0.727	0.667	26.3622	1.36659	not
KLF4	0.423289	6.68524	8.06091	0.00726805	0.317159	cluster1_vs_others	BH	glm	control	1	0.973	0.954	102.91	1.34098	not
SERTAD2	0.418108	5.2688	7.83458	0.00729461	0.317671	cluster1_vs_others	BH	glm	control	1	0.809	0.759	38.5537	1.33617	not
CSRNP2	0.770912	2.85285	7.7916	0.00733076	0.318598	cluster1_vs_others	BH	glm	control	1	0.327	0.28	7.22428	1.70635	not
TFAP2B	3.28891	-0.512401	7.81095	0.00740453	0.320623	cluster1_vs_others	BH	glm	control	1	0.023	0.006	0.701055	9.77375	not
ADGRG6	1.07917	1.98975	7.74328	0.00741442	0.320623	cluster1_vs_others	BH	glm	control	1	0.209	0.124	3.97169	2.11282	not
RPN2	0.275095	8.25717	7.79751	0.00742443	0.320623	cluster1_vs_others	BH	glm	control	1	1	0.999	305.954	1.21007	not
ACTB	0.354439	12.3264	8.55077	0.00744377	0.320623	cluster1_vs_others	BH	glm	control	1	1	1	5135.94	1.27849	not
VGLL4	0.506989	6.27971	8.24955	0.00745217	0.320623	cluster1_vs_others	BH	glm	control	1	0.971	0.908	77.6928	1.42108	not
NDUFS3	-0.359248	6.32261	7.76243	0.00755138	0.323788	cluster1_vs_others	BH	glm	control	1	0.971	0.961	80.038	0.779571	not
ADTRP	3.41583	-0.420175	7.71664	0.00755595	0.323788	cluster1_vs_others	BH	glm	control	1	0.02	0.018	0.747334	10.6726	not
TBX20	1.98907	0.0829937	7.57307	0.0076464	0.326894	cluster1_vs_others	BH	glm	control	1	0.085	0.021	1.05921	3.96982	not
GAPDH	0.368353	11.821	8.51826	0.00765896	0.326894	cluster1_vs_others	BH	glm	control	1	1	1	3618.03	1.29088	not
SEC24B	0.476896	4.91755	7.72772	0.00767434	0.326899	cluster1_vs_others	BH	glm	control	1	0.789	0.698	30.2225	1.39175	not
SMOC2	0.876615	5.7797	8.72069	0.00772904	0.328188	cluster1_vs_others	BH	glm	control	1	0.782	0.557	54.9369	1.83606	not
TLR6	0.697453	3.54048	7.68497	0.00775889	0.328188	cluster1_vs_others	BH	glm	control	1	0.398	0.346	11.6357	1.62164	not
CHAF1B	-0.804171	2.58985	7.64283	0.00775962	0.328188	cluster1_vs_others	BH	glm	control	1	0.155	0.209	6.02036	0.572691	not
TSPAN7	-1.44298	0.858046	7.70408	0.00776586	0.328188	cluster1_vs_others	BH	glm	control	1	0.056	0.058	1.81258	0.367808	not
BAX	-0.666038	11.9007	8.68225	0.00789592	0.331683	cluster1_vs_others	BH	glm	control	1	1	1	3823.58	0.630235	not
ENSECAG00000058640	1.39978	1.26414	7.55447	0.0079004	0.331683	cluster1_vs_others	BH	glm	control	1	0.117	0.092	2.40184	2.63862	not
RNF145	0.46476	4.92255	7.65987	0.00792069	0.331683	cluster1_vs_others	BH	glm	control	1	0.721	0.704	30.3275	1.38009	not
BPTF	0.323145	6.26728	7.65448	0.00795088	0.331683	cluster1_vs_others	BH	glm	control	1	0.967	0.933	77.0266	1.25106	not
MYO18A	0.62488	3.41787	7.63515	0.00795269	0.331683	cluster1_vs_others	BH	glm	control	1	0.459	0.376	10.6876	1.54208	not
CRYL1	-0.710261	3.95654	7.67207	0.00795469	0.331683	cluster1_vs_others	BH	glm	control	1	0.336	0.452	15.5252	0.61121	not
ENSECAG00000054538	1.84678	0.940476	7.57794	0.00796329	0.331683	cluster1_vs_others	BH	glm	control	1	0.071	0.07	1.91916	3.59697	not
TLE1	0.426861	5.50065	7.64906	0.0079724	0.331683	cluster1_vs_others	BH	glm	control	1	0.855	0.783	45.2751	1.34431	not
CTSL	-1.17935	1.41826	7.57855	0.00801746	0.332911	cluster1_vs_others	BH	glm	control	1	0.082	0.099	2.67263	0.441551	not
DSE	0.302062	7.07837	7.63208	0.00803551	0.333015	cluster1_vs_others	BH	glm	control	1	0.979	0.978	135.145	1.23291	not
SMOX	-0.593815	4.32545	7.63813	0.00805865	0.333329	cluster1_vs_others	BH	glm	control	1	0.532	0.526	20.0489	0.662588	not
ZBTB10	0.750171	3.11037	7.58222	0.00810776	0.334683	cluster1_vs_others	BH	glm	control	1	0.327	0.313	8.63607	1.68199	not
ENSECAG00000058154	6.51976	-1.44388	8.06368	0.00812263	0.334683	cluster1_vs_others	BH	glm	control	1	0.009	0	0.367578	91.7581	not
SNTG1	3.36194	-0.359287	7.53994	0.00815709	0.335458	cluster1_vs_others	BH	glm	control	1	0.029	0.021	0.77955	10.2812	not
ENSECAG00000028122	2.2493	0.453676	7.51492	0.0082313	0.337297	cluster1_vs_others	BH	glm	control	1	0.044	0.046	1.36953	4.75452	not
TRAM2	0.434046	4.89537	7.57874	0.00824506	0.337297	cluster1_vs_others	BH	glm	control	1	0.862	0.705	29.7614	1.35102	not
RAD51AP1	-0.779293	3.4014	7.56435	0.00824902	0.337297	cluster1_vs_others	BH	glm	control	1	0.242	0.264	10.5663	0.582652	not
ANKRD1	2.1345	4.99864	8.5383	0.00829293	0.338447	cluster1_vs_others	BH	glm	control	1	0.552	0.338	31.9699	4.39086	not
IDI1	0.48377	7.49687	8.19473	0.00832632	0.339163	cluster1_vs_others	BH	glm	control	1	0.994	0.967	180.626	1.39839	not
OLFM1	-0.540387	4.1218	7.52449	0.00843247	0.342324	cluster1_vs_others	BH	glm	control	1	0.568	0.441	17.4094	0.687586	not
AGTR1	1.12015	1.65969	7.45752	0.00843588	0.342324	cluster1_vs_others	BH	glm	control	1	0.13	0.086	3.15949	2.17369	not
PSIP1	-0.331639	6.64433	7.52289	0.00846802	0.342979	cluster1_vs_others	BH	glm	control	1	0.973	0.962	100.033	0.794633	not
MMP14	-0.851598	4.69332	8.13605	0.00851493	0.344019	cluster1_vs_others	BH	glm	control	1	0.488	0.614	25.872	0.554171	not
ENSECAG00000031647	1.65001	0.888826	7.38097	0.00852582	0.344019	cluster1_vs_others	BH	glm	control	1	0.123	0.058	1.85167	3.13835	not
SLC7A1	0.42571	5.30885	7.50382	0.00854818	0.344273	cluster1_vs_others	BH	glm	control	1	0.826	0.777	39.6392	1.34323	not
ENSECAG00000043138	0.755254	2.77421	7.45239	0.00857535	0.344719	cluster1_vs_others	BH	glm	control	1	0.318	0.267	6.84102	1.68793	not
KDM4A	0.459367	4.26177	7.48605	0.00859516	0.344746	cluster1_vs_others	BH	glm	control	1	0.638	0.583	19.1831	1.37494	not
ENSECAG00000050299	1.63489	1.12265	7.40639	0.0086082	0.344746	cluster1_vs_others	BH	glm	control	1	0.103	0.08	2.17747	3.10564	not
MAML2	0.424402	7.78096	7.95924	0.0086451	0.345149	cluster1_vs_others	BH	glm	control	1	0.992	0.98	219.938	1.34202	not
INPP4B	1.13659	3.63154	8.03909	0.00866808	0.345149	cluster1_vs_others	BH	glm	control	1	0.27	0.291	12.3937	2.19861	not
DNER	1.00057	2.62593	7.67897	0.00868096	0.345149	cluster1_vs_others	BH	glm	control	1	0.226	0.118	6.17284	2.00079	not
ENSECAG00000059675	-2.64904	-0.636698	7.35881	0.00868941	0.345149	cluster1_vs_others	BH	glm	control	1	0.005	0.017	0.643184	0.159427	not
ZFAND2A	-0.859733	2.50852	7.42119	0.0086988	0.345149	cluster1_vs_others	BH	glm	control	1	0.188	0.191	5.69037	0.551054	not
SLC12A2	0.884723	4.05388	7.869	0.00881411	0.348956	cluster1_vs_others	BH	glm	control	1	0.406	0.416	16.6088	1.84641	not
FBXO33	0.454714	5.80861	7.5389	0.00882732	0.348956	cluster1_vs_others	BH	glm	control	1	0.77	0.786	56.0489	1.37051	not
TMEM255A	1.00996	2.18983	7.37298	0.00891968	0.350762	cluster1_vs_others	BH	glm	control	1	0.262	0.165	4.5625	2.01386	not
IQCB1	0.415296	5.88344	7.41314	0.00892833	0.350762	cluster1_vs_others	BH	glm	control	1	0.927	0.873	59.0327	1.33357	not
MTUS1	0.865242	3.85729	7.96436	0.00893277	0.350762	cluster1_vs_others	BH	glm	control	1	0.559	0.395	14.493	1.82165	not
CDAN1	-0.788365	2.001	7.3521	0.00893848	0.350762	cluster1_vs_others	BH	glm	control	1	0.144	0.164	4.00276	0.579	not
TM4SF20	3.71968	-0.692559	7.36439	0.00901427	0.352029	cluster1_vs_others	BH	glm	control	1	0.02	0.013	0.618755	13.1745	not
RASA1	0.441561	5.17904	7.38292	0.00905815	0.352029	cluster1_vs_others	BH	glm	control	1	0.803	0.745	36.2282	1.35807	not
RUNX1T1	0.517874	5.64374	7.71188	0.00905837	0.352029	cluster1_vs_others	BH	glm	control	1	0.9	0.766	49.9961	1.43184	not
SHISA6	2.68021	0.502523	7.2981	0.00906242	0.352029	cluster1_vs_others	BH	glm	control	1	0.029	0.038	1.41669	6.40949	not
GHITM	0.298461	8.26753	7.38109	0.00906515	0.352029	cluster1_vs_others	BH	glm	control	1	1	1	308.16	1.22983	not
NMT2	0.823443	2.6685	7.35163	0.00906935	0.352029	cluster1_vs_others	BH	glm	control	1	0.292	0.22	6.35767	1.76962	not
DHRS3	-0.836289	4.49899	7.90148	0.00910394	0.352732	cluster1_vs_others	BH	glm	control	1	0.444	0.562	22.6116	0.560082	not
CGREF1	0.627838	5.6786	7.9878	0.00914208	0.353571	cluster1_vs_others	BH	glm	control	1	0.971	0.768	51.2188	1.54525	not
BAIAP2L1	0.538165	3.84437	7.34958	0.00918737	0.354126	cluster1_vs_others	BH	glm	control	1	0.542	0.394	14.3638	1.45212	not
ENSECAG00000040040	2.9517	-0.0922152	7.30195	0.00918949	0.354126	cluster1_vs_others	BH	glm	control	1	0.035	0.029	0.938081	7.73659	not
SMYD2	0.655384	3.21825	7.31876	0.00925108	0.354867	cluster1_vs_others	BH	glm	control	1	0.417	0.316	9.3066	1.57504	not
ERBB2	0.755502	2.66653	7.30642	0.00926514	0.354867	cluster1_vs_others	BH	glm	control	1	0.324	0.251	6.349	1.68822	not
OSGIN1	-0.80456	2.80936	7.29644	0.00927303	0.354867	cluster1_vs_others	BH	glm	control	1	0.224	0.22	7.00973	0.572537	not
SEMA4F	0.691086	3.19052	7.31221	0.00927497	0.354867	cluster1_vs_others	BH	glm	control	1	0.415	0.338	9.12939	1.6145	not
ENSECAG00000049976	1.29635	1.53054	7.25776	0.00932582	0.356176	cluster1_vs_others	BH	glm	control	1	0.145	0.104	2.88895	2.45607	not
PDGFRA	-0.593311	5.8148	7.70829	0.00936051	0.356375	cluster1_vs_others	BH	glm	control	1	0.662	0.796	56.2897	0.66282	not
ENSECAG00000030092	-0.409003	6.13566	7.31452	0.00936428	0.356375	cluster1_vs_others	BH	glm	control	1	0.936	0.921	70.3101	0.753144	not
SC5D	0.336507	6.36326	7.30827	0.00939171	0.356459	cluster1_vs_others	BH	glm	control	1	0.918	0.927	82.3249	1.2627	not
MAN1C1	0.729342	2.85471	7.28128	0.00939977	0.356459	cluster1_vs_others	BH	glm	control	1	0.414	0.251	7.2336	1.65788	not
ENSECAG00000050568	0.19722	11.3653	7.29638	0.00944362	0.357092	cluster1_vs_others	BH	glm	control	1	1	1	2638.22	1.14649	not
PDIA6	0.264232	8.53385	7.29504	0.00944978	0.357092	cluster1_vs_others	BH	glm	control	1	1	0.999	370.634	1.201	not
CENPW	-0.64129	4.21563	7.2687	0.00947729	0.357227	cluster1_vs_others	BH	glm	control	1	0.321	0.403	18.5793	0.641139	not
CAMSAP2	0.41801	5.60952	7.28675	0.00949051	0.357227	cluster1_vs_others	BH	glm	control	1	0.833	0.799	48.8242	1.33608	not
MCOLN1	-0.614415	3.59894	7.25996	0.00950338	0.357227	cluster1_vs_others	BH	glm	control	1	0.339	0.386	12.1168	0.653195	not
SCLT1	0.767733	2.8922	7.23307	0.00954102	0.358014	cluster1_vs_others	BH	glm	control	1	0.239	0.22	7.42402	1.70259	not
FERMT2	0.265355	9.72653	7.29961	0.00960361	0.359264	cluster1_vs_others	BH	glm	control	1	1	1	847.184	1.20193	not
ENSECAG00000049171	-2.87002	-0.493148	7.36999	0.00960788	0.359264	cluster1_vs_others	BH	glm	control	1	0.008	0.013	0.710473	0.136785	not
RFC3	-0.823427	2.46862	7.17946	0.00964054	0.359403	cluster1_vs_others	BH	glm	control	1	0.094	0.126	5.53514	0.565098	not
GOLGA4	0.329644	6.63769	7.24539	0.0096804	0.359403	cluster1_vs_others	BH	glm	control	1	0.982	0.946	99.5737	1.2567	not
S100A13	-0.339751	8.2199	7.30506	0.00969974	0.359403	cluster1_vs_others	BH	glm	control	1	1	0.999	298.151	0.790178	not
TLN2	0.556478	3.7312	7.22993	0.00970465	0.359403	cluster1_vs_others	BH	glm	control	1	0.514	0.392	13.2802	1.47067	not
CREM	-0.376258	5.97054	7.23815	0.00971602	0.359403	cluster1_vs_others	BH	glm	control	1	0.889	0.906	62.7064	0.770433	not
PROX1	-1.24949	1.48753	7.14224	0.00972178	0.359403	cluster1_vs_others	BH	glm	control	1	0.053	0.07	2.80409	0.420596	not
FOSL1	-0.506368	4.83379	7.23243	0.00972901	0.359403	cluster1_vs_others	BH	glm	control	1	0.502	0.642	28.5178	0.703993	not
BCAP29	0.300692	9.09237	7.38659	0.00975596	0.359778	cluster1_vs_others	BH	glm	control	1	1	1	545.854	1.23174	not
NDFIP1	-0.283389	8.26884	7.22302	0.00978504	0.360231	cluster1_vs_others	BH	glm	control	1	1	1	308.439	0.821659	not
FAXC	0.648729	3.59029	7.19379	0.00983673	0.361512	cluster1_vs_others	BH	glm	control	1	0.471	0.397	12.0444	1.56779	not
ENSECAG00000025090	0.388894	5.45848	7.20481	0.00987306	0.362227	cluster1_vs_others	BH	glm	control	1	0.903	0.84	43.9711	1.30939	not
COL6A3	-1.051	6.31726	8.07453	0.00997889	0.365483	cluster1_vs_others	BH	glm	control	1	0.418	0.89	79.7415	0.482633	not
ENSECAG00000019585	-0.689155	9.53768	8.05267	0.0100707	0.368123	cluster1_vs_others	BH	glm	control	1	1	1	743.238	0.620217	not
SH3BP4	0.560587	4.21214	7.15616	0.0100853	0.368123	cluster1_vs_others	BH	glm	control	1	0.586	0.517	18.5345	1.47487	not
ENSECAG00000044950	0.515595	4.44297	7.13887	0.0101806	0.37072	cluster1_vs_others	BH	glm	control	1	0.603	0.577	21.7504	1.42958	not
CREB3L2	0.494944	6.39907	7.59962	0.0101911	0.37072	cluster1_vs_others	BH	glm	control	1	0.955	0.903	84.3939	1.40927	not
ENSECAG00000047543	-0.416027	5.22159	7.13431	0.01022	0.371023	cluster1_vs_others	BH	glm	control	1	0.823	0.791	37.3126	0.749486	not
BTG1	-0.459546	6.65776	7.37066	0.0102364	0.371023	cluster1_vs_others	BH	glm	control	1	0.956	0.961	100.968	0.727215	not
ENSECAG00000011514	1.5974	0.727876	7.04242	0.0102514	0.371023	cluster1_vs_others	BH	glm	control	1	0.079	0.059	1.6562	3.02598	not
ANKRD11	0.247587	8.28606	7.11729	0.0103003	0.372166	cluster1_vs_others	BH	glm	control	1	1	0.998	312.143	1.18722	not
VLDLR	0.464223	4.64173	7.10867	0.0103445	0.373134	cluster1_vs_others	BH	glm	control	1	0.761	0.639	24.9633	1.37957	not
AURKC	-0.78411	2.29396	7.03762	0.0103975	0.373622	cluster1_vs_others	BH	glm	control	1	0.118	0.175	4.90401	0.58071	not
ATXN2	0.328978	6.27102	7.0939	0.0104199	0.373622	cluster1_vs_others	BH	glm	control	1	0.965	0.926	77.2265	1.25612	not
SPRY3	1.93002	1.27629	7.1907	0.0104442	0.373622	cluster1_vs_others	BH	glm	control	1	0.074	0.083	2.42215	3.81061	not
ENSECAG00000058140	0.845697	2.44639	7.00034	0.0104831	0.373622	cluster1_vs_others	BH	glm	control	1	0.264	0.196	5.45049	1.79713	not
TTC14	0.327408	6.71367	7.08032	0.0104882	0.373622	cluster1_vs_others	BH	glm	control	1	0.986	0.96	104.958	1.25476	not
DEAF1	-0.659445	3.36762	7.0401	0.0105628	0.373622	cluster1_vs_others	BH	glm	control	1	0.344	0.37	10.3218	0.633122	not
KCTD2	0.806351	2.57677	7.03015	0.0105882	0.373622	cluster1_vs_others	BH	glm	control	1	0.259	0.242	5.96601	1.74878	not
CAVIN2	-1.3753	0.924934	6.9874	0.0105993	0.373622	cluster1_vs_others	BH	glm	control	1	0.038	0.048	1.8986	0.385471	not
SLC22A3	-0.803749	3.54242	7.06409	0.0106446	0.373622	cluster1_vs_others	BH	glm	control	1	0.183	0.326	11.6513	0.572859	not
SLC2A6	-0.715974	2.85086	7.00318	0.0106641	0.373622	cluster1_vs_others	BH	glm	control	1	0.209	0.275	7.2143	0.608794	not
CASP7	0.648788	3.32198	7.02563	0.0106664	0.373622	cluster1_vs_others	BH	glm	control	1	0.47	0.357	10.0004	1.56785	not
MTMR6	0.472764	4.55264	7.04304	0.0106691	0.373622	cluster1_vs_others	BH	glm	control	1	0.708	0.637	23.4683	1.38777	not
GATA6	0.71491	3.86965	7.19669	0.0106919	0.373622	cluster1_vs_others	BH	glm	control	1	0.465	0.386	14.6178	1.64138	not
DGKG	-1.07565	1.809	6.98917	0.0107032	0.373622	cluster1_vs_others	BH	glm	control	1	0.065	0.121	3.50398	0.474456	not
MAPKAP1	0.341422	5.61567	7.03741	0.0107108	0.373622	cluster1_vs_others	BH	glm	control	1	0.909	0.864	49.0326	1.26701	not
CEP170B	0.738711	2.68589	7.0072	0.0107183	0.373622	cluster1_vs_others	BH	glm	control	1	0.252	0.256	6.43478	1.66868	not
NR4A2	-0.808049	5.44193	7.70628	0.0107455	0.373622	cluster1_vs_others	BH	glm	control	1	0.495	0.608	43.4694	0.571154	not
PDE4D	0.722042	6.82099	7.87982	0.0107603	0.373622	cluster1_vs_others	BH	glm	control	1	0.958	0.824	113.063	1.64951	not
PTGDR	-1.77601	2.19862	7.60801	0.0107665	0.373622	cluster1_vs_others	BH	glm	control	1	0.074	0.137	4.59041	0.291989	not
KIF1B	0.425163	6.11158	7.1466	0.0107887	0.373622	cluster1_vs_others	BH	glm	control	1	0.93	0.872	69.1461	1.34272	not
GABRG3	4.54056	0.471639	8.09705	0.0107938	0.373622	cluster1_vs_others	BH	glm	control	1	0.012	0.027	1.38668	23.2725	not
MLXIP	0.462553	4.88993	7.01317	0.0108354	0.373622	cluster1_vs_others	BH	glm	control	1	0.765	0.692	29.6494	1.37798	not
RTN4	0.250004	9.03725	7.00933	0.0108562	0.373622	cluster1_vs_others	BH	glm	control	1	1	1	525.391	1.18921	not
PFKL	0.382349	5.99649	7.00904	0.0108602	0.373622	cluster1_vs_others	BH	glm	control	1	0.936	0.905	63.8444	1.30346	not
CARS2	-0.442067	4.78682	7.00731	0.0108622	0.373622	cluster1_vs_others	BH	glm	control	1	0.674	0.701	27.6044	0.736079	not
GPR141	0.323232	6.67517	7.00804	0.010864	0.373622	cluster1_vs_others	BH	glm	control	1	0.983	0.958	102.194	1.25113	not
DISC1	-1.54763	1.02161	6.9492	0.0108967	0.373622	cluster1_vs_others	BH	glm	control	1	0.026	0.07	2.03018	0.342072	not
CDK14	0.425651	7.54146	7.44282	0.0109013	0.373622	cluster1_vs_others	BH	glm	control	1	0.997	0.975	186.298	1.34318	not
SORBS2	1.06384	4.10941	7.7469	0.0109092	0.373622	cluster1_vs_others	BH	glm	control	1	0.577	0.281	17.2606	2.09049	not
ENSECAG00000001048	0.353719	6.07664	6.99882	0.0109143	0.373622	cluster1_vs_others	BH	glm	control	1	0.977	0.939	67.4916	1.27785	not
GINS2	-0.673796	2.94633	6.94325	0.0109183	0.373622	cluster1_vs_others	BH	glm	control	1	0.152	0.188	7.70786	0.626855	not
LY96	-0.492321	5.16753	6.99628	0.0109279	0.373622	cluster1_vs_others	BH	glm	control	1	0.706	0.755	35.9403	0.71088	not
ENSECAG00000046521	0.683493	2.99922	6.96779	0.0109449	0.373622	cluster1_vs_others	BH	glm	control	1	0.365	0.305	7.99566	1.60602	not
ZNF281	0.370101	6.23193	6.99172	0.0109509	0.373622	cluster1_vs_others	BH	glm	control	1	0.971	0.897	75.1617	1.29244	not
LOX	0.47891	5.95706	7.29436	0.0109995	0.374682	cluster1_vs_others	BH	glm	control	1	0.961	0.855	62.1231	1.39369	not
RPS11	0.190076	11.0635	6.97744	0.0110264	0.375002	cluster1_vs_others	BH	glm	control	1	1	1	2140.2	1.14082	not
TTLL5	0.537969	5.53335	7.28985	0.0110499	0.375206	cluster1_vs_others	BH	glm	control	1	0.823	0.733	46.3133	1.45193	not
LSM3	-0.31329	6.54352	6.96351	0.0111036	0.375968	cluster1_vs_others	BH	glm	control	1	0.97	0.969	93.2818	0.804804	not
ENSECAG00000018815	-0.394688	5.60219	6.96316	0.0111074	0.375968	cluster1_vs_others	BH	glm	control	1	0.885	0.822	48.5766	0.760654	not
CPQ	0.481461	6.50503	7.37284	0.0111383	0.376417	cluster1_vs_others	BH	glm	control	1	0.955	0.95	90.8259	1.39616	not
COX7A1	-0.379485	5.91019	6.94969	0.0111808	0.377259	cluster1_vs_others	BH	glm	control	1	0.876	0.896	60.1372	0.768712	not
ENSECAG00000056437	0.438922	5.2938	6.93309	0.0112736	0.379791	cluster1_vs_others	BH	glm	control	1	0.776	0.698	39.2276	1.35559	not
COL12A1	0.72458	8.32929	7.75782	0.0113234	0.380841	cluster1_vs_others	BH	glm	control	1	0.995	0.983	321.637	1.65242	not
RIGI	-0.480426	4.73666	6.91901	0.011341	0.380841	cluster1_vs_others	BH	glm	control	1	0.548	0.629	26.661	0.716766	not
GMNN	-0.588104	5.09589	7.15621	0.011358	0.380841	cluster1_vs_others	BH	glm	control	1	0.655	0.642	34.1992	0.665217	not
ENSECAG00000057356	2.67779	-0.196321	6.85508	0.011388	0.381248	cluster1_vs_others	BH	glm	control	1	0.036	0.025	0.872774	6.39874	not
ZFHX4	0.687547	3.2321	6.89207	0.0114237	0.381785	cluster1_vs_others	BH	glm	control	1	0.376	0.289	9.39634	1.61054	not
HNRNPH2	0.212634	10.1595	6.90216	0.0114396	0.381785	cluster1_vs_others	BH	glm	control	1	1	0.998	1143.69	1.1588	not
CCN5	0.685182	8.05757	7.71773	0.0114899	0.382711	cluster1_vs_others	BH	glm	control	1	0.998	0.928	266.422	1.60791	not
CLMN	0.820229	2.63138	6.85794	0.0115031	0.382711	cluster1_vs_others	BH	glm	control	1	0.27	0.21	6.1962	1.76569	not
ENSECAG00000053926	3.9111	-0.55886	6.96075	0.0115257	0.382866	cluster1_vs_others	BH	glm	control	1	0.017	0.017	0.678839	15.0439	not
HMGCR	0.438118	5.33858	6.88083	0.0115564	0.383293	cluster1_vs_others	BH	glm	control	1	0.761	0.772	40.4643	1.35484	not
ANKRD13A	0.420789	4.69122	6.87607	0.0115752	0.383322	cluster1_vs_others	BH	glm	control	1	0.756	0.682	25.8345	1.33866	not
SYNC	0.54206	4.21996	6.9084	0.0115958	0.383412	cluster1_vs_others	BH	glm	control	1	0.755	0.5	18.6352	1.45605	not
RMC1	-0.521339	4.65759	6.87533	0.0116248	0.383432	cluster1_vs_others	BH	glm	control	1	0.645	0.643	25.2392	0.696725	not
PIP4P2	-1.30939	1.00723	6.83992	0.0116322	0.383432	cluster1_vs_others	BH	glm	control	1	0.039	0.08	2.01005	0.403491	not
SEC23A	0.375479	5.94921	6.855	0.0117096	0.384848	cluster1_vs_others	BH	glm	control	1	0.944	0.906	61.7863	1.29727	not
MAP1B	0.260292	8.12399	6.85429	0.011711	0.384848	cluster1_vs_others	BH	glm	control	1	0.997	0.998	278.975	1.19772	not
C17orf49	-0.305839	8.21117	6.85057	0.0117324	0.38496	cluster1_vs_others	BH	glm	control	1	1	1	296.352	0.808972	not
NUP153	0.509664	4.58491	6.82712	0.0118499	0.387918	cluster1_vs_others	BH	glm	control	1	0.653	0.592	23.9991	1.42372	not
SYNE1	0.426083	6.04793	6.93791	0.0118588	0.387918	cluster1_vs_others	BH	glm	control	1	0.874	0.824	66.1622	1.34358	not
CTIF	0.542435	4.95791	7.01661	0.0119292	0.389628	cluster1_vs_others	BH	glm	control	1	0.774	0.675	31.0799	1.45643	not
RTL1	1.29063	1.28243	6.70974	0.011962	0.389633	cluster1_vs_others	BH	glm	control	1	0.127	0.088	2.43248	2.44636	not
MYO1C	0.367391	5.81133	6.81079	0.0119658	0.389633	cluster1_vs_others	BH	glm	control	1	0.938	0.887	56.1544	1.29002	not
THRA	0.566652	3.58416	6.78887	0.0119893	0.389744	cluster1_vs_others	BH	glm	control	1	0.448	0.431	11.9934	1.48108	not
CNST	0.589944	3.52456	6.79139	0.0120258	0.389744	cluster1_vs_others	BH	glm	control	1	0.505	0.362	11.5079	1.50519	not
PDE8A	0.362438	6.24302	6.79888	0.012035	0.389744	cluster1_vs_others	BH	glm	control	1	0.905	0.879	75.7417	1.2856	not
FAM162A	0.378031	7.29062	7.02541	0.0120538	0.389744	cluster1_vs_others	BH	glm	control	1	0.994	0.99	156.565	1.29957	not
WDR1	0.25588	8.66634	6.7944	0.0120601	0.389744	cluster1_vs_others	BH	glm	control	1	1	1	406.284	1.19406	not
BTBD9	0.41351	6.11037	6.86756	0.0120812	0.389766	cluster1_vs_others	BH	glm	control	1	0.894	0.828	69.0883	1.33192	not
FDX2	-0.366489	6.41881	6.78641	0.0121094	0.389766	cluster1_vs_others	BH	glm	control	1	0.988	0.969	85.5567	0.775668	not
TMEM245	0.52599	4.10768	6.77637	0.0121246	0.389766	cluster1_vs_others	BH	glm	control	1	0.621	0.516	17.2399	1.43992	not
ADGRL4	-2.28567	0.646979	6.71711	0.0121476	0.389766	cluster1_vs_others	BH	glm	control	1	0.009	0.059	1.56589	0.205091	not
BANF1	-0.282942	7.15155	6.77435	0.0121799	0.389766	cluster1_vs_others	BH	glm	control	1	0.995	0.994	142.177	0.821913	not
TLR10	1.21125	1.66767	6.70723	0.0122143	0.389766	cluster1_vs_others	BH	glm	control	1	0.133	0.116	3.17701	2.31539	not
CENPN	-1.07486	2.38015	6.67768	0.0122448	0.389766	cluster1_vs_others	BH	glm	control	1	0.036	0.066	5.20592	0.474718	not
ENSECAG00000053488	0.84262	2.95358	6.76437	0.0122464	0.389766	cluster1_vs_others	BH	glm	control	1	0.335	0.258	7.7467	1.7933	not
ALDH3B1	0.651094	6.25221	7.48343	0.0122535	0.389766	cluster1_vs_others	BH	glm	control	1	0.936	0.884	76.2259	1.57036	not
IL21R	-0.83637	2.47942	6.71159	0.0122603	0.389766	cluster1_vs_others	BH	glm	control	1	0.192	0.209	5.57674	0.560051	not
SFRP1	-0.936054	7.10651	7.55975	0.0122647	0.389766	cluster1_vs_others	BH	glm	control	1	0.589	0.873	137.807	0.52266	not
ENSECAG00000048983	1.46177	1.0652	6.68853	0.0122791	0.389766	cluster1_vs_others	BH	glm	control	1	0.094	0.078	2.09247	2.75447	not
DARS1	0.359695	5.98181	6.75272	0.0123123	0.389908	cluster1_vs_others	BH	glm	control	1	0.941	0.913	63.1983	1.28315	not
COL6A2	-0.35598	8.06965	6.91424	0.01232	0.389908	cluster1_vs_others	BH	glm	control	1	0.997	0.997	268.662	0.781339	not
C21H19orf44	1.50279	0.804783	6.64435	0.0123847	0.391379	cluster1_vs_others	BH	glm	control	1	0.098	0.063	1.74688	2.83391	not
TBL1XR1	0.356348	5.80831	6.73422	0.0124252	0.391433	cluster1_vs_others	BH	glm	control	1	0.898	0.839	56.037	1.28018	not
TASOR	0.426898	4.69396	6.73027	0.0124295	0.391433	cluster1_vs_others	BH	glm	control	1	0.729	0.674	25.8835	1.34434	not
IFFO2	0.605718	3.06601	6.712	0.0124412	0.391433	cluster1_vs_others	BH	glm	control	1	0.383	0.305	8.37452	1.52174	not
FKBP11	0.291394	8.18336	6.72962	0.0125075	0.392942	cluster1_vs_others	BH	glm	control	1	1	0.999	290.694	1.22382	not
RRAGA	0.25825	7.84217	6.71412	0.0125456	0.393154	cluster1_vs_others	BH	glm	control	1	1	0.999	229.472	1.19603	not
ATP1B1	0.495289	5.89564	7.05337	0.012551	0.393154	cluster1_vs_others	BH	glm	control	1	0.912	0.798	59.534	1.4096	not
METTL14	0.565729	3.85968	6.69143	0.0126295	0.394723	cluster1_vs_others	BH	glm	control	1	0.532	0.465	14.5171	1.48014	not
PPFIA1	0.290131	7.9469	6.6991	0.0126387	0.394723	cluster1_vs_others	BH	glm	control	1	1	0.989	246.749	1.22275	not
ERN1	0.434992	5.86518	6.81186	0.012666	0.394723	cluster1_vs_others	BH	glm	control	1	0.897	0.802	58.2901	1.3519	not
RAD17	0.49946	4.13711	6.68628	0.0126748	0.394723	cluster1_vs_others	BH	glm	control	1	0.618	0.552	17.5952	1.41368	not
HAO1	2.05499	1.7683	7.17302	0.0127208	0.395201	cluster1_vs_others	BH	glm	control	1	0.059	0.06	3.40653	4.15542	not
TTL	0.460944	4.78724	6.68212	0.0127329	0.395201	cluster1_vs_others	BH	glm	control	1	0.744	0.666	27.6122	1.37644	not
RAB8A	0.341924	6.31318	6.68237	0.0127454	0.395201	cluster1_vs_others	BH	glm	control	1	0.977	0.949	79.5165	1.26745	not
IVD	0.472743	3.85924	6.66159	0.0128451	0.397715	cluster1_vs_others	BH	glm	control	1	0.632	0.471	14.5127	1.38775	not
HDDC2	-0.287113	7.54758	6.64802	0.012961	0.400724	cluster1_vs_others	BH	glm	control	1	0.998	0.999	187.088	0.819541	not
RFC2	-0.437677	4.64579	6.62899	0.0130636	0.403317	cluster1_vs_others	BH	glm	control	1	0.594	0.567	25.0335	0.738323	not
LYPLA2	-0.477898	4.25708	6.60563	0.0131964	0.40683	cluster1_vs_others	BH	glm	control	1	0.547	0.55	19.1209	0.718023	not
ALDOA	0.340047	9.47255	6.9998	0.0133241	0.410177	cluster1_vs_others	BH	glm	control	1	1	1	710.432	1.2658	not
KLHL8	0.550875	3.63025	6.57387	0.0133877	0.411283	cluster1_vs_others	BH	glm	control	1	0.45	0.396	12.3826	1.46497	not
MORN5	-1.84753	-0.364464	6.49383	0.0134088	0.411283	cluster1_vs_others	BH	glm	control	1	0.02	0.021	0.776758	0.277868	not
NRP1	0.592131	6.28241	7.21751	0.0134248	0.411283	cluster1_vs_others	BH	glm	control	1	0.958	0.826	77.8386	1.50747	not
GOPC	0.311858	6.05325	6.5754	0.0134369	0.411283	cluster1_vs_others	BH	glm	control	1	0.933	0.921	66.4064	1.24131	not
PGRMC2	0.376246	5.87491	6.56761	0.0134886	0.412278	cluster1_vs_others	BH	glm	control	1	0.933	0.892	58.6846	1.29796	not
ENSECAG00000059197	0.527776	6.11425	6.98106	0.0135156	0.412515	cluster1_vs_others	BH	glm	control	1	0.832	0.804	69.2744	1.4417	not
ST6GAL2	0.667798	6.03353	7.25053	0.0135502	0.412828	cluster1_vs_others	BH	glm	control	1	0.909	0.812	65.5051	1.58865	not
CARMIL1	0.370544	6.78765	6.66043	0.0135644	0.412828	cluster1_vs_others	BH	glm	control	1	0.983	0.946	110.48	1.29284	not
SMIM29	-0.539382	4.24498	6.53766	0.0136155	0.413796	cluster1_vs_others	BH	glm	control	1	0.448	0.508	18.9613	0.688066	not
RPL4	0.20944	9.4994	6.54239	0.013655	0.414409	cluster1_vs_others	BH	glm	control	1	1	1	723.777	1.15624	not
ENSECAG00000051592	0.469437	4.43517	6.52793	0.0137548	0.415575	cluster1_vs_others	BH	glm	control	1	0.662	0.552	21.6331	1.38457	not
ENSECAG00000059067	1.79723	0.514009	6.43592	0.0137593	0.415575	cluster1_vs_others	BH	glm	control	1	0.077	0.046	1.42801	3.47553	not
TIAM2	0.731658	4.82458	7.04664	0.0137653	0.415575	cluster1_vs_others	BH	glm	control	1	0.617	0.54	28.3362	1.66055	not
MT-ND1	0.234426	9.83347	6.52529	0.0137711	0.415575	cluster1_vs_others	BH	glm	control	1	1	1	912.365	1.17644	not
ENSECAG00000039007	0.677177	3.07983	6.49713	0.0137904	0.415575	cluster1_vs_others	BH	glm	control	1	0.361	0.316	8.45513	1.59901	not
DBNL	0.299286	7.1018	6.51865	0.0138172	0.415796	cluster1_vs_others	BH	glm	control	1	0.995	0.99	137.358	1.23054	not
ATP2B4	0.299077	6.8141	6.50684	0.0138983	0.416954	cluster1_vs_others	BH	glm	control	1	0.991	0.973	112.524	1.23036	not
OSBPL8	0.298233	6.30345	6.50643	0.0139021	0.416954	cluster1_vs_others	BH	glm	control	1	0.98	0.925	78.9821	1.22964	not
B3GLCT	0.543658	3.81463	6.49036	0.0139148	0.416954	cluster1_vs_others	BH	glm	control	1	0.45	0.439	14.0708	1.45766	not
ENSECAG00000052645	-0.780884	2.13396	6.45198	0.013951	0.416954	cluster1_vs_others	BH	glm	control	1	0.167	0.167	4.38921	0.58201	not
IL18	-0.509958	4.08984	6.48869	0.0139821	0.416954	cluster1_vs_others	BH	glm	control	1	0.432	0.504	17.0281	0.702243	not
ENSECAG00000049809	0.847878	2.60712	6.45566	0.0139863	0.416954	cluster1_vs_others	BH	glm	control	1	0.273	0.235	6.09286	1.79985	not
ENDOD1	0.42731	4.76922	6.49023	0.0140084	0.416954	cluster1_vs_others	BH	glm	control	1	0.8	0.637	27.2696	1.34472	not
NETO2	-0.519735	4.69865	6.48915	0.0140162	0.416954	cluster1_vs_others	BH	glm	control	1	0.552	0.607	25.9678	0.6975	not
CDT1	-0.834111	2.56227	6.42418	0.0140308	0.416954	cluster1_vs_others	BH	glm	control	1	0.068	0.111	5.90636	0.560929	not
PKM	0.306166	9.73594	6.76828	0.0141543	0.419967	cluster1_vs_others	BH	glm	control	1	1	1	852.729	1.23642	not
PPP3CB	0.398332	4.71712	6.46486	0.0141722	0.419967	cluster1_vs_others	BH	glm	control	1	0.724	0.693	26.3024	1.31798	not
ENSECAG00000046275	0.942504	4.15252	7.01718	0.014191	0.419967	cluster1_vs_others	BH	glm	control	1	0.477	0.406	17.7841	1.92186	not
HOXD4	0.642446	2.87848	6.43633	0.0142382	0.420783	cluster1_vs_others	BH	glm	control	1	0.276	0.279	7.35373	1.56097	not
SH2B3	0.982835	2.02467	6.41285	0.0142685	0.421097	cluster1_vs_others	BH	glm	control	1	0.183	0.166	4.06898	1.97635	not
MTRF1L	0.370991	5.61567	6.44512	0.0143291	0.422002	cluster1_vs_others	BH	glm	control	1	0.882	0.845	49.0327	1.29324	not
CCDC34	-0.368721	5.44125	6.44461	0.0143385	0.422002	cluster1_vs_others	BH	glm	control	1	0.85	0.744	43.4489	0.774469	not
RFX2	0.800962	4.80396	7.0982	0.0143698	0.422343	cluster1_vs_others	BH	glm	control	1	0.674	0.461	27.9341	1.74226	not
DCBLD2	0.343727	6.58301	6.43646	0.0143931	0.422446	cluster1_vs_others	BH	glm	control	1	0.958	0.939	95.8702	1.26903	not
CDH13	0.510866	5.74225	6.78873	0.0144352	0.423021	cluster1_vs_others	BH	glm	control	1	0.917	0.701	53.5291	1.42491	not
XPR1	0.560987	4.21082	6.45607	0.0144521	0.423021	cluster1_vs_others	BH	glm	control	1	0.577	0.506	18.5175	1.47528	not
ENSECAG00000052118	-2.1017	-0.272888	6.36769	0.0145087	0.42385	cluster1_vs_others	BH	glm	control	1	0.009	0.019	0.827661	0.232983	not
ENSECAG00000032959	-0.535858	6.25921	6.79638	0.01452	0.42385	cluster1_vs_others	BH	glm	control	1	0.835	0.782	76.5966	0.689748	not
FRY	-0.882839	3.21092	6.46331	0.0145528	0.42423	cluster1_vs_others	BH	glm	control	1	0.135	0.266	9.25942	0.542299	not
RALGAPA1	0.428989	5.12232	6.40109	0.0146498	0.426477	cluster1_vs_others	BH	glm	control	1	0.792	0.719	34.8315	1.34629	not
TCP11L1	0.490011	3.8315	6.395	0.0146719	0.426541	cluster1_vs_others	BH	glm	control	1	0.626	0.449	14.2363	1.40446	not
CNPY3	-0.339286	5.88514	6.39523	0.0146934	0.426588	cluster1_vs_others	BH	glm	control	1	0.926	0.912	59.1024	0.790433	not
RAI14	0.235609	8.43851	6.3887	0.0147369	0.427269	cluster1_vs_others	BH	glm	control	1	1	0.998	346.933	1.1774	not
MYH10	0.615344	7.83248	7.093	0.0147813	0.42798	cluster1_vs_others	BH	glm	control	1	0.998	0.979	227.935	1.53192	not
MB21D2	0.837137	1.64866	6.33114	0.0148593	0.429161	cluster1_vs_others	BH	glm	control	1	0.209	0.12	3.13543	1.7865	not
DNAI3	2.86724	-0.438879	6.31852	0.0148799	0.429161	cluster1_vs_others	BH	glm	control	1	0.042	0.016	0.737708	7.29666	not
NOTCH2	0.476858	6.33342	6.7325	0.0148822	0.429161	cluster1_vs_others	BH	glm	control	1	0.935	0.887	80.6399	1.39171	not
RSPO3	-1.03517	4.20231	6.72694	0.0149516	0.430254	cluster1_vs_others	BH	glm	control	1	0.132	0.395	18.4086	0.487958	not
TRIM37	0.417113	5.49679	6.37962	0.0149724	0.430254	cluster1_vs_others	BH	glm	control	1	0.794	0.712	45.1541	1.33525	not
ENSECAG00000032702	-0.959712	3.49861	6.71174	0.0149984	0.430254	cluster1_vs_others	BH	glm	control	1	0.188	0.292	11.3028	0.514159	not
GPNMB	-1.52209	3.97826	6.86423	0.015003	0.430254	cluster1_vs_others	BH	glm	control	1	0.114	0.231	15.7607	0.348181	not
BHLHE41	-0.663573	4.92505	6.66844	0.0150205	0.430254	cluster1_vs_others	BH	glm	control	1	0.42	0.544	30.3801	0.631313	not
ENSECAG00000051506	1.03276	1.98803	6.26621	0.0151033	0.432048	cluster1_vs_others	BH	glm	control	1	0.206	0.15	3.96694	2.04594	not
ENSECAG00000056806	1.10306	1.73585	6.24205	0.0151973	0.434134	cluster1_vs_others	BH	glm	control	1	0.091	0.072	3.33076	2.1481	not
CISD1	-0.332027	6.29483	6.32076	0.015246	0.434134	cluster1_vs_others	BH	glm	control	1	0.962	0.945	78.5115	0.794419	not
ENSECAG00000024558	-0.860957	3.30498	6.23915	0.0152513	0.434134	cluster1_vs_others	BH	glm	control	1	0.032	0.064	9.88319	0.550587	not
STXBP5L	1.76052	1.12048	6.24317	0.0152573	0.434134	cluster1_vs_others	BH	glm	control	1	0.032	0.05	2.17419	3.38819	not
EFCAB2	-0.912203	1.84576	6.25892	0.0153044	0.434896	cluster1_vs_others	BH	glm	control	1	0.129	0.138	3.59442	0.531373	not
CDCP1	0.535707	3.61754	6.29821	0.0153768	0.436303	cluster1_vs_others	BH	glm	control	1	0.609	0.372	12.274	1.44965	not
GALNT3	3.75556	-0.723861	6.25174	0.0153946	0.436303	cluster1_vs_others	BH	glm	control	1	0.002	0.013	0.605475	13.5063	not
FSTL1	0.276102	7.66738	6.29306	0.015456	0.437464	cluster1_vs_others	BH	glm	control	1	0.998	0.997	203.288	1.21092	not
ENSECAG00000047638	-1.30202	0.495855	6.2097	0.0155004	0.438142	cluster1_vs_others	BH	glm	control	1	0.047	0.054	1.41016	0.405558	not
ANXA2	-0.214721	10.7166	6.27505	0.0155953	0.440243	cluster1_vs_others	BH	glm	control	1	1	1	1682.76	0.861713	not
EXT1	0.369139	7.71676	6.55167	0.0156171	0.440279	cluster1_vs_others	BH	glm	control	1	0.986	0.98	210.367	1.29158	not
ENSECAG00000022868	0.439979	4.50886	6.26414	0.0156771	0.441391	cluster1_vs_others	BH	glm	control	1	0.741	0.574	22.7668	1.35658	not
HSPB1	0.40127	9.77584	6.85138	0.0157106	0.441754	cluster1_vs_others	BH	glm	control	1	1	1	876.642	1.32067	not
SNRNP40	-0.44597	4.77033	6.24897	0.0157887	0.443023	cluster1_vs_others	BH	glm	control	1	0.645	0.707	27.2905	0.734091	not
ENSECAG00000021425	3.74571	-0.628408	6.23527	0.0157995	0.443023	cluster1_vs_others	BH	glm	control	1	0.009	0.017	0.64689	13.4144	not
ENSECAG00000016515	0.47303	4.17246	6.24087	0.0158178	0.443023	cluster1_vs_others	BH	glm	control	1	0.603	0.519	18.0317	1.38802	not
GDF15	-2.61338	0.928839	6.54867	0.0158683	0.443858	cluster1_vs_others	BH	glm	control	1	0.038	0.02	1.90374	0.163416	not
SERPINB1	-0.47926	4.29162	6.2178	0.0159928	0.446228	cluster1_vs_others	BH	glm	control	1	0.479	0.556	19.5843	0.717346	not
ENSECAG00000056306	1.47436	1.02514	6.17677	0.0159947	0.446228	cluster1_vs_others	BH	glm	control	1	0.092	0.069	2.03516	2.77861	not
ARL10	0.737149	2.86094	6.19648	0.0160727	0.446638	cluster1_vs_others	BH	glm	control	1	0.33	0.281	7.26488	1.66688	not
SLC25A53	3.27951	-0.517122	6.18643	0.0160863	0.446638	cluster1_vs_others	BH	glm	control	1	0.023	0.017	0.698765	9.71025	not
SMCHD1	0.358154	5.17368	6.21174	0.0160943	0.446638	cluster1_vs_others	BH	glm	control	1	0.77	0.723	36.0938	1.28178	not
ALDOC	0.638198	3.66471	6.21196	0.0160977	0.446638	cluster1_vs_others	BH	glm	control	1	0.456	0.392	12.682	1.55638	not
ENSECAG00000044708	-2.47062	-0.921425	6.1146	0.01612	0.446638	cluster1_vs_others	BH	glm	control	1	0.009	0.01	0.527987	0.180414	not
VCL	0.316388	8.08549	6.34195	0.0161345	0.446638	cluster1_vs_others	BH	glm	control	1	0.998	0.992	271.627	1.24521	not
RFTN1	0.556478	5.97476	6.66156	0.0161981	0.447678	cluster1_vs_others	BH	glm	control	1	0.836	0.853	62.8899	1.47068	not
SERPINB10	-2.99474	3.54308	6.83952	0.0162239	0.447678	cluster1_vs_others	BH	glm	control	1	0.058	0.082	11.6567	0.125457	not
RCOR1	0.324676	6.12404	6.19288	0.0162521	0.447678	cluster1_vs_others	BH	glm	control	1	0.953	0.924	69.7461	1.25238	not
PREX2	0.331926	6.08946	6.19228	0.0162571	0.447678	cluster1_vs_others	BH	glm	control	1	0.917	0.861	68.0942	1.25869	not
ASB15	5.94424	-1.48041	6.49881	0.0162766	0.447678	cluster1_vs_others	BH	glm	control	1	0.003	0.001	0.358387	61.5737	not
NAT14	0.475478	4.53091	6.169	0.0164059	0.449409	cluster1_vs_others	BH	glm	control	1	0.689	0.625	23.1174	1.39038	not
CLDN1	2.00122	0.0119662	6.18733	0.0164222	0.449409	cluster1_vs_others	BH	glm	control	1	0.061	0.013	1.00833	4.00338	not
CDC20	-1.73017	3.36011	6.13147	0.0164254	0.449409	cluster1_vs_others	BH	glm	control	1	0.009	0.03	10.2682	0.301416	not
LSMEM2	2.05786	0.353524	6.10678	0.0164493	0.449409	cluster1_vs_others	BH	glm	control	1	0.062	0.043	1.27768	4.16367	not
POGK	0.990136	1.69105	6.12325	0.0164918	0.449409	cluster1_vs_others	BH	glm	control	1	0.159	0.126	3.22891	1.98637	not
SMAP2	0.439292	5.21058	6.19153	0.0165126	0.449409	cluster1_vs_others	BH	glm	control	1	0.826	0.746	37.029	1.35594	not
IPO4	0.545033	3.72407	6.14837	0.0165246	0.449409	cluster1_vs_others	BH	glm	control	1	0.483	0.45	13.2147	1.45905	not
LSP1	-0.766336	6.2762	6.79932	0.0165301	0.449409	cluster1_vs_others	BH	glm	control	1	0.691	0.863	77.5039	0.587909	not
PIP5K1A	0.467229	4.65595	6.15161	0.0165737	0.449409	cluster1_vs_others	BH	glm	control	1	0.698	0.641	25.2104	1.38245	not
CD28	2.12409	0.615806	6.07843	0.0165749	0.449409	cluster1_vs_others	BH	glm	control	1	0.039	0.043	1.53241	4.35927	not
KIF5B	0.246388	8.1534	6.15123	0.0165918	0.449409	cluster1_vs_others	BH	glm	control	1	1	0.999	284.719	1.18623	not
ANXA3	0.726729	5.12611	6.75818	0.0166012	0.449409	cluster1_vs_others	BH	glm	control	1	0.87	0.599	34.923	1.65488	not
ENSECAG00000047489	1.60567	0.449254	6.08154	0.0166256	0.449409	cluster1_vs_others	BH	glm	control	1	0.085	0.036	1.36533	3.04338	not
PRNP	-0.885813	2.63032	6.11491	0.0166417	0.449409	cluster1_vs_others	BH	glm	control	1	0.108	0.187	6.19163	0.541182	not
ENSECAG00000049872	-0.256787	7.87301	6.14196	0.0166692	0.449409	cluster1_vs_others	BH	glm	control	1	1	0.998	234.43	0.83695	not
KDELR3	0.259451	8.62582	6.13977	0.0166874	0.449409	cluster1_vs_others	BH	glm	control	1	1	1	395.03	1.19702	not
MYRF	1.8875	0.48522	6.0839	0.0166961	0.449409	cluster1_vs_others	BH	glm	control	1	0.053	0.05	1.3998	3.69993	not
RGS17	0.517012	4.43831	6.12388	0.0167415	0.44958	cluster1_vs_others	BH	glm	control	1	0.492	0.543	21.6803	1.43099	not
GPX3	-2.67669	-0.645595	6.04732	0.0167444	0.44958	cluster1_vs_others	BH	glm	control	1	0.005	0.015	0.639229	0.156399	not
IMPG2	1.2793	1.56027	6.06889	0.0167671	0.449627	cluster1_vs_others	BH	glm	control	1	0.15	0.112	2.9491	2.42721	not
YEATS2	0.335208	5.70438	6.12637	0.0168036	0.450041	cluster1_vs_others	BH	glm	control	1	0.885	0.858	52.1423	1.26156	not
HASPIN	-2.64363	-0.0404299	6.06929	0.0168403	0.450248	cluster1_vs_others	BH	glm	control	1	0.002	0.027	0.972365	0.160026	not
CST3	0.274666	10.2219	6.33468	0.0168634	0.450248	cluster1_vs_others	BH	glm	control	1	1	1	1194.28	1.20971	not
PIP4K2A	0.355829	5.52456	6.11763	0.0168766	0.450248	cluster1_vs_others	BH	glm	control	1	0.889	0.849	46.0319	1.27972	not
PPP1CB.1	0.287512	7.18949	6.11513	0.0168953	0.450248	cluster1_vs_others	BH	glm	control	1	1	0.991	145.966	1.22053	not
ENSECAG00000035530	-1.32878	1.28164	6.20822	0.0170185	0.452631	cluster1_vs_others	BH	glm	control	1	0.07	0.073	2.43115	0.398105	not
ARHGEF5	0.87223	1.94334	6.05848	0.017027	0.452631	cluster1_vs_others	BH	glm	control	1	0.223	0.137	3.84596	1.83049	not
AP1S1	-0.308798	7.13169	6.09477	0.0170694	0.452926	cluster1_vs_others	BH	glm	control	1	0.992	0.991	140.233	0.807314	not
IL6	3.68603	-0.600939	6.09724	0.0170812	0.452926	cluster1_vs_others	BH	glm	control	1	0.018	0.013	0.659325	12.8708	not
ENSECAG00000036352	6.15193	-1.54315	6.38725	0.0171323	0.452926	cluster1_vs_others	BH	glm	control	1	0.002	0	0.343136	71.1077	not
ZSWIM5	0.584773	4.46382	6.21202	0.0171519	0.452926	cluster1_vs_others	BH	glm	control	1	0.495	0.444	22.0671	1.4998	not
DCLK2	0.885524	2.58503	6.08131	0.0171544	0.452926	cluster1_vs_others	BH	glm	control	1	0.2	0.185	6.0003	1.84744	not
SAT1	-0.364452	7.51017	6.21583	0.0171744	0.452926	cluster1_vs_others	BH	glm	control	1	0.983	0.983	182.3	0.776764	not
RMND5A	0.405644	4.77572	6.08032	0.0171861	0.452926	cluster1_vs_others	BH	glm	control	1	0.685	0.615	27.3927	1.32468	not
MEST	0.588832	3.78153	6.07154	0.017213	0.453079	cluster1_vs_others	BH	glm	control	1	0.459	0.355	13.7516	1.50403	not
UNKL	-0.8199	1.85358	6.02758	0.0172944	0.454661	cluster1_vs_others	BH	glm	control	1	0.129	0.143	3.61396	0.566481	not
ENSECAG00000045204	2.56557	-0.28626	6.02235	0.0174035	0.45697	cluster1_vs_others	BH	glm	control	1	0.041	0.022	0.820025	5.91988	not
MTHFD2	0.284327	7.18842	6.05082	0.0174504	0.45764	cluster1_vs_others	BH	glm	control	1	0.997	0.978	145.858	1.21784	not
SOX5	-0.828416	6.28874	6.66853	0.0176253	0.46087	cluster1_vs_others	BH	glm	control	1	0.492	0.697	78.1805	0.563147	not
TJP3	4.11904	-1.06137	6.05102	0.0176489	0.46087	cluster1_vs_others	BH	glm	control	1	0.015	0.006	0.479178	17.3762	not
BIRC6	0.311662	6.62996	6.02548	0.0176747	0.46087	cluster1_vs_others	BH	glm	control	1	0.98	0.949	99.0416	1.24114	not
DDIT3	0.537282	7.08089	6.58501	0.0176802	0.46087	cluster1_vs_others	BH	glm	control	1	0.973	0.967	135.382	1.45124	not
JAG1	0.530283	3.79856	6.01331	0.0176981	0.46087	cluster1_vs_others	BH	glm	control	1	0.486	0.422	13.9149	1.44421	not
SH3BP5	0.335236	6.64594	6.03126	0.0177026	0.46087	cluster1_vs_others	BH	glm	control	1	0.968	0.951	100.145	1.26158	not
LMBR1	0.452244	4.54291	6.00421	0.0178533	0.464131	cluster1_vs_others	BH	glm	control	1	0.597	0.567	23.3105	1.36817	not
SH3BGRL3	-0.266047	7.84059	6.00184	0.0178854	0.464131	cluster1_vs_others	BH	glm	control	1	1	0.998	229.221	0.831595	not
RESF1	-0.792667	3.61557	6.24605	0.0178928	0.464131	cluster1_vs_others	BH	glm	control	1	0.326	0.389	12.2573	0.577276	not
ENSECAG00000049241	0.998404	2.03161	5.93919	0.0180941	0.468783	cluster1_vs_others	BH	glm	control	1	0.13	0.161	4.0886	1.99779	not
RAP2A	0.409178	5.1773	5.97271	0.0181399	0.468802	cluster1_vs_others	BH	glm	control	1	0.73	0.741	36.1846	1.32793	not
ENSECAG00000049880	-1.16129	1.20326	5.91553	0.0181406	0.468802	cluster1_vs_others	BH	glm	control	1	0.048	0.097	2.30259	0.447114	not
TRAFD1	0.445945	4.81636	5.9738	0.0181604	0.468802	cluster1_vs_others	BH	glm	control	1	0.761	0.655	28.1752	1.36221	not
CENPM	-0.836545	2.22044	5.90867	0.0182544	0.470403	cluster1_vs_others	BH	glm	control	1	0.082	0.105	4.66035	0.559983	not
ENSECAG00000000477	0.309902	7.17119	5.96687	0.0183435	0.470403	cluster1_vs_others	BH	glm	control	1	0.994	0.983	144.126	1.23962	not
H2AZ2	-0.280996	7.14878	5.95064	0.0183537	0.470403	cluster1_vs_others	BH	glm	control	1	0.994	0.989	141.905	0.823022	not
ZFAND2B	-0.454688	4.48682	5.94794	0.0183631	0.470403	cluster1_vs_others	BH	glm	control	1	0.626	0.619	22.4217	0.729668	not
GNB4	0.300219	6.0348	5.94762	0.0183839	0.470403	cluster1_vs_others	BH	glm	control	1	0.939	0.9	65.5624	1.23133	not
ENSECAG00000053353	1.25344	1.18302	5.87354	0.0183978	0.470403	cluster1_vs_others	BH	glm	control	1	0.115	0.085	2.27051	2.38409	not
ENSECAG00000045698	0.622539	3.48769	5.92842	0.0184098	0.470403	cluster1_vs_others	BH	glm	control	1	0.424	0.386	11.2176	1.53958	not
RAB4A	0.306448	5.92596	5.94167	0.0184396	0.470403	cluster1_vs_others	BH	glm	control	1	0.939	0.896	60.7985	1.23666	not
RPL10	0.184604	11.6996	5.93893	0.0184617	0.470403	cluster1_vs_others	BH	glm	control	1	1	0.999	3326.16	1.13651	not
B3GALT2	2.26857	0.394857	5.88175	0.0184755	0.470403	cluster1_vs_others	BH	glm	control	1	0.048	0.044	1.31481	4.81846	not
RIMS2	2.69724	1.09791	6.16117	0.0184909	0.470403	cluster1_vs_others	BH	glm	control	1	0.039	0.05	2.14044	6.48562	not
EPHA5	3.21523	0.433149	5.91871	0.018507	0.470403	cluster1_vs_others	BH	glm	control	1	0.002	0.034	1.35018	9.28711	not
ZNF654	0.411339	4.9526	5.93447	0.0185079	0.470403	cluster1_vs_others	BH	glm	control	1	0.702	0.68	30.9656	1.32992	not
USP25	0.357916	5.94593	5.93	0.0185488	0.470883	cluster1_vs_others	BH	glm	control	1	0.935	0.881	61.6456	1.28157	not
USP28	0.859251	2.19876	5.89913	0.018581	0.470902	cluster1_vs_others	BH	glm	control	1	0.214	0.182	4.59086	1.8141	not
PDIA4	0.27044	6.65479	5.92453	0.0185981	0.470902	cluster1_vs_others	BH	glm	control	1	0.979	0.972	100.761	1.20618	not
KMT2C	0.290497	6.8555	5.92091	0.0186312	0.470902	cluster1_vs_others	BH	glm	control	1	0.979	0.95	115.8	1.22306	not
VWA1	0.649358	2.62379	5.89556	0.0186374	0.470902	cluster1_vs_others	BH	glm	control	1	0.289	0.214	6.16367	1.56847	not
PPP2R2A	0.271773	6.21176	5.9178	0.0186624	0.470916	cluster1_vs_others	BH	glm	control	1	0.968	0.935	74.1185	1.20729	not
ZSWIM1	1.50312	0.627451	5.83888	0.0186819	0.470916	cluster1_vs_others	BH	glm	control	1	0.08	0.055	1.54483	2.83455	not
DOCK6	0.471512	3.87802	5.90076	0.0187363	0.471283	cluster1_vs_others	BH	glm	control	1	0.564	0.489	14.7028	1.38656	not
ENSECAG00000038623	0.32728	5.71659	5.90808	0.0187554	0.471283	cluster1_vs_others	BH	glm	control	1	0.933	0.871	52.5855	1.25465	not
XNDC1	-1.47412	0.217936	5.84214	0.0187625	0.471283	cluster1_vs_others	BH	glm	control	1	0.023	0.041	1.16307	0.359954	not
TM2D3	-0.434549	4.43442	5.89692	0.0188341	0.471873	cluster1_vs_others	BH	glm	control	1	0.615	0.611	21.6219	0.739925	not
LIG1	-0.699201	3.0091	5.86211	0.0188515	0.471873	cluster1_vs_others	BH	glm	control	1	0.182	0.231	8.0506	0.615913	not
SNAP25	-1.86635	3.01588	6.23174	0.0188689	0.471873	cluster1_vs_others	BH	glm	control	1	0.032	0.163	8.08853	0.274266	not
TBCD	0.630117	3.39894	5.87727	0.018874	0.471873	cluster1_vs_others	BH	glm	control	1	0.385	0.368	10.5483	1.54769	not
IER5L	-0.352699	5.93658	5.88803	0.0189461	0.472739	cluster1_vs_others	BH	glm	control	1	0.821	0.857	61.2475	0.783118	not
EMC4	-0.321986	6.09978	5.8828	0.0189966	0.472739	cluster1_vs_others	BH	glm	control	1	0.964	0.936	68.5829	0.799968	not
SPA17	-0.647595	2.52867	5.84891	0.019004	0.472739	cluster1_vs_others	BH	glm	control	1	0.25	0.198	5.77038	0.638343	not
SLC6A9	0.437576	4.31564	5.87977	0.0190079	0.472739	cluster1_vs_others	BH	glm	control	1	0.679	0.584	19.913	1.35433	not
ZDHHC9	0.420655	4.63624	5.87794	0.019019	0.472739	cluster1_vs_others	BH	glm	control	1	0.727	0.668	24.8684	1.33853	not
ENSECAG00000031302	0.795914	5.94386	6.49141	0.019046	0.472863	cluster1_vs_others	BH	glm	control	1	0.635	0.428	61.5574	1.73618	not
CGA	-2.02923	6.20067	6.40759	0.0190868	0.473326	cluster1_vs_others	BH	glm	control	1	0.374	0.338	73.5508	0.244985	not
ENSECAG00000046997	1.11389	1.84492	5.82038	0.0191672	0.474342	cluster1_vs_others	BH	glm	control	1	0.173	0.14	3.59233	2.16428	not
ENSECAG00000044280	1.09551	1.42099	5.82805	0.019172	0.474342	cluster1_vs_others	BH	glm	control	1	0.13	0.093	2.6777	2.13688	not
POP5	-0.346166	5.72077	5.85979	0.0192191	0.474574	cluster1_vs_others	BH	glm	control	1	0.862	0.871	52.7381	0.786672	not
LARGE1	0.552383	5.50934	6.21608	0.0192257	0.474574	cluster1_vs_others	BH	glm	control	1	0.806	0.745	45.5488	1.46651	not
PERP	-1.00307	1.62928	5.81531	0.0192703	0.475127	cluster1_vs_others	BH	glm	control	1	0.068	0.116	3.09359	0.498938	not
PEX11G	0.714395	2.84125	5.82607	0.0193955	0.477665	cluster1_vs_others	BH	glm	control	1	0.306	0.266	7.1664	1.64079	not
FHL2	-0.333492	7.47572	5.89421	0.0194622	0.478756	cluster1_vs_others	BH	glm	control	1	0.989	0.987	177.999	0.793613	not
FARP2	0.510378	4.09022	5.82083	0.0195551	0.480389	cluster1_vs_others	BH	glm	control	1	0.576	0.529	17.0326	1.42442	not
CHST11	0.461259	4.63149	5.81841	0.0196858	0.480389	cluster1_vs_others	BH	glm	control	1	0.688	0.565	24.7866	1.37674	not
TRIM9	-1.33244	0.262447	5.77768	0.0196951	0.480389	cluster1_vs_others	BH	glm	control	1	0.024	0.037	1.19951	0.397096	not
KIF1C	0.454537	4.78175	5.81859	0.0197129	0.480389	cluster1_vs_others	BH	glm	control	1	0.758	0.675	27.5075	1.37034	not
GPR160	1.07162	1.57753	5.756	0.019736	0.480389	cluster1_vs_others	BH	glm	control	1	0.155	0.106	2.98459	2.10179	not
ENSECAG00000038313	-0.548587	6.72713	6.24358	0.0197512	0.480389	cluster1_vs_others	BH	glm	control	1	0.876	0.87	105.942	0.683689	not
ZMYM4	0.420409	4.81669	5.804	0.0197557	0.480389	cluster1_vs_others	BH	glm	control	1	0.742	0.694	28.1818	1.33831	not
ENSECAG00000001675	2.15905	-0.146971	5.73036	0.019756	0.480389	cluster1_vs_others	BH	glm	control	1	0.048	0.026	0.903145	4.46621	not
RPL31	0.210831	9.64589	5.80359	0.0197705	0.480389	cluster1_vs_others	BH	glm	control	1	1	0.999	801.13	1.15735	not
VCAN	0.555556	9.04773	6.39905	0.0197885	0.480389	cluster1_vs_others	BH	glm	control	1	0.997	0.985	529.221	1.46973	not
TAF4B	0.994931	2.69506	5.87921	0.0197943	0.480389	cluster1_vs_others	BH	glm	control	1	0.139	0.203	6.4758	1.99298	not
CTSS	-0.394373	4.72239	5.7986	0.0197976	0.480389	cluster1_vs_others	BH	glm	control	1	0.571	0.632	26.3986	0.76082	not
VTA1	0.336116	5.73401	5.79708	0.0198392	0.480853	cluster1_vs_others	BH	glm	control	1	0.927	0.894	53.2241	1.26235	not
TRIM59	0.444662	4.35736	5.78459	0.0198886	0.481016	cluster1_vs_others	BH	glm	control	1	0.606	0.502	20.4973	1.36099	not
H2AJ	-0.35875	6.63985	5.81039	0.0198908	0.481016	cluster1_vs_others	BH	glm	control	1	0.974	0.963	99.7229	0.77984	not
DCLRE1B	-1.04617	1.52813	5.73473	0.0199605	0.482157	cluster1_vs_others	BH	glm	control	1	0.067	0.101	2.88412	0.484252	not
ADGRD1	0.619802	4.20418	5.99616	0.0200286	0.483256	cluster1_vs_others	BH	glm	control	1	0.574	0.414	18.4325	1.53666	not
TMPO	0.364691	6.21328	5.78514	0.0201059	0.484577	cluster1_vs_others	BH	glm	control	1	0.918	0.862	74.1964	1.28761	not
EXOSC6	-0.554507	3.99399	5.75378	0.0201628	0.484948	cluster1_vs_others	BH	glm	control	1	0.385	0.435	15.9335	0.68089	not
URB2	0.594197	3.28028	5.75115	0.0201665	0.484948	cluster1_vs_others	BH	glm	control	1	0.423	0.35	9.71542	1.50963	not
PHKA2	0.840926	2.60115	5.73357	0.0202792	0.487109	cluster1_vs_others	BH	glm	control	1	0.245	0.241	6.06771	1.7912	not
SELENON	0.377582	5.28111	5.74432	0.0203707	0.488761	cluster1_vs_others	BH	glm	control	1	0.83	0.819	38.8841	1.29916	not
RHBDL1	0.473655	4.46903	5.73848	0.0203999	0.488912	cluster1_vs_others	BH	glm	control	1	0.609	0.589	22.1468	1.38862	not
APBB1IP	0.355946	7.18505	5.90416	0.0205241	0.491341	cluster1_vs_others	BH	glm	control	1	0.997	0.98	145.518	1.27982	not
C2CD2	0.494731	4.51907	5.75223	0.0205621	0.491443	cluster1_vs_others	BH	glm	control	1	0.648	0.576	22.9285	1.40906	not
MT-CO1	0.179983	11.5361	5.72514	0.0205743	0.491443	cluster1_vs_others	BH	glm	control	1	1	1	2969.62	1.13287	not
ENSECAG00000002197	2.68523	-0.199521	5.68439	0.0206606	0.492075	cluster1_vs_others	BH	glm	control	1	0.036	0.025	0.87084	6.43185	not
PRADC1	-0.89355	2.01571	5.69602	0.0206689	0.492075	cluster1_vs_others	BH	glm	control	1	0.165	0.161	4.04378	0.538288	not
TOB1	-0.40921	5.58897	5.71559	0.020679	0.492075	cluster1_vs_others	BH	glm	control	1	0.803	0.738	48.1335	0.753036	not
NECTIN3	0.311032	6.07567	5.71421	0.0206926	0.492075	cluster1_vs_others	BH	glm	control	1	0.912	0.894	67.4463	1.24059	not
ATP9A	0.549161	3.67834	5.69593	0.0207846	0.493716	cluster1_vs_others	BH	glm	control	1	0.495	0.426	12.8024	1.46323	not
PLOD1	0.408752	5.9793	5.83702	0.0208372	0.494415	cluster1_vs_others	BH	glm	control	1	0.958	0.893	63.0882	1.32754	not
ENSECAG00000049508	-0.581225	3.4776	5.669	0.0210444	0.498781	cluster1_vs_others	BH	glm	control	1	0.371	0.386	11.1394	0.668396	not
TNFRSF11A	1.31357	0.867289	5.61712	0.0211987	0.501227	cluster1_vs_others	BH	glm	control	1	0.076	0.06	1.82423	2.48556	not
GLUL	-0.489364	4.76214	5.67748	0.0212072	0.501227	cluster1_vs_others	BH	glm	control	1	0.558	0.62	27.136	0.712339	not
RPP40	0.354606	5.96575	5.66498	0.0212178	0.501227	cluster1_vs_others	BH	glm	control	1	0.911	0.918	62.4985	1.27864	not
CRLF3	0.493358	4.07161	5.65176	0.0212954	0.502506	cluster1_vs_others	BH	glm	control	1	0.538	0.531	16.8143	1.40772	not
MOB1A	0.299073	5.89137	5.64646	0.0214192	0.504872	cluster1_vs_others	BH	glm	control	1	0.941	0.919	59.3581	1.23035	not
PRKCI	0.46594	5.50046	5.8389	0.0214807	0.505764	cluster1_vs_others	BH	glm	control	1	0.914	0.806	45.2692	1.38122	not
TTC27	0.445399	4.54482	5.63195	0.0215579	0.506071	cluster1_vs_others	BH	glm	control	1	0.674	0.632	23.3414	1.36169	not
TNFRSF1A	-0.391572	5.83121	5.63369	0.0215605	0.506071	cluster1_vs_others	BH	glm	control	1	0.852	0.896	56.9338	0.762299	not
TMEM65	0.42271	5.95668	5.79743	0.0215646	0.506071	cluster1_vs_others	BH	glm	control	1	0.892	0.838	62.1069	1.34044	not
CAVIN3	0.382321	9.04856	6.07604	0.0216862	0.508197	cluster1_vs_others	BH	glm	control	1	0.998	0.999	529.527	1.30344	not
ENSECAG00000053729	4.96066	-1.17386	5.75921	0.0217026	0.508197	cluster1_vs_others	BH	glm	control	1	0.005	0.006	0.443235	31.1392	not
HMOX1	-1.48227	5.64123	6.16197	0.0217824	0.509166	cluster1_vs_others	BH	glm	control	1	0.497	0.546	49.9092	0.357925	not
ZFP36L1	-0.416497	7.64032	5.93147	0.0218014	0.509166	cluster1_vs_others	BH	glm	control	1	0.995	0.984	199.51	0.749242	not
RCC2	-0.357285	5.84849	5.60934	0.0218305	0.509166	cluster1_vs_others	BH	glm	control	1	0.886	0.868	57.6196	0.780632	not
HERC3	0.374177	4.88377	5.60828	0.0218423	0.509166	cluster1_vs_others	BH	glm	control	1	0.762	0.667	29.5231	1.2961	not
ENSECAG00000019222	2.31647	-0.263064	5.57628	0.0219042	0.509166	cluster1_vs_others	BH	glm	control	1	0.027	0.021	0.833316	4.98112	not
ZFAND3	0.321479	7.30843	5.68502	0.0219067	0.509166	cluster1_vs_others	BH	glm	control	1	0.992	0.987	158.51	1.24961	not
EAF2	0.327844	7.39159	5.69868	0.0219103	0.509166	cluster1_vs_others	BH	glm	control	1	0.997	0.986	167.915	1.25514	not
TAGLN	0.550954	12.0099	6.15951	0.0219351	0.509189	cluster1_vs_others	BH	glm	control	1	1	0.999	4124.18	1.46505	not
NUAK1	0.437544	4.72546	5.58851	0.0220507	0.511319	cluster1_vs_others	BH	glm	control	1	0.723	0.592	26.4549	1.3543	not
PRKCG	2.37817	0.141096	5.54754	0.0221038	0.511996	cluster1_vs_others	BH	glm	control	1	0.032	0.031	1.10274	5.19876	not
RAD18	-0.725667	3.31787	5.59645	0.0221894	0.513422	cluster1_vs_others	BH	glm	control	1	0.214	0.257	9.97194	0.604718	not
SSC5D	0.616074	3.08361	5.5595	0.0222274	0.513749	cluster1_vs_others	BH	glm	control	1	0.405	0.303	8.47733	1.5327	not
MBNL1	0.29839	7.57743	5.60757	0.0222787	0.514299	cluster1_vs_others	BH	glm	control	1	0.995	0.992	191	1.22977	not
AREG	1.39838	2.62689	5.95635	0.0223205	0.514299	cluster1_vs_others	BH	glm	control	1	0.197	0.051	6.17692	2.63605	not
ENSECAG00000017803	-0.791189	2.23278	5.52969	0.0223296	0.514299	cluster1_vs_others	BH	glm	control	1	0.176	0.19	4.70039	0.577868	not
D2HGDH	-0.656932	2.39528	5.5306	0.0223472	0.514299	cluster1_vs_others	BH	glm	control	1	0.22	0.207	5.26079	0.634225	not
ADGRL3	0.664258	6.39798	6.09612	0.0224176	0.515233	cluster1_vs_others	BH	glm	control	1	0.835	0.749	84.3302	1.58475	not
EDNRB	-1.3264	6.29605	6.1093	0.022436	0.515233	cluster1_vs_others	BH	glm	control	1	0.47	0.736	78.578	0.398762	not
ENSECAG00000001472	1.80243	0.679575	5.49437	0.0225105	0.516392	cluster1_vs_others	BH	glm	control	1	0.086	0.057	1.60167	3.48807	not
ADAMTSL3	0.901834	1.96144	5.49978	0.022642	0.51712	cluster1_vs_others	BH	glm	control	1	0.144	0.104	3.8945	1.86844	not
VPS25	-0.32314	6.19719	5.53771	0.022644	0.51712	cluster1_vs_others	BH	glm	control	1	0.95	0.948	73.3737	0.799328	not
TFPI2	-0.535745	7.84637	6.03531	0.0226449	0.51712	cluster1_vs_others	BH	glm	control	1	0.973	0.971	230.14	0.689802	not
ELL3	1.27073	1.00594	5.46534	0.0226733	0.51712	cluster1_vs_others	BH	glm	control	1	0.102	0.074	2.00826	2.41283	not
KCNC3	4.18901	-0.957597	5.62687	0.0226854	0.51712	cluster1_vs_others	BH	glm	control	1	0.015	0.007	0.514914	18.2396	not
AOPEP	0.40859	6.97365	5.82594	0.0226871	0.51712	cluster1_vs_others	BH	glm	control	1	0.988	0.978	125.683	1.32739	not
SNRPN	0.257978	7.97497	5.53025	0.0227266	0.51725	cluster1_vs_others	BH	glm	control	1	1	0.998	251.597	1.1958	not
NFIL3	0.385907	6.10817	5.61707	0.022761	0.51725	cluster1_vs_others	BH	glm	control	1	0.926	0.897	68.983	1.30668	not
METTL8	0.587918	3.63123	5.51046	0.0228244	0.51725	cluster1_vs_others	BH	glm	control	1	0.45	0.381	12.3911	1.50308	not
IMPG1	4.77954	-1.23099	5.63033	0.022834	0.51725	cluster1_vs_others	BH	glm	control	1	0.006	0.004	0.426025	27.4653	not
S100A5	-1.64704	0.132937	5.48611	0.0228372	0.51725	cluster1_vs_others	BH	glm	control	1	0.017	0.037	1.09652	0.319294	not
REC114	0.814643	1.9686	5.45884	0.0228376	0.51725	cluster1_vs_others	BH	glm	control	1	0.214	0.147	3.91389	1.75886	not
ST6GAL1	0.638325	2.91184	5.49766	0.0229034	0.518023	cluster1_vs_others	BH	glm	control	1	0.359	0.251	7.52578	1.55652	not
RNPC3	0.412702	4.66801	5.50958	0.0229521	0.518023	cluster1_vs_others	BH	glm	control	1	0.674	0.622	25.4221	1.33118	not
CCNB1	-0.781672	3.67481	5.45786	0.0229556	0.518023	cluster1_vs_others	BH	glm	control	1	0.08	0.095	12.7711	0.581692	not
SKP1	-0.210051	8.27057	5.50914	0.0229738	0.518023	cluster1_vs_others	BH	glm	control	1	1	0.999	308.808	0.864506	not
SPRY4	-0.92984	1.971	5.47512	0.0229926	0.518023	cluster1_vs_others	BH	glm	control	1	0.091	0.151	3.9204	0.524917	not
ALYREF	-0.27011	7.60906	5.50376	0.0230375	0.518187	cluster1_vs_others	BH	glm	control	1	1	0.999	195.234	0.829256	not
HIVEP1	0.38031	5.87134	5.53931	0.0230482	0.518187	cluster1_vs_others	BH	glm	control	1	0.862	0.789	58.5395	1.30162	not
MT-CO3	0.185822	10.7467	5.4998	0.0230839	0.518444	cluster1_vs_others	BH	glm	control	1	1	1	1718.24	1.13746	not
MYLK4	2.50864	-0.393871	5.46481	0.0231207	0.518727	cluster1_vs_others	BH	glm	control	1	0.029	0.02	0.761085	5.69083	not
SOD2	-0.466056	5.47099	5.61534	0.0232295	0.520129	cluster1_vs_others	BH	glm	control	1	0.783	0.746	44.354	0.723941	not
SMIM7	-0.914869	1.41127	5.46024	0.0232384	0.520129	cluster1_vs_others	BH	glm	control	1	0.098	0.107	2.65972	0.530392	not
ENSECAG00000057496	0.592381	3.1336	5.46877	0.0232667	0.520129	cluster1_vs_others	BH	glm	control	1	0.3	0.268	8.77622	1.50773	not
RPL3L	0.562144	7.08473	6.00142	0.0232803	0.520129	cluster1_vs_others	BH	glm	control	1	0.997	0.95	135.742	1.47646	not
OPHN1	0.369347	6.16417	5.5371	0.0233222	0.520523	cluster1_vs_others	BH	glm	control	1	0.885	0.843	71.7132	1.29177	not
GRM8	-1.75541	1.03241	5.41434	0.0233844	0.521368	cluster1_vs_others	BH	glm	control	1	0.009	0.037	2.04544	0.29619	not
LMAN1	0.215364	8.40981	5.47084	0.0234296	0.521828	cluster1_vs_others	BH	glm	control	1	1	1	340.099	1.161	not
ABHD18	0.798556	2.36058	5.44141	0.0234538	0.521828	cluster1_vs_others	BH	glm	control	1	0.248	0.192	5.13578	1.73936	not
TAF2	0.326487	5.74839	5.46667	0.0234838	0.521955	cluster1_vs_others	BH	glm	control	1	0.914	0.877	53.7575	1.25396	not
ANGPTL4	-0.944553	1.77576	5.42672	0.0235433	0.522735	cluster1_vs_others	BH	glm	control	1	0.108	0.115	3.42417	0.51959	not
ERH	-0.225726	8.433	5.45713	0.0235952	0.523282	cluster1_vs_others	BH	glm	control	1	1	1	345.61	0.855165	not
OSBP2	0.578161	3.32257	5.43765	0.0236339	0.523282	cluster1_vs_others	BH	glm	control	1	0.327	0.322	10.0045	1.49294	not
PPRC1	0.437679	3.99683	5.45031	0.0236412	0.523282	cluster1_vs_others	BH	glm	control	1	0.542	0.507	15.9648	1.35442	not
BMX	6.14093	-1.54633	5.69122	0.02372	0.524484	cluster1_vs_others	BH	glm	control	1	0.003	0	0.34238	70.5675	not
H1-2	-0.968195	4.30589	5.9317	0.0238063	0.525849	cluster1_vs_others	BH	glm	control	1	0.411	0.356	19.7789	0.511145	not
GAREM2	1.05575	1.56649	5.39429	0.0239121	0.527642	cluster1_vs_others	BH	glm	control	1	0.123	0.116	2.96183	2.0788	not
KLK1	0.455581	4.16882	5.4125	0.0240587	0.530208	cluster1_vs_others	BH	glm	control	1	0.63	0.497	17.9862	1.37134	not
ENSECAG00000047314	0.6823	2.8372	5.38962	0.0240779	0.530208	cluster1_vs_others	BH	glm	control	1	0.277	0.228	7.1463	1.6047	not
GFOD1	0.709024	2.23585	5.38519	0.0241416	0.530896	cluster1_vs_others	BH	glm	control	1	0.236	0.162	4.71041	1.6347	not
ENSECAG00000029071	-0.586914	7.43006	5.90747	0.0241587	0.530896	cluster1_vs_others	BH	glm	control	1	0.921	0.971	172.454	0.665766	not
ENDOG	-0.445682	4.21899	5.3926	0.0243157	0.533799	cluster1_vs_others	BH	glm	control	1	0.426	0.55	18.6227	0.734237	not
PHACTR2	0.459908	4.50568	5.39094	0.0243443	0.533881	cluster1_vs_others	BH	glm	control	1	0.524	0.569	22.7167	1.37545	not
ENSECAG00000043011	0.597123	3.08243	5.3758	0.0244311	0.534274	cluster1_vs_others	BH	glm	control	1	0.402	0.329	8.47041	1.5127	not
GATM	-1.16696	0.513595	5.34746	0.024438	0.534274	cluster1_vs_others	BH	glm	control	1	0.059	0.043	1.4276	0.445358	not
STK38L	0.637503	7.14882	5.90623	0.0244495	0.534274	cluster1_vs_others	BH	glm	control	1	0.977	0.919	141.909	1.55563	not
YPEL2	0.559981	4.03476	5.41733	0.024462	0.534274	cluster1_vs_others	BH	glm	control	1	0.433	0.405	16.3901	1.47425	not
ENSECAG00000038328	0.622276	3.60157	5.44878	0.0244927	0.5344	cluster1_vs_others	BH	glm	control	1	0.486	0.366	12.1389	1.5393	not
RBM19	0.558066	2.9882	5.36406	0.0245591	0.535304	cluster1_vs_others	BH	glm	control	1	0.362	0.298	7.93483	1.47229	not
AGPAT5	0.395098	4.59228	5.37378	0.0246129	0.535402	cluster1_vs_others	BH	glm	control	1	0.759	0.649	24.1221	1.31503	not
GSN	-0.388183	6.79618	5.49976	0.0246136	0.535402	cluster1_vs_others	BH	glm	control	1	0.817	0.948	111.136	0.764092	not
RELL1	0.567876	3.5319	5.36269	0.0246787	0.536273	cluster1_vs_others	BH	glm	control	1	0.465	0.375	11.5666	1.48234	not
ENSECAG00000039188	-1.5282	0.0131866	5.3079	0.0247054	0.536311	cluster1_vs_others	BH	glm	control	1	0.024	0.035	1.00918	0.346709	not
ENSECAG00000056230	1.24199	1.48177	5.3192	0.024828	0.538426	cluster1_vs_others	BH	glm	control	1	0.106	0.115	2.7929	2.36525	not
UBTD1	-0.431591	4.39466	5.34807	0.0249303	0.540097	cluster1_vs_others	BH	glm	control	1	0.592	0.592	21.0341	0.741443	not
ENSECAG00000052423	0.216782	10.1613	5.34698	0.0249953	0.540959	cluster1_vs_others	BH	glm	control	1	1	1	1145.11	1.16214	not
MT-ATP6	0.202055	10.3511	5.33862	0.0250795	0.541504	cluster1_vs_others	BH	glm	control	1	1	1	1306.11	1.15034	not
RALA	0.285512	6.66927	5.33795	0.0250903	0.541504	cluster1_vs_others	BH	glm	control	1	0.989	0.978	101.777	1.21884	not
FUT11	-0.234514	7.86078	5.33734	0.0250963	0.541504	cluster1_vs_others	BH	glm	control	1	1	1	232.451	0.849971	not
GTDC1	0.442011	4.51262	5.33072	0.0251724	0.541959	cluster1_vs_others	BH	glm	control	1	0.662	0.538	22.8262	1.3585	not
BSG	0.194278	9.10337	5.32991	0.0251925	0.541959	cluster1_vs_others	BH	glm	control	1	1	1	550.031	1.14415	not
LDLRAP1	0.487841	4.44188	5.33986	0.0252113	0.541959	cluster1_vs_others	BH	glm	control	1	0.632	0.618	21.734	1.40235	not
VOPP1	0.425309	4.25365	5.32179	0.0252462	0.541959	cluster1_vs_others	BH	glm	control	1	0.548	0.525	19.0755	1.34286	not
SV2C	0.923616	3.16234	5.45183	0.0252463	0.541959	cluster1_vs_others	BH	glm	control	1	0.145	0.16	8.95278	1.89686	not
STK10	0.432936	3.99324	5.31902	0.025284	0.541959	cluster1_vs_others	BH	glm	control	1	0.618	0.476	15.9252	1.34998	not
SLC1A3	0.581103	5.24832	5.66872	0.0253099	0.541959	cluster1_vs_others	BH	glm	control	1	0.598	0.542	38.0103	1.49599	not
SPTLC3	0.516115	5.11686	5.54589	0.0253197	0.541959	cluster1_vs_others	BH	glm	control	1	0.777	0.677	34.7	1.4301	not
TMEM131L	0.3847	4.99616	5.313	0.02542	0.543238	cluster1_vs_others	BH	glm	control	1	0.745	0.666	31.9149	1.30559	not
MBTPS1	0.305816	5.59034	5.312	0.0254302	0.543238	cluster1_vs_others	BH	glm	control	1	0.908	0.878	48.1792	1.23612	not
ENSECAG00000006493	-0.75692	2.46624	5.27335	0.025474	0.543631	cluster1_vs_others	BH	glm	control	1	0.153	0.178	5.52603	0.591758	not
CORO1C	0.309273	5.65238	5.30607	0.0255084	0.543824	cluster1_vs_others	BH	glm	control	1	0.93	0.848	50.2961	1.23908	not
PLPP1	0.370445	5.45016	5.30283	0.0255463	0.544049	cluster1_vs_others	BH	glm	control	1	0.826	0.816	43.718	1.29275	not
TOP2B	0.278158	6.1994	5.30141	0.0255697	0.544049	cluster1_vs_others	BH	glm	control	1	0.932	0.933	73.4859	1.21265	not
ACSS3	0.554452	4.65157	5.442	0.0256974	0.545657	cluster1_vs_others	BH	glm	control	1	0.526	0.521	25.134	1.46861	not
SGPL1	0.67599	2.54925	5.26832	0.0257181	0.545657	cluster1_vs_others	BH	glm	control	1	0.252	0.226	5.85332	1.59769	not
ABHD12	-0.343237	5.13145	5.2885	0.0257413	0.545657	cluster1_vs_others	BH	glm	control	1	0.764	0.76	35.0526	0.788271	not
ENSECAG00000048731	1.86396	0.592861	5.25225	0.0257561	0.545657	cluster1_vs_others	BH	glm	control	1	0.035	0.057	1.50823	3.64007	not
TTC28	0.342972	6.55993	5.34574	0.0257727	0.545657	cluster1_vs_others	BH	glm	control	1	0.938	0.912	94.3485	1.26837	not
INSYN2A	1.11793	1.35937	5.21508	0.0259581	0.547935	cluster1_vs_others	BH	glm	control	1	0.121	0.103	2.56574	2.17035	not
ENSECAG00000033470	-0.492404	4.93019	5.2665	0.0259684	0.547935	cluster1_vs_others	BH	glm	control	1	0.452	0.471	30.4885	0.710839	not
PLAT	-0.473894	5.0576	5.29937	0.0259806	0.547935	cluster1_vs_others	BH	glm	control	1	0.568	0.646	33.3035	0.720019	not
SAE1	0.303774	5.62363	5.27043	0.0259825	0.547935	cluster1_vs_others	BH	glm	control	1	0.892	0.84	49.3039	1.23437	not
ENSECAG00000013414	-0.785317	2.21837	5.23218	0.0260414	0.548452	cluster1_vs_others	BH	glm	control	1	0.108	0.165	4.65368	0.580225	not
ARL5C	-3.01621	-1.09939	5.26024	0.0260947	0.548452	cluster1_vs_others	BH	glm	control	1	0.003	0.006	0.466713	0.123604	not
DIAPH2	0.308349	6.70583	5.2631	0.0260965	0.548452	cluster1_vs_others	BH	glm	control	1	0.974	0.935	104.39	1.23829	not
ENSECAG00000031682	5.79861	-1.37493	5.38026	0.0261299	0.548452	cluster1_vs_others	BH	glm	control	1	0.005	0.002	0.385571	55.6615	not
CASP10	-0.671043	2.71956	5.23517	0.026135	0.548452	cluster1_vs_others	BH	glm	control	1	0.245	0.253	6.5867	0.628053	not
ZNF354C	0.453549	4.12372	5.24981	0.0262152	0.549595	cluster1_vs_others	BH	glm	control	1	0.595	0.538	17.4327	1.3694	not
OXTR	-1.42939	2.59035	5.42175	0.0263641	0.551459	cluster1_vs_others	BH	glm	control	1	0.068	0.21	6.02246	0.371287	not
DBT	0.701267	2.54363	5.22333	0.0263794	0.551459	cluster1_vs_others	BH	glm	control	1	0.25	0.219	5.83053	1.62593	not
CMTM8	-1.99924	0.134305	5.20012	0.0263813	0.551459	cluster1_vs_others	BH	glm	control	1	0.014	0.034	1.09756	0.250132	not
TBX5	3.66867	-1.26287	5.42839	0.0264258	0.551851	cluster1_vs_others	BH	glm	control	1	0.009	0.001	0.416713	12.7169	not
PDE9A	-0.462015	3.62222	5.22336	0.0264987	0.552464	cluster1_vs_others	BH	glm	control	1	0.42	0.412	12.3139	0.725972	not
VPS33A	-0.436522	3.75281	5.22444	0.0265242	0.552464	cluster1_vs_others	BH	glm	control	1	0.506	0.442	13.4806	0.738914	not
KRT10A	-0.244782	6.50544	5.22889	0.0265448	0.552464	cluster1_vs_others	BH	glm	control	1	0.982	0.915	90.8515	0.843943	not
FAR1	0.331641	5.54581	5.22801	0.0265607	0.552464	cluster1_vs_others	BH	glm	control	1	0.841	0.811	46.7148	1.25844	not
PQBP1	-0.348922	5.11968	5.22327	0.0266204	0.552464	cluster1_vs_others	BH	glm	control	1	0.767	0.771	34.7677	0.78517	not
MMP25	-1.85633	-0.409653	5.17891	0.0266408	0.552464	cluster1_vs_others	BH	glm	control	1	0.015	0.02	0.752805	0.276178	not
ZSCAN29	-1.5273	0.26116	5.18232	0.0266899	0.552464	cluster1_vs_others	BH	glm	control	1	0.023	0.045	1.19844	0.346926	not
CDV3	0.210684	7.42629	5.21088	0.0267929	0.552464	cluster1_vs_others	BH	glm	control	1	0.997	0.993	172.003	1.15724	not
DNALI1	0.998835	1.62662	5.1744	0.0268407	0.552464	cluster1_vs_others	BH	glm	control	1	0.161	0.129	3.08789	1.99839	not
SUDS3	0.343513	5.18296	5.20595	0.0268603	0.552464	cluster1_vs_others	BH	glm	control	1	0.838	0.789	36.3267	1.26884	not
RNF151	1.65206	0.745798	5.16931	0.0268624	0.552464	cluster1_vs_others	BH	glm	control	1	0.053	0.067	1.6769	3.14283	not
DNAJC8	-0.253843	7.16531	5.20484	0.0268772	0.552464	cluster1_vs_others	BH	glm	control	1	0.995	0.997	143.54	0.83866	not
SRD5A3	0.528726	3.4296	5.19164	0.0268829	0.552464	cluster1_vs_others	BH	glm	control	1	0.391	0.376	10.7749	1.44265	not
ENSECAG00000053502	2.28424	-0.539943	5.1841	0.0269198	0.552464	cluster1_vs_others	BH	glm	control	1	0.029	0.013	0.687798	4.87109	not
HSPA13	0.308705	5.68709	5.19943	0.0269561	0.552464	cluster1_vs_others	BH	glm	control	1	0.909	0.88	51.5211	1.2386	not
CDCA2	1.10869	1.75104	5.15082	0.0269738	0.552464	cluster1_vs_others	BH	glm	control	1	0.045	0.047	3.366	2.15649	not
ARFIP1	0.300541	6.43275	5.19638	0.0269972	0.552464	cluster1_vs_others	BH	glm	control	1	0.983	0.953	86.3874	1.23161	not
RANBP17	0.386711	5.39685	5.19643	0.027001	0.552464	cluster1_vs_others	BH	glm	control	1	0.752	0.707	42.132	1.30741	not
KLF6	0.244861	7.82356	5.19563	0.0270055	0.552464	cluster1_vs_others	BH	glm	control	1	0.992	0.985	226.53	1.18498	not
AIG1	0.286273	7.5011	5.2346	0.0270105	0.552464	cluster1_vs_others	BH	glm	control	1	1	0.995	181.157	1.21949	not
ENSECAG00000057850	1.72077	0.612525	5.14425	0.0270195	0.552464	cluster1_vs_others	BH	glm	control	1	0.036	0.046	1.52893	3.29612	not
TP53I3	-0.429782	4.59517	5.19352	0.0270224	0.552464	cluster1_vs_others	BH	glm	control	1	0.544	0.592	24.1705	0.742374	not
LRP5	0.829503	1.83492	5.15775	0.0270899	0.552705	cluster1_vs_others	BH	glm	control	1	0.185	0.142	3.56752	1.77707	not
DGKE	0.674337	3.04323	5.17351	0.0270919	0.552705	cluster1_vs_others	BH	glm	control	1	0.342	0.306	8.24337	1.59586	not
ENSECAG00000054736	0.851779	2.16464	5.13582	0.0271648	0.552705	cluster1_vs_others	BH	glm	control	1	0.188	0.157	4.48353	1.80473	not
AMZ1	3.833	-0.809904	5.19673	0.0271689	0.552705	cluster1_vs_others	BH	glm	control	1	0.008	0.013	0.57042	14.2511	not
TPM2	0.438915	11.3254	5.66343	0.027212	0.552705	cluster1_vs_others	BH	glm	control	1	1	1	2566.12	1.35558	not
ENSECAG00000030260	1.63993	1.07363	5.15171	0.0272201	0.552705	cluster1_vs_others	BH	glm	control	1	0.055	0.082	2.10473	3.11651	not
AFG1L	0.549498	3.45947	5.16643	0.027228	0.552705	cluster1_vs_others	BH	glm	control	1	0.353	0.345	11.0003	1.46358	not
ENSECAG00000030750	-1.51947	0.0875524	5.12689	0.0272406	0.552705	cluster1_vs_others	BH	glm	control	1	0.029	0.035	1.06257	0.348813	not
SOSTDC1	-2.01379	-0.387162	5.12118	0.027369	0.554781	cluster1_vs_others	BH	glm	control	1	0.014	0.014	0.764632	0.247622	not
ENSECAG00000047142	0.380597	5.51817	5.16845	0.0273947	0.554781	cluster1_vs_others	BH	glm	control	1	0.871	0.788	45.8283	1.30188	not
ENSECAG00000023126	-0.617973	6.95597	5.6207	0.0274523	0.554789	cluster1_vs_others	BH	glm	control	1	0.885	0.871	124.152	0.651586	not
SUSD4	-1.21925	3.65953	5.45507	0.0274552	0.554789	cluster1_vs_others	BH	glm	control	1	0.109	0.197	12.6366	0.429507	not
CDR2	0.391265	5.08848	5.16238	0.0274728	0.554789	cluster1_vs_others	BH	glm	control	1	0.789	0.729	34.0241	1.31154	not
ENSECAG00000024343	-0.521863	7.42235	5.57377	0.0275419	0.555661	cluster1_vs_others	BH	glm	control	1	0.959	0.986	171.534	0.696472	not
ENSECAG00000050485	5.85108	-1.35243	5.32589	0.027594	0.555688	cluster1_vs_others	BH	glm	control	1	0.005	0.003	0.391632	57.7231	not
ENSECAG00000016698	1.88669	0.0165952	5.11259	0.0275976	0.555688	cluster1_vs_others	BH	glm	control	1	0.05	0.029	1.01157	3.69785	not
ENSECAG00000057703	5.26953	-1.22782	5.23961	0.027621	0.555688	cluster1_vs_others	BH	glm	control	1	0.006	0.005	0.426961	38.5734	not
PUM2	0.389866	4.80681	5.14814	0.0276711	0.556025	cluster1_vs_others	BH	glm	control	1	0.738	0.688	27.9895	1.31027	not
ZNF142	0.834354	2.45416	5.12378	0.0277246	0.556025	cluster1_vs_others	BH	glm	control	1	0.226	0.22	5.47994	1.78306	not
FAT4	-0.674354	3.50042	5.13374	0.0277272	0.556025	cluster1_vs_others	BH	glm	control	1	0.18	0.331	11.317	0.626613	not
PAK3	0.601939	4.06295	5.27462	0.0277419	0.556025	cluster1_vs_others	BH	glm	control	1	0.491	0.451	16.7136	1.51775	not
OLFML2B	0.637214	2.61569	5.12336	0.0277675	0.556025	cluster1_vs_others	BH	glm	control	1	0.332	0.221	6.12914	1.55532	not
ADD1	0.268712	6.38224	5.13792	0.0278296	0.556192	cluster1_vs_others	BH	glm	control	1	0.974	0.955	83.4151	1.20473	not
ENSECAG00000050217	0.814181	2.9799	5.19157	0.0278415	0.556192	cluster1_vs_others	BH	glm	control	1	0.233	0.235	7.88929	1.7583	not
PDE7B	-1.53866	3.39029	5.38342	0.0278679	0.556192	cluster1_vs_others	BH	glm	control	1	0.052	0.207	10.4852	0.344204	not
TIMP2.1	1.90047	0.175552	5.06532	0.0278797	0.556192	cluster1_vs_others	BH	glm	control	1	0.061	0.034	1.1294	3.73336	not
MRPL34	-0.330007	5.99007	5.13183	0.0279194	0.556466	cluster1_vs_others	BH	glm	control	1	0.894	0.926	63.561	0.795532	not
KIF7	1.07617	1.5331	5.09032	0.0279941	0.557436	cluster1_vs_others	BH	glm	control	1	0.13	0.119	2.89407	2.10843	not
ARID2	0.439721	4.66554	5.11699	0.0281192	0.55892	cluster1_vs_others	BH	glm	control	1	0.674	0.614	25.3786	1.35634	not
ENSECAG00000045349	2.19779	-0.0630326	5.07711	0.0281208	0.55892	cluster1_vs_others	BH	glm	control	1	0.035	0.03	0.95725	4.58774	not
FAM83D	0.844941	2.31342	5.08412	0.0282087	0.559833	cluster1_vs_others	BH	glm	control	1	0.156	0.137	4.97059	1.79619	not
SLC2A13	0.487883	4.66507	5.19801	0.0282391	0.559833	cluster1_vs_others	BH	glm	control	1	0.586	0.511	25.3703	1.40239	not
MTO1	-0.491759	3.72769	5.10273	0.0282604	0.559833	cluster1_vs_others	BH	glm	control	1	0.465	0.454	13.2479	0.711157	not
ZNF169	0.464511	4.62819	5.13486	0.0282712	0.559833	cluster1_vs_others	BH	glm	control	1	0.691	0.638	24.7299	1.37985	not
ALDH1L2	0.344029	5.67432	5.10561	0.0283029	0.559942	cluster1_vs_others	BH	glm	control	1	0.917	0.84	51.0669	1.2693	not
GALNT16	0.508549	3.97261	5.10624	0.0283421	0.5602	cluster1_vs_others	BH	glm	control	1	0.611	0.457	15.6991	1.42262	not
TIGD4	1.10436	1.40479	5.04887	0.0284896	0.56229	cluster1_vs_others	BH	glm	control	1	0.126	0.099	2.64778	2.15004	not
KLHL7	0.319586	5.91439	5.09227	0.0285003	0.56229	cluster1_vs_others	BH	glm	control	1	0.903	0.874	60.3125	1.24797	not
ENSECAG00000051952	1.24592	0.971252	5.03132	0.0285569	0.562889	cluster1_vs_others	BH	glm	control	1	0.105	0.071	1.96054	2.37169	not
FAM177A1	0.318678	5.0951	5.08529	0.0286022	0.563264	cluster1_vs_others	BH	glm	control	1	0.829	0.758	34.1805	1.24719	not
MCMBP	0.388458	4.44986	5.07985	0.0286418	0.563525	cluster1_vs_others	BH	glm	control	1	0.638	0.619	21.8545	1.30899	not
FAM120A	0.262063	6.32666	5.07809	0.0287098	0.563536	cluster1_vs_others	BH	glm	control	1	0.97	0.939	80.2628	1.19919	not
HACE1	0.358005	4.99211	5.07781	0.0287144	0.563536	cluster1_vs_others	BH	glm	control	1	0.759	0.701	31.8255	1.28165	not
PDLIM3	-1.53593	1.85994	5.26969	0.0287247	0.563536	cluster1_vs_others	BH	glm	control	1	0.048	0.088	3.62993	0.344857	not
SLMAP	0.316758	6.28425	5.07562	0.0287476	0.563536	cluster1_vs_others	BH	glm	control	1	0.955	0.911	77.9379	1.24553	not
TSPAN3	-0.293266	6.07094	5.06377	0.0289275	0.566544	cluster1_vs_others	BH	glm	control	1	0.93	0.945	67.2256	0.816053	not
ENSECAG00000058528	-0.238904	7.10968	5.06146	0.0289584	0.566632	cluster1_vs_others	BH	glm	control	1	0.992	0.993	138.111	0.847389	not
CCDC73	1.79824	1.04924	5.15817	0.0291212	0.569107	cluster1_vs_others	BH	glm	control	1	0.094	0.075	2.06944	3.47796	not
TDRD6	2.05405	0.197754	5.02602	0.029138	0.569107	cluster1_vs_others	BH	glm	control	1	0.029	0.038	1.14691	4.15271	not
ZBTB46	-1.17679	1.21725	5.01453	0.0292022	0.569841	cluster1_vs_others	BH	glm	control	1	0.058	0.09	2.32503	0.442335	not
TMSB10	0.170905	12.4586	5.03783	0.0293168	0.571557	cluster1_vs_others	BH	glm	control	1	1	1	5628.86	1.12576	not
COMMD4	-0.321353	6.09427	5.03518	0.0293623	0.571925	cluster1_vs_others	BH	glm	control	1	0.929	0.937	68.3216	0.800319	not
EMC1	0.432131	4.11602	5.02582	0.0294114	0.571944	cluster1_vs_others	BH	glm	control	1	0.612	0.54	17.3398	1.34922	not
ENSECAG00000045626	1.71156	0.445969	4.9956	0.0294167	0.571944	cluster1_vs_others	BH	glm	control	1	0.052	0.049	1.36223	3.27515	not
CENPH	-0.515837	3.62915	5.00663	0.0295103	0.572274	cluster1_vs_others	BH	glm	control	1	0.232	0.256	12.3732	0.699387	not
ENSECAG00000047780	1.79978	0.0253038	4.97983	0.0295633	0.572274	cluster1_vs_others	BH	glm	control	1	0.058	0.027	1.01769	3.48166	not
OAZ2	-0.336876	4.95881	5.02084	0.0295733	0.572274	cluster1_vs_others	BH	glm	control	1	0.745	0.734	31.0994	0.791754	not
GEMIN4	-0.584405	2.57029	4.99563	0.0296075	0.572274	cluster1_vs_others	BH	glm	control	1	0.226	0.234	5.93928	0.666924	not
MGST3	-0.210094	9.21634	5.0165	0.0296452	0.572274	cluster1_vs_others	BH	glm	control	1	1	1	594.832	0.864481	not
PKD1L3	1.55821	0.577332	4.96301	0.0296497	0.572274	cluster1_vs_others	BH	glm	control	1	0.061	0.053	1.49209	2.94488	not
ENSECAG00000006098	-0.374255	4.82876	5.01545	0.02966	0.572274	cluster1_vs_others	BH	glm	control	1	0.724	0.685	28.4186	0.771504	not
ENSECAG00000049310	0.535655	3.24369	5.00668	0.0296943	0.572274	cluster1_vs_others	BH	glm	control	1	0.594	0.302	9.47211	1.4496	not
ASIP	0.663259	3.02562	4.99549	0.0297202	0.572274	cluster1_vs_others	BH	glm	control	1	0.262	0.261	8.14334	1.58366	not
NDUFV3	-0.246362	7.90607	5.00788	0.0297791	0.572274	cluster1_vs_others	BH	glm	control	1	1	0.999	239.864	0.84302	not
KIF14	1.72611	0.585474	5.06818	0.0297802	0.572274	cluster1_vs_others	BH	glm	control	1	0.012	0.02	1.50053	3.30834	not
MRPS18B	-0.307777	6.22475	5.00659	0.0298025	0.572274	cluster1_vs_others	BH	glm	control	1	0.974	0.948	74.7886	0.807886	not
ENSECAG00000040547	0.40021	4.51466	5.00217	0.0298452	0.572274	cluster1_vs_others	BH	glm	control	1	0.718	0.645	22.8585	1.3197	not
VAMP8	-0.236977	7.79332	5.0022	0.0298679	0.572274	cluster1_vs_others	BH	glm	control	1	1	0.999	221.832	0.848522	not
ENSECAG00000046674	-0.513775	4.03177	4.98227	0.0298726	0.572274	cluster1_vs_others	BH	glm	control	1	0.259	0.281	16.3562	0.700387	not
ENSECAG00000016787	-0.848617	1.55689	4.97678	0.0298751	0.572274	cluster1_vs_others	BH	glm	control	1	0.111	0.118	2.94219	0.555317	not
ENSECAG00000032839	-3.80278	-1.23166	5.01365	0.0298877	0.572274	cluster1_vs_others	BH	glm	control	1	0	0.006	0.425828	0.0716553	not
DIP2A	0.375833	4.96131	4.99806	0.0299343	0.572654	cluster1_vs_others	BH	glm	control	1	0.758	0.682	31.1532	1.29759	not
EIF4G2	0.20871	8.99135	4.99465	0.0299858	0.573127	cluster1_vs_others	BH	glm	control	1	1	1	508.939	1.15565	not
ANXA6	0.276826	6.81257	4.9887	0.0300814	0.574442	cluster1_vs_others	BH	glm	control	1	0.985	0.978	112.405	1.21153	not
ENSECAG00000053157	0.282871	6.65501	4.9848	0.0301418	0.574557	cluster1_vs_others	BH	glm	control	1	0.979	0.948	100.776	1.21661	not
FIGN	0.743514	2.81198	5.02796	0.0301645	0.574557	cluster1_vs_others	BH	glm	control	1	0.323	0.235	7.02247	1.67425	not
SEC31A	0.227224	7.51361	4.98291	0.0301708	0.574557	cluster1_vs_others	BH	glm	control	1	0.998	0.993	182.735	1.17058	not
FGF5	0.669616	3.2966	5.12864	0.0301947	0.574557	cluster1_vs_others	BH	glm	control	1	0.436	0.241	9.82598	1.59065	not
MMP2	-0.261729	8.19478	4.97301	0.0303273	0.574754	cluster1_vs_others	BH	glm	control	1	1	0.998	293.005	0.834088	not
CALR	0.198079	8.79821	4.97267	0.0303326	0.574754	cluster1_vs_others	BH	glm	control	1	1	0.999	445.168	1.14717	not
UBALD1	-0.350183	5.60216	4.97164	0.0303558	0.574754	cluster1_vs_others	BH	glm	control	1	0.891	0.864	48.5756	0.784484	not
GAS2L2	1.87358	-0.404319	4.91708	0.0303667	0.574754	cluster1_vs_others	BH	glm	control	1	0.042	0.016	0.755593	3.66441	not
GPR34	3.14681	-0.596099	4.94582	0.0303935	0.574754	cluster1_vs_others	BH	glm	control	1	0.021	0.015	0.66154	8.85692	not
SPECC1L	0.339437	5.2117	4.96893	0.0303952	0.574754	cluster1_vs_others	BH	glm	control	1	0.797	0.723	37.0577	1.26526	not
ENSECAG00000051052	2.53807	-0.12051	4.93145	0.0304195	0.574754	cluster1_vs_others	BH	glm	control	1	0.021	0.031	0.919862	5.80813	not
CLHC1	1.06612	0.55276	4.91276	0.0304197	0.574754	cluster1_vs_others	BH	glm	control	1	0.106	0.044	1.46689	2.0938	not
DCTPP1	-0.279249	6.14696	4.95739	0.0305807	0.577288	cluster1_vs_others	BH	glm	control	1	0.9	0.924	70.8627	0.82402	not
MKS1	1.37261	0.84847	4.90745	0.0306753	0.578564	cluster1_vs_others	BH	glm	control	1	0.08	0.068	1.80059	2.58938	not
TMEM38B	-0.9218	1.40074	4.92674	0.0307257	0.579005	cluster1_vs_others	BH	glm	control	1	0.083	0.104	2.64038	0.52785	not
RRBP1	0.230098	8.65426	4.94213	0.0308217	0.579402	cluster1_vs_others	BH	glm	control	1	1	0.999	402.894	1.17291	not
ENSECAG00000055212	0.861304	1.48504	4.90149	0.0308447	0.579402	cluster1_vs_others	BH	glm	control	1	0.177	0.099	2.79924	1.81668	not
ARHGAP12	0.38932	6.64486	5.14865	0.0308474	0.579402	cluster1_vs_others	BH	glm	control	1	0.955	0.922	100.069	1.30978	not
ENSECAG00000028196	-0.218388	7.95369	4.94008	0.0308549	0.579402	cluster1_vs_others	BH	glm	control	1	1	0.999	247.914	0.859526	not
ENSECAG00000018072	0.289319	6.33734	4.93601	0.0309231	0.579889	cluster1_vs_others	BH	glm	control	1	0.947	0.93	80.859	1.22206	not
PHF11	0.296266	5.5656	4.9297	0.0310263	0.579889	cluster1_vs_others	BH	glm	control	1	0.906	0.86	47.3601	1.22796	not
OGG1	-0.478598	3.29261	4.91556	0.0310265	0.579889	cluster1_vs_others	BH	glm	control	1	0.348	0.356	9.7988	0.717675	not
ITGA9	0.523165	4.11527	4.97419	0.0310872	0.579889	cluster1_vs_others	BH	glm	control	1	0.597	0.481	17.3308	1.4371	not
AAAS	-0.693177	2.24572	4.8974	0.031095	0.579889	cluster1_vs_others	BH	glm	control	1	0.174	0.173	4.74274	0.61849	not
ENSECAG00000047311	0.889489	2.39943	4.93622	0.0310987	0.579889	cluster1_vs_others	BH	glm	control	1	0.268	0.19	5.27596	1.85252	not
NDRG1	0.419081	5.51585	5.02307	0.0311457	0.579889	cluster1_vs_others	BH	glm	control	1	0.785	0.794	45.7548	1.33708	not
TP53INP1	0.266755	7.02644	4.92155	0.0311566	0.579889	cluster1_vs_others	BH	glm	control	1	0.988	0.963	130.367	1.2031	not
BDP1	0.3161	5.47521	4.92002	0.0311864	0.579889	cluster1_vs_others	BH	glm	control	1	0.877	0.809	44.484	1.24496	not
S1PR1	-1.3328	1.66959	5.01117	0.0311888	0.579889	cluster1_vs_others	BH	glm	control	1	0.05	0.1	3.18125	0.396998	not
TBCCD1	1.37722	0.939692	4.87196	0.0311955	0.579889	cluster1_vs_others	BH	glm	control	1	0.085	0.076	1.91812	2.59767	not
ENSECAG00000050347	3.44941	-0.873421	4.9151	0.0312056	0.579889	cluster1_vs_others	BH	glm	control	1	0.014	0.01	0.545851	10.9238	not
ARHGEF39	-1.40239	0.753405	4.86561	0.0313714	0.581401	cluster1_vs_others	BH	glm	control	1	0.014	0.043	1.68577	0.378301	not
PYGB	0.366437	4.82151	4.90675	0.0313903	0.581401	cluster1_vs_others	BH	glm	control	1	0.792	0.703	28.276	1.28917	not
LRGUK	-1.06121	0.690023	4.87052	0.0313942	0.581401	cluster1_vs_others	BH	glm	control	1	0.047	0.051	1.61331	0.47923	not
PYCARD	0.308937	5.77393	4.90637	0.0314037	0.581401	cluster1_vs_others	BH	glm	control	1	0.921	0.891	54.7175	1.23879	not
DIS3L2	0.342672	5.24859	4.90554	0.0314227	0.581401	cluster1_vs_others	BH	glm	control	1	0.812	0.751	38.0175	1.2681	not
ECMX	-2.06518	-0.714666	4.84596	0.0316162	0.584478	cluster1_vs_others	BH	glm	control	1	0.011	0.015	0.609346	0.238956	not
C2H4orf46	-0.521826	2.83562	4.87247	0.0316658	0.584889	cluster1_vs_others	BH	glm	control	1	0.302	0.26	7.13851	0.69649	not
ZNF674	-1.24722	0.700373	4.85444	0.0317477	0.584975	cluster1_vs_others	BH	glm	control	1	0.042	0.065	1.62493	0.421259	not
EML4	0.27925	5.8363	4.88587	0.0317497	0.584975	cluster1_vs_others	BH	glm	control	1	0.924	0.866	57.1348	1.21356	not
LRRC73	-0.67881	3.02194	4.91748	0.0318104	0.584975	cluster1_vs_others	BH	glm	control	1	0.261	0.233	8.12258	0.62468	not
S100A11	-0.189407	10.3883	4.88063	0.0318325	0.584975	cluster1_vs_others	BH	glm	control	1	1	1	1340.22	0.876966	not
ENSECAG00000029003	-0.228369	8.03966	4.88063	0.0318327	0.584975	cluster1_vs_others	BH	glm	control	1	0.998	1	263.136	0.853599	not
NEXN	0.592374	7.28615	5.31259	0.0318343	0.584975	cluster1_vs_others	BH	glm	control	1	0.991	0.916	156.081	1.50773	not
HSPA5	0.219204	9.47961	4.88239	0.0319262	0.585557	cluster1_vs_others	BH	glm	control	1	1	0.999	713.915	1.16409	not
LAP3	-0.274976	6.47683	4.86985	0.0320165	0.585557	cluster1_vs_others	BH	glm	control	1	0.97	0.966	89.0678	0.826464	not
PTAFR	-3.1415	-1.15821	4.84488	0.0320294	0.585557	cluster1_vs_others	BH	glm	control	1	0.003	0.005	0.448068	0.113322	not
TSNAXIP1	1.16422	1.07032	4.8141	0.0320833	0.585557	cluster1_vs_others	BH	glm	control	1	0.108	0.079	2.09989	2.24112	not
H3-3B	-0.200453	8.77678	4.86495	0.032096	0.585557	cluster1_vs_others	BH	glm	control	1	1	1	438.605	0.870277	not
DIXDC1	0.452077	4.04753	4.86084	0.0321096	0.585557	cluster1_vs_others	BH	glm	control	1	0.585	0.516	16.5359	1.36801	not
PRRX2	-0.385395	7.00261	5.04334	0.0321149	0.585557	cluster1_vs_others	BH	glm	control	1	0.974	0.984	128.232	0.76557	not
ZC3HAV1	0.529055	3.64518	4.85594	0.0321262	0.585557	cluster1_vs_others	BH	glm	control	1	0.524	0.386	12.5114	1.44298	not
SCPEP1	-0.367823	4.56854	4.86212	0.032131	0.585557	cluster1_vs_others	BH	glm	control	1	0.658	0.628	23.7283	0.774951	not
TXLNG	0.344795	5.03932	4.86237	0.0321392	0.585557	cluster1_vs_others	BH	glm	control	1	0.8	0.738	32.8841	1.26997	not
ERAL1	-0.533131	2.72758	4.83821	0.0321716	0.585649	cluster1_vs_others	BH	glm	control	1	0.258	0.254	6.62346	0.691053	not
PGP	0.29193	7.00729	4.86942	0.0322117	0.58588	cluster1_vs_others	BH	glm	control	1	0.986	0.977	128.649	1.22428	not
VAV3	-1.33794	0.620774	4.82783	0.0322454	0.585997	cluster1_vs_others	BH	glm	control	1	0.023	0.043	1.5377	0.395586	not
ENSECAG00000023391	1.49805	0.516887	4.7864	0.0323059	0.586598	cluster1_vs_others	BH	glm	control	1	0.055	0.04	1.43086	2.8246	not
ENSECAG00000004548	4.48839	-1.27526	4.91193	0.0323424	0.586764	cluster1_vs_others	BH	glm	control	1	0.008	0.003	0.413149	22.446	not
EBF1	0.34509	6.48917	4.93972	0.0323736	0.586833	cluster1_vs_others	BH	glm	control	1	0.894	0.894	89.833	1.27023	not
TMEM164	0.463728	3.89502	4.83848	0.0325029	0.588094	cluster1_vs_others	BH	glm	control	1	0.524	0.442	14.8771	1.3791	not
DDR2	0.325659	5.95889	4.83865	0.0325479	0.588094	cluster1_vs_others	BH	glm	control	1	0.892	0.871	62.2021	1.25324	not
ENSECAG00000040042	0.706192	2.43323	4.82066	0.0325597	0.588094	cluster1_vs_others	BH	glm	control	1	0.245	0.214	5.40102	1.63149	not
ENSECAG00000034330	-0.480393	3.48921	4.82997	0.0325746	0.588094	cluster1_vs_others	BH	glm	control	1	0.348	0.369	11.2294	0.716782	not
ENSECAG00000024241	4.56641	-1.12415	4.88901	0.0325804	0.588094	cluster1_vs_others	BH	glm	control	1	0.008	0.006	0.458772	23.6933	not
MASP2	1.55185	0.803802	4.8097	0.0326603	0.588963	cluster1_vs_others	BH	glm	control	1	0.082	0.064	1.7457	2.93193	not
CCN2	0.540109	7.67266	5.24862	0.0326835	0.588963	cluster1_vs_others	BH	glm	control	1	0.941	0.842	204.033	1.45408	not
ENSECAG00000048402	0.68798	3.18869	4.83807	0.0327432	0.589115	cluster1_vs_others	BH	glm	control	1	0.306	0.268	9.1178	1.61103	not
IDH1	-0.269979	6.98593	4.82587	0.0327639	0.589115	cluster1_vs_others	BH	glm	control	1	0.989	0.988	126.758	0.829332	not
THAP7	-0.335728	5.31535	4.82462	0.0327883	0.589115	cluster1_vs_others	BH	glm	control	1	0.824	0.82	39.8179	0.792384	not
ABHD10	0.373668	4.96477	4.82358	0.0328019	0.589115	cluster1_vs_others	BH	glm	control	1	0.821	0.719	31.2281	1.29564	not
EZR	0.429359	7.34579	5.15526	0.0328967	0.590037	cluster1_vs_others	BH	glm	control	1	0.991	0.969	162.668	1.34664	not
ENSECAG00000051138	4.0967	-1.06795	4.84017	0.0329289	0.590037	cluster1_vs_others	BH	glm	control	1	0.011	0.007	0.476995	17.1092	not
CEP295	-0.442259	4.23824	4.81239	0.03296	0.590037	cluster1_vs_others	BH	glm	control	1	0.527	0.509	18.8729	0.735981	not
RAB30	0.533384	4.57378	4.94424	0.0329634	0.590037	cluster1_vs_others	BH	glm	control	1	0.571	0.571	23.8147	1.44732	not
TPM4	0.298767	9.54137	5.06609	0.03311	0.591588	cluster1_vs_others	BH	glm	control	1	1	1	745.143	1.23009	not
TAOK3	0.289262	6.07124	4.80491	0.0331308	0.591588	cluster1_vs_others	BH	glm	control	1	0.918	0.903	67.2396	1.22201	not
AREL1	0.595227	2.85021	4.79107	0.0331329	0.591588	cluster1_vs_others	BH	glm	control	1	0.327	0.271	7.21103	1.51071	not
MAGT1	0.276304	6.58809	4.80298	0.0331636	0.591642	cluster1_vs_others	BH	glm	control	1	0.979	0.96	96.2085	1.21109	not
ATXN1	0.314245	7.16603	4.89731	0.033196	0.591728	cluster1_vs_others	BH	glm	control	1	0.991	0.962	143.612	1.24336	not
ATG16L2	-0.573605	2.77362	4.76662	0.033391	0.594261	cluster1_vs_others	BH	glm	control	1	0.202	0.243	6.83821	0.671936	not
SH3TC2	1.53925	0.555844	4.72856	0.0333936	0.594261	cluster1_vs_others	BH	glm	control	1	0.071	0.05	1.47003	2.90643	not
CRYBG1	0.6575	2.76669	4.76849	0.033472	0.594444	cluster1_vs_others	BH	glm	control	1	0.339	0.25	6.80543	1.57735	not
INKA1	-0.517827	3.69233	4.7756	0.0334821	0.594444	cluster1_vs_others	BH	glm	control	1	0.332	0.393	12.9272	0.698423	not
SCAND1	-0.218831	7.65306	4.78441	0.0334871	0.594444	cluster1_vs_others	BH	glm	control	1	1	0.998	201.28	0.859261	not
SLC38A8	2.73557	-0.258623	4.76461	0.0335452	0.594983	cluster1_vs_others	BH	glm	control	1	0.029	0.023	0.835886	6.6602	not
ALCAM	0.35851	6.97017	4.93692	0.0335955	0.595125	cluster1_vs_others	BH	glm	control	1	0.948	0.931	125.38	1.2821	not
FLRT2	0.539908	3.8846	4.76772	0.0336808	0.595125	cluster1_vs_others	BH	glm	control	1	0.427	0.397	14.77	1.45388	not
ADGRF4	5.95694	-1.56738	4.96504	0.0336874	0.595125	cluster1_vs_others	BH	glm	control	1	0.002	0	0.33742	62.1178	not
ENSECAG00000035045	5.95694	-1.56738	4.96504	0.0336874	0.595125	cluster1_vs_others	BH	glm	control	1	0.002	0	0.33742	62.1178	not
TRPM6	-0.812968	2.22753	4.74235	0.033715	0.595125	cluster1_vs_others	BH	glm	control	1	0.109	0.144	4.6833	0.56921	not
UACA	-0.743248	3.62242	4.75153	0.0337524	0.595125	cluster1_vs_others	BH	glm	control	1	0.103	0.387	12.3156	0.597393	not
RAB38	-0.489842	3.62815	4.75577	0.0337737	0.595125	cluster1_vs_others	BH	glm	control	1	0.271	0.4	12.3647	0.712103	not
ZNF771	-0.429727	3.94345	4.76311	0.0337983	0.595125	cluster1_vs_others	BH	glm	control	1	0.492	0.495	15.3849	0.742402	not
UBQLN1	0.285403	6.12905	4.76681	0.0338032	0.595125	cluster1_vs_others	BH	glm	control	1	0.947	0.926	69.9887	1.21875	not
ZEB1	0.295427	6.42027	4.76211	0.0338855	0.596084	cluster1_vs_others	BH	glm	control	1	0.955	0.883	85.6436	1.22725	not
CLINT1	0.254219	6.64996	4.75922	0.0339361	0.596484	cluster1_vs_others	BH	glm	control	1	0.989	0.975	100.424	1.19269	not
LRRC4	0.452347	4.2623	4.75203	0.0340679	0.597996	cluster1_vs_others	BH	glm	control	1	0.623	0.517	19.1902	1.36826	not
RILPL1	0.32586	4.91814	4.74886	0.0341127	0.597996	cluster1_vs_others	BH	glm	control	1	0.809	0.728	30.2349	1.25341	not
ARR3	4.29692	-1.05846	4.78879	0.0341373	0.597996	cluster1_vs_others	BH	glm	control	1	0.012	0.006	0.480145	19.6563	not
MRPL17	0.228176	7.65642	4.74574	0.0341776	0.597996	cluster1_vs_others	BH	glm	control	1	1	0.997	201.75	1.17135	not
SNUPN	-0.3596	4.68482	4.7452	0.0341835	0.597996	cluster1_vs_others	BH	glm	control	1	0.708	0.662	25.7201	0.779381	not
MAPK1IP1L	-0.352556	5.01717	4.74471	0.0341896	0.597996	cluster1_vs_others	BH	glm	control	1	0.736	0.742	32.3832	0.783195	not
AZIN1	0.351962	5.53321	4.743	0.0342308	0.59823	cluster1_vs_others	BH	glm	control	1	0.847	0.833	46.3088	1.27629	not
TEX2	0.601377	2.77341	4.7241	0.0342912	0.598291	cluster1_vs_others	BH	glm	control	1	0.303	0.26	6.8372	1.51716	not
PRCP	-0.361307	4.69961	4.73524	0.0343524	0.598291	cluster1_vs_others	BH	glm	control	1	0.68	0.642	25.9851	0.778459	not
HSPA4L	-0.79745	2.28715	4.71701	0.0343922	0.598291	cluster1_vs_others	BH	glm	control	1	0.132	0.156	4.8809	0.575365	not
SLC38A1	0.351786	5.50295	4.73405	0.0344249	0.598291	cluster1_vs_others	BH	glm	control	1	0.892	0.823	45.3473	1.27614	not
FERMT1	-0.976481	1.64279	4.70152	0.0344862	0.598291	cluster1_vs_others	BH	glm	control	1	0.07	0.115	3.12269	0.508218	not
NCAPD3	-0.454868	4.16225	4.72374	0.0344901	0.598291	cluster1_vs_others	BH	glm	control	1	0.445	0.437	17.9046	0.729577	not
ENSECAG00000051290	3.39195	-0.994535	4.79899	0.0344987	0.598291	cluster1_vs_others	BH	glm	control	1	0.021	0.006	0.501898	10.4973	not
HYCC2	0.375951	4.21477	4.72455	0.0345138	0.598291	cluster1_vs_others	BH	glm	control	1	0.552	0.51	18.5683	1.29769	not
SLC1A7	-1.12834	1.23899	4.69977	0.0345174	0.598291	cluster1_vs_others	BH	glm	control	1	0.047	0.09	2.36033	0.457441	not
LIFR	0.676557	2.754	4.71029	0.034527	0.598291	cluster1_vs_others	BH	glm	control	1	0.283	0.252	6.74584	1.59832	not
ENSECAG00000023164	0.352313	5.10191	4.72476	0.0345641	0.598291	cluster1_vs_others	BH	glm	control	1	0.761	0.724	34.3421	1.27661	not
CCDC9	-0.286256	6.85502	4.72427	0.0345694	0.598291	cluster1_vs_others	BH	glm	control	1	0.985	0.98	115.762	0.820027	not
MAP4	0.234546	7.366	4.71383	0.0347592	0.60109	cluster1_vs_others	BH	glm	control	1	0.997	0.985	164.964	1.17654	not
SCN2A	-1.37246	1.43229	4.79629	0.0347988	0.601205	cluster1_vs_others	BH	glm	control	1	0.041	0.073	2.69874	0.386232	not
PPM1D	-0.509449	3.48107	4.70108	0.034831	0.601205	cluster1_vs_others	BH	glm	control	1	0.317	0.355	11.1662	0.702491	not
N6AMT1	0.40012	4.54944	4.70708	0.0348734	0.601205	cluster1_vs_others	BH	glm	control	1	0.783	0.619	23.4162	1.31962	not
GCNT7	1.46206	0.342021	4.66186	0.0348781	0.601205	cluster1_vs_others	BH	glm	control	1	0.082	0.037	1.26753	2.75501	not
ENSECAG00000058428	-1.0183	1.45345	4.72153	0.034915	0.601358	cluster1_vs_others	BH	glm	control	1	0.092	0.1	2.73863	0.493697	not
DNAH5	2.23243	-0.499809	4.68976	0.034994	0.602056	cluster1_vs_others	BH	glm	control	1	0.038	0.011	0.7072	4.69924	not
PCDH19	-1.51392	1.15842	4.67798	0.0350233	0.602056	cluster1_vs_others	BH	glm	control	1	0.024	0.077	2.23213	0.350158	not
PM20D1	3.52127	-0.852098	4.69239	0.0350398	0.602056	cluster1_vs_others	BH	glm	control	1	0.017	0.01	0.553979	11.4817	not
SLC16A2	0.855659	2.18577	4.67199	0.0351933	0.604209	cluster1_vs_others	BH	glm	control	1	0.174	0.181	4.54969	1.80958	not
ZFAT	0.449817	4.31252	4.68616	0.0352461	0.604631	cluster1_vs_others	BH	glm	control	1	0.605	0.523	19.8701	1.36587	not
SVOPL	1.9616	-0.0500548	4.67047	0.0353658	0.606135	cluster1_vs_others	BH	glm	control	1	0.038	0.03	0.9659	3.89495	not
CALM2	0.211861	9.08687	4.67968	0.0353932	0.606135	cluster1_vs_others	BH	glm	control	1	1	0.999	543.775	1.15818	not
PRDM16	1.11741	1.52175	4.64709	0.0354187	0.606135	cluster1_vs_others	BH	glm	control	1	0.126	0.108	2.87139	2.16958	not
DERPC	-0.369204	4.79	4.67453	0.0354829	0.606749	cluster1_vs_others	BH	glm	control	1	0.742	0.692	27.6651	0.774209	not
ZNF653	0.596706	2.48204	4.65836	0.0355375	0.607198	cluster1_vs_others	BH	glm	control	1	0.292	0.216	5.58687	1.51226	not
SPIN4	1.83361	0.42826	4.64422	0.035632	0.608328	cluster1_vs_others	BH	glm	control	1	0.035	0.052	1.34561	3.56427	not
IL1A	-2.47796	1.05093	4.94317	0.0357601	0.609484	cluster1_vs_others	BH	glm	control	1	0.033	0.038	2.07186	0.179498	not
EPRS1	0.209311	8.10067	4.65914	0.0357807	0.609484	cluster1_vs_others	BH	glm	control	1	0.998	0.998	274.502	1.15614	not
[truncated: 20,169 more rows]

## Sheet: Cluster_2
gene	logFC	logCPM	F	PValue	FDR	comparison	adjust.method	test	sample	cluster_no	pct.1	pct.2	CPM	FC	sig
[truncated: 21,426 more rows]

[truncated: 5 more sheets: Cluster_3, Cluster_4, Cluster_5, Cluster_6, Cluster_7]
