# Supplementary material for: Milk fat globule EGF and factor V/VIII domain containing (MFGE8) as a novel player in equine endometrial fibrosis
Source: Sci Rep. 2026 Apr 9;16:12045. doi: 10.1038/s41598-026-46595-7 (PMC13069092; doi:10.1038/s41598-026-46595-7)
Supplement: Supplementary file 6 — Supplementary Information 6. [file 41598_2026_46595_MOESM6_ESM.xlsx]

## Sheet: Cluster_0
gene	logFC	logCPM	F	PValue	FDR	comparison	adjust.method	test	sample	cluster_no	pct.1	pct.2	CPM	FC	sig
ERG	1.22149	4.44443	109.483	9.51134e-17	2.0379e-12	cluster0_vs_others	BH	glm	TGFB1	0	0.453	0.358	21.7725	2.33188	up
NIBAN1	1.92461	3.09951	125.303	4.75897e-15	2.67803e-11	cluster0_vs_others	BH	glm	TGFB1	0	0.328	0.134	8.57126	3.79635	up
PRUNE2	0.814922	8.18603	92.2762	6.42011e-15	2.67803e-11	cluster0_vs_others	BH	glm	TGFB1	0	0.998	0.98	291.233	1.7592	not
ADAMTSL1	1.04931	5.81909	109.003	6.99448e-15	2.67803e-11	cluster0_vs_others	BH	glm	TGFB1	0	0.754	0.658	56.4573	2.06954	up
MSRB3	0.75837	7.49168	87.478	8.25767e-15	2.67803e-11	cluster0_vs_others	BH	glm	TGFB1	0	0.994	0.966	179.978	1.69158	not
ENSECAG00000054575	1.48346	3.34027	84.8771	8.45787e-15	2.67803e-11	cluster0_vs_others	BH	glm	TGFB1	0	0.34	0.275	10.128	2.79619	up
MICAL2	0.807402	7.80282	89.9913	8.74929e-15	2.67803e-11	cluster0_vs_others	BH	glm	TGFB1	0	0.996	0.972	223.296	1.75006	not
CHSY3	0.849634	8.26263	95.933	1.09317e-14	2.92777e-11	cluster0_vs_others	BH	glm	TGFB1	0	0.994	0.962	307.114	1.80204	not
PAG1	1.48583	3.14224	80.9329	2.45911e-14	5.85432e-11	cluster0_vs_others	BH	glm	TGFB1	0	0.383	0.211	8.82895	2.80079	up
ASAP2	0.751274	6.93525	78.9631	7.49424e-14	1.60572e-10	cluster0_vs_others	BH	glm	TGFB1	0	0.979	0.927	122.382	1.68328	not
OPHN1	0.777813	6.36514	77.0352	1.26338e-13	2.46083e-10	cluster0_vs_others	BH	glm	TGFB1	0	0.909	0.823	82.4323	1.71453	not
CDC42BPA	0.735153	8.16354	75.4527	1.92198e-13	3.43169e-10	cluster0_vs_others	BH	glm	TGFB1	0	0.999	0.977	286.729	1.66457	not
LPP	0.695167	7.80668	73.8325	2.99139e-13	4.81441e-10	cluster0_vs_others	BH	glm	TGFB1	0	0.999	0.977	223.895	1.61907	not
ABI3BP	0.828749	4.94596	73.4642	3.22963e-13	4.81441e-10	cluster0_vs_others	BH	glm	TGFB1	0	0.633	0.499	30.8235	1.77615	not
ENSECAG00000048676	1.33175	4.05315	73.9489	3.37049e-13	4.81441e-10	cluster0_vs_others	BH	glm	TGFB1	0	0.453	0.386	16.6004	2.51707	up
CDK14	0.718186	7.93726	72.9951	3.76633e-13	5.04359e-10	cluster0_vs_others	BH	glm	TGFB1	0	0.999	0.971	245.106	1.64511	not
FNDC3B	0.692141	9.39772	72.3632	4.48399e-13	5.65141e-10	cluster0_vs_others	BH	glm	TGFB1	0	1	0.999	674.521	1.61568	not
PLXDC2	0.696807	7.86564	71.977	4.99305e-13	5.74394e-10	cluster0_vs_others	BH	glm	TGFB1	0	0.988	0.945	233.235	1.62091	not
XYLT1	0.850662	5.41361	71.9122	5.09357e-13	5.74394e-10	cluster0_vs_others	BH	glm	TGFB1	0	0.831	0.619	42.6246	1.80333	not
ZNF407	0.71151	6.44379	71.568	5.62323e-13	6.02416e-10	cluster0_vs_others	BH	glm	TGFB1	0	0.952	0.846	87.0513	1.63752	not
PPP2R3A	0.754959	5.76942	71.2642	6.09316e-13	6.21676e-10	cluster0_vs_others	BH	glm	TGFB1	0	0.88	0.777	54.5468	1.68758	not
ENAH	0.695106	8.127	69.4254	1.0199e-12	9.93292e-10	cluster0_vs_others	BH	glm	TGFB1	0	0.999	0.989	279.556	1.619	not
DIAPH2	0.76163	6.59736	71.5218	2.13854e-12	1.99219e-09	cluster0_vs_others	BH	glm	TGFB1	0	0.97	0.886	96.8287	1.69541	not
GRIK2	1.24725	5.56315	93.3224	4.35549e-12	3.84509e-09	cluster0_vs_others	BH	glm	TGFB1	0	0.685	0.499	47.2797	2.37389	up
DIP2C	0.689312	7.48549	64.0719	4.75489e-12	3.84509e-09	cluster0_vs_others	BH	glm	TGFB1	0	0.992	0.943	179.208	1.61251	not
APBB2	0.668476	8.67615	64.0579	4.77009e-12	3.84509e-09	cluster0_vs_others	BH	glm	TGFB1	0	1	0.99	409.054	1.58939	not
DENND5B	0.848569	4.7227	63.9258	4.84539e-12	3.84509e-09	cluster0_vs_others	BH	glm	TGFB1	0	0.649	0.495	26.4043	1.80071	not
EBF1	0.676762	6.61979	63.5694	5.51813e-12	4.22255e-09	cluster0_vs_others	BH	glm	TGFB1	0	0.954	0.853	98.3454	1.59855	not
SORBS1	0.997334	4.38095	68.1428	6.99747e-12	5.16992e-09	cluster0_vs_others	BH	glm	TGFB1	0	0.537	0.376	20.8352	1.99631	not
CA3	1.87576	3.62261	92.5381	8.31635e-12	5.93954e-09	cluster0_vs_others	BH	glm	TGFB1	0	0.237	0.165	12.3173	3.66994	up
VPS13B	0.660695	6.6515	62.0604	8.62022e-12	5.95796e-09	cluster0_vs_others	BH	glm	TGFB1	0	0.961	0.892	100.531	1.58084	not
ZEB2	0.788902	5.4198	61.8474	9.16538e-12	6.13679e-09	cluster0_vs_others	BH	glm	TGFB1	0	0.767	0.627	42.8078	1.72776	not
ABCC1	0.695139	6.4336	61.2274	1.10531e-11	7.17645e-09	cluster0_vs_others	BH	glm	TGFB1	0	0.937	0.847	86.4382	1.61904	not
KCNQ1	1.06007	4.21967	61.3119	1.20855e-11	7.61599e-09	cluster0_vs_others	BH	glm	TGFB1	0	0.471	0.418	18.6315	2.08503	up
SH3PXD2B	0.653181	6.38439	60.3144	1.45134e-11	8.71027e-09	cluster0_vs_others	BH	glm	TGFB1	0	0.968	0.876	83.5396	1.57263	not
PEAK1	0.801677	7.37135	73.3886	1.49394e-11	8.71027e-09	cluster0_vs_others	BH	glm	TGFB1	0	0.992	0.928	165.576	1.74313	not
TANC2	0.631754	7.31527	60.1882	1.50415e-11	8.71027e-09	cluster0_vs_others	BH	glm	TGFB1	0	0.983	0.939	159.264	1.54945	not
PICALM	0.671218	7.21983	61.2024	1.60996e-11	9.07763e-09	cluster0_vs_others	BH	glm	TGFB1	0	0.99	0.958	149.068	1.59242	not
ENSECAG00000056437	0.867743	5.71288	66.4223	1.73959e-11	9.55702e-09	cluster0_vs_others	BH	glm	TGFB1	0	0.835	0.7	52.4503	1.82481	not
FHOD3	0.731463	5.70184	59.7835	1.95749e-11	1.04853e-08	cluster0_vs_others	BH	glm	TGFB1	0	0.831	0.651	52.0506	1.66032	not
ADAMTS17	1.23049	4.26605	73.9987	2.31091e-11	1.20765e-08	cluster0_vs_others	BH	glm	TGFB1	0	0.426	0.295	19.2402	2.34646	up
NETO1	1.22176	3.14597	57.6915	2.64001e-11	1.34678e-08	cluster0_vs_others	BH	glm	TGFB1	0	0.356	0.179	8.8518	2.33231	up
CELF2	0.715156	6.11178	59.7163	2.9419e-11	1.46589e-08	cluster0_vs_others	BH	glm	TGFB1	0	0.901	0.787	69.1558	1.64166	not
TRIO	0.688772	7.96356	61.755	3.01622e-11	1.46876e-08	cluster0_vs_others	BH	glm	TGFB1	0	0.997	0.976	249.614	1.61191	not
PPFIA1	0.613022	8.12407	57.6824	3.2147e-11	1.53063e-08	cluster0_vs_others	BH	glm	TGFB1	0	0.999	0.982	278.989	1.52946	not
DENND1B	0.763159	4.94457	57.3605	3.51016e-11	1.63497e-08	cluster0_vs_others	BH	glm	TGFB1	0	0.704	0.579	30.7939	1.6972	not
TTC28	0.682333	6.62779	56.8853	4.12041e-11	1.87838e-08	cluster0_vs_others	BH	glm	TGFB1	0	0.958	0.87	98.8926	1.60473	not
BTBD9	0.722356	6.27484	57.9523	4.31206e-11	1.9248e-08	cluster0_vs_others	BH	glm	TGFB1	0	0.89	0.792	77.431	1.64987	not
AGAP1	0.633405	7.61402	56.1302	5.18405e-11	2.2668e-08	cluster0_vs_others	BH	glm	TGFB1	0	0.996	0.958	195.906	1.55122	not
ATP11B	0.629086	7.20509	56.0346	5.3409e-11	2.28868e-08	cluster0_vs_others	BH	glm	TGFB1	0	0.989	0.969	147.553	1.54659	not
VWA8	0.778851	5.01061	55.804	5.71454e-11	2.40078e-08	cluster0_vs_others	BH	glm	TGFB1	0	0.727	0.586	32.2363	1.71576	not
ENSECAG00000056034	0.749114	8.2088	65.5976	6.00934e-11	2.47608e-08	cluster0_vs_others	BH	glm	TGFB1	0	0.996	0.969	295.866	1.68076	not
SUSD5	0.834802	4.51815	55.5292	6.18861e-11	2.50183e-08	cluster0_vs_others	BH	glm	TGFB1	0	0.681	0.53	22.9139	1.78361	not
STK38L	0.596913	8.37596	55.273	6.76259e-11	2.68325e-08	cluster0_vs_others	BH	glm	TGFB1	0	0.999	0.993	332.212	1.51248	not
MAP3K5	0.618431	6.43527	55.0327	7.30255e-11	2.84481e-08	cluster0_vs_others	BH	glm	TGFB1	0	0.969	0.889	86.5387	1.5352	not
COL14A1	1.41225	3.98592	85.2273	8.09263e-11	3.0662e-08	cluster0_vs_others	BH	glm	TGFB1	0	0.43	0.282	15.8446	2.66153	up
FOXO3	0.695344	5.6035	54.6893	8.15707e-11	3.0662e-08	cluster0_vs_others	BH	glm	TGFB1	0	0.808	0.701	48.6208	1.61927	not
HMBOX1	0.654806	5.88346	54.3471	9.06312e-11	3.34804e-08	cluster0_vs_others	BH	glm	TGFB1	0	0.887	0.787	59.0333	1.5744	not
ENSECAG00000054670	1.02465	4.44186	54.5281	1.04211e-10	3.78445e-08	cluster0_vs_others	BH	glm	TGFB1	0	0.561	0.473	21.7337	2.03447	up
RORA	0.992693	3.76911	52.9187	1.13305e-10	4.04614e-08	cluster0_vs_others	BH	glm	TGFB1	0	0.433	0.252	13.6338	1.9899	not
ENSECAG00000056806	1.20302	3.28366	52.765	1.17134e-10	4.11428e-08	cluster0_vs_others	BH	glm	TGFB1	0	0.182	0.157	9.73821	2.30221	up
EXOC4	0.650129	6.40932	53.4298	1.2088e-10	4.17739e-08	cluster0_vs_others	BH	glm	TGFB1	0	0.937	0.849	84.9956	1.56931	not
PDE4DIP	0.686301	5.18765	53.2809	1.26548e-10	4.30384e-08	cluster0_vs_others	BH	glm	TGFB1	0	0.819	0.679	36.4451	1.60915	not
SGCD	0.748422	6.24686	60.8466	1.33216e-10	4.45982e-08	cluster0_vs_others	BH	glm	TGFB1	0	0.888	0.78	75.9439	1.67995	not
RBMS3	0.855396	7.97124	73.488	1.51312e-10	4.98769e-08	cluster0_vs_others	BH	glm	TGFB1	0	0.999	0.962	250.947	1.80926	not
TRPS1	0.656764	6.18949	52.6394	1.55525e-10	5.00802e-08	cluster0_vs_others	BH	glm	TGFB1	0	0.876	0.78	72.9829	1.57654	not
CADPS2	0.799103	5.77191	60.794	1.56603e-10	5.00802e-08	cluster0_vs_others	BH	glm	TGFB1	0	0.812	0.732	54.6409	1.74002	not
CREB3L2	0.629543	7.57943	53.6369	1.59389e-10	5.02217e-08	cluster0_vs_others	BH	glm	TGFB1	0	0.993	0.963	191.266	1.54708	not
ENSECAG00000051067	0.905872	5.02612	59.9953	1.62762e-10	5.05411e-08	cluster0_vs_others	BH	glm	TGFB1	0	0.75	0.609	32.5847	1.87368	not
ZCCHC7	0.583247	6.66065	52.3392	1.70647e-10	5.22326e-08	cluster0_vs_others	BH	glm	TGFB1	0	0.95	0.883	101.171	1.49822	not
SLC25A21	0.708236	5.15422	51.8417	1.99076e-10	5.9729e-08	cluster0_vs_others	BH	glm	TGFB1	0	0.712	0.614	35.6103	1.63381	not
MYO9A	0.636282	6.55788	51.832	2.00713e-10	5.9729e-08	cluster0_vs_others	BH	glm	TGFB1	0	0.946	0.87	94.2149	1.55432	not
AGO2	0.653102	5.67453	51.6213	2.14917e-10	6.30796e-08	cluster0_vs_others	BH	glm	TGFB1	0	0.88	0.753	51.0744	1.57255	not
HIVEP1	0.654264	5.79007	51.2	2.4628e-10	7.13079e-08	cluster0_vs_others	BH	glm	TGFB1	0	0.898	0.774	55.333	1.57381	not
TSHZ2	0.671263	7.81945	55.8961	2.67437e-10	7.64014e-08	cluster0_vs_others	BH	glm	TGFB1	0	0.991	0.968	225.886	1.59247	not
PRDM6	1.15981	2.87448	49.5131	3.16453e-10	8.92147e-08	cluster0_vs_others	BH	glm	TGFB1	0	0.287	0.171	7.33337	2.23428	up
CREB5	0.810184	5.82037	62.0694	3.2493e-10	9.04149e-08	cluster0_vs_others	BH	glm	TGFB1	0	0.868	0.73	56.5077	1.75344	not
RNF169	0.877661	5.41705	61.7344	3.33951e-10	9.17336e-08	cluster0_vs_others	BH	glm	TGFB1	0	0.793	0.658	42.7263	1.83739	not
CFAP299	0.627211	6.69804	51.1168	3.55996e-10	9.65516e-08	cluster0_vs_others	BH	glm	TGFB1	0	0.897	0.843	103.827	1.54458	not
HECTD2	0.707185	5.34909	50.8664	3.74498e-10	9.85221e-08	cluster0_vs_others	BH	glm	TGFB1	0	0.809	0.669	40.7603	1.63262	not
MYOCD	1.31944	3.64793	66.3996	3.76981e-10	9.85221e-08	cluster0_vs_others	BH	glm	TGFB1	0	0.389	0.282	12.5354	2.4957	up
STOX2	0.951754	5.42454	69.1895	3.77056e-10	9.85221e-08	cluster0_vs_others	BH	glm	TGFB1	0	0.753	0.62	42.9487	1.93422	not
SEMA3E	1.26981	3.09132	49.746	3.98043e-10	1.02753e-07	cluster0_vs_others	BH	glm	TGFB1	0	0.252	0.158	8.52277	2.41129	up
ETV6	0.652221	6.51135	51.6797	4.0905e-10	1.04337e-07	cluster0_vs_others	BH	glm	TGFB1	0	0.942	0.873	91.2243	1.57159	not
NLK	0.76284	5.01219	49.4253	4.19095e-10	1.05259e-07	cluster0_vs_others	BH	glm	TGFB1	0	0.724	0.585	32.2715	1.69683	not
ARHGAP32	0.645535	5.85255	49.532	4.22492e-10	1.05259e-07	cluster0_vs_others	BH	glm	TGFB1	0	0.877	0.771	57.7822	1.56432	not
MICAL3	0.838176	4.96747	54.6418	4.37782e-10	1.07815e-07	cluster0_vs_others	BH	glm	TGFB1	0	0.726	0.575	31.2866	1.78779	not
CTIF	0.699744	4.98312	49.188	4.68134e-10	1.1398e-07	cluster0_vs_others	BH	glm	TGFB1	0	0.733	0.613	31.6278	1.62422	not
TTLL5	0.677247	6.1247	51.2666	4.85646e-10	1.16915e-07	cluster0_vs_others	BH	glm	TGFB1	0	0.885	0.797	69.7781	1.59909	not
ENSECAG00000045104	1.76209	2.93966	48.1828	5.98636e-10	1.42515e-07	cluster0_vs_others	BH	glm	TGFB1	0	0.343	0.209	7.67233	3.39188	up
CDC73	0.564333	6.60194	48.017	6.90567e-10	1.62594e-07	cluster0_vs_others	BH	glm	TGFB1	0	0.96	0.918	97.1362	1.4787	not
MYO1D	0.582611	7.28277	47.7379	7.5616e-10	1.76103e-07	cluster0_vs_others	BH	glm	TGFB1	0	0.983	0.93	155.716	1.49756	not
PARD3	0.60892	6.85996	47.8175	7.96968e-10	1.83611e-07	cluster0_vs_others	BH	glm	TGFB1	0	0.964	0.908	116.159	1.52512	not
MYOM1	0.977838	3.21258	46.5826	9.08586e-10	2.071e-07	cluster0_vs_others	BH	glm	TGFB1	0	0.383	0.196	9.2701	1.96951	not
ENSECAG00000055789	1.51786	2.07742	46.2494	9.39147e-10	2.11081e-07	cluster0_vs_others	BH	glm	TGFB1	0	0.208	0.109	4.2205	2.86366	up
RNF24	0.65782	7.28478	52.5077	9.45755e-10	2.11081e-07	cluster0_vs_others	BH	glm	TGFB1	0	0.99	0.95	155.933	1.5777	not
LRBA	0.919023	3.83197	46.027	1.11897e-09	2.47166e-07	cluster0_vs_others	BH	glm	TGFB1	0	0.395	0.317	14.2409	1.89083	not
ELL2	0.592132	6.47791	46.4437	1.1625e-09	2.5416e-07	cluster0_vs_others	BH	glm	TGFB1	0	0.926	0.856	89.1343	1.50747	not
ASXL2	0.588166	6.30477	46.3375	1.20539e-09	2.60875e-07	cluster0_vs_others	BH	glm	TGFB1	0	0.944	0.853	79.0541	1.50333	not
PHF21A	0.620929	5.87809	46.1189	1.29848e-09	2.78212e-07	cluster0_vs_others	BH	glm	TGFB1	0	0.893	0.787	58.8143	1.53787	not
ENSECAG00000059262	0.73785	4.72141	45.7985	1.39806e-09	2.9541e-07	cluster0_vs_others	BH	glm	TGFB1	0	0.639	0.562	26.3807	1.66769	not
DST	0.552003	8.70307	45.8675	1.40632e-09	2.9541e-07	cluster0_vs_others	BH	glm	TGFB1	0	1	0.994	416.76	1.46612	not
MAGI2	1.1269	3.95003	49.7665	1.44085e-09	2.99415e-07	cluster0_vs_others	BH	glm	TGFB1	0	0.373	0.208	15.4553	2.18389	up
MFHAS1	0.676772	4.83483	45.751	1.45334e-09	2.99415e-07	cluster0_vs_others	BH	glm	TGFB1	0	0.724	0.606	28.5384	1.59856	not
TMCC1	0.625697	5.82663	45.6955	1.49301e-09	3.03834e-07	cluster0_vs_others	BH	glm	TGFB1	0	0.865	0.768	56.7532	1.54296	not
KANSL1	0.591503	6.51988	45.6745	1.50315e-09	3.03834e-07	cluster0_vs_others	BH	glm	TGFB1	0	0.966	0.892	91.7657	1.50682	not
THBS2	0.749036	9.01886	58.5415	1.54908e-09	3.10192e-07	cluster0_vs_others	BH	glm	TGFB1	0	1	0.997	518.736	1.68067	not
NEK7	0.570337	6.07629	45.5332	1.57666e-09	3.12792e-07	cluster0_vs_others	BH	glm	TGFB1	0	0.934	0.825	67.4755	1.48487	not
SYNE1	0.592655	6.85097	45.5242	1.68893e-09	3.31992e-07	cluster0_vs_others	BH	glm	TGFB1	0	0.961	0.896	115.438	1.50802	not
TET3	0.770393	4.61109	45.7991	1.71721e-09	3.3448e-07	cluster0_vs_others	BH	glm	TGFB1	0	0.635	0.511	24.4385	1.70573	not
ENSECAG00000038328	0.932394	3.98193	44.7708	1.74488e-09	3.36533e-07	cluster0_vs_others	BH	glm	TGFB1	0	0.477	0.405	15.8008	1.90844	not
LCORL	0.551763	7.17435	45.1955	1.76316e-09	3.36533e-07	cluster0_vs_others	BH	glm	TGFB1	0	0.995	0.935	144.443	1.46588	not
GPR63	0.751821	5.0801	48.849	1.78112e-09	3.36533e-07	cluster0_vs_others	BH	glm	TGFB1	0	0.713	0.602	33.8269	1.68392	not
CDK6	0.594285	6.3519	45.1533	1.79057e-09	3.36533e-07	cluster0_vs_others	BH	glm	TGFB1	0	0.902	0.836	81.6793	1.50972	not
ENSECAG00000048311	0.970971	4.07714	44.3478	1.88946e-09	3.5203e-07	cluster0_vs_others	BH	glm	TGFB1	0	0.509	0.418	16.8788	1.96016	not
DOCK7	0.55695	6.75875	44.7133	2.07464e-09	3.832e-07	cluster0_vs_others	BH	glm	TGFB1	0	0.983	0.93	108.29	1.47116	not
TMTC2	1.30502	5.98718	91.165	2.09866e-09	3.84324e-07	cluster0_vs_others	BH	glm	TGFB1	0	0.855	0.649	63.4339	2.47088	up
ZSWIM6	0.577619	7.0761	44.6045	2.15212e-09	3.90774e-07	cluster0_vs_others	BH	glm	TGFB1	0	0.979	0.923	134.933	1.49238	not
ENSECAG00000051592	0.865835	4.59633	46.5819	2.21448e-09	3.95685e-07	cluster0_vs_others	BH	glm	TGFB1	0	0.634	0.546	24.1898	1.82239	not
LAMC2	-0.683437	5.65554	44.5054	2.2161e-09	3.95685e-07	cluster0_vs_others	BH	glm	TGFB1	0	0.62	0.718	50.4066	0.62268	not
NR1I2	1.31325	2.55342	43.9445	2.27459e-09	4.02772e-07	cluster0_vs_others	BH	glm	TGFB1	0	0.223	0.183	5.87025	2.485	up
KDM4C	0.717979	5.28886	46.3887	2.326e-09	4.08499e-07	cluster0_vs_others	BH	glm	TGFB1	0	0.767	0.665	39.0937	1.64488	not
HDAC8	0.636595	5.52499	44.3429	2.35536e-09	4.10292e-07	cluster0_vs_others	BH	glm	TGFB1	0	0.736	0.669	46.0455	1.55466	not
KIF1B	0.531948	6.53197	44.269	2.41291e-09	4.16928e-07	cluster0_vs_others	BH	glm	TGFB1	0	0.958	0.894	92.538	1.44588	not
ENSECAG00000059197	1.33285	5.84962	89.0618	2.43307e-09	4.17048e-07	cluster0_vs_others	BH	glm	TGFB1	0	0.791	0.65	57.665	2.519	up
ADAM12	0.702917	7.72215	53.9912	2.57059e-09	4.37122e-07	cluster0_vs_others	BH	glm	TGFB1	0	0.984	0.95	211.154	1.62779	not
DDAH1	0.547384	7.28762	43.9111	2.7203e-09	4.58938e-07	cluster0_vs_others	BH	glm	TGFB1	0	0.991	0.958	156.24	1.46143	not
MYO6	0.675996	4.95159	43.8307	2.76397e-09	4.62662e-07	cluster0_vs_others	BH	glm	TGFB1	0	0.684	0.62	30.944	1.5977	not
FOXN3	0.682209	6.58561	50.7276	2.83679e-09	4.71171e-07	cluster0_vs_others	BH	glm	TGFB1	0	0.975	0.88	96.043	1.6046	not
EIF4G3	0.539911	7.36043	43.6704	2.95257e-09	4.8663e-07	cluster0_vs_others	BH	glm	TGFB1	0	0.996	0.963	164.328	1.45388	not
ENSECAG00000014082	0.788515	4.83742	47.2613	3.04404e-09	4.95567e-07	cluster0_vs_others	BH	glm	TGFB1	0	0.695	0.553	28.5897	1.7273	not
BNC2	0.662541	8.34767	50.2112	3.05306e-09	4.95567e-07	cluster0_vs_others	BH	glm	TGFB1	0	0.999	0.976	325.761	1.58287	not
ZNF827	0.627408	5.96383	44.5906	3.28227e-09	5.28767e-07	cluster0_vs_others	BH	glm	TGFB1	0	0.909	0.802	62.4153	1.54479	not
ZFHX4	1.07338	3.03923	42.3923	3.35635e-09	5.32747e-07	cluster0_vs_others	BH	glm	TGFB1	0	0.356	0.196	8.22051	2.10436	up
C5H1orf21	0.594488	7.58976	45.9356	3.35671e-09	5.32747e-07	cluster0_vs_others	BH	glm	TGFB1	0	0.999	0.985	192.64	1.50994	not
ANKS1A	0.78003	4.18519	42.881	3.69836e-09	5.82444e-07	cluster0_vs_others	BH	glm	TGFB1	0	0.607	0.442	18.1915	1.71717	not
ELN	-1.17535	3.03899	43.6642	3.7242e-09	5.82444e-07	cluster0_vs_others	BH	glm	TGFB1	0	0.179	0.218	8.21918	0.442776	down
RIMS2	1.31725	3.01583	45.6963	3.97687e-09	6.17453e-07	cluster0_vs_others	BH	glm	TGFB1	0	0.174	0.144	8.08827	2.4919	up
CLOCK	0.666701	5.02691	42.7813	4.00612e-09	6.17519e-07	cluster0_vs_others	BH	glm	TGFB1	0	0.753	0.626	32.6026	1.58744	not
DPF2	0.729954	13.8999	44.6477	5.04661e-09	7.6755e-07	cluster0_vs_others	BH	glm	TGFB1	0	1	1	15286	1.65859	not
TSC22D1	0.666054	4.87825	42.0728	5.06864e-09	7.6755e-07	cluster0_vs_others	BH	glm	TGFB1	0	0.726	0.592	29.4103	1.58673	not
ENSECAG00000001832	0.884288	4.24218	41.6036	5.08691e-09	7.6755e-07	cluster0_vs_others	BH	glm	TGFB1	0	0.556	0.437	18.9245	1.84585	not
ENSECAG00000049707	1.19997	5.43847	74.2198	5.28717e-09	7.92189e-07	cluster0_vs_others	BH	glm	TGFB1	0	0.733	0.609	43.3653	2.29734	up
LY6E	-0.601529	6.69669	41.9233	5.38195e-09	8.0079e-07	cluster0_vs_others	BH	glm	TGFB1	0	0.939	0.925	103.73	0.659055	not
PLCE1	1.5928	1.80412	44.4932	5.77812e-09	8.53806e-07	cluster0_vs_others	BH	glm	TGFB1	0	0.152	0.089	3.49217	3.01635	up
ENSECAG00000060003	0.849469	4.068	41.0345	6.44289e-09	9.45516e-07	cluster0_vs_others	BH	glm	TGFB1	0	0.509	0.428	16.7722	1.80184	not
ENSECAG00000002196	0.924355	4.38665	44.2225	6.48877e-09	9.45771e-07	cluster0_vs_others	BH	glm	TGFB1	0	0.598	0.48	20.9177	1.89784	not
GPSM2	0.620971	5.0157	41.3216	6.61419e-09	9.57538e-07	cluster0_vs_others	BH	glm	TGFB1	0	0.706	0.627	32.35	1.53791	not
PPM1L	0.796134	3.86485	40.8994	6.6995e-09	9.63379e-07	cluster0_vs_others	BH	glm	TGFB1	0	0.425	0.373	14.5692	1.73644	not
HIVEP2	0.68815	6.77614	49.016	7.19713e-09	1.02804e-06	cluster0_vs_others	BH	glm	TGFB1	0	0.955	0.892	109.603	1.61122	not
PTBP2	0.576524	6.97361	41.7515	7.37556e-09	1.04655e-06	cluster0_vs_others	BH	glm	TGFB1	0	0.979	0.921	125.68	1.49125	not
GLI3	0.805175	3.9475	40.7102	7.48709e-09	1.05538e-06	cluster0_vs_others	BH	glm	TGFB1	0	0.509	0.349	15.4282	1.74736	not
ENSECAG00000060318	1.70751	3.0532	40.6752	7.62104e-09	1.06724e-06	cluster0_vs_others	BH	glm	TGFB1	0	0.284	0.238	8.30049	3.26597	up
RPS6KC1	0.566433	6.11233	40.852	7.8067e-09	1.08614e-06	cluster0_vs_others	BH	glm	TGFB1	0	0.935	0.848	69.1821	1.48086	not
MYH9	0.522024	8.19582	40.7056	8.20026e-09	1.13354e-06	cluster0_vs_others	BH	glm	TGFB1	0	0.999	0.994	293.215	1.43597	not
NEDD9	0.552091	6.32812	40.6496	8.37168e-09	1.14982e-06	cluster0_vs_others	BH	glm	TGFB1	0	0.954	0.888	80.3441	1.46621	not
SLC2A13	0.836213	4.78897	45.4382	9.64632e-09	1.31645e-06	cluster0_vs_others	BH	glm	TGFB1	0	0.585	0.508	27.6455	1.78536	not
RFX7	0.661888	5.01032	40.1348	1.00017e-08	1.35631e-06	cluster0_vs_others	BH	glm	TGFB1	0	0.683	0.579	32.2298	1.58215	not
MID1	0.748306	4.34308	39.8606	1.04723e-08	1.41027e-06	cluster0_vs_others	BH	glm	TGFB1	0	0.526	0.374	20.2954	1.67982	not
TBC1D1	0.605043	5.51826	40.1477	1.05388e-08	1.41027e-06	cluster0_vs_others	BH	glm	TGFB1	0	0.842	0.742	45.8314	1.52102	not
DSEL	0.553924	5.70674	39.9784	1.05971e-08	1.41027e-06	cluster0_vs_others	BH	glm	TGFB1	0	0.875	0.798	52.2277	1.46807	not
UBR5	0.550721	6.17465	39.9033	1.08807e-08	1.43907e-06	cluster0_vs_others	BH	glm	TGFB1	0	0.922	0.826	72.2363	1.46482	not
FCHO2	0.636101	4.98541	39.7303	1.13874e-08	1.49685e-06	cluster0_vs_others	BH	glm	TGFB1	0	0.758	0.632	31.678	1.55412	not
APP	0.519465	7.79548	39.2528	1.36567e-08	1.7842e-06	cluster0_vs_others	BH	glm	TGFB1	0	0.997	0.988	222.165	1.43342	not
CDKAL1	0.551544	6.32754	39.233	1.37753e-08	1.78879e-06	cluster0_vs_others	BH	glm	TGFB1	0	0.933	0.849	80.3119	1.46565	not
ZSWIM5	0.794135	4.72596	41.7479	1.455e-08	1.878e-06	cluster0_vs_others	BH	glm	TGFB1	0	0.528	0.481	26.4641	1.73404	not
EDA	0.959262	3.11644	38.5124	1.5027e-08	1.92795e-06	cluster0_vs_others	BH	glm	TGFB1	0	0.227	0.16	8.67244	1.94431	not
DMXL2	1.63262	1.53443	38.3108	1.57906e-08	2.01387e-06	cluster0_vs_others	BH	glm	TGFB1	0	0.149	0.072	2.89674	3.10075	up
MEIS2	0.544965	7.02042	38.9975	1.61839e-08	2.04345e-06	cluster0_vs_others	BH	glm	TGFB1	0	0.984	0.919	129.825	1.45899	not
APPL2	0.585691	5.94483	39.7994	1.62291e-08	2.04345e-06	cluster0_vs_others	BH	glm	TGFB1	0	0.939	0.813	61.5986	1.50076	not
SAXO1	1.66938	1.60833	38.0666	1.63087e-08	2.04345e-06	cluster0_vs_others	BH	glm	TGFB1	0	0.124	0.082	3.049	3.18077	up
AMBRA1	0.792079	3.96197	38.2285	1.75405e-08	2.18501e-06	cluster0_vs_others	BH	glm	TGFB1	0	0.517	0.397	15.5837	1.73157	not
KIDINS220	0.539002	6.1569	38.4763	1.80036e-08	2.22974e-06	cluster0_vs_others	BH	glm	TGFB1	0	0.941	0.866	71.3528	1.45297	not
PLA2G4A	0.597599	6.66526	41.8095	1.93947e-08	2.38823e-06	cluster0_vs_others	BH	glm	TGFB1	0	0.928	0.862	101.495	1.5132	not
ENSECAG00000051167	1.37382	2.41601	38.2556	1.98002e-08	2.42423e-06	cluster0_vs_others	BH	glm	TGFB1	0	0.218	0.096	5.33695	2.59156	up
SPATA13	0.805105	5.09309	46.3582	2.04796e-08	2.49316e-06	cluster0_vs_others	BH	glm	TGFB1	0	0.755	0.583	34.1328	1.74727	not
LRRFIP1	0.488138	8.2084	38.0605	2.08479e-08	2.51086e-06	cluster0_vs_others	BH	glm	TGFB1	0	1	0.998	295.784	1.40263	not
KRT7	-1.21875	2.88637	37.946	2.08594e-08	2.51086e-06	cluster0_vs_others	BH	glm	TGFB1	0	0.102	0.258	7.39408	0.429654	down
KIRREL1	0.640615	4.91842	37.906	2.20321e-08	2.62316e-06	cluster0_vs_others	BH	glm	TGFB1	0	0.718	0.592	30.2407	1.55899	not
ENSECAG00000048402	1.00668	3.87198	37.7558	2.20372e-08	2.62316e-06	cluster0_vs_others	BH	glm	TGFB1	0	0.432	0.345	14.6414	2.00928	up
TENM3	0.955913	5.3049	54.781	2.26152e-08	2.67708e-06	cluster0_vs_others	BH	glm	TGFB1	0	0.805	0.587	39.5307	1.93981	not
ENSECAG00000000910	-0.547643	8.67992	37.731	2.34515e-08	2.76083e-06	cluster0_vs_others	BH	glm	TGFB1	0	1	0.999	410.125	0.684137	not
ENSECAG00000030785	-0.68221	5.19591	37.8797	2.38758e-08	2.79543e-06	cluster0_vs_others	BH	glm	TGFB1	0	0.593	0.665	36.6542	0.62321	not
DENND2A	0.661753	4.82862	37.6018	2.70972e-08	3.15535e-06	cluster0_vs_others	BH	glm	TGFB1	0	0.729	0.589	28.4158	1.582	not
LIF	0.629268	5.18432	38.0713	2.75054e-08	3.18557e-06	cluster0_vs_others	BH	glm	TGFB1	0	0.598	0.529	36.3609	1.54678	not
FBXL7	0.548209	6.21862	37.1827	2.85682e-08	3.29087e-06	cluster0_vs_others	BH	glm	TGFB1	0	0.862	0.745	74.4719	1.46227	not
FLNB	0.53562	6.15792	37.0577	2.99011e-08	3.42599e-06	cluster0_vs_others	BH	glm	TGFB1	0	0.9	0.836	71.4035	1.44956	not
SYNM	0.905078	3.10784	36.7396	3.12722e-08	3.56403e-06	cluster0_vs_others	BH	glm	TGFB1	0	0.299	0.236	8.6209	1.87265	not
NFAT5	0.648093	4.76704	36.8619	3.15525e-08	3.57695e-06	cluster0_vs_others	BH	glm	TGFB1	0	0.635	0.565	27.2283	1.5671	not
ZNF609	0.586605	6.04378	37.6805	3.25585e-08	3.67157e-06	cluster0_vs_others	BH	glm	TGFB1	0	0.897	0.788	65.9721	1.50171	not
NTM	2.30211	3.65569	63.1413	3.29145e-08	3.69228e-06	cluster0_vs_others	BH	glm	TGFB1	0	0.336	0.13	12.603	4.9318	up
MAP4	0.507973	7.58006	36.656	3.45167e-08	3.85184e-06	cluster0_vs_others	BH	glm	TGFB1	0	0.993	0.975	191.349	1.42205	not
MAGI3	0.735243	5.12356	38.8687	3.53217e-08	3.92126e-06	cluster0_vs_others	BH	glm	TGFB1	0	0.655	0.546	34.8615	1.66468	not
EMP3	-0.667156	7.74625	41.5004	3.65851e-08	4.04058e-06	cluster0_vs_others	BH	glm	TGFB1	0	0.968	0.976	214.711	0.629747	not
RERE	0.542681	5.78949	36.4788	3.68526e-08	4.04925e-06	cluster0_vs_others	BH	glm	TGFB1	0	0.894	0.791	55.3107	1.45668	not
PUM1	0.507576	7.22476	36.4293	3.74681e-08	4.09588e-06	cluster0_vs_others	BH	glm	TGFB1	0	0.995	0.964	149.578	1.42166	not
HIF1A	0.503322	7.38415	36.3814	3.81194e-08	4.14592e-06	cluster0_vs_others	BH	glm	TGFB1	0	0.996	0.982	167.051	1.41747	not
EXOC6	0.785829	3.51146	36.1397	3.92845e-08	4.25105e-06	cluster0_vs_others	BH	glm	TGFB1	0	0.433	0.309	11.404	1.72408	not
TRPC1	1.06134	2.76492	35.532	4.19457e-08	4.51622e-06	cluster0_vs_others	BH	glm	TGFB1	0	0.216	0.203	6.79712	2.08687	up
BACH2	1.23142	6.81474	72.1755	4.35852e-08	4.66928e-06	cluster0_vs_others	BH	glm	TGFB1	0	0.929	0.812	112.575	2.34797	up
PDLIM5	0.499736	7.76424	35.8974	4.54317e-08	4.84289e-06	cluster0_vs_others	BH	glm	TGFB1	0	0.989	0.977	217.405	1.41395	not
CFAP20DC	0.645565	5.00321	36.7353	4.78477e-08	5.07517e-06	cluster0_vs_others	BH	glm	TGFB1	0	0.648	0.565	32.0714	1.56435	not
SMURF1	0.643376	6.55814	41.3033	5.05249e-08	5.33274e-06	cluster0_vs_others	BH	glm	TGFB1	0	0.957	0.849	94.2317	1.56198	not
MDFI	-0.781084	5.54683	41.5951	5.19049e-08	5.45155e-06	cluster0_vs_others	BH	glm	TGFB1	0	0.685	0.768	46.7478	0.581929	not
GRK5	0.664981	6.45461	42.7242	5.2309e-08	5.45999e-06	cluster0_vs_others	BH	glm	TGFB1	0	0.942	0.835	87.7066	1.58555	not
DIP2B	0.61982	5.96459	38.6146	5.2495e-08	5.45999e-06	cluster0_vs_others	BH	glm	TGFB1	0	0.899	0.806	62.4481	1.53668	not
LGALS3	-0.619071	7.87648	38.6234	5.31678e-08	5.50325e-06	cluster0_vs_others	BH	glm	TGFB1	0	0.934	0.98	234.994	0.65109	not
PTCHD1	1.68407	1.30868	35.3796	5.45515e-08	5.61932e-06	cluster0_vs_others	BH	glm	TGFB1	0	0.128	0.048	2.47714	3.21333	up
RIMS1	0.846234	4.09876	37.2491	5.57841e-08	5.71881e-06	cluster0_vs_others	BH	glm	TGFB1	0	0.497	0.305	17.1337	1.7978	not
MCM3	-1.16165	3.22475	34.8219	5.62063e-08	5.73465e-06	cluster0_vs_others	BH	glm	TGFB1	0	0.138	0.177	9.34863	0.447	down
COP1	0.506011	6.52171	35.2521	5.75537e-08	5.84429e-06	cluster0_vs_others	BH	glm	TGFB1	0	0.947	0.888	91.8822	1.42012	not
FMN1	0.875896	7.32366	56.13	5.92373e-08	5.98688e-06	cluster0_vs_others	BH	glm	TGFB1	0	0.971	0.911	160.193	1.83515	not
LIMS1	0.501231	7.9278	35.1161	6.04129e-08	6.05418e-06	cluster0_vs_others	BH	glm	TGFB1	0	1	0.994	243.503	1.41542	not
NKAIN3	1.54671	1.5426	34.5797	6.04683e-08	6.05418e-06	cluster0_vs_others	BH	glm	TGFB1	0	0.106	0.029	2.91319	2.9215	up
ENSECAG00000044950	0.665264	4.57126	35.0216	6.1935e-08	6.17218e-06	cluster0_vs_others	BH	glm	TGFB1	0	0.625	0.528	23.7731	1.58586	not
QSER1	0.553956	5.53606	34.9599	6.40301e-08	6.35143e-06	cluster0_vs_others	BH	glm	TGFB1	0	0.84	0.734	46.4002	1.46811	not
CDT1	-1.55692	2.25697	36.2363	6.48685e-08	6.40494e-06	cluster0_vs_others	BH	glm	TGFB1	0	0.055	0.099	4.77987	0.339877	down
RNF144B	0.859443	3.64127	34.815	6.58653e-08	6.47353e-06	cluster0_vs_others	BH	glm	TGFB1	0	0.389	0.323	12.4776	1.81434	not
DOCK9	0.767215	5.26302	41.6827	6.72433e-08	6.57879e-06	cluster0_vs_others	BH	glm	TGFB1	0	0.757	0.627	38.3997	1.70198	not
AGO3	0.580232	5.22526	34.7541	6.89082e-08	6.71103e-06	cluster0_vs_others	BH	glm	TGFB1	0	0.79	0.675	37.4077	1.49509	not
AFF1	0.595949	5.49574	35.727	6.93277e-08	6.72133e-06	cluster0_vs_others	BH	glm	TGFB1	0	0.824	0.685	45.1215	1.51147	not
WWC2	0.662108	5.54393	38.3389	7.00081e-08	6.75673e-06	cluster0_vs_others	BH	glm	TGFB1	0	0.841	0.733	46.6539	1.58239	not
FAF1	0.481211	7.13281	34.652	7.16464e-08	6.88384e-06	cluster0_vs_others	BH	glm	TGFB1	0	0.985	0.959	140.343	1.39591	not
NFKB1	0.616509	6.7844	40.1043	7.22816e-08	6.91387e-06	cluster0_vs_others	BH	glm	TGFB1	0	0.941	0.868	110.232	1.53316	not
CCDC136	0.878918	3.06963	34.3722	7.28981e-08	6.92662e-06	cluster0_vs_others	BH	glm	TGFB1	0	0.334	0.221	8.39558	1.839	not
MED13L	0.692609	6.60856	43.8053	7.30615e-08	6.92662e-06	cluster0_vs_others	BH	glm	TGFB1	0	0.969	0.895	97.5832	1.6162	not
NPAS3	1.21464	2.25135	33.9249	7.35221e-08	6.93957e-06	cluster0_vs_others	BH	glm	TGFB1	0	0.15	0.094	4.76129	2.32083	up
BAZ2B	0.583046	6.71621	38.0214	7.40896e-08	6.96105e-06	cluster0_vs_others	BH	glm	TGFB1	0	0.946	0.896	105.143	1.49801	not
ANO6	0.677009	7.95104	44.332	7.45336e-08	6.96105e-06	cluster0_vs_others	BH	glm	TGFB1	0	0.999	0.975	247.459	1.59882	not
PAN3	0.572191	5.46008	34.5284	7.47242e-08	6.96105e-06	cluster0_vs_others	BH	glm	TGFB1	0	0.784	0.698	44.0197	1.48678	not
MCM5	-1.40095	3.71909	41.2766	7.63861e-08	7.08506e-06	cluster0_vs_others	BH	glm	TGFB1	0	0.126	0.164	13.1691	0.37868	down
RNF145	0.59102	5.32513	34.5299	7.96446e-08	7.35546e-06	cluster0_vs_others	BH	glm	TGFB1	0	0.822	0.699	40.089	1.50631	not
ERC1	0.706782	7.5025	45.016	8.20627e-08	7.54625e-06	cluster0_vs_others	BH	glm	TGFB1	0	0.991	0.944	181.334	1.63216	not
ENSECAG00000047314	1.08519	3.3578	35.0866	8.28635e-08	7.58732e-06	cluster0_vs_others	BH	glm	TGFB1	0	0.345	0.266	10.2518	2.12166	up
NRIP1	0.507594	5.87705	34.2278	8.38341e-08	7.64353e-06	cluster0_vs_others	BH	glm	TGFB1	0	0.879	0.794	58.7715	1.42168	not
PARP8	0.53635	6.19	34.2099	8.44273e-08	7.65989e-06	cluster0_vs_others	BH	glm	TGFB1	0	0.907	0.81	73.0088	1.4503	not
RUNX2	0.786502	4.80569	39.5166	8.50648e-08	7.65989e-06	cluster0_vs_others	BH	glm	TGFB1	0	0.576	0.483	27.9677	1.72489	not
RRM2	-1.32217	4.1574	43.002	8.50861e-08	7.65989e-06	cluster0_vs_others	BH	glm	TGFB1	0	0.185	0.22	17.8444	0.399933	down
TNS1	0.57032	5.70372	34.9372	8.58567e-08	7.69693e-06	cluster0_vs_others	BH	glm	TGFB1	0	0.874	0.773	52.1184	1.48485	not
TBL1XR1	0.490238	6.33044	34.0063	9.09853e-08	8.12271e-06	cluster0_vs_others	BH	glm	TGFB1	0	0.93	0.848	80.4734	1.40468	not
SUSD1	1.07734	2.71359	33.911	9.15911e-08	8.12848e-06	cluster0_vs_others	BH	glm	TGFB1	0	0.211	0.191	6.55952	2.11014	up
RAPGEF2	0.541318	5.69387	33.9821	9.18087e-08	8.12848e-06	cluster0_vs_others	BH	glm	TGFB1	0	0.854	0.738	51.7637	1.4553	not
LARGE1	0.597497	5.96155	36.2036	9.80766e-08	8.64769e-06	cluster0_vs_others	BH	glm	TGFB1	0	0.877	0.769	62.3168	1.51309	not
CSNK1G1	0.555441	5.82087	33.7885	9.8688e-08	8.66594e-06	cluster0_vs_others	BH	glm	TGFB1	0	0.867	0.744	56.527	1.46962	not
SCAPER	0.529533	6.65249	33.9064	1.02789e-07	8.98922e-06	cluster0_vs_others	BH	glm	TGFB1	0	0.939	0.865	100.6	1.44346	not
ENSECAG00000044741	1.70055	2.77361	33.99	1.06198e-07	9.24955e-06	cluster0_vs_others	BH	glm	TGFB1	0	0.28	0.193	6.83816	3.25025	up
ENSECAG00000057834	1.41736	2.041	33.0851	1.11596e-07	9.68039e-06	cluster0_vs_others	BH	glm	TGFB1	0	0.143	0.116	4.11531	2.67097	up
ENSECAG00000003430	1.06424	3.23771	33.1657	1.12874e-07	9.75173e-06	cluster0_vs_others	BH	glm	TGFB1	0	0.319	0.267	9.43298	2.09107	up
LRCH1	0.593147	6.66475	37.2977	1.1386e-07	9.7629e-06	cluster0_vs_others	BH	glm	TGFB1	0	0.967	0.88	101.459	1.50853	not
RCAN1	0.724391	8.08051	46.4197	1.13914e-07	9.7629e-06	cluster0_vs_others	BH	glm	TGFB1	0	0.987	0.948	270.692	1.6522	not
CDK17	0.531887	5.90916	33.3336	1.16936e-07	9.98197e-06	cluster0_vs_others	BH	glm	TGFB1	0	0.85	0.768	60.0946	1.44582	not
UST	0.512164	7.608	33.9865	1.18799e-07	1.01007e-05	cluster0_vs_others	BH	glm	TGFB1	0	0.982	0.95	195.09	1.42619	not
MACF1	0.481715	7.74221	33.2407	1.2072e-07	1.02235e-05	cluster0_vs_others	BH	glm	TGFB1	0	1	0.986	214.111	1.3964	not
MRTFA	0.679157	6.27627	41.2515	1.23314e-07	1.03689e-05	cluster0_vs_others	BH	glm	TGFB1	0	0.934	0.84	77.5079	1.6012	not
ST3GAL6	0.767213	3.46576	32.7877	1.23404e-07	1.03689e-05	cluster0_vs_others	BH	glm	TGFB1	0	0.38	0.299	11.0484	1.70198	not
EID3	0.518836	6.15464	33.1653	1.24359e-07	1.04082e-05	cluster0_vs_others	BH	glm	TGFB1	0	0.861	0.786	71.2414	1.4328	not
GATAD2B	0.555063	5.22884	33.1336	1.25787e-07	1.04869e-05	cluster0_vs_others	BH	glm	TGFB1	0	0.774	0.672	37.5005	1.46923	not
GNAQ	0.500502	6.47709	33.0955	1.27549e-07	1.05925e-05	cluster0_vs_others	BH	glm	TGFB1	0	0.96	0.886	89.084	1.41471	not
LRRC4	0.666717	4.62363	32.8314	1.34068e-07	1.10909e-05	cluster0_vs_others	BH	glm	TGFB1	0	0.622	0.569	24.652	1.58746	not
ARID2	0.560459	4.99026	32.8948	1.36259e-07	1.12288e-05	cluster0_vs_others	BH	glm	TGFB1	0	0.722	0.62	31.7846	1.47474	not
EXT1	0.93102	9.14259	55.4906	1.38169e-07	1.13426e-05	cluster0_vs_others	BH	glm	TGFB1	0	1	0.993	565.191	1.90662	not
ENSECAG00000044596	0.770827	4.05627	32.6392	1.40318e-07	1.14618e-05	cluster0_vs_others	BH	glm	TGFB1	0	0.485	0.427	16.6363	1.70625	not
ENSECAG00000052040	1.70861	2.1489	32.7607	1.40691e-07	1.14618e-05	cluster0_vs_others	BH	glm	TGFB1	0	0.152	0.114	4.43489	3.26847	up
ENSECAG00000052913	1.58134	2.88194	32.6881	1.42189e-07	1.15099e-05	cluster0_vs_others	BH	glm	TGFB1	0	0.282	0.219	7.3714	2.99248	up
FBXL20	0.517818	5.8738	32.8056	1.42356e-07	1.15099e-05	cluster0_vs_others	BH	glm	TGFB1	0	0.844	0.756	58.6394	1.43179	not
NF1	0.499335	5.95872	32.7656	1.4435e-07	1.16273e-05	cluster0_vs_others	BH	glm	TGFB1	0	0.904	0.83	62.1949	1.41356	not
SLC35F1	1.35527	1.8736	32.347	1.54903e-07	1.24305e-05	cluster0_vs_others	BH	glm	TGFB1	0	0.121	0.054	3.66446	2.55845	up
CLMP	0.454654	7.55524	32.5417	1.5673e-07	1.25302e-05	cluster0_vs_others	BH	glm	TGFB1	0	0.997	0.986	188.085	1.37045	not
WDFY3	0.509872	5.91723	32.5272	1.57887e-07	1.25758e-05	cluster0_vs_others	BH	glm	TGFB1	0	0.905	0.803	60.4314	1.42392	not
KANSL1L	0.686211	5.80526	39.468	1.59387e-07	1.26147e-05	cluster0_vs_others	BH	glm	TGFB1	0	0.869	0.761	55.9188	1.60905	not
DCP1A	0.565551	5.3222	32.4949	1.59773e-07	1.26147e-05	cluster0_vs_others	BH	glm	TGFB1	0	0.782	0.685	40.0076	1.47995	not
DMXL1	0.607128	4.84527	32.4706	1.60142e-07	1.26147e-05	cluster0_vs_others	BH	glm	TGFB1	0	0.695	0.589	28.7456	1.52322	not
PDZD2	0.64226	4.36084	32.3085	1.67087e-07	1.31135e-05	cluster0_vs_others	BH	glm	TGFB1	0	0.588	0.484	20.5468	1.56077	not
ENSECAG00000054736	0.930851	3.39282	31.9286	1.68939e-07	1.32105e-05	cluster0_vs_others	BH	glm	TGFB1	0	0.311	0.276	10.5036	1.9064	not
ST7L	0.55231	5.39396	32.2958	1.72072e-07	1.34066e-05	cluster0_vs_others	BH	glm	TGFB1	0	0.801	0.712	42.0477	1.46643	not
PANK2	0.497682	6.21501	32.2592	1.74428e-07	1.35409e-05	cluster0_vs_others	BH	glm	TGFB1	0	0.936	0.886	74.2856	1.41194	not
MYH11	1.27185	4.5527	54.857	1.76723e-07	1.36696e-05	cluster0_vs_others	BH	glm	TGFB1	0	0.579	0.34	23.4693	2.41472	up
LTBP1	0.98616	8.20139	57.31	1.79516e-07	1.38356e-05	cluster0_vs_others	BH	glm	TGFB1	0	0.996	0.969	294.351	1.98091	not
SACS	0.557775	4.91593	32.143	1.8098e-07	1.38985e-05	cluster0_vs_others	BH	glm	TGFB1	0	0.765	0.608	30.1885	1.472	not
TEAD1	0.476163	7.6129	32.1293	1.82965e-07	1.40007e-05	cluster0_vs_others	BH	glm	TGFB1	0	0.997	0.975	195.755	1.39104	not
ENSECAG00000046348	0.92741	3.46164	32.1715	1.88669e-07	1.43858e-05	cluster0_vs_others	BH	glm	TGFB1	0	0.368	0.27	11.0169	1.90186	not
ATRN	0.551427	5.18411	32.0388	1.89406e-07	1.43909e-05	cluster0_vs_others	BH	glm	TGFB1	0	0.759	0.636	36.3557	1.46553	not
FNIP1	0.583168	7.05119	36.0687	1.92237e-07	1.45543e-05	cluster0_vs_others	BH	glm	TGFB1	0	0.972	0.904	132.623	1.49814	not
PDLIM3	1.79069	3.35586	53.3728	1.95242e-07	1.47297e-05	cluster0_vs_others	BH	glm	TGFB1	0	0.304	0.13	10.238	3.45981	up
KDM2A	0.519133	5.29864	31.9294	1.97117e-07	1.48191e-05	cluster0_vs_others	BH	glm	TGFB1	0	0.832	0.712	39.3596	1.43309	not
MYLK3	0.847956	3.25989	31.4993	1.9859e-07	1.48776e-05	cluster0_vs_others	BH	glm	TGFB1	0	0.34	0.252	9.57912	1.79995	not
RARRES1	0.609584	4.56846	31.7774	2.10927e-07	1.57468e-05	cluster0_vs_others	BH	glm	TGFB1	0	0.61	0.456	23.7271	1.52582	not
EPHA6	1.07548	3.73051	31.9964	2.14521e-07	1.59594e-05	cluster0_vs_others	BH	glm	TGFB1	0	0.154	0.212	13.2738	2.10742	up
SPIDR	0.496544	7.10503	31.7469	2.17844e-07	1.61506e-05	cluster0_vs_others	BH	glm	TGFB1	0	0.959	0.928	137.667	1.41083	not
PRICKLE1	0.58292	7.13055	36.4002	2.19528e-07	1.62193e-05	cluster0_vs_others	BH	glm	TGFB1	0	0.974	0.939	140.123	1.49788	not
SLC40A1	0.543951	5.4304	31.7267	2.2278e-07	1.6403e-05	cluster0_vs_others	BH	glm	TGFB1	0	0.847	0.671	43.1235	1.45796	not
SSH2	0.667941	5.16385	33.2392	2.3205e-07	1.70271e-05	cluster0_vs_others	BH	glm	TGFB1	0	0.684	0.597	35.8486	1.5888	not
AKT3	0.475795	7.02142	31.3518	2.4543e-07	1.79474e-05	cluster0_vs_others	BH	glm	TGFB1	0	0.978	0.916	129.914	1.39068	not
IRAG1	0.589568	5.13856	32.4036	2.48268e-07	1.80926e-05	cluster0_vs_others	BH	glm	TGFB1	0	0.821	0.674	35.2258	1.5048	not
AUTS2	0.726058	8.11059	43.4646	2.49105e-07	1.80926e-05	cluster0_vs_others	BH	glm	TGFB1	0	0.998	0.965	276.396	1.65411	not
CDH2	0.513735	7.36748	32.5784	2.53057e-07	1.83175e-05	cluster0_vs_others	BH	glm	TGFB1	0	0.99	0.967	165.133	1.42774	not
CLIC4	0.432675	7.74699	31.1615	2.63697e-07	1.90235e-05	cluster0_vs_others	BH	glm	TGFB1	0	0.999	0.993	214.821	1.34973	not
ENSECAG00000051506	1.26583	2.31107	30.8046	2.66209e-07	1.90853e-05	cluster0_vs_others	BH	glm	TGFB1	0	0.212	0.155	4.96253	2.40465	up
TBC1D22B	0.744916	3.41422	30.9478	2.66561e-07	1.90853e-05	cluster0_vs_others	BH	glm	TGFB1	0	0.375	0.302	10.6607	1.67588	not
PTPRM	0.483258	7.69136	31.1247	2.67424e-07	1.90853e-05	cluster0_vs_others	BH	glm	TGFB1	0	0.989	0.953	206.695	1.3979	not
TYMS	-1.0562	3.0655	32.9642	2.68117e-07	1.90853e-05	cluster0_vs_others	BH	glm	TGFB1	0	0.131	0.171	8.37159	0.480896	down
CAMSAP2	0.627727	5.7867	35.4396	2.82483e-07	2.00413e-05	cluster0_vs_others	BH	glm	TGFB1	0	0.885	0.766	55.2039	1.54513	not
BICRA	0.76051	3.53331	30.7884	2.84288e-07	2.01028e-05	cluster0_vs_others	BH	glm	TGFB1	0	0.416	0.29	11.5779	1.69409	not
ITCH	0.479333	6.44819	30.9123	2.90102e-07	2.04465e-05	cluster0_vs_others	BH	glm	TGFB1	0	0.949	0.906	87.3169	1.3941	not
MAF	0.515513	5.2785	30.8732	2.92961e-07	2.05803e-05	cluster0_vs_others	BH	glm	TGFB1	0	0.806	0.659	38.8138	1.4295	not
NUDT14	-0.611163	4.61567	30.8366	2.94671e-07	2.06328e-05	cluster0_vs_others	BH	glm	TGFB1	0	0.511	0.612	24.5163	0.654669	not
SLC1A3	0.763626	7.07566	44.5731	2.99715e-07	2.09176e-05	cluster0_vs_others	BH	glm	TGFB1	0	0.98	0.916	134.892	1.69775	not
CHD7	0.889428	3.07341	30.2416	3.13896e-07	2.18362e-05	cluster0_vs_others	BH	glm	TGFB1	0	0.325	0.218	8.41761	1.85244	not
FAM171B	0.679911	4.60971	31.3539	3.20279e-07	2.21552e-05	cluster0_vs_others	BH	glm	TGFB1	0	0.539	0.436	24.4153	1.60204	not
NRP2	0.519155	5.49537	30.6402	3.21049e-07	2.21552e-05	cluster0_vs_others	BH	glm	TGFB1	0	0.836	0.735	45.1097	1.43312	not
USP12	0.539493	5.17153	30.6265	3.21584e-07	2.21552e-05	cluster0_vs_others	BH	glm	TGFB1	0	0.79	0.659	36.04	1.45346	not
DYNC1I1	0.906037	4.44229	39.5923	3.30094e-07	2.26686e-05	cluster0_vs_others	BH	glm	TGFB1	0	0.471	0.381	21.7402	1.87389	not
ENSECAG00000047311	1.63304	2.56078	30.4463	3.37628e-07	2.31119e-05	cluster0_vs_others	BH	glm	TGFB1	0	0.226	0.182	5.90028	3.10165	up
ENSECAG00000046275	1.25013	5.42532	50.4675	3.41469e-07	2.33004e-05	cluster0_vs_others	BH	glm	TGFB1	0	0.711	0.586	42.9719	2.37863	up
FAM184B	0.82763	3.96084	32.265	3.45299e-07	2.34869e-05	cluster0_vs_others	BH	glm	TGFB1	0	0.51	0.392	15.5716	1.77477	not
SLC16A3	1.01676	3.115	31.0384	3.46985e-07	2.35192e-05	cluster0_vs_others	BH	glm	TGFB1	0	0.201	0.223	8.66378	2.02337	up
SBF2	0.4963	6.74058	30.4353	3.47969e-07	2.35192e-05	cluster0_vs_others	BH	glm	TGFB1	0	0.967	0.892	106.934	1.41059	not
PAM	0.456021	6.50517	30.3164	3.64018e-07	2.45266e-05	cluster0_vs_others	BH	glm	TGFB1	0	0.944	0.891	90.8347	1.37175	not
MAPK8	0.489018	6.67178	30.4598	3.70313e-07	2.48725e-05	cluster0_vs_others	BH	glm	TGFB1	0	0.972	0.899	101.954	1.40349	not
KLHL8	0.760671	3.74603	30.0051	3.74128e-07	2.50502e-05	cluster0_vs_others	BH	glm	TGFB1	0	0.439	0.355	13.4174	1.69428	not
HERC2	0.561152	5.27899	30.2044	3.80222e-07	2.5379e-05	cluster0_vs_others	BH	glm	TGFB1	0	0.793	0.66	38.8269	1.47545	not
THADA	0.549767	5.60501	30.1243	3.92547e-07	2.61203e-05	cluster0_vs_others	BH	glm	TGFB1	0	0.825	0.721	48.6716	1.46385	not
USP24	0.500679	5.87714	30.0875	3.97835e-07	2.63901e-05	cluster0_vs_others	BH	glm	TGFB1	0	0.913	0.797	58.7754	1.41488	not
DUSP16	0.677651	4.386	30.7434	3.9996e-07	2.64492e-05	cluster0_vs_others	BH	glm	TGFB1	0	0.56	0.454	20.9083	1.59953	not
PRIM1	-0.80066	3.7307	29.7032	4.18508e-07	2.75661e-05	cluster0_vs_others	BH	glm	TGFB1	0	0.27	0.305	13.2756	0.574087	not
ITGA8	0.767786	4.31803	33.2055	4.1943e-07	2.75661e-05	cluster0_vs_others	BH	glm	TGFB1	0	0.445	0.427	19.946	1.70265	not
STAU2	0.49499	5.93056	29.9411	4.20709e-07	2.75661e-05	cluster0_vs_others	BH	glm	TGFB1	0	0.888	0.81	60.9926	1.40931	not
GJA1	0.641444	5.628	34.7292	4.35814e-07	2.84688e-05	cluster0_vs_others	BH	glm	TGFB1	0	0.853	0.682	49.4533	1.55989	not
ZNF654	0.575569	4.95943	29.8145	4.40539e-07	2.86899e-05	cluster0_vs_others	BH	glm	TGFB1	0	0.722	0.601	31.1126	1.49027	not
FBXO30	0.554762	4.77498	29.7854	4.43297e-07	2.87821e-05	cluster0_vs_others	BH	glm	TGFB1	0	0.68	0.582	27.3787	1.46893	not
ENSECAG00000050309	0.522505	5.5947	29.7771	4.4766e-07	2.89775e-05	cluster0_vs_others	BH	glm	TGFB1	0	0.811	0.732	48.3252	1.43645	not
ZFAND3	0.464157	7.70599	29.757	4.50889e-07	2.90987e-05	cluster0_vs_others	BH	glm	TGFB1	0	0.996	0.981	208.802	1.37951	not
MCM7	-0.576932	5.19379	29.6211	4.70988e-07	3.01865e-05	cluster0_vs_others	BH	glm	TGFB1	0	0.628	0.606	36.6003	0.670388	not
ADAM9	0.445038	7.46638	29.6409	4.71509e-07	3.01865e-05	cluster0_vs_others	BH	glm	TGFB1	0	0.995	0.979	176.849	1.36135	not
MON2	0.481813	6.02928	29.6352	4.73128e-07	3.01865e-05	cluster0_vs_others	BH	glm	TGFB1	0	0.917	0.835	65.3121	1.3965	not
MBNL2	0.446429	7.19115	29.6308	4.73381e-07	3.01865e-05	cluster0_vs_others	BH	glm	TGFB1	0	0.996	0.959	146.134	1.36266	not
DOP1B	0.593624	4.42581	29.5911	4.78066e-07	3.03948e-05	cluster0_vs_others	BH	glm	TGFB1	0	0.658	0.504	21.4932	1.50903	not
CEP350	0.525706	5.08834	29.5195	4.92368e-07	3.12115e-05	cluster0_vs_others	BH	glm	TGFB1	0	0.769	0.657	34.0207	1.43964	not
TUBB4B	-0.495888	7.0118	29.4966	4.98793e-07	3.14765e-05	cluster0_vs_others	BH	glm	TGFB1	0	0.926	0.947	129.051	0.709125	not
ENSECAG00000050217	0.915823	3.11352	29.1299	4.99488e-07	3.14765e-05	cluster0_vs_others	BH	glm	TGFB1	0	0.306	0.202	8.65494	1.88665	not
TRIM37	0.479092	5.93816	29.4754	5.03364e-07	3.16278e-05	cluster0_vs_others	BH	glm	TGFB1	0	0.877	0.76	61.3145	1.39387	not
ST6GAL1	0.692518	3.92176	29.3376	5.07093e-07	3.17689e-05	cluster0_vs_others	BH	glm	TGFB1	0	0.438	0.377	15.1553	1.6161	not
CDYL	0.510648	6.9679	31.2175	5.13777e-07	3.20939e-05	cluster0_vs_others	BH	glm	TGFB1	0	0.987	0.955	125.183	1.42469	not
ARHGEF12	0.524081	5.53193	29.3737	5.21559e-07	3.24853e-05	cluster0_vs_others	BH	glm	TGFB1	0	0.837	0.721	46.2677	1.43802	not
TMOD2	1.02664	2.31931	29.8892	5.23867e-07	3.25344e-05	cluster0_vs_others	BH	glm	TGFB1	0	0.249	0.127	4.99093	2.03727	up
CSGALNACT2	0.552275	4.64986	29.3083	5.28716e-07	3.27407e-05	cluster0_vs_others	BH	glm	TGFB1	0	0.651	0.554	25.1043	1.4664	not
TK1	-0.869925	3.51635	29.3057	5.31493e-07	3.28178e-05	cluster0_vs_others	BH	glm	TGFB1	0	0.218	0.269	11.4427	0.547175	not
SEC24B	0.536619	5.04428	29.2497	5.4723e-07	3.36924e-05	cluster0_vs_others	BH	glm	TGFB1	0	0.777	0.643	32.9974	1.45057	not
FANK1	0.920802	3.17821	29.3732	5.56293e-07	3.41522e-05	cluster0_vs_others	BH	glm	TGFB1	0	0.305	0.227	9.0518	1.89317	not
ENSECAG00000035927	1.74542	1.82668	28.9633	5.80331e-07	3.55262e-05	cluster0_vs_others	BH	glm	TGFB1	0	0.178	0.109	3.54721	3.35293	up
MRC2	0.434819	7.20882	29.027	5.97699e-07	3.64852e-05	cluster0_vs_others	BH	glm	TGFB1	0	0.999	0.974	147.935	1.35174	not
CACNB2	1.02456	4.06608	37.0415	6.04433e-07	3.67754e-05	cluster0_vs_others	BH	glm	TGFB1	0	0.442	0.266	16.7499	2.03434	up
DAAM2	0.789612	3.42308	29.2826	6.05886e-07	3.67754e-05	cluster0_vs_others	BH	glm	TGFB1	0	0.396	0.253	10.7263	1.72861	not
MAML3	0.862118	3.34945	28.5498	6.20222e-07	3.75392e-05	cluster0_vs_others	BH	glm	TGFB1	0	0.264	0.187	10.1926	1.81771	not
FBXL2	0.59385	4.49747	28.8698	6.29059e-07	3.79668e-05	cluster0_vs_others	BH	glm	TGFB1	0	0.558	0.475	22.5878	1.50927	not
CHN2	1.69543	2.39595	40.1006	6.33316e-07	3.80102e-05	cluster0_vs_others	BH	glm	TGFB1	0	0.251	0.076	5.26323	3.23874	up
TBC1D2B	0.632958	4.14653	28.8316	6.33326e-07	3.80102e-05	cluster0_vs_others	BH	glm	TGFB1	0	0.579	0.434	17.7104	1.55074	not
ZC2HC1A	0.540758	4.63073	28.8023	6.45274e-07	3.86191e-05	cluster0_vs_others	BH	glm	TGFB1	0	0.668	0.551	24.7736	1.45474	not
URGCP	0.556538	5.11807	28.7017	6.79559e-07	4.04347e-05	cluster0_vs_others	BH	glm	TGFB1	0	0.656	0.599	34.7291	1.47074	not
SETD2	0.456828	6.28126	28.6957	6.80173e-07	4.04347e-05	cluster0_vs_others	BH	glm	TGFB1	0	0.944	0.874	77.7765	1.37252	not
FBXO42	0.561895	4.75104	28.685	6.81901e-07	4.04347e-05	cluster0_vs_others	BH	glm	TGFB1	0	0.674	0.583	26.9282	1.47621	not
UROD	-0.571592	5.19864	28.6703	6.8316e-07	4.04347e-05	cluster0_vs_others	BH	glm	TGFB1	0	0.713	0.754	36.7236	0.672874	not
SRGAP1	0.460408	8.78126	28.6662	6.87267e-07	4.05117e-05	cluster0_vs_others	BH	glm	TGFB1	0	1	0.993	439.969	1.37593	not
VCAN	0.471051	10.0118	28.6625	6.88242e-07	4.05117e-05	cluster0_vs_others	BH	glm	TGFB1	0	1	0.999	1032.44	1.38612	not
MAML2	0.754872	7.36513	41.6996	7.1167e-07	4.16619e-05	cluster0_vs_others	BH	glm	TGFB1	0	0.976	0.929	164.864	1.68748	not
ULK2	0.556121	4.75545	28.5674	7.11671e-07	4.16619e-05	cluster0_vs_others	BH	glm	TGFB1	0	0.716	0.579	27.0106	1.47031	not
PCNX1	0.560255	4.91313	28.5409	7.17936e-07	4.19142e-05	cluster0_vs_others	BH	glm	TGFB1	0	0.673	0.595	30.13	1.47453	not
LAMC3	-1.28655	2.38791	28.7906	7.24244e-07	4.21675e-05	cluster0_vs_others	BH	glm	TGFB1	0	0.071	0.155	5.234	0.409929	down
SYTL2	0.940207	3.61267	33.31	7.47803e-07	4.34212e-05	cluster0_vs_others	BH	glm	TGFB1	0	0.451	0.254	12.2327	1.9188	not
ENOX2	0.596504	4.66751	28.482	7.56159e-07	4.3683e-05	cluster0_vs_others	BH	glm	TGFB1	0	0.597	0.508	25.4133	1.51205	not
TSC22D2	0.550545	4.78498	28.4105	7.56389e-07	4.3683e-05	cluster0_vs_others	BH	glm	TGFB1	0	0.699	0.593	27.5691	1.46464	not
INPP4B	1.30768	5.0816	49.6871	7.59143e-07	4.37242e-05	cluster0_vs_others	BH	glm	TGFB1	0	0.625	0.442	33.8621	2.47544	up
CDK4	-0.478334	7.13841	28.358	7.75103e-07	4.45238e-05	cluster0_vs_others	BH	glm	TGFB1	0	0.981	0.989	140.888	0.717806	not
PIK3C3	0.516858	5.12982	28.314	7.84973e-07	4.49702e-05	cluster0_vs_others	BH	glm	TGFB1	0	0.804	0.681	35.0131	1.43084	not
GINS2	-1.12203	2.47097	28.0107	7.8726e-07	4.49809e-05	cluster0_vs_others	BH	glm	TGFB1	0	0.098	0.142	5.54417	0.459447	down
MEIS1	0.584157	5.34923	30.1571	8.02703e-07	4.55942e-05	cluster0_vs_others	BH	glm	TGFB1	0	0.771	0.649	40.7642	1.49916	not
LRP6	0.593144	4.73805	28.2488	8.03272e-07	4.55942e-05	cluster0_vs_others	BH	glm	TGFB1	0	0.701	0.564	26.6867	1.50853	not
SMG7	0.478055	5.53526	28.2599	8.04378e-07	4.55942e-05	cluster0_vs_others	BH	glm	TGFB1	0	0.826	0.732	46.3744	1.39286	not
FBN1	0.463498	9.47555	28.2402	8.11218e-07	4.58606e-05	cluster0_vs_others	BH	glm	TGFB1	0	1	1	711.909	1.37888	not
UBE4B	0.535411	4.93916	28.1998	8.22953e-07	4.64015e-05	cluster0_vs_others	BH	glm	TGFB1	0	0.761	0.625	30.6785	1.44935	not
ZNF462	0.612015	5.50156	31.3439	8.27661e-07	4.64609e-05	cluster0_vs_others	BH	glm	TGFB1	0	0.829	0.713	45.3038	1.52839	not
ENSECAG00000057758	0.699733	4.03728	28.1306	8.28342e-07	4.64609e-05	cluster0_vs_others	BH	glm	TGFB1	0	0.46	0.371	16.4188	1.6242	not
RIPOR3	0.84449	3.50664	29.1591	8.3469e-07	4.66316e-05	cluster0_vs_others	BH	glm	TGFB1	0	0.448	0.248	11.3659	1.79563	not
AKAP5	0.764347	3.4688	27.8539	8.35739e-07	4.66316e-05	cluster0_vs_others	BH	glm	TGFB1	0	0.305	0.3	11.0717	1.6986	not
FTO	0.543666	5.34822	28.1283	8.46974e-07	4.71357e-05	cluster0_vs_others	BH	glm	TGFB1	0	0.797	0.684	40.7357	1.45767	not
PELI2	0.899266	4.99928	39.333	8.70201e-07	4.83029e-05	cluster0_vs_others	BH	glm	TGFB1	0	0.576	0.474	31.984	1.86512	not
BMT2	0.577249	4.44785	28.0268	8.74362e-07	4.84085e-05	cluster0_vs_others	BH	glm	TGFB1	0	0.547	0.475	21.8241	1.492	not
DPY19L3	0.486812	5.32849	28.021	8.8499e-07	4.88706e-05	cluster0_vs_others	BH	glm	TGFB1	0	0.765	0.667	40.1824	1.40134	not
ASIP	0.766878	3.36625	27.7633	8.89175e-07	4.89755e-05	cluster0_vs_others	BH	glm	TGFB1	0	0.322	0.266	10.312	1.70158	not
TET2	0.618262	5.1168	29.0528	9.17518e-07	5.0407e-05	cluster0_vs_others	BH	glm	TGFB1	0	0.719	0.595	34.6984	1.53502	not
RASAL2	0.629574	7.18016	35.2303	9.24661e-07	5.06695e-05	cluster0_vs_others	BH	glm	TGFB1	0	0.981	0.927	145.025	1.54711	not
SLC30A9	0.463061	6.08123	27.8674	9.39404e-07	5.1221e-05	cluster0_vs_others	BH	glm	TGFB1	0	0.925	0.841	67.7069	1.37846	not
MTMR1	0.565637	4.3099	27.8367	9.41671e-07	5.1221e-05	cluster0_vs_others	BH	glm	TGFB1	0	0.64	0.49	19.834	1.48004	not
ENSECAG00000033624	2.09398	1.20933	33.2383	9.41897e-07	5.1221e-05	cluster0_vs_others	BH	glm	TGFB1	0	0.08	0.041	2.3123	4.26925	up
QKI	0.468029	6.92676	28.1907	9.4718e-07	5.13779e-05	cluster0_vs_others	BH	glm	TGFB1	0	0.984	0.949	121.664	1.38322	not
ENSECAG00000049708	0.677947	3.9276	27.587	9.78186e-07	5.29258e-05	cluster0_vs_others	BH	glm	TGFB1	0	0.421	0.408	15.2169	1.59986	not
ABLIM1	0.685904	3.55945	27.6602	9.83544e-07	5.30817e-05	cluster0_vs_others	BH	glm	TGFB1	0	0.407	0.287	11.7896	1.60871	not
MLXIP	0.505612	5.2755	27.7119	9.99685e-07	5.38172e-05	cluster0_vs_others	BH	glm	TGFB1	0	0.813	0.707	38.7333	1.41973	not
RAB6A	0.434812	6.95034	27.6682	1.01496e-06	5.45023e-05	cluster0_vs_others	BH	glm	TGFB1	0	0.99	0.966	123.669	1.35174	not
USP53	0.615479	4.14349	27.5908	1.02491e-06	5.4855e-05	cluster0_vs_others	BH	glm	TGFB1	0	0.504	0.415	17.6732	1.53207	not
PRDM5	0.570814	4.63896	27.6256	1.02664e-06	5.4855e-05	cluster0_vs_others	BH	glm	TGFB1	0	0.622	0.538	24.9153	1.48536	not
NHS	1.12402	5.01292	43.6049	1.04159e-06	5.55153e-05	cluster0_vs_others	BH	glm	TGFB1	0	0.611	0.386	32.2878	2.17953	up
H2AX	-0.612926	4.36066	27.4946	1.05481e-06	5.60124e-05	cluster0_vs_others	BH	glm	TGFB1	0	0.458	0.488	20.5443	0.653869	not
SETD5	0.464515	5.85784	27.5692	1.05615e-06	5.60124e-05	cluster0_vs_others	BH	glm	TGFB1	0	0.911	0.822	57.9945	1.37985	not
ATG7	0.670962	4.15489	28.3048	1.06059e-06	5.60136e-05	cluster0_vs_others	BH	glm	TGFB1	0	0.542	0.426	17.8134	1.59213	not
TM4SF1	-0.48978	6.60129	27.5519	1.06265e-06	5.60136e-05	cluster0_vs_others	BH	glm	TGFB1	0	0.885	0.931	97.0924	0.712133	not
CDYL2	0.626694	4.54116	28.3479	1.06401e-06	5.60136e-05	cluster0_vs_others	BH	glm	TGFB1	0	0.562	0.518	23.2823	1.54402	not
CEP112	0.554909	6.3206	30.3436	1.10728e-06	5.81482e-05	cluster0_vs_others	BH	glm	TGFB1	0	0.891	0.811	79.9265	1.46908	not
BRAF	0.512756	5.60401	27.4353	1.11248e-06	5.81486e-05	cluster0_vs_others	BH	glm	TGFB1	0	0.841	0.729	48.6379	1.42677	not
CKS1B	-0.801736	3.75903	27.9166	1.11271e-06	5.81486e-05	cluster0_vs_others	BH	glm	TGFB1	0	0.27	0.305	13.5388	0.573658	not
GCH1	0.623595	4.40442	28.0224	1.12761e-06	5.87837e-05	cluster0_vs_others	BH	glm	TGFB1	0	0.543	0.464	21.1769	1.54071	not
RAB3GAP2	0.483543	5.83578	27.3878	1.13409e-06	5.8978e-05	cluster0_vs_others	BH	glm	TGFB1	0	0.888	0.779	57.1143	1.39817	not
AFF4	0.446214	5.58406	27.371	1.13821e-06	5.90492e-05	cluster0_vs_others	BH	glm	TGFB1	0	0.88	0.786	47.9699	1.36246	not
SNRK	0.672167	4.11271	27.271	1.14866e-06	5.94471e-05	cluster0_vs_others	BH	glm	TGFB1	0	0.515	0.439	17.3001	1.59346	not
ARAP2	1.96056	1.21857	27.2383	1.16541e-06	6.01687e-05	cluster0_vs_others	BH	glm	TGFB1	0	0.141	0.048	2.32716	3.89213	up
TRPM7	0.467148	5.78472	27.2918	1.17763e-06	6.05776e-05	cluster0_vs_others	BH	glm	TGFB1	0	0.89	0.768	55.1281	1.38237	not
IGF1R	0.686021	7.92146	37.4385	1.17898e-06	6.05776e-05	cluster0_vs_others	BH	glm	TGFB1	0	0.997	0.976	242.435	1.60884	not
NR6A1	0.616555	4.28778	27.2071	1.1966e-06	6.13359e-05	cluster0_vs_others	BH	glm	TGFB1	0	0.527	0.452	19.5322	1.53321	not
GLG1	0.439551	6.62208	27.2272	1.20764e-06	6.17539e-05	cluster0_vs_others	BH	glm	TGFB1	0	0.974	0.901	98.502	1.35618	not
S100A13	-0.457832	7.09091	27.2115	1.21488e-06	6.19629e-05	cluster0_vs_others	BH	glm	TGFB1	0	0.956	0.976	136.325	0.728079	not
MYLK	0.476805	7.26493	28.4674	1.21751e-06	6.19629e-05	cluster0_vs_others	BH	glm	TGFB1	0	0.969	0.92	153.802	1.39166	not
MAP7	2.42524	1.36868	27.2607	1.25668e-06	6.38048e-05	cluster0_vs_others	BH	glm	TGFB1	0	0.112	0.065	2.58234	5.37117	up
PITPNC1	0.730146	4.70365	32.4901	1.26389e-06	6.40191e-05	cluster0_vs_others	BH	glm	TGFB1	0	0.676	0.481	26.058	1.65881	not
EIF4E3	0.670721	5.48254	32.7744	1.29902e-06	6.56432e-05	cluster0_vs_others	BH	glm	TGFB1	0	0.77	0.671	44.7105	1.59187	not
FZD2	-0.68399	3.97981	26.9122	1.33303e-06	6.72036e-05	cluster0_vs_others	BH	glm	TGFB1	0	0.368	0.428	15.7777	0.622441	not
JMJD1C	0.450532	7.71605	27.0763	1.35924e-06	6.83641e-05	cluster0_vs_others	BH	glm	TGFB1	0	0.996	0.973	210.262	1.36654	not
NAV3	0.726619	7.84087	38.3152	1.37331e-06	6.89102e-05	cluster0_vs_others	BH	glm	TGFB1	0	0.99	0.941	229.264	1.65476	not
TRAF3	0.530181	4.97059	26.7787	1.4321e-06	7.16919e-05	cluster0_vs_others	BH	glm	TGFB1	0	0.739	0.614	31.3543	1.44411	not
CLIP1	0.452921	6.3378	26.7666	1.44874e-06	7.23561e-05	cluster0_vs_others	BH	glm	TGFB1	0	0.934	0.86	80.8849	1.36881	not
PDZD8	0.445934	5.76432	26.7145	1.47964e-06	7.37271e-05	cluster0_vs_others	BH	glm	TGFB1	0	0.878	0.792	54.3541	1.3622	not
SH3PXD2A	0.453908	6.25567	26.6965	1.48973e-06	7.40577e-05	cluster0_vs_others	BH	glm	TGFB1	0	0.937	0.871	76.4087	1.36975	not
ENSECAG00000057850	2.25852	0.560323	26.4549	1.53296e-06	7.60304e-05	cluster0_vs_others	BH	glm	TGFB1	0	0.079	0.023	1.4746	4.78501	up
USP34	0.437342	6.37581	26.6076	1.54282e-06	7.63431e-05	cluster0_vs_others	BH	glm	TGFB1	0	0.954	0.895	83.0443	1.35411	not
ENSECAG00000043138	1.03556	2.9988	26.3824	1.55931e-06	7.69808e-05	cluster0_vs_others	BH	glm	TGFB1	0	0.313	0.251	7.99334	2.04991	up
SULF1	0.641819	6.48507	34.0271	1.56842e-06	7.72529e-05	cluster0_vs_others	BH	glm	TGFB1	0	0.929	0.857	89.5775	1.5603	not
CLASP1	0.53139	5.4079	26.9208	1.58586e-06	7.79325e-05	cluster0_vs_others	BH	glm	TGFB1	0	0.821	0.705	42.4562	1.44532	not
MTMR3	0.477114	5.77763	26.5148	1.60238e-06	7.85644e-05	cluster0_vs_others	BH	glm	TGFB1	0	0.88	0.784	54.8578	1.39196	not
MYSM1	0.505337	4.96876	26.4678	1.61911e-06	7.92034e-05	cluster0_vs_others	BH	glm	TGFB1	0	0.738	0.658	31.3145	1.41946	not
ENSECAG00000052561	-0.4395	7.06981	26.4547	1.63873e-06	7.98508e-05	cluster0_vs_others	BH	glm	TGFB1	0	0.989	0.983	134.346	0.73739	not
DCAF5	0.542574	4.57694	26.4348	1.6398e-06	7.98508e-05	cluster0_vs_others	BH	glm	TGFB1	0	0.648	0.519	23.8669	1.45657	not
ERN1	0.587864	5.44888	29.0781	1.69644e-06	8.24215e-05	cluster0_vs_others	BH	glm	TGFB1	0	0.802	0.715	43.6793	1.50302	not
SNX29	0.554988	5.28941	27.4092	1.72583e-06	8.36596e-05	cluster0_vs_others	BH	glm	TGFB1	0	0.782	0.674	39.1085	1.46916	not
PTPN13	0.45447	6.89405	26.467	1.77576e-06	8.5886e-05	cluster0_vs_others	BH	glm	TGFB1	0	0.972	0.917	118.936	1.37028	not
MAGI1	0.570412	4.93642	26.1748	1.80123e-06	8.69217e-05	cluster0_vs_others	BH	glm	TGFB1	0	0.578	0.537	30.6205	1.48495	not
PHGDH	-0.620368	4.37486	26.0952	1.84654e-06	8.89077e-05	cluster0_vs_others	BH	glm	TGFB1	0	0.439	0.496	20.7474	0.650505	not
COL5A1	0.424356	8.44635	26.1082	1.88001e-06	9.02881e-05	cluster0_vs_others	BH	glm	TGFB1	0	1	0.998	348.822	1.34197	not
ENSECAG00000059312	0.816962	3.94903	28.5103	1.88364e-06	9.02881e-05	cluster0_vs_others	BH	glm	TGFB1	0	0.378	0.341	15.4445	1.76169	not
ATXN1	0.450482	7.69925	26.506	1.88951e-06	9.03675e-05	cluster0_vs_others	BH	glm	TGFB1	0	0.996	0.971	207.829	1.3665	not
TUT4	0.438845	6.13279	26.0672	1.91278e-06	9.12769e-05	cluster0_vs_others	BH	glm	TGFB1	0	0.912	0.856	70.1702	1.35552	not
CYP2C107	2.41056	0.310453	26.0392	1.92164e-06	9.14958e-05	cluster0_vs_others	BH	glm	TGFB1	0	0.047	0.022	1.2401	5.3168	up
GUCY1A2	1.44171	4.47869	43.0065	1.95515e-06	9.28849e-05	cluster0_vs_others	BH	glm	TGFB1	0	0.514	0.29	22.2957	2.71643	up
HECTD4	0.570672	5.09243	27.0678	2.01948e-06	9.57287e-05	cluster0_vs_others	BH	glm	TGFB1	0	0.722	0.619	34.1172	1.48522	not
VPS8	0.496183	4.76343	25.8959	2.03501e-06	9.62521e-05	cluster0_vs_others	BH	glm	TGFB1	0	0.698	0.574	27.1603	1.41048	not
YTHDF3	0.452746	5.65673	25.9012	2.04157e-06	9.63497e-05	cluster0_vs_others	BH	glm	TGFB1	0	0.86	0.792	50.448	1.36864	not
UBE2O	0.630489	4.06068	25.8138	2.06173e-06	9.70869e-05	cluster0_vs_others	BH	glm	TGFB1	0	0.538	0.432	16.6873	1.54809	not
FAM193A	0.438747	6.7529	25.8614	2.07556e-06	9.75239e-05	cluster0_vs_others	BH	glm	TGFB1	0	0.975	0.922	107.851	1.35543	not
ARHGAP28	0.580969	7.7265	31.3714	2.09167e-06	9.78681e-05	cluster0_vs_others	BH	glm	TGFB1	0	0.992	0.965	211.792	1.49585	not
ENSECAG00000049241	1.58832	2.22537	25.6979	2.09202e-06	9.78681e-05	cluster0_vs_others	BH	glm	TGFB1	0	0.194	0.135	4.6763	3.00699	up
PTGS2	1.28578	6.04879	44.2854	2.13866e-06	9.98323e-05	cluster0_vs_others	BH	glm	TGFB1	0	0.635	0.48	66.2015	2.43814	up
EFCAB13	1.06375	2.50229	25.5579	2.14851e-06	0.000100074	cluster0_vs_others	BH	glm	TGFB1	0	0.145	0.122	5.66586	2.09036	up
OSGEP	-0.641874	4.28974	25.8238	2.17954e-06	0.000101299	cluster0_vs_others	BH	glm	TGFB1	0	0.483	0.524	19.5587	0.64088	not
ATXN7	0.513774	5.29149	25.7194	2.1972e-06	0.000101899	cluster0_vs_others	BH	glm	TGFB1	0	0.781	0.685	39.165	1.42778	not
ENSECAG00000059118	1.10411	1.94291	25.4051	2.22564e-06	0.000102995	cluster0_vs_others	BH	glm	TGFB1	0	0.095	0.089	3.84481	2.14966	up
MAPK1	0.424726	6.28704	25.6704	2.24089e-06	0.000103477	cluster0_vs_others	BH	glm	TGFB1	0	0.944	0.873	78.0887	1.34232	not
CACNA2D1	0.529212	7.2749	29.1324	2.28391e-06	0.000105237	cluster0_vs_others	BH	glm	TGFB1	0	0.995	0.957	154.869	1.44314	not
PBX3	0.630956	5.34222	29.4716	2.30903e-06	0.000106166	cluster0_vs_others	BH	glm	TGFB1	0	0.669	0.59	40.5665	1.54859	not
IQGAP1	0.389588	7.79073	25.5765	2.32509e-06	0.000106675	cluster0_vs_others	BH	glm	TGFB1	0	0.999	0.991	221.433	1.31002	not
ENSECAG00000045698	0.668208	3.60159	25.458	2.33311e-06	0.000106814	cluster0_vs_others	BH	glm	TGFB1	0	0.445	0.337	12.1391	1.5891	not
KMT2C	0.440423	6.91237	25.5245	2.37482e-06	0.000108492	cluster0_vs_others	BH	glm	TGFB1	0	0.978	0.929	120.456	1.357	not
AK4	0.749538	3.41767	25.2929	2.42275e-06	0.000110438	cluster0_vs_others	BH	glm	TGFB1	0	0.337	0.28	10.6862	1.68125	not
ARHGAP12	0.453464	6.16347	25.4709	2.42772e-06	0.000110438	cluster0_vs_others	BH	glm	TGFB1	0	0.9	0.836	71.6783	1.36932	not
FRYL	0.460929	5.80937	25.4543	2.44328e-06	0.00011091	cluster0_vs_others	BH	glm	TGFB1	0	0.889	0.785	56.0783	1.37643	not
TMEM65	0.484256	6.5763	26.9887	2.49011e-06	0.000112797	cluster0_vs_others	BH	glm	TGFB1	0	0.964	0.896	95.4256	1.39886	not
SCAF8	0.495237	5.71142	25.7992	2.52209e-06	0.000114005	cluster0_vs_others	BH	glm	TGFB1	0	0.871	0.779	52.3973	1.40955	not
KIAA0040	0.470906	5.2684	25.3456	2.55336e-06	0.000115024	cluster0_vs_others	BH	glm	TGFB1	0	0.727	0.694	38.5431	1.38598	not
SNRPA	-0.515754	5.16692	25.3376	2.55537e-06	0.000115024	cluster0_vs_others	BH	glm	TGFB1	0	0.701	0.701	35.9251	0.699427	not
RFC3	-1.32177	1.97618	25.8266	2.57176e-06	0.000115519	cluster0_vs_others	BH	glm	TGFB1	0	0.056	0.104	3.93449	0.400044	down
SHISA4	-0.536651	4.90031	25.2992	2.59088e-06	0.000116134	cluster0_vs_others	BH	glm	TGFB1	0	0.621	0.662	29.8635	0.689369	not
LSM3	-0.42661	6.49604	25.2482	2.65427e-06	0.000118727	cluster0_vs_others	BH	glm	TGFB1	0	0.939	0.944	90.2617	0.744008	not
C19H3orf70	0.594461	3.98286	25.1565	2.66327e-06	0.000118882	cluster0_vs_others	BH	glm	TGFB1	0	0.587	0.374	15.8111	1.50991	not
NPFFR2	1.5752	3.52218	39.5439	2.68625e-06	0.000119658	cluster0_vs_others	BH	glm	TGFB1	0	0.482	0.13	11.489	2.97977	up
SNX25	0.623874	4.0306	25.1154	2.7222e-06	0.000121008	cluster0_vs_others	BH	glm	TGFB1	0	0.495	0.389	16.343	1.54101	not
HIVEP3	0.545621	5.02243	25.8612	2.74677e-06	0.000121848	cluster0_vs_others	BH	glm	TGFB1	0	0.646	0.582	32.5013	1.45965	not
ENSECAG00000049030	1.18959	2.33459	25.1336	2.79663e-06	0.000123803	cluster0_vs_others	BH	glm	TGFB1	0	0.188	0.152	5.04409	2.28088	up
CPEB4	0.664275	4.08511	24.9653	2.85187e-06	0.000125988	cluster0_vs_others	BH	glm	TGFB1	0	0.529	0.444	16.9723	1.58477	not
CLSTN2	1.23605	1.65772	24.7203	2.93128e-06	0.00012923	cluster0_vs_others	BH	glm	TGFB1	0	0.17	0.055	3.15518	2.35553	up
WWTR1	0.430631	6.37557	24.989	2.94582e-06	0.000129604	cluster0_vs_others	BH	glm	TGFB1	0	0.924	0.885	83.0304	1.34782	not
FBXL17	0.675453	6.18973	32.5968	2.98791e-06	0.000131186	cluster0_vs_others	BH	glm	TGFB1	0	0.913	0.809	72.9953	1.5971	not
ENSECAG00000024274	1.69268	1.91482	24.8517	3.0136e-06	0.000132036	cluster0_vs_others	BH	glm	TGFB1	0	0.135	0.126	3.77066	3.23256	up
PTGIS	0.499972	5.24028	24.9764	3.01959e-06	0.000132036	cluster0_vs_others	BH	glm	TGFB1	0	0.725	0.623	37.7992	1.41419	not
SH3D19	0.415576	6.56598	24.9117	3.0388e-06	0.000132606	cluster0_vs_others	BH	glm	TGFB1	0	0.954	0.896	94.7453	1.33383	not
TRIL	0.813515	2.80647	24.7069	3.05529e-06	0.000133054	cluster0_vs_others	BH	glm	TGFB1	0	0.26	0.217	6.99572	1.75749	not
TMEM178B	1.09425	2.0936	24.6971	3.092e-06	0.00013438	cluster0_vs_others	BH	glm	TGFB1	0	0.181	0.053	4.26813	2.13502	up
ENSECAG00000027494	1.86347	1.19692	24.6538	3.12398e-06	0.000135495	cluster0_vs_others	BH	glm	TGFB1	0	0.105	0.07	2.2925	3.63882	up
HMCN1	1.08677	6.44349	41.735	3.1394e-06	0.000135889	cluster0_vs_others	BH	glm	TGFB1	0	0.889	0.657	87.0328	2.12398	up
MEF2C	0.497877	4.99928	24.8113	3.15822e-06	0.000136427	cluster0_vs_others	BH	glm	TGFB1	0	0.741	0.621	31.9841	1.41213	not
ENSECAG00000052217	0.730096	3.77591	24.9765	3.19176e-06	0.000137599	cluster0_vs_others	BH	glm	TGFB1	0	0.427	0.338	13.6982	1.65875	not
ENSECAG00000059406	1.70645	1.85924	24.6246	3.20292e-06	0.000137803	cluster0_vs_others	BH	glm	TGFB1	0	0.136	0.112	3.62815	3.26357	up
PTK2	0.495724	7.02789	26.9649	3.25997e-06	0.000139976	cluster0_vs_others	BH	glm	TGFB1	0	0.973	0.927	130.498	1.41003	not
MAST4	0.978547	7.08675	40.9758	3.27476e-06	0.00014033	cluster0_vs_others	BH	glm	TGFB1	0	0.964	0.887	135.933	1.97048	not
SPHKAP	0.916346	2.63956	24.5607	3.28726e-06	0.000140585	cluster0_vs_others	BH	glm	TGFB1	0	0.222	0.097	6.23141	1.88733	not
TJP1	0.474911	6.00181	25.2144	3.30859e-06	0.0001411	cluster0_vs_others	BH	glm	TGFB1	0	0.926	0.862	64.0802	1.38983	not
CREBBP	0.473087	5.22298	24.6925	3.31686e-06	0.0001411	cluster0_vs_others	BH	glm	TGFB1	0	0.81	0.682	37.3484	1.38808	not
WDR87	1.14407	2.66549	24.8925	3.31907e-06	0.0001411	cluster0_vs_others	BH	glm	TGFB1	0	0.24	0.173	6.34442	2.21004	up
ENSECAG00000046674	-0.823339	3.46057	24.4545	3.41108e-06	0.000144724	cluster0_vs_others	BH	glm	TGFB1	0	0.187	0.239	11.0087	0.565133	not
ENSECAG00000022376	0.48033	5.50916	24.6197	3.42076e-06	0.000144848	cluster0_vs_others	BH	glm	TGFB1	0	0.843	0.731	45.543	1.39506	not
NUMB	0.503811	5.67896	25.2779	3.46762e-06	0.000146543	cluster0_vs_others	BH	glm	TGFB1	0	0.841	0.756	51.2316	1.41795	not
MDGA2	1.14778	5.39848	40.3909	3.52128e-06	0.000148518	cluster0_vs_others	BH	glm	TGFB1	0	0.631	0.436	42.1798	2.21572	up
RNLS	0.53727	4.89664	24.4854	3.59968e-06	0.000151255	cluster0_vs_others	BH	glm	TGFB1	0	0.663	0.507	29.7875	1.45122	not
STAG1	0.424486	6.75987	24.4921	3.6003e-06	0.000151255	cluster0_vs_others	BH	glm	TGFB1	0	0.96	0.903	108.374	1.34209	not
INPP1	0.544583	4.79269	25.1134	3.6715e-06	0.000153944	cluster0_vs_others	BH	glm	TGFB1	0	0.631	0.57	27.7168	1.4586	not
RC3H2	0.487967	5.10471	24.4235	3.68704e-06	0.000154294	cluster0_vs_others	BH	glm	TGFB1	0	0.756	0.678	34.4088	1.40247	not
DIAPH3	-0.797773	4.93366	25.0081	3.71576e-06	0.000155193	cluster0_vs_others	BH	glm	TGFB1	0	0.212	0.298	30.5618	0.575236	not
SAMD4A	0.718239	7.78821	35.2202	3.73046e-06	0.000155504	cluster0_vs_others	BH	glm	TGFB1	0	0.996	0.967	221.046	1.64517	not
ENSECAG00000052905	1.107	2.14319	24.2249	3.74833e-06	0.000155836	cluster0_vs_others	BH	glm	TGFB1	0	0.171	0.119	4.41739	2.15397	up
ENSECAG00000049072	0.833356	2.89458	24.0952	3.75408e-06	0.000155836	cluster0_vs_others	BH	glm	TGFB1	0	0.313	0.224	7.4363	1.78183	not
ZNF438	0.487678	4.98426	24.3788	3.76027e-06	0.000155836	cluster0_vs_others	BH	glm	TGFB1	0	0.62	0.538	31.6528	1.40219	not
ASCC3	0.415035	6.64138	24.3721	3.77941e-06	0.000156327	cluster0_vs_others	BH	glm	TGFB1	0	0.969	0.925	99.8287	1.33333	not
SPIRE1	0.423941	6.45869	24.3574	3.80337e-06	0.000156521	cluster0_vs_others	BH	glm	TGFB1	0	0.936	0.885	87.9549	1.34159	not
DCBLD2	0.425301	6.61919	24.3556	3.80455e-06	0.000156521	cluster0_vs_others	BH	glm	TGFB1	0	0.964	0.912	98.3047	1.34285	not
ROCK2	0.4099	7.08713	24.351	3.81102e-06	0.000156521	cluster0_vs_others	BH	glm	TGFB1	0	0.99	0.957	135.969	1.32859	not
PHKB	0.443483	5.37891	24.3495	3.81331e-06	0.000156521	cluster0_vs_others	BH	glm	TGFB1	0	0.839	0.743	41.6114	1.35988	not
NCOA6	0.519417	4.55559	24.3048	3.86108e-06	0.000158179	cluster0_vs_others	BH	glm	TGFB1	0	0.644	0.543	23.5163	1.43338	not
AKAP13	0.431015	7.14893	24.4031	3.87231e-06	0.000158336	cluster0_vs_others	BH	glm	TGFB1	0	0.988	0.952	141.92	1.34818	not
ENSECAG00000045013	0.993175	4.69589	32.329	3.88525e-06	0.000158562	cluster0_vs_others	BH	glm	TGFB1	0	0.611	0.499	25.9182	1.99056	not
ENSECAG00000035477	1.62253	2.13405	29.5752	3.93371e-06	0.000159931	cluster0_vs_others	BH	glm	TGFB1	0	0.144	0.056	4.38947	3.07915	up
YTHDC1	0.4039	6.22613	24.2707	3.9388e-06	0.000159931	cluster0_vs_others	BH	glm	TGFB1	0	0.934	0.89	74.8602	1.32308	not
IGF2BP2	0.433423	6.03723	24.2693	3.94117e-06	0.000159931	cluster0_vs_others	BH	glm	TGFB1	0	0.905	0.836	65.6732	1.35043	not
DDB1	0.421423	5.91778	24.2558	3.96286e-06	0.000160507	cluster0_vs_others	BH	glm	TGFB1	0	0.893	0.823	60.4544	1.33925	not
ERBIN	0.429685	6.28322	24.2479	3.97602e-06	0.000160736	cluster0_vs_others	BH	glm	TGFB1	0	0.952	0.882	77.882	1.34694	not
PLXNA2	0.578251	5.27413	26.5983	4.04519e-06	0.000163225	cluster0_vs_others	BH	glm	TGFB1	0	0.791	0.655	38.6964	1.49304	not
NRCAM	0.767482	3.21471	24.0803	4.06305e-06	0.000163637	cluster0_vs_others	BH	glm	TGFB1	0	0.328	0.222	9.28373	1.7023	not
RNPC3	0.496129	4.91099	24.0924	4.21819e-06	0.000169566	cluster0_vs_others	BH	glm	TGFB1	0	0.692	0.604	30.0854	1.41042	not
PHLPP1	0.51756	5.11597	24.0857	4.23649e-06	0.000169983	cluster0_vs_others	BH	glm	TGFB1	0	0.73	0.643	34.6784	1.43153	not
LYSMD2	0.631757	3.61851	23.9547	4.29098e-06	0.000171848	cluster0_vs_others	BH	glm	TGFB1	0	0.435	0.311	12.2823	1.54945	not
PALLD	0.551893	8.04094	29.0295	4.32975e-06	0.000173077	cluster0_vs_others	BH	glm	TGFB1	0	1	0.992	263.368	1.46601	not
ACTA1	4.24578	1.46265	44.3415	4.394e-06	0.000175318	cluster0_vs_others	BH	glm	TGFB1	0	0.019	0.014	2.75613	18.9717	up
RALGPS2	0.519681	4.90706	23.9681	4.45463e-06	0.000177407	cluster0_vs_others	BH	glm	TGFB1	0	0.646	0.578	30.0035	1.43364	not
ITPR1	0.521066	5.373	24.826	4.4769e-06	0.000177963	cluster0_vs_others	BH	glm	TGFB1	0	0.761	0.661	41.4413	1.43502	not
NKD2	-1.56185	3.56818	33.7088	4.49152e-06	0.000178152	cluster0_vs_others	BH	glm	TGFB1	0	0.084	0.256	11.8612	0.338717	down
ZDHHC14	0.478635	5.37747	23.9359	4.50405e-06	0.000178152	cluster0_vs_others	BH	glm	TGFB1	0	0.786	0.628	41.5699	1.39343	not
MASP1	0.945124	2.5951	25.324	4.5066e-06	0.000178152	cluster0_vs_others	BH	glm	TGFB1	0	0.311	0.154	6.0423	1.92535	not
UBR2	0.504703	4.9343	23.906	4.54064e-06	0.000179167	cluster0_vs_others	BH	glm	TGFB1	0	0.709	0.633	30.5755	1.41883	not
ENSECAG00000052046	1.6107	1.07947	23.7264	4.60766e-06	0.000181477	cluster0_vs_others	BH	glm	TGFB1	0	0.074	0.046	2.11326	3.05401	up
FRMD4A	0.470851	5.70897	23.9393	4.68666e-06	0.00018425	cluster0_vs_others	BH	glm	TGFB1	0	0.869	0.754	52.3083	1.38593	not
NR1D2	0.462495	5.69399	23.8701	4.71085e-06	0.000184365	cluster0_vs_others	BH	glm	TGFB1	0	0.873	0.78	51.768	1.37792	not
VPS13D	0.535302	5.19446	24.5543	4.71413e-06	0.000184365	cluster0_vs_others	BH	glm	TGFB1	0	0.716	0.656	36.6176	1.44925	not
TNFRSF13B	1.09424	2.5712	23.6398	4.71539e-06	0.000184365	cluster0_vs_others	BH	glm	TGFB1	0	0.272	0.182	5.94303	2.13501	up
DOCK10	1.82468	0.385737	23.5979	4.76235e-06	0.000185862	cluster0_vs_others	BH	glm	TGFB1	0	0.059	0.022	1.30653	3.54229	up
RAD54L2	0.56074	4.58439	23.7605	4.78377e-06	0.000186358	cluster0_vs_others	BH	glm	TGFB1	0	0.644	0.526	23.9905	1.47503	not
PRRC2B	0.540282	5.16681	24.4535	4.81234e-06	0.000186841	cluster0_vs_others	BH	glm	TGFB1	0	0.768	0.685	35.9222	1.45426	not
RUSC2	0.46077	5.68214	23.7789	4.81359e-06	0.000186841	cluster0_vs_others	BH	glm	TGFB1	0	0.895	0.773	51.3447	1.37628	not
SORBS2	0.716077	5.49141	31.1286	4.89756e-06	0.000189756	cluster0_vs_others	BH	glm	TGFB1	0	0.621	0.573	44.9862	1.64271	not
MVB12B	0.780609	4.12063	27.9177	4.93893e-06	0.000191014	cluster0_vs_others	BH	glm	TGFB1	0	0.529	0.419	17.3954	1.71786	not
KPNA1	0.433107	5.83806	23.701	4.96917e-06	0.000191469	cluster0_vs_others	BH	glm	TGFB1	0	0.882	0.804	57.2046	1.35014	not
COG5	0.474493	5.30663	23.6976	4.97134e-06	0.000191469	cluster0_vs_others	BH	glm	TGFB1	0	0.824	0.721	39.5782	1.38943	not
SMYD3	0.452703	6.32992	24.1779	4.9847e-06	0.000191469	cluster0_vs_others	BH	glm	TGFB1	0	0.925	0.865	80.4444	1.3686	not
LARP1B	0.496413	5.76284	24.7999	4.98645e-06	0.000191469	cluster0_vs_others	BH	glm	TGFB1	0	0.824	0.768	54.2987	1.4107	not
ADA	-0.592754	5.89737	26.795	5.03293e-06	0.000192908	cluster0_vs_others	BH	glm	TGFB1	0	0.774	0.821	59.6052	0.663076	not
ENSECAG00000045674	0.909502	3.38405	24.0567	5.0583e-06	0.000193534	cluster0_vs_others	BH	glm	TGFB1	0	0.373	0.315	10.44	1.8784	not
ENSECAG00000048178	0.887492	3.1349	23.9393	5.09805e-06	0.000194707	cluster0_vs_others	BH	glm	TGFB1	0	0.307	0.245	8.78411	1.84996	not
DDHD1	0.43946	5.45105	23.6308	5.11282e-06	0.000194924	cluster0_vs_others	BH	glm	TGFB1	0	0.819	0.731	43.7451	1.3561	not
CSGALNACT1	1.45851	1.16722	23.437	5.25107e-06	0.000199839	cluster0_vs_others	BH	glm	TGFB1	0	0.104	0.046	2.24579	2.74824	up
ENSECAG00000050151	1.00665	2.74627	23.3645	5.29114e-06	0.000201007	cluster0_vs_others	BH	glm	TGFB1	0	0.252	0.204	6.70978	2.00923	up
BICC1	0.45524	8.19087	24.8852	5.32151e-06	0.000201803	cluster0_vs_others	BH	glm	TGFB1	0	0.999	0.986	292.212	1.37101	not
KLHL2	0.473962	5.14543	23.5263	5.33683e-06	0.000202026	cluster0_vs_others	BH	glm	TGFB1	0	0.765	0.672	35.394	1.38892	not
BRWD3	0.611517	3.61937	23.4155	5.3974e-06	0.000203959	cluster0_vs_others	BH	glm	TGFB1	0	0.398	0.331	12.2897	1.52787	not
NASP	-0.430664	7.01337	23.488	5.41751e-06	0.000204358	cluster0_vs_others	BH	glm	TGFB1	0	0.971	0.977	129.192	0.74192	not
RANBP1	-0.417082	7.43293	23.4815	5.43087e-06	0.000204502	cluster0_vs_others	BH	glm	TGFB1	0	0.989	0.995	172.797	0.748938	not
ADARB1	0.738078	3.64085	24.3436	5.68922e-06	0.000213737	cluster0_vs_others	BH	glm	TGFB1	0	0.424	0.311	12.4739	1.66795	not
TRIP12	0.407028	5.9962	23.3664	5.69606e-06	0.000213737	cluster0_vs_others	BH	glm	TGFB1	0	0.927	0.851	63.8318	1.32595	not
NR2C2	0.545953	4.76867	23.3002	5.8051e-06	0.000217448	cluster0_vs_others	BH	glm	TGFB1	0	0.703	0.571	27.2591	1.45998	not
KIF13B	0.710065	3.44179	23.0708	5.86239e-06	0.000219102	cluster0_vs_others	BH	glm	TGFB1	0	0.375	0.286	10.8663	1.63588	not
UTRN	0.392375	6.57665	23.2924	5.86971e-06	0.000219102	cluster0_vs_others	BH	glm	TGFB1	0	0.937	0.892	95.4484	1.31255	not
ITGB1	0.401397	9.70345	23.2803	5.8966e-06	0.000219366	cluster0_vs_others	BH	glm	TGFB1	0	1	1	833.735	1.32079	not
SASH1	0.51384	5.58738	24.855	5.89727e-06	0.000219366	cluster0_vs_others	BH	glm	TGFB1	0	0.836	0.697	48.0805	1.42785	not
ASH1L	0.410022	6.58803	23.2683	5.92895e-06	0.000220162	cluster0_vs_others	BH	glm	TGFB1	0	0.972	0.91	96.204	1.32871	not
KLF12	0.653163	7.9116	31.4636	5.95547e-06	0.000220747	cluster0_vs_others	BH	glm	TGFB1	0	0.993	0.952	240.785	1.57261	not
UGGT2	0.411384	6.52009	23.2535	5.9653e-06	0.000220747	cluster0_vs_others	BH	glm	TGFB1	0	0.959	0.889	91.7786	1.32996	not
JAZF1	0.858996	2.62196	22.9408	6.15353e-06	0.00022732	cluster0_vs_others	BH	glm	TGFB1	0	0.211	0.158	6.15584	1.81378	not
CADPS	1.3518	5.71164	37.7396	6.25276e-06	0.000230588	cluster0_vs_others	BH	glm	TGFB1	0	0.452	0.369	52.4052	2.55231	up
ADAMTS9	1.042	2.90942	24.439	6.2996e-06	0.000231916	cluster0_vs_others	BH	glm	TGFB1	0	0.197	0.178	7.51318	2.05908	up
GPATCH2	0.46772	5.21516	23.0934	6.36858e-06	0.000234053	cluster0_vs_others	BH	glm	TGFB1	0	0.724	0.661	37.1467	1.38292	not
GMDS	0.43087	6.52496	23.3317	6.44742e-06	0.000236545	cluster0_vs_others	BH	glm	TGFB1	0	0.955	0.891	92.0894	1.34805	not
BMPR1A	0.425945	5.65686	23.0379	6.52011e-06	0.000238803	cluster0_vs_others	BH	glm	TGFB1	0	0.863	0.788	50.4527	1.34345	not
PDE4D	0.644784	7.47111	30.8351	6.58286e-06	0.00024069	cluster0_vs_others	BH	glm	TGFB1	0	0.916	0.862	177.431	1.56351	not
DIS3L2	0.456942	5.41958	22.9998	6.61981e-06	0.000241629	cluster0_vs_others	BH	glm	TGFB1	0	0.798	0.704	42.8012	1.37263	not
UBR3	0.48903	5.199	22.9932	6.63323e-06	0.000241707	cluster0_vs_others	BH	glm	TGFB1	0	0.777	0.66	36.7328	1.4035	not
PHLDB2	0.379458	7.65172	22.9874	6.6509e-06	0.000241939	cluster0_vs_others	BH	glm	TGFB1	0	0.999	0.986	201.094	1.30085	not
N4BP2	0.479733	5.39095	22.9975	6.76258e-06	0.000245585	cluster0_vs_others	BH	glm	TGFB1	0	0.779	0.706	41.9603	1.39449	not
EYA1	1.96901	1.06874	23.5746	6.85909e-06	0.000248668	cluster0_vs_others	BH	glm	TGFB1	0	0.103	0.028	2.09761	3.91499	up
ENSECAG00000054710	0.804917	3.71052	25.3663	6.9389e-06	0.000251137	cluster0_vs_others	BH	glm	TGFB1	0	0.41	0.317	13.0911	1.74705	not
MARCHF7	0.416496	6.60012	22.8735	6.97322e-06	0.000251953	cluster0_vs_others	BH	glm	TGFB1	0	0.971	0.911	97.0136	1.33468	not
WSB1	0.398866	8.35237	22.8277	7.1027e-06	0.0002562	cluster0_vs_others	BH	glm	TGFB1	0	0.999	0.998	326.823	1.31847	not
RBFOX1	1.27487	5.54055	36.862	7.15929e-06	0.000257807	cluster0_vs_others	BH	glm	TGFB1	0	0.799	0.472	46.5447	2.41977	up
EP300	0.4325	5.29612	22.7859	7.2214e-06	0.000259607	cluster0_vs_others	BH	glm	TGFB1	0	0.824	0.729	39.2908	1.34957	not
ROR2	0.497164	6.17969	24.7362	7.254e-06	0.000260342	cluster0_vs_others	BH	glm	TGFB1	0	0.936	0.819	72.4891	1.41144	not
ENSECAG00000021962	0.433109	5.55095	22.7502	7.338e-06	0.000262916	cluster0_vs_others	BH	glm	TGFB1	0	0.849	0.762	46.8815	1.35014	not
NFIX	0.563442	3.74181	22.6815	7.37658e-06	0.000263857	cluster0_vs_others	BH	glm	TGFB1	0	0.508	0.388	13.3782	1.47779	not
PALM2AKAP2	0.396059	6.78007	22.7155	7.44163e-06	0.000265741	cluster0_vs_others	BH	glm	TGFB1	0	0.981	0.936	109.902	1.31591	not
ENPP1	0.839756	2.34827	22.3806	7.60703e-06	0.000271195	cluster0_vs_others	BH	glm	TGFB1	0	0.195	0.124	5.09213	1.78975	not
BICDL1	0.608717	4.32697	22.9999	7.65189e-06	0.000271986	cluster0_vs_others	BH	glm	TGFB1	0	0.465	0.398	20.07	1.5249	not
ENSECAG00000024343	-0.427954	6.08849	22.6487	7.65462e-06	0.000271986	cluster0_vs_others	BH	glm	TGFB1	0	0.853	0.853	68.0486	0.743315	not
SENP7	0.656513	3.43663	22.5069	7.70076e-06	0.000273173	cluster0_vs_others	BH	glm	TGFB1	0	0.391	0.316	10.8275	1.57627	not
SP3	0.46202	5.93017	23.1596	7.88956e-06	0.000279408	cluster0_vs_others	BH	glm	TGFB1	0	0.92	0.821	60.9761	1.37747	not
ANO10	0.436926	5.77727	22.5269	8.04888e-06	0.00028458	cluster0_vs_others	BH	glm	TGFB1	0	0.895	0.803	54.8443	1.35372	not
CPQ	0.395586	6.41341	22.4932	8.15915e-06	0.000288003	cluster0_vs_others	BH	glm	TGFB1	0	0.953	0.897	85.2369	1.31548	not
HUWE1	0.402498	5.89687	22.4737	8.22206e-06	0.000289746	cluster0_vs_others	BH	glm	TGFB1	0	0.924	0.856	59.5847	1.32179	not
RABGAP1	0.476422	5.03923	22.432	8.35393e-06	0.000293578	cluster0_vs_others	BH	glm	TGFB1	0	0.765	0.639	32.8822	1.39129	not
TACC1	0.464183	5.44726	22.6664	8.35819e-06	0.000293578	cluster0_vs_others	BH	glm	TGFB1	0	0.846	0.764	43.6304	1.37954	not
C27H4orf47	0.910568	2.17611	22.3296	8.48264e-06	0.000297462	cluster0_vs_others	BH	glm	TGFB1	0	0.186	0.13	4.51933	1.87979	not
ENSECAG00000000206	2.0263	0.680444	22.2332	8.52876e-06	0.00029859	cluster0_vs_others	BH	glm	TGFB1	0	0.075	0.04	1.60263	4.07359	up
EFCAB3	1.22075	1.81835	23.4657	8.61981e-06	0.000300914	cluster0_vs_others	BH	glm	TGFB1	0	0.093	0.063	3.52677	2.33067	up
SLC24A2	1.11895	3.05604	27.7304	8.62323e-06	0.000300914	cluster0_vs_others	BH	glm	TGFB1	0	0.219	0.169	8.31687	2.17188	up
YAP1	0.387583	6.53575	22.3103	8.80001e-06	0.000306584	cluster0_vs_others	BH	glm	TGFB1	0	0.97	0.919	92.7803	1.3082	not
LAMA4	0.933631	5.30546	34.2857	9.07337e-06	0.000315594	cluster0_vs_others	BH	glm	TGFB1	0	0.776	0.487	39.5461	1.91008	not
TRIB1	0.539771	4.06988	22.1898	9.09529e-06	0.000315816	cluster0_vs_others	BH	glm	TGFB1	0	0.546	0.443	16.7941	1.45374	not
NBEA	0.633944	6.59214	28.7495	9.10922e-06	0.000315816	cluster0_vs_others	BH	glm	TGFB1	0	0.952	0.83	96.4786	1.5518	not
MRPS7	-0.500868	5.25055	22.2064	9.23723e-06	0.000319737	cluster0_vs_others	BH	glm	TGFB1	0	0.754	0.772	38.0692	0.706681	not
HIP1	0.550082	6.09454	25.8869	9.29656e-06	0.000321271	cluster0_vs_others	BH	glm	TGFB1	0	0.893	0.783	68.3343	1.46417	not
TP53I11	-0.500469	5.81807	22.8024	9.39703e-06	0.00032422	cluster0_vs_others	BH	glm	TGFB1	0	0.752	0.842	56.4174	0.706877	not
VCL	0.376098	8.08918	22.1355	9.45776e-06	0.000325791	cluster0_vs_others	BH	glm	TGFB1	0	0.999	0.993	272.324	1.29783	not
ETS1	0.433073	5.28517	22.1184	9.49971e-06	0.000326197	cluster0_vs_others	BH	glm	TGFB1	0	0.769	0.704	38.9937	1.35011	not
RALGAPA1	0.506381	5.2248	22.6846	9.52186e-06	0.000326197	cluster0_vs_others	BH	glm	TGFB1	0	0.756	0.665	37.3956	1.42048	not
ZFHX3	0.49753	5.02289	22.1116	9.52545e-06	0.000326197	cluster0_vs_others	BH	glm	TGFB1	0	0.724	0.588	32.5117	1.41179	not
FAT3	1.14835	2.46959	24.8998	9.53043e-06	0.000326197	cluster0_vs_others	BH	glm	TGFB1	0	0.174	0.08	5.53887	2.2166	up
GAB1	0.722621	3.40982	22.2781	9.69885e-06	0.000331431	cluster0_vs_others	BH	glm	TGFB1	0	0.361	0.287	10.6282	1.65018	not
ZDHHC17	0.492356	4.94503	22.0385	9.83611e-06	0.000335587	cluster0_vs_others	BH	glm	TGFB1	0	0.771	0.642	30.8036	1.40674	not
PSMG3	-0.4243	6.03215	22.028	9.89594e-06	0.000336932	cluster0_vs_others	BH	glm	TGFB1	0	0.899	0.888	65.4421	0.7452	not
PRKDC	0.432154	6.01554	22.0263	9.90699e-06	0.000336932	cluster0_vs_others	BH	glm	TGFB1	0	0.899	0.816	64.6933	1.34925	not
PARD3B	0.874114	7.27628	34.3608	1.003e-05	0.000340575	cluster0_vs_others	BH	glm	TGFB1	0	0.984	0.908	155.017	1.83288	not
FHL1	0.644424	3.52723	22.1365	1.00552e-05	0.00034089	cluster0_vs_others	BH	glm	TGFB1	0	0.373	0.267	11.5292	1.56312	not
SLMAP	0.39979	6.38083	21.8889	1.04843e-05	0.000354877	cluster0_vs_others	BH	glm	TGFB1	0	0.946	0.911	83.334	1.31932	not
GALNT2	0.41493	6.13109	21.8684	1.05755e-05	0.000357398	cluster0_vs_others	BH	glm	TGFB1	0	0.914	0.863	70.0879	1.33323	not
ICA1L	0.651205	3.5241	21.7432	1.06557e-05	0.000359541	cluster0_vs_others	BH	glm	TGFB1	0	0.525	0.258	11.5043	1.57048	not
PHTF2	1.20713	5.44325	34.6066	1.06988e-05	0.000360428	cluster0_vs_others	BH	glm	TGFB1	0	0.839	0.567	43.5091	2.30877	up
TRIM13	0.445537	5.09317	21.8256	1.07478e-05	0.000361511	cluster0_vs_others	BH	glm	TGFB1	0	0.727	0.655	34.1347	1.36182	not
FBXO11	0.419138	6.54611	21.8226	1.07771e-05	0.00036193	cluster0_vs_others	BH	glm	TGFB1	0	0.96	0.905	93.4492	1.33713	not
DNAAF9	0.625946	4.89405	24.3634	1.09164e-05	0.000366031	cluster0_vs_others	BH	glm	TGFB1	0	0.643	0.572	29.7341	1.54322	not
ENSECAG00000057964	1.13623	2.51271	23.3661	1.09347e-05	0.000366074	cluster0_vs_others	BH	glm	TGFB1	0	0.203	0.112	5.70693	2.19807	up
MED12L	1.13302	3.96172	29.5321	1.11695e-05	0.00037335	cluster0_vs_others	BH	glm	TGFB1	0	0.497	0.282	15.5811	2.19317	up
FBXW11	0.398248	6.22335	21.7119	1.12879e-05	0.000376554	cluster0_vs_others	BH	glm	TGFB1	0	0.943	0.887	74.716	1.31791	not
PRKD1	0.539227	5.6151	23.9956	1.13005e-05	0.000376554	cluster0_vs_others	BH	glm	TGFB1	0	0.807	0.678	49.0134	1.45319	not
MYO5A	0.524824	5.63047	23.7161	1.15367e-05	0.000383827	cluster0_vs_others	BH	glm	TGFB1	0	0.856	0.748	49.5383	1.43876	not
ERCC6L2	0.492597	4.45272	21.5977	1.17349e-05	0.000389818	cluster0_vs_others	BH	glm	TGFB1	0	0.592	0.525	21.8979	1.40698	not
GNE	0.416809	5.43112	21.6098	1.17753e-05	0.000390554	cluster0_vs_others	BH	glm	TGFB1	0	0.846	0.771	43.145	1.33497	not
CDH11	0.528322	6.69086	25.4557	1.18729e-05	0.000393182	cluster0_vs_others	BH	glm	TGFB1	0	0.972	0.924	103.312	1.44225	not
NEURL1	0.438809	5.15059	21.5826	1.19029e-05	0.000393567	cluster0_vs_others	BH	glm	TGFB1	0	0.76	0.705	35.5208	1.35548	not
CLASP2	0.46079	5.38954	21.5666	1.19655e-05	0.000395029	cluster0_vs_others	BH	glm	TGFB1	0	0.789	0.661	41.9194	1.37629	not
CERT1	0.414349	6.41252	21.553	1.2062e-05	0.000397024	cluster0_vs_others	BH	glm	TGFB1	0	0.958	0.887	85.1847	1.3327	not
ATP5MC1	-0.39201	7.53523	21.5516	1.2063e-05	0.000397024	cluster0_vs_others	BH	glm	TGFB1	0	0.997	0.996	185.495	0.762067	not
GSTO1	-0.436405	5.74238	21.4857	1.24021e-05	0.000407556	cluster0_vs_others	BH	glm	TGFB1	0	0.782	0.821	53.534	0.738974	not
ENSECAG00000050440	0.523843	4.5347	21.4598	1.24623e-05	0.00040891	cluster0_vs_others	BH	glm	TGFB1	0	0.657	0.529	23.1782	1.43778	not
SMAD9	0.469612	5.16726	21.4441	1.26088e-05	0.000412706	cluster0_vs_others	BH	glm	TGFB1	0	0.769	0.691	35.9336	1.38474	not
POC1A	-0.892892	3.21627	23.3754	1.26166e-05	0.000412706	cluster0_vs_others	BH	glm	TGFB1	0	0.199	0.242	9.29379	0.538534	not
ADGRB3	2.82242	0.401199	22.1075	1.2649e-05	0.000413138	cluster0_vs_others	BH	glm	TGFB1	0	0.022	0.014	1.32061	7.07349	up
PTGES2	-0.463542	5.01714	21.4201	1.27222e-05	0.000414791	cluster0_vs_others	BH	glm	TGFB1	0	0.652	0.719	32.3825	0.725203	not
PDK3	0.565721	3.82732	21.3851	1.27384e-05	0.000414791	cluster0_vs_others	BH	glm	TGFB1	0	0.48	0.367	14.195	1.48013	not
TGFBR1	0.520132	4.88847	21.9717	1.28413e-05	0.000417509	cluster0_vs_others	BH	glm	TGFB1	0	0.722	0.606	29.6195	1.43409	not
PTPRD	0.887094	3.73429	23.6516	1.29975e-05	0.000421947	cluster0_vs_others	BH	glm	TGFB1	0	0.382	0.184	13.3087	1.84945	not
ABL2	0.512163	5.8446	23.5264	1.30715e-05	0.000423705	cluster0_vs_others	BH	glm	TGFB1	0	0.872	0.79	57.4647	1.42619	not
ENSECAG00000044148	1.94761	0.675916	21.2086	1.31962e-05	0.000427104	cluster0_vs_others	BH	glm	TGFB1	0	0.075	0.042	1.59761	3.85736	up
RC3H1	0.414104	5.62893	21.3336	1.32191e-05	0.000427199	cluster0_vs_others	BH	glm	TGFB1	0	0.857	0.742	49.4855	1.33247	not
ME1	0.414573	6.02423	21.3166	1.33171e-05	0.000429716	cluster0_vs_others	BH	glm	TGFB1	0	0.901	0.84	65.0838	1.3329	not
SIK3	0.429741	7.24065	21.8819	1.34836e-05	0.000434434	cluster0_vs_others	BH	glm	TGFB1	0	0.98	0.922	151.235	1.34699	not
SIGMAR1	-0.464705	5.69489	21.2506	1.36909e-05	0.000440264	cluster0_vs_others	BH	glm	TGFB1	0	0.823	0.821	51.8004	0.724619	not
ARHGEF9	0.564776	4.10776	21.2074	1.37056e-05	0.000440264	cluster0_vs_others	BH	glm	TGFB1	0	0.477	0.358	17.2409	1.47916	not
STMN4	1.25388	2.55651	27.0946	1.37649e-05	0.000441508	cluster0_vs_others	BH	glm	TGFB1	0	0.187	0.113	5.88284	2.38481	up
KCTD3	0.475567	4.64687	21.1748	1.40303e-05	0.000448781	cluster0_vs_others	BH	glm	TGFB1	0	0.662	0.565	25.0522	1.39047	not
WNT9A	1.0209	2.35165	21.0142	1.40336e-05	0.000448781	cluster0_vs_others	BH	glm	TGFB1	0	0.206	0.141	5.10408	2.02918	up
PLCB1	0.876492	4.96057	29.6253	1.40799e-05	0.000449344	cluster0_vs_others	BH	glm	TGFB1	0	0.578	0.478	31.1372	1.83591	not
PARP4	0.431671	5.5699	21.1782	1.40931e-05	0.000449344	cluster0_vs_others	BH	glm	TGFB1	0	0.85	0.734	47.5014	1.3488	not
RANBP2	0.403374	6.04381	21.1323	1.43883e-05	0.000458073	cluster0_vs_others	BH	glm	TGFB1	0	0.922	0.832	65.9734	1.3226	not
JMY	0.431884	5.57359	21.1268	1.44298e-05	0.000458712	cluster0_vs_others	BH	glm	TGFB1	0	0.818	0.725	47.6231	1.34899	not
ENSECAG00000053488	1.01922	2.83363	21.41	1.45786e-05	0.000462174	cluster0_vs_others	BH	glm	TGFB1	0	0.285	0.215	7.12865	2.02683	up
ECE1	0.44694	5.5408	21.101	1.45818e-05	0.000462174	cluster0_vs_others	BH	glm	TGFB1	0	0.78	0.709	46.5529	1.36315	not
CA8	1.88007	2.54389	28.0671	1.46998e-05	0.000465227	cluster0_vs_others	BH	glm	TGFB1	0	0.164	0.049	5.83161	3.68093	up
MIB1	0.491979	5.31958	21.4805	1.49128e-05	0.00047127	cluster0_vs_others	BH	glm	TGFB1	0	0.777	0.657	39.9349	1.40637	not
B4GALT5	0.516741	5.13682	22.0308	1.51535e-05	0.000478172	cluster0_vs_others	BH	glm	TGFB1	0	0.726	0.612	35.1834	1.43072	not
GREB1L	1.43706	2.49883	20.9358	1.52441e-05	0.000480324	cluster0_vs_others	BH	glm	TGFB1	0	0.196	0.144	5.65228	2.70768	up
ENSECAG00000051470	0.752702	3.08756	20.7527	1.53437e-05	0.000482752	cluster0_vs_others	BH	glm	TGFB1	0	0.286	0.198	8.50056	1.68495	not
ENSECAG00000047142	0.445467	5.47693	20.9378	1.56059e-05	0.00049028	cluster0_vs_others	BH	glm	TGFB1	0	0.83	0.766	44.537	1.36176	not
ENSECAG00000005576	0.599812	3.97107	20.9208	1.56324e-05	0.000490395	cluster0_vs_others	BH	glm	TGFB1	0	0.477	0.417	15.6823	1.51552	not
PLEK2	-1.24376	1.79741	21.2434	1.58531e-05	0.000496592	cluster0_vs_others	BH	glm	TGFB1	0	0.055	0.136	3.47596	0.422272	down
EMG1	-0.466361	5.44246	20.8897	1.5921e-05	0.000497797	cluster0_vs_others	BH	glm	TGFB1	0	0.768	0.804	43.4853	0.723788	not
ENSECAG00000046997	1.44119	2.179	20.821	1.5938e-05	0.000497797	cluster0_vs_others	BH	glm	TGFB1	0	0.186	0.152	4.52839	2.71544	up
SAMD12	0.692002	3.29109	20.802	1.5999e-05	0.000498972	cluster0_vs_others	BH	glm	TGFB1	0	0.268	0.228	9.7885	1.61552	not
MORC4	0.441873	4.93409	20.8628	1.6047e-05	0.000499743	cluster0_vs_others	BH	glm	TGFB1	0	0.704	0.623	30.5709	1.35837	not
PIK3C2A	0.416538	5.60945	20.8611	1.61208e-05	0.000501314	cluster0_vs_others	BH	glm	TGFB1	0	0.864	0.769	48.8217	1.33472	not
ZCWPW2	0.476558	4.81928	20.8396	1.6199e-05	0.000503014	cluster0_vs_others	BH	glm	TGFB1	0	0.652	0.54	28.2324	1.39142	not
THSD7B	2.30892	0.359541	21.0755	1.63014e-05	0.000505462	cluster0_vs_others	BH	glm	TGFB1	0	0.048	0.02	1.28302	4.95512	up
ENSECAG00000048271	1.46811	2.09805	20.7557	1.64351e-05	0.000508871	cluster0_vs_others	BH	glm	TGFB1	0	0.172	0.13	4.28129	2.76659	up
ENSECAG00000054274	0.514761	4.47591	20.78	1.65034e-05	0.00051025	cluster0_vs_others	BH	glm	TGFB1	0	0.556	0.505	22.2526	1.42876	not
SLC41A2	0.870622	2.98787	21.6586	1.66384e-05	0.000513681	cluster0_vs_others	BH	glm	TGFB1	0	0.303	0.217	7.93302	1.82845	not
COG3	0.437532	5.12724	20.7245	1.70655e-05	0.000526101	cluster0_vs_others	BH	glm	TGFB1	0	0.768	0.672	34.9505	1.35429	not
PTN	-0.403136	7.06398	20.7219	1.70898e-05	0.000526101	cluster0_vs_others	BH	glm	TGFB1	0	0.939	0.954	133.805	0.756213	not
TASOR2	0.358727	6.88614	20.7124	1.716e-05	0.000527503	cluster0_vs_others	BH	glm	TGFB1	0	0.984	0.956	118.286	1.28229	not
FAM135A	0.603485	4.59823	22.25	1.71901e-05	0.000527673	cluster0_vs_others	BH	glm	TGFB1	0	0.626	0.526	24.2217	1.51938	not
GLIS3	0.951841	8.60557	32.0656	1.72414e-05	0.000528489	cluster0_vs_others	BH	glm	TGFB1	0	0.999	0.968	389.524	1.93434	not
RLF	0.416346	5.37263	20.6879	1.73439e-05	0.000530871	cluster0_vs_others	BH	glm	TGFB1	0	0.786	0.73	41.4308	1.33454	not
TIPIN	-0.554511	4.57653	20.689	1.73999e-05	0.000531826	cluster0_vs_others	BH	glm	TGFB1	0	0.497	0.545	23.8601	0.680888	not
LYPLA1	0.41976	5.84826	20.6767	1.74333e-05	0.000532087	cluster0_vs_others	BH	glm	TGFB1	0	0.894	0.81	57.6103	1.3377	not
LATS2	0.409985	5.98133	20.6673	1.74974e-05	0.000533284	cluster0_vs_others	BH	glm	TGFB1	0	0.894	0.836	63.1769	1.32867	not
RALGAPA2	0.527114	4.98626	21.6128	1.76767e-05	0.000537985	cluster0_vs_others	BH	glm	TGFB1	0	0.651	0.572	31.6967	1.44104	not
CDK1	-1.37135	1.96395	20.6004	1.7899e-05	0.000543977	cluster0_vs_others	BH	glm	TGFB1	0	0.038	0.073	3.90128	0.38653	down
MLLT10	0.408948	5.8838	20.553	1.83716e-05	0.000557551	cluster0_vs_others	BH	glm	TGFB1	0	0.885	0.822	59.0474	1.32772	not
LMTK2	0.608433	3.46799	20.4503	1.86206e-05	0.000564307	cluster0_vs_others	BH	glm	TGFB1	0	0.412	0.316	11.0655	1.5246	not
PRKACB	0.435065	5.24841	20.5113	1.86934e-05	0.000565714	cluster0_vs_others	BH	glm	TGFB1	0	0.783	0.684	38.0128	1.35197	not
STRA6	-1.18633	6.33404	31.6229	1.8883e-05	0.000570646	cluster0_vs_others	BH	glm	TGFB1	0	0.587	0.796	80.6747	0.43942	down
ARHGEF11	0.601814	3.6729	20.3986	1.89344e-05	0.000571393	cluster0_vs_others	BH	glm	TGFB1	0	0.413	0.349	12.7542	1.51762	not
MEF2A	0.363905	7.59622	20.4699	1.90065e-05	0.000572762	cluster0_vs_others	BH	glm	TGFB1	0	0.996	0.976	193.504	1.2869	not
ENSECAG00000036637	0.70488	3.04022	20.3759	1.91344e-05	0.000575805	cluster0_vs_others	BH	glm	TGFB1	0	0.344	0.237	8.22614	1.63001	not
NEFM	0.887419	2.05286	20.2998	1.93425e-05	0.000581251	cluster0_vs_others	BH	glm	TGFB1	0	0.142	0.069	4.14926	1.84986	not
LTBP2	0.354081	6.86062	20.4237	1.93852e-05	0.000581718	cluster0_vs_others	BH	glm	TGFB1	0	0.951	0.936	116.212	1.27817	not
TNRC6A	0.411111	5.91772	20.3889	1.96804e-05	0.000589198	cluster0_vs_others	BH	glm	TGFB1	0	0.919	0.819	60.452	1.32971	not
EPB41L4B	0.628312	3.32896	20.33	1.97017e-05	0.000589198	cluster0_vs_others	BH	glm	TGFB1	0	0.39	0.307	10.0489	1.54576	not
ENSECAG00000046125	1.20074	1.90118	20.2123	1.97169e-05	0.000589198	cluster0_vs_others	BH	glm	TGFB1	0	0.145	0.116	3.7352	2.29857	up
HMGB2	-0.498972	5.12243	20.4911	1.97717e-05	0.000589662	cluster0_vs_others	BH	glm	TGFB1	0	0.584	0.66	34.8342	0.707611	not
VRK1	-0.642265	3.34758	20.2489	1.98082e-05	0.000589662	cluster0_vs_others	BH	glm	TGFB1	0	0.241	0.258	10.1794	0.640706	not
COL12A1	0.835849	9.7247	30.9108	1.9815e-05	0.000589662	cluster0_vs_others	BH	glm	TGFB1	0	1	0.997	846.111	1.78491	not
CDK13	0.452647	5.64156	20.6295	2.00002e-05	0.000594347	cluster0_vs_others	BH	glm	TGFB1	0	0.85	0.753	49.9207	1.36855	not
CYTH1	0.412286	5.37223	20.337	2.00767e-05	0.000595794	cluster0_vs_others	BH	glm	TGFB1	0	0.803	0.708	41.4192	1.33079	not
IL15	0.765164	2.79266	20.4519	2.02474e-05	0.00060003	cluster0_vs_others	BH	glm	TGFB1	0	0.249	0.168	6.92905	1.69956	not
KPNA3	0.379176	6.03933	20.2998	2.04313e-05	0.000604643	cluster0_vs_others	BH	glm	TGFB1	0	0.929	0.851	65.7687	1.3006	not
CSRP2	-0.481201	6.3738	21.4665	2.0488e-05	0.000605485	cluster0_vs_others	BH	glm	TGFB1	0	0.885	0.877	82.9285	0.716381	not
CRYBA1	0.967631	2.35578	20.0606	2.07118e-05	0.000611254	cluster0_vs_others	BH	glm	TGFB1	0	0.223	0.16	5.11869	1.95563	not
MBOAT2	0.687347	3.24055	20.602	2.08394e-05	0.00061374	cluster0_vs_others	BH	glm	TGFB1	0	0.384	0.229	9.45157	1.61032	not
LSM4	-0.370736	7.09388	20.2514	2.08533e-05	0.00061374	cluster0_vs_others	BH	glm	TGFB1	0	0.98	0.983	136.606	0.773388	not
RPA2	-0.544568	4.73734	20.7501	2.09531e-05	0.000615832	cluster0_vs_others	BH	glm	TGFB1	0	0.555	0.611	26.6736	0.685597	not
ALDH2	0.928712	4.23762	27.2152	2.10146e-05	0.000616652	cluster0_vs_others	BH	glm	TGFB1	0	0.401	0.272	18.8647	1.90358	not
SUGCT	0.721116	4.26265	23.4346	2.1062e-05	0.000616652	cluster0_vs_others	BH	glm	TGFB1	0	0.416	0.35	19.1949	1.64846	not
FRAS1	2.57972	0.494857	20.1956	2.10937e-05	0.000616652	cluster0_vs_others	BH	glm	TGFB1	0	0.045	0.025	1.40918	5.97824	up
VGLL3	0.420269	5.78775	20.2267	2.10961e-05	0.000616652	cluster0_vs_others	BH	glm	TGFB1	0	0.859	0.776	55.2442	1.33818	not
ANO4	1.25387	4.64141	29.5999	2.11548e-05	0.000617523	cluster0_vs_others	BH	glm	TGFB1	0	0.52	0.331	24.9577	2.38479	up
MSI2	0.451512	5.58387	20.4969	2.12463e-05	0.000619075	cluster0_vs_others	BH	glm	TGFB1	0	0.84	0.763	47.9635	1.36747	not
ARHGEF7	0.450551	4.70743	20.1985	2.12824e-05	0.000619075	cluster0_vs_others	BH	glm	TGFB1	0	0.692	0.599	26.1263	1.36656	not
ITGA1	0.414551	7.75729	21.0246	2.13148e-05	0.000619075	cluster0_vs_others	BH	glm	TGFB1	0	0.994	0.988	216.359	1.33288	not
FRS2	0.406824	5.86666	20.1995	2.13235e-05	0.000619075	cluster0_vs_others	BH	glm	TGFB1	0	0.882	0.803	58.3499	1.32576	not
STK3	0.429187	5.99735	20.3965	2.15915e-05	0.000625533	cluster0_vs_others	BH	glm	TGFB1	0	0.897	0.822	63.8825	1.34648	not
DNMBP	0.563228	4.11715	20.1386	2.16043e-05	0.000625533	cluster0_vs_others	BH	glm	TGFB1	0	0.541	0.42	17.3534	1.47757	not
CUTA	-0.410318	6.07979	20.1609	2.16675e-05	0.000626514	cluster0_vs_others	BH	glm	TGFB1	0	0.914	0.894	67.6395	0.752458	not
ATP13A3	0.399921	6.26965	20.1464	2.18105e-05	0.000629799	cluster0_vs_others	BH	glm	TGFB1	0	0.943	0.868	77.1531	1.31944	not
PDS5A	0.383113	6.50143	20.136	2.19041e-05	0.000631631	cluster0_vs_others	BH	glm	TGFB1	0	0.961	0.886	90.5994	1.30415	not
SF3A2	-0.472322	4.48415	20.1101	2.19329e-05	0.000631631	cluster0_vs_others	BH	glm	TGFB1	0	0.562	0.561	22.3802	0.720803	not
CD81	-0.396313	8.4209	20.0456	2.27513e-05	0.000654321	cluster0_vs_others	BH	glm	TGFB1	0	1	1	342.723	0.759797	not
PLAC8A	1.54077	1.55753	19.969	2.30789e-05	0.000662852	cluster0_vs_others	BH	glm	TGFB1	0	0.121	0.085	2.9435	2.90949	up
GABRB3	1.02349	1.66867	19.8003	2.32157e-05	0.00066589	cluster0_vs_others	BH	glm	TGFB1	0	0.138	0.065	3.17921	2.03283	up
RICTOR	0.453167	4.80526	19.9703	2.34433e-05	0.000671408	cluster0_vs_others	BH	glm	TGFB1	0	0.684	0.573	27.9593	1.36904	not
STXBP1	0.483688	4.90525	20.125	2.34876e-05	0.000671408	cluster0_vs_others	BH	glm	TGFB1	0	0.734	0.597	29.966	1.39831	not
TRAPPC10	0.4451	4.95954	19.9671	2.35021e-05	0.000671408	cluster0_vs_others	BH	glm	TGFB1	0	0.735	0.625	31.1151	1.36141	not
RNF182	0.770111	2.78559	19.7852	2.35963e-05	0.000672477	cluster0_vs_others	BH	glm	TGFB1	0	0.271	0.173	6.8952	1.7054	not
RASA1	0.439063	5.1825	19.9567	2.36023e-05	0.000672477	cluster0_vs_others	BH	glm	TGFB1	0	0.745	0.683	36.3151	1.35572	not
PPP3CA	0.382915	6.39528	19.9411	2.3797e-05	0.000677124	cluster0_vs_others	BH	glm	TGFB1	0	0.942	0.882	84.1728	1.30397	not
LMO3	2.06056	-0.131797	20.0652	2.4169e-05	0.00068613	cluster0_vs_others	BH	glm	TGFB1	0	0.04	0.008	0.912694	4.17147	up
SMAD3	0.768445	4.42729	24.4033	2.4208e-05	0.00068613	cluster0_vs_others	BH	glm	TGFB1	0	0.546	0.416	21.5153	1.70343	not
CACNA1C	0.621952	8.2883	26.4804	2.42096e-05	0.00068613	cluster0_vs_others	BH	glm	TGFB1	0	0.998	0.965	312.626	1.53896	not
ERCC6	0.607494	3.77437	19.8146	2.43775e-05	0.000689977	cluster0_vs_others	BH	glm	TGFB1	0	0.476	0.392	13.6836	1.52361	not
PRNP	0.861716	3.29861	23.3359	2.45086e-05	0.000692772	cluster0_vs_others	BH	glm	TGFB1	0	0.378	0.193	9.83967	1.8172	not
STRN3	0.372348	6.71272	19.8304	2.49401e-05	0.000704039	cluster0_vs_others	BH	glm	TGFB1	0	0.979	0.955	104.889	1.29446	not
ENSECAG00000053946	1.04075	2.84606	20.6575	2.53213e-05	0.000713861	cluster0_vs_others	BH	glm	TGFB1	0	0.266	0.21	7.19033	2.0573	up
ENSECAG00000040695	0.706315	4.06474	21.5373	2.53662e-05	0.000714185	cluster0_vs_others	BH	glm	TGFB1	0	0.52	0.445	16.7344	1.63163	not
PDE8A	0.520556	6.46599	23.1038	2.54618e-05	0.000715936	cluster0_vs_others	BH	glm	TGFB1	0	0.943	0.875	88.4012	1.43451	not
OSBPL8	0.379565	6.49811	19.7228	2.61114e-05	0.000733241	cluster0_vs_others	BH	glm	TGFB1	0	0.965	0.915	90.3914	1.30095	not
LGR4	0.447656	5.57618	19.8802	2.63442e-05	0.000738811	cluster0_vs_others	BH	glm	TGFB1	0	0.834	0.686	47.7088	1.36382	not
SDCCAG8	0.484659	5.21874	20.3679	2.649e-05	0.000741927	cluster0_vs_others	BH	glm	TGFB1	0	0.726	0.654	37.2388	1.39926	not
HERC4	0.379883	6.22011	19.6666	2.67497e-05	0.000747544	cluster0_vs_others	BH	glm	TGFB1	0	0.939	0.885	74.5488	1.30124	not
ATP8B1	0.509333	4.36658	19.6507	2.67603e-05	0.000747544	cluster0_vs_others	BH	glm	TGFB1	0	0.627	0.479	20.6287	1.42339	not
ENSECAG00000052620	0.835711	2.99708	19.4543	2.72492e-05	0.00076021	cluster0_vs_others	BH	glm	TGFB1	0	0.277	0.245	7.98385	1.78474	not
RNASEH2C	-0.576438	5.03765	21.3887	2.74704e-05	0.000765385	cluster0_vs_others	BH	glm	TGFB1	0	0.587	0.588	32.8461	0.670617	not
LCOR	0.425312	5.33682	19.5984	2.75713e-05	0.000767198	cluster0_vs_others	BH	glm	TGFB1	0	0.807	0.689	40.4152	1.34286	not
MED13	0.379425	6.27788	19.5711	2.78617e-05	0.000774273	cluster0_vs_others	BH	glm	TGFB1	0	0.949	0.894	77.5942	1.30082	not
KLHL24	0.386599	5.80217	19.5552	2.80371e-05	0.000777902	cluster0_vs_others	BH	glm	TGFB1	0	0.858	0.785	55.7993	1.30731	not
ENSECAG00000053157	0.372585	6.58101	19.5537	2.80649e-05	0.000777902	cluster0_vs_others	BH	glm	TGFB1	0	0.975	0.934	95.7375	1.29467	not
SESTD1	0.379849	6.59079	19.5359	2.82807e-05	0.000782531	cluster0_vs_others	BH	glm	TGFB1	0	0.965	0.909	96.3888	1.30121	not
ACD	-0.574212	3.60272	19.4726	2.8305e-05	0.000782531	cluster0_vs_others	BH	glm	TGFB1	0	0.334	0.381	12.1486	0.671653	not
APOA1	-1.35884	1.54414	19.29	2.8415e-05	0.00078456	cluster0_vs_others	BH	glm	TGFB1	0	0.03	0.089	2.9163	0.389895	down
TNC	1.12573	8.33814	29.5623	2.84803e-05	0.000785353	cluster0_vs_others	BH	glm	TGFB1	0	0.987	0.95	323.615	2.18212	up
ENSECAG00000016162	0.577113	5.71604	23.5187	2.86419e-05	0.000788793	cluster0_vs_others	BH	glm	TGFB1	0	0.834	0.72	52.5652	1.49186	not
EXOC6B	0.970521	7.13129	29.5381	2.86827e-05	0.000788904	cluster0_vs_others	BH	glm	TGFB1	0	0.987	0.913	140.195	1.95955	not
VGLL4	0.366471	6.86277	19.497	2.87509e-05	0.000789766	cluster0_vs_others	BH	glm	TGFB1	0	0.976	0.948	116.386	1.2892	not
NUDT6	0.658926	3.85128	20.6339	2.91151e-05	0.000798745	cluster0_vs_others	BH	glm	TGFB1	0	0.419	0.34	14.4328	1.57891	not
MINDY2	0.503332	4.30288	19.429	2.94139e-05	0.000805911	cluster0_vs_others	BH	glm	TGFB1	0	0.536	0.482	19.7377	1.41748	not
FAM184A	0.807674	2.4023	19.3229	2.97009e-05	0.000812734	cluster0_vs_others	BH	glm	TGFB1	0	0.237	0.121	5.28646	1.75039	not
ENSECAG00000047052	0.843168	2.66804	19.1583	3.05144e-05	0.000833265	cluster0_vs_others	BH	glm	TGFB1	0	0.255	0.195	6.35563	1.79398	not
PRR7	-0.494238	4.45861	19.3423	3.05289e-05	0.000833265	cluster0_vs_others	BH	glm	TGFB1	0	0.509	0.583	21.9875	0.709936	not
LMBR1	0.467525	4.76826	19.3428	3.06436e-05	0.000835332	cluster0_vs_others	BH	glm	TGFB1	0	0.642	0.554	27.2515	1.38274	not
ITFG1	0.384444	6.18851	19.3154	3.10817e-05	0.000845214	cluster0_vs_others	BH	glm	TGFB1	0	0.921	0.86	72.9334	1.30536	not
PNPLA8	0.399172	6.34881	19.314	3.11077e-05	0.000845214	cluster0_vs_others	BH	glm	TGFB1	0	0.939	0.86	81.5046	1.31875	not
RBM8A	-0.38667	7.24138	19.3086	3.11626e-05	0.000845214	cluster0_vs_others	BH	glm	TGFB1	0	0.993	0.995	151.312	0.764893	not
KDM3A	0.490511	4.52435	19.3	3.1164e-05	0.000845214	cluster0_vs_others	BH	glm	TGFB1	0	0.614	0.514	23.0126	1.40494	not
CEMIP	0.917173	3.43551	23.1715	3.13587e-05	0.000849419	cluster0_vs_others	BH	glm	TGFB1	0	0.279	0.203	10.8191	1.88841	not
ATP11A	0.586881	4.05191	19.8086	3.14641e-05	0.000850102	cluster0_vs_others	BH	glm	TGFB1	0	0.537	0.352	16.5862	1.502	not
TMEM150C	1.1549	1.39166	19.137	3.14659e-05	0.000850102	cluster0_vs_others	BH	glm	TGFB1	0	0.112	0.063	2.62381	2.22669	up
ENSECAG00000040575	-0.676841	3.64185	19.7383	3.15029e-05	0.000850102	cluster0_vs_others	BH	glm	TGFB1	0	0.299	0.335	12.4827	0.625533	not
DLG1	0.448531	8.15484	21.1618	3.16661e-05	0.000853432	cluster0_vs_others	BH	glm	TGFB1	0	0.999	0.977	285.004	1.36465	not
PRICKLE2	0.737842	5.70484	26.7424	3.1781e-05	0.000855451	cluster0_vs_others	BH	glm	TGFB1	0	0.815	0.667	52.1589	1.66768	not
TSPO	-0.392195	10.1686	19.187	3.28266e-05	0.000881513	cluster0_vs_others	BH	glm	TGFB1	0	1	1	1150.97	0.761969	not
ENSECAG00000050299	1.52005	2.01427	19.1552	3.28315e-05	0.000881513	cluster0_vs_others	BH	glm	TGFB1	0	0.149	0.121	4.03975	2.868	up
ITGA4	0.618465	4.72806	21.9553	3.30904e-05	0.000886876	cluster0_vs_others	BH	glm	TGFB1	0	0.65	0.506	26.5025	1.53524	not
SIX1	0.711756	2.75611	19.1025	3.3114e-05	0.000886876	cluster0_vs_others	BH	glm	TGFB1	0	0.309	0.15	6.75572	1.6378	not
EEPD1	0.637042	3.29681	19.1174	3.32014e-05	0.000888107	cluster0_vs_others	BH	glm	TGFB1	0	0.342	0.273	9.82741	1.55514	not
HEG1	0.467538	5.58975	19.9798	3.39846e-05	0.000907923	cluster0_vs_others	BH	glm	TGFB1	0	0.786	0.71	48.1595	1.38275	not
PLS3	0.354612	7.36912	19.1011	3.4063e-05	0.000908885	cluster0_vs_others	BH	glm	TGFB1	0	0.99	0.982	165.32	1.27864	not
UGGT1	0.411525	5.16097	19.0957	3.41135e-05	0.000909098	cluster0_vs_others	BH	glm	TGFB1	0	0.783	0.694	35.7772	1.33009	not
OSR1	-0.664993	3.80206	19.94	3.4207e-05	0.00091046	cluster0_vs_others	BH	glm	TGFB1	0	0.331	0.413	13.9487	0.630692	not
AFAP1	0.368634	7.34584	19.0789	3.43896e-05	0.000914183	cluster0_vs_others	BH	glm	TGFB1	0	0.995	0.977	162.674	1.29113	not
PPP6R3	0.404259	5.60243	19.0413	3.49426e-05	0.000927704	cluster0_vs_others	BH	glm	TGFB1	0	0.874	0.763	48.5847	1.32341	not
ESYT2	0.362007	6.70345	19.0393	3.49848e-05	0.000927704	cluster0_vs_others	BH	glm	TGFB1	0	0.981	0.943	104.217	1.28521	not
KAT6A	0.528592	4.29337	19.0064	3.50781e-05	0.000929027	cluster0_vs_others	BH	glm	TGFB1	0	0.582	0.465	19.608	1.44252	not
FAM168A	0.489835	4.3982	19.0117	3.51577e-05	0.000929986	cluster0_vs_others	BH	glm	TGFB1	0	0.595	0.516	21.0858	1.40428	not
CMTM5	-1.09196	1.55127	18.8747	3.5437e-05	0.000936219	cluster0_vs_others	BH	glm	TGFB1	0	0.06	0.1	2.93074	0.469124	down
ACTN4	0.370569	7.95121	19.0001	3.5572e-05	0.000937827	cluster0_vs_others	BH	glm	TGFB1	0	1	0.996	247.487	1.29286	not
ENSECAG00000059782	0.810069	2.79657	18.8316	3.56021e-05	0.000937827	cluster0_vs_others	BH	glm	TGFB1	0	0.28	0.211	6.94785	1.75329	not
ENSECAG00000046498	1.29748	2.55225	18.9474	3.56292e-05	0.000937827	cluster0_vs_others	BH	glm	TGFB1	0	0.234	0.189	5.86547	2.45798	up
HTRA3	-0.588971	6.93211	22.6153	3.64824e-05	0.000959106	cluster0_vs_others	BH	glm	TGFB1	0	0.903	0.859	122.116	0.664817	not
DCAF6	0.442701	5.41006	19.156	3.7906e-05	0.000995311	cluster0_vs_others	BH	glm	TGFB1	0	0.819	0.741	42.5196	1.35915	not
TRAPPC9	0.455572	5.8974	19.8717	3.82308e-05	0.00100261	cluster0_vs_others	BH	glm	TGFB1	0	0.859	0.766	59.6067	1.37133	not
MRPL12	-0.369444	6.8853	18.8267	3.83383e-05	0.00100385	cluster0_vs_others	BH	glm	TGFB1	0	0.981	0.983	118.217	0.774081	not
C1QTNF3	0.425422	9.80836	19.8884	3.83719e-05	0.00100385	cluster0_vs_others	BH	glm	TGFB1	0	1	0.996	896.624	1.34297	not
CTNND1	0.375602	5.90885	18.818	3.84815e-05	0.00100549	cluster0_vs_others	BH	glm	TGFB1	0	0.922	0.843	60.0815	1.29738	not
RYR3	2.29608	1.70612	22.8491	3.85352e-05	0.00100567	cluster0_vs_others	BH	glm	TGFB1	0	0.095	0.071	3.26283	4.91122	up
DCLK2	0.828554	4.18748	23.5877	3.86285e-05	0.00100688	cluster0_vs_others	BH	glm	TGFB1	0	0.448	0.355	18.2204	1.7759	not
TOGARAM1	0.542868	3.93611	18.77	3.87493e-05	0.0010088	cluster0_vs_others	BH	glm	TGFB1	0	0.488	0.392	15.3069	1.45687	not
RAD18	-0.665145	3.27459	18.6898	3.91741e-05	0.00101862	cluster0_vs_others	BH	glm	TGFB1	0	0.231	0.24	9.67719	0.630626	not
THBS1	0.48505	9.82545	21.3985	3.9722e-05	0.00103095	cluster0_vs_others	BH	glm	TGFB1	0	1	0.993	907.307	1.39963	not
DGKG	0.943391	2.29272	19.9459	3.97446e-05	0.00103095	cluster0_vs_others	BH	glm	TGFB1	0	0.193	0.118	4.8998	1.92304	not
ENSECAG00000055666	0.820258	2.55098	18.5625	3.98689e-05	0.00103293	cluster0_vs_others	BH	glm	TGFB1	0	0.243	0.177	5.86032	1.76572	not
ENSECAG00000051850	0.995187	2.40467	18.5964	4.01737e-05	0.00103957	cluster0_vs_others	BH	glm	TGFB1	0	0.218	0.167	5.29514	1.99334	not
SMIM29	-0.526596	4.37417	18.6761	4.04521e-05	0.00104551	cluster0_vs_others	BH	glm	TGFB1	0	0.47	0.505	20.7376	0.694191	not
ENSECAG00000047807	1.57373	1.46377	18.611	4.08516e-05	0.00105456	cluster0_vs_others	BH	glm	TGFB1	0	0.111	0.085	2.75828	2.97672	up
PIP5K1A	0.437585	4.95843	18.6717	4.0945e-05	0.0010557	cluster0_vs_others	BH	glm	TGFB1	0	0.747	0.651	31.0912	1.35434	not
NUDT1	-0.416983	6.00767	18.6555	4.12869e-05	0.00106324	cluster0_vs_others	BH	glm	TGFB1	0	0.864	0.906	64.3411	0.748989	not
ZZZ3	0.386923	5.46726	18.6162	4.19442e-05	0.00107815	cluster0_vs_others	BH	glm	TGFB1	0	0.832	0.74	44.2395	1.3076	not
MKLN1	0.359537	6.59457	18.6174	4.19665e-05	0.00107815	cluster0_vs_others	BH	glm	TGFB1	0	0.958	0.897	96.6417	1.28301	not
EXOC2	0.433735	5.95356	19.4768	4.2185e-05	0.00108246	cluster0_vs_others	BH	glm	TGFB1	0	0.902	0.84	61.9726	1.35073	not
HTT	0.549923	4.77407	20.2297	4.23801e-05	0.00108617	cluster0_vs_others	BH	glm	TGFB1	0	0.733	0.593	27.3615	1.46401	not
PLIN3	-0.423864	5.90864	18.5874	4.25186e-05	0.00108842	cluster0_vs_others	BH	glm	TGFB1	0	0.808	0.887	60.0728	0.745425	not
MAML1	0.58752	3.48726	18.5155	4.2642e-05	0.00109027	cluster0_vs_others	BH	glm	TGFB1	0	0.424	0.324	11.2142	1.50266	not
PHACTR2	0.462037	4.37006	18.5379	4.30239e-05	0.00109827	cluster0_vs_others	BH	glm	TGFB1	0	0.597	0.478	20.6786	1.37749	not
GPBP1L1	0.444304	5.11516	18.5581	4.30575e-05	0.00109827	cluster0_vs_others	BH	glm	TGFB1	0	0.715	0.648	34.6591	1.36066	not
ANKRD17	0.370404	6.84514	18.5515	4.317e-05	0.00109983	cluster0_vs_others	BH	glm	TGFB1	0	0.983	0.928	114.972	1.29271	not
ANTXR2	0.366573	6.68542	18.5409	4.33764e-05	0.00110378	cluster0_vs_others	BH	glm	TGFB1	0	0.969	0.919	102.923	1.28929	not
CWH43	0.601361	3.42571	18.4595	4.37062e-05	0.00111085	cluster0_vs_others	BH	glm	TGFB1	0	0.348	0.304	10.7459	1.51715	not
CNMD	0.744026	2.61205	18.3709	4.3762e-05	0.00111095	cluster0_vs_others	BH	glm	TGFB1	0	0.227	0.191	6.11373	1.67484	not
EMP2	0.534571	3.97467	18.4513	4.43038e-05	0.00112338	cluster0_vs_others	BH	glm	TGFB1	0	0.46	0.401	15.7215	1.44851	not
JCAD	0.420389	5.2408	18.4725	4.45994e-05	0.00112954	cluster0_vs_others	BH	glm	TGFB1	0	0.772	0.694	37.8127	1.33829	not
ENSECAG00000056693	-0.756599	7.34908	26.015	4.4735e-05	0.00113163	cluster0_vs_others	BH	glm	TGFB1	0	0.846	0.903	163.04	0.59189	not
ENSECAG00000019483	-0.779296	2.95529	19.1653	4.48684e-05	0.00113258	cluster0_vs_others	BH	glm	TGFB1	0	0.198	0.228	7.75586	0.582651	not
PATJ	0.916458	2.52027	19.1473	4.48911e-05	0.00113258	cluster0_vs_others	BH	glm	TGFB1	0	0.259	0.153	5.73691	1.88748	not
ENSECAG00000055972	0.849361	2.44028	18.282	4.49312e-05	0.00113258	cluster0_vs_others	BH	glm	TGFB1	0	0.219	0.168	5.42746	1.8017	not
GAN	0.689275	3.36753	18.3056	4.51696e-05	0.00113726	cluster0_vs_others	BH	glm	TGFB1	0	0.377	0.282	10.3212	1.61247	not
FER	0.40134	5.63946	18.4412	4.52895e-05	0.00113764	cluster0_vs_others	BH	glm	TGFB1	0	0.834	0.755	49.8477	1.32073	not
FEM1C	0.448809	4.79591	18.4274	4.52911e-05	0.00113764	cluster0_vs_others	BH	glm	TGFB1	0	0.714	0.579	27.7787	1.36491	not
ZBTB44	0.482033	4.06632	18.411	4.53661e-05	0.00113819	cluster0_vs_others	BH	glm	TGFB1	0	0.509	0.43	16.7527	1.39671	not
FN1	0.424702	12.3801	18.4011	4.6062e-05	0.0011543	cluster0_vs_others	BH	glm	TGFB1	0	1	1	5330.52	1.3423	not
MAP2K5	0.490887	4.47628	18.3832	4.6257e-05	0.00115783	cluster0_vs_others	BH	glm	TGFB1	0	0.606	0.512	22.2584	1.40531	not
MDFIC	0.389647	5.99083	18.3888	4.63332e-05	0.00115839	cluster0_vs_others	BH	glm	TGFB1	0	0.894	0.854	63.5943	1.31007	not
PTGDR	1.13187	1.17136	18.1748	4.73169e-05	0.0011816	cluster0_vs_others	BH	glm	TGFB1	0	0.103	0.057	2.25223	2.19143	up
GOLPH3	0.339009	6.69449	18.3353	4.7412e-05	0.0011826	cluster0_vs_others	BH	glm	TGFB1	0	0.978	0.941	103.572	1.26489	not
PCOLCE	-0.437398	8.06252	19.317	4.77666e-05	0.00119006	cluster0_vs_others	BH	glm	TGFB1	0	0.994	0.998	267.339	0.738465	not
ITGA9	0.589211	3.89032	18.2325	4.78491e-05	0.00119073	cluster0_vs_others	BH	glm	TGFB1	0	0.464	0.379	14.8287	1.50442	not
PTPRK	0.425188	5.4759	18.3045	4.80548e-05	0.00119446	cluster0_vs_others	BH	glm	TGFB1	0	0.748	0.677	44.5052	1.34275	not
PPP5C	-0.496531	4.26685	18.2796	4.8148e-05	0.00119539	cluster0_vs_others	BH	glm	TGFB1	0	0.475	0.53	19.2508	0.708809	not
XPO6	0.41532	4.92255	18.2738	4.85658e-05	0.00120437	cluster0_vs_others	BH	glm	TGFB1	0	0.771	0.621	30.3275	1.33359	not
ENSECAG00000058875	1.53928	1.57679	18.1764	4.95579e-05	0.00122755	cluster0_vs_others	BH	glm	TGFB1	0	0.127	0.094	2.98306	2.9065	up
HLCS	0.544011	4.69112	19.6787	5.01846e-05	0.00124163	cluster0_vs_others	BH	glm	TGFB1	0	0.634	0.542	25.8327	1.45802	not
GLIS2	-0.582535	3.77735	18.1664	5.02614e-05	0.0012421	cluster0_vs_others	BH	glm	TGFB1	0	0.373	0.407	13.7119	0.667789	not
GMNN	-0.456866	5.35081	18.4072	5.041e-05	0.00124434	cluster0_vs_others	BH	glm	TGFB1	0	0.679	0.679	40.8088	0.728567	not
AKAP12	0.418667	7.02645	19.398	5.04794e-05	0.00124462	cluster0_vs_others	BH	glm	TGFB1	0	0.957	0.923	130.369	1.33669	not
GPC6	1.11466	6.74317	26.8452	5.06803e-05	0.00124778	cluster0_vs_others	BH	glm	TGFB1	0	0.914	0.731	107.126	2.16544	up
KLF3	0.379244	6.02201	18.1773	5.0778e-05	0.00124778	cluster0_vs_others	BH	glm	TGFB1	0	0.908	0.868	64.9841	1.30066	not
ZNF644	0.383593	5.95238	18.1755	5.08192e-05	0.00124778	cluster0_vs_others	BH	glm	TGFB1	0	0.889	0.836	61.9218	1.30459	not
MAP1B	0.364027	8.51714	18.1736	5.08406e-05	0.00124778	cluster0_vs_others	BH	glm	TGFB1	0	0.999	0.996	366.365	1.28701	not
INVS	0.45105	4.5892	18.1535	5.11499e-05	0.00125393	cluster0_vs_others	BH	glm	TGFB1	0	0.687	0.557	24.0706	1.36703	not
DNHD1	0.772639	2.6292	18.0095	5.14166e-05	0.00125903	cluster0_vs_others	BH	glm	TGFB1	0	0.227	0.169	6.18684	1.70839	not
SPTLC2	0.470935	4.61323	18.1364	5.15745e-05	0.00126145	cluster0_vs_others	BH	glm	TGFB1	0	0.582	0.537	24.4749	1.38601	not
AP1S1	-0.365709	7.28637	18.1302	5.18138e-05	0.00126586	cluster0_vs_others	BH	glm	TGFB1	0	0.995	0.991	156.105	0.776087	not
PTPRG	0.679768	8.10895	25.4478	5.25351e-05	0.00128202	cluster0_vs_others	BH	glm	TGFB1	0	0.997	0.971	276.081	1.60188	not
WAC	0.387793	5.89483	18.0887	5.27663e-05	0.0012862	cluster0_vs_others	BH	glm	TGFB1	0	0.903	0.839	59.5005	1.30839	not
COL4A1	0.540667	8.6748	22.5879	5.29209e-05	0.00128798	cluster0_vs_others	BH	glm	TGFB1	0	1	0.995	408.672	1.45465	not
KIF22	-0.643843	3.18058	18.0047	5.29595e-05	0.00128798	cluster0_vs_others	BH	glm	TGFB1	0	0.269	0.268	9.06674	0.640006	not
SLC36A4	0.485791	4.28784	18.0534	5.31186e-05	0.00129039	cluster0_vs_others	BH	glm	TGFB1	0	0.612	0.448	19.5329	1.40035	not
FSTL1	0.350318	7.66378	18.0493	5.36636e-05	0.00130215	cluster0_vs_others	BH	glm	TGFB1	0	0.999	0.995	202.781	1.27484	not
SGO2	-1.07665	1.88514	17.8705	5.45123e-05	0.00132125	cluster0_vs_others	BH	glm	TGFB1	0	0.067	0.101	3.69388	0.474129	down
LMNTD1	0.528955	4.11691	17.9897	5.46148e-05	0.00132223	cluster0_vs_others	BH	glm	TGFB1	0	0.48	0.389	17.3505	1.44288	not
TNN	0.630428	3.40946	18.1097	5.47085e-05	0.00132301	cluster0_vs_others	BH	glm	TGFB1	0	0.359	0.271	10.6255	1.54802	not
PSME2	-0.481694	6.21974	19.6577	5.50951e-05	0.00133085	cluster0_vs_others	BH	glm	TGFB1	0	0.869	0.9	74.5298	0.716136	not
HIGD1C	1.65486	1.10234	17.9153	5.60627e-05	0.0013527	cluster0_vs_others	BH	glm	TGFB1	0	0.086	0.063	2.14702	3.14893	up
ZNF451	0.422488	4.86349	17.9356	5.61886e-05	0.00135421	cluster0_vs_others	BH	glm	TGFB1	0	0.728	0.631	29.1109	1.34024	not
CAMK1D	0.857796	5.20597	25.5058	5.62784e-05	0.00135486	cluster0_vs_others	BH	glm	TGFB1	0	0.668	0.522	36.9108	1.81227	not
EMSY	0.607043	3.48116	17.8592	5.66233e-05	0.00136163	cluster0_vs_others	BH	glm	TGFB1	0	0.424	0.321	11.167	1.52313	not
RTL1	1.56287	1.62799	17.822	5.69463e-05	0.00136786	cluster0_vs_others	BH	glm	TGFB1	0	0.113	0.097	3.09083	2.9544	up
DOCK11	0.638952	3.23404	17.825	5.73505e-05	0.00137603	cluster0_vs_others	BH	glm	TGFB1	0	0.337	0.28	9.40898	1.5572	not
SSPN	0.400748	6.00823	18.1537	5.81971e-05	0.00139478	cluster0_vs_others	BH	glm	TGFB1	0	0.919	0.825	64.3659	1.32019	not
PPM1B	0.395013	5.72961	17.8624	5.82654e-05	0.00139485	cluster0_vs_others	BH	glm	TGFB1	0	0.864	0.783	53.0622	1.31495	not
HMGN3	0.616442	4.61367	20.8769	5.83524e-05	0.00139538	cluster0_vs_others	BH	glm	TGFB1	0	0.609	0.482	24.4823	1.53309	not
INTS6L	0.544402	3.88328	17.8168	5.87412e-05	0.00140311	cluster0_vs_others	BH	glm	TGFB1	0	0.439	0.358	14.7565	1.45842	not
TECR	-0.486173	6.70282	19.821	5.88956e-05	0.00140523	cluster0_vs_others	BH	glm	TGFB1	0	0.96	0.96	104.172	0.713917	not
ADCY9	0.756837	2.84002	17.6478	5.94273e-05	0.0014149	cluster0_vs_others	BH	glm	TGFB1	0	0.27	0.203	7.1603	1.68978	not
CXXC5	-0.388729	6.33132	17.8157	5.94328e-05	0.0014149	cluster0_vs_others	BH	glm	TGFB1	0	0.855	0.896	80.5226	0.763802	not
RASA2	0.486074	4.23281	17.7877	5.96292e-05	0.001418	cluster0_vs_others	BH	glm	TGFB1	0	0.549	0.456	18.8019	1.40063	not
TAB2	0.423484	5.28128	17.8175	5.99223e-05	0.00142339	cluster0_vs_others	BH	glm	TGFB1	0	0.817	0.694	38.8887	1.34116	not
NOTCH2	0.592292	6.26201	22.3629	6.0222e-05	0.00142892	cluster0_vs_others	BH	glm	TGFB1	0	0.913	0.842	76.7454	1.50764	not
NCF2	1.40494	2.00744	17.7295	6.07784e-05	0.00144024	cluster0_vs_others	BH	glm	TGFB1	0	0.146	0.136	4.02068	2.64807	up
CTNND2	1.64088	3.00998	22.7765	6.08336e-05	0.00144024	cluster0_vs_others	BH	glm	TGFB1	0	0.227	0.089	8.05553	3.11857	up
TENT4A	0.504954	4.28685	17.7844	6.10729e-05	0.00144431	cluster0_vs_others	BH	glm	TGFB1	0	0.57	0.463	19.5196	1.41908	not
SLC29A1	-0.56386	4.70703	19.0694	6.16826e-05	0.00145552	cluster0_vs_others	BH	glm	TGFB1	0	0.477	0.586	26.119	0.67649	not
HLF	1.01253	1.44886	17.5239	6.16827e-05	0.00145552	cluster0_vs_others	BH	glm	TGFB1	0	0.12	0.076	2.72991	2.01744	up
ARFGEF1	0.362375	6.1412	17.7276	6.17638e-05	0.00145574	cluster0_vs_others	BH	glm	TGFB1	0	0.937	0.864	70.5804	1.28554	not
HMGA2	0.992453	5.37423	25.0131	6.18281e-05	0.00145574	cluster0_vs_others	BH	glm	TGFB1	0	0.624	0.456	41.4766	1.98957	not
MDH1	-0.358524	6.69054	17.7224	6.18959e-05	0.00145574	cluster0_vs_others	BH	glm	TGFB1	0	0.972	0.97	103.289	0.779962	not
UGCG	0.488497	6.37096	20.4144	6.27774e-05	0.00147486	cluster0_vs_others	BH	glm	TGFB1	0	0.946	0.875	82.7657	1.40298	not
PALS1	0.480057	4.45655	17.6591	6.33787e-05	0.00148735	cluster0_vs_others	BH	glm	TGFB1	0	0.608	0.494	21.956	1.3948	not
PACS1	0.457582	5.86143	19.1965	6.35127e-05	0.00148887	cluster0_vs_others	BH	glm	TGFB1	0	0.874	0.779	58.1387	1.37324	not
TLK2	0.389458	5.21134	17.6533	6.36736e-05	0.00149101	cluster0_vs_others	BH	glm	TGFB1	0	0.787	0.7	37.0484	1.3099	not
ENSECAG00000043401	0.58568	3.51521	17.5925	6.37774e-05	0.00149181	cluster0_vs_others	BH	glm	TGFB1	0	0.352	0.303	11.4336	1.50075	not
SLCO3A1	0.481606	5.58702	19.2578	6.46409e-05	0.00151036	cluster0_vs_others	BH	glm	TGFB1	0	0.85	0.72	48.0685	1.3963	not
AIP	-0.38273	6.00007	17.6069	6.51096e-05	0.00151965	cluster0_vs_others	BH	glm	TGFB1	0	0.886	0.904	64.0031	0.766985	not
PREX1	0.543854	3.55804	17.5587	6.54769e-05	0.00152656	cluster0_vs_others	BH	glm	TGFB1	0	0.414	0.315	11.7781	1.45786	not
AP4E1	0.639239	2.80792	17.5048	6.5978e-05	0.00153657	cluster0_vs_others	BH	glm	TGFB1	0	0.285	0.215	7.00274	1.55751	not
ZNF281	0.366006	5.93408	17.5614	6.64124e-05	0.00154462	cluster0_vs_others	BH	glm	TGFB1	0	0.918	0.847	61.1414	1.28878	not
CRTAC1	-0.79136	2.63591	17.4422	6.64676e-05	0.00154462	cluster0_vs_others	BH	glm	TGFB1	0	0.138	0.179	6.21569	0.577799	not
PXDN	0.342504	8.08096	17.5437	6.69015e-05	0.00155181	cluster0_vs_others	BH	glm	TGFB1	0	1	0.997	270.777	1.26796	not
DGKH	0.494351	4.72002	17.832	6.6976e-05	0.00155181	cluster0_vs_others	BH	glm	TGFB1	0	0.594	0.517	26.3553	1.40869	not
SLC12A2	0.554228	4.08107	17.6841	6.69946e-05	0.00155181	cluster0_vs_others	BH	glm	TGFB1	0	0.501	0.385	16.9248	1.46838	not
MBNL1	0.516337	7.69269	21.5637	6.71228e-05	0.0015531	cluster0_vs_others	BH	glm	TGFB1	0	0.999	0.987	206.886	1.43032	not
LAMA2	0.365462	7.26868	17.5074	6.79797e-05	0.00156843	cluster0_vs_others	BH	glm	TGFB1	0	0.966	0.921	154.203	1.28829	not
BLTP3B	0.365931	5.91251	17.5073	6.80039e-05	0.00156843	cluster0_vs_others	BH	glm	TGFB1	0	0.92	0.834	60.2341	1.28871	not
FBXL13	0.764392	2.5452	17.3244	6.80048e-05	0.00156843	cluster0_vs_others	BH	glm	TGFB1	0	0.193	0.162	5.83689	1.69865	not
MAP2K4	0.400816	5.50303	17.4959	6.83772e-05	0.00157532	cluster0_vs_others	BH	glm	TGFB1	0	0.835	0.75	45.35	1.32025	not
EDIL3	0.826088	2.44631	17.3396	6.86257e-05	0.00157917	cluster0_vs_others	BH	glm	TGFB1	0	0.173	0.133	5.45019	1.77287	not
SLBP	-0.417005	5.70809	17.4847	6.86915e-05	0.00157917	cluster0_vs_others	BH	glm	TGFB1	0	0.794	0.799	52.2766	0.748978	not
CASD1	0.623805	3.45348	17.5249	6.89169e-05	0.00158265	cluster0_vs_others	BH	glm	TGFB1	0	0.392	0.308	10.9547	1.54093	not
EP400	0.416144	4.82699	17.4588	6.91871e-05	0.00158715	cluster0_vs_others	BH	glm	TGFB1	0	0.732	0.603	28.3837	1.33436	not
FOXJ3	0.419107	4.84824	17.4622	6.92853e-05	0.00158771	cluster0_vs_others	BH	glm	TGFB1	0	0.733	0.628	28.8049	1.3371	not
SOS1	0.465877	4.84664	17.5521	7.00088e-05	0.00160226	cluster0_vs_others	BH	glm	TGFB1	0	0.69	0.595	28.773	1.38116	not
RB1CC1	0.365261	6.43847	17.4388	7.007e-05	0.00160226	cluster0_vs_others	BH	glm	TGFB1	0	0.958	0.901	86.7305	1.28811	not
MBD5	0.501749	6.29115	20.2465	7.01627e-05	0.00160267	cluster0_vs_others	BH	glm	TGFB1	0	0.945	0.853	78.3115	1.41593	not
LRP12	0.557173	5.62639	20.5227	7.09897e-05	0.00161984	cluster0_vs_others	BH	glm	TGFB1	0	0.806	0.681	49.3984	1.47138	not
ENSECAG00000052975	0.722128	3.28418	17.2565	7.14318e-05	0.00162819	cluster0_vs_others	BH	glm	TGFB1	0	0.364	0.292	9.74175	1.64961	not
JOSD1	0.410763	4.84665	17.3823	7.16817e-05	0.00163209	cluster0_vs_others	BH	glm	TGFB1	0	0.741	0.635	28.7731	1.32939	not
SIDT1	1.0229	1.97752	17.26	7.18257e-05	0.00163209	cluster0_vs_others	BH	glm	TGFB1	0	0.173	0.127	3.93814	2.032	up
GLI2	0.487941	4.48582	17.4014	7.18316e-05	0.00163209	cluster0_vs_others	BH	glm	TGFB1	0	0.602	0.483	22.4062	1.40244	not
BRINP3	2.25546	0.713055	18.4407	7.2308e-05	0.00164118	cluster0_vs_others	BH	glm	TGFB1	0	0.041	0.012	1.63927	4.77487	up
RAMP2	-0.40792	5.61871	17.3566	7.26467e-05	0.00164712	cluster0_vs_others	BH	glm	TGFB1	0	0.75	0.812	49.1361	0.753709	not
ENSECAG00000046933	2.02119	0.738036	17.8097	7.27335e-05	0.00164735	cluster0_vs_others	BH	glm	TGFB1	0	0.072	0.048	1.6679	4.05918	up
OSBPL10	0.526958	3.98138	17.3227	7.28305e-05	0.0016478	cluster0_vs_others	BH	glm	TGFB1	0	0.434	0.363	15.7948	1.44089	not
ARHGDIB	-0.750346	2.5139	17.2407	7.29109e-05	0.00164788	cluster0_vs_others	BH	glm	TGFB1	0	0.15	0.178	5.71162	0.594461	not
SPC25	-1.35023	1.49186	17.1784	7.31732e-05	0.0016503	cluster0_vs_others	BH	glm	TGFB1	0	0.031	0.067	2.81252	0.39223	down
KSR1	0.580931	3.95382	17.6012	7.31776e-05	0.0016503	cluster0_vs_others	BH	glm	TGFB1	0	0.412	0.388	15.4959	1.49581	not
TLCD4	1.15193	1.30889	17.1326	7.32876e-05	0.0016503	cluster0_vs_others	BH	glm	TGFB1	0	0.146	0.062	2.4775	2.22211	up
DMTF1	0.430593	4.53007	17.3287	7.3326e-05	0.0016503	cluster0_vs_others	BH	glm	TGFB1	0	0.64	0.569	23.104	1.34779	not
NFX1	0.495348	4.17434	17.2868	7.37859e-05	0.0016589	cluster0_vs_others	BH	glm	TGFB1	0	0.506	0.458	18.0551	1.40966	not
TNFRSF1A	-0.424381	4.94153	17.3115	7.39417e-05	0.00166067	cluster0_vs_others	BH	glm	TGFB1	0	0.668	0.669	30.7291	0.745158	not
TPM4	0.34869	9.78359	17.3063	7.42357e-05	0.00166552	cluster0_vs_others	BH	glm	TGFB1	0	1	1	881.361	1.2734	not
CDK19	0.425967	5.0004	17.2778	7.51497e-05	0.00168426	cluster0_vs_others	BH	glm	TGFB1	0	0.701	0.629	32.0089	1.34347	not
ARNT	0.439485	4.81661	17.2711	7.52477e-05	0.0016847	cluster0_vs_others	BH	glm	TGFB1	0	0.704	0.619	28.1802	1.35612	not
PRAF2	-0.387413	5.94687	17.2664	7.55774e-05	0.00169032	cluster0_vs_others	BH	glm	TGFB1	0	0.871	0.869	61.6861	0.764499	not
SNRPF	-0.366914	6.45776	17.2245	7.69805e-05	0.0017199	cluster0_vs_others	BH	glm	TGFB1	0	0.955	0.958	87.8982	0.77544	not
MAP3K7	0.423965	4.76583	17.2093	7.72782e-05	0.00172475	cluster0_vs_others	BH	glm	TGFB1	0	0.69	0.601	27.2056	1.34161	not
SENP6	0.365124	5.81661	17.2105	7.74218e-05	0.00172616	cluster0_vs_others	BH	glm	TGFB1	0	0.892	0.827	56.3605	1.28799	not
GALNT1	0.392849	7.48385	18.0159	7.77637e-05	0.00173062	cluster0_vs_others	BH	glm	TGFB1	0	0.993	0.977	179.004	1.31298	not
ENSECAG00000058140	0.881329	2.825	17.1083	7.77833e-05	0.00173062	cluster0_vs_others	BH	glm	TGFB1	0	0.273	0.226	7.08614	1.84207	not
BCAT1	0.576041	6.21945	21.7577	7.79374e-05	0.00173225	cluster0_vs_others	BH	glm	TGFB1	0	0.934	0.839	74.5143	1.49075	not
CHRDL2	1.41803	0.402245	17.0143	7.8122e-05	0.00173455	cluster0_vs_others	BH	glm	TGFB1	0	0.039	0.018	1.32156	2.67221	up
UNC13B	0.606063	3.73578	17.3041	7.83367e-05	0.00173752	cluster0_vs_others	BH	glm	TGFB1	0	0.468	0.356	13.3224	1.5221	not
RIC8B	0.500123	4.11779	17.1526	7.86009e-05	0.00174029	cluster0_vs_others	BH	glm	TGFB1	0	0.533	0.439	17.3612	1.41433	not
NEK9	0.628663	2.67486	17.1003	7.86241e-05	0.00174029	cluster0_vs_others	BH	glm	TGFB1	0	0.275	0.201	6.38578	1.54613	not
HYCC2	0.480289	4.3717	17.1321	7.96216e-05	0.00176055	cluster0_vs_others	BH	glm	TGFB1	0	0.599	0.482	20.702	1.39502	not
LRRC8C	0.550397	4.75353	18.6557	8.02073e-05	0.00177167	cluster0_vs_others	BH	glm	TGFB1	0	0.611	0.5	26.9746	1.46449	not
PODN	0.530025	3.91652	17.3237	8.0456e-05	0.00177534	cluster0_vs_others	BH	glm	TGFB1	0	0.417	0.366	15.1004	1.44395	not
ALKBH4	-0.363312	6.66374	17.1182	8.06579e-05	0.00177796	cluster0_vs_others	BH	glm	TGFB1	0	0.954	0.969	101.387	0.777378	not
ILRUN	0.408623	4.82756	17.0968	8.09681e-05	0.00178296	cluster0_vs_others	BH	glm	TGFB1	0	0.727	0.61	28.3949	1.32742	not
TAOK1	0.4673	6.11869	19.1492	8.14651e-05	0.00179206	cluster0_vs_others	BH	glm	TGFB1	0	0.934	0.861	69.4877	1.38252	not
CHDH	0.950924	1.72846	16.9225	8.18697e-05	0.00179912	cluster0_vs_others	BH	glm	TGFB1	0	0.145	0.089	3.31373	1.93311	not
SCAF11	0.342828	6.77931	17.0602	8.27352e-05	0.00181627	cluster0_vs_others	BH	glm	TGFB1	0	0.985	0.939	109.844	1.26824	not
TMEM245	0.500198	3.79866	17.0213	8.32251e-05	0.001824	cluster0_vs_others	BH	glm	TGFB1	0	0.496	0.374	13.9159	1.41441	not
ENSECAG00000049648	1.41397	1.8046	17.0073	8.32572e-05	0.001824	cluster0_vs_others	BH	glm	TGFB1	0	0.149	0.103	3.49333	2.66469	up
GNB4	0.363099	6.09622	17.0315	8.38074e-05	0.00183417	cluster0_vs_others	BH	glm	TGFB1	0	0.95	0.877	68.4141	1.28619	not
CDON	0.725594	3.04344	17.8519	8.38944e-05	0.00183421	cluster0_vs_others	BH	glm	TGFB1	0	0.349	0.223	8.24455	1.65358	not
FOXP1	0.68279	8.58673	23.8476	8.42947e-05	0.00184108	cluster0_vs_others	BH	glm	TGFB1	0	0.999	0.988	384.471	1.60524	not
ADAM23	0.774375	2.41768	16.9628	8.51065e-05	0.00185692	cluster0_vs_others	BH	glm	TGFB1	0	0.247	0.122	5.34312	1.71045	not
ENSECAG00000023164	0.39303	5.07551	16.9844	8.54685e-05	0.00186292	cluster0_vs_others	BH	glm	TGFB1	0	0.754	0.654	33.7195	1.31315	not
PRR16	0.720703	5.55951	23.2279	8.56625e-05	0.00186394	cluster0_vs_others	BH	glm	TGFB1	0	0.751	0.607	47.1605	1.64798	not
ENSECAG00000049522	0.896157	2.09718	16.811	8.56895e-05	0.00186394	cluster0_vs_others	BH	glm	TGFB1	0	0.183	0.134	4.27873	1.8611	not
BMPR2	0.68509	8.07691	23.7896	8.6282e-05	0.00187493	cluster0_vs_others	BH	glm	TGFB1	0	0.999	0.976	270.018	1.6078	not
PTPN11	0.340603	6.52699	16.9568	8.6597e-05	0.00187986	cluster0_vs_others	BH	glm	TGFB1	0	0.97	0.933	92.2191	1.26629	not
ENSECAG00000049285	0.718357	2.95304	17.004	8.73656e-05	0.00189463	cluster0_vs_others	BH	glm	TGFB1	0	0.264	0.222	7.74378	1.64531	not
CDK8	0.426863	5.0407	16.9204	8.78807e-05	0.00190387	cluster0_vs_others	BH	glm	TGFB1	0	0.727	0.619	32.9155	1.34431	not
LTBR	-0.380815	6.35524	16.9161	8.81737e-05	0.00190829	cluster0_vs_others	BH	glm	TGFB1	0	0.942	0.948	81.8689	0.768003	not
FANCC	0.442579	4.78356	16.8792	8.93288e-05	0.00193134	cluster0_vs_others	BH	glm	TGFB1	0	0.59	0.552	27.542	1.35903	not
CDC6	-0.912424	1.98244	16.7524	8.9532e-05	0.00193378	cluster0_vs_others	BH	glm	TGFB1	0	0.079	0.114	3.95159	0.531292	not
ACP1	-0.367507	6.77571	16.8708	8.99427e-05	0.0019407	cluster0_vs_others	BH	glm	TGFB1	0	0.974	0.972	109.57	0.775121	not
MYBL2	-1.17966	1.97167	17.0154	9.05722e-05	0.00195231	cluster0_vs_others	BH	glm	TGFB1	0	0.05	0.085	3.92221	0.441456	down
ENSECAG00000049873	1.20113	1.43074	16.721	9.10837e-05	0.00196137	cluster0_vs_others	BH	glm	TGFB1	0	0.104	0.085	2.69584	2.29919	up
GK5	0.545276	4.2023	17.4747	9.12736e-05	0.00196348	cluster0_vs_others	BH	glm	TGFB1	0	0.538	0.436	18.4085	1.4593	not
WDPCP	0.661734	3.96957	17.413	9.18824e-05	0.0019746	cluster0_vs_others	BH	glm	TGFB1	0	0.342	0.293	15.6661	1.58198	not
DPP6	2.71839	-0.334201	17.0786	9.22035e-05	0.00197951	cluster0_vs_others	BH	glm	TGFB1	0	0.013	0.008	0.793223	6.58138	up
BTBD18	0.697331	2.87889	16.7013	9.24073e-05	0.0019819	cluster0_vs_others	BH	glm	TGFB1	0	0.278	0.229	7.35583	1.6215	not
S1PR2	-0.409401	5.39143	16.7466	9.4963e-05	0.00203468	cluster0_vs_others	BH	glm	TGFB1	0	0.707	0.748	41.9742	0.752936	not
ENSECAG00000052367	1.71885	0.879084	16.6676	9.55511e-05	0.00204523	cluster0_vs_others	BH	glm	TGFB1	0	0.069	0.055	1.83921	3.29174	up
RAB3IL1	-0.798152	2.06863	16.6005	9.69316e-05	0.00207271	cluster0_vs_others	BH	glm	TGFB1	0	0.127	0.15	4.19487	0.575085	not
SNRPG	-0.346011	7.15159	16.6931	9.72735e-05	0.00207795	cluster0_vs_others	BH	glm	TGFB1	0	0.983	0.987	142.182	0.786757	not
BAD	-0.363946	7.38283	16.6813	9.77728e-05	0.00208653	cluster0_vs_others	BH	glm	TGFB1	0	0.991	0.986	166.899	0.777037	not
MRPS18A	-0.429564	5.17363	16.669	9.81398e-05	0.00209111	cluster0_vs_others	BH	glm	TGFB1	0	0.698	0.737	36.0927	0.742486	not
SNX13	0.44308	4.69886	16.6627	9.81827e-05	0.00209111	cluster0_vs_others	BH	glm	TGFB1	0	0.681	0.563	25.9715	1.3595	not
PSME4	0.455366	5.41948	17.5592	9.93182e-05	0.0021132	cluster0_vs_others	BH	glm	TGFB1	0	0.853	0.726	42.7981	1.37113	not
ASAP1	0.365303	6.98728	16.7909	9.9567e-05	0.00211639	cluster0_vs_others	BH	glm	TGFB1	0	0.979	0.934	126.876	1.28815	not
STEAP2	0.371951	5.43665	16.6353	9.97494e-05	0.00211817	cluster0_vs_others	BH	glm	TGFB1	0	0.885	0.767	43.3108	1.2941	not
NINL	0.488725	4.56809	16.725	9.99306e-05	0.0021183	cluster0_vs_others	BH	glm	TGFB1	0	0.583	0.496	23.7209	1.4032	not
TCEA2	-0.616111	3.04204	16.584	9.99533e-05	0.0021183	cluster0_vs_others	BH	glm	TGFB1	0	0.235	0.273	8.23656	0.652427	not
ACSL4	0.358513	6.40329	16.6259	0.000100223	0.00212191	cluster0_vs_others	BH	glm	TGFB1	0	0.966	0.904	84.6411	1.2821	not
ATL1	0.62782	2.88702	16.4644	0.000103026	0.0021791	cluster0_vs_others	BH	glm	TGFB1	0	0.305	0.2	7.39743	1.54523	not
GARRE1	0.376117	5.38	16.5239	0.000104878	0.00221609	cluster0_vs_others	BH	glm	TGFB1	0	0.806	0.746	41.6429	1.29784	not
AUP1	-0.395093	5.44672	16.5175	0.000105097	0.00221853	cluster0_vs_others	BH	glm	TGFB1	0	0.789	0.792	43.614	0.76044	not
SNRPC	-0.362227	6.74036	16.5134	0.000105336	0.00222139	cluster0_vs_others	BH	glm	TGFB1	0	0.971	0.975	106.918	0.777963	not
ENSECAG00000044204	1.51838	1.50853	16.4242	0.000106068	0.00223462	cluster0_vs_others	BH	glm	TGFB1	0	0.094	0.072	2.8452	2.8647	up
SYN2	1.70308	0.424615	16.5471	0.000106574	0.00224308	cluster0_vs_others	BH	glm	TGFB1	0	0.055	0.019	1.34221	3.25594	up
TRIM35	0.411662	5.13481	16.5052	0.000107172	0.00225344	cluster0_vs_others	BH	glm	TGFB1	0	0.766	0.697	35.1343	1.33022	not
CUX1	0.355133	6.83847	16.5149	0.000107361	0.00225521	cluster0_vs_others	BH	glm	TGFB1	0	0.984	0.96	114.442	1.2791	not
ENSECAG00000018881	0.558455	3.75046	16.4142	0.000107719	0.00226053	cluster0_vs_others	BH	glm	TGFB1	0	0.371	0.364	13.4587	1.47269	not
IMPDH2	-0.394646	6.05553	16.4792	0.000108502	0.00227372	cluster0_vs_others	BH	glm	TGFB1	0	0.894	0.888	66.5113	0.760676	not
HAUS8	-0.584185	3.26362	16.3822	0.000108599	0.00227372	cluster0_vs_others	BH	glm	TGFB1	0	0.243	0.288	9.60391	0.667026	not
PTPRU	0.640005	2.97727	16.4959	0.000108666	0.00227372	cluster0_vs_others	BH	glm	TGFB1	0	0.282	0.226	7.87493	1.55833	not
RPTOR	0.404187	5.06673	16.4266	0.000109256	0.00228383	cluster0_vs_others	BH	glm	TGFB1	0	0.727	0.627	33.5148	1.32334	not
PLEKHM3	0.454716	4.76432	16.5144	0.000110033	0.00229783	cluster0_vs_others	BH	glm	TGFB1	0	0.687	0.577	27.1772	1.37051	not
CCDC22	-0.628781	2.85413	16.3312	0.000110473	0.00230476	cluster0_vs_others	BH	glm	TGFB1	0	0.228	0.251	7.23067	0.646722	not
IQCC	-0.44026	4.73559	16.393	0.000110795	0.00230924	cluster0_vs_others	BH	glm	TGFB1	0	0.57	0.645	26.6412	0.737002	not
ENSECAG00000020551	-0.40943	5.71944	16.3985	0.000112081	0.00233376	cluster0_vs_others	BH	glm	TGFB1	0	0.769	0.806	52.6892	0.752921	not
ENSECAG00000035439	0.991053	2.0216	16.2871	0.000112487	0.00233833	cluster0_vs_others	BH	glm	TGFB1	0	0.149	0.136	4.06032	1.98764	not
FOXS1	-0.458598	6.95892	18.1204	0.000112518	0.00233833	cluster0_vs_others	BH	glm	TGFB1	0	0.923	0.952	124.407	0.727693	not
ENSECAG00000060279	1.39671	0.787207	16.2814	0.000113078	0.00234769	cluster0_vs_others	BH	glm	TGFB1	0	0.078	0.035	1.72573	2.63301	up
IFT22	-0.41393	5.13687	16.3477	0.000113207	0.00234808	cluster0_vs_others	BH	glm	TGFB1	0	0.714	0.734	35.1846	0.750576	not
SYNJ2	0.420482	5.10916	16.3398	0.000113516	0.00235087	cluster0_vs_others	BH	glm	TGFB1	0	0.739	0.607	34.5151	1.33837	not
RBMS1	0.343055	7.97611	16.3433	0.000113561	0.00235087	cluster0_vs_others	BH	glm	TGFB1	0	0.999	0.991	251.796	1.26844	not
TRPC4AP	0.338516	5.93645	16.3306	0.000114255	0.00236296	cluster0_vs_others	BH	glm	TGFB1	0	0.909	0.861	61.2421	1.26446	not
ENSECAG00000050219	0.911782	2.32718	16.2261	0.000115247	0.00238118	cluster0_vs_others	BH	glm	TGFB1	0	0.208	0.16	5.01822	1.88137	not
PTPN14	0.47661	4.91202	16.9554	0.000115673	0.00238768	cluster0_vs_others	BH	glm	TGFB1	0	0.65	0.581	30.1069	1.39147	not
AHCTF1	0.418056	4.78552	16.2687	0.000117077	0.00241269	cluster0_vs_others	BH	glm	TGFB1	0	0.683	0.568	27.5795	1.33613	not
TIMP1	-0.455563	13.2367	16.3494	0.00011711	0.00241269	cluster0_vs_others	BH	glm	TGFB1	0	1	1	9652.74	0.729225	not
ENSECAG00000050598	1.82183	0.710515	16.1673	0.000117258	0.00241343	cluster0_vs_others	BH	glm	TGFB1	0	0.067	0.046	1.63639	3.53529	up
FIBIN	0.567117	4.20729	17.5454	0.000117411	0.00241425	cluster0_vs_others	BH	glm	TGFB1	0	0.552	0.333	18.4723	1.48156	not
SNRPB	-0.345894	8.05643	16.253	0.000118207	0.00242638	cluster0_vs_others	BH	glm	TGFB1	0	0.999	0.999	266.212	0.78682	not
ENSECAG00000042553	-0.360747	7.10272	16.253	0.000118228	0.00242638	cluster0_vs_others	BH	glm	TGFB1	0	0.983	0.986	137.446	0.778761	not
S100A10	-0.647802	8.30674	21.4365	0.000118536	0.00243039	cluster0_vs_others	BH	glm	TGFB1	0	0.964	0.976	316.648	0.638252	not
PLD3	-0.427003	5.53512	16.4834	0.00011893	0.00243613	cluster0_vs_others	BH	glm	TGFB1	0	0.722	0.764	46.37	0.743805	not
DDX42	0.33977	7.02265	16.2365	0.000119094	0.00243716	cluster0_vs_others	BH	glm	TGFB1	0	0.993	0.977	130.026	1.26555	not
ENSECAG00000050273	0.397969	10.0826	17.0095	0.000119361	0.00243834	cluster0_vs_others	BH	glm	TGFB1	0	1	0.999	1084.3	1.31765	not
MAST2	0.434244	6.16241	17.513	0.000119485	0.00243834	cluster0_vs_others	BH	glm	TGFB1	0	0.905	0.829	71.6261	1.3512	not
TAOK3	0.369256	6.06456	16.2299	0.000119493	0.00243834	cluster0_vs_others	BH	glm	TGFB1	0	0.917	0.86	66.9289	1.29169	not
CNNM2	0.623136	6.19274	21.3415	0.000119786	0.002442	cluster0_vs_others	BH	glm	TGFB1	0	0.867	0.767	73.1477	1.54022	not
ORAI2	-0.377526	5.67108	16.2019	0.000120949	0.00246253	cluster0_vs_others	BH	glm	TGFB1	0	0.789	0.836	50.9524	0.769756	not
ABHD17B	0.48135	4.82985	16.9743	0.000121038	0.00246253	cluster0_vs_others	BH	glm	TGFB1	0	0.727	0.579	28.44	1.39605	not
TCF4	0.408624	8.62048	17.5226	0.000121138	0.00246253	cluster0_vs_others	BH	glm	TGFB1	0	1	0.997	393.571	1.32742	not
FAM110C	0.410306	5.05674	16.1789	0.000122184	0.00248143	cluster0_vs_others	BH	glm	TGFB1	0	0.734	0.662	33.2836	1.32897	not
LPCAT2	0.835175	5.47116	22.5777	0.000123387	0.00250349	cluster0_vs_others	BH	glm	TGFB1	0	0.646	0.554	44.3592	1.78407	not
MYCL	0.548787	4.26075	16.9385	0.000123505	0.00250352	cluster0_vs_others	BH	glm	TGFB1	0	0.456	0.409	19.1696	1.46285	not
ESR1	0.611789	4.61236	18.1704	0.00012381	0.00250734	cluster0_vs_others	BH	glm	TGFB1	0	0.564	0.422	24.4602	1.52815	not
ADGRA3	0.440119	6.05786	17.4505	0.000124757	0.00252412	cluster0_vs_others	BH	glm	TGFB1	0	0.884	0.813	66.6191	1.35672	not
RGS19	-0.437261	4.34664	16.1116	0.000124909	0.00252482	cluster0_vs_others	BH	glm	TGFB1	0	0.504	0.555	20.3455	0.738535	not
GCNT7	1.6609	0.980637	16.0447	0.000125995	0.00254436	cluster0_vs_others	BH	glm	TGFB1	0	0.083	0.059	1.97334	3.16213	up
TDRP	0.55153	3.70482	16.0683	0.000126349	0.0025491	cluster0_vs_others	BH	glm	TGFB1	0	0.392	0.363	13.0395	1.46564	not
GPC1	-0.488369	4.2439	16.0881	0.000126602	0.00255182	cluster0_vs_others	BH	glm	TGFB1	0	0.484	0.516	18.9471	0.712831	not
TGM2	-1.247	3.89637	21.4663	0.000130101	0.00261987	cluster0_vs_others	BH	glm	TGFB1	0	0.142	0.306	14.891	0.421322	down
ATG13	0.438565	4.56547	16.025	0.000130509	0.00262563	cluster0_vs_others	BH	glm	TGFB1	0	0.653	0.548	23.6779	1.35526	not
CCDC6	0.37065	5.39432	16.0236	0.000130697	0.00262693	cluster0_vs_others	BH	glm	TGFB1	0	0.841	0.746	42.0583	1.29294	not
PTGR1	0.593515	3.417	15.9408	0.000131277	0.00263458	cluster0_vs_others	BH	glm	TGFB1	0	0.249	0.23	10.6812	1.50892	not
RFC2	-0.449099	4.89797	16.0232	0.000131323	0.00263458	cluster0_vs_others	BH	glm	TGFB1	0	0.609	0.631	29.815	0.7325	not
HOXD11	-0.485528	4.38989	15.9953	0.000131944	0.00264341	cluster0_vs_others	BH	glm	TGFB1	0	0.456	0.446	20.9646	0.714235	not
ISOC1	0.47231	6.94025	18.8252	0.00013201	0.00264341	cluster0_vs_others	BH	glm	TGFB1	0	0.98	0.951	122.807	1.38733	not
ENSECAG00000009520	-0.444904	5.03563	16.0258	0.000132432	0.00264939	cluster0_vs_others	BH	glm	TGFB1	0	0.646	0.63	32.8001	0.734633	not
MAP3K4	0.438798	4.44752	15.9783	0.00013298	0.00265786	cluster0_vs_others	BH	glm	TGFB1	0	0.595	0.496	21.8192	1.35547	not
USP54	0.431253	4.51652	15.9711	0.000133831	0.00267238	cluster0_vs_others	BH	glm	TGFB1	0	0.625	0.541	22.888	1.3484	not
RNF38	0.410713	4.94943	15.9618	0.000134291	0.00267907	cluster0_vs_others	BH	glm	TGFB1	0	0.72	0.637	30.8978	1.32934	not
GLDC	0.647473	3.11801	16.574	0.000134587	0.00268248	cluster0_vs_others	BH	glm	TGFB1	0	0.287	0.218	8.6819	1.56642	not
TMEM161A	-0.472975	4.67836	16.1371	0.000135252	0.00269323	cluster0_vs_others	BH	glm	TGFB1	0	0.602	0.622	25.6052	0.720477	not
ATF7	0.39006	5.5946	15.9719	0.00013544	0.00269447	cluster0_vs_others	BH	glm	TGFB1	0	0.854	0.764	48.3218	1.31045	not
DMD	1.05574	5.34595	22.5293	0.000136137	0.00270582	cluster0_vs_others	BH	glm	TGFB1	0	0.598	0.421	40.6716	2.07879	up
MOB1B	0.43304	4.75968	15.9456	0.000136905	0.00271731	cluster0_vs_others	BH	glm	TGFB1	0	0.695	0.589	27.0899	1.35008	not
ENSECAG00000043111	-0.339411	6.52283	15.923	0.000136969	0.00271731	cluster0_vs_others	BH	glm	TGFB1	0	0.958	0.949	91.9536	0.790364	not
ENSECAG00000056654	0.464921	4.26446	15.891	0.000137876	0.0027311	cluster0_vs_others	BH	glm	TGFB1	0	0.596	0.499	19.219	1.38024	not
ENSECAG00000053638	0.648938	2.81375	15.8044	0.000137919	0.0027311	cluster0_vs_others	BH	glm	TGFB1	0	0.279	0.217	7.03109	1.56801	not
RRP7	-0.362928	5.81424	15.9027	0.000138185	0.00273385	cluster0_vs_others	BH	glm	TGFB1	0	0.849	0.876	56.2679	0.777585	not
PCMTD1	0.326621	6.92898	15.8975	0.00013851	0.00273584	cluster0_vs_others	BH	glm	TGFB1	0	0.988	0.972	121.852	1.25407	not
ELL3	1.11827	1.34771	15.7095	0.000138541	0.00273584	cluster0_vs_others	BH	glm	TGFB1	0	0.101	0.081	2.54508	2.17086	up
CARD11	1.45646	1.57978	15.9078	0.000138981	0.002742	cluster0_vs_others	BH	glm	TGFB1	0	0.133	0.066	2.98925	2.74434	up
TRIM65	-0.368113	5.39715	15.8377	0.000142256	0.00280402	cluster0_vs_others	BH	glm	TGFB1	0	0.795	0.799	42.141	0.774795	not
CILK1	0.504906	4.0714	16.1063	0.000142577	0.00280746	cluster0_vs_others	BH	glm	TGFB1	0	0.574	0.457	16.8118	1.41903	not
FAM168B	0.560353	3.74202	15.7783	0.000142692	0.00280746	cluster0_vs_others	BH	glm	TGFB1	0	0.437	0.371	13.3801	1.47463	not
SPC24	-0.606006	3.46023	15.7794	0.000143136	0.00281361	cluster0_vs_others	BH	glm	TGFB1	0	0.243	0.264	11.0061	0.657013	not
ENSECAG00000033567	0.6642	6.79632	21.6305	0.000144171	0.00283136	cluster0_vs_others	BH	glm	TGFB1	0	0.858	0.704	111.146	1.58469	not
IRAK2	0.389289	5.5498	15.9094	0.000144513	0.00283547	cluster0_vs_others	BH	glm	TGFB1	0	0.793	0.717	46.8442	1.30975	not
HRH1	1.54851	0.507061	15.6892	0.000147109	0.00288377	cluster0_vs_others	BH	glm	TGFB1	0	0.082	0.024	1.42115	2.92514	up
ENSECAG00000057191	1.5308	1.52312	15.6726	0.000148331	0.00290507	cluster0_vs_others	BH	glm	TGFB1	0	0.101	0.088	2.87412	2.88947	up
SLC39A1	-0.380515	5.72108	15.733	0.000149095	0.00291735	cluster0_vs_others	BH	glm	TGFB1	0	0.84	0.865	52.7494	0.768163	not
ENSECAG00000056503	1.50444	1.46035	15.6686	0.000151147	0.00295482	cluster0_vs_others	BH	glm	TGFB1	0	0.122	0.083	2.75176	2.83715	up
MYL12B	-0.365442	6.23867	15.6912	0.000151922	0.00296725	cluster0_vs_others	BH	glm	TGFB1	0	0.87	0.902	75.514	0.776231	not
USP32	0.423172	4.86189	15.6832	0.000152153	0.00296906	cluster0_vs_others	BH	glm	TGFB1	0	0.706	0.592	29.0786	1.34087	not
TBC1D9	0.52146	4.79347	17.1717	0.000152701	0.00297705	cluster0_vs_others	BH	glm	TGFB1	0	0.74	0.537	27.7317	1.43541	not
NDUFS7	-0.354972	7.22831	15.6666	0.000153574	0.00299134	cluster0_vs_others	BH	glm	TGFB1	0	0.993	0.995	149.947	0.781885	not
LRRK1	0.529914	3.80526	15.6275	0.000154035	0.00299759	cluster0_vs_others	BH	glm	TGFB1	0	0.442	0.38	13.9797	1.44384	not
CDC25C	-1.26051	1.65752	15.4921	0.000154564	0.00300269	cluster0_vs_others	BH	glm	TGFB1	0	0.036	0.064	3.15474	0.417397	down
TENT2	0.357362	5.57283	15.6513	0.000154577	0.00300269	cluster0_vs_others	BH	glm	TGFB1	0	0.826	0.773	47.5979	1.28108	not
NDEL1	0.327489	6.72356	15.6344	0.000155821	0.00302412	cluster0_vs_others	BH	glm	TGFB1	0	0.971	0.939	105.68	1.25483	not
ARNT2	0.488374	5.37098	17.3872	0.000156842	0.00303541	cluster0_vs_others	BH	glm	TGFB1	0	0.832	0.71	41.3833	1.40286	not
PRORP	0.512085	3.92408	15.5794	0.000156844	0.00303541	cluster0_vs_others	BH	glm	TGFB1	0	0.446	0.38	15.1798	1.42611	not
SETD3	0.355152	5.27599	15.616	0.000156868	0.00303541	cluster0_vs_others	BH	glm	TGFB1	0	0.807	0.742	38.7465	1.27912	not
WNK1	0.365906	5.6012	15.6178	0.00015697	0.00303541	cluster0_vs_others	BH	glm	TGFB1	0	0.862	0.762	48.5434	1.28869	not
SSBP2	0.356852	5.9269	15.6149	0.000157245	0.00303798	cluster0_vs_others	BH	glm	TGFB1	0	0.79	0.734	60.8382	1.28063	not
SLK	0.380818	5.35637	15.6034	0.000157984	0.00304952	cluster0_vs_others	BH	glm	TGFB1	0	0.822	0.721	40.9665	1.30208	not
POLE4	-0.346841	7.61664	15.5926	0.000158739	0.00306133	cluster0_vs_others	BH	glm	TGFB1	0	0.999	0.996	196.262	0.786304	not
METTL1	-0.393395	5.28233	15.5881	0.000158944	0.00306254	cluster0_vs_others	BH	glm	TGFB1	0	0.748	0.762	38.9171	0.761336	not
RBFOX2	0.309337	7.31792	15.5687	0.000160456	0.00308889	cluster0_vs_others	BH	glm	TGFB1	0	0.998	0.977	159.556	1.23914	not
SLC44A1	0.376224	6.30198	15.936	0.00016069	0.00308977	cluster0_vs_others	BH	glm	TGFB1	0	0.938	0.88	78.9014	1.29794	not
LRRC73	-0.696108	2.47538	15.4937	0.00016079	0.00308977	cluster0_vs_others	BH	glm	TGFB1	0	0.153	0.175	5.56114	0.617235	not
KLHL15	0.488472	4.17298	15.5375	0.000161202	0.00309491	cluster0_vs_others	BH	glm	TGFB1	0	0.508	0.448	18.0381	1.40296	not
ENSECAG00000056421	1.76164	0.706838	15.459	0.000162991	0.00312645	cluster0_vs_others	BH	glm	TGFB1	0	0.068	0.047	1.63222	3.39082	up
NSD1	0.370828	5.28127	15.5142	0.000164255	0.00314347	cluster0_vs_others	BH	glm	TGFB1	0	0.796	0.715	38.8885	1.29309	not
BASP1	-0.37666	8.52216	15.8193	0.000164318	0.00314347	cluster0_vs_others	BH	glm	TGFB1	0	0.999	0.999	367.644	0.770218	not
ENSECAG00000047800	-0.377652	5.44745	15.5131	0.00016439	0.00314347	cluster0_vs_others	BH	glm	TGFB1	0	0.765	0.768	43.636	0.769689	not
RAP1GDS1	0.347414	6.21955	15.5143	0.000164465	0.00314347	cluster0_vs_others	BH	glm	TGFB1	0	0.914	0.866	74.5197	1.27228	not
PPFIBP1	0.337841	6.6563	15.5107	0.000164722	0.00314557	cluster0_vs_others	BH	glm	TGFB1	0	0.96	0.91	100.867	1.26386	not
LPAR1	0.386233	5.33449	15.487	0.000166336	0.00317356	cluster0_vs_others	BH	glm	TGFB1	0	0.756	0.65	40.3498	1.30698	not
CALU	0.305407	8.54464	15.4566	0.000168718	0.00321615	cluster0_vs_others	BH	glm	TGFB1	0	1	0.999	373.417	1.23577	not
CDKN2C	-0.630794	3.73087	16.4727	0.000169207	0.00322091	cluster0_vs_others	BH	glm	TGFB1	0	0.345	0.383	13.2771	0.645821	not
UHRF1BP1	0.741435	2.66098	15.4398	0.000169269	0.00322091	cluster0_vs_others	BH	glm	TGFB1	0	0.249	0.188	6.32461	1.67184	not
PAPSS2	0.433774	5.42253	16.4244	0.000169592	0.00322421	cluster0_vs_others	BH	glm	TGFB1	0	0.797	0.734	42.8887	1.35076	not
C4orf54	1.85642	0.391613	15.4026	0.00017043	0.00323726	cluster0_vs_others	BH	glm	TGFB1	0	0.06	0.03	1.31186	3.62108	up
CHD9	0.362824	6.5603	15.6583	0.000170929	0.00324387	cluster0_vs_others	BH	glm	TGFB1	0	0.96	0.912	94.3729	1.28594	not
ALS2	0.477665	3.84215	15.3792	0.000171684	0.00325531	cluster0_vs_others	BH	glm	TGFB1	0	0.465	0.381	14.3418	1.39249	not
RAP1GAP2	0.745689	2.68072	15.395	0.000172197	0.00326216	cluster0_vs_others	BH	glm	TGFB1	0	0.224	0.184	6.41178	1.67677	not
CHD6	0.381786	5.06102	15.4039	0.000172573	0.00326639	cluster0_vs_others	BH	glm	TGFB1	0	0.756	0.648	33.3826	1.30295	not
CISD1	-0.336858	6.0752	15.4023	0.000172925	0.00327016	cluster0_vs_others	BH	glm	TGFB1	0	0.879	0.899	67.4243	0.791764	not
RAP2A	0.374781	5.54985	15.3871	0.000174082	0.00328767	cluster0_vs_others	BH	glm	TGFB1	0	0.844	0.74	46.846	1.29664	not
MYO3A	2.12632	-0.0131739	15.3576	0.000174158	0.00328767	cluster0_vs_others	BH	glm	TGFB1	0	0.04	0.018	0.99091	4.36604	up
CARMIL1	0.402195	6.08468	16.1887	0.000175018	0.00330101	cluster0_vs_others	BH	glm	TGFB1	0	0.875	0.822	67.8689	1.32152	not
SLC10A7	0.351738	6.04695	15.3692	0.000175574	0.0033076	cluster0_vs_others	BH	glm	TGFB1	0	0.865	0.798	66.1172	1.2761	not
ATP5MC2	-0.331855	8.54114	15.3667	0.000175676	0.0033076	cluster0_vs_others	BH	glm	TGFB1	0	0.999	1	372.511	0.794514	not
INO80D	0.427325	4.56322	15.3526	0.000176101	0.00331268	cluster0_vs_others	BH	glm	TGFB1	0	0.618	0.533	23.641	1.34474	not
LDLRAD4	0.646134	7.73726	20.917	0.000176272	0.00331299	cluster0_vs_others	BH	glm	TGFB1	0	0.993	0.961	213.377	1.56497	not
AP3B1	0.308469	7.33922	15.3562	0.000176518	0.00331446	cluster0_vs_others	BH	glm	TGFB1	0	0.996	0.973	161.929	1.23839	not
DNAH10	0.370507	5.46822	15.3546	0.00017666	0.00331446	cluster0_vs_others	BH	glm	TGFB1	0	0.835	0.767	44.2689	1.29281	not
ENSECAG00000060374	1.57503	1.24427	15.2998	0.000177014	0.0033182	cluster0_vs_others	BH	glm	TGFB1	0	0.088	0.07	2.36899	2.97942	up
GSTM3	-0.348399	9.26424	15.3338	0.000178291	0.00333922	cluster0_vs_others	BH	glm	TGFB1	0	1	1	614.913	0.785455	not
KCNMB2	0.903804	4.14648	20.4057	0.000178536	0.00334088	cluster0_vs_others	BH	glm	TGFB1	0	0.354	0.299	17.7099	1.87099	not
ATR	0.474355	4.13908	15.3067	0.000178849	0.00334382	cluster0_vs_others	BH	glm	TGFB1	0	0.534	0.451	17.6193	1.3893	not
SCMH1	0.579345	6.04166	19.4589	0.000179236	0.00334814	cluster0_vs_others	BH	glm	TGFB1	0	0.863	0.792	65.875	1.49417	not
VPS13C	0.365508	5.21341	15.3117	0.000179789	0.00335554	cluster0_vs_others	BH	glm	TGFB1	0	0.812	0.715	37.1015	1.28834	not
CATSPER2	0.558342	3.40327	15.2729	0.000179975	0.00335609	cluster0_vs_others	BH	glm	TGFB1	0	0.404	0.309	10.58	1.47258	not
ATXN2	0.337557	6.28472	15.3033	0.000180813	0.00336877	cluster0_vs_others	BH	glm	TGFB1	0	0.941	0.869	77.9631	1.26362	not
CCT5	-0.340798	7.07212	15.2873	0.00018209	0.00338964	cluster0_vs_others	BH	glm	TGFB1	0	0.99	0.987	134.561	0.789604	not
MCOLN1	-0.563283	3.39298	15.2365	0.000182734	0.00339866	cluster0_vs_others	BH	glm	TGFB1	0	0.276	0.323	10.5048	0.67676	not
MAGT1	0.318896	6.91974	15.2686	0.00018363	0.00341237	cluster0_vs_others	BH	glm	TGFB1	0	0.989	0.968	121.073	1.24738	not
XPO5	0.460469	4.11049	15.2457	0.000183881	0.00341348	cluster0_vs_others	BH	glm	TGFB1	0	0.517	0.439	17.2735	1.37599	not
SOCS5	0.467529	5.82688	17.0936	0.000184009	0.00341348	cluster0_vs_others	BH	glm	TGFB1	0	0.811	0.714	56.763	1.38274	not
CEMIP2	0.392125	5.32408	15.2553	0.000184537	0.00342033	cluster0_vs_others	BH	glm	TGFB1	0	0.762	0.669	40.0597	1.31233	not
INSYN2A	1.50011	1.49798	15.216	0.000184911	0.00342429	cluster0_vs_others	BH	glm	TGFB1	0	0.109	0.095	2.82447	2.82864	up
AK5	1.01275	1.67332	15.1544	0.00018544	0.00343112	cluster0_vs_others	BH	glm	TGFB1	0	0.128	0.101	3.18948	2.01775	up
PCDH19	0.915233	1.95362	15.237	0.000185945	0.00343749	cluster0_vs_others	BH	glm	TGFB1	0	0.187	0.083	3.87345	1.88587	not
ZNF280D	0.468658	5.58882	16.9484	0.000186608	0.00344668	cluster0_vs_others	BH	glm	TGFB1	0	0.858	0.75	48.1284	1.38382	not
RGL1	0.436325	4.41243	15.209	0.000186822	0.00344668	cluster0_vs_others	BH	glm	TGFB1	0	0.552	0.463	21.2948	1.35315	not
ENSECAG00000057496	0.591109	3.22868	15.1456	0.000186924	0.00344668	cluster0_vs_others	BH	glm	TGFB1	0	0.314	0.233	9.37413	1.5064	not
REEP4	-0.568189	3.28665	15.1862	0.000187567	0.00345556	cluster0_vs_others	BH	glm	TGFB1	0	0.255	0.284	9.75842	0.674463	not
RPRD2	0.403138	5.31667	15.2967	0.00018875	0.00347372	cluster0_vs_others	BH	glm	TGFB1	0	0.775	0.686	39.8546	1.32238	not
RGMA	-1.17739	1.193	15.112	0.000188877	0.00347372	cluster0_vs_others	BH	glm	TGFB1	0	0.047	0.083	2.28628	0.442151	down
RAB21	0.339772	6.02165	15.1965	0.000189734	0.00348649	cluster0_vs_others	BH	glm	TGFB1	0	0.931	0.898	64.9676	1.26556	not
BTAF1	0.345666	5.63445	15.1917	0.000190165	0.00349141	cluster0_vs_others	BH	glm	TGFB1	0	0.836	0.773	49.6751	1.27074	not
NMNAT3	2.3187	0.0361173	15.5317	0.000192069	0.00352335	cluster0_vs_others	BH	glm	TGFB1	0	0.035	0.013	1.02535	4.98881	up
WDR86	-1.56998	0.729098	15.2869	0.000193275	0.00354243	cluster0_vs_others	BH	glm	TGFB1	0	0.025	0.044	1.6576	0.336813	down
ACTG2	1.55819	9.9084	21.0352	0.000193459	0.00354278	cluster0_vs_others	BH	glm	TGFB1	0	0.83	0.735	961.002	2.94484	up
ENSECAG00000048396	0.746388	4.64671	19.0258	0.000193868	0.00354724	cluster0_vs_others	BH	glm	TGFB1	0	0.478	0.356	25.0495	1.67759	not
TBCK	0.419809	4.61924	15.1377	0.000194194	0.00354919	cluster0_vs_others	BH	glm	TGFB1	0	0.636	0.537	24.5771	1.33775	not
MMP11	-0.560198	3.43642	15.0809	0.000194306	0.00354919	cluster0_vs_others	BH	glm	TGFB1	0	0.302	0.316	10.826	0.678209	not
ENSECAG00000045200	0.421635	4.36448	15.1111	0.00019612	0.00357928	cluster0_vs_others	BH	glm	TGFB1	0	0.532	0.473	20.5986	1.33945	not
SLC8A1	0.743635	5.59398	20.5867	0.000199291	0.00363405	cluster0_vs_others	BH	glm	TGFB1	0	0.733	0.607	48.301	1.67439	not
EPS8	0.341217	5.99285	15.0652	0.000201275	0.00366711	cluster0_vs_others	BH	glm	TGFB1	0	0.888	0.845	63.6837	1.26682	not
STXBP5	0.454502	4.573	15.0898	0.000201562	0.00366922	cluster0_vs_others	BH	glm	TGFB1	0	0.599	0.503	23.8018	1.37031	not
PLEKHH1	0.839319	1.57584	14.9379	0.000201881	0.00367191	cluster0_vs_others	BH	glm	TGFB1	0	0.135	0.09	2.98109	1.7892	not
BAIAP2L1	0.447076	4.84394	15.6302	0.000203144	0.00369173	cluster0_vs_others	BH	glm	TGFB1	0	0.679	0.566	28.7191	1.36327	not
UVRAG	0.388586	5.2272	15.036	0.000203742	0.00369947	cluster0_vs_others	BH	glm	TGFB1	0	0.775	0.678	37.458	1.30911	not
PSMA2	-0.324011	7.83358	15.0356	0.000203948	0.00370008	cluster0_vs_others	BH	glm	TGFB1	0	0.999	1	228.11	0.798846	not
ENSECAG00000054209	1.45437	1.4773	15.0038	0.000204274	0.0037014	cluster0_vs_others	BH	glm	TGFB1	0	0.106	0.092	2.78428	2.74037	up
ENSECAG00000052692	1.47621	1.27735	15.0068	0.000204367	0.0037014	cluster0_vs_others	BH	glm	TGFB1	0	0.111	0.073	2.42394	2.78216	up
DHDH	-0.348761	5.9391	15.0198	0.000205504	0.00371886	cluster0_vs_others	BH	glm	TGFB1	0	0.853	0.846	61.3548	0.785258	not
GET3	-0.370804	5.40994	15.0155	0.000205766	0.00372046	cluster0_vs_others	BH	glm	TGFB1	0	0.777	0.793	42.5161	0.773351	not
RAB5A	0.349187	5.64996	15.0107	0.00020625	0.00372607	cluster0_vs_others	BH	glm	TGFB1	0	0.869	0.809	50.2121	1.27384	not
KMT2A	0.334308	6.50968	15.004	0.00020693	0.00373519	cluster0_vs_others	BH	glm	TGFB1	0	0.946	0.915	91.119	1.26077	not
APOO	-0.408348	4.88778	14.9938	0.000207504	0.00374242	cluster0_vs_others	BH	glm	TGFB1	0	0.697	0.678	29.6052	0.753486	not
FGF18	0.670561	3.42852	16.4132	0.000208589	0.00375881	cluster0_vs_others	BH	glm	TGFB1	0	0.36	0.28	10.7668	1.59169	not
SORCS2	0.57606	4.76955	17.4862	0.000208825	0.00375991	cluster0_vs_others	BH	glm	TGFB1	0	0.714	0.532	27.2757	1.49077	not
STARD10	-0.437704	4.5953	14.9695	0.000209301	0.00376418	cluster0_vs_others	BH	glm	TGFB1	0	0.516	0.585	24.1726	0.738309	not
MMP16	1.35604	0.744956	14.9085	0.000209414	0.00376418	cluster0_vs_others	BH	glm	TGFB1	0	0.086	0.018	1.67592	2.55982	up
ILF2	-0.342412	6.17662	14.9678	0.000210345	0.00377775	cluster0_vs_others	BH	glm	TGFB1	0	0.912	0.918	72.335	0.788722	not
PTPN12	0.33435	6.18701	14.9449	0.000212534	0.00381386	cluster0_vs_others	BH	glm	TGFB1	0	0.927	0.881	72.8577	1.26081	not
TMX2	-0.379239	5.2577	14.916	0.00021515	0.00385758	cluster0_vs_others	BH	glm	TGFB1	0	0.736	0.754	38.2583	0.768843	not
STK39	0.391237	5.11426	14.9073	0.000216151	0.0038706	cluster0_vs_others	BH	glm	TGFB1	0	0.738	0.656	34.6374	1.31152	not
NALF1	0.77819	6.40729	20.4903	0.000216238	0.0038706	cluster0_vs_others	BH	glm	TGFB1	0	0.756	0.616	84.8762	1.71498	not
TNKS	0.347066	5.89559	14.9	0.000216907	0.00387935	cluster0_vs_others	BH	glm	TGFB1	0	0.889	0.797	59.5318	1.27197	not
MARCHF6	0.332268	6.47379	14.8949	0.000217383	0.00388461	cluster0_vs_others	BH	glm	TGFB1	0	0.963	0.918	88.88	1.25899	not
NFATC1	0.314315	6.77507	14.8749	0.000219349	0.00391647	cluster0_vs_others	BH	glm	TGFB1	0	0.975	0.929	109.522	1.24342	not
CNOT6	0.440557	4.63099	14.8631	0.000219784	0.00392098	cluster0_vs_others	BH	glm	TGFB1	0	0.629	0.544	24.7781	1.35713	not
ENSECAG00000058307	0.97616	1.94003	14.7688	0.000221726	0.00395233	cluster0_vs_others	BH	glm	TGFB1	0	0.157	0.116	3.83714	1.96722	not
HTR2A	1.08187	1.2655	14.7969	0.000224422	0.00399705	cluster0_vs_others	BH	glm	TGFB1	0	0.084	0.056	2.40411	2.11678	up
TIGD7	0.581538	3.31413	14.7401	0.000225099	0.0040058	cluster0_vs_others	BH	glm	TGFB1	0	0.344	0.271	9.9461	1.49644	not
GPAM	0.506948	3.68722	14.7682	0.000226732	0.00403151	cluster0_vs_others	BH	glm	TGFB1	0	0.422	0.318	12.8814	1.42104	not
BANK1	0.43624	4.28052	14.7715	0.000227913	0.00404914	cluster0_vs_others	BH	glm	TGFB1	0	0.508	0.415	19.4342	1.35307	not
TFDP2	0.397168	4.74828	14.7782	0.000228401	0.00405446	cluster0_vs_others	BH	glm	TGFB1	0	0.659	0.525	26.8767	1.31692	not
ADAMTS6	0.326603	6.53815	14.7777	0.000229226	0.00406573	cluster0_vs_others	BH	glm	TGFB1	0	0.914	0.861	92.935	1.25406	not
KLC1	0.333331	6.05858	14.7578	0.000231347	0.00409995	cluster0_vs_others	BH	glm	TGFB1	0	0.946	0.876	66.6523	1.25992	not
PAK2	0.382993	6.89826	15.7578	0.000233325	0.00413158	cluster0_vs_others	BH	glm	TGFB1	0	0.992	0.96	119.285	1.30404	not
RBBP5	0.57137	3.36967	14.6816	0.000234559	0.00415002	cluster0_vs_others	BH	glm	TGFB1	0	0.395	0.306	10.3365	1.48593	not
ENSECAG00000000968	-0.748103	4.89462	18.8311	0.000235173	0.00415731	cluster0_vs_others	BH	glm	TGFB1	0	0.581	0.599	29.7459	0.595386	not
MYO10	0.424037	4.63904	14.7122	0.00023536	0.00415731	cluster0_vs_others	BH	glm	TGFB1	0	0.592	0.517	24.9167	1.34168	not
OLFML3	-0.343966	8.16713	14.7134	0.000235956	0.0041644	cluster0_vs_others	BH	glm	TGFB1	0	0.994	0.998	287.442	0.787872	not
ENSECAG00000054440	1.48426	1.32033	14.6691	0.0002366	0.00417194	cluster0_vs_others	BH	glm	TGFB1	0	0.104	0.075	2.49722	2.79774	up
NUF2	-1.13296	1.92147	14.648	0.000236772	0.00417194	cluster0_vs_others	BH	glm	TGFB1	0	0.042	0.077	3.78808	0.455981	down
ENSECAG00000049809	0.571031	3.25259	14.6224	0.000238704	0.00420253	cluster0_vs_others	BH	glm	TGFB1	0	0.347	0.288	9.53072	1.48558	not
ACSBG1	1.04206	1.66988	14.6009	0.000238936	0.00420315	cluster0_vs_others	BH	glm	TGFB1	0	0.14	0.101	3.18188	2.05917	up
NECTIN3	0.340469	6.65709	14.6764	0.000240013	0.00421864	cluster0_vs_others	BH	glm	TGFB1	0	0.975	0.911	100.922	1.26617	not
RUVBL2	-0.408527	4.69297	14.6382	0.000243468	0.00427525	cluster0_vs_others	BH	glm	TGFB1	0	0.588	0.631	25.8657	0.753392	not
LYVE1	0.900904	1.58108	14.4895	0.000243805	0.00427525	cluster0_vs_others	BH	glm	TGFB1	0	0.128	0.09	2.99193	1.86724	not
ZFAND2B	-0.445136	4.28705	14.6283	0.000243833	0.00427525	cluster0_vs_others	BH	glm	TGFB1	0	0.525	0.546	19.5223	0.734515	not
ESCO1	0.411128	4.9077	14.6495	0.000244488	0.00428314	cluster0_vs_others	BH	glm	TGFB1	0	0.723	0.638	30.0169	1.32973	not
BUD23	-0.350824	6.77666	14.6339	0.000244682	0.00428314	cluster0_vs_others	BH	glm	TGFB1	0	0.964	0.977	109.642	0.784136	not
RAD52	0.506622	3.51607	14.5998	0.000245123	0.00428497	cluster0_vs_others	BH	glm	TGFB1	0	0.422	0.355	11.4405	1.42072	not
ANKFY1	0.444223	4.55342	14.6206	0.000245292	0.00428497	cluster0_vs_others	BH	glm	TGFB1	0	0.613	0.543	23.481	1.36058	not
ST3GAL4	-0.453846	3.95275	14.6017	0.0002455	0.00428497	cluster0_vs_others	BH	glm	TGFB1	0	0.413	0.434	15.4845	0.730094	not
SLC18A2	0.747704	2.07568	14.5232	0.00024575	0.00428497	cluster0_vs_others	BH	glm	TGFB1	0	0.168	0.137	4.21544	1.67912	not
DTWD2	0.487964	3.56904	14.5897	0.000245798	0.00428497	cluster0_vs_others	BH	glm	TGFB1	0	0.342	0.307	11.8683	1.40246	not
TIMM50	-0.359703	6.23845	14.6225	0.000245987	0.00428497	cluster0_vs_others	BH	glm	TGFB1	0	0.934	0.933	75.5024	0.779325	not
ARHGEF6	0.612774	2.77766	14.5457	0.000247129	0.00430004	cluster0_vs_others	BH	glm	TGFB1	0	0.313	0.211	6.85741	1.5292	not
CHST15	0.613071	2.83332	14.569	0.000247274	0.00430004	cluster0_vs_others	BH	glm	TGFB1	0	0.316	0.201	7.1271	1.52951	not
INSR	0.689721	2.95557	14.9778	0.000247454	0.00430004	cluster0_vs_others	BH	glm	TGFB1	0	0.316	0.197	7.75736	1.61297	not
KLHL5	0.321684	6.12076	14.5762	0.000251192	0.00436146	cluster0_vs_others	BH	glm	TGFB1	0	0.918	0.881	69.5875	1.24979	not
CHRM2	0.946251	1.93332	14.9167	0.000252423	0.00437929	cluster0_vs_others	BH	glm	TGFB1	0	0.098	0.077	3.81934	1.92686	not
PMM1	-0.408846	5.26579	14.6441	0.00025353	0.00439494	cluster0_vs_others	BH	glm	TGFB1	0	0.757	0.759	38.4735	0.753226	not
ENSECAG00000049880	1.22225	1.11702	14.4613	0.000254092	0.00439986	cluster0_vs_others	BH	glm	TGFB1	0	0.09	0.067	2.16899	2.3331	up
MFSD4A	0.556181	3.19169	14.4895	0.000254225	0.00439986	cluster0_vs_others	BH	glm	TGFB1	0	0.351	0.292	9.13683	1.47037	not
ACKR3	0.52176	5.82314	17.4624	0.000255979	0.00442665	cluster0_vs_others	BH	glm	TGFB1	0	0.808	0.714	56.6159	1.43571	not
ARID1B	0.619718	7.61426	19.3753	0.000256749	0.00443637	cluster0_vs_others	BH	glm	TGFB1	0	0.992	0.955	195.938	1.53657	not
FRY	1.1163	3.18211	18.067	0.000257362	0.00444338	cluster0_vs_others	BH	glm	TGFB1	0	0.336	0.163	9.07632	2.16791	up
RYR2	2.00785	0.252801	14.5319	0.000258349	0.00445683	cluster0_vs_others	BH	glm	TGFB1	0	0.024	0.02	1.19152	4.02181	up
NUDT4	0.360746	6.32478	14.9259	0.000258717	0.00445959	cluster0_vs_others	BH	glm	TGFB1	0	0.965	0.896	80.1584	1.28409	not
RAI14	0.558437	8.73564	18.6009	0.000260436	0.00448219	cluster0_vs_others	BH	glm	TGFB1	0	0.999	0.998	426.276	1.47267	not
ENSECAG00000051764	1.12672	1.05933	14.4179	0.000260447	0.00448219	cluster0_vs_others	BH	glm	TGFB1	0	0.091	0.062	2.08397	2.18362	up
RELN	1.78787	2.04676	17.9868	0.00026284	0.00451976	cluster0_vs_others	BH	glm	TGFB1	0	0.081	0.055	4.13177	3.45304	up
HMOX1	-0.579798	4.52771	16.161	0.00026385	0.00452449	cluster0_vs_others	BH	glm	TGFB1	0	0.524	0.52	23.0662	0.669058	not
LAMB1	0.508804	7.02558	17.7684	0.000263863	0.00452449	cluster0_vs_others	BH	glm	TGFB1	0	0.993	0.943	130.29	1.42287	not
SLC25A36	0.341488	5.87574	14.4677	0.000263914	0.00452449	cluster0_vs_others	BH	glm	TGFB1	0	0.919	0.853	58.7184	1.26706	not
ST7	0.38388	5.73214	14.6586	0.000263961	0.00452449	cluster0_vs_others	BH	glm	TGFB1	0	0.853	0.752	53.1553	1.30485	not
PRR14L	0.397158	4.89752	14.4587	0.000264475	0.00452968	cluster0_vs_others	BH	glm	TGFB1	0	0.713	0.625	29.8059	1.31691	not
MTMR11	-0.415424	4.92725	14.4462	0.000265665	0.00454363	cluster0_vs_others	BH	glm	TGFB1	0	0.628	0.667	30.4263	0.749799	not
ENSECAG00000035182	-0.364368	5.38765	14.4497	0.000265713	0.00454363	cluster0_vs_others	BH	glm	TGFB1	0	0.741	0.761	41.8645	0.776809	not
UBAC2	0.335207	5.77565	14.45	0.000265983	0.00454462	cluster0_vs_others	BH	glm	TGFB1	0	0.885	0.807	54.7828	1.26156	not
EPC2	0.362322	5.27791	14.44	0.000266916	0.00455692	cluster0_vs_others	BH	glm	TGFB1	0	0.813	0.712	38.7979	1.28549	not
USP36	0.392343	4.72304	14.4293	0.000267784	0.0045681	cluster0_vs_others	BH	glm	TGFB1	0	0.669	0.576	26.4105	1.31252	not
GRM8	1.62341	2.16316	18.3305	0.000269197	0.00458856	cluster0_vs_others	BH	glm	TGFB1	0	0.112	0.048	4.47896	3.08103	up
SESN3	0.425881	5.77481	15.5764	0.000270858	0.0046132	cluster0_vs_others	BH	glm	TGFB1	0	0.781	0.753	54.7509	1.34339	not
LMCD1	1.00669	3.4847	18.1004	0.000272021	0.00462932	cluster0_vs_others	BH	glm	TGFB1	0	0.29	0.155	11.1943	2.0093	up
MBTD1	0.363376	5.72592	14.3816	0.000274503	0.00466786	cluster0_vs_others	BH	glm	TGFB1	0	0.809	0.737	52.9264	1.28643	not
GALT	-0.39011	5.19094	14.3669	0.000276065	0.00469069	cluster0_vs_others	BH	glm	TGFB1	0	0.718	0.729	36.5282	0.763071	not
WDR5B	0.673592	2.9255	14.4347	0.000276954	0.00470208	cluster0_vs_others	BH	glm	TGFB1	0	0.29	0.241	7.59739	1.59504	not
LYSMD3	0.36346	4.79806	14.3552	0.000277422	0.00470629	cluster0_vs_others	BH	glm	TGFB1	0	0.706	0.651	27.8201	1.28651	not
DCTPP1	-0.329804	6.49373	14.3435	0.000279252	0.00473358	cluster0_vs_others	BH	glm	TGFB1	0	0.937	0.932	90.1174	0.795645	not
SIRT2	-0.517683	3.54658	14.3025	0.000280512	0.00475119	cluster0_vs_others	BH	glm	TGFB1	0	0.348	0.38	11.685	0.698493	not
SLC22A15	0.435867	4.72436	14.568	0.00028139	0.00476229	cluster0_vs_others	BH	glm	TGFB1	0	0.623	0.541	26.4347	1.35272	not
PBDC1	-0.349237	5.75397	14.3216	0.000282009	0.004769	cluster0_vs_others	BH	glm	TGFB1	0	0.856	0.864	53.9659	0.784999	not
MYOM3	1.6459	0.781235	14.263	0.000282789	0.00477842	cluster0_vs_others	BH	glm	TGFB1	0	0.054	0.04	1.7186	3.12944	up
DOK6	0.709942	6.7167	19.477	0.00028355	0.00478751	cluster0_vs_others	BH	glm	TGFB1	0	0.944	0.835	105.179	1.63574	not
CCDC106	-0.832596	1.66265	14.2335	0.000283868	0.0047891	cluster0_vs_others	BH	glm	TGFB1	0	0.082	0.111	3.16598	0.561518	not
TNRC6C	0.380612	5.3293	14.3039	0.000284246	0.0047917	cluster0_vs_others	BH	glm	TGFB1	0	0.792	0.706	40.2049	1.30189	not
TLK1	0.388182	5.48222	14.5727	0.000284639	0.00479456	cluster0_vs_others	BH	glm	TGFB1	0	0.832	0.764	44.7006	1.30874	not
ZNF292	0.329082	6.39223	14.2963	0.000285308	0.00480205	cluster0_vs_others	BH	glm	TGFB1	0	0.951	0.901	83.9949	1.25621	not
ENSECAG00000019585	-0.368387	8.30828	14.676	0.000287264	0.00483117	cluster0_vs_others	BH	glm	TGFB1	0	1	0.999	316.988	0.774648	not
SND1	0.320248	6.97847	14.2686	0.000288904	0.00485495	cluster0_vs_others	BH	glm	TGFB1	0	0.987	0.956	126.104	1.24855	not
DOK5	0.891205	2.61458	15.51	0.000290081	0.00487091	cluster0_vs_others	BH	glm	TGFB1	0	0.208	0.126	6.12443	1.85473	not
G2E3	0.348062	5.74568	14.2518	0.000291149	0.00488119	cluster0_vs_others	BH	glm	TGFB1	0	0.863	0.777	53.6563	1.27285	not
NABP2	-0.407602	4.56116	14.2434	0.000291149	0.00488119	cluster0_vs_others	BH	glm	TGFB1	0	0.552	0.608	23.6073	0.753876	not
TMPO	-0.371538	5.94237	14.2227	0.000295046	0.00494266	cluster0_vs_others	BH	glm	TGFB1	0	0.827	0.823	61.494	0.772958	not
VPS54	0.483693	4.60572	14.8299	0.000296982	0.0049712	cluster0_vs_others	BH	glm	TGFB1	0	0.64	0.531	24.3477	1.39832	not
TGFBR2	0.409491	5.19391	14.5409	0.000299229	0.0050049	cluster0_vs_others	BH	glm	TGFB1	0	0.789	0.68	36.6034	1.32822	not
KDM7A	0.435479	4.35295	14.1557	0.000301721	0.00504265	cluster0_vs_others	BH	glm	TGFB1	0	0.547	0.464	20.4347	1.35236	not
EPHA1	1.5899	0.888312	14.1157	0.000302125	0.00504547	cluster0_vs_others	BH	glm	TGFB1	0	0.083	0.054	1.85101	3.01028	up
SLC24A3	0.840556	3.21803	16.3744	0.000302705	0.00505121	cluster0_vs_others	BH	glm	TGFB1	0	0.302	0.159	9.30515	1.79074	not
PDE10A	0.725289	6.01555	19.1556	0.00030303	0.0050527	cluster0_vs_others	BH	glm	TGFB1	0	0.833	0.631	64.6935	1.65323	not
STRN	0.388817	4.78719	14.1438	0.000305517	0.0050902	cluster0_vs_others	BH	glm	TGFB1	0	0.684	0.6	27.6114	1.30932	not
EHD4	0.44143	4.12249	14.1265	0.000306551	0.00510347	cluster0_vs_others	BH	glm	TGFB1	0	0.555	0.433	17.4178	1.35795	not
DYNC1H1	0.326016	7.00609	14.1355	0.000306997	0.00510692	cluster0_vs_others	BH	glm	TGFB1	0	0.985	0.958	128.542	1.25355	not
ENSECAG00000044027	-0.339701	7.30599	14.1268	0.000308224	0.00512335	cluster0_vs_others	BH	glm	TGFB1	0	0.992	0.987	158.242	0.790205	not
ENSECAG00000009538	1.15873	2.87591	14.0682	0.000314555	0.00521897	cluster0_vs_others	BH	glm	TGFB1	0	0.284	0.219	7.34067	2.23261	up
PSPC1	0.385132	5.99239	14.7342	0.000314559	0.00521897	cluster0_vs_others	BH	glm	TGFB1	0	0.912	0.823	63.6631	1.30598	not
ENSECAG00000033662	0.686791	6.00919	18.6278	0.000314707	0.00521897	cluster0_vs_others	BH	glm	TGFB1	0	0.765	0.654	64.4088	1.6097	not
SEZ6L2	0.524872	3.51565	14.0198	0.000315047	0.00522057	cluster0_vs_others	BH	glm	TGFB1	0	0.558	0.231	11.4371	1.43881	not
MRPS16	-0.342155	7.51105	14.0835	0.00031593	0.00523116	cluster0_vs_others	BH	glm	TGFB1	0	0.995	0.996	182.411	0.788862	not
TFPI2	-0.723587	7.19419	18.8829	0.000317749	0.00525694	cluster0_vs_others	BH	glm	TGFB1	0	0.839	0.927	146.442	0.60559	not
NDUFV1	-0.361412	5.87311	14.0585	0.000317998	0.00525694	cluster0_vs_others	BH	glm	TGFB1	0	0.859	0.893	58.6113	0.778402	not
ENSECAG00000005938	-0.561172	3.09313	14.0091	0.000318223	0.00525694	cluster0_vs_others	BH	glm	TGFB1	0	0.257	0.259	8.53347	0.677751	not
COL3A1	0.344136	12.3104	14.0309	0.000321991	0.00531509	cluster0_vs_others	BH	glm	TGFB1	0	1	1	5079.27	1.26939	not
HIPK3	0.346449	5.40306	14.0252	0.000322889	0.0053258	cluster0_vs_others	BH	glm	TGFB1	0	0.831	0.748	42.3138	1.27143	not
ENSECAG00000048128	1.0102	1.78465	13.9375	0.000323976	0.00533585	cluster0_vs_others	BH	glm	TGFB1	0	0.144	0.109	3.44535	2.01419	up
MTCH2	-0.340877	6.26643	14.0181	0.000323996	0.00533585	cluster0_vs_others	BH	glm	TGFB1	0	0.931	0.938	76.9808	0.789561	not
TNRC18	0.367267	5.05295	14.0062	0.000325773	0.005361	cluster0_vs_others	BH	glm	TGFB1	0	0.8	0.658	33.1963	1.28991	not
ASXL1	0.369067	4.94963	13.9891	0.000327761	0.00538247	cluster0_vs_others	BH	glm	TGFB1	0	0.736	0.648	30.9021	1.29152	not
SLC39A9	0.504993	3.44557	13.9614	0.000327825	0.00538247	cluster0_vs_others	BH	glm	TGFB1	0	0.413	0.325	10.8948	1.41912	not
DHRS9	0.335282	5.97777	13.9923	0.000327832	0.00538247	cluster0_vs_others	BH	glm	TGFB1	0	0.92	0.856	63.0214	1.26162	not
ENSECAG00000044280	1.4641	1.66703	14.0943	0.000329166	0.00540024	cluster0_vs_others	BH	glm	TGFB1	0	0.131	0.096	3.17559	2.75891	up
SLC25A5	-0.340115	7.50599	13.9795	0.000331307	0.00542842	cluster0_vs_others	BH	glm	TGFB1	0	0.992	0.994	181.773	0.789978	not
PHACTR1	1.74183	0.627963	13.9241	0.00033139	0.00542842	cluster0_vs_others	BH	glm	TGFB1	0	0.06	0.031	1.54538	3.34458	up
RASSF8	0.818409	8.32101	18.93	0.000331852	0.00543183	cluster0_vs_others	BH	glm	TGFB1	0	0.999	0.987	319.797	1.76346	not
BIRC5	-1.08151	3.08288	14.543	0.000334412	0.00546955	cluster0_vs_others	BH	glm	TGFB1	0	0.063	0.1	8.47302	0.472533	down
KIF3C	0.559418	3.08976	13.9037	0.000335065	0.00547606	cluster0_vs_others	BH	glm	TGFB1	0	0.326	0.263	8.51352	1.47368	not
FCGRT	-0.392181	5.30935	13.9717	0.000335535	0.00547955	cluster0_vs_others	BH	glm	TGFB1	0	0.73	0.749	39.6529	0.761977	not
ENSECAG00000039007	0.549562	3.21215	13.8834	0.000336055	0.00548386	cluster0_vs_others	BH	glm	TGFB1	0	0.353	0.298	9.26728	1.46364	not
CHCHD10	-0.423842	6.02652	14.9255	0.000336907	0.00549358	cluster0_vs_others	BH	glm	TGFB1	0	0.864	0.876	65.1875	0.745437	not
TMEM98	-0.332543	6.15266	13.9086	0.000340695	0.00555113	cluster0_vs_others	BH	glm	TGFB1	0	0.906	0.9	71.1436	0.794135	not
MRTFB	0.443793	4.22252	13.845	0.00034787	0.00566372	cluster0_vs_others	BH	glm	TGFB1	0	0.49	0.425	18.6683	1.36018	not
STARD13	0.768674	6.13047	18.7235	0.000349788	0.00569063	cluster0_vs_others	BH	glm	TGFB1	0	0.818	0.714	70.0575	1.7037	not
POLD2	-0.628681	2.56348	13.8059	0.000350622	0.00569987	cluster0_vs_others	BH	glm	TGFB1	0	0.153	0.215	5.91133	0.646768	not
SAP18	-0.309896	8.45842	13.8416	0.00035117	0.00570445	cluster0_vs_others	BH	glm	TGFB1	0	0.999	1	351.752	0.8067	not
NFIA	0.550647	3.8879	14.3617	0.000352008	0.00571373	cluster0_vs_others	BH	glm	TGFB1	0	0.486	0.345	14.8038	1.46474	not
TADA1	0.601676	2.56556	13.7678	0.000353667	0.00573631	cluster0_vs_others	BH	glm	TGFB1	0	0.255	0.19	5.91983	1.51748	not
ARHGAP42	0.33544	5.95175	13.8114	0.000356158	0.00576824	cluster0_vs_others	BH	glm	TGFB1	0	0.87	0.821	61.8949	1.26176	not
ZHX2	0.419446	4.06459	13.7946	0.000356174	0.00576824	cluster0_vs_others	BH	glm	TGFB1	0	0.523	0.413	16.7326	1.33741	not
BPTF	0.301766	6.45976	13.7994	0.000358132	0.00579558	cluster0_vs_others	BH	glm	TGFB1	0	0.954	0.92	88.0201	1.23265	not
PDZRN3	0.667934	7.89917	18.5604	0.000359209	0.00580861	cluster0_vs_others	BH	glm	TGFB1	0	0.996	0.973	238.719	1.5888	not
SPSB1	0.376663	5.16732	13.7773	0.000361873	0.00584728	cluster0_vs_others	BH	glm	TGFB1	0	0.775	0.67	35.9351	1.29834	not
SLC45A2	-0.480102	3.7904	13.7523	0.000362601	0.00585463	cluster0_vs_others	BH	glm	TGFB1	0	0.357	0.428	13.8364	0.716927	not
PJA2	0.318252	6.17397	13.7704	0.000362942	0.00585572	cluster0_vs_others	BH	glm	TGFB1	0	0.936	0.895	72.2022	1.24682	not
THY1	-0.33698	6.68704	13.7685	0.000363219	0.00585577	cluster0_vs_others	BH	glm	TGFB1	0	0.862	0.89	103.038	0.791697	not
SOS2	0.449514	4.46533	13.7528	0.000363641	0.00585736	cluster0_vs_others	BH	glm	TGFB1	0	0.606	0.469	22.0902	1.36558	not
ENSECAG00000058632	0.613244	2.92695	13.7129	0.000363864	0.00585736	cluster0_vs_others	BH	glm	TGFB1	0	0.221	0.238	7.60502	1.5297	not
SNRPB2	-0.317914	6.83183	13.7491	0.000366467	0.0058924	cluster0_vs_others	BH	glm	TGFB1	0	0.981	0.983	113.916	0.802229	not
GNAT2	1.05201	1.49979	13.6521	0.000366591	0.0058924	cluster0_vs_others	BH	glm	TGFB1	0	0.116	0.09	2.82802	2.07341	up
ENSECAG00000048983	1.44491	1.3563	13.6934	0.00036797	0.00591014	cluster0_vs_others	BH	glm	TGFB1	0	0.104	0.077	2.56027	2.72245	up
PANK3	0.398378	4.54047	13.7169	0.000370444	0.00594542	cluster0_vs_others	BH	glm	TGFB1	0	0.678	0.571	23.2712	1.31803	not
GOLGA1	0.48675	3.60028	13.6985	0.000370999	0.00594987	cluster0_vs_others	BH	glm	TGFB1	0	0.433	0.369	12.1281	1.40128	not
NHEJ1	-0.539958	2.9476	13.6685	0.000371412	0.00595203	cluster0_vs_others	BH	glm	TGFB1	0	0.238	0.26	7.71466	0.687791	not
FANCD2OS	1.48239	1.09932	13.6975	0.000372074	0.00595713	cluster0_vs_others	BH	glm	TGFB1	0	0.087	0.067	2.14254	2.79412	up
TSTD3	-0.311307	7.33499	13.7146	0.000372286	0.00595713	cluster0_vs_others	BH	glm	TGFB1	0	0.996	0.993	161.455	0.805911	not
CDC42BPB	0.377964	5.67708	14.0837	0.000374469	0.0059876	cluster0_vs_others	BH	glm	TGFB1	0	0.892	0.8	51.1646	1.29951	not
PIGC	-0.413528	4.2493	13.6817	0.000376323	0.00600983	cluster0_vs_others	BH	glm	TGFB1	0	0.439	0.543	19.0181	0.750785	not
NRG1	1.18135	4.19825	17.5557	0.000376446	0.00600983	cluster0_vs_others	BH	glm	TGFB1	0	0.261	0.208	18.3569	2.2679	up
CPED1	0.34997	5.58777	13.69	0.000376701	0.00600983	cluster0_vs_others	BH	glm	TGFB1	0	0.824	0.739	48.0935	1.27453	not
ST6GAL2	0.317806	6.98103	13.6853	0.000377351	0.00601571	cluster0_vs_others	BH	glm	TGFB1	0	0.977	0.937	126.328	1.24643	not
PSME1	-0.328926	7.8881	13.6721	0.000379613	0.00604727	cluster0_vs_others	BH	glm	TGFB1	0	0.999	0.997	236.895	0.796129	not
PRPF38B	0.358792	5.06868	13.6459	0.000383904	0.00611109	cluster0_vs_others	BH	glm	TGFB1	0	0.758	0.672	33.5603	1.28235	not
CALCA	1.28652	4.27849	17.6483	0.000384372	0.00611399	cluster0_vs_others	BH	glm	TGFB1	0	0.206	0.12	19.4068	2.4394	up
SNRPD1	-0.321198	7.85236	13.6426	0.000384816	0.00611652	cluster0_vs_others	BH	glm	TGFB1	0	1	1	231.098	0.800405	not
SUCO	0.358385	5.16274	13.6301	0.00038722	0.00615017	cluster0_vs_others	BH	glm	TGFB1	0	0.762	0.677	35.821	1.28199	not
SNX30	0.351809	5.94063	13.7747	0.000389536	0.00617951	cluster0_vs_others	BH	glm	TGFB1	0	0.91	0.857	61.4198	1.27616	not
ABCA10	1.22051	1.11834	14.1266	0.000389977	0.00617951	cluster0_vs_others	BH	glm	TGFB1	0	0.077	0.049	2.17097	2.33029	up
CEP85L	0.433316	4.22966	13.5967	0.000390044	0.00617951	cluster0_vs_others	BH	glm	TGFB1	0	0.513	0.441	18.761	1.35033	not
C11orf98	-0.312904	6.40174	13.6127	0.000390221	0.00617951	cluster0_vs_others	BH	glm	TGFB1	0	0.947	0.944	84.5503	0.80502	not
CERS6	0.738226	4.75834	17.6465	0.000391418	0.00619299	cluster0_vs_others	BH	glm	TGFB1	0	0.612	0.501	27.0646	1.66812	not
ST3GAL1	0.407045	4.33548	13.5958	0.00039165	0.00619299	cluster0_vs_others	BH	glm	TGFB1	0	0.585	0.487	20.1887	1.32597	not
CDK5	-0.4132	4.72644	13.5949	0.000392446	0.00620099	cluster0_vs_others	BH	glm	TGFB1	0	0.608	0.632	26.4729	0.750956	not
AGPAT3	0.330176	5.41586	13.5944	0.000393378	0.00620694	cluster0_vs_others	BH	glm	TGFB1	0	0.834	0.75	42.6909	1.25717	not
RHOBTB1	0.416686	4.46208	13.5866	0.000393402	0.00620694	cluster0_vs_others	BH	glm	TGFB1	0	0.602	0.522	22.0404	1.33486	not
ECPAS	0.381419	5.43855	13.8274	0.000396788	0.00625576	cluster0_vs_others	BH	glm	TGFB1	0	0.832	0.715	43.3677	1.30262	not
FTCD	0.857154	2.01027	13.4673	0.000399484	0.00629363	cluster0_vs_others	BH	glm	TGFB1	0	0.152	0.135	4.02857	1.81146	not
NECAB3	-0.895249	1.61506	13.5078	0.000400753	0.00630899	cluster0_vs_others	BH	glm	TGFB1	0	0.084	0.092	3.06324	0.537654	not
SYNJ1	0.511272	3.47619	13.5071	0.000404621	0.00636521	cluster0_vs_others	BH	glm	TGFB1	0	0.421	0.309	11.1285	1.42531	not
PSMA1	-0.31136	7.2363	13.5285	0.000405594	0.00637198	cluster0_vs_others	BH	glm	TGFB1	0	0.995	0.994	150.78	0.805881	not
SHROOM3	0.640161	2.61456	13.4658	0.000405646	0.00637198	cluster0_vs_others	BH	glm	TGFB1	0	0.286	0.16	6.12436	1.5585	not
WWP1	0.405785	4.71025	13.5246	0.00040597	0.0063724	cluster0_vs_others	BH	glm	TGFB1	0	0.705	0.582	26.1774	1.32481	not
ENSECAG00000059977	0.649232	2.59723	13.4605	0.000407172	0.00638658	cluster0_vs_others	BH	glm	TGFB1	0	0.225	0.198	6.05123	1.56833	not
KMT5B	0.361339	5.09564	13.514	0.000407927	0.00639374	cluster0_vs_others	BH	glm	TGFB1	0	0.743	0.686	34.1933	1.28462	not
TEX2	0.586011	2.79338	13.4474	0.000409405	0.00641221	cluster0_vs_others	BH	glm	TGFB1	0	0.263	0.216	6.93253	1.50109	not
ZFPM2	2.46283	0.941517	16.513	0.000410038	0.00641744	cluster0_vs_others	BH	glm	TGFB1	0	0.08	0.02	1.92055	5.51297	up
NPHP3	0.523939	3.18235	13.4635	0.000410646	0.00642226	cluster0_vs_others	BH	glm	TGFB1	0	0.335	0.295	9.07785	1.43788	not
THYN1	-0.307744	7.45926	13.491	0.000412652	0.00644893	cluster0_vs_others	BH	glm	TGFB1	0	0.996	0.993	175.979	0.807904	not
UBTD1	-0.438365	4.50047	13.4864	0.000412994	0.00644956	cluster0_vs_others	BH	glm	TGFB1	0	0.589	0.542	22.6348	0.73797	not
VEGFA	0.57656	5.71479	17.0527	0.000414262	0.00646466	cluster0_vs_others	BH	glm	TGFB1	0	0.792	0.713	52.5196	1.49129	not
FBXO36	0.620609	2.67742	13.4019	0.000416395	0.00649322	cluster0_vs_others	BH	glm	TGFB1	0	0.246	0.201	6.39709	1.53752	not
CTTNBP2	1.12029	1.0424	13.4049	0.000417345	0.00650329	cluster0_vs_others	BH	glm	TGFB1	0	0.084	0.05	2.05965	2.1739	up
ZFPL1	-0.341395	5.74401	13.462	0.000418281	0.00651315	cluster0_vs_others	BH	glm	TGFB1	0	0.833	0.87	53.5942	0.789278	not
SFMBT2	0.671152	3.33592	13.9124	0.000420457	0.00654227	cluster0_vs_others	BH	glm	TGFB1	0	0.304	0.278	10.0975	1.59234	not
TASP1	0.346167	6.04107	13.4789	0.000420877	0.00654406	cluster0_vs_others	BH	glm	TGFB1	0	0.883	0.831	65.8483	1.27118	not
PSMB2	-0.33348	8.17769	13.4517	0.000423467	0.00657956	cluster0_vs_others	BH	glm	TGFB1	0	1	0.999	289.554	0.79362	not
GOLGA3	0.396563	4.33242	13.4082	0.000426944	0.00662878	cluster0_vs_others	BH	glm	TGFB1	0	0.6	0.517	20.146	1.31637	not
SPOCK1	1.27199	0.794746	13.3083	0.000428488	0.00664793	cluster0_vs_others	BH	glm	TGFB1	0	0.07	0.032	1.73477	2.41494	up
MTX1	-0.333291	5.57394	13.4065	0.000428916	0.00664975	cluster0_vs_others	BH	glm	TGFB1	0	0.835	0.832	47.6347	0.793724	not
PPID	-0.350405	5.55199	13.3929	0.000431784	0.00668938	cluster0_vs_others	BH	glm	TGFB1	0	0.796	0.829	46.9154	0.784364	not
PLEKHA2	0.459501	3.81853	13.3722	0.00043279	0.00670012	cluster0_vs_others	BH	glm	TGFB1	0	0.462	0.417	14.1089	1.37507	not
TFAP2C	-0.448192	4.38999	13.3567	0.000435063	0.00673043	cluster0_vs_others	BH	glm	TGFB1	0	0.471	0.482	20.9661	0.732961	not
RBPJ	0.291875	6.98685	13.3724	0.000435905	0.00673111	cluster0_vs_others	BH	glm	TGFB1	0	0.987	0.961	126.838	1.22423	not
ENSECAG00000046521	0.590844	2.93412	13.3168	0.000435918	0.00673111	cluster0_vs_others	BH	glm	TGFB1	0	0.308	0.235	7.6429	1.50613	not
KIF20B	-0.944773	2.54176	13.3934	0.00043629	0.00673111	cluster0_vs_others	BH	glm	TGFB1	0	0.063	0.117	5.82298	0.519511	not
RNGTT	0.393591	4.82569	13.3661	0.000436363	0.00673111	cluster0_vs_others	BH	glm	TGFB1	0	0.701	0.6	28.358	1.31366	not
UPF1	0.500482	3.39608	13.3327	0.000436944	0.00673523	cluster0_vs_others	BH	glm	TGFB1	0	0.412	0.319	10.5274	1.41469	not
SMARCD3	-0.370695	5.03209	13.3572	0.000438157	0.00674906	cluster0_vs_others	BH	glm	TGFB1	0	0.676	0.72	32.7198	0.77341	not
LRGUK	0.861696	1.55295	13.2422	0.00043868	0.00675227	cluster0_vs_others	BH	glm	TGFB1	0	0.14	0.076	2.93416	1.81717	not
ENSECAG00000024512	0.397688	5.78316	14.1993	0.000441459	0.00678665	cluster0_vs_others	BH	glm	TGFB1	0	0.862	0.776	55.0686	1.3174	not
ANO3	0.973749	1.58813	13.2141	0.000441547	0.00678665	cluster0_vs_others	BH	glm	TGFB1	0	0.086	0.073	3.0066	1.96394	not
CMIP	0.33253	6.05917	13.3384	0.000442906	0.00680266	cluster0_vs_others	BH	glm	TGFB1	0	0.875	0.817	66.6794	1.25922	not
CDH13	0.576226	6.45483	17.2527	0.000443799	0.00681149	cluster0_vs_others	BH	glm	TGFB1	0	0.9	0.773	87.7196	1.49094	not
HK1	0.312484	6.38608	13.3291	0.000444762	0.00682138	cluster0_vs_others	BH	glm	TGFB1	0	0.924	0.897	83.6374	1.24184	not
ARIH1	0.310683	6.26908	13.3125	0.000448195	0.00686911	cluster0_vs_others	BH	glm	TGFB1	0	0.952	0.875	77.1225	1.24029	not
FNBP1L	0.35309	5.5197	13.3306	0.000449162	0.00687902	cluster0_vs_others	BH	glm	TGFB1	0	0.83	0.75	45.8772	1.27729	not
HIPK2	0.42218	5.30029	14.0578	0.000450828	0.0068996	cluster0_vs_others	BH	glm	TGFB1	0	0.765	0.67	39.4047	1.33995	not
CRTC1	0.499967	3.56194	13.2532	0.000451565	0.00690595	cluster0_vs_others	BH	glm	TGFB1	0	0.413	0.294	11.81	1.41418	not
RBM41	0.449081	4.51221	13.6702	0.000452404	0.00691122	cluster0_vs_others	BH	glm	TGFB1	0	0.612	0.531	22.8198	1.36517	not
IL20RB.1	0.40739	3.99134	13.2712	0.000452555	0.00691122	cluster0_vs_others	BH	glm	TGFB1	0	0.497	0.441	15.9043	1.32628	not
UBE2E2	0.447883	8.3515	15.6595	0.00045582	0.00695316	cluster0_vs_others	BH	glm	TGFB1	0	0.999	0.99	326.626	1.36404	not
PIK3CB	0.398084	4.26253	13.2625	0.00045595	0.00695316	cluster0_vs_others	BH	glm	TGFB1	0	0.547	0.46	19.1933	1.31776	not
C2CD5	0.453207	4.13889	13.2329	0.000461577	0.00703395	cluster0_vs_others	BH	glm	TGFB1	0	0.528	0.451	17.617	1.36908	not
ZFYVE9	0.438892	4.29154	13.2279	0.000463685	0.00706106	cluster0_vs_others	BH	glm	TGFB1	0	0.566	0.481	19.5831	1.35556	not
ZNF385D	0.621733	6.13297	17.2624	0.000465671	0.00708627	cluster0_vs_others	BH	glm	TGFB1	0	0.818	0.708	70.1794	1.53872	not
SEC24A	0.360836	5.87293	13.5244	0.000466954	0.00710074	cluster0_vs_others	BH	glm	TGFB1	0	0.868	0.826	58.6041	1.28417	not
TEX264	-0.368788	5.14823	13.2025	0.000471083	0.00715837	cluster0_vs_others	BH	glm	TGFB1	0	0.712	0.717	35.4628	0.774433	not
LMNB1	-0.500317	3.75151	13.18	0.000471411	0.00715837	cluster0_vs_others	BH	glm	TGFB1	0	0.345	0.365	13.4684	0.706951	not
STX16	0.44022	4.16498	13.2051	0.000472378	0.00716797	cluster0_vs_others	BH	glm	TGFB1	0	0.553	0.468	17.9384	1.35681	not
CMYA5	2.53464	-0.495569	13.1619	0.000472986	0.00716954	cluster0_vs_others	BH	glm	TGFB1	0	0.021	0.008	0.709282	5.79432	up
FEZ1	0.789623	1.73111	13.1188	0.000473151	0.00716954	cluster0_vs_others	BH	glm	TGFB1	0	0.177	0.08	3.31984	1.72862	not
SNU13	-0.303774	6.67249	13.1851	0.000475382	0.00719826	cluster0_vs_others	BH	glm	TGFB1	0	0.964	0.969	102.005	0.810131	not
ZNF536	1.60125	0.699541	13.1638	0.000476425	0.00720896	cluster0_vs_others	BH	glm	TGFB1	0	0.056	0.038	1.62399	3.03407	up
ENSECAG00000050306	0.732246	2.41749	13.0797	0.000477913	0.00722201	cluster0_vs_others	BH	glm	TGFB1	0	0.22	0.169	5.34242	1.66122	not
ENSECAG00000049181	-0.483814	4.15058	13.4139	0.000477962	0.00722201	cluster0_vs_others	BH	glm	TGFB1	0	0.438	0.501	17.7603	0.715085	not
BRIX1	-0.355363	5.48232	13.1651	0.000479745	0.00724385	cluster0_vs_others	BH	glm	TGFB1	0	0.789	0.811	44.7037	0.781673	not
FBXW8	0.384729	4.89571	13.1588	0.000480693	0.00725305	cluster0_vs_others	BH	glm	TGFB1	0	0.766	0.632	29.7683	1.30561	not
DISP1	0.465134	6.32449	15.372	0.000481242	0.00725622	cluster0_vs_others	BH	glm	TGFB1	0	0.844	0.78	80.1422	1.38045	not
ARNTL2	0.614952	5.48351	16.8804	0.000482705	0.00727317	cluster0_vs_others	BH	glm	TGFB1	0	0.847	0.723	44.7405	1.53151	not
RANBP17	0.575751	5.58343	16.2535	0.000485785	0.0073102	cluster0_vs_others	BH	glm	TGFB1	0	0.782	0.653	47.9489	1.49045	not
NUBPL	0.541075	3.23238	13.1062	0.000485846	0.0073102	cluster0_vs_others	BH	glm	TGFB1	0	0.313	0.258	9.39816	1.45506	not
ELMO1	0.525641	5.61035	15.6924	0.000487688	0.00733277	cluster0_vs_others	BH	glm	TGFB1	0	0.797	0.672	48.8523	1.43957	not
ENSECAG00000027735	-0.371932	5.89059	13.3638	0.000488661	0.00734225	cluster0_vs_others	BH	glm	TGFB1	0	0.815	0.856	59.3259	0.772747	not
TRPM6	1.27555	2.61455	15.9241	0.000490818	0.00736949	cluster0_vs_others	BH	glm	TGFB1	0	0.225	0.138	6.12434	2.42091	up
CDK5R1	0.89785	1.70016	13.0539	0.000491873	0.00738016	cluster0_vs_others	BH	glm	TGFB1	0	0.124	0.104	3.24938	1.86329	not
SPECC1L	0.348141	5.55936	13.1061	0.000493173	0.00739449	cluster0_vs_others	BH	glm	TGFB1	0	0.81	0.744	47.1558	1.27292	not
DIDO1	0.362306	4.89127	13.1009	0.000493978	0.00740137	cluster0_vs_others	BH	glm	TGFB1	0	0.698	0.648	29.6769	1.28548	not
CUL3	0.305705	6.16755	13.0991	0.000494738	0.00740402	cluster0_vs_others	BH	glm	TGFB1	0	0.94	0.894	71.8814	1.23602	not
SCAMP4	-0.420216	4.0345	13.0832	0.000494845	0.00740402	cluster0_vs_others	BH	glm	TGFB1	0	0.453	0.471	16.3872	0.747313	not
SDC4	0.483048	3.61757	13.0673	0.000495391	0.00740702	cluster0_vs_others	BH	glm	TGFB1	0	0.457	0.343	12.2743	1.39769	not
ZNF280C	0.525378	3.31918	13.0361	0.000496996	0.00742194	cluster0_vs_others	BH	glm	TGFB1	0	0.347	0.285	9.981	1.43931	not
USP47	0.296409	6.49227	13.0888	0.000497082	0.00742194	cluster0_vs_others	BH	glm	TGFB1	0	0.96	0.91	90.026	1.22808	not
NAPEPLD	0.630384	2.49794	13.0197	0.000497453	0.0074223	cluster0_vs_others	BH	glm	TGFB1	0	0.238	0.175	5.64879	1.54798	not
MAP3K2	0.529617	3.46502	13.0085	0.000505081	0.00753087	cluster0_vs_others	BH	glm	TGFB1	0	0.377	0.325	11.0427	1.44355	not
FAM20A	0.80711	1.94984	13.1392	0.00050577	0.00753591	cluster0_vs_others	BH	glm	TGFB1	0	0.123	0.114	3.86332	1.7497	not
TRERF1	0.546393	3.47994	12.9816	0.000506328	0.00753898	cluster0_vs_others	BH	glm	TGFB1	0	0.397	0.297	11.1575	1.46043	not
HECA	0.405132	4.15047	13.0335	0.000507096	0.00754031	cluster0_vs_others	BH	glm	TGFB1	0	0.546	0.466	17.7589	1.32421	not
KDM6A	0.410477	6.05022	14.0994	0.000507122	0.00754031	cluster0_vs_others	BH	glm	TGFB1	0	0.91	0.799	66.2669	1.32913	not
CYC1	-0.315587	7.93713	13.0435	0.000507535	0.00754123	cluster0_vs_others	BH	glm	TGFB1	0	0.999	1	245.083	0.803524	not
INTS11	-0.406657	4.42719	13.0275	0.000508836	0.00755531	cluster0_vs_others	BH	glm	TGFB1	0	0.534	0.572	21.5138	0.754369	not
MFSD14A	0.38498	4.6885	13.0301	0.000509715	0.007561	cluster0_vs_others	BH	glm	TGFB1	0	0.678	0.585	25.7857	1.30584	not
SPNS1	-0.41864	4.50354	13.0228	0.000509925	0.007561	cluster0_vs_others	BH	glm	TGFB1	0	0.543	0.592	22.683	0.74813	not
SETD1A	-0.344826	6.02049	13.0282	0.000511207	0.00757046	cluster0_vs_others	BH	glm	TGFB1	0	0.871	0.888	64.9156	0.787403	not
SLC5A11	0.897255	2.23624	13.01	0.000511269	0.00757046	cluster0_vs_others	BH	glm	TGFB1	0	0.185	0.153	4.71167	1.86252	not
ERGIC3	-0.300962	7.06766	13.0235	0.000512302	0.00758052	cluster0_vs_others	BH	glm	TGFB1	0	0.98	0.981	134.146	0.811711	not
STAT3	0.336186	5.59387	13.0207	0.000512809	0.00758278	cluster0_vs_others	BH	glm	TGFB1	0	0.853	0.777	48.2972	1.26242	not
IDE	0.349168	5.14447	13.0172	0.00051379	0.00759204	cluster0_vs_others	BH	glm	TGFB1	0	0.782	0.699	35.3703	1.27383	not
ENSECAG00000030006	1.58155	0.766806	12.9901	0.000515571	0.00760987	cluster0_vs_others	BH	glm	TGFB1	0	0.066	0.047	1.7015	2.99291	up
SPON2	-0.324193	8.85963	13.0072	0.000516145	0.00760987	cluster0_vs_others	BH	glm	TGFB1	0	1	0.999	464.53	0.798745	not
TMEM131	0.374269	5.95097	13.5575	0.000516155	0.00760987	cluster0_vs_others	BH	glm	TGFB1	0	0.911	0.834	61.8616	1.29618	not
CAB39	0.337476	5.69501	13.0061	0.000516417	0.00760987	cluster0_vs_others	BH	glm	TGFB1	0	0.871	0.797	51.8048	1.26354	not
TTC23L	0.947723	5.21495	16.8831	0.000517103	0.00761474	cluster0_vs_others	BH	glm	TGFB1	0	0.636	0.441	37.1414	1.92883	not
PIK3CA	0.364829	5.2189	12.99	0.000520171	0.00765465	cluster0_vs_others	BH	glm	TGFB1	0	0.775	0.71	37.2429	1.28773	not
GLIS1	0.480944	5.35206	14.6528	0.000522375	0.00768182	cluster0_vs_others	BH	glm	TGFB1	0	0.74	0.633	40.8442	1.39566	not
SDK1	0.541595	6.89221	16.3817	0.000525278	0.0077192	cluster0_vs_others	BH	glm	TGFB1	0	0.958	0.881	118.785	1.45558	not
ENSECAG00000036138	0.493866	3.79803	12.9212	0.000528777	0.0077653	cluster0_vs_others	BH	glm	TGFB1	0	0.385	0.355	13.9098	1.40821	not
FBXL6	-0.602456	2.69463	12.9027	0.000531358	0.00779323	cluster0_vs_others	BH	glm	TGFB1	0	0.207	0.226	6.47387	0.658632	not
ZFC3H1	0.365794	5.2143	12.9443	0.000531482	0.00779323	cluster0_vs_others	BH	glm	TGFB1	0	0.78	0.667	37.1244	1.28859	not
COL25A1	2.92275	-0.566402	13.4355	0.00053177	0.00779323	cluster0_vs_others	BH	glm	TGFB1	0	0.008	0.007	0.675299	7.58292	up
AFG1L	0.504562	3.49662	12.9082	0.000533449	0.0078125	cluster0_vs_others	BH	glm	TGFB1	0	0.387	0.296	11.2873	1.41869	not
PRR5L	0.461971	3.73823	12.9081	0.00053437	0.00781376	cluster0_vs_others	BH	glm	TGFB1	0	0.475	0.348	13.345	1.37742	not
NAALADL2	0.644266	6.47409	16.9885	0.000534558	0.00781376	cluster0_vs_others	BH	glm	TGFB1	0	0.92	0.824	88.8986	1.56294	not
FH	-0.323766	6.45526	12.9319	0.00053463	0.00781376	cluster0_vs_others	BH	glm	TGFB1	0	0.934	0.962	87.7456	0.798982	not
ENSECAG00000053013	1.69864	0.439598	12.8642	0.000535017	0.00781409	cluster0_vs_others	BH	glm	TGFB1	0	0.051	0.035	1.35623	3.24595	up
TRMT13	0.353941	5.07917	12.9249	0.000535932	0.00782212	cluster0_vs_others	BH	glm	TGFB1	0	0.753	0.671	33.805	1.27805	not
ENSECAG00000037332	-0.345325	8.02644	13.21	0.000539053	0.00786232	cluster0_vs_others	BH	glm	TGFB1	0	0.999	0.997	260.734	0.787131	not
MNAT1	0.309316	6.26007	12.9121	0.000539597	0.0078649	cluster0_vs_others	BH	glm	TGFB1	0	0.963	0.913	76.6424	1.23912	not
ATP2A2	0.315729	6.56963	12.9043	0.00054151	0.00788742	cluster0_vs_others	BH	glm	TGFB1	0	0.972	0.928	94.9853	1.24464	not
GTDC1	0.657443	4.52434	15.8026	0.000542552	0.00789723	cluster0_vs_others	BH	glm	TGFB1	0	0.563	0.488	23.0124	1.57728	not
ATP6V0D1	-0.32499	6.23016	12.893	0.000544449	0.00791946	cluster0_vs_others	BH	glm	TGFB1	0	0.931	0.925	75.0697	0.798304	not
ENSECAG00000052030	1.55131	0.804649	12.8479	0.000548309	0.00797019	cluster0_vs_others	BH	glm	TGFB1	0	0.068	0.045	1.74672	2.93083	up
SCNN1B	1.1851	2.51934	12.8479	0.000550626	0.00799845	cluster0_vs_others	BH	glm	TGFB1	0	0.215	0.182	5.7332	2.27378	up
UNG	-0.673011	2.71404	12.8479	0.000552973	0.0080271	cluster0_vs_others	BH	glm	TGFB1	0	0.18	0.193	6.56154	0.627196	not
CNOT4	0.332235	5.48901	12.8432	0.000556795	0.00807374	cluster0_vs_others	BH	glm	TGFB1	0	0.855	0.765	44.9115	1.25896	not
ENSECAG00000023513	-0.317102	5.95773	12.8438	0.00055694	0.00807374	cluster0_vs_others	BH	glm	TGFB1	0	0.877	0.898	62.1522	0.80268	not
SNX19	0.392267	4.23873	12.8136	0.000562216	0.00814472	cluster0_vs_others	BH	glm	TGFB1	0	0.617	0.497	18.8793	1.31245	not
ENSECAG00000006365	0.503467	4.01748	13.0666	0.000565159	0.00818182	cluster0_vs_others	BH	glm	TGFB1	0	0.518	0.41	16.1951	1.41762	not
WWOX	0.471387	6.08037	14.7661	0.000568377	0.00822286	cluster0_vs_others	BH	glm	TGFB1	0	0.787	0.728	67.6665	1.38644	not
ZNF148	0.317756	5.68286	12.779	0.000574036	0.00829912	cluster0_vs_others	BH	glm	TGFB1	0	0.855	0.791	51.37	1.24639	not
ZNF106	0.351794	4.83545	12.7708	0.000575482	0.00830985	cluster0_vs_others	BH	glm	TGFB1	0	0.711	0.63	28.5507	1.27615	not
LDLRAD3	0.438587	4.01519	12.7558	0.000575554	0.00830985	cluster0_vs_others	BH	glm	TGFB1	0	0.533	0.424	16.1693	1.35528	not
VKORC1L1	0.309297	5.90103	12.7601	0.000579191	0.00835674	cluster0_vs_others	BH	glm	TGFB1	0	0.912	0.856	59.7569	1.2391	not
SPEF2	1.14457	0.729635	12.705	0.000580301	0.00836711	cluster0_vs_others	BH	glm	TGFB1	0	0.073	0.041	1.65822	2.21081	up
ACTL7A	0.699745	2.70623	12.6788	0.000581135	0.00837105	cluster0_vs_others	BH	glm	TGFB1	0	0.264	0.205	6.52613	1.62422	not
LDB2	0.368156	5.60061	12.9454	0.000581764	0.00837105	cluster0_vs_others	BH	glm	TGFB1	0	0.756	0.687	48.5235	1.2907	not
FLNA	0.30591	8.32089	12.7492	0.000581957	0.00837105	cluster0_vs_others	BH	glm	TGFB1	0	0.999	0.994	319.769	1.2362	not
ENSECAG00000045540	1.74738	0.477821	12.7118	0.000582137	0.00837105	cluster0_vs_others	BH	glm	TGFB1	0	0.066	0.033	1.39264	3.35748	up
B9D2	-0.405561	4.48575	12.7242	0.000586142	0.008423	cluster0_vs_others	BH	glm	TGFB1	0	0.55	0.573	22.405	0.754943	not
HACE1	0.361528	4.96374	12.7259	0.000588086	0.00844526	cluster0_vs_others	BH	glm	TGFB1	0	0.725	0.649	31.2057	1.28479	not
SRD5A1	0.337805	5.77655	12.7842	0.000591659	0.00849089	cluster0_vs_others	BH	glm	TGFB1	0	0.827	0.794	54.817	1.26383	not
MDN1	0.505491	3.54054	12.6401	0.000603987	0.008662	cluster0_vs_others	BH	glm	TGFB1	0	0.414	0.324	11.6361	1.41961	not
DOCK4	0.364504	5.59967	12.6695	0.000606086	0.00868629	cluster0_vs_others	BH	glm	TGFB1	0	0.724	0.657	48.492	1.28744	not
GOLGA4	0.291985	6.80359	12.6585	0.000607194	0.00869634	cluster0_vs_others	BH	glm	TGFB1	0	0.979	0.951	111.708	1.22432	not
MFAP3	0.493236	3.19987	12.6218	0.000611352	0.00875005	cluster0_vs_others	BH	glm	TGFB1	0	0.356	0.28	9.18877	1.4076	not
FAM172A	0.301233	6.98589	12.633	0.000614442	0.00878841	cluster0_vs_others	BH	glm	TGFB1	0	0.985	0.963	126.754	1.2322	not
HPSE2	0.304758	7.14165	12.6262	0.000616362	0.00880999	cluster0_vs_others	BH	glm	TGFB1	0	0.946	0.896	141.205	1.23521	not
XPR1	0.384655	4.84141	12.6193	0.000617628	0.00881763	cluster0_vs_others	BH	glm	TGFB1	0	0.666	0.585	28.6687	1.30555	not
ETV4	-0.527396	3.51725	12.7322	0.000618101	0.00881763	cluster0_vs_others	BH	glm	TGFB1	0	0.325	0.319	11.4498	0.693806	not
COL5A2	0.287828	9.2445	12.6199	0.000618131	0.00881763	cluster0_vs_others	BH	glm	TGFB1	0	1	0.999	606.559	1.2208	not
SLC2A1	0.357557	5.25408	12.6483	0.0006202	0.00884126	cluster0_vs_others	BH	glm	TGFB1	0	0.76	0.677	38.1623	1.28125	not
MLF2	-0.326999	6.46597	12.6049	0.00062263	0.00886999	cluster0_vs_others	BH	glm	TGFB1	0	0.93	0.947	88.3997	0.797193	not
ATF2	0.332126	5.38368	12.5922	0.000626101	0.00891351	cluster0_vs_others	BH	glm	TGFB1	0	0.817	0.75	41.7492	1.25887	not
ZMYM2	0.33446	5.36707	12.577	0.00063057	0.00896858	cluster0_vs_others	BH	glm	TGFB1	0	0.821	0.718	41.2715	1.26091	not
KLK15	-0.341925	5.71158	12.5762	0.000631055	0.00896858	cluster0_vs_others	BH	glm	TGFB1	0	0.765	0.764	52.403	0.788988	not
ARID4B	0.282478	6.65218	12.5754	0.000631225	0.00896858	cluster0_vs_others	BH	glm	TGFB1	0	0.969	0.935	100.579	1.21628	not
NCOA2	0.387758	5.09868	12.6503	0.000632571	0.00897754	cluster0_vs_others	BH	glm	TGFB1	0	0.698	0.612	34.2655	1.30836	not
RIPK2	0.35635	5.49238	12.6966	0.000632693	0.00897754	cluster0_vs_others	BH	glm	TGFB1	0	0.806	0.748	45.0164	1.28018	not
BDP1	0.323237	5.51393	12.5647	0.000633981	0.00898425	cluster0_vs_others	BH	glm	TGFB1	0	0.815	0.783	45.694	1.25113	not
ANLN	-0.597689	3.3908	12.5361	0.000634005	0.00898425	cluster0_vs_others	BH	glm	TGFB1	0	0.177	0.195	10.489	0.660811	not
ENSECAG00000050062	0.959076	1.57074	12.4954	0.000639254	0.00905264	cluster0_vs_others	BH	glm	TGFB1	0	0.125	0.095	2.97057	1.94406	not
FGFR1	0.29025	6.98339	12.5469	0.000639676	0.00905265	cluster0_vs_others	BH	glm	TGFB1	0	0.99	0.956	126.535	1.22285	not
PSMB7	-0.302655	7.57314	12.5395	0.000641797	0.00907666	cluster0_vs_others	BH	glm	TGFB1	0	0.999	0.999	190.433	0.810759	not
PLEKHH2	0.545531	3.30783	12.6177	0.000643826	0.00909774	cluster0_vs_others	BH	glm	TGFB1	0	0.357	0.251	9.90278	1.45956	not
AAAS	-0.725334	2.03091	12.4627	0.000644137	0.00909774	cluster0_vs_others	BH	glm	TGFB1	0	0.111	0.149	4.08662	0.604857	not
RUNDC3B	0.914957	1.59848	12.4462	0.000644733	0.00910016	cluster0_vs_others	BH	glm	TGFB1	0	0.118	0.082	3.02824	1.88551	not
ENSECAG00000051852	2.94864	-0.163141	12.6318	0.000645892	0.00911052	cluster0_vs_others	BH	glm	TGFB1	0	0.018	0.018	0.893079	7.72021	up
SLC9A3R2	-0.342411	6.0071	12.5199	0.000647915	0.00913305	cluster0_vs_others	BH	glm	TGFB1	0	0.882	0.888	64.316	0.788722	not
ENSECAG00000054830	1.11932	2.22553	13.6229	0.000649815	0.0091538	cluster0_vs_others	BH	glm	TGFB1	0	0.141	0.132	4.67684	2.17245	up
SFRP4	3.01921	-0.571774	12.658	0.000652047	0.0091792	cluster0_vs_others	BH	glm	TGFB1	0	0.019	0.002	0.672789	8.10722	up
ANKIB1	0.343175	5.37955	12.4925	0.000656145	0.00922737	cluster0_vs_others	BH	glm	TGFB1	0	0.841	0.755	41.6301	1.26854	not
KATNBL1	0.377318	4.73038	12.4853	0.00065646	0.00922737	cluster0_vs_others	BH	glm	TGFB1	0	0.671	0.594	26.5451	1.29892	not
TSTD2	0.3874	4.51046	12.4821	0.000657068	0.00922737	cluster0_vs_others	BH	glm	TGFB1	0	0.638	0.549	22.792	1.30803	not
TRPV4	-0.681153	2.19114	12.4236	0.00065719	0.00922737	cluster0_vs_others	BH	glm	TGFB1	0	0.156	0.162	4.56667	0.623666	not
TTC39B	0.319501	6.2735	12.4818	0.000659477	0.00925341	cluster0_vs_others	BH	glm	TGFB1	0	0.935	0.885	77.3591	1.2479	not
ATG2B	0.471646	3.43503	12.4541	0.000660626	0.00926346	cluster0_vs_others	BH	glm	TGFB1	0	0.395	0.309	10.8155	1.38669	not
PBK	-1.57641	0.734876	12.3704	0.000661628	0.00927052	cluster0_vs_others	BH	glm	TGFB1	0	0.013	0.04	1.66425	0.335316	down
R3HCC1L	0.466923	3.91712	12.5545	0.000661994	0.00927052	cluster0_vs_others	BH	glm	TGFB1	0	0.461	0.392	15.1067	1.38216	not
ROBO1	0.598145	2.78064	12.381	0.000666765	0.0093308	cluster0_vs_others	BH	glm	TGFB1	0	0.192	0.146	6.87157	1.51377	not
NUS1	0.325897	5.26187	12.4559	0.00066717	0.0093308	cluster0_vs_others	BH	glm	TGFB1	0	0.805	0.745	38.3691	1.25344	not
NME1	-0.597144	7.8735	15.9154	0.00067026	0.0093679	cluster0_vs_others	BH	glm	TGFB1	0	0.991	0.99	234.509	0.661061	not
COX5A	-0.30655	8.2646	12.4417	0.000671845	0.00938393	cluster0_vs_others	BH	glm	TGFB1	0	1	1	307.534	0.808573	not
B3GLCT	0.415452	4.21899	12.4206	0.000675774	0.00943267	cluster0_vs_others	BH	glm	TGFB1	0	0.54	0.461	18.6227	1.33372	not
TIMM17B	-0.335532	5.45228	12.4229	0.000677674	0.00944221	cluster0_vs_others	BH	glm	TGFB1	0	0.773	0.805	43.7824	0.792492	not
SLAIN2	0.331419	4.99746	12.4214	0.000677676	0.00944221	cluster0_vs_others	BH	glm	TGFB1	0	0.774	0.676	31.9437	1.25825	not
AFF3	0.427879	6.48459	14.0359	0.000677781	0.00944221	cluster0_vs_others	BH	glm	TGFB1	0	0.878	0.811	89.5482	1.34525	not
GALNT16	0.506061	3.38227	12.3915	0.000680502	0.00947397	cluster0_vs_others	BH	glm	TGFB1	0	0.352	0.293	10.4271	1.42017	not
ENSECAG00000047369	0.754284	4.20007	14.2513	0.00068609	0.00954556	cluster0_vs_others	BH	glm	TGFB1	0	0.477	0.401	18.3801	1.68679	not
CEP170	0.305073	6.6166	12.3949	0.000686819	0.00954951	cluster0_vs_others	BH	glm	TGFB1	0	0.966	0.922	98.1284	1.23548	not
KALRN	0.545998	5.12525	14.5585	0.000688982	0.00957337	cluster0_vs_others	BH	glm	TGFB1	0	0.674	0.569	34.9024	1.46003	not
RANBP9	0.339893	5.36462	12.3828	0.00069039	0.00958671	cluster0_vs_others	BH	glm	TGFB1	0	0.814	0.709	41.2015	1.26566	not
SAMD4B	0.340654	4.79366	12.3748	0.000692315	0.00960722	cluster0_vs_others	BH	glm	TGFB1	0	0.728	0.627	27.7355	1.26633	not
ENSECAG00000023169	0.602904	3.50564	13.0154	0.000694436	0.00963041	cluster0_vs_others	BH	glm	TGFB1	0	0.36	0.292	11.358	1.51877	not
OSBPL7	-0.391057	4.48128	12.3634	0.000695472	0.00963854	cluster0_vs_others	BH	glm	TGFB1	0	0.595	0.589	22.3357	0.762571	not
ANKRD42	0.455768	4.21841	12.3462	0.000697822	0.00966485	cluster0_vs_others	BH	glm	TGFB1	0	0.465	0.419	18.6152	1.37151	not
TOP2A	-1.16143	3.77431	14.8807	0.000701983	0.0097162	cluster0_vs_others	BH	glm	TGFB1	0	0.099	0.155	13.683	0.447068	down
STX2	0.335752	5.21303	12.3361	0.000704791	0.00974505	cluster0_vs_others	BH	glm	TGFB1	0	0.762	0.705	37.0918	1.26203	not
IZUMO1R	-0.314467	6.19055	12.3395	0.000704976	0.00974505	cluster0_vs_others	BH	glm	TGFB1	0	0.917	0.914	73.0367	0.804148	not
MSL2	0.445266	3.6608	12.313	0.00070638	0.00975816	cluster0_vs_others	BH	glm	TGFB1	0	0.433	0.361	12.6477	1.36157	not
SHMT2	-0.318432	6.77359	12.3264	0.000709241	0.00979136	cluster0_vs_others	BH	glm	TGFB1	0	0.965	0.968	109.409	0.801941	not
CCNY	0.441895	7.15161	14.479	0.000712935	0.00983602	cluster0_vs_others	BH	glm	TGFB1	0	0.993	0.972	142.184	1.35839	not
FYN	0.342002	5.38031	12.312	0.000714071	0.00984535	cluster0_vs_others	BH	glm	TGFB1	0	0.797	0.679	41.652	1.26751	not
ARHGAP10	0.317727	6.16376	12.2988	0.000718471	0.00989965	cluster0_vs_others	BH	glm	TGFB1	0	0.901	0.85	71.6931	1.24637	not
GPHN	0.41147	6.55836	13.7414	0.000720454	0.00991846	cluster0_vs_others	BH	glm	TGFB1	0	0.959	0.888	94.2462	1.33004	not
SHPRH	0.359298	4.65442	12.2851	0.000721099	0.00991846	cluster0_vs_others	BH	glm	TGFB1	0	0.628	0.597	25.1837	1.2828	not
FGF14	0.987077	3.13476	14.5615	0.000721931	0.00991846	cluster0_vs_others	BH	glm	TGFB1	0	0.238	0.093	8.78329	1.98217	not
ABI2	0.355502	4.74121	12.2861	0.000722117	0.00991846	cluster0_vs_others	BH	glm	TGFB1	0	0.649	0.597	26.7451	1.27943	not
HCFC1R1	-0.603529	6.36279	15.6215	0.000722151	0.00991846	cluster0_vs_others	BH	glm	TGFB1	0	0.792	0.833	82.2981	0.658142	not
CENPH	-0.662688	3.3005	12.9904	0.000723296	0.00992782	cluster0_vs_others	BH	glm	TGFB1	0	0.228	0.243	9.85256	0.6317	not
DLC1	0.644102	8.4062	16.0601	0.000724346	0.00993587	cluster0_vs_others	BH	glm	TGFB1	0	0.992	0.97	339.249	1.56277	not
ENSECAG00000049438	1.37139	1.50544	12.2497	0.000727275	0.00996946	cluster0_vs_others	BH	glm	TGFB1	0	0.083	0.066	2.83911	2.5872	up
CACNA1D	0.413384	4.54581	12.4869	0.000727725	0.00996946	cluster0_vs_others	BH	glm	TGFB1	0	0.593	0.443	23.3575	1.33181	not
TOP2B	0.305179	6.32875	12.2637	0.000730462	0.00999146	cluster0_vs_others	BH	glm	TGFB1	0	0.964	0.909	80.379	1.23557	not
ARHGAP26	1.74489	0.315774	12.2445	0.000731227	0.00999146	cluster0_vs_others	BH	glm	TGFB1	0	0.052	0.023	1.24468	3.35168	up
GMPR	0.345574	5.1506	12.2578	0.000731636	0.00999146	cluster0_vs_others	BH	glm	TGFB1	0	0.778	0.674	35.521	1.27066	not
OSBP2	0.515746	3.39689	12.2058	0.000731661	0.00999146	cluster0_vs_others	BH	glm	TGFB1	0	0.313	0.28	10.5334	1.42973	not
CCDC158	0.586833	2.87229	12.1914	0.000731663	0.00999146	cluster0_vs_others	BH	glm	TGFB1	0	0.308	0.206	7.32225	1.50195	not
EIF4A1	-0.318348	9.88599	12.2578	0.000732306	0.00999388	cluster0_vs_others	BH	glm	TGFB1	0	1	1	946.191	0.801988	not
POLR2G	-0.312206	6.711	12.2534	0.000733931	0.0100097	cluster0_vs_others	BH	glm	TGFB1	0	0.961	0.982	104.764	0.805409	not
STK32A	1.41142	1.50867	12.2409	0.000734706	0.0100139	cluster0_vs_others	BH	glm	TGFB1	0	0.096	0.087	2.84548	2.66	up
SURF2	-0.386035	4.93862	12.2935	0.000737102	0.0100313	cluster0_vs_others	BH	glm	TGFB1	0	0.674	0.694	30.667	0.76523	not
ACTR2	0.278126	7.35184	12.2432	0.000737367	0.0100313	cluster0_vs_others	BH	glm	TGFB1	0	0.996	0.99	163.352	1.21262	not
TMEM223	-0.32357	5.66724	12.2436	0.000737388	0.0100313	cluster0_vs_others	BH	glm	TGFB1	0	0.831	0.848	50.8169	0.79909	not
OGA	0.323397	5.13314	12.2369	0.000738361	0.0100381	cluster0_vs_others	BH	glm	TGFB1	0	0.794	0.694	35.0936	1.25127	not
YEATS2	0.325571	5.65297	12.2348	0.00074031	0.0100583	cluster0_vs_others	BH	glm	TGFB1	0	0.886	0.782	50.3169	1.25316	not
ARHGEF28	0.429891	4.04845	12.2195	0.000742692	0.0100842	cluster0_vs_others	BH	glm	TGFB1	0	0.527	0.432	16.5464	1.34713	not
ZSWIM4	0.402812	4.33694	12.21	0.00074484	0.010107	cluster0_vs_others	BH	glm	TGFB1	0	0.58	0.472	20.2092	1.32208	not
AIMP2	-0.335934	5.39682	12.2157	0.000746852	0.0101279	cluster0_vs_others	BH	glm	TGFB1	0	0.771	0.805	42.1312	0.792271	not
PUF60	-0.307801	6.6635	12.2098	0.00074914	0.0101525	cluster0_vs_others	BH	glm	TGFB1	0	0.966	0.967	101.371	0.807872	not
EXD3	0.344243	5.14202	12.2028	0.00075143	0.0101771	cluster0_vs_others	BH	glm	TGFB1	0	0.725	0.662	35.3104	1.26948	not
DENND4A	0.461358	3.89556	12.174	0.0007545	0.0102122	cluster0_vs_others	BH	glm	TGFB1	0	0.447	0.386	14.8826	1.37684	not
CP	-1.03117	3.49794	14.3357	0.000757542	0.0102453	cluster0_vs_others	BH	glm	TGFB1	0	0.114	0.188	11.2976	0.489313	down
GALNT18	0.831909	1.81148	12.1072	0.000757899	0.0102453	cluster0_vs_others	BH	glm	TGFB1	0	0.132	0.083	3.51001	1.78004	not
CGA	-0.938854	4.86281	15.7999	0.000762982	0.0103075	cluster0_vs_others	BH	glm	TGFB1	0	0.232	0.315	29.0973	0.521647	not
SVBP	-0.336184	5.49217	12.1631	0.00076568	0.0103335	cluster0_vs_others	BH	glm	TGFB1	0	0.797	0.821	45.0099	0.792134	not
H2AZ2	-0.318613	6.9892	12.1627	0.000765876	0.0103335	cluster0_vs_others	BH	glm	TGFB1	0	0.984	0.985	127.045	0.80184	not
HERC1	0.354101	4.65295	12.1558	0.000767208	0.010345	cluster0_vs_others	BH	glm	TGFB1	0	0.659	0.563	25.158	1.27819	not
MTHFD1L	0.32736	6.37362	12.3059	0.000769105	0.010364	cluster0_vs_others	BH	glm	TGFB1	0	0.946	0.884	82.9185	1.25472	not
ARSH	0.59929	2.68023	12.0859	0.000770301	0.0103736	cluster0_vs_others	BH	glm	TGFB1	0	0.214	0.192	6.40959	1.51497	not
EGLN2	-0.354909	4.91993	12.1375	0.000774075	0.0104179	cluster0_vs_others	BH	glm	TGFB1	0	0.696	0.682	30.2724	0.781919	not
MYLK4	2.36708	-0.0220117	12.1536	0.000775253	0.0104272	cluster0_vs_others	BH	glm	TGFB1	0	0.033	0.023	0.984858	5.15896	up
TXN	-0.298697	9.89867	12.1315	0.000777065	0.010445	cluster0_vs_others	BH	glm	TGFB1	0	1	1	954.548	0.812986	not
AKAP10	0.425387	3.88167	12.103	0.000781458	0.0104975	cluster0_vs_others	BH	glm	TGFB1	0	0.462	0.408	14.7401	1.34293	not
AHRR	0.743249	2.28814	12.1592	0.000784101	0.0105264	cluster0_vs_others	BH	glm	TGFB1	0	0.205	0.121	4.88425	1.67394	not
CTTNBP2NL	0.308873	5.90934	12.0998	0.000788971	0.0105852	cluster0_vs_others	BH	glm	TGFB1	0	0.899	0.834	60.1021	1.23874	not
CADM1	-0.674899	4.56555	14.6673	0.000790352	0.010597	cluster0_vs_others	BH	glm	TGFB1	0	0.362	0.484	23.6792	0.626376	not
SLC38A6	0.361124	4.91698	12.0921	0.000790957	0.0105985	cluster0_vs_others	BH	glm	TGFB1	0	0.739	0.65	30.2106	1.28443	not
XRN1	0.309561	6.44816	12.0929	0.000791486	0.010599	cluster0_vs_others	BH	glm	TGFB1	0	0.957	0.908	87.315	1.23933	not
CFAP92	1.36048	1.28366	12.0596	0.00079302	0.0106075	cluster0_vs_others	BH	glm	TGFB1	0	0.086	0.079	2.43456	2.56771	up
RBM33	0.337842	5.22112	12.0868	0.000793115	0.0106075	cluster0_vs_others	BH	glm	TGFB1	0	0.783	0.706	37.3003	1.26386	not
ENSECAG00000036167	1.25141	0.806426	12.0034	0.000796466	0.0106457	cluster0_vs_others	BH	glm	TGFB1	0	0.077	0.048	1.74887	2.38074	up
TOMM22	-0.290334	7.15319	12.075	0.000798068	0.0106605	cluster0_vs_others	BH	glm	TGFB1	0	0.993	0.994	142.339	0.817713	not
TBRG4	-0.45528	3.76323	12.0533	0.000799591	0.0106742	cluster0_vs_others	BH	glm	TGFB1	0	0.43	0.419	13.5783	0.729368	not
GYG2	0.504921	3.39825	12.0845	0.00080195	0.010699	cluster0_vs_others	BH	glm	TGFB1	0	0.405	0.28	10.5432	1.41905	not
ARMC9	0.455125	3.97361	12.1901	0.000804068	0.0107206	cluster0_vs_others	BH	glm	TGFB1	0	0.51	0.413	15.71	1.3709	not
FILIP1L	0.540012	8.03249	15.3951	0.000804857	0.0107244	cluster0_vs_others	BH	glm	TGFB1	0	0.993	0.982	261.83	1.45398	not
UHRF2	0.305878	6.1017	12.048	0.000808541	0.0107626	cluster0_vs_others	BH	glm	TGFB1	0	0.894	0.815	68.6743	1.23617	not
ALPL	0.463997	3.78976	12.0367	0.00080889	0.0107626	cluster0_vs_others	BH	glm	TGFB1	0	0.404	0.34	13.8303	1.37936	not
ABCD3	0.351005	5.24164	12.0454	0.000809233	0.0107626	cluster0_vs_others	BH	glm	TGFB1	0	0.786	0.722	37.8348	1.27545	not
UHMK1	0.398635	4.11903	12.029	0.00081087	0.0107777	cluster0_vs_others	BH	glm	TGFB1	0	0.564	0.455	17.3761	1.31826	not
INSYN1	-0.397941	4.27211	12.0212	0.000814778	0.010823	cluster0_vs_others	BH	glm	TGFB1	0	0.509	0.531	19.3212	0.758941	not
METTL14	0.470996	4.07466	12.3834	0.000817415	0.0108513	cluster0_vs_others	BH	glm	TGFB1	0	0.508	0.438	16.8498	1.38607	not
PDE3B	1.54124	0.797177	12.01	0.000821066	0.010893	cluster0_vs_others	BH	glm	TGFB1	0	0.063	0.033	1.7377	2.91044	up
CAMK2D	0.575013	6.69565	15.4159	0.000821998	0.0108986	cluster0_vs_others	BH	glm	TGFB1	0	0.957	0.896	103.655	1.48969	not
KCNB2	1.45459	2.03461	12.8934	0.000826938	0.010956	cluster0_vs_others	BH	glm	TGFB1	0	0.124	0.043	4.09713	2.74079	up
TGFB1	-0.666758	4.63414	14.4607	0.00082735	0.010956	cluster0_vs_others	BH	glm	TGFB1	0	0.48	0.532	24.8322	0.62992	not
ST3GAL3	0.378638	4.54222	11.9926	0.000827901	0.0109565	cluster0_vs_others	BH	glm	TGFB1	0	0.575	0.509	23.2993	1.30011	not
CCDC38	1.07003	1.04155	11.9498	0.000829002	0.0109643	cluster0_vs_others	BH	glm	TGFB1	0	0.08	0.061	2.05844	2.09947	up
SPSB3	-0.379742	4.58743	11.9875	0.000829702	0.0109668	cluster0_vs_others	BH	glm	TGFB1	0	0.59	0.617	24.0411	0.768575	not
PSMG1	-0.338961	5.23588	11.988	0.000831252	0.0109805	cluster0_vs_others	BH	glm	TGFB1	0	0.789	0.761	37.6841	0.79061	not
KLF7	0.331135	5.66043	11.9856	0.000832532	0.0109907	cluster0_vs_others	BH	glm	TGFB1	0	0.841	0.747	50.5778	1.258	not
ENSECAG00000050973	0.865446	2.19272	11.9263	0.000835567	0.0110239	cluster0_vs_others	BH	glm	TGFB1	0	0.193	0.127	4.57166	1.8219	not
HCFC2	0.378552	4.11785	11.9664	0.000836357	0.0110276	cluster0_vs_others	BH	glm	TGFB1	0	0.541	0.47	17.3619	1.30004	not
ZMYM4	0.361131	4.71262	11.97	0.000837816	0.01104	cluster0_vs_others	BH	glm	TGFB1	0	0.681	0.598	26.2205	1.28443	not
EIF3E	-0.304637	7.67781	11.9679	0.000839302	0.0110528	cluster0_vs_others	BH	glm	TGFB1	0	0.996	0.999	204.763	0.809646	not
EPB41L2	0.302002	5.99158	11.966	0.000840338	0.0110596	cluster0_vs_others	BH	glm	TGFB1	0	0.894	0.825	63.6276	1.23285	not
TRAFD1	0.400836	4.83194	12.3353	0.000841558	0.0110689	cluster0_vs_others	BH	glm	TGFB1	0	0.688	0.6	28.4812	1.32027	not
FHIP2A	0.329926	5.01982	11.9495	0.000846354	0.0111144	cluster0_vs_others	BH	glm	TGFB1	0	0.774	0.675	32.4427	1.25695	not
PLXDC1	-0.962803	2.74355	13.5355	0.000846459	0.0111144	cluster0_vs_others	BH	glm	TGFB1	0	0.119	0.207	6.69716	0.513059	not
KMT2E	0.281706	7.2211	11.9497	0.000846574	0.0111144	cluster0_vs_others	BH	glm	TGFB1	0	0.993	0.977	149.2	1.21563	not
AMMECR1L	0.472667	3.47745	11.9179	0.000847723	0.0111227	cluster0_vs_others	BH	glm	TGFB1	0	0.41	0.332	11.1383	1.38767	not
POP5	-0.361895	5.73068	12.2039	0.000848493	0.011126	cluster0_vs_others	BH	glm	TGFB1	0	0.847	0.84	53.1016	0.778142	not
SPACA6	0.539181	2.99457	11.9174	0.000851571	0.0111595	cluster0_vs_others	BH	glm	TGFB1	0	0.323	0.23	7.96995	1.45315	not
SLC38A5	-0.304411	7.21405	11.9358	0.000852158	0.0111604	cluster0_vs_others	BH	glm	TGFB1	0	0.981	0.977	148.472	0.809773	not
UBALD2	-0.324014	5.95706	11.9323	0.000853097	0.0111619	cluster0_vs_others	BH	glm	TGFB1	0	0.842	0.857	62.1231	0.798844	not
SWT1	0.39455	4.37294	11.928	0.000853318	0.0111619	cluster0_vs_others	BH	glm	TGFB1	0	0.57	0.499	20.7199	1.31453	not
BOP1	-0.359136	5.13265	11.9166	0.000859247	0.0112326	cluster0_vs_others	BH	glm	TGFB1	0	0.723	0.743	35.0817	0.779631	not
DCTN4	0.304281	5.90674	11.9046	0.000864965	0.0113005	cluster0_vs_others	BH	glm	TGFB1	0	0.924	0.852	59.9938	1.2348	not
EPB41	0.348501	5.1543	11.9026	0.000865667	0.0113027	cluster0_vs_others	BH	glm	TGFB1	0	0.777	0.674	35.6123	1.27324	not
PDZK1	0.767912	2.09135	11.8123	0.000869424	0.0113449	cluster0_vs_others	BH	glm	TGFB1	0	0.155	0.125	4.26147	1.7028	not
RPF1	-0.330339	5.63895	11.8876	0.000871816	0.0113692	cluster0_vs_others	BH	glm	TGFB1	0	0.827	0.851	49.8304	0.795349	not
ENSECAG00000045220	0.674418	2.25365	11.8249	0.000872729	0.0113741	cluster0_vs_others	BH	glm	TGFB1	0	0.198	0.13	4.76887	1.59595	not
PLAU	-0.359059	8.23761	12.5211	0.000878279	0.0114395	cluster0_vs_others	BH	glm	TGFB1	0	0.996	0.994	301.835	0.779673	not
CACNA2D2	-0.351145	5.10316	11.8674	0.000879361	0.0114466	cluster0_vs_others	BH	glm	TGFB1	0	0.701	0.734	34.372	0.783962	not
KAT8	-0.441709	3.60798	11.8406	0.000882944	0.01148	cluster0_vs_others	BH	glm	TGFB1	0	0.343	0.398	12.193	0.736262	not
ENSECAG00000045127	-0.528754	2.82044	11.8286	0.000883502	0.01148	cluster0_vs_others	BH	glm	TGFB1	0	0.206	0.239	7.06379	0.693153	not
VASN	-0.315263	5.97189	11.8596	0.000883527	0.01148	cluster0_vs_others	BH	glm	TGFB1	0	0.878	0.875	62.7653	0.803704	not
ENSECAG00000056222	0.554219	3.3188	11.7858	0.000886761	0.0115101	cluster0_vs_others	BH	glm	TGFB1	0	0.341	0.29	9.97834	1.46837	not
MAPKAP1	0.306485	5.68105	11.8513	0.000886923	0.0115101	cluster0_vs_others	BH	glm	TGFB1	0	0.903	0.822	51.3056	1.23669	not
COLEC12	0.384649	4.86754	11.9361	0.000887909	0.0115112	cluster0_vs_others	BH	glm	TGFB1	0	0.69	0.552	29.1928	1.30554	not
EIF2AK3	0.587413	6.29315	15.1058	0.000888398	0.0115112	cluster0_vs_others	BH	glm	TGFB1	0	0.91	0.813	78.4198	1.50255	not
TTC38	-0.493809	3.47907	11.8108	0.000888617	0.0115112	cluster0_vs_others	BH	glm	TGFB1	0	0.332	0.35	11.1508	0.710148	not
LEMD3	0.345524	5.17176	11.8446	0.000889646	0.0115176	cluster0_vs_others	BH	glm	TGFB1	0	0.768	0.691	36.0459	1.27061	not
CDHR4	0.405555	4.45029	11.9139	0.0008941	0.0115654	cluster0_vs_others	BH	glm	TGFB1	0	0.611	0.515	21.8611	1.3246	not
EML4	0.304743	5.97637	11.8336	0.000894421	0.0115654	cluster0_vs_others	BH	glm	TGFB1	0	0.895	0.847	62.9602	1.2352	not
NSD2	0.351444	4.71973	11.8224	0.000895494	0.0115723	cluster0_vs_others	BH	glm	TGFB1	0	0.614	0.526	26.35	1.27584	not
MASP2	1.07998	1.162	11.7599	0.000897526	0.0115916	cluster0_vs_others	BH	glm	TGFB1	0	0.089	0.073	2.23768	2.11401	up
CRYBG1	0.537314	2.99016	11.7609	0.000898096	0.0115919	cluster0_vs_others	BH	glm	TGFB1	0	0.28	0.25	7.94564	1.45127	not
DBI	-0.282901	7.49427	11.8218	0.000899266	0.0116	cluster0_vs_others	BH	glm	TGFB1	0	0.997	0.994	180.301	0.821937	not
CBLB	0.38622	6.59724	12.9259	0.000901499	0.0116219	cluster0_vs_others	BH	glm	TGFB1	0	0.926	0.889	96.8208	1.30696	not
THOC5	-0.379897	4.43791	11.8079	0.00090268	0.0116301	cluster0_vs_others	BH	glm	TGFB1	0	0.577	0.568	21.6742	0.768492	not
ENSECAG00000045626	1.47759	1.01222	11.7702	0.000913437	0.0117527	cluster0_vs_others	BH	glm	TGFB1	0	0.08	0.058	2.01701	2.78482	up
SELENOH	-0.279077	7.20594	11.7887	0.000913462	0.0117527	cluster0_vs_others	BH	glm	TGFB1	0	0.988	0.989	147.64	0.824118	not
SHFL	-0.480762	3.33121	11.772	0.000913843	0.0117527	cluster0_vs_others	BH	glm	TGFB1	0	0.297	0.303	10.0645	0.716599	not
COBLL1	0.478614	4.74497	12.9793	0.000915133	0.0117622	cluster0_vs_others	BH	glm	TGFB1	0	0.66	0.532	26.8151	1.3934	not
PKN2	0.292839	5.73455	11.7832	0.00091568	0.0117622	cluster0_vs_others	BH	glm	TGFB1	0	0.875	0.825	53.2442	1.22505	not
ENSECAG00000055995	0.657808	2.65067	11.7163	0.000917073	0.011773	cluster0_vs_others	BH	glm	TGFB1	0	0.27	0.202	6.27958	1.57768	not
CSMD1	0.44252	4.06202	11.76	0.000918526	0.0117846	cluster0_vs_others	BH	glm	TGFB1	0	0.47	0.385	16.7028	1.35898	not
MAPK6	0.289498	6.24187	11.767	0.000923044	0.0118355	cluster0_vs_others	BH	glm	TGFB1	0	0.955	0.905	75.6815	1.22221	not
FBXO10	-0.314106	5.94842	11.7654	0.000923675	0.0118365	cluster0_vs_others	BH	glm	TGFB1	0	0.876	0.887	61.7521	0.804349	not
ENSECAG00000053363	1.43107	1.24316	11.7351	0.000924596	0.0118412	cluster0_vs_others	BH	glm	TGFB1	0	0.1	0.076	2.36716	2.69646	up
OXR1	0.453956	3.40455	11.737	0.000927614	0.0118728	cluster0_vs_others	BH	glm	TGFB1	0	0.404	0.325	10.5894	1.36979	not
LOXL1	-0.302932	8.02815	11.7501	0.000930223	0.0118991	cluster0_vs_others	BH	glm	TGFB1	0	0.999	0.999	261.044	0.810603	not
TAMALIN	-0.542101	2.80613	11.7116	0.000932105	0.011916	cluster0_vs_others	BH	glm	TGFB1	0	0.218	0.22	6.99404	0.68677	not
SIVA1	-0.285424	7.66544	11.7446	0.000932669	0.0119161	cluster0_vs_others	BH	glm	TGFB1	0	0.996	0.999	203.015	0.820501	not
EFL1	0.35106	5.06945	11.732	0.000937072	0.0119653	cluster0_vs_others	BH	glm	TGFB1	0	0.771	0.676	33.5782	1.2755	not
CBX5	-0.31738	6.8742	11.7553	0.000939364	0.0119874	cluster0_vs_others	BH	glm	TGFB1	0	0.978	0.982	117.312	0.802526	not
OXTR	0.799603	1.76518	11.6782	0.000940311	0.0119923	cluster0_vs_others	BH	glm	TGFB1	0	0.162	0.085	3.39915	1.74062	not
NSMCE2	0.289028	6.46281	11.7249	0.000941555	0.012001	cluster0_vs_others	BH	glm	TGFB1	0	0.954	0.922	88.206	1.22182	not
CSNK1G3	0.323993	5.70775	11.7227	0.000942618	0.0120075	cluster0_vs_others	BH	glm	TGFB1	0	0.856	0.796	52.2642	1.25179	not
ZBTB21	0.429218	3.62618	11.6957	0.000945835	0.0120329	cluster0_vs_others	BH	glm	TGFB1	0	0.423	0.359	12.3478	1.3465	not
GM2A	-0.534613	2.91989	11.6821	0.000946084	0.0120329	cluster0_vs_others	BH	glm	TGFB1	0	0.229	0.243	7.56787	0.690344	not
ZMAT5	-0.376889	4.46248	11.7059	0.00094686	0.0120329	cluster0_vs_others	BH	glm	TGFB1	0	0.561	0.558	22.0466	0.770097	not
GLIPR2	-0.279334	7.65645	11.7127	0.000946863	0.0120329	cluster0_vs_others	BH	glm	TGFB1	0	0.996	0.999	201.754	0.823971	not
PDSS2	0.377565	4.309	11.7001	0.000949355	0.0120574	cluster0_vs_others	BH	glm	TGFB1	0	0.539	0.474	19.8215	1.29915	not
HSPA4	0.262427	6.94897	11.7041	0.000950754	0.012068	cluster0_vs_others	BH	glm	TGFB1	0	0.992	0.972	123.552	1.19949	not
ARID3B	0.751624	2.09773	11.6413	0.000953781	0.0120993	cluster0_vs_others	BH	glm	TGFB1	0	0.171	0.14	4.28036	1.68369	not
FMNL2	0.594126	7.3907	15.0307	0.000956857	0.0121311	cluster0_vs_others	BH	glm	TGFB1	0	0.985	0.913	167.812	1.50956	not
TTLL7	0.419963	3.91065	11.6696	0.000958162	0.0121405	cluster0_vs_others	BH	glm	TGFB1	0	0.494	0.381	15.0392	1.33789	not
PRDM15	1.2858	1.54813	11.6576	0.000966555	0.0122318	cluster0_vs_others	BH	glm	TGFB1	0	0.119	0.09	2.92439	2.43818	up
SERPINB10	0.924499	5.14666	14.6957	0.000966927	0.0122318	cluster0_vs_others	BH	glm	TGFB1	0	0.433	0.304	35.4241	1.89803	not
EVC	0.585057	2.42045	11.6278	0.000967081	0.0122318	cluster0_vs_others	BH	glm	TGFB1	0	0.261	0.161	5.35337	1.5001	not
JTB	-0.299988	7.47765	11.661	0.00097033	0.0122657	cluster0_vs_others	BH	glm	TGFB1	0	0.995	0.997	178.237	0.812259	not
ENSECAG00000024071	-0.319111	6.2034	11.6578	0.000971986	0.0122793	cluster0_vs_others	BH	glm	TGFB1	0	0.908	0.935	73.6904	0.801564	not
GIPC2	0.625283	2.34114	11.6016	0.000973343	0.0122865	cluster0_vs_others	BH	glm	TGFB1	0	0.235	0.153	5.06704	1.54251	not
STON1	0.371359	4.40121	11.6431	0.000973701	0.0122865	cluster0_vs_others	BH	glm	TGFB1	0	0.562	0.477	21.1298	1.29357	not
APEX1	-0.318732	6.08755	11.6509	0.000975079	0.0122967	cluster0_vs_others	BH	glm	TGFB1	0	0.897	0.898	68.0041	0.801775	not
ENSECAG00000059190	0.696338	1.88901	11.5927	0.000976861	0.012307	cluster0_vs_others	BH	glm	TGFB1	0	0.17	0.104	3.70381	1.62039	not
NCOA1	0.424992	4.15397	11.6371	0.000977044	0.012307	cluster0_vs_others	BH	glm	TGFB1	0	0.531	0.426	17.802	1.34257	not
MRPS36	-0.322966	5.78358	11.6253	0.00098705	0.0124257	cluster0_vs_others	BH	glm	TGFB1	0	0.867	0.866	55.0849	0.799424	not
YDJC	-0.384667	4.50691	11.6142	0.00099036	0.01246	cluster0_vs_others	BH	glm	TGFB1	0	0.523	0.572	22.736	0.765956	not
SANBR	0.431892	4.08248	11.6281	0.000991941	0.0124726	cluster0_vs_others	BH	glm	TGFB1	0	0.494	0.417	16.9414	1.349	not
BPGM	-0.400196	4.43806	11.6022	0.000993413	0.0124838	cluster0_vs_others	BH	glm	TGFB1	0	0.529	0.537	21.6765	0.757755	not
YPEL2	0.387744	4.06378	11.5934	0.00099531	0.0124886	cluster0_vs_others	BH	glm	TGFB1	0	0.498	0.383	16.7232	1.30835	not
FOCAD	0.488023	5.21599	13.2199	0.000995604	0.0124886	cluster0_vs_others	BH	glm	TGFB1	0	0.749	0.644	37.1679	1.40252	not
USP37	0.462387	3.82142	11.5744	0.000995997	0.0124886	cluster0_vs_others	BH	glm	TGFB1	0	0.442	0.365	14.1372	1.37782	not
NUAK1	0.380766	5.78396	12.4857	0.000996128	0.0124886	cluster0_vs_others	BH	glm	TGFB1	0	0.877	0.773	55.0993	1.30203	not
ENSECAG00000049468	1.22317	0.74969	11.5363	0.00100025	0.012533	cluster0_vs_others	BH	glm	TGFB1	0	0.076	0.042	1.68143	2.33459	up
ATMIN	0.338228	4.84868	11.5888	0.00100278	0.0125573	cluster0_vs_others	BH	glm	TGFB1	0	0.753	0.638	28.8136	1.2642	not
ENSECAG00000045340	1.39586	1.00378	11.559	0.00100967	0.0126359	cluster0_vs_others	BH	glm	TGFB1	0	0.077	0.062	2.00524	2.63146	up
HELLS	-0.805472	2.23283	11.5472	0.00101024	0.0126359	cluster0_vs_others	BH	glm	TGFB1	0	0.095	0.111	4.70056	0.572175	not
ETNK1	0.336593	5.5865	11.6349	0.0010149	0.0126869	cluster0_vs_others	BH	glm	TGFB1	0	0.841	0.764	48.0513	1.26277	not
ALMS1	0.567851	4.63391	13.0409	0.00101704	0.0127062	cluster0_vs_others	BH	glm	TGFB1	0	0.614	0.521	24.8283	1.48231	not
NDUFS3	-0.304226	6.19815	11.5602	0.001018	0.0127108	cluster0_vs_others	BH	glm	TGFB1	0	0.935	0.936	73.4225	0.809877	not
ALYREF	-0.29097	7.77599	11.5564	0.00101962	0.0127236	cluster0_vs_others	BH	glm	TGFB1	0	1	0.999	219.182	0.817352	not
CASP4	-0.295822	6.92572	11.5434	0.00102599	0.0127956	cluster0_vs_others	BH	glm	TGFB1	0	0.973	0.966	121.577	0.814608	not
A3GALT2	0.913142	1.38052	11.4703	0.00103136	0.0128551	cluster0_vs_others	BH	glm	TGFB1	0	0.129	0.072	2.60363	1.88314	not
LRP1	0.277364	7.1308	11.5309	0.00103206	0.0128564	cluster0_vs_others	BH	glm	TGFB1	0	0.99	0.983	140.148	1.21198	not
PAFAH1B1	0.256016	7.61784	11.5262	0.00103433	0.0128772	cluster0_vs_others	BH	glm	TGFB1	0	0.999	0.992	196.426	1.19418	not
PSMA4	-0.317595	7.25637	11.627	0.00103611	0.0128846	cluster0_vs_others	BH	glm	TGFB1	0	0.992	0.992	152.892	0.802406	not
NRDC	0.319233	5.46021	11.5219	0.00103613	0.0128846	cluster0_vs_others	BH	glm	TGFB1	0	0.829	0.757	44.0238	1.24767	not
PTPN21	0.464155	3.4636	11.4958	0.00103977	0.0129224	cluster0_vs_others	BH	glm	TGFB1	0	0.424	0.333	11.0318	1.37951	not
JAGN1	-0.38495	4.32783	11.4964	0.00104526	0.0129831	cluster0_vs_others	BH	glm	TGFB1	0	0.537	0.551	20.082	0.765806	not
NID2	0.433066	5.10214	12.5597	0.00104968	0.0130303	cluster0_vs_others	BH	glm	TGFB1	0	0.788	0.622	34.3478	1.3501	not
DCAF15	-0.605347	2.41834	11.4448	0.00105366	0.0130723	cluster0_vs_others	BH	glm	TGFB1	0	0.164	0.188	5.34557	0.657313	not
LRP5	0.728403	1.77246	11.4118	0.00105474	0.0130781	cluster0_vs_others	BH	glm	TGFB1	0	0.162	0.109	3.41636	1.6568	not
CDCA3	-1.11879	2.0508	11.59	0.00105598	0.0130842	cluster0_vs_others	BH	glm	TGFB1	0	0.029	0.048	4.14336	0.46048	down
ZNF532	0.373352	4.57644	11.4759	0.00105711	0.0130842	cluster0_vs_others	BH	glm	TGFB1	0	0.677	0.522	23.8586	1.29536	not
MYOF	0.273896	7.40988	11.4793	0.00105764	0.0130842	cluster0_vs_others	BH	glm	TGFB1	0	0.994	0.983	170.058	1.20907	not
TM7SF3	0.40981	3.83855	11.4659	0.00105768	0.0130842	cluster0_vs_others	BH	glm	TGFB1	0	0.526	0.394	14.306	1.32851	not
EIF4A3	-0.305869	7.15791	11.4712	0.0010618	0.0131276	cluster0_vs_others	BH	glm	TGFB1	0	0.988	0.992	142.806	0.808955	not
EMILIN2	0.493356	3.11829	11.4333	0.00106681	0.0131819	cluster0_vs_others	BH	glm	TGFB1	0	0.294	0.259	8.68358	1.40772	not
GPX4	-0.304924	8.86241	11.4588	0.00106796	0.0131886	cluster0_vs_others	BH	glm	TGFB1	0	1	1	465.428	0.809485	not
SLF1	-0.551224	3.47259	11.7956	0.00106875	0.0131907	cluster0_vs_others	BH	glm	TGFB1	0	0.281	0.291	11.1008	0.682441	not
AZIN1	0.303628	5.52246	11.4552	0.00106945	0.0131918	cluster0_vs_others	BH	glm	TGFB1	0	0.84	0.77	45.9649	1.23424	not
JAK2	0.353662	4.83633	11.4475	0.00107312	0.0132294	cluster0_vs_others	BH	glm	TGFB1	0	0.652	0.593	28.5681	1.2778	not
DKK2	1.87163	0.342752	11.4679	0.00109132	0.013446	cluster0_vs_others	BH	glm	TGFB1	0	0.045	0.02	1.26817	3.65945	up
PCDH17	0.360382	6.04829	12.0334	0.00109273	0.0134557	cluster0_vs_others	BH	glm	TGFB1	0	0.785	0.699	66.1783	1.28377	not
CNOT6L	0.337962	5.03329	11.4042	0.00109522	0.0134786	cluster0_vs_others	BH	glm	TGFB1	0	0.728	0.67	32.7471	1.26397	not
RBM42	-0.313535	6.23857	11.4049	0.00109596	0.0134799	cluster0_vs_others	BH	glm	TGFB1	0	0.939	0.934	75.5084	0.804668	not
AHR	0.731715	4.56419	14.2077	0.00109813	0.0134988	cluster0_vs_others	BH	glm	TGFB1	0	0.594	0.442	23.657	1.66061	not
PDXDC1	0.309816	5.69807	11.399	0.00109895	0.0135012	cluster0_vs_others	BH	glm	TGFB1	0	0.874	0.811	51.9147	1.23955	not
FDXR	-0.465108	3.41177	11.3769	0.00109982	0.0135021	cluster0_vs_others	BH	glm	TGFB1	0	0.311	0.366	10.6426	0.724417	not
MAF1	-0.330868	5.40094	11.3956	0.00110029	0.0135021	cluster0_vs_others	BH	glm	TGFB1	0	0.807	0.802	42.2516	0.795058	not
NDP	-1.0115	1.58885	11.6509	0.00110177	0.0135078	cluster0_vs_others	BH	glm	TGFB1	0	0.054	0.067	3.0081	0.49603	down
DENND1A	0.622601	4.74361	13.6739	0.00110201	0.0135078	cluster0_vs_others	BH	glm	TGFB1	0	0.67	0.539	26.7897	1.53965	not
ZNF25	0.332727	5.14896	11.388	0.00110407	0.0135189	cluster0_vs_others	BH	glm	TGFB1	0	0.775	0.705	35.4805	1.25939	not
ENSECAG00000019597	-0.297056	7.00988	11.3889	0.00110418	0.0135189	cluster0_vs_others	BH	glm	TGFB1	0	0.981	0.983	128.88	0.813912	not
CAPN12	0.632313	2.73575	11.3091	0.00110821	0.0135606	cluster0_vs_others	BH	glm	TGFB1	0	0.214	0.219	6.66103	1.55005	not
MET	0.34319	5.49897	11.5489	0.00111315	0.0136122	cluster0_vs_others	BH	glm	TGFB1	0	0.782	0.697	45.2226	1.26856	not
GABRG3	1.5305	1.21654	11.5494	0.0011137	0.0136122	cluster0_vs_others	BH	glm	TGFB1	0	0.055	0.038	2.32388	2.88886	up
UBE2L6	-0.463356	3.34251	11.34	0.00111696	0.0136443	cluster0_vs_others	BH	glm	TGFB1	0	0.302	0.317	10.1437	0.725297	not
KAT2B	0.477346	3.42519	11.3499	0.00111761	0.0136444	cluster0_vs_others	BH	glm	TGFB1	0	0.419	0.301	10.742	1.39218	not
GTF2A2	-0.307774	6.50769	11.3622	0.00111836	0.0136458	cluster0_vs_others	BH	glm	TGFB1	0	0.952	0.959	90.9935	0.807888	not
MAPK1IP1L	-0.336004	4.88637	11.3573	0.00111962	0.0136533	cluster0_vs_others	BH	glm	TGFB1	0	0.625	0.672	29.5762	0.792233	not
EBNA1BP2	-0.296938	6.62049	11.3528	0.00112338	0.0136915	cluster0_vs_others	BH	glm	TGFB1	0	0.969	0.968	98.3935	0.813978	not
ROCK1	0.274133	7.70458	11.3506	0.00112437	0.0136957	cluster0_vs_others	BH	glm	TGFB1	0	0.998	0.986	208.598	1.20927	not
ZNF697	0.682537	2.34943	11.267	0.00113085	0.0137629	cluster0_vs_others	BH	glm	TGFB1	0	0.226	0.151	5.09621	1.60496	not
PIAS1	0.320712	5.29218	11.3376	0.00113117	0.0137629	cluster0_vs_others	BH	glm	TGFB1	0	0.786	0.712	39.1836	1.24895	not
PCYT2	-0.327902	5.49234	11.3363	0.00113223	0.0137679	cluster0_vs_others	BH	glm	TGFB1	0	0.759	0.801	45.0151	0.796694	not
AP1M1	-0.331637	5.18565	11.3316	0.00113338	0.0137741	cluster0_vs_others	BH	glm	TGFB1	0	0.72	0.733	36.3944	0.794634	not
PCNA	-0.768569	5.42022	14.4152	0.00113703	0.0138106	cluster0_vs_others	BH	glm	TGFB1	0	0.571	0.577	42.8201	0.586999	not
PCNX2	0.547162	3.21253	11.2709	0.00113805	0.0138152	cluster0_vs_others	BH	glm	TGFB1	0	0.294	0.233	9.26975	1.46121	not
NR3C2	0.811697	4.43426	14.2405	0.00114008	0.013832	cluster0_vs_others	BH	glm	TGFB1	0	0.384	0.366	21.6195	1.75527	not
LIN37	-0.297255	7.2697	11.3184	0.00114178	0.0138448	cluster0_vs_others	BH	glm	TGFB1	0	0.993	0.993	154.311	0.813799	not
CPD	0.403096	4.01884	11.3031	0.00114351	0.0138579	cluster0_vs_others	BH	glm	TGFB1	0	0.558	0.407	16.2103	1.32234	not
SLIT3	0.430258	5.89605	12.6866	0.00114509	0.0138692	cluster0_vs_others	BH	glm	TGFB1	0	0.812	0.658	59.5509	1.34747	not
LRCH3	0.436754	3.45539	11.2903	0.00114674	0.0138813	cluster0_vs_others	BH	glm	TGFB1	0	0.399	0.345	10.9692	1.35356	not
DNMT3A	0.44263	3.37111	11.2854	0.00114768	0.0138821	cluster0_vs_others	BH	glm	TGFB1	0	0.38	0.311	10.3468	1.35908	not
CAPG	-0.300632	8.11321	11.3063	0.00114834	0.0138821	cluster0_vs_others	BH	glm	TGFB1	0	0.996	0.995	276.897	0.811897	not
ENSECAG00000030502	0.731332	8.22333	14.5277	0.00114874	0.0138821	cluster0_vs_others	BH	glm	TGFB1	0	0.993	0.968	298.862	1.66017	not
NUDT21	-0.297578	6.18429	11.3046	0.00114949	0.0138833	cluster0_vs_others	BH	glm	TGFB1	0	0.914	0.928	72.7205	0.813617	not
AGPS	0.331476	4.67057	11.298	0.00115043	0.0138869	cluster0_vs_others	BH	glm	TGFB1	0	0.684	0.583	25.4672	1.2583	not
FZD6	0.379307	4.29225	11.2949	0.00115201	0.0138981	cluster0_vs_others	BH	glm	TGFB1	0	0.547	0.515	19.5928	1.30072	not
ADAM17	0.338965	5.23675	11.2935	0.00115553	0.0139327	cluster0_vs_others	BH	glm	TGFB1	0	0.762	0.695	37.7068	1.26485	not
CFAP97	0.338402	5.06011	11.2907	0.00115637	0.013935	cluster0_vs_others	BH	glm	TGFB1	0	0.772	0.685	33.3616	1.26436	not
SNAP25	0.670265	3.80107	12.5461	0.00115926	0.013962	cluster0_vs_others	BH	glm	TGFB1	0	0.254	0.214	13.9392	1.59137	not
CREBRF	0.319881	5.23539	11.278	0.00116369	0.0140074	cluster0_vs_others	BH	glm	TGFB1	0	0.751	0.67	37.6712	1.24823	not
KDM5B	0.283216	6.49159	11.2758	0.00116525	0.0140183	cluster0_vs_others	BH	glm	TGFB1	0	0.975	0.946	89.9838	1.2169	not
PSMB10	-0.402997	4.24972	11.2529	0.00117418	0.0141178	cluster0_vs_others	BH	glm	TGFB1	0	0.461	0.491	19.0236	0.756286	not
TAPT1	0.384399	4.15859	11.2502	0.00117531	0.0141235	cluster0_vs_others	BH	glm	TGFB1	0	0.555	0.484	17.8591	1.30532	not
TAF9	-0.313562	5.62457	11.2339	0.00118861	0.0142753	cluster0_vs_others	BH	glm	TGFB1	0	0.837	0.825	49.3359	0.804653	not
DCUN1D4	0.359935	4.46828	11.2319	0.00118936	0.0142763	cluster0_vs_others	BH	glm	TGFB1	0	0.574	0.526	22.1354	1.28337	not
ENSECAG00000057843	0.776604	2.29197	11.1765	0.00119101	0.0142812	cluster0_vs_others	BH	glm	TGFB1	0	0.168	0.161	4.89726	1.71309	not
TKT	-0.296419	7.45418	11.2296	0.0011911	0.0142812	cluster0_vs_others	BH	glm	TGFB1	0	0.991	0.991	175.361	0.814271	not
SLC7A1	0.313312	5.55038	11.2247	0.00119432	0.0143118	cluster0_vs_others	BH	glm	TGFB1	0	0.862	0.781	46.863	1.24256	not
JRKL	0.609767	2.47078	11.1826	0.00119805	0.0143484	cluster0_vs_others	BH	glm	TGFB1	0	0.24	0.188	5.54344	1.52601	not
CRIP2	-0.292076	6.82433	11.1959	0.00121054	0.0144899	cluster0_vs_others	BH	glm	TGFB1	0	0.941	0.955	113.325	0.816726	not
MCPH1	0.331759	5.71506	11.2882	0.00121157	0.0144942	cluster0_vs_others	BH	glm	TGFB1	0	0.841	0.773	52.5296	1.25855	not
TIMELESS	-0.793607	1.77297	11.1325	0.00121262	0.0144986	cluster0_vs_others	BH	glm	TGFB1	0	0.08	0.1	3.41757	0.5769	not
TMEM253	0.952157	1.49239	11.1407	0.00121567	0.0145271	cluster0_vs_others	BH	glm	TGFB1	0	0.115	0.088	2.81356	1.93476	not
SPAG9	0.281816	6.08846	11.167	0.00122739	0.0146589	cluster0_vs_others	BH	glm	TGFB1	0	0.934	0.875	68.0472	1.21572	not
ENSECAG00000049976	0.876198	1.37729	11.1119	0.00122809	0.0146591	cluster0_vs_others	BH	glm	TGFB1	0	0.116	0.073	2.5978	1.83553	not
SNRPA1	-0.296178	6.2657	11.162	0.00123034	0.0146777	cluster0_vs_others	BH	glm	TGFB1	0	0.927	0.936	76.9422	0.814407	not
TBK1	0.32773	4.97917	11.1528	0.00123407	0.0147141	cluster0_vs_others	BH	glm	TGFB1	0	0.753	0.672	31.5413	1.25504	not
TRIR	-0.288803	7.16794	11.1452	0.00124014	0.0147694	cluster0_vs_others	BH	glm	TGFB1	0	0.99	0.992	143.802	0.818581	not
ENSECAG00000059110	1.45742	0.234282	11.0967	0.00124024	0.0147694	cluster0_vs_others	BH	glm	TGFB1	0	0.047	0.027	1.17632	2.74617	up
KATNIP	0.414363	3.57994	11.1264	0.00124078	0.0147694	cluster0_vs_others	BH	glm	TGFB1	0	0.375	0.356	11.9583	1.33271	not
SCAI	0.665207	2.18593	11.0682	0.00124335	0.0147918	cluster0_vs_others	BH	glm	TGFB1	0	0.191	0.123	4.55019	1.5858	not
NUP35	-0.407474	4.26225	11.1293	0.00124442	0.0147963	cluster0_vs_others	BH	glm	TGFB1	0	0.48	0.517	19.1896	0.753942	not
ZZEF1	0.474933	3.70093	11.1629	0.00124591	0.0148058	cluster0_vs_others	BH	glm	TGFB1	0	0.448	0.37	13.0045	1.38985	not
ARNTL	0.37235	4.95573	11.3425	0.00124895	0.0148232	cluster0_vs_others	BH	glm	TGFB1	0	0.648	0.569	31.033	1.29446	not
PRKCD	0.595828	2.60686	11.0646	0.00125029	0.0148232	cluster0_vs_others	BH	glm	TGFB1	0	0.256	0.195	6.09175	1.51134	not
ENTPD1	1.03677	0.833874	11.0649	0.0012506	0.0148232	cluster0_vs_others	BH	glm	TGFB1	0	0.082	0.038	1.78247	2.05163	up
PHB1	-0.294724	7.40558	11.1262	0.00125134	0.0148232	cluster0_vs_others	BH	glm	TGFB1	0	0.996	0.993	169.551	0.815228	not
CDS1	0.885444	1.83196	11.0788	0.00125141	0.0148232	cluster0_vs_others	BH	glm	TGFB1	0	0.15	0.114	3.56021	1.84733	not
INTS4	0.554381	2.65324	11.0945	0.0012522	0.0148232	cluster0_vs_others	BH	glm	TGFB1	0	0.222	0.196	6.29077	1.46854	not
RNF10	0.279239	6.30615	11.1251	0.00125221	0.0148232	cluster0_vs_others	BH	glm	TGFB1	0	0.96	0.928	79.1299	1.21355	not
RAPGEF6	0.365131	4.88669	11.1166	0.00125484	0.0148461	cluster0_vs_others	BH	glm	TGFB1	0	0.643	0.554	29.5829	1.288	not
ENSECAG00000000709	1.33172	4.16089	13.575	0.00125601	0.0148488	cluster0_vs_others	BH	glm	TGFB1	0	0.391	0.199	17.8877	2.51702	up
SVIL	0.521951	3.01383	11.0766	0.00125723	0.0148488	cluster0_vs_others	BH	glm	TGFB1	0	0.255	0.202	8.07705	1.4359	not
DNER	0.841395	3.47695	13.3944	0.00125758	0.0148488	cluster0_vs_others	BH	glm	TGFB1	0	0.272	0.19	11.1344	1.79178	not
MYO1E	0.507799	6.75789	13.7592	0.00125785	0.0148488	cluster0_vs_others	BH	glm	TGFB1	0	0.964	0.893	108.225	1.42188	not
DNM3	0.427307	3.75099	11.0922	0.00126002	0.0148663	cluster0_vs_others	BH	glm	TGFB1	0	0.322	0.329	13.4636	1.34472	not
IER5L	-0.325333	5.7207	11.1095	0.00126106	0.0148704	cluster0_vs_others	BH	glm	TGFB1	0	0.775	0.798	52.7355	0.798114	not
ENSECAG00000047891	0.625341	2.48988	11.0386	0.00126189	0.014872	cluster0_vs_others	BH	glm	TGFB1	0	0.249	0.166	5.61732	1.54258	not
ENSECAG00000053501	1.35604	1.29825	11.0838	0.00126513	0.014902	cluster0_vs_others	BH	glm	TGFB1	0	0.106	0.074	2.45931	2.55982	up
TMX4	0.39737	5.18159	11.7897	0.0012664	0.0149087	cluster0_vs_others	BH	glm	TGFB1	0	0.726	0.681	36.2924	1.3171	not
GAB2	0.528009	3.40455	11.0947	0.00126823	0.0149221	cluster0_vs_others	BH	glm	TGFB1	0	0.29	0.239	10.5894	1.44194	not
PHF8	0.529241	3.20128	11.0574	0.00126939	0.0149274	cluster0_vs_others	BH	glm	TGFB1	0	0.325	0.282	9.19773	1.44317	not
CDC42EP2	-0.814334	2.10109	11.4412	0.00127007	0.0149274	cluster0_vs_others	BH	glm	TGFB1	0	0.113	0.144	4.29033	0.568671	not
PIH1D1	-0.348606	4.946	11.0789	0.001277	0.0150006	cluster0_vs_others	BH	glm	TGFB1	0	0.729	0.676	30.8245	0.785343	not
G6PC3	-0.323385	5.1714	11.0777	0.00127941	0.0150206	cluster0_vs_others	BH	glm	TGFB1	0	0.73	0.708	36.0369	0.799193	not
KDM1A	0.298464	5.81218	11.0758	0.00128201	0.0150429	cluster0_vs_others	BH	glm	TGFB1	0	0.898	0.839	56.1876	1.22983	not
TFPI	-0.652825	6.9675	14.0909	0.00128705	0.0150938	cluster0_vs_others	BH	glm	TGFB1	0	0.83	0.843	125.149	0.636034	not
ENSECAG00000045630	1.36915	1.08462	11.0426	0.00128798	0.0150964	cluster0_vs_others	BH	glm	TGFB1	0	0.066	0.072	2.12081	2.58319	up
ADCK2	-0.268276	6.97525	11.0609	0.00129112	0.0151249	cluster0_vs_others	BH	glm	TGFB1	0	0.985	0.982	125.822	0.830311	not
UQCRFS1	-0.281084	7.47425	11.0575	0.00129314	0.0151352	cluster0_vs_others	BH	glm	TGFB1	0	0.998	0.997	177.817	0.822972	not
KLF9	0.456437	6.95575	13.2273	0.00129341	0.0151352	cluster0_vs_others	BH	glm	TGFB1	0	0.981	0.923	124.134	1.37215	not
KIAA1109	0.322833	5.27877	11.0486	0.0012985	0.0151846	cluster0_vs_others	BH	glm	TGFB1	0	0.812	0.699	38.821	1.25078	not
TPX2	-0.713745	3.44704	10.9873	0.0013003	0.0151846	cluster0_vs_others	BH	glm	TGFB1	0	0.109	0.136	10.9059	0.609735	not
NUP188	-0.381502	4.40045	11.0395	0.00130033	0.0151846	cluster0_vs_others	BH	glm	TGFB1	0	0.517	0.528	21.1187	0.767638	not
SERPINB6	-0.532325	7.45244	13.6402	0.00130046	0.0151846	cluster0_vs_others	BH	glm	TGFB1	0	0.952	0.976	175.149	0.69144	not
SFMBT1	1.23034	1.85331	11.0086	0.00130755	0.0152466	cluster0_vs_others	BH	glm	TGFB1	0	0.117	0.105	3.61327	2.34622	up
TUBB2B	-0.325952	6.54134	11.2053	0.00130776	0.0152466	cluster0_vs_others	BH	glm	TGFB1	0	0.886	0.91	93.141	0.797772	not
RBAK	0.429717	3.86097	11.0312	0.00130791	0.0152466	cluster0_vs_others	BH	glm	TGFB1	0	0.476	0.415	14.5301	1.34697	not
BPNT1	-0.435627	3.75514	11.0158	0.00130937	0.0152553	cluster0_vs_others	BH	glm	TGFB1	0	0.424	0.402	13.5024	0.739373	not
MTUS2	0.6515	2.53557	10.9592	0.00131122	0.0152685	cluster0_vs_others	BH	glm	TGFB1	0	0.207	0.19	5.79804	1.5708	not
UMAD1	0.416602	4.47841	11.4798	0.0013133	0.0152845	cluster0_vs_others	BH	glm	TGFB1	0	0.584	0.5	22.2913	1.33478	not
ITPRIPL2	0.302352	5.82256	11.0232	0.00131474	0.0152893	cluster0_vs_others	BH	glm	TGFB1	0	0.886	0.824	56.5931	1.23315	not
TMEM87B	0.306032	5.62272	11.0227	0.00131514	0.0152893	cluster0_vs_others	BH	glm	TGFB1	0	0.894	0.805	49.2727	1.2363	not
ELK3	0.28194	7.61016	11.0172	0.00131827	0.0153174	cluster0_vs_others	BH	glm	TGFB1	0	0.999	0.988	195.383	1.21583	not
SH3RF1	0.524648	6.26514	13.5516	0.00132019	0.0153313	cluster0_vs_others	BH	glm	TGFB1	0	0.899	0.81	76.9121	1.43858	not
TIMM10	-0.281556	6.37841	11.0092	0.00132351	0.0153616	cluster0_vs_others	BH	glm	TGFB1	0	0.943	0.95	83.1944	0.822703	not
USP6NL	0.336896	4.91553	11.0002	0.00132878	0.0154144	cluster0_vs_others	BH	glm	TGFB1	0	0.726	0.633	30.1802	1.26304	not
BICRAL	0.652344	2.80247	10.9395	0.00133586	0.0154881	cluster0_vs_others	BH	glm	TGFB1	0	0.252	0.196	6.97635	1.57172	not
MYH10	0.621513	8.05936	14.0131	0.00134001	0.0155279	cluster0_vs_others	BH	glm	TGFB1	0	0.999	0.976	266.753	1.53849	not
PTGER1	-0.371755	4.52702	10.974	0.00134276	0.0155513	cluster0_vs_others	BH	glm	TGFB1	0	0.538	0.611	23.0553	0.772842	not
PSMB1	-0.283166	8.49472	10.9762	0.00134433	0.0155611	cluster0_vs_others	BH	glm	TGFB1	0	1	1	360.715	0.821786	not
ZC3HC1	-0.481988	3.24005	10.948	0.00134533	0.0155642	cluster0_vs_others	BH	glm	TGFB1	0	0.305	0.317	9.4483	0.71599	not
BIRC6	0.295694	6.84425	10.9817	0.00135064	0.0156172	cluster0_vs_others	BH	glm	TGFB1	0	0.984	0.942	114.901	1.22748	not
SEC24D	0.285452	7.33726	10.9623	0.00135334	0.0156401	cluster0_vs_others	BH	glm	TGFB1	0	0.998	0.978	161.709	1.21879	not
B3GAT3	-0.310326	5.34872	10.9533	0.00135917	0.015699	cluster0_vs_others	BH	glm	TGFB1	0	0.775	0.779	40.7498	0.806459	not
PYCARD	-0.299168	5.5481	10.9479	0.00136259	0.01573	cluster0_vs_others	BH	glm	TGFB1	0	0.78	0.807	46.789	0.812721	not
KIAA0319L	0.581177	2.98745	11.1759	0.00136863	0.0157912	cluster0_vs_others	BH	glm	TGFB1	0	0.301	0.24	7.93073	1.49607	not
SP4	0.747422	3.1164	11.5179	0.00137489	0.0158549	cluster0_vs_others	BH	glm	TGFB1	0	0.275	0.225	8.67219	1.67879	not
ASPSCR1	-0.327495	5.5277	10.9266	0.0013767	0.0158672	cluster0_vs_others	BH	glm	TGFB1	0	0.804	0.823	46.1322	0.796919	not
ELOVL1	-0.310852	5.8463	10.9256	0.0013776	0.015869	cluster0_vs_others	BH	glm	TGFB1	0	0.863	0.857	57.5323	0.806165	not
ENSECAG00000017250	-1.32215	0.369943	10.8646	0.00137862	0.0158723	cluster0_vs_others	BH	glm	TGFB1	0	0.017	0.039	1.2923	0.399938	down
EIF2B2	-0.344498	5.20957	10.9142	0.00138435	0.0159297	cluster0_vs_others	BH	glm	TGFB1	0	0.726	0.762	37.0029	0.787582	not
NXPH4	-1.06094	0.742423	10.8638	0.0013858	0.0159311	cluster0_vs_others	BH	glm	TGFB1	0	0.045	0.054	1.67298	0.479321	down
MECP2	0.349401	4.59111	10.9093	0.00138596	0.0159311	cluster0_vs_others	BH	glm	TGFB1	0	0.646	0.582	24.1025	1.27403	not
ENSECAG00000058038	0.843608	1.80921	10.8509	0.00139363	0.0160069	cluster0_vs_others	BH	glm	TGFB1	0	0.143	0.109	3.50449	1.79453	not
ENSECAG00000008723	0.736024	3.41805	12.2409	0.00139405	0.0160069	cluster0_vs_others	BH	glm	TGFB1	0	0.299	0.285	10.689	1.66558	not
LYPLA2	-0.391516	4.17157	10.8862	0.00139537	0.0160135	cluster0_vs_others	BH	glm	TGFB1	0	0.51	0.495	18.0205	0.762328	not
ENSECAG00000016657	0.723216	1.77498	10.8135	0.00139624	0.0160149	cluster0_vs_others	BH	glm	TGFB1	0	0.145	0.11	3.42234	1.65086	not
ENSECAG00000056944	0.617656	2.20932	10.8447	0.00139913	0.0160394	cluster0_vs_others	BH	glm	TGFB1	0	0.198	0.157	4.62457	1.53438	not
ISOC2	-0.289961	6.53586	10.8894	0.00140168	0.0160601	cluster0_vs_others	BH	glm	TGFB1	0	0.96	0.96	92.7875	0.817924	not
SNRPD2	-0.270697	8.03399	10.8838	0.00140521	0.0160919	cluster0_vs_others	BH	glm	TGFB1	0	0.999	1	262.102	0.828919	not
PRKCE	0.927983	1.24481	10.8263	0.00141883	0.0162393	cluster0_vs_others	BH	glm	TGFB1	0	0.097	0.071	2.36987	1.90261	not
GRIA3	0.525712	5.02387	12.7938	0.00141993	0.0162431	cluster0_vs_others	BH	glm	TGFB1	0	0.762	0.572	32.5338	1.43964	not
ZC3H11A	0.287301	5.65067	10.8584	0.00142281	0.0162675	cluster0_vs_others	BH	glm	TGFB1	0	0.888	0.818	50.2367	1.22036	not
IARS1	0.2738	7.00299	10.8548	0.00142493	0.0162829	cluster0_vs_others	BH	glm	TGFB1	0	0.988	0.959	128.265	1.20899	not
CCBE1	0.503753	7.52857	13.4827	0.00142852	0.0163153	cluster0_vs_others	BH	glm	TGFB1	0	0.955	0.944	184.639	1.4179	not
WDR20	0.372387	4.59001	10.8664	0.00143134	0.0163388	cluster0_vs_others	BH	glm	TGFB1	0	0.655	0.569	24.0841	1.29449	not
ENSECAG00000047204	0.47057	3.52834	10.8079	0.0014322	0.0163399	cluster0_vs_others	BH	glm	TGFB1	0	0.376	0.328	11.5381	1.38566	not
PHF5A	-0.288876	5.88795	10.8351	0.00143861	0.0164043	cluster0_vs_others	BH	glm	TGFB1	0	0.876	0.888	59.2174	0.818539	not
CCDC30	-0.403449	4.04375	10.8165	0.00144344	0.0164506	cluster0_vs_others	BH	glm	TGFB1	0	0.421	0.48	16.4927	0.756049	not
EDEM3	0.355854	4.44333	10.8216	0.00144508	0.0164606	cluster0_vs_others	BH	glm	TGFB1	0	0.612	0.515	21.7558	1.27974	not
PPTC7	0.464803	3.42761	10.7928	0.00144587	0.0164608	cluster0_vs_others	BH	glm	TGFB1	0	0.409	0.312	10.76	1.38013	not
CENPP	-0.286521	6.64472	10.8134	0.0014537	0.0165411	cluster0_vs_others	BH	glm	TGFB1	0	0.892	0.875	100.06	0.819877	not
LY96	-0.334267	5.23745	10.8102	0.001455	0.0165472	cluster0_vs_others	BH	glm	TGFB1	0	0.783	0.711	37.7251	0.793187	not
SMARCC1	0.274689	6.75178	10.7913	0.00146914	0.0166991	cluster0_vs_others	BH	glm	TGFB1	0	0.983	0.941	107.767	1.20973	not
POLR1E	-0.366741	4.40702	10.7818	0.00147174	0.0167198	cluster0_vs_others	BH	glm	TGFB1	0	0.509	0.562	21.2151	0.775532	not
IPO11	0.382776	4.46697	10.7796	0.00147423	0.0167391	cluster0_vs_others	BH	glm	TGFB1	0	0.609	0.52	22.1152	1.30385	not
BAIAP2	-0.384355	4.29953	10.7735	0.0014788	0.0167821	cluster0_vs_others	BH	glm	TGFB1	0	0.512	0.554	19.692	0.766121	not
OSBPL11	0.438065	3.37044	10.7442	0.00148854	0.0168838	cluster0_vs_others	BH	glm	TGFB1	0	0.387	0.302	10.342	1.35479	not
E2F5	0.313311	5.19307	10.7597	0.00149083	0.0168961	cluster0_vs_others	BH	glm	TGFB1	0	0.777	0.735	36.5823	1.24256	not
ENSECAG00000056099	0.609751	2.71058	10.6963	0.0014912	0.0168961	cluster0_vs_others	BH	glm	TGFB1	0	0.243	0.213	6.54583	1.526	not
CSPP1	0.338517	4.929	10.7572	0.00149308	0.0169085	cluster0_vs_others	BH	glm	TGFB1	0	0.66	0.576	30.4633	1.26446	not
CPT1A	0.542009	2.80871	10.7111	0.00149425	0.0169128	cluster0_vs_others	BH	glm	TGFB1	0	0.303	0.211	7.0066	1.456	not
LMNA	-0.293602	8.34262	10.7522	0.00149681	0.0169328	cluster0_vs_others	BH	glm	TGFB1	0	1	1	324.623	0.815863	not
TMCO4	0.420825	3.51416	10.7263	0.00150134	0.0169751	cluster0_vs_others	BH	glm	TGFB1	0	0.416	0.344	11.4253	1.33869	not
ARHGAP31	0.31128	5.07338	10.7407	0.00150376	0.0169903	cluster0_vs_others	BH	glm	TGFB1	0	0.771	0.643	33.6698	1.24081	not
ZBTB34	0.742026	2.19389	10.6755	0.00150432	0.0169903	cluster0_vs_others	BH	glm	TGFB1	0	0.189	0.142	4.57538	1.67252	not
SLC30A7	0.300651	7.21553	10.9534	0.00150507	0.0169903	cluster0_vs_others	BH	glm	TGFB1	0	0.99	0.964	148.625	1.2317	not
IFRD2	-0.354559	4.65335	10.7206	0.00151614	0.0171062	cluster0_vs_others	BH	glm	TGFB1	0	0.594	0.618	25.1651	0.782109	not
CLTA	-0.275238	8.52571	10.7179	0.00152168	0.0171598	cluster0_vs_others	BH	glm	TGFB1	0	1	1	368.547	0.826314	not
RPL7L1	-0.270905	6.92203	10.7089	0.0015285	0.0172276	cluster0_vs_others	BH	glm	TGFB1	0	0.989	0.984	121.266	0.828799	not
ADAMTS19	0.788519	2.13117	10.8133	0.00153817	0.0173275	cluster0_vs_others	BH	glm	TGFB1	0	0.148	0.089	4.38072	1.7273	not
TUBG2	-0.315041	6.37881	10.7737	0.0015421	0.0173626	cluster0_vs_others	BH	glm	TGFB1	0	0.92	0.926	83.2169	0.803828	not
NHLRC3	0.438609	3.54304	10.6658	0.00154295	0.017363	cluster0_vs_others	BH	glm	TGFB1	0	0.437	0.329	11.6563	1.3553	not
CHMP2A	-0.280101	8.03386	10.6819	0.00154832	0.0174144	cluster0_vs_others	BH	glm	TGFB1	0	1	0.999	262.079	0.823533	not
PIRT	0.730276	1.91368	10.8502	0.00155052	0.01743	cluster0_vs_others	BH	glm	TGFB1	0	0.203	0.09	3.76768	1.65896	not
UBE2H	0.286644	5.8736	10.6697	0.00155751	0.0174994	cluster0_vs_others	BH	glm	TGFB1	0	0.881	0.802	58.6312	1.2198	not
SEC14L1	0.297668	5.53875	10.6668	0.00155978	0.0175157	cluster0_vs_others	BH	glm	TGFB1	0	0.849	0.79	46.4868	1.22916	not
CYP1B1	1.03023	2.48246	12.6671	0.00156085	0.0175185	cluster0_vs_others	BH	glm	TGFB1	0	0.25	0.121	5.5885	2.04235	up
ENSECAG00000047085	2.27898	-0.262516	10.6625	0.00156186	0.0175207	cluster0_vs_others	BH	glm	TGFB1	0	0.03	0.017	0.833633	4.85335	up
SEC31A	0.256215	7.80795	10.6563	0.00156751	0.0175748	cluster0_vs_others	BH	glm	TGFB1	0	1	0.994	224.092	1.19434	not
VPS13A	0.371349	5.10831	10.9861	0.00157674	0.017669	cluster0_vs_others	BH	glm	TGFB1	0	0.733	0.621	34.4949	1.29356	not
PSMB3	-0.351623	7.12162	11.3066	0.00158046	0.0176939	cluster0_vs_others	BH	glm	TGFB1	0	0.981	0.988	139.258	0.783702	not
PBX1	0.303806	6.90622	10.7941	0.00158155	0.0176939	cluster0_vs_others	BH	glm	TGFB1	0	0.966	0.912	119.944	1.2344	not
SNX9	0.298758	7.67523	10.8441	0.00158207	0.0176939	cluster0_vs_others	BH	glm	TGFB1	0	0.997	0.987	204.397	1.23009	not
PLAGL1	0.358844	4.68524	10.634	0.00158226	0.0176939	cluster0_vs_others	BH	glm	TGFB1	0	0.634	0.543	25.7274	1.2824	not
CCDC73	1.05719	1.53825	11.0604	0.00158338	0.0176944	cluster0_vs_others	BH	glm	TGFB1	0	0.103	0.09	2.90442	2.08087	up
ENSECAG00000037336	1.54268	0.632	10.649	0.00158395	0.0176944	cluster0_vs_others	BH	glm	TGFB1	0	0.068	0.034	1.54971	2.91336	up
VEZT	0.321788	5.13207	10.6284	0.00158764	0.0177263	cluster0_vs_others	BH	glm	TGFB1	0	0.759	0.703	35.0678	1.24988	not
ENSECAG00000053829	-0.29001	9.10694	10.6161	0.0015981	0.0178338	cluster0_vs_others	BH	glm	TGFB1	0	1	1	551.394	0.817897	not
CABLES1	1.80096	0.0721563	10.5904	0.00159906	0.0178353	cluster0_vs_others	BH	glm	TGFB1	0	0.037	0.023	1.05129	3.48451	up
TOE1	-0.458453	3.36625	10.594	0.00159998	0.0178362	cluster0_vs_others	BH	glm	TGFB1	0	0.311	0.332	10.312	0.727766	not
ZHX1	0.42068	3.75946	10.6032	0.00160332	0.0178601	cluster0_vs_others	BH	glm	TGFB1	0	0.475	0.377	13.5428	1.33856	not
RBM3	-0.301317	9.46797	10.6087	0.00160379	0.0178601	cluster0_vs_others	BH	glm	TGFB1	0	1	1	708.179	0.811511	not
ANKRD13C	0.353284	4.3768	10.5961	0.00160898	0.0179075	cluster0_vs_others	BH	glm	TGFB1	0	0.625	0.498	20.7754	1.27747	not
IKZF4	0.839594	1.44589	10.5264	0.00160972	0.0179075	cluster0_vs_others	BH	glm	TGFB1	0	0.121	0.082	2.7243	1.78955	not
ACACA	0.335445	5.99247	10.9115	0.00161344	0.0179396	cluster0_vs_others	BH	glm	TGFB1	0	0.88	0.804	63.6668	1.26177	not
CRABP2	-0.85886	7.35057	13.393	0.00162028	0.0179943	cluster0_vs_others	BH	glm	TGFB1	0	0.547	0.67	163.209	0.551388	not
NSUN2	0.332629	4.7517	10.5855	0.00162075	0.0179943	cluster0_vs_others	BH	glm	TGFB1	0	0.688	0.63	26.9404	1.25931	not
PYCR1	-0.289013	7.8418	10.5847	0.0016225	0.0179943	cluster0_vs_others	BH	glm	TGFB1	0	0.995	0.996	229.413	0.818462	not
CRYL1	-0.374699	4.55989	10.5755	0.00162257	0.0179943	cluster0_vs_others	BH	glm	TGFB1	0	0.583	0.543	23.5865	0.771267	not
NPC1	0.483166	3.28273	10.5509	0.00162319	0.0179943	cluster0_vs_others	BH	glm	TGFB1	0	0.366	0.274	9.73194	1.39781	not
SIPA1L3	0.612345	4.64988	12.5287	0.00162342	0.0179943	cluster0_vs_others	BH	glm	TGFB1	0	0.599	0.467	25.1046	1.52874	not
SAMD8	0.373155	4.53807	10.5785	0.00162424	0.0179943	cluster0_vs_others	BH	glm	TGFB1	0	0.611	0.512	23.2325	1.29518	not
CC2D2A	0.355915	4.57514	10.5717	0.00163064	0.0180478	cluster0_vs_others	BH	glm	TGFB1	0	0.614	0.539	23.8372	1.2798	not
NT5C2	0.303484	5.34728	10.5735	0.00163076	0.0180478	cluster0_vs_others	BH	glm	TGFB1	0	0.829	0.72	40.7093	1.23412	not
SRSF7	-0.314234	7.28489	10.7739	0.00163485	0.0180838	cluster0_vs_others	BH	glm	TGFB1	0	0.99	0.991	155.944	0.804278	not
UBXN7	0.354815	4.29707	10.5616	0.00163644	0.0180868	cluster0_vs_others	BH	glm	TGFB1	0	0.583	0.51	19.6583	1.27882	not
RCE1	-0.456184	3.3539	10.546	0.00163681	0.0180868	cluster0_vs_others	BH	glm	TGFB1	0	0.32	0.326	10.2241	0.728912	not
CCDC138	0.276447	6.14395	10.5653	0.00163799	0.0180905	cluster0_vs_others	BH	glm	TGFB1	0	0.911	0.866	70.7154	1.21121	not
MAP4K5	0.280359	6.31303	10.5568	0.00164472	0.0181554	cluster0_vs_others	BH	glm	TGFB1	0	0.949	0.898	79.5083	1.2145	not
EPC1	0.287099	5.81652	10.5479	0.00165193	0.0182257	cluster0_vs_others	BH	glm	TGFB1	0	0.908	0.85	56.3568	1.22018	not
APLP2	0.325426	5.30216	10.5797	0.00165632	0.0182646	cluster0_vs_others	BH	glm	TGFB1	0	0.819	0.716	39.4557	1.25303	not
CNIH2	-1.77482	-0.308825	10.507	0.00165972	0.0182836	cluster0_vs_others	BH	glm	TGFB1	0	0.012	0.023	0.807299	0.29223	down
TULP3	0.27218	6.80419	10.5377	0.00165974	0.0182836	cluster0_vs_others	BH	glm	TGFB1	0	0.969	0.952	111.754	1.20763	not
NR4A2	0.438197	5.09404	11.6561	0.00166463	0.0183281	cluster0_vs_others	BH	glm	TGFB1	0	0.643	0.552	34.1554	1.35491	not
MRPL21	-0.282003	6.74334	10.5286	0.00166713	0.0183462	cluster0_vs_others	BH	glm	TGFB1	0	0.984	0.975	107.139	0.822448	not
ATP1B3	-0.283147	8.04328	10.5252	0.00166964	0.0183644	cluster0_vs_others	BH	glm	TGFB1	0	1	0.998	263.797	0.821796	not
BCAS3	0.641675	5.30178	13.1904	0.00167386	0.0184013	cluster0_vs_others	BH	glm	TGFB1	0	0.741	0.635	39.4453	1.56014	not
PGRMC2	0.271183	6.10722	10.5183	0.00167554	0.0184094	cluster0_vs_others	BH	glm	TGFB1	0	0.93	0.904	68.9379	1.2068	not
ENSECAG00000054714	0.485953	3.10297	10.4725	0.00167632	0.0184094	cluster0_vs_others	BH	glm	TGFB1	0	0.279	0.233	8.59187	1.40051	not
DEGS2	1.00177	0.784841	10.432	0.00167849	0.0184239	cluster0_vs_others	BH	glm	TGFB1	0	0.076	0.048	1.7229	2.00245	up
ENSECAG00000052194	0.790721	1.7763	10.4446	0.00168715	0.0185094	cluster0_vs_others	BH	glm	TGFB1	0	0.122	0.114	3.42548	1.72994	not
LYAR	-0.442112	4.35134	10.8827	0.00169393	0.0185742	cluster0_vs_others	BH	glm	TGFB1	0	0.484	0.516	20.412	0.736056	not
CLCN6	0.534702	2.74534	10.4338	0.00169935	0.0186242	cluster0_vs_others	BH	glm	TGFB1	0	0.264	0.22	6.70546	1.44864	not
RNF13	0.28098	5.65911	10.4848	0.00170251	0.018644	cluster0_vs_others	BH	glm	TGFB1	0	0.876	0.798	50.5315	1.21502	not
PELI1	0.332943	5.04879	10.483	0.00170337	0.018644	cluster0_vs_others	BH	glm	TGFB1	0	0.742	0.658	33.1007	1.25958	not
ENSECAG00000057614	-0.332271	5.10884	10.4825	0.00170377	0.018644	cluster0_vs_others	BH	glm	TGFB1	0	0.745	0.746	34.5076	0.794285	not
SERTAD1	-0.335919	6.04876	10.7319	0.0017162	0.0187641	cluster0_vs_others	BH	glm	TGFB1	0	0.864	0.882	66.1999	0.792279	not
MAPK13	-0.5822	2.5527	10.4369	0.0017165	0.0187641	cluster0_vs_others	BH	glm	TGFB1	0	0.213	0.161	5.86732	0.667944	not
PSMB5	-0.274072	8.37489	10.4645	0.00171933	0.0187855	cluster0_vs_others	BH	glm	TGFB1	0	1	1	331.967	0.826982	not
NDUFA12	-0.280725	7.04741	10.4614	0.00172202	0.0188053	cluster0_vs_others	BH	glm	TGFB1	0	0.987	0.986	132.276	0.823177	not
WDR59	0.465866	3.25904	10.4191	0.00173256	0.0189108	cluster0_vs_others	BH	glm	TGFB1	0	0.343	0.299	9.57344	1.38115	not
CATSPERG	1.31862	0.41282	10.3699	0.00173699	0.0189495	cluster0_vs_others	BH	glm	TGFB1	0	0.05	0.037	1.33129	2.49428	up
USF1	-0.368567	4.55896	10.4307	0.00174481	0.0190251	cluster0_vs_others	BH	glm	TGFB1	0	0.564	0.611	23.5713	0.774551	not
TMEM47	0.313197	5.47965	10.4316	0.00174713	0.0190407	cluster0_vs_others	BH	glm	TGFB1	0	0.853	0.789	44.621	1.24246	not
GTPBP1	0.361971	4.24123	10.4183	0.00175285	0.0190933	cluster0_vs_others	BH	glm	TGFB1	0	0.564	0.508	18.912	1.28518	not
RSPO3	0.853583	2.6931	12.135	0.00175457	0.0191023	cluster0_vs_others	BH	glm	TGFB1	0	0.221	0.136	6.46699	1.80698	not
TRIM28	-0.306856	5.73943	10.4111	0.00176442	0.0191999	cluster0_vs_others	BH	glm	TGFB1	0	0.834	0.846	53.4244	0.808401	not
SETD7	0.366503	4.19659	10.4023	0.00176736	0.019222	cluster0_vs_others	BH	glm	TGFB1	0	0.569	0.465	18.3358	1.28922	not
NPM3	-0.278706	8.00325	10.4031	0.00177103	0.0192467	cluster0_vs_others	BH	glm	TGFB1	0	0.997	0.998	256.578	0.82433	not
PSD3	0.852637	4.89757	12.7076	0.00177231	0.0192467	cluster0_vs_others	BH	glm	TGFB1	0	0.645	0.441	29.8068	1.8058	not
SMARCA1	0.482448	3.2753	10.3912	0.0017725	0.0192467	cluster0_vs_others	BH	glm	TGFB1	0	0.319	0.247	9.68196	1.39711	not
TLL1	0.666597	5.36426	13.0666	0.00177322	0.0192467	cluster0_vs_others	BH	glm	TGFB1	0	0.518	0.421	41.1911	1.58732	not
ENSECAG00000047480	1.01738	1.27011	10.3507	0.00177477	0.0192538	cluster0_vs_others	BH	glm	TGFB1	0	0.088	0.075	2.41181	2.02424	up
SOX6	1.2368	2.90507	11.9672	0.00177792	0.0192782	cluster0_vs_others	BH	glm	TGFB1	0	0.313	0.103	7.49056	2.35675	up
ANKRD12	0.281853	6.81702	10.394	0.00177903	0.0192805	cluster0_vs_others	BH	glm	TGFB1	0	0.972	0.942	112.753	1.21576	not
ALDH16A1	-0.502892	3.07255	10.3545	0.00179277	0.0194196	cluster0_vs_others	BH	glm	TGFB1	0	0.276	0.289	8.4126	0.705691	not
LSAMP	0.916463	1.57725	10.3374	0.00179989	0.0194868	cluster0_vs_others	BH	glm	TGFB1	0	0.075	0.055	2.98401	1.88748	not
ARHGAP5	0.310404	6.04535	10.5226	0.00180126	0.0194918	cluster0_vs_others	BH	glm	TGFB1	0	0.92	0.852	66.0438	1.24006	not
KDM4A	0.351033	4.47641	10.3536	0.00181121	0.0195895	cluster0_vs_others	BH	glm	TGFB1	0	0.631	0.541	22.2604	1.27547	not
MRPS2	-0.269521	6.77711	10.355	0.00181291	0.0195981	cluster0_vs_others	BH	glm	TGFB1	0	0.979	0.977	109.677	0.829595	not
MICOS13	-0.262961	7.7802	10.3503	0.00181685	0.0196308	cluster0_vs_others	BH	glm	TGFB1	0	0.999	0.999	219.823	0.833376	not
MOB3B	0.511538	2.87871	10.2962	0.00182534	0.0197044	cluster0_vs_others	BH	glm	TGFB1	0	0.226	0.2	7.35494	1.42557	not
ISG20L2	-0.378714	4.11199	10.331	0.0018255	0.0197044	cluster0_vs_others	BH	glm	TGFB1	0	0.458	0.476	17.2915	0.769123	not
PRKN	0.818992	2.49977	11.0652	0.00182835	0.0197151	cluster0_vs_others	BH	glm	TGFB1	0	0.179	0.125	5.65594	1.76417	not
F2RL2	-0.735381	1.94287	10.3074	0.00182882	0.0197151	cluster0_vs_others	BH	glm	TGFB1	0	0.082	0.138	3.8447	0.600659	not
KCTD16	0.631536	2.55133	10.333	0.00182926	0.0197151	cluster0_vs_others	BH	glm	TGFB1	0	0.188	0.146	5.86174	1.54921	not
ENSECAG00000018610	-0.301489	5.63255	10.3333	0.00183221	0.019737	cluster0_vs_others	BH	glm	TGFB1	0	0.837	0.832	49.6098	0.811414	not
EEA1	0.262778	6.9892	10.3286	0.00183611	0.0197691	cluster0_vs_others	BH	glm	TGFB1	0	0.986	0.951	127.045	1.19979	not
POLR3K	-0.282835	6.23763	10.3238	0.00184072	0.0198088	cluster0_vs_others	BH	glm	TGFB1	0	0.936	0.935	75.4593	0.821974	not
WDR19	0.410955	3.5935	10.308	0.00184226	0.0198154	cluster0_vs_others	BH	glm	TGFB1	0	0.406	0.331	12.0712	1.32957	not
MTARC2	-0.386977	4.32357	10.3146	0.00184461	0.0198308	cluster0_vs_others	BH	glm	TGFB1	0	0.539	0.52	20.0227	0.76473	not
TXLNG	0.323249	5.02393	10.3101	0.00185121	0.0198917	cluster0_vs_others	BH	glm	TGFB1	0	0.745	0.661	32.5351	1.25115	not
ENSECAG00000048631	1.20713	1.54469	10.2917	0.00185267	0.0198974	cluster0_vs_others	BH	glm	TGFB1	0	0.118	0.088	2.91741	2.30878	up
THOP1	-0.334538	4.60819	10.2997	0.00185749	0.0199287	cluster0_vs_others	BH	glm	TGFB1	0	0.59	0.61	24.3895	0.793038	not
H1-10	-0.308004	7.28476	10.4899	0.00185755	0.0199287	cluster0_vs_others	BH	glm	TGFB1	0	0.957	0.939	155.931	0.807759	not
PCED1A	-0.354868	4.51897	10.2987	0.00185837	0.0199287	cluster0_vs_others	BH	glm	TGFB1	0	0.576	0.57	22.927	0.781941	not
EBPL	-0.340072	4.62512	10.2964	0.00186116	0.0199485	cluster0_vs_others	BH	glm	TGFB1	0	0.628	0.603	24.6774	0.790002	not
[truncated: 19,427 more rows]

## Sheet: Cluster_1
gene	logFC	logCPM	F	PValue	FDR	comparison	adjust.method	test	sample	cluster_no	pct.1	pct.2	CPM	FC	sig
CDC42BPA	0.807678	8.16354	40.517	8.75848e-09	0.000172799	cluster1_vs_others	BH	glm	TGFB1	1	0.993	0.983	286.729	1.75039	not
MT-ND2	0.71064	9.46674	38.7818	1.61298e-08	0.000172799	cluster1_vs_others	BH	glm	TGFB1	1	1	0.999	707.576	1.63653	not
CCNB1	-2.30474	2.48358	32.9201	1.17033e-07	0.000808	cluster1_vs_others	BH	glm	TGFB1	1	0.043	0.071	5.59284	0.202397	down
SBF2	0.847451	6.74058	32.6463	1.50845e-07	0.000808	cluster1_vs_others	BH	glm	TGFB1	1	0.947	0.912	106.934	1.79932	not
DDAH1	0.726801	7.28762	31.093	2.70653e-07	0.0011598	cluster1_vs_others	BH	glm	TGFB1	1	0.991	0.966	156.24	1.65497	not
VGLL3	0.931515	5.78775	30.4475	3.46936e-07	0.00123891	cluster1_vs_others	BH	glm	TGFB1	1	0.833	0.799	55.2442	1.90728	not
CCL20	5.69482	0.530562	29.8269	4.74991e-07	0.00145388	cluster1_vs_others	BH	glm	TGFB1	1	0.018	0.003	1.44449	51.7979	up
CDK14	0.689307	7.93726	28.086	8.61607e-07	0.00210748	cluster1_vs_others	BH	glm	TGFB1	1	0.991	0.979	245.106	1.61251	not
SPIDR	0.768677	7.10503	28.081	8.85247e-07	0.00210748	cluster1_vs_others	BH	glm	TGFB1	1	0.946	0.937	137.667	1.70371	not
CDCA3	-2.33089	2.0508	27.7023	1.24183e-06	0.00266074	cluster1_vs_others	BH	glm	TGFB1	1	0.033	0.043	4.14336	0.198761	down
MAGI3	1.13395	5.12356	27.6527	1.65654e-06	0.00322664	cluster1_vs_others	BH	glm	TGFB1	1	0.667	0.569	34.8615	2.19458	up
DAB2	0.729136	6.36419	25.2979	2.60109e-06	0.00464425	cluster1_vs_others	BH	glm	TGFB1	1	0.937	0.867	82.3779	1.65765	not
FNDC3B	0.570268	9.39772	25.0664	2.85343e-06	0.0047029	cluster1_vs_others	BH	glm	TGFB1	1	1	0.999	674.521	1.4848	not
OPHN1	0.773313	6.36514	24.1186	4.19337e-06	0.00641765	cluster1_vs_others	BH	glm	TGFB1	1	0.875	0.848	82.4323	1.70919	not
HEG1	0.974737	5.58975	25.2459	4.56808e-06	0.00652505	cluster1_vs_others	BH	glm	TGFB1	1	0.768	0.73	48.1595	1.96528	not
SRGAP1	0.597879	8.78126	23.5309	5.32134e-06	0.00712595	cluster1_vs_others	BH	glm	TGFB1	1	0.998	0.995	439.969	1.51349	not
MT-CO3	0.534817	10.1422	23.1334	6.26293e-06	0.00760913	cluster1_vs_others	BH	glm	TGFB1	1	1	0.999	1130.11	1.44876	not
COL1A2	0.630459	12.2701	24.635	6.69839e-06	0.00760913	cluster1_vs_others	BH	glm	TGFB1	1	1	1	4939.17	1.54806	not
COL1A1	0.563573	12.5179	22.9522	6.74757e-06	0.00760913	cluster1_vs_others	BH	glm	TGFB1	1	1	1	5865.11	1.47793	not
MT-ND1	0.512161	9.73333	21.6063	1.17888e-05	0.0126293	cluster1_vs_others	BH	glm	TGFB1	1	1	0.999	851.184	1.42619	not
BICRAL	1.99187	2.80247	20.8092	1.5342e-05	0.0147917	cluster1_vs_others	BH	glm	TGFB1	1	0.25	0.209	6.97635	3.97753	up
WSB1	0.558815	8.35237	20.9236	1.56954e-05	0.0147917	cluster1_vs_others	BH	glm	TGFB1	1	1	0.998	326.823	1.47306	not
TANC2	0.600806	7.31527	20.7347	1.69973e-05	0.0147917	cluster1_vs_others	BH	glm	TGFB1	1	0.984	0.949	159.264	1.51656	not
ENSECAG00000054670	1.19483	4.44186	20.8116	1.72082e-05	0.0147917	cluster1_vs_others	BH	glm	TGFB1	1	0.549	0.495	21.7337	2.28918	up
LCORL	0.612183	7.17435	20.6079	1.79326e-05	0.0147917	cluster1_vs_others	BH	glm	TGFB1	1	0.957	0.955	144.443	1.52857	not
ENSECAG00000044741	2.33806	2.77361	20.7664	1.79494e-05	0.0147917	cluster1_vs_others	BH	glm	TGFB1	1	0.234	0.22	6.83816	5.05623	up
GLDC	-1.62021	3.11801	21.1593	2.13181e-05	0.0166373	cluster1_vs_others	BH	glm	TGFB1	1	0.154	0.255	8.6819	0.325288	down
ENSECAG00000048676	1.32966	4.05315	20.2024	2.1742e-05	0.0166373	cluster1_vs_others	BH	glm	TGFB1	1	0.469	0.398	16.6004	2.51343	up
CELF2	0.738234	6.11178	20.1349	2.42059e-05	0.017884	cluster1_vs_others	BH	glm	TGFB1	1	0.868	0.818	69.1558	1.66813	not
URGCP	0.866525	5.11807	19.2218	3.23818e-05	0.0231271	cluster1_vs_others	BH	glm	TGFB1	1	0.641	0.614	34.7291	1.82327	not
MYCL	1.01552	4.26075	20.2162	3.36123e-05	0.0232315	cluster1_vs_others	BH	glm	TGFB1	1	0.676	0.385	19.1696	2.02164	up
B4GALT5	0.905417	5.13682	19.7583	3.68141e-05	0.0246493	cluster1_vs_others	BH	glm	TGFB1	1	0.697	0.642	35.1834	1.87309	not
FGF5	1.34026	3.40404	19.6493	3.99834e-05	0.0259601	cluster1_vs_others	BH	glm	TGFB1	1	0.505	0.262	10.5857	2.53196	up
SETBP1	0.801489	5.87554	18.9304	4.15144e-05	0.0259659	cluster1_vs_others	BH	glm	TGFB1	1	0.707	0.748	58.7104	1.7429	not
PLCE1	-2.10047	1.80412	19.1901	4.24161e-05	0.0259659	cluster1_vs_others	BH	glm	TGFB1	1	0.076	0.115	3.49217	0.233182	down
ENSECAG00000056806	1.41747	3.28366	18.2978	4.60619e-05	0.0269762	cluster1_vs_others	BH	glm	TGFB1	1	0.199	0.16	9.73821	2.67118	up
CENPN	-1.98117	1.84335	18.2333	4.65845e-05	0.0269762	cluster1_vs_others	BH	glm	TGFB1	1	0.034	0.068	3.58842	0.253284	down
LCOR	0.780153	5.33682	18.289	4.84279e-05	0.027242	cluster1_vs_others	BH	glm	TGFB1	1	0.708	0.731	40.4152	1.71731	not
CYP7A1	1.40581	3.31095	18.1369	4.99157e-05	0.027242	cluster1_vs_others	BH	glm	TGFB1	1	0.332	0.246	9.92421	2.64967	up
TMCC3	-1.84009	1.78438	18.0997	5.17544e-05	0.027242	cluster1_vs_others	BH	glm	TGFB1	1	0.089	0.111	3.44469	0.279304	down
UTRN	0.58703	6.57665	18.1165	5.21293e-05	0.027242	cluster1_vs_others	BH	glm	TGFB1	1	0.938	0.902	95.4484	1.50215	not
ENSECAG00000033470	-1.18889	4.27079	19.6789	5.35548e-05	0.0273206	cluster1_vs_others	BH	glm	TGFB1	1	0.368	0.367	19.3035	0.438641	down
METTL15	0.725279	6.21477	18.8434	6.03705e-05	0.0296647	cluster1_vs_others	BH	glm	TGFB1	1	0.879	0.826	74.2732	1.65322	not
ATRNL1	1.92525	5.65959	26.0407	6.10953e-05	0.0296647	cluster1_vs_others	BH	glm	TGFB1	1	0.781	0.551	50.5483	3.79803	up
ADRA1A	2.22784	2.41986	18.4134	6.30014e-05	0.0296647	cluster1_vs_others	BH	glm	TGFB1	1	0.259	0.095	5.35119	4.68434	up
CDKN3	-1.33396	2.55418	17.5735	6.42448e-05	0.0296647	cluster1_vs_others	BH	glm	TGFB1	1	0.158	0.13	5.87332	0.396677	down
ALDH3B1	0.806348	5.64467	18.3859	6.50724e-05	0.0296647	cluster1_vs_others	BH	glm	TGFB1	1	0.866	0.736	50.0282	1.74878	not
CENPW	-0.97166	4.19668	17.2906	7.34582e-05	0.0327899	cluster1_vs_others	BH	glm	TGFB1	1	0.337	0.406	18.3369	0.509919	not
PDE4D	0.829217	7.47111	21.6319	7.53208e-05	0.0329352	cluster1_vs_others	BH	glm	TGFB1	1	0.964	0.867	177.431	1.77672	not
B4GALT6	1.10186	3.85067	17.1637	7.81119e-05	0.0334725	cluster1_vs_others	BH	glm	TGFB1	1	0.484	0.403	14.4267	2.14631	up
ENSECAG00000009520	-0.841595	5.03563	17.1404	8.0973e-05	0.0340182	cluster1_vs_others	BH	glm	TGFB1	1	0.589	0.643	32.8001	0.558026	not
MAP3K5	0.602579	6.43527	17.0551	8.29262e-05	0.0341688	cluster1_vs_others	BH	glm	TGFB1	1	0.933	0.913	86.5387	1.51843	not
UBALD2	-0.690004	5.95706	16.9408	8.71023e-05	0.0352123	cluster1_vs_others	BH	glm	TGFB1	1	0.812	0.858	62.1231	0.619852	not
APBB2	0.507533	8.67615	16.7642	9.42446e-05	0.0373941	cluster1_vs_others	BH	glm	TGFB1	1	1	0.992	409.054	1.42162	not
ENSECAG00000052012	2.16612	2.51557	16.4708	0.000104255	0.0406138	cluster1_vs_others	BH	glm	TGFB1	1	0.149	0.189	5.71825	4.48816	up
DPF2	0.53401	13.8999	16.8562	0.000109252	0.0409166	cluster1_vs_others	BH	glm	TGFB1	1	1	1	15286	1.44795	not
ERC1	0.734218	7.5025	18.8654	0.000110638	0.0409166	cluster1_vs_others	BH	glm	TGFB1	1	0.976	0.957	181.334	1.6635	not
HPSE2	0.547547	7.14165	16.3997	0.000110761	0.0409166	cluster1_vs_others	BH	glm	TGFB1	1	0.931	0.91	141.205	1.4616	not
SORBS2	1.01096	5.49141	19.7351	0.00011664	0.0423581	cluster1_vs_others	BH	glm	TGFB1	1	0.755	0.562	44.9862	2.01525	up
DENND2A	0.822202	4.82862	16.1006	0.00012969	0.0463121	cluster1_vs_others	BH	glm	TGFB1	1	0.707	0.624	28.4158	1.7681	not
FHOD3	0.734399	5.70184	16.0076	0.000134253	0.0471559	cluster1_vs_others	BH	glm	TGFB1	1	0.623	0.724	52.0506	1.6637	not
ANO6	0.671958	7.95104	17.9952	0.000138482	0.0478566	cluster1_vs_others	BH	glm	TGFB1	1	0.993	0.981	247.459	1.59323	not
TBC1D32	1.1637	3.58607	15.7743	0.000142742	0.0485459	cluster1_vs_others	BH	glm	TGFB1	1	0.408	0.324	12.0093	2.24031	up
NCOA1	1.0047	4.15397	15.648	0.000153727	0.0497213	cluster1_vs_others	BH	glm	TGFB1	1	0.511	0.453	17.802	2.00652	up
KLF6	0.634942	7.17726	16.673	0.000154139	0.0497213	cluster1_vs_others	BH	glm	TGFB1	1	0.986	0.955	144.734	1.55288	not
CCDC85A	1.98576	2.29372	15.5959	0.000154734	0.0497213	cluster1_vs_others	BH	glm	TGFB1	1	0.176	0.09	4.90319	3.96071	up
CCNA2	-3.09446	1.42519	15.4885	0.00015548	0.0497213	cluster1_vs_others	BH	glm	TGFB1	1	0.007	0.026	2.6855	0.117078	down
HIVEP1	0.666847	5.79007	15.3872	0.000174186	0.054884	cluster1_vs_others	BH	glm	TGFB1	1	0.841	0.811	55.333	1.5876	not
LAMA2	0.557001	7.26868	15.3172	0.000179642	0.0549484	cluster1_vs_others	BH	glm	TGFB1	1	0.879	0.945	154.203	1.47121	not
SLC1A3	0.815839	7.07566	18.553	0.000182802	0.0549484	cluster1_vs_others	BH	glm	TGFB1	1	0.962	0.933	134.892	1.76032	not
ENSECAG00000017935	0.516981	6.89406	15.2676	0.000183708	0.0549484	cluster1_vs_others	BH	glm	TGFB1	1	0.987	0.962	118.937	1.43096	not
PHLPP1	0.760259	5.11597	15.2542	0.000184649	0.0549484	cluster1_vs_others	BH	glm	TGFB1	1	0.708	0.666	34.6784	1.6938	not
SPTLC3	0.896954	4.3729	15.0806	0.000202674	0.0594497	cluster1_vs_others	BH	glm	TGFB1	1	0.63	0.483	20.7193	1.86213	not
SLC5A11	2.15422	2.23624	14.9975	0.000205324	0.0594497	cluster1_vs_others	BH	glm	TGFB1	1	0.185	0.16	4.71167	4.45127	not
SLC25A13	0.709494	5.66486	15.4984	0.000214363	0.060705	cluster1_vs_others	BH	glm	TGFB1	1	0.926	0.744	50.7333	1.63523	not
DIXDC1	0.952416	3.99531	14.8995	0.000215326	0.060705	cluster1_vs_others	BH	glm	TGFB1	1	0.505	0.448	15.9481	1.93511	not
MARCHF1	3.23656	0.627051	14.8764	0.00021989	0.060713	cluster1_vs_others	BH	glm	TGFB1	1	0.016	0.038	1.54441	9.42541	not
BIRC6	0.568578	6.84425	14.873	0.000222184	0.060713	cluster1_vs_others	BH	glm	TGFB1	1	0.975	0.953	114.901	1.48306	not
MT-ND3	0.477827	7.22215	14.8296	0.000223855	0.060713	cluster1_vs_others	BH	glm	TGFB1	1	0.989	0.926	149.308	1.39264	not
MT-ATP6	0.50611	9.71491	15.1098	0.00022816	0.0611069	cluster1_vs_others	BH	glm	TGFB1	1	1	0.995	840.386	1.42022	not
REEP4	-1.05062	3.28665	14.5713	0.000248001	0.0656008	cluster1_vs_others	BH	glm	TGFB1	1	0.279	0.274	9.75842	0.482761	not
TUBB4B	-0.582535	7.0118	14.5306	0.000256427	0.0670026	cluster1_vs_others	BH	glm	TGFB1	1	0.928	0.942	129.051	0.667789	not
NRN1	2.03643	1.14622	14.2339	0.000270183	0.0697463	cluster1_vs_others	BH	glm	TGFB1	1	0.236	0.033	2.21333	4.10229	not
LAMA3	1.35008	3.7446	16.9733	0.000288015	0.0734644	cluster1_vs_others	BH	glm	TGFB1	1	0.643	0.262	13.4041	2.54927	not
ANLN	-1.06172	3.3908	14.1909	0.000294238	0.0741687	cluster1_vs_others	BH	glm	TGFB1	1	0.19	0.189	10.489	0.479062	not
ENSECAG00000058140	1.55601	2.825	14.067	0.000307685	0.0763487	cluster1_vs_others	BH	glm	TGFB1	1	0.279	0.236	7.08614	2.9404	not
LRRC4	0.849045	4.62363	14.0879	0.000310013	0.0763487	cluster1_vs_others	BH	glm	TGFB1	1	0.612	0.583	24.652	1.80131	not
PTBP2	0.564535	6.97361	14.1642	0.000316941	0.0771679	cluster1_vs_others	BH	glm	TGFB1	1	0.96	0.937	125.68	1.47891	not
ENSECAG00000049708	1.06614	3.9276	13.9486	0.000327064	0.0787379	cluster1_vs_others	BH	glm	TGFB1	1	0.409	0.413	15.2169	2.09382	not
HIF1A	0.503513	7.38415	13.8978	0.000342244	0.0802169	cluster1_vs_others	BH	glm	TGFB1	1	1	0.984	167.051	1.41766	not
TBC1D2B	0.893072	4.14653	13.8799	0.000343256	0.0802169	cluster1_vs_others	BH	glm	TGFB1	1	0.524	0.476	17.7104	1.85713	not
FNDC1	3.00021	0.951773	13.8389	0.000344439	0.0802169	cluster1_vs_others	BH	glm	TGFB1	1	0.029	0.042	1.93425	8.00115	not
BAX	-0.507235	10.7297	14.1897	0.00035223	0.0806411	cluster1_vs_others	BH	glm	TGFB1	1	1	1	1698.11	0.70357	not
MLXIP	0.67948	5.2755	13.816	0.000355582	0.0806411	cluster1_vs_others	BH	glm	TGFB1	1	0.761	0.739	38.7333	1.60156	not
HYOU1	0.517253	6.30664	13.803	0.000357552	0.0806411	cluster1_vs_others	BH	glm	TGFB1	1	0.933	0.928	79.1567	1.43123	not
SERPING1	-1.42729	2.50892	13.6237	0.000379946	0.084273	cluster1_vs_others	BH	glm	TGFB1	1	0.094	0.194	5.69192	0.371829	not
IL1A	-2.63366	0.00255813	13.5471	0.000381521	0.084273	cluster1_vs_others	BH	glm	TGFB1	1	0.016	0.018	1.00177	0.161134	not
ATF6	0.525625	6.60149	13.6193	0.000388999	0.0850479	cluster1_vs_others	BH	glm	TGFB1	1	0.929	0.924	97.1062	1.43956	not
ENSECAG00000051896	-1.42277	2.4272	13.5256	0.000398949	0.085901	cluster1_vs_others	BH	glm	TGFB1	1	0.116	0.173	5.37848	0.372995	not
CFAP299	0.549878	6.69804	13.6281	0.000404115	0.085901	cluster1_vs_others	BH	glm	TGFB1	1	0.929	0.85	103.827	1.46396	not
PTPN3	1.60215	2.4709	13.4393	0.000404928	0.085901	cluster1_vs_others	BH	glm	TGFB1	1	0.241	0.185	5.54391	3.03595	not
ELAVL2	-3.80631	-0.345794	13.5801	0.000410745	0.0862806	cluster1_vs_others	BH	glm	TGFB1	1	0.007	0.017	0.786875	0.0714801	not
ITPR1	0.718898	5.373	13.7678	0.000415526	0.0864374	cluster1_vs_others	BH	glm	TGFB1	1	0.739	0.687	41.4413	1.64592	not
SLC5A3	1.0383	4.02175	13.6773	0.000423617	0.0872734	cluster1_vs_others	BH	glm	TGFB1	1	0.476	0.418	16.243	2.0538	not
ENSECAG00000033690	-0.544061	8.76018	13.911	0.000435163	0.0887982	cluster1_vs_others	BH	glm	TGFB1	1	0.998	1	433.589	0.685838	not
ENSECAG00000028903	-4.01785	-0.740589	13.4145	0.000447876	0.0905302	cluster1_vs_others	BH	glm	TGFB1	1	0.007	0.007	0.598495	0.0617317	not
CACNA1C	0.715206	8.2883	16.1869	0.000453364	0.0907829	cluster1_vs_others	BH	glm	TGFB1	1	0.982	0.975	312.626	1.64172	not
RIPK2	0.683022	5.49238	13.3985	0.000459406	0.0911411	cluster1_vs_others	BH	glm	TGFB1	1	0.833	0.757	45.0164	1.6055	not
CTHRC1	0.407992	10.2964	13.2167	0.000468368	0.0920665	cluster1_vs_others	BH	glm	TGFB1	1	1	1	1257.55	1.32684	not
RRBP1	0.41159	9.12482	13.1593	0.000480984	0.093687	cluster1_vs_others	BH	glm	TGFB1	1	1	1	558.269	1.33015	not
EMILIN2	1.06435	3.11829	13.0551	0.000496519	0.0958416	cluster1_vs_others	BH	glm	TGFB1	1	0.418	0.247	8.68358	2.09122	not
ADGRD1	1.19466	2.70478	13.085	0.000504557	0.0965236	cluster1_vs_others	BH	glm	TGFB1	1	0.341	0.145	6.51958	2.28891	not
FLNB	0.557425	6.15792	13.0345	0.000509772	0.0966582	cluster1_vs_others	BH	glm	TGFB1	1	0.937	0.845	71.4035	1.47164	not
CREB3L2	0.501429	7.57943	13.061	0.000522152	0.0969053	cluster1_vs_others	BH	glm	TGFB1	1	0.986	0.971	191.266	1.41562	not
CORO1C	0.554873	5.75737	12.9792	0.000523114	0.0969053	cluster1_vs_others	BH	glm	TGFB1	1	0.886	0.859	54.0931	1.46904	not
ZNF274	-1.1921	2.66045	12.9516	0.000524644	0.0969053	cluster1_vs_others	BH	glm	TGFB1	1	0.201	0.216	6.32232	0.437665	not
ATXN1	0.495014	7.69925	13.0613	0.000529505	0.0969673	cluster1_vs_others	BH	glm	TGFB1	1	0.991	0.977	207.829	1.40933	not
GARRE1	0.610872	5.38	12.8884	0.000545642	0.0981905	cluster1_vs_others	BH	glm	TGFB1	1	0.835	0.755	41.6429	1.52718	not
RAP1GDS1	0.552023	6.21955	12.8785	0.000548098	0.0981905	cluster1_vs_others	BH	glm	TGFB1	1	0.92	0.875	74.5197	1.46614	not
EIF4G3	0.480596	7.36043	12.8555	0.000553869	0.0981905	cluster1_vs_others	BH	glm	TGFB1	1	0.993	0.971	164.328	1.39532	not
CHSY3	0.491229	8.26263	13.1168	0.000554516	0.0981905	cluster1_vs_others	BH	glm	TGFB1	1	0.991	0.969	307.114	1.40564	not
MEST	1.07816	3.75882	12.7686	0.000572598	0.0993743	cluster1_vs_others	BH	glm	TGFB1	1	0.364	0.326	13.5369	2.11134	not
MAPK1	0.520958	6.28704	12.7749	0.000575161	0.0993743	cluster1_vs_others	BH	glm	TGFB1	1	0.918	0.893	78.0887	1.43491	not
DICER1	0.906032	4.00016	12.7482	0.000577858	0.0993743	cluster1_vs_others	BH	glm	TGFB1	1	0.491	0.454	16.0017	1.87388	not
SPSB1	0.69869	5.16732	12.7532	0.000581134	0.0993743	cluster1_vs_others	BH	glm	TGFB1	1	0.701	0.706	35.9351	1.62303	not
PIM3	1.55876	2.40987	12.6686	0.000584391	0.0993743	cluster1_vs_others	BH	glm	TGFB1	1	0.225	0.176	5.31426	2.946	not
NMB	-2.29534	0.404208	12.5451	0.000618537	0.104286	cluster1_vs_others	BH	glm	TGFB1	1	0.034	0.035	1.32336	0.203719	not
NRF1	0.974729	4.07057	12.5745	0.00062349	0.104286	cluster1_vs_others	BH	glm	TGFB1	1	0.382	0.418	16.8021	1.96527	not
NKIRAS1	0.744696	4.57986	12.5839	0.000627877	0.104286	cluster1_vs_others	BH	glm	TGFB1	1	0.591	0.597	23.9153	1.67562	not
AFF3	0.727946	6.48459	14.1955	0.000638638	0.104386	cluster1_vs_others	BH	glm	TGFB1	1	0.889	0.824	89.5482	1.65628	not
KCNB2	2.61545	2.03461	13.5015	0.000644688	0.104386	cluster1_vs_others	BH	glm	TGFB1	1	0.054	0.072	4.09713	6.12814	not
SLC39A11	1.02122	3.82335	12.507	0.000647215	0.104386	cluster1_vs_others	BH	glm	TGFB1	1	0.442	0.388	14.1561	2.02963	not
RAI14	0.733696	8.73564	15.5697	0.000647965	0.104386	cluster1_vs_others	BH	glm	TGFB1	1	0.998	0.998	426.276	1.66289	not
ENSECAG00000052913	1.71766	2.88194	12.4787	0.000654631	0.104672	cluster1_vs_others	BH	glm	TGFB1	1	0.263	0.236	7.3714	3.28902	not
COL5A2	0.394989	9.2445	12.4469	0.000670204	0.106369	cluster1_vs_others	BH	glm	TGFB1	1	1	0.999	606.559	1.31493	not
ROCK1	0.443075	7.70458	12.4244	0.000677294	0.106704	cluster1_vs_others	BH	glm	TGFB1	1	1	0.989	208.598	1.3595	not
DEUP1	5.50238	-0.482585	12.4071	0.00068987	0.107892	cluster1_vs_others	BH	glm	TGFB1	1	0.033	0.013	0.715694	45.3297	not
SHROOM3	1.21526	2.61456	12.277	0.000708169	0.109951	cluster1_vs_others	BH	glm	TGFB1	1	0.299	0.187	6.12436	2.32182	not
REC114	1.32176	2.41149	12.198	0.000722459	0.110336	cluster1_vs_others	BH	glm	TGFB1	1	0.268	0.171	5.32023	2.49971	not
LARP1B	0.658742	5.76284	12.6041	0.000722529	0.110336	cluster1_vs_others	BH	glm	TGFB1	1	0.844	0.777	54.2987	1.57871	not
ITGA8	0.880005	4.31803	12.8619	0.000726097	0.110336	cluster1_vs_others	BH	glm	TGFB1	1	0.607	0.405	19.946	1.84038	not
DLX5	1.29638	1.95773	12.1494	0.000741305	0.111634	cluster1_vs_others	BH	glm	TGFB1	1	0.234	0.087	3.88451	2.45612	not
FBXL20	0.564453	5.8738	12.2222	0.000745061	0.111634	cluster1_vs_others	BH	glm	TGFB1	1	0.799	0.783	58.6394	1.47883	not
SHOX2	1.0195	2.77793	12.1347	0.000764049	0.111933	cluster1_vs_others	BH	glm	TGFB1	1	0.393	0.19	6.85869	2.02722	not
ADAMTSL1	0.665152	5.81909	12.6242	0.000769653	0.111933	cluster1_vs_others	BH	glm	TGFB1	1	0.766	0.678	56.4573	1.58573	not
TTC28	0.538638	6.62779	12.1517	0.000769986	0.111933	cluster1_vs_others	BH	glm	TGFB1	1	0.933	0.894	98.8926	1.4526	not
NUCB2	0.452872	8.08921	12.1462	0.000771718	0.111933	cluster1_vs_others	BH	glm	TGFB1	1	1	0.997	272.329	1.36876	not
MIPOL1	0.807212	4.39008	12.1374	0.000773177	0.111933	cluster1_vs_others	BH	glm	TGFB1	1	0.562	0.47	20.9675	1.74983	not
KIF13B	1.18004	3.44179	12.028	0.000791219	0.113776	cluster1_vs_others	BH	glm	TGFB1	1	0.292	0.32	10.8663	2.26583	not
ENSECAG00000052401	3.25577	-0.0447757	12.0702	0.000808207	0.114034	cluster1_vs_others	BH	glm	TGFB1	1	0.047	0.015	0.969441	9.55181	not
KCNJ2	-2.10949	0.513182	11.9672	0.000808386	0.114034	cluster1_vs_others	BH	glm	TGFB1	1	0.038	0.041	1.42719	0.231729	not
RCN1	0.441717	9.37104	12.222	0.000808977	0.114034	cluster1_vs_others	BH	glm	TGFB1	1	1	1	662.163	1.35822	not
ASPM	-2.33364	1.81646	11.9194	0.000827351	0.115862	cluster1_vs_others	BH	glm	TGFB1	1	0.016	0.029	3.52215	0.198383	not
NRG1	-2.58076	4.19825	14.8806	0.00084779	0.117953	cluster1_vs_others	BH	glm	TGFB1	1	0.076	0.249	18.3569	0.167153	not
DCUN1D4	0.704828	4.46828	11.9242	0.000856487	0.118394	cluster1_vs_others	BH	glm	TGFB1	1	0.676	0.521	22.1354	1.62995	not
RNF145	0.667266	5.32513	11.8789	0.000884597	0.121314	cluster1_vs_others	BH	glm	TGFB1	1	0.757	0.737	40.089	1.58806	not
NEK7	0.520049	6.07629	11.8336	0.00089447	0.121314	cluster1_vs_others	BH	glm	TGFB1	1	0.882	0.858	67.4755	1.434	not
UST	0.478879	7.608	11.9322	0.000894599	0.121314	cluster1_vs_others	BH	glm	TGFB1	1	0.971	0.959	195.09	1.39366	not
TAOK3	0.568711	6.06456	11.8058	0.000906353	0.122135	cluster1_vs_others	BH	glm	TGFB1	1	0.868	0.881	66.9289	1.4832	not
SCAPER	0.534612	6.65249	11.7908	0.000926435	0.124061	cluster1_vs_others	BH	glm	TGFB1	1	0.924	0.884	100.6	1.44855	not
GJA1	-0.817846	5.628	12.4769	0.00095845	0.127551	cluster1_vs_others	BH	glm	TGFB1	1	0.513	0.775	49.4533	0.567288	not
LHFPL2	0.719059	6.22825	13.062	0.000988995	0.130209	cluster1_vs_others	BH	glm	TGFB1	1	0.857	0.833	74.9705	1.64611	not
ZFHX4	1.14558	3.03923	11.5404	0.000990575	0.130209	cluster1_vs_others	BH	glm	TGFB1	1	0.279	0.244	8.22051	2.21234	not
ABCC1	0.534444	6.4336	11.5581	0.00101907	0.133137	cluster1_vs_others	BH	glm	TGFB1	1	0.897	0.874	86.4382	1.44838	not
ZBTB12	3.23204	0.467432	11.4236	0.00106232	0.137948	cluster1_vs_others	BH	glm	TGFB1	1	0.047	0.042	1.38265	9.39594	not
FAM193A	0.496138	6.7529	11.4556	0.00106972	0.138071	cluster1_vs_others	BH	glm	TGFB1	1	0.962	0.936	107.851	1.41043	not
NEMP1	-2.00578	0.79817	11.3722	0.00108327	0.138983	cluster1_vs_others	BH	glm	TGFB1	1	0.038	0.058	1.73889	0.249	not
PRKCA	0.981795	3.72375	11.3803	0.00109577	0.139115	cluster1_vs_others	BH	glm	TGFB1	1	0.417	0.344	13.2117	1.97492	not
KLF4	0.648439	5.37815	11.6337	0.00110285	0.139115	cluster1_vs_others	BH	glm	TGFB1	1	0.826	0.732	41.5895	1.56747	not
KPNA1	0.543447	5.83806	11.3805	0.00110878	0.139115	cluster1_vs_others	BH	glm	TGFB1	1	0.873	0.823	57.2046	1.45745	not
ENSECAG00000047722	1.19604	2.31166	11.3235	0.00111027	0.139115	cluster1_vs_others	BH	glm	TGFB1	1	0.295	0.146	4.96453	2.2911	not
RNASEH2C	-0.781858	5.03765	11.9859	0.0011187	0.139356	cluster1_vs_others	BH	glm	TGFB1	1	0.571	0.59	32.8461	0.581617	not
CRIM1	0.447221	7.74631	11.3064	0.00114828	0.142214	cluster1_vs_others	BH	glm	TGFB1	1	0.991	0.973	214.72	1.36341	not
SEPTIN10	0.528952	6.04963	11.2619	0.00117317	0.143279	cluster1_vs_others	BH	glm	TGFB1	1	0.908	0.889	66.2401	1.44288	not
JADE1	0.713644	4.50926	11.2564	0.00118016	0.143279	cluster1_vs_others	BH	glm	TGFB1	1	0.665	0.495	22.7731	1.63994	not
ENSECAG00000057758	0.92066	4.03728	11.2353	0.0011822	0.143279	cluster1_vs_others	BH	glm	TGFB1	1	0.409	0.399	16.4188	1.89298	not
NR5A2	0.795487	5.82527	13.0284	0.00118432	0.143279	cluster1_vs_others	BH	glm	TGFB1	1	0.886	0.769	56.6998	1.73566	not
STOX2	0.727122	5.42454	12.2427	0.00119031	0.143279	cluster1_vs_others	BH	glm	TGFB1	1	0.812	0.641	42.9487	1.65533	not
KSR1	0.873499	3.95382	11.302	0.00121518	0.145455	cluster1_vs_others	BH	glm	TGFB1	1	0.545	0.372	15.4959	1.8321	not
WWC1	1.13825	2.84925	11.1094	0.00123613	0.146281	cluster1_vs_others	BH	glm	TGFB1	1	0.324	0.207	7.20623	2.20114	not
ALCAM	0.697886	6.62804	12.5896	0.00124016	0.146281	cluster1_vs_others	BH	glm	TGFB1	1	0.893	0.86	98.9094	1.62213	not
DENND2D	2.64926	0.953733	11.0987	0.00124256	0.146281	cluster1_vs_others	BH	glm	TGFB1	1	0.092	0.063	1.93688	6.27345	not
ENSECAG00000058640	2.47588	1.69522	11.1009	0.00125956	0.147472	cluster1_vs_others	BH	glm	TGFB1	1	0.12	0.11	3.23827	5.56307	not
RRM2B	-1.21244	2.28904	11.0692	0.0012699	0.147566	cluster1_vs_others	BH	glm	TGFB1	1	0.159	0.162	4.88731	0.431538	not
ENSECAG00000053488	1.50477	2.83363	11.1747	0.00127755	0.147566	cluster1_vs_others	BH	glm	TGFB1	1	0.254	0.236	7.12865	2.83779	not
GAS2L3	-1.39	1.8147	11.0061	0.00128474	0.147566	cluster1_vs_others	BH	glm	TGFB1	1	0.08	0.081	3.51786	0.381565	not
GTF2H3	0.923017	3.72055	11.052	0.00128792	0.147566	cluster1_vs_others	BH	glm	TGFB1	1	0.487	0.413	13.1825	1.89608	not
CYTH3	0.604726	6.3639	11.69	0.00129647	0.147756	cluster1_vs_others	BH	glm	TGFB1	1	0.915	0.893	82.3615	1.52069	not
KLF12	0.650514	7.9116	12.8605	0.00130776	0.148255	cluster1_vs_others	BH	glm	TGFB1	1	0.991	0.961	240.785	1.56973	not
STBD1	0.665065	6.27758	12.1579	0.00131772	0.148597	cluster1_vs_others	BH	glm	TGFB1	1	0.938	0.905	77.5781	1.58564	not
SAMD12	0.932249	3.29109	10.9723	0.00133227	0.149451	cluster1_vs_others	BH	glm	TGFB1	1	0.4	0.216	9.7885	1.90825	not
NUF2	-1.40525	1.92147	10.8777	0.00138726	0.154232	cluster1_vs_others	BH	glm	TGFB1	1	0.063	0.066	3.78808	0.377553	not
PDIA6	0.385916	8.75331	10.9076	0.00138928	0.154232	cluster1_vs_others	BH	glm	TGFB1	1	1	0.999	431.527	1.30669	not
OSBPL10	0.864029	3.98138	10.853	0.00141841	0.155343	cluster1_vs_others	BH	glm	TGFB1	1	0.433	0.38	15.7948	1.82011	not
MYADM	0.502457	6.25615	10.8549	0.00142504	0.155343	cluster1_vs_others	BH	glm	TGFB1	1	0.928	0.869	76.4344	1.41662	not
LARGE1	0.610633	5.96155	11.1252	0.0014283	0.155343	cluster1_vs_others	BH	glm	TGFB1	1	0.799	0.806	62.3168	1.52693	not
ENSECAG00000046498	1.66309	2.55225	10.8289	0.00143098	0.155343	cluster1_vs_others	BH	glm	TGFB1	1	0.223	0.201	5.86547	3.16694	not
GFOD1	1.67806	2.12426	10.7737	0.00143554	0.155343	cluster1_vs_others	BH	glm	TGFB1	1	0.17	0.139	4.3598	3.19998	not
LECT2	1.00706	3.81661	11.0946	0.00145988	0.157183	cluster1_vs_others	BH	glm	TGFB1	1	0.399	0.359	14.0901	2.00982	not
P4HB	0.384949	9.65345	10.7745	0.00148085	0.158644	cluster1_vs_others	BH	glm	TGFB1	1	1	1	805.34	1.30581	not
EPHA3	0.968768	4.90374	12.0739	0.00150821	0.159392	cluster1_vs_others	BH	glm	TGFB1	1	0.545	0.46	29.9346	1.95717	not
DIP2C	0.462683	7.48549	10.7274	0.00151482	0.159392	cluster1_vs_others	BH	glm	TGFB1	1	0.969	0.958	179.208	1.3781	not
MYO9A	0.499264	6.55788	10.7246	0.00151711	0.159392	cluster1_vs_others	BH	glm	TGFB1	1	0.911	0.893	94.2149	1.41349	not
MMP14	-0.795095	4.58057	11.0266	0.0015176	0.159392	cluster1_vs_others	BH	glm	TGFB1	1	0.475	0.533	23.927	0.576305	not
SQLE	0.541876	6.44879	10.8924	0.00156839	0.163808	cluster1_vs_others	BH	glm	TGFB1	1	0.908	0.911	87.3534	1.45586	not
ADAMTSL3	1.86494	1.66199	10.561	0.00158414	0.163808	cluster1_vs_others	BH	glm	TGFB1	1	0.129	0.076	3.16452	3.64254	not
ENSECAG00000045104	1.59764	2.93966	10.6147	0.00158737	0.163808	cluster1_vs_others	BH	glm	TGFB1	1	0.245	0.255	7.67233	3.02647	not
ELMOD1	1.08673	2.56674	10.5972	0.00159022	0.163808	cluster1_vs_others	BH	glm	TGFB1	1	0.333	0.148	5.9247	2.12392	not
ANGPT2	2.04651	2.28054	10.5917	0.00159925	0.16395	cluster1_vs_others	BH	glm	TGFB1	1	0.176	0.162	4.8586	4.13105	not
ENSECAG00000009538	1.5673	2.87591	10.5876	0.00161393	0.164667	cluster1_vs_others	BH	glm	TGFB1	1	0.245	0.24	7.34067	2.96351	not
TASOR	0.739781	4.54939	10.5772	0.00162673	0.165186	cluster1_vs_others	BH	glm	TGFB1	1	0.614	0.578	23.4154	1.66992	not
THBS1	0.4648	9.82545	11.291	0.00173966	0.175134	cluster1_vs_others	BH	glm	TGFB1	1	1	0.995	907.307	1.38013	not
TIMP1	-0.431572	13.2367	10.4712	0.00174104	0.175134	cluster1_vs_others	BH	glm	TGFB1	1	1	1	9652.74	0.741453	not
ATP2B4	0.444027	6.78913	10.3978	0.00177569	0.177784	cluster1_vs_others	BH	glm	TGFB1	1	0.986	0.957	110.594	1.3604	not
DDX27	0.365345	9.32809	10.3761	0.0017943	0.17858	cluster1_vs_others	BH	glm	TGFB1	1	1	1	642.741	1.28819	not
PEAR1	0.698421	4.46931	10.3618	0.00180546	0.17858	cluster1_vs_others	BH	glm	TGFB1	1	0.618	0.568	22.1512	1.62273	not
ADAMTS6	0.468377	6.53815	10.3544	0.0018135	0.17858	cluster1_vs_others	BH	glm	TGFB1	1	0.886	0.877	92.935	1.38355	not
FAM210A	0.614565	4.87101	10.35	0.00181697	0.17858	cluster1_vs_others	BH	glm	TGFB1	1	0.732	0.666	29.2631	1.5311	not
MLLT10	0.518294	5.8838	10.2976	0.00186447	0.182411	cluster1_vs_others	BH	glm	TGFB1	1	0.861	0.84	59.0474	1.43226	not
KCNMB2	1.20175	4.14648	12.4939	0.0019081	0.183409	cluster1_vs_others	BH	glm	TGFB1	1	0.614	0.271	17.7099	2.30019	not
CNNM2	0.816133	6.19274	12.273	0.00191024	0.183409	cluster1_vs_others	BH	glm	TGFB1	1	0.855	0.791	73.1477	1.76068	not
NREP	-0.852269	4.42892	10.3676	0.00191801	0.183409	cluster1_vs_others	BH	glm	TGFB1	1	0.357	0.468	21.5396	0.553913	not
PPFIA1	0.406478	8.12407	10.2328	0.00192316	0.183409	cluster1_vs_others	BH	glm	TGFB1	1	1	0.985	278.989	1.32545	not
PDE4DIP	0.571727	5.18765	10.233	0.00192321	0.183409	cluster1_vs_others	BH	glm	TGFB1	1	0.754	0.721	36.4451	1.4863	not
ENSECAG00000054710	0.970847	3.71052	10.7472	0.00193342	0.183409	cluster1_vs_others	BH	glm	TGFB1	1	0.525	0.32	13.0911	1.95999	not
ANXA3	0.605713	5.18779	10.6609	0.00193698	0.183409	cluster1_vs_others	BH	glm	TGFB1	1	0.875	0.551	36.4486	1.52173	not
TMEM132A	-0.577081	5.26514	10.2091	0.00194315	0.183409	cluster1_vs_others	BH	glm	TGFB1	1	0.659	0.761	38.456	0.670319	not
ASAP2	0.460857	6.93525	10.1749	0.00197804	0.185884	cluster1_vs_others	BH	glm	TGFB1	1	0.938	0.945	122.382	1.37636	not
SMURF2	1.0433	7.10255	12.7596	0.00198873	0.186072	cluster1_vs_others	BH	glm	TGFB1	1	0.967	0.958	137.43	2.06094	not
SGCD	0.556919	6.24686	10.4301	0.00204422	0.189951	cluster1_vs_others	BH	glm	TGFB1	1	0.824	0.815	75.9439	1.47112	not
NECTIN4	-2.86259	-0.33276	10.0293	0.0020501	0.189951	cluster1_vs_others	BH	glm	TGFB1	1	0.014	0.019	0.794016	0.137491	not
PCDH7	0.38951	8.35194	10.091	0.00206015	0.189951	cluster1_vs_others	BH	glm	TGFB1	1	1	0.994	326.726	1.30995	not
ENSECAG00000023308	0.450086	7.59564	10.299	0.00206564	0.189951	cluster1_vs_others	BH	glm	TGFB1	1	1	0.99	193.427	1.36612	not
ENSECAG00000051470	1.21934	3.08756	10.0148	0.00207984	0.190273	cluster1_vs_others	BH	glm	TGFB1	1	0.219	0.228	8.50056	2.3284	not
TRAF3IP2	-0.660602	4.39034	10.0526	0.00208874	0.190273	cluster1_vs_others	BH	glm	TGFB1	1	0.536	0.523	20.9713	0.632614	not
ENSECAG00000029193	0.77905	3.9615	10.0477	0.00209579	0.190273	cluster1_vs_others	BH	glm	TGFB1	1	0.446	0.428	15.5787	1.716	not
S100A11	-0.393069	10.521	10.0267	0.0021256	0.191723	cluster1_vs_others	BH	glm	TGFB1	1	1	1	1469.38	0.761508	not
CADPS	1.34322	5.71164	12.5635	0.00212966	0.191723	cluster1_vs_others	BH	glm	TGFB1	1	0.609	0.363	52.4052	2.53716	not
SNAP25	-1.8368	3.80107	11.0083	0.00214318	0.192133	cluster1_vs_others	BH	glm	TGFB1	1	0.067	0.253	13.9392	0.279942	not
PTPRM	0.438774	7.69136	9.97043	0.00218463	0.195032	cluster1_vs_others	BH	glm	TGFB1	1	0.986	0.961	206.695	1.35545	not
FGF14	-2.55423	3.13476	11.4632	0.0021955	0.195056	cluster1_vs_others	BH	glm	TGFB1	1	0.02	0.16	8.78329	0.170255	not
ABCA1	-0.89157	3.68852	9.97122	0.00221036	0.195056	cluster1_vs_others	BH	glm	TGFB1	1	0.274	0.308	12.8931	0.539027	not
NFATC2	0.724356	4.98392	10.1848	0.0022167	0.195056	cluster1_vs_others	BH	glm	TGFB1	1	0.453	0.533	31.6453	1.65216	not
ENSECAG00000016162	0.7091	5.71604	11.0017	0.0022213	0.195056	cluster1_vs_others	BH	glm	TGFB1	1	0.839	0.745	52.5652	1.63478	not
JUNB	-0.441095	7.93771	9.92255	0.00223618	0.195323	cluster1_vs_others	BH	glm	TGFB1	1	0.973	0.989	245.183	0.736575	not
PEDS1	0.717237	4.40592	9.90565	0.00224826	0.195323	cluster1_vs_others	BH	glm	TGFB1	1	0.549	0.566	21.1989	1.64403	not
EPHA5	4.81665	-0.384094	9.88271	0.00225169	0.195323	cluster1_vs_others	BH	glm	TGFB1	1	0.011	0.016	0.76626	28.1809	not
ENSECAG00000026827	-0.916576	3.32826	9.83854	0.00230718	0.199329	cluster1_vs_others	BH	glm	TGFB1	1	0.221	0.27	10.044	0.529765	not
KANK1	0.934657	4.99553	11.6007	0.0023245	0.199996	cluster1_vs_others	BH	glm	TGFB1	1	0.812	0.641	31.9009	1.91144	not
MAST2	0.586775	6.16241	10.3187	0.00234176	0.199996	cluster1_vs_others	BH	glm	TGFB1	1	0.882	0.849	71.6261	1.50189	not
EBF1	0.464588	6.61979	9.82714	0.0023429	0.199996	cluster1_vs_others	BH	glm	TGFB1	1	0.882	0.887	98.3454	1.37992	not
EPN2	0.694695	4.46137	9.76816	0.00240986	0.204896	cluster1_vs_others	BH	glm	TGFB1	1	0.616	0.577	22.0296	1.61854	not
DHX34	2.40694	1.32559	9.71631	0.00243875	0.206209	cluster1_vs_others	BH	glm	TGFB1	1	0.098	0.081	2.50635	5.30347	not
CLIC4	0.380372	7.74699	9.73073	0.00245558	0.206209	cluster1_vs_others	BH	glm	TGFB1	1	1	0.994	214.821	1.30168	not
RBP2	-0.788667	8.34129	11.8287	0.00246321	0.206209	cluster1_vs_others	BH	glm	TGFB1	1	0.976	0.995	324.324	0.578879	not
BICC1	0.444096	8.19087	9.96559	0.00247488	0.206209	cluster1_vs_others	BH	glm	TGFB1	1	0.995	0.989	292.212	1.36046	not
DHCR7	0.757154	4.79516	9.84213	0.00247799	0.206209	cluster1_vs_others	BH	glm	TGFB1	1	0.562	0.618	27.7644	1.69015	not
NUFIP2	0.489484	5.89033	9.70851	0.00248306	0.206209	cluster1_vs_others	BH	glm	TGFB1	1	0.873	0.859	59.3153	1.40394	not
NUB1	0.434658	6.65465	9.69982	0.00249313	0.206246	cluster1_vs_others	BH	glm	TGFB1	1	0.984	0.96	100.751	1.35159	not
SMS	0.416379	7.92192	9.78288	0.00251384	0.20716	cluster1_vs_others	BH	glm	TGFB1	1	1	0.993	242.513	1.33457	not
GRP	1.92954	5.5622	12.0342	0.00253731	0.208292	cluster1_vs_others	BH	glm	TGFB1	1	0.692	0.372	47.2487	3.80933	not
MAGI1	0.628195	4.93642	9.62997	0.00257182	0.209934	cluster1_vs_others	BH	glm	TGFB1	1	0.612	0.541	30.6205	1.54563	not
TUBB.1	-0.407779	8.64856	9.62815	0.00258196	0.209934	cluster1_vs_others	BH	glm	TGFB1	1	1	1	401.306	0.753783	not
ASAP1	0.454205	6.98728	9.67815	0.0025867	0.209934	cluster1_vs_others	BH	glm	TGFB1	1	0.971	0.945	126.876	1.37003	not
ENSECAG00000044950	0.732521	4.57126	9.57322	0.00264941	0.213192	cluster1_vs_others	BH	glm	TGFB1	1	0.547	0.563	23.7731	1.66154	not
RAB6A	0.427405	6.95034	9.57302	0.00265278	0.213192	cluster1_vs_others	BH	glm	TGFB1	1	0.976	0.974	123.669	1.34481	not
SLC25A33	0.487587	6.01067	9.57022	0.00265669	0.213192	cluster1_vs_others	BH	glm	TGFB1	1	0.953	0.874	64.475	1.4021	not
KIF23	-1.34172	2.20986	9.4843	0.00267749	0.213503	cluster1_vs_others	BH	glm	TGFB1	1	0.065	0.058	4.62631	0.394549	not
DUT	-0.77515	4.6408	9.91554	0.0026805	0.213503	cluster1_vs_others	BH	glm	TGFB1	1	0.475	0.521	24.9471	0.584328	not
AK4	1.03473	3.41767	9.50203	0.00270856	0.214939	cluster1_vs_others	BH	glm	TGFB1	1	0.333	0.293	10.6862	2.04873	not
THEGL	7.01132	-1.25278	9.56811	0.00275199	0.216054	cluster1_vs_others	BH	glm	TGFB1	1	0.004	0.003	0.419639	129.009	not
CLOCK	0.605005	5.02691	9.49665	0.00275429	0.216054	cluster1_vs_others	BH	glm	TGFB1	1	0.71	0.661	32.6026	1.52098	not
CARMIL1	0.553958	6.08468	9.82125	0.00275436	0.216054	cluster1_vs_others	BH	glm	TGFB1	1	0.897	0.831	67.8689	1.46811	not
PPM1B	0.527997	5.72961	9.49065	0.00276295	0.216054	cluster1_vs_others	BH	glm	TGFB1	1	0.828	0.807	53.0622	1.44193	not
ARHGAP29	0.558384	7.13992	10.4302	0.00277639	0.216316	cluster1_vs_others	BH	glm	TGFB1	1	0.995	0.974	141.036	1.47262	not
MET	0.559066	5.49897	9.5827	0.00280749	0.217947	cluster1_vs_others	BH	glm	TGFB1	1	0.835	0.708	45.2226	1.47331	not
PM20D2	1.43068	2.41273	9.39674	0.00282729	0.218235	cluster1_vs_others	BH	glm	TGFB1	1	0.207	0.185	5.32479	2.69574	not
PRDX4	0.335141	10.3566	9.44002	0.00283157	0.218235	cluster1_vs_others	BH	glm	TGFB1	1	1	1	1311.11	1.2615	not
PTGS1	-2.3205	2.48166	10.1201	0.0028568	0.219125	cluster1_vs_others	BH	glm	TGFB1	1	0.027	0.147	5.58541	0.200198	not
SMC5	0.437542	7.10174	9.41723	0.00286358	0.219125	cluster1_vs_others	BH	glm	TGFB1	1	0.969	0.955	137.352	1.35429	not
ZHX3	0.972179	3.37422	9.37542	0.0028968	0.22067	cluster1_vs_others	BH	glm	TGFB1	1	0.388	0.317	10.3691	1.9618	not
USP25	0.528932	5.9045	9.42412	0.00290436	0.22067	cluster1_vs_others	BH	glm	TGFB1	1	0.902	0.85	59.9007	1.44286	not
FAS	-1.03013	2.46027	9.34651	0.00293799	0.222344	cluster1_vs_others	BH	glm	TGFB1	1	0.181	0.165	5.50318	0.489667	not
ENSECAG00000038328	0.803589	3.98193	9.33498	0.00294715	0.222344	cluster1_vs_others	BH	glm	TGFB1	1	0.52	0.414	15.8008	1.74544	not
IL1RAPL1	-2.41185	1.69156	9.65509	0.00299755	0.223199	cluster1_vs_others	BH	glm	TGFB1	1	0.029	0.083	3.23005	0.187914	not
RMND5A	0.710973	4.82767	9.53992	0.003011	0.223199	cluster1_vs_others	BH	glm	TGFB1	1	0.652	0.647	28.397	1.63691	not
PDGFRA	-0.742253	4.17874	9.29072	0.00303162	0.223199	cluster1_vs_others	BH	glm	TGFB1	1	0.373	0.45	18.1103	0.597805	not
CKAP2	-1.03903	2.71579	9.27136	0.00303193	0.223199	cluster1_vs_others	BH	glm	TGFB1	1	0.149	0.152	6.56951	0.486653	not
FRMD4A	0.526049	5.70897	9.31219	0.00304001	0.223199	cluster1_vs_others	BH	glm	TGFB1	1	0.813	0.789	52.3083	1.43998	not
MEF2A	0.388615	7.59622	9.28984	0.00304879	0.223199	cluster1_vs_others	BH	glm	TGFB1	1	0.986	0.982	193.504	1.30914	not
GRM8	-4.55101	2.16316	10.9075	0.00305461	0.223199	cluster1_vs_others	BH	glm	TGFB1	1	0.007	0.079	4.47896	0.0426588	not
ENSECAG00000040129	2.99516	0.59007	9.25291	0.00306979	0.223199	cluster1_vs_others	BH	glm	TGFB1	1	0.054	0.047	1.50532	7.9732	not
ENSECAG00000047809	5.68776	-0.824002	9.28218	0.00307795	0.223199	cluster1_vs_others	BH	glm	TGFB1	1	0.016	0.009	0.564873	51.5449	not
RIMS2	1.4188	3.01583	9.42675	0.00308184	0.223199	cluster1_vs_others	BH	glm	TGFB1	1	0.139	0.156	8.08827	2.67363	not
P4HA1	0.404369	8.53452	9.41349	0.00308616	0.223199	cluster1_vs_others	BH	glm	TGFB1	1	1	0.999	370.805	1.32351	not
PRC1	-0.729553	4.38641	9.30517	0.00308825	0.223199	cluster1_vs_others	BH	glm	TGFB1	1	0.339	0.292	20.9142	0.603091	not
ENSECAG00000047489	2.33856	1.0335	9.33998	0.0030939	0.223199	cluster1_vs_others	BH	glm	TGFB1	1	0.121	0.054	2.04699	5.05799	not
CLCN5	0.716617	4.30614	9.23871	0.0031217	0.224448	cluster1_vs_others	BH	glm	TGFB1	1	0.511	0.471	19.7823	1.64332	not
IARS1	0.413187	7.00299	9.22706	0.0031447	0.22474	cluster1_vs_others	BH	glm	TGFB1	1	0.978	0.967	128.265	1.33162	not
UBA6	0.617928	4.75935	9.22523	0.00314674	0.22474	cluster1_vs_others	BH	glm	TGFB1	1	0.62	0.617	27.0837	1.53467	not
TDRD7	1.01602	3.03903	9.18557	0.00316054	0.224912	cluster1_vs_others	BH	glm	TGFB1	1	0.286	0.282	8.21939	2.02233	not
SPA17	-1.26883	1.51422	9.18634	0.00317014	0.224912	cluster1_vs_others	BH	glm	TGFB1	1	0.134	0.092	2.85645	0.414996	not
HMGB1	-0.389844	8.94148	9.20142	0.00318462	0.225194	cluster1_vs_others	BH	glm	TGFB1	1	1	1	491.647	0.763212	not
ECRG4	-3.00339	0.352831	9.13382	0.00319885	0.225456	cluster1_vs_others	BH	glm	TGFB1	1	0.009	0.033	1.27706	0.124706	not
KIAA0040	0.53582	5.2684	9.15387	0.00326093	0.229078	cluster1_vs_others	BH	glm	TGFB1	1	0.815	0.688	38.5431	1.44977	not
ENSECAG00000014082	0.669255	4.83742	9.32598	0.00328677	0.230138	cluster1_vs_others	BH	glm	TGFB1	1	0.668	0.589	28.5897	1.59025	not
CEP112	0.552753	6.3206	9.48086	0.0032983	0.230193	cluster1_vs_others	BH	glm	TGFB1	1	0.851	0.835	79.9265	1.46688	not
CACNB2	0.910512	4.06608	9.93508	0.00332606	0.231377	cluster1_vs_others	BH	glm	TGFB1	1	0.504	0.296	16.7499	1.87971	not
ATF5	0.916508	7.25952	11.1873	0.00333779	0.231442	cluster1_vs_others	BH	glm	TGFB1	1	0.81	0.783	153.226	1.88754	not
IFNGR2	-0.971576	3.04766	9.07333	0.00337001	0.232694	cluster1_vs_others	BH	glm	TGFB1	1	0.188	0.245	8.26871	0.509949	not
FAM184B	0.881582	3.96084	9.25851	0.00338609	0.232694	cluster1_vs_others	BH	glm	TGFB1	1	0.482	0.423	15.5716	1.84239	not
MTMR1	0.676457	4.3099	9.0732	0.00338843	0.232694	cluster1_vs_others	BH	glm	TGFB1	1	0.553	0.538	19.834	1.59821	not
RFX2	0.666284	4.44658	9.09142	0.00343393	0.235065	cluster1_vs_others	BH	glm	TGFB1	1	0.592	0.416	21.8049	1.58698	not
ENSECAG00000021292	2.53958	2.12261	10.0785	0.00346612	0.236513	cluster1_vs_others	BH	glm	TGFB1	1	0.08	0.029	4.3548	5.81421	not
STK32A	2.48923	1.50867	9.014	0.00348411	0.236986	cluster1_vs_others	BH	glm	TGFB1	1	0.08	0.092	2.84548	5.61477	not
ENSECAG00000038623	0.472193	5.90882	9.00876	0.00350358	0.237556	cluster1_vs_others	BH	glm	TGFB1	1	0.88	0.865	60.0804	1.38722	not
ELAPOR1	0.802749	3.51482	8.98651	0.0035226	0.237734	cluster1_vs_others	BH	glm	TGFB1	1	0.462	0.338	11.4305	1.74442	not
ENSECAG00000049707	0.858098	5.43847	10.3461	0.00352839	0.237734	cluster1_vs_others	BH	glm	TGFB1	1	0.672	0.646	43.3653	1.81265	not
BTBD2	0.827007	3.45998	8.94402	0.00358863	0.241035	cluster1_vs_others	BH	glm	TGFB1	1	0.411	0.356	11.0042	1.774	not
DCBLD2	0.445378	6.61919	8.94823	0.00360979	0.241135	cluster1_vs_others	BH	glm	TGFB1	1	0.933	0.929	98.3047	1.36167	not
NRBF2	0.419457	6.39186	8.9467	0.00361264	0.241135	cluster1_vs_others	BH	glm	TGFB1	1	0.969	0.952	83.9734	1.33742	not
AATK	2.37257	0.931566	8.90146	0.00365152	0.242305	cluster1_vs_others	BH	glm	TGFB1	1	0.089	0.063	1.90735	5.17864	not
AKT3	0.427444	7.02142	8.92068	0.00365938	0.242305	cluster1_vs_others	BH	glm	TGFB1	1	0.918	0.939	129.914	1.34485	not
SPDL1	-0.95418	2.70867	8.89323	0.00367647	0.242305	cluster1_vs_others	BH	glm	TGFB1	1	0.168	0.185	6.53718	0.516135	not
TMC6	1.15865	2.5852	8.87207	0.00368098	0.242305	cluster1_vs_others	BH	glm	TGFB1	1	0.232	0.212	6.00099	2.23249	not
SUSD5	0.666064	4.51815	8.90464	0.00368671	0.242305	cluster1_vs_others	BH	glm	TGFB1	1	0.643	0.57	22.9139	1.58674	not
H2AX	-0.666301	4.36066	8.87347	0.00372945	0.244364	cluster1_vs_others	BH	glm	TGFB1	1	0.431	0.485	20.5443	0.63012	not
LOX	0.457681	7.37545	9.19765	0.00377803	0.246793	cluster1_vs_others	BH	glm	TGFB1	1	0.996	0.977	166.048	1.37333	not
SUCO	0.564154	5.16274	8.82778	0.00383291	0.249617	cluster1_vs_others	BH	glm	TGFB1	1	0.73	0.701	35.821	1.47852	not
KLK1	0.847808	3.17138	8.80229	0.00385382	0.24966	cluster1_vs_others	BH	glm	TGFB1	1	0.447	0.261	9.00908	1.79976	not
HTR1F	-1.79032	1.06527	8.76975	0.00385687	0.24966	cluster1_vs_others	BH	glm	TGFB1	1	0.031	0.061	2.09256	0.289109	not
ZBTB7C	2.31114	0.655423	8.72467	0.00392769	0.253478	cluster1_vs_others	BH	glm	TGFB1	1	0.065	0.031	1.57508	4.96274	not
PTX3	4.9264	-0.353262	9.14498	0.00396586	0.255172	cluster1_vs_others	BH	glm	TGFB1	1	0.016	0.016	0.782812	30.4085	not
NR2C2	0.677269	4.76867	8.71984	0.00403754	0.257728	cluster1_vs_others	BH	glm	TGFB1	1	0.578	0.62	27.2591	1.59911	not
PHF14	0.481673	5.78805	8.7227	0.00403837	0.257728	cluster1_vs_others	BH	glm	TGFB1	1	0.895	0.85	55.2555	1.39636	not
LGR4	0.534067	5.57618	8.75918	0.00404166	0.257728	cluster1_vs_others	BH	glm	TGFB1	1	0.766	0.73	47.7088	1.44801	not
ERN1	0.610586	5.44888	9.01617	0.00409721	0.26046	cluster1_vs_others	BH	glm	TGFB1	1	0.819	0.732	43.6793	1.52688	not
LPP	0.381815	7.80668	8.68759	0.00410882	0.26046	cluster1_vs_others	BH	glm	TGFB1	1	0.987	0.983	223.895	1.30298	not
BICDL1	0.768584	4.32697	8.73146	0.00413705	0.260502	cluster1_vs_others	BH	glm	TGFB1	1	0.467	0.413	20.07	1.7036	not
ENSECAG00000059197	0.853211	5.84962	10.1535	0.00413715	0.260502	cluster1_vs_others	BH	glm	TGFB1	1	0.757	0.687	57.665	1.80652	not
PDLIM5	0.391146	7.76424	8.66381	0.00415782	0.260502	cluster1_vs_others	BH	glm	TGFB1	1	0.995	0.979	217.405	1.31144	not
TLL2	-1.68574	1.48712	8.62959	0.00415811	0.260502	cluster1_vs_others	BH	glm	TGFB1	1	0.053	0.095	2.80329	0.310843	not
CAMK1G	-1.56043	2.68148	8.99038	0.00418877	0.261658	cluster1_vs_others	BH	glm	TGFB1	1	0.083	0.17	6.41513	0.339049	not
CRTC1	0.902558	3.56194	8.6074	0.00423628	0.263172	cluster1_vs_others	BH	glm	TGFB1	1	0.346	0.331	11.81	1.86938	not
ENSECAG00000051852	2.8474	-0.163141	8.67825	0.00423758	0.263172	cluster1_vs_others	BH	glm	TGFB1	1	0.072	0.009	0.893079	7.19704	not
TMEM154	0.674283	4.32555	8.59699	0.00429459	0.265076	cluster1_vs_others	BH	glm	TGFB1	1	0.634	0.533	20.0503	1.5958	not
IGF2	1.17091	2.24204	8.65944	0.00430379	0.265076	cluster1_vs_others	BH	glm	TGFB1	1	0.196	0.105	4.73064	2.25154	not
GTPBP2	0.90775	3.04011	8.57297	0.00430535	0.265076	cluster1_vs_others	BH	glm	TGFB1	1	0.351	0.285	8.22552	1.87612	not
CAMK2D	0.795835	6.69565	10.3195	0.0043284	0.265272	cluster1_vs_others	BH	glm	TGFB1	1	0.96	0.909	103.655	1.73608	not
MT-CO2	0.320552	12.0339	8.58093	0.00433329	0.265272	cluster1_vs_others	BH	glm	TGFB1	1	1	1	4193.41	1.24881	not
PPEF1	4.65408	-0.387344	8.56344	0.0043579	0.26536	cluster1_vs_others	BH	glm	TGFB1	1	0.016	0.015	0.764536	25.1777	not
FAR2	1.43133	2.75571	8.53965	0.00437587	0.26536	cluster1_vs_others	BH	glm	TGFB1	1	0.147	0.203	6.75387	2.69696	not
PHLDB2	0.360808	7.65172	8.55495	0.00438995	0.26536	cluster1_vs_others	BH	glm	TGFB1	1	1	0.988	201.094	1.28414	not
MPI	1.19182	2.83561	8.52516	0.00439993	0.26536	cluster1_vs_others	BH	glm	TGFB1	1	0.261	0.237	7.13842	2.28441	not
SCAF4	0.646979	4.65068	8.54574	0.00440665	0.26536	cluster1_vs_others	BH	glm	TGFB1	1	0.565	0.592	25.1185	1.56589	not
FZD3	-1.75045	1.416	8.52618	0.00440905	0.26536	cluster1_vs_others	BH	glm	TGFB1	1	0.042	0.094	2.66844	0.29721	not
PLXNA2	0.638873	5.27413	8.85066	0.00445242	0.26722	cluster1_vs_others	BH	glm	TGFB1	1	0.705	0.699	38.6964	1.55711	not
NACC1	0.918967	3.44322	8.49739	0.00447831	0.268023	cluster1_vs_others	BH	glm	TGFB1	1	0.373	0.368	10.8771	1.89076	not
CTSV	-0.496553	7.5231	8.78355	0.00452208	0.269003	cluster1_vs_others	BH	glm	TGFB1	1	0.953	0.969	183.941	0.708798	not
ENSECAG00000057029	3.93735	0.105143	8.48436	0.00452623	0.269003	cluster1_vs_others	BH	glm	TGFB1	1	0.027	0.032	1.0756	15.3201	not
ENSECAG00000016730	0.322128	10.6504	8.49108	0.00453235	0.269003	cluster1_vs_others	BH	glm	TGFB1	1	0.957	0.999	1607.23	1.25017	not
PUM1	0.405778	7.22476	8.48139	0.00455446	0.269568	cluster1_vs_others	BH	glm	TGFB1	1	0.993	0.971	149.578	1.3248	not
NFIX	0.723868	3.74181	8.44652	0.00461489	0.272068	cluster1_vs_others	BH	glm	TGFB1	1	0.511	0.415	13.3782	1.6516	not
ENSECAG00000010013	0.520232	5.0393	8.44702	0.00463312	0.272068	cluster1_vs_others	BH	glm	TGFB1	1	0.764	0.713	32.8836	1.43419	not
ATF4	0.332862	9.2867	8.4464	0.00463479	0.272068	cluster1_vs_others	BH	glm	TGFB1	1	1	1	624.561	1.25951	not
DLGAP4	0.467434	6.05777	8.42619	0.0046827	0.27413	cluster1_vs_others	BH	glm	TGFB1	1	0.875	0.895	66.6149	1.38265	not
CTSS	-0.725141	4.16793	8.45041	0.00471155	0.275067	cluster1_vs_others	BH	glm	TGFB1	1	0.437	0.457	17.9751	0.604938	not
BNIP3	0.710142	8.0621	10.0495	0.00485055	0.282412	cluster1_vs_others	BH	glm	TGFB1	1	0.998	0.991	267.259	1.63597	not
IRX3	-0.725605	4.12072	8.33126	0.00488819	0.283833	cluster1_vs_others	BH	glm	TGFB1	1	0.366	0.448	17.3964	0.604743	not
ENSECAG00000019585	-0.421226	8.30828	8.46709	0.00492682	0.285007	cluster1_vs_others	BH	glm	TGFB1	1	0.996	0.999	316.988	0.74679	not
PAPLN	1.52353	2.07886	8.28253	0.00493501	0.285007	cluster1_vs_others	BH	glm	TGFB1	1	0.165	0.129	4.22473	2.87494	not
ZDHHC21	0.593236	5.13461	8.34172	0.00496949	0.285737	cluster1_vs_others	BH	glm	TGFB1	1	0.726	0.72	35.1295	1.50863	not
TTC14	0.4081	6.76316	8.30398	0.00497809	0.285737	cluster1_vs_others	BH	glm	TGFB1	1	0.973	0.951	108.621	1.32694	not
BTG1	-0.425796	6.31437	8.3001	0.00498766	0.285737	cluster1_vs_others	BH	glm	TGFB1	1	0.924	0.908	79.5817	0.744428	not
SNX27	0.768127	4.00615	8.28169	0.00505111	0.2886	cluster1_vs_others	BH	glm	TGFB1	1	0.556	0.46	16.0683	1.70306	not
MAP3K4	0.633051	4.44752	8.24882	0.00511013	0.291196	cluster1_vs_others	BH	glm	TGFB1	1	0.547	0.526	21.8192	1.55084	not
CDC42EP3	0.705881	5.82525	9.52798	0.00512926	0.291511	cluster1_vs_others	BH	glm	TGFB1	1	0.958	0.753	56.6989	1.63114	not
FOXO3	0.50023	5.6035	8.23475	0.00515529	0.292215	cluster1_vs_others	BH	glm	TGFB1	1	0.781	0.729	48.6208	1.41444	not
TSLP	-1.17903	1.66062	8.20266	0.00518859	0.293326	cluster1_vs_others	BH	glm	TGFB1	1	0.114	0.102	3.16153	0.441647	not
KCNQ5	1.64656	4.4511	9.18532	0.00523923	0.29541	cluster1_vs_others	BH	glm	TGFB1	1	0.024	0.316	21.8734	3.13086	not
VAMP5	0.360645	7.85361	8.17111	0.00532172	0.298587	cluster1_vs_others	BH	glm	TGFB1	1	1	0.995	231.297	1.284	not
ENSECAG00000052890	-1.20979	2.48582	8.14987	0.00532865	0.298587	cluster1_vs_others	BH	glm	TGFB1	1	0.1	0.173	5.60152	0.432331	not
SLC12A9	1.2596	2.42845	8.13587	0.00533739	0.298587	cluster1_vs_others	BH	glm	TGFB1	1	0.192	0.19	5.38316	2.3943	not
FEZ2	0.491183	5.39206	8.15111	0.00537654	0.299994	cluster1_vs_others	BH	glm	TGFB1	1	0.855	0.762	41.9924	1.4056	not
STAU2	0.46854	5.93056	8.09991	0.00551696	0.30703	cluster1_vs_others	BH	glm	TGFB1	1	0.848	0.834	60.9926	1.38371	not
IMPG2	1.77685	1.69138	8.06494	0.00553477	0.307223	cluster1_vs_others	BH	glm	TGFB1	1	0.138	0.109	3.22965	3.42678	not
ZC3H12B	5.16199	-0.974167	8.08636	0.00557877	0.308865	cluster1_vs_others	BH	glm	TGFB1	1	0.009	0.007	0.509034	35.8025	not
HSD17B7	0.657665	4.72844	8.05494	0.00563552	0.311202	cluster1_vs_others	BH	glm	TGFB1	1	0.551	0.587	26.5095	1.57753	not
IPPK	0.952553	3.20104	8.02712	0.00566377	0.311724	cluster1_vs_others	BH	glm	TGFB1	1	0.29	0.319	9.19623	1.93529	not
NAA25	0.585283	4.63915	8.04316	0.00567406	0.311724	cluster1_vs_others	BH	glm	TGFB1	1	0.609	0.619	24.9185	1.50033	not
HAPLN3	-1.91735	1.181	8.01208	0.00569516	0.312083	cluster1_vs_others	BH	glm	TGFB1	1	0.027	0.079	2.26733	0.264741	not
TRIM13	0.511393	5.09317	7.9799	0.00585942	0.320265	cluster1_vs_others	BH	glm	TGFB1	1	0.737	0.669	34.1347	1.42543	not
GCC2	0.404117	6.37582	7.96954	0.0058918	0.320779	cluster1_vs_others	BH	glm	TGFB1	1	0.946	0.929	83.045	1.32328	not
LATS2	0.457613	5.98133	7.96729	0.00589877	0.320779	cluster1_vs_others	BH	glm	TGFB1	1	0.911	0.847	63.1769	1.37327	not
CDK6	0.446054	6.3519	7.89464	0.00611945	0.329751	cluster1_vs_others	BH	glm	TGFB1	1	0.875	0.856	81.6793	1.36231	not
RUNX1T1	0.644237	5.41596	8.55916	0.00612064	0.329751	cluster1_vs_others	BH	glm	TGFB1	1	0.87	0.709	42.6939	1.56291	not
MTFR2	-1.52878	1.82018	8.04901	0.00612249	0.329751	cluster1_vs_others	BH	glm	TGFB1	1	0.042	0.068	3.53126	0.346571	not
CCNB2	-1.60103	1.53568	7.85704	0.00612532	0.329751	cluster1_vs_others	BH	glm	TGFB1	1	0.033	0.043	2.89925	0.329641	not
GMNN	-0.545293	5.35081	7.9309	0.00614385	0.329755	cluster1_vs_others	BH	glm	TGFB1	1	0.679	0.679	40.8088	0.685252	not
PCCA	0.56339	5.05436	7.88304	0.00615616	0.329755	cluster1_vs_others	BH	glm	TGFB1	1	0.707	0.672	33.2288	1.47774	not
KIRREL1	0.567529	4.91842	7.87279	0.00618688	0.330574	cluster1_vs_others	BH	glm	TGFB1	1	0.668	0.628	30.2407	1.48198	not
ENSECAG00000052677	4.07345	-0.215402	7.85874	0.00625302	0.332835	cluster1_vs_others	BH	glm	TGFB1	1	0.031	0.019	0.861306	16.8356	not
CNST	0.815987	3.4694	7.83894	0.00626027	0.332835	cluster1_vs_others	BH	glm	TGFB1	1	0.417	0.336	11.0763	1.7605	not
SEMA3C	0.583416	7.84575	8.96917	0.00630679	0.334319	cluster1_vs_others	BH	glm	TGFB1	1	0.995	0.987	230.041	1.49839	not
DPH2	-0.398495	7.62477	7.83102	0.00631938	0.334319	cluster1_vs_others	BH	glm	TGFB1	1	0.998	0.995	197.371	0.758649	not
TNIP3	-3.35224	-0.530444	7.77377	0.00635384	0.335314	cluster1_vs_others	BH	glm	TGFB1	1	0.005	0.013	0.692342	0.0979207	not
FEN1	-0.804047	3.48093	7.79076	0.00640824	0.337261	cluster1_vs_others	BH	glm	TGFB1	1	0.263	0.312	11.1652	0.57274	not
LRP8	1.315	2.3721	7.76197	0.00643091	0.337261	cluster1_vs_others	BH	glm	TGFB1	1	0.197	0.181	5.17694	2.48803	not
ARAF	-0.756168	3.28279	7.78585	0.00643796	0.337261	cluster1_vs_others	BH	glm	TGFB1	1	0.313	0.324	9.73234	0.592067	not
IER5L	-0.504727	5.7207	7.78039	0.00648286	0.338785	cluster1_vs_others	BH	glm	TGFB1	1	0.75	0.797	52.7355	0.704794	not
ENSECAG00000014832	0.475903	5.41729	7.77245	0.00651107	0.339431	cluster1_vs_others	BH	glm	TGFB1	1	0.793	0.787	42.7334	1.39079	not
CYP2C113	-2.1263	0.235925	7.74813	0.0065791	0.342145	cluster1_vs_others	BH	glm	TGFB1	1	0.025	0.023	1.17766	0.229044	not
TRIB3	0.471786	5.73451	7.74128	0.00661473	0.343165	cluster1_vs_others	BH	glm	TGFB1	1	0.862	0.793	53.2426	1.38683	not
CCDC158	0.979423	2.87229	7.7034	0.00664393	0.343847	cluster1_vs_others	BH	glm	TGFB1	1	0.281	0.233	7.32225	1.97168	not
MICAL2	0.384751	7.80282	7.75658	0.00666224	0.343964	cluster1_vs_others	BH	glm	TGFB1	1	0.969	0.982	223.296	1.30563	not
NOTCH2	0.635553	6.26201	8.59187	0.00671454	0.345831	cluster1_vs_others	BH	glm	TGFB1	1	0.924	0.856	76.7454	1.55353	not
ATG16L2	-1.02365	2.2761	7.67063	0.0068109	0.348806	cluster1_vs_others	BH	glm	TGFB1	1	0.158	0.168	4.84368	0.491872	not
TOP2A	-1.32872	3.77431	8.67552	0.00682919	0.348806	cluster1_vs_others	BH	glm	TGFB1	1	0.147	0.135	13.683	0.398121	not
ENSECAG00000022252	0.512921	5.30474	7.67683	0.00683498	0.348806	cluster1_vs_others	BH	glm	TGFB1	1	0.77	0.731	39.5263	1.42694	not
ANKRD17	0.398946	6.84514	7.67588	0.00683742	0.348806	cluster1_vs_others	BH	glm	TGFB1	1	0.946	0.947	114.972	1.31854	not
POPDC2	-0.359644	7.70115	7.66586	0.00687216	0.349746	cluster1_vs_others	BH	glm	TGFB1	1	0.991	0.997	208.102	0.779357	not
USP13	0.623603	4.85236	8.00658	0.00694125	0.352425	cluster1_vs_others	BH	glm	TGFB1	1	0.799	0.552	28.8871	1.54072	not
ENSECAG00000044027	-0.404767	7.30599	7.63201	0.00699176	0.35415	cluster1_vs_others	BH	glm	TGFB1	1	0.982	0.99	158.242	0.755358	not
RFX7	0.562793	5.01032	7.62496	0.00701616	0.354548	cluster1_vs_others	BH	glm	TGFB1	1	0.634	0.61	32.2298	1.47713	not
TGFA	1.23793	2.90028	7.69649	0.00705047	0.354707	cluster1_vs_others	BH	glm	TGFB1	1	0.266	0.214	7.46574	2.35861	not
N4BP2	0.534255	5.39095	7.61668	0.00706908	0.354707	cluster1_vs_others	BH	glm	TGFB1	1	0.764	0.725	41.9603	1.44819	not
ENSECAG00000019120	0.976014	2.8615	7.5848	0.00709496	0.354707	cluster1_vs_others	BH	glm	TGFB1	1	0.324	0.255	7.26771	1.96702	not
ENSECAG00000049227	2.03722	1.69053	7.59299	0.0070969	0.354707	cluster1_vs_others	BH	glm	TGFB1	1	0.118	0.11	3.22776	4.10453	not
AGFG1	0.380608	7.1657	7.59684	0.0071179	0.354707	cluster1_vs_others	BH	glm	TGFB1	1	0.996	0.977	143.579	1.30189	not
DOCK4	0.521422	5.59967	7.59753	0.00712556	0.354707	cluster1_vs_others	BH	glm	TGFB1	1	0.649	0.684	48.492	1.43537	not
TPPP3	-1.78297	1.11508	8.08151	0.0071352	0.354707	cluster1_vs_others	BH	glm	TGFB1	1	0.082	0.067	2.16607	0.290584	not
NPC1	0.831729	3.28273	7.55996	0.00718796	0.356503	cluster1_vs_others	BH	glm	TGFB1	1	0.359	0.296	9.73194	1.77982	not
UOX	2.04102	1.30515	7.54381	0.00726295	0.357447	cluster1_vs_others	BH	glm	TGFB1	1	0.094	0.075	2.47109	4.11537	not
NEO1	1.35277	3.20779	7.78224	0.00727202	0.357447	cluster1_vs_others	BH	glm	TGFB1	1	0.161	0.253	9.23935	2.55403	not
MTMR14	-0.658605	4.14699	7.54728	0.00727394	0.357447	cluster1_vs_others	BH	glm	TGFB1	1	0.449	0.479	17.7161	0.633491	not
IBTK	0.447048	5.84179	7.55333	0.00727837	0.357447	cluster1_vs_others	BH	glm	TGFB1	1	0.862	0.835	57.3526	1.36325	not
PPFIA3	5.49981	-1.07019	7.57469	0.00729296	0.357447	cluster1_vs_others	BH	glm	TGFB1	1	0.013	0.005	0.476257	45.2488	not
ITCH	0.419552	6.44819	7.54551	0.00730708	0.357447	cluster1_vs_others	BH	glm	TGFB1	1	0.94	0.917	87.3169	1.33751	not
HERC2	0.536271	5.27899	7.53925	0.00733076	0.357788	cluster1_vs_others	BH	glm	TGFB1	1	0.707	0.704	38.8269	1.45022	not
MYO1D	0.384193	7.28277	7.52217	0.00739422	0.360065	cluster1_vs_others	BH	glm	TGFB1	1	0.951	0.947	155.716	1.30513	not
SIRT5	0.623532	4.12143	7.51387	0.00741622	0.360317	cluster1_vs_others	BH	glm	TGFB1	1	0.596	0.49	17.405	1.54064	not
ENSECAG00000055943	0.394091	6.78627	7.49747	0.00748819	0.362991	cluster1_vs_others	BH	glm	TGFB1	1	0.969	0.936	110.375	1.31411	not
TTC39C	-0.612472	4.33102	7.48447	0.00751381	0.363411	cluster1_vs_others	BH	glm	TGFB1	1	0.513	0.519	20.1264	0.654075	not
PEAK1	0.425487	7.37135	7.70879	0.00759568	0.366307	cluster1_vs_others	BH	glm	TGFB1	1	0.973	0.946	165.576	1.34303	not
MAP3K13	0.660215	4.10268	7.46243	0.0076079	0.366307	cluster1_vs_others	BH	glm	TGFB1	1	0.553	0.501	17.1803	1.58032	not
ARHGAP28	0.469035	7.7265	7.93762	0.00768233	0.369062	cluster1_vs_others	BH	glm	TGFB1	1	0.978	0.973	211.792	1.38418	not
DCLK2	1.06036	4.18748	8.19801	0.00775109	0.370995	cluster1_vs_others	BH	glm	TGFB1	1	0.375	0.388	18.2204	2.08545	not
ENSECAG00000060318	1.43631	3.0532	7.41849	0.0077572	0.370995	cluster1_vs_others	BH	glm	TGFB1	1	0.199	0.262	8.30049	2.70628	not
GPAT3	0.657289	4.49854	7.41889	0.00778772	0.371625	cluster1_vs_others	BH	glm	TGFB1	1	0.507	0.53	22.6045	1.57712	not
TNRC18	0.520778	5.05295	7.41243	0.00782138	0.372137	cluster1_vs_others	BH	glm	TGFB1	1	0.668	0.711	33.1963	1.43473	not
PREX1	0.72738	3.55804	7.39617	0.00785853	0.372137	cluster1_vs_others	BH	glm	TGFB1	1	0.438	0.334	11.7781	1.65563	not
KCNMA1	0.665707	4.5639	7.42932	0.00786683	0.372137	cluster1_vs_others	BH	glm	TGFB1	1	0.437	0.449	23.6521	1.58635	not
NCOA2	0.560905	5.09868	7.43019	0.00786792	0.372137	cluster1_vs_others	BH	glm	TGFB1	1	0.65	0.638	34.2655	1.47519	not
ZFR	0.420089	6.0483	7.39625	0.00788642	0.37219	cluster1_vs_others	BH	glm	TGFB1	1	0.891	0.884	66.1789	1.33801	not
ENSECAG00000056420	3.46034	0.0047614	7.38743	0.00791289	0.372619	cluster1_vs_others	BH	glm	TGFB1	1	0.036	0.025	1.00331	11.0069	not
ENSECAG00000048402	0.875146	3.87198	7.37116	0.00795909	0.373972	cluster1_vs_others	BH	glm	TGFB1	1	0.361	0.376	14.6414	1.83419	not
TSHZ2	0.391363	7.81945	7.49376	0.00800343	0.37476	cluster1_vs_others	BH	glm	TGFB1	1	0.98	0.975	225.886	1.31163	not
TENT5A	0.550236	5.8364	7.72892	0.00801709	0.37476	cluster1_vs_others	BH	glm	TGFB1	1	0.821	0.804	57.1388	1.46433	not
GPRC5B	0.958626	3.20333	7.34286	0.00802832	0.37476	cluster1_vs_others	BH	glm	TGFB1	1	0.264	0.302	9.21083	1.94346	not
KIFC1	-1.44608	0.84216	7.31239	0.00807389	0.376068	cluster1_vs_others	BH	glm	TGFB1	1	0.038	0.045	1.79273	0.367016	not
ENSECAG00000053363	2.26101	1.24316	7.32701	0.00812196	0.377486	cluster1_vs_others	BH	glm	TGFB1	1	0.101	0.081	2.36716	4.79328	not
EPS15	0.474254	5.53997	7.31543	0.00821993	0.381213	cluster1_vs_others	BH	glm	TGFB1	1	0.853	0.786	46.526	1.3892	not
ELOVL6	0.563233	5.02402	7.30393	0.00826862	0.382642	cluster1_vs_others	BH	glm	TGFB1	1	0.649	0.629	32.5373	1.47758	not
KIF16B	0.611806	5.06919	7.5399	0.00829938	0.383205	cluster1_vs_others	BH	glm	TGFB1	1	0.707	0.65	33.5721	1.52817	not
WASF3	0.43914	6.0773	7.35291	0.00832326	0.383205	cluster1_vs_others	BH	glm	TGFB1	1	0.918	0.852	67.5225	1.3558	not
TTL	0.568584	4.46102	7.28324	0.00835089	0.383205	cluster1_vs_others	BH	glm	TGFB1	1	0.659	0.558	22.0242	1.48307	not
STX11	1.51293	1.79811	7.25008	0.00836825	0.383205	cluster1_vs_others	BH	glm	TGFB1	1	0.154	0.107	3.47764	2.85389	not
IL11	-1.43822	11.1199	8.62021	0.00837021	0.383205	cluster1_vs_others	BH	glm	TGFB1	1	0.986	0.999	2225.45	0.369022	not
RPL3L	0.375692	7.35582	7.29667	0.00840621	0.383918	cluster1_vs_others	BH	glm	TGFB1	1	1	0.96	163.804	1.29746	not
ENSECAG00000051592	0.668473	4.59633	7.33255	0.00843324	0.383918	cluster1_vs_others	BH	glm	TGFB1	1	0.587	0.573	24.1898	1.58939	not
CDCP1	0.620882	4.15446	7.2611	0.00843952	0.383918	cluster1_vs_others	BH	glm	TGFB1	1	0.612	0.444	17.808	1.53781	not
KCNE3	-1.79031	3.23434	8.26304	0.00851775	0.386655	cluster1_vs_others	BH	glm	TGFB1	1	0.087	0.194	9.41093	0.28911	not
ENSECAG00000053064	1.55638	1.76341	7.21079	0.00854255	0.386961	cluster1_vs_others	BH	glm	TGFB1	1	0.154	0.118	3.39499	2.94115	not
CADPS2	0.52258	5.77191	7.41147	0.00860038	0.38716	cluster1_vs_others	BH	glm	TGFB1	1	0.85	0.744	54.6409	1.43652	not
FNIP1	0.447213	7.05119	7.46051	0.00860699	0.38716	cluster1_vs_others	BH	glm	TGFB1	1	0.937	0.925	132.623	1.3634	not
FCSK	1.5961	1.74969	7.18531	0.0086474	0.38716	cluster1_vs_others	BH	glm	TGFB1	1	0.13	0.117	3.36286	3.02324	not
BNC2	0.392141	8.34767	7.42715	0.00865204	0.38716	cluster1_vs_others	BH	glm	TGFB1	1	0.995	0.982	325.761	1.31234	not
WWP1	0.575448	4.71025	7.21257	0.00866194	0.38716	cluster1_vs_others	BH	glm	TGFB1	1	0.643	0.619	26.1774	1.49014	not
SEPTIN12	-1.37432	1.5971	7.1941	0.00866511	0.38716	cluster1_vs_others	BH	glm	TGFB1	1	0.058	0.109	3.02534	0.385735	not
ENSECAG00000042692	-0.327392	9.95596	7.21049	0.00867343	0.38716	cluster1_vs_others	BH	glm	TGFB1	1	1	1	993.217	0.796976	not
BBX	0.407674	6.56068	7.20353	0.00872687	0.387952	cluster1_vs_others	BH	glm	TGFB1	1	0.924	0.923	94.3975	1.32655	not
TMX3	0.463612	5.43025	7.19878	0.00872738	0.387952	cluster1_vs_others	BH	glm	TGFB1	1	0.79	0.782	43.119	1.37899	not
ENSECAG00000053155	1.3022	2.12808	7.1666	0.00878513	0.389711	cluster1_vs_others	BH	glm	TGFB1	1	0.143	0.135	4.37137	2.46604	not
AAGAB	0.945286	3.01148	7.16063	0.00882698	0.390758	cluster1_vs_others	BH	glm	TGFB1	1	0.306	0.259	8.06392	1.92557	not
EIF5	0.306619	9.27172	7.16802	0.00886491	0.39099	cluster1_vs_others	BH	glm	TGFB1	1	1	1	618.112	1.23681	not
PSME4	0.564089	5.41948	7.3519	0.00886873	0.39099	cluster1_vs_others	BH	glm	TGFB1	1	0.723	0.775	42.7981	1.47845	not
TAF15	0.506253	5.01322	7.15754	0.00891381	0.391864	cluster1_vs_others	BH	glm	TGFB1	1	0.734	0.682	32.2947	1.42036	not
RIOK3	0.493497	5.02405	7.15455	0.00892696	0.391864	cluster1_vs_others	BH	glm	TGFB1	1	0.772	0.7	32.5379	1.40785	not
GNB4	0.417087	6.09622	7.1511	0.00894341	0.391864	cluster1_vs_others	BH	glm	TGFB1	1	0.918	0.899	68.4141	1.33523	not
CYLD	0.581179	4.51554	7.13735	0.00900245	0.393307	cluster1_vs_others	BH	glm	TGFB1	1	0.611	0.566	22.8724	1.49607	not
RALGPS2	0.557729	4.90706	7.13509	0.00901717	0.393307	cluster1_vs_others	BH	glm	TGFB1	1	0.609	0.599	30.0035	1.47195	not
COL5A1	0.326193	8.44635	7.13185	0.00903142	0.393307	cluster1_vs_others	BH	glm	TGFB1	1	1	0.999	348.822	1.2537	not
ENSECAG00000056503	2.17364	1.46035	7.09424	0.00917233	0.398141	cluster1_vs_others	BH	glm	TGFB1	1	0.092	0.097	2.75176	4.51161	not
SALL4	1.23564	1.74475	7.06548	0.00918527	0.398141	cluster1_vs_others	BH	glm	TGFB1	1	0.201	0.103	3.35138	2.35485	not
ENSECAG00000057627	1.1145	2.81491	7.06321	0.00921123	0.398141	cluster1_vs_others	BH	glm	TGFB1	1	0.219	0.24	7.03674	2.1652	not
KIF2C	-2.28505	0.724299	7.07234	0.00921675	0.398141	cluster1_vs_others	BH	glm	TGFB1	1	0.009	0.03	1.6521	0.205179	not
HSP90B1	0.293398	10.3254	7.08211	0.00926579	0.398902	cluster1_vs_others	BH	glm	TGFB1	1	1	1	1283.08	1.22552	not
HHIPL1	0.609634	4.58338	7.07745	0.0092716	0.398902	cluster1_vs_others	BH	glm	TGFB1	1	0.496	0.559	23.9736	1.52587	not
FBLN1	-0.503947	8.59566	7.72932	0.0093381	0.399244	cluster1_vs_others	BH	glm	TGFB1	1	1	0.998	386.858	0.705175	not
DPYD	-1.91284	2.05628	7.29688	0.00934073	0.399244	cluster1_vs_others	BH	glm	TGFB1	1	0.04	0.109	4.15912	0.26557	not
SLC25A37	0.873854	3.31139	7.05071	0.00934837	0.399244	cluster1_vs_others	BH	glm	TGFB1	1	0.337	0.331	9.92721	1.83255	not
MAN2B1	-0.502581	4.918	7.06146	0.00935408	0.399244	cluster1_vs_others	BH	glm	TGFB1	1	0.634	0.654	30.232	0.705843	not
CPNE4	0.762526	5.45515	8.12044	0.0093738	0.39929	cluster1_vs_others	BH	glm	TGFB1	1	0.797	0.623	43.8697	1.69646	not
ZC3H6	0.774475	3.48994	7.02626	0.0094922	0.403531	cluster1_vs_others	BH	glm	TGFB1	1	0.377	0.325	11.2351	1.71057	not
PACRG	3.54548	0.18176	7.00974	0.00958195	0.406335	cluster1_vs_others	BH	glm	TGFB1	1	0.038	0.029	1.13427	11.676	not
TTC19	0.646504	4.26162	7.00898	0.00960988	0.406335	cluster1_vs_others	BH	glm	TGFB1	1	0.554	0.522	19.1812	1.56537	not
ENSECAG00000048311	0.741705	4.07714	6.99061	0.00961504	0.406335	cluster1_vs_others	BH	glm	TGFB1	1	0.462	0.446	16.8788	1.67215	not
SLC35A3	0.648872	4.10056	6.99813	0.00966524	0.406931	cluster1_vs_others	BH	glm	TGFB1	1	0.534	0.461	17.155	1.56794	not
ENSECAG00000037332	-0.392575	8.02644	7.09359	0.00966714	0.406931	cluster1_vs_others	BH	glm	TGFB1	1	0.998	0.997	260.734	0.761769	not
EBF2	3.199	-0.310148	7.01014	0.00969441	0.407279	cluster1_vs_others	BH	glm	TGFB1	1	0.049	0.009	0.806559	9.18325	not
ST13	-0.364217	7.74336	6.98482	0.00974287	0.407806	cluster1_vs_others	BH	glm	TGFB1	1	1	0.999	214.281	0.776891	not
TRIM37	0.411513	5.93816	6.98467	0.00974502	0.407806	cluster1_vs_others	BH	glm	TGFB1	1	0.839	0.793	61.3145	1.33008	not
ADAMTS12	0.708137	5.77197	7.92639	0.00980386	0.408693	cluster1_vs_others	BH	glm	TGFB1	1	0.828	0.713	54.643	1.63369	not
CEBPZ	0.402817	5.85919	6.97289	0.00980436	0.408693	cluster1_vs_others	BH	glm	TGFB1	1	0.897	0.873	58.0487	1.32209	not
ENSECAG00000038999	1.03861	2.66237	6.94731	0.0098358	0.409208	cluster1_vs_others	BH	glm	TGFB1	1	0.286	0.224	6.3307	2.05425	not
ENSECAG00000057843	1.30864	2.29197	6.94008	0.00985883	0.409371	cluster1_vs_others	BH	glm	TGFB1	1	0.163	0.163	4.89726	2.47707	not
FBXO42	0.546109	4.75104	6.94785	0.00993019	0.410946	cluster1_vs_others	BH	glm	TGFB1	1	0.659	0.606	26.9282	1.46014	not
PLEK	3.86643	-0.354708	6.92911	0.00997305	0.410946	cluster1_vs_others	BH	glm	TGFB1	1	0.025	0.016	0.782028	14.5851	not
SPC25	-1.36331	1.49186	6.90755	0.00998915	0.410946	cluster1_vs_others	BH	glm	TGFB1	1	0.034	0.058	2.81252	0.38869	not
NFE2L1	0.455264	5.41387	6.93353	0.0100057	0.410946	cluster1_vs_others	BH	glm	TGFB1	1	0.821	0.784	42.632	1.37103	not
MRTO4	-1.00984	2.36241	6.91771	0.0100359	0.410946	cluster1_vs_others	BH	glm	TGFB1	1	0.158	0.189	5.14229	0.496602	not
WDR59	0.856214	3.25904	6.91131	0.0100488	0.410946	cluster1_vs_others	BH	glm	TGFB1	1	0.344	0.309	9.57344	1.81028	not
LYN	-1.71868	0.425448	6.88892	0.0100555	0.410946	cluster1_vs_others	BH	glm	TGFB1	1	0.049	0.037	1.34299	0.303827	not
SH3D19	0.377124	6.56598	6.92342	0.0100576	0.410946	cluster1_vs_others	BH	glm	TGFB1	1	0.94	0.911	94.7453	1.29875	not
SPEN	0.472303	5.42661	6.91781	0.0100878	0.410946	cluster1_vs_others	BH	glm	TGFB1	1	0.766	0.765	43.0104	1.38732	not
STMN1	-0.848882	8.47236	8.12583	0.0101068	0.410946	cluster1_vs_others	BH	glm	TGFB1	1	0.938	0.948	355.169	0.555215	not
CTSC	-0.894019	4.63009	7.43711	0.0101142	0.410946	cluster1_vs_others	BH	glm	TGFB1	1	0.279	0.468	24.7626	0.538113	not
IER3	-1.08967	9.98137	8.12085	0.0101277	0.410946	cluster1_vs_others	BH	glm	TGFB1	1	0.995	0.997	1010.86	0.469868	not
PPP1R12A	0.371735	7.93774	6.98487	0.0101539	0.410946	cluster1_vs_others	BH	glm	TGFB1	1	1	0.995	245.188	1.29391	not
SCD	0.493725	5.42904	6.90293	0.010166	0.410946	cluster1_vs_others	BH	glm	TGFB1	1	0.647	0.747	43.0828	1.40808	not
PRUNE2	0.349744	8.18603	6.93141	0.0101845	0.410946	cluster1_vs_others	BH	glm	TGFB1	1	0.998	0.984	291.233	1.27433	not
CDH2	0.39705	7.36748	6.96779	0.0102177	0.411513	cluster1_vs_others	BH	glm	TGFB1	1	0.962	0.976	165.133	1.31681	not
KCMF1	0.343746	7.09101	6.88002	0.0102855	0.413468	cluster1_vs_others	BH	glm	TGFB1	1	0.993	0.983	136.335	1.26905	not
NDUFAF7	1.4198	2.1951	6.84872	0.0103231	0.4142	cluster1_vs_others	BH	glm	TGFB1	1	0.17	0.163	4.57921	2.67548	not
RTN4	0.315404	9.10014	6.86418	0.0103701	0.414739	cluster1_vs_others	BH	glm	TGFB1	1	1	0.999	548.802	1.24436	not
LYRM7	-0.957957	2.36783	6.85119	0.0103752	0.414739	cluster1_vs_others	BH	glm	TGFB1	1	0.165	0.172	5.16166	0.514785	not
HOXD3	4.28237	-0.610599	6.8377	0.0104249	0.415523	cluster1_vs_others	BH	glm	TGFB1	1	0.011	0.014	0.654925	19.459	not
TMPRSS7	3.0449	0.0600088	6.84137	0.0104485	0.415523	cluster1_vs_others	BH	glm	TGFB1	1	0.043	0.023	1.04247	8.25288	not
ENSECAG00000006075	1.90607	1.23759	6.82385	0.0104665	0.415523	cluster1_vs_others	BH	glm	TGFB1	1	0.101	0.077	2.35805	3.74788	not
GALNT2	0.412499	6.13109	6.8454	0.0104724	0.415523	cluster1_vs_others	BH	glm	TGFB1	1	0.918	0.873	70.0879	1.33099	not
ELP4	0.505195	5.60163	6.93089	0.0105694	0.418594	cluster1_vs_others	BH	glm	TGFB1	1	0.775	0.757	48.5579	1.41932	not
ENSECAG00000047497	1.52086	3.8474	7.55935	0.0106509	0.421043	cluster1_vs_others	BH	glm	TGFB1	1	0.197	0.078	14.394	2.86962	not
GPCPD1	0.378942	6.86205	6.80177	0.0107113	0.422654	cluster1_vs_others	BH	glm	TGFB1	1	0.98	0.96	116.328	1.30039	not
ENSECAG00000058657	2.44757	0.695369	6.78471	0.0107427	0.423113	cluster1_vs_others	BH	glm	TGFB1	1	0.065	0.051	1.6193	5.45495	not
SSH2	0.551837	5.16385	6.86817	0.0108696	0.427325	cluster1_vs_others	BH	glm	TGFB1	1	0.685	0.616	35.8486	1.46595	not
ARHGAP12	0.408983	6.16347	6.7558	0.0109708	0.429313	cluster1_vs_others	BH	glm	TGFB1	1	0.913	0.848	71.6783	1.32775	not
UNC5B	0.731891	4.10663	6.7524	0.0109895	0.429313	cluster1_vs_others	BH	glm	TGFB1	1	0.408	0.464	17.2273	1.66081	not
ENSECAG00000017803	-0.992003	2.24731	6.741	0.0110071	0.429313	cluster1_vs_others	BH	glm	TGFB1	1	0.163	0.171	4.74796	0.502779	not
FKBP11	0.315998	8.62067	6.74843	0.0110118	0.429313	cluster1_vs_others	BH	glm	TGFB1	1	1	1	393.623	1.24487	not
CDCA2	-1.66642	1.07882	6.71755	0.0110204	0.429313	cluster1_vs_others	BH	glm	TGFB1	1	0.016	0.039	2.11231	0.315033	not
MID2	1.53833	1.72146	6.7049	0.011087	0.430905	cluster1_vs_others	BH	glm	TGFB1	1	0.138	0.107	3.2977	2.90459	not
DAG1	0.479539	5.36459	6.80919	0.0111014	0.430905	cluster1_vs_others	BH	glm	TGFB1	1	0.855	0.739	41.2004	1.3943	not
SNTG1	-2.99687	-0.473122	6.68374	0.0112233	0.434163	cluster1_vs_others	BH	glm	TGFB1	1	0.007	0.018	0.720404	0.125272	not
RAB10	0.311406	7.95174	6.70783	0.0112466	0.434163	cluster1_vs_others	BH	glm	TGFB1	1	1	0.999	247.578	1.24092	not
STMN4	-1.64449	2.55651	7.31403	0.0112571	0.434163	cluster1_vs_others	BH	glm	TGFB1	1	0.06	0.15	5.88284	0.31986	not
AGRN	1.23763	2.19213	6.67967	0.0112695	0.434163	cluster1_vs_others	BH	glm	TGFB1	1	0.19	0.149	4.56981	2.3581	not
SERPINE1	0.478877	9.70929	7.48468	0.0113046	0.434163	cluster1_vs_others	BH	glm	TGFB1	1	1	0.996	837.118	1.39366	not
FBXO32	0.755369	7.91897	7.83587	0.011307	0.434163	cluster1_vs_others	BH	glm	TGFB1	1	0.991	0.972	242.019	1.68806	not
RUNX1	-0.377898	9.31563	6.89366	0.0113397	0.434641	cluster1_vs_others	BH	glm	TGFB1	1	1	0.999	637.21	0.769558	not
TUBA1B	-0.471521	9.25705	7.29693	0.0113719	0.434711	cluster1_vs_others	BH	glm	TGFB1	1	0.998	0.998	611.858	0.721204	not
MMP2	-0.336209	8.59957	6.68444	0.0113842	0.434711	cluster1_vs_others	BH	glm	TGFB1	1	0.998	0.999	387.908	0.79212	not
FKBP4	-0.556819	4.51845	6.67638	0.0114114	0.434711	cluster1_vs_others	BH	glm	TGFB1	1	0.513	0.564	22.9187	0.679799	not
PDGFD	-1.98902	2.73245	7.60457	0.0114227	0.434711	cluster1_vs_others	BH	glm	TGFB1	1	0.058	0.15	6.64581	0.251909	not
SLC19A3	2.6363	0.0514036	6.65581	0.0114705	0.435666	cluster1_vs_others	BH	glm	TGFB1	1	0.071	0.019	1.03627	6.21734	not
ZNF516	1.47032	1.95087	6.64265	0.0114884	0.435666	cluster1_vs_others	BH	glm	TGFB1	1	0.134	0.135	3.86608	2.77083	not
NUCKS1	-0.345323	7.97711	6.64567	0.0116164	0.439739	cluster1_vs_others	BH	glm	TGFB1	1	1	0.998	251.97	0.787132	not
UGGT2	0.381133	6.52009	6.63561	0.0116782	0.441197	cluster1_vs_others	BH	glm	TGFB1	1	0.897	0.915	91.7786	1.30236	not
IQCG	0.852716	3.43975	6.62034	0.0116961	0.441197	cluster1_vs_others	BH	glm	TGFB1	1	0.353	0.333	10.8509	1.8059	not
WNT9A	1.24331	2.35165	6.60549	0.0117395	0.44197	cluster1_vs_others	BH	glm	TGFB1	1	0.163	0.162	5.10408	2.36741	not
LIPM	5.09598	-1.16602	6.6472	0.0117733	0.44197	cluster1_vs_others	BH	glm	TGFB1	1	0.007	0.004	0.445649	34.2014	not
ENSECAG00000039782	1.2668	2.12046	6.59247	0.0117837	0.44197	cluster1_vs_others	BH	glm	TGFB1	1	0.187	0.158	4.34833	2.40627	not
DNMBP	0.644803	4.11715	6.60884	0.0118193	0.44197	cluster1_vs_others	BH	glm	TGFB1	1	0.511	0.452	17.3534	1.56353	not
COL6A1	-0.416203	8.11159	6.87364	0.0118197	0.44197	cluster1_vs_others	BH	glm	TGFB1	1	0.998	0.998	276.587	0.749394	not
IFT88	0.560155	4.89319	6.60477	0.0118659	0.442925	cluster1_vs_others	BH	glm	TGFB1	1	0.614	0.672	29.7165	1.47443	not
PRKACB	0.485199	5.24841	6.60149	0.0118884	0.442992	cluster1_vs_others	BH	glm	TGFB1	1	0.692	0.72	38.0128	1.39978	not
CREB3L1	0.419327	5.76421	6.58036	0.0120201	0.447121	cluster1_vs_others	BH	glm	TGFB1	1	0.873	0.854	54.3502	1.3373	not
LRRC43	2.29911	0.776081	6.56487	0.0120858	0.448343	cluster1_vs_others	BH	glm	TGFB1	1	0.056	0.053	1.71247	4.92155	not
ENSECAG00000058844	1.14654	2.961	6.63425	0.01211	0.448343	cluster1_vs_others	BH	glm	TGFB1	1	0.246	0.256	7.78664	2.21382	not
MIDEAS	0.871996	3.36362	6.54776	0.0121248	0.448343	cluster1_vs_others	BH	glm	TGFB1	1	0.326	0.32	10.2932	1.83019	not
ENSECAG00000011532	0.371412	6.3664	6.56174	0.0121366	0.448343	cluster1_vs_others	BH	glm	TGFB1	1	0.975	0.942	82.5046	1.29362	not
ATP6V0D2	-3.08561	-0.138524	6.5285	0.012185	0.449013	cluster1_vs_others	BH	glm	TGFB1	1	0.005	0.021	0.908448	0.117798	not
CTSK	-0.688395	6.12365	7.38457	0.0121966	0.449013	cluster1_vs_others	BH	glm	TGFB1	1	0.855	0.876	69.7274	0.620544	not
MCM7	-0.506467	5.19379	6.53611	0.0122908	0.451702	cluster1_vs_others	BH	glm	TGFB1	1	0.551	0.623	36.6003	0.703944	not
CSF1	-0.920527	3.9808	6.85489	0.0123727	0.453502	cluster1_vs_others	BH	glm	TGFB1	1	0.221	0.36	15.7885	0.528316	not
ENSECAG00000058329	-0.998713	2.01152	6.51355	0.0123821	0.453502	cluster1_vs_others	BH	glm	TGFB1	1	0.143	0.143	4.03206	0.500446	not
ZNRF3	1.09379	3.01	6.58804	0.0124528	0.454248	cluster1_vs_others	BH	glm	TGFB1	1	0.243	0.257	8.05563	2.13435	not
ENSECAG00000056306	2.11689	1.30998	6.49983	0.0124828	0.454248	cluster1_vs_others	BH	glm	TGFB1	1	0.076	0.075	2.47938	4.33758	not
TMEM234	-0.66131	3.67727	6.50144	0.0124842	0.454248	cluster1_vs_others	BH	glm	TGFB1	1	0.391	0.395	12.7929	0.632304	not
SELENOW	-0.351472	9.10441	6.58956	0.0124872	0.454248	cluster1_vs_others	BH	glm	TGFB1	1	1	0.999	550.426	0.783784	not
HSD17B11	-0.664245	3.99354	6.49445	0.0125266	0.454906	cluster1_vs_others	BH	glm	TGFB1	1	0.322	0.446	15.9285	0.631019	not
VASH2	-0.70351	5.51944	6.99124	0.012574	0.455573	cluster1_vs_others	BH	glm	TGFB1	1	0.489	0.705	45.8686	0.614076	not
GNAQ	0.382752	6.47709	6.49189	0.0125875	0.455573	cluster1_vs_others	BH	glm	TGFB1	1	0.951	0.904	89.084	1.30383	not
MAML2	0.508802	7.36513	7.15957	0.0126433	0.456823	cluster1_vs_others	BH	glm	TGFB1	1	0.98	0.939	164.864	1.42287	not
RAP2C	0.421952	5.56767	6.47711	0.012686	0.457592	cluster1_vs_others	BH	glm	TGFB1	1	0.851	0.821	47.4282	1.33974	not
HTRA1	-0.346627	8.85801	6.52661	0.0127554	0.459032	cluster1_vs_others	BH	glm	TGFB1	1	1	0.999	464.009	0.786421	not
SLC2A1	0.497029	5.25408	6.47462	0.0127687	0.459032	cluster1_vs_others	BH	glm	TGFB1	1	0.728	0.7	38.1623	1.4113	not
TMEM144	2.76589	0.432833	6.44866	0.0128026	0.45948	cluster1_vs_others	BH	glm	TGFB1	1	0.031	0.043	1.34988	6.80165	not
EEA1	0.345806	6.9892	6.45106	0.0128585	0.460322	cluster1_vs_others	BH	glm	TGFB1	1	0.971	0.961	127.045	1.27086	not
ANXA2	-0.408473	10.683	6.88726	0.0128691	0.460322	cluster1_vs_others	BH	glm	TGFB1	1	1	1	1644.02	0.75342	not
ENSECAG00000053157	0.367713	6.58101	6.43813	0.0129462	0.461514	cluster1_vs_others	BH	glm	TGFB1	1	0.964	0.945	95.7375	1.29031	not
ENSECAG00000047142	0.46407	5.47693	6.43784	0.012948	0.461514	cluster1_vs_others	BH	glm	TGFB1	1	0.808	0.784	44.537	1.37943	not
ENSECAG00000056437	0.508086	5.71288	6.5298	0.0129923	0.461514	cluster1_vs_others	BH	glm	TGFB1	1	0.708	0.751	52.4503	1.42216	not
TTI2	-0.970128	2.17402	6.4202	0.0129969	0.461514	cluster1_vs_others	BH	glm	TGFB1	1	0.149	0.158	4.5128	0.510461	not
CCDC80	0.375551	8.37807	6.6477	0.0130101	0.461514	cluster1_vs_others	BH	glm	TGFB1	1	1	1	332.699	1.29733	not
UBXN7	0.59741	4.29707	6.42317	0.0130332	0.461568	cluster1_vs_others	BH	glm	TGFB1	1	0.533	0.534	19.6583	1.513	not
CTBP2	0.333542	6.76663	6.39991	0.0132077	0.465992	cluster1_vs_others	BH	glm	TGFB1	1	0.975	0.963	108.883	1.2601	not
RPS6KC1	0.405616	6.11233	6.39739	0.0132259	0.465992	cluster1_vs_others	BH	glm	TGFB1	1	0.891	0.875	69.1821	1.32465	not
SPC24	-0.711315	3.46023	6.38697	0.0132406	0.465992	cluster1_vs_others	BH	glm	TGFB1	1	0.254	0.258	11.0061	0.610763	not
MAP4	0.342937	7.58006	6.39447	0.0132451	0.465992	cluster1_vs_others	BH	glm	TGFB1	1	0.996	0.978	191.349	1.26834	not
MAP4K3	0.469958	5.56764	6.4134	0.0133922	0.470205	cluster1_vs_others	BH	glm	TGFB1	1	0.808	0.775	47.427	1.38507	not
IFFO2	0.761105	3.27811	6.36091	0.01341	0.470205	cluster1_vs_others	BH	glm	TGFB1	1	0.373	0.316	9.70085	1.69479	not
ZNF521	0.8688	5.66864	7.37729	0.0134307	0.470205	cluster1_vs_others	BH	glm	TGFB1	1	0.75	0.779	50.8664	1.82614	not
WNT5A	-0.757845	5.48275	7.09136	0.0135046	0.471323	cluster1_vs_others	BH	glm	TGFB1	1	0.565	0.717	44.717	0.591379	not
PRRC2B	0.523559	5.16681	6.41344	0.0135066	0.471323	cluster1_vs_others	BH	glm	TGFB1	1	0.73	0.71	35.9222	1.4375	not
ENSECAG00000055766	2.86546	0.428106	6.54533	0.0135541	0.47147	cluster1_vs_others	BH	glm	TGFB1	1	0.02	0.034	1.34547	7.28767	not
F3	0.691068	7.28967	7.37231	0.0135548	0.47147	cluster1_vs_others	BH	glm	TGFB1	1	0.98	0.892	156.462	1.61448	not
NRCAM	0.799309	3.21471	6.33109	0.0136271	0.472578	cluster1_vs_others	BH	glm	TGFB1	1	0.326	0.246	9.28373	1.74027	not
NDC1	-0.837462	2.68516	6.33193	0.0136308	0.472578	cluster1_vs_others	BH	glm	TGFB1	1	0.208	0.202	6.43151	0.559627	not
ARHGAP39	0.956117	2.99067	6.31836	0.0137034	0.474002	cluster1_vs_others	BH	glm	TGFB1	1	0.277	0.229	7.94844	1.94008	not
MAGI2	1.03533	3.95003	6.42114	0.0137161	0.474002	cluster1_vs_others	BH	glm	TGFB1	1	0.111	0.287	15.4553	2.04959	not
SYNC	0.465888	5.14091	6.31816	0.0137855	0.475635	cluster1_vs_others	BH	glm	TGFB1	1	0.828	0.727	35.2833	1.38117	not
AGO2	0.421628	5.67453	6.31187	0.0138331	0.476508	cluster1_vs_others	BH	glm	TGFB1	1	0.833	0.789	51.0744	1.33944	not
IGFBP5	0.613573	9.08065	7.31027	0.0138618	0.476731	cluster1_vs_others	BH	glm	TGFB1	1	1	0.955	541.436	1.53004	not
DST	0.30131	8.70307	6.30182	0.0139047	0.477438	cluster1_vs_others	BH	glm	TGFB1	1	1	0.996	416.76	1.23226	not
TPH2	7.12792	-1.50908	6.36882	0.0139452	0.478063	cluster1_vs_others	BH	glm	TGFB1	1	0.002	0	0.351335	139.867	not
ACBD5	0.581434	4.34099	6.28487	0.0140208	0.479889	cluster1_vs_others	BH	glm	TGFB1	1	0.627	0.552	20.266	1.49634	not
C1H15orf48	-1.81403	0.488246	6.23291	0.0141132	0.482221	cluster1_vs_others	BH	glm	TGFB1	1	0.033	0.042	1.40274	0.284395	not
CALM1	-0.355806	10.7027	6.47668	0.014134	0.482221	cluster1_vs_others	BH	glm	TGFB1	1	1	1	1666.56	0.781433	not
ESYT2	0.351452	6.70345	6.26731	0.0141597	0.482329	cluster1_vs_others	BH	glm	TGFB1	1	0.973	0.953	104.217	1.27584	not
SOS1	0.557134	4.84664	6.27835	0.0141993	0.48291	cluster1_vs_others	BH	glm	TGFB1	1	0.65	0.622	28.773	1.47134	not
CACUL1	0.484871	4.95964	6.25881	0.0142225	0.482933	cluster1_vs_others	BH	glm	TGFB1	1	0.696	0.684	31.1172	1.39946	not
TRAM2	0.508791	4.5551	6.25284	0.0142631	0.483547	cluster1_vs_others	BH	glm	TGFB1	1	0.707	0.562	23.5084	1.42286	not
HDHD3	-1.23786	1.46893	6.21745	0.0144487	0.489064	cluster1_vs_others	BH	glm	TGFB1	1	0.087	0.09	2.76816	0.424001	not
ENSECAG00000048969	-1.53126	0.845959	6.18716	0.0146108	0.493559	cluster1_vs_others	BH	glm	TGFB1	1	0.036	0.047	1.79746	0.345975	not
ENSECAG00000040547	0.576305	4.38136	6.20349	0.0146276	0.493559	cluster1_vs_others	BH	glm	TGFB1	1	0.554	0.561	20.8412	1.49103	not
ENSECAG00000003988	0.945569	2.87528	6.17581	0.0147144	0.495708	cluster1_vs_others	BH	glm	TGFB1	1	0.27	0.228	7.33746	1.92595	not
TYRO3	2.30559	0.679841	6.18371	0.0147388	0.495752	cluster1_vs_others	BH	glm	TGFB1	1	0.058	0.052	1.60196	4.94371	not
ERICH5	-0.97281	2.27894	6.23057	0.0147647	0.495845	cluster1_vs_others	BH	glm	TGFB1	1	0.176	0.148	4.85322	0.509513	not
CDC42SE2	0.627829	4.24671	6.17966	0.014807	0.496487	cluster1_vs_others	BH	glm	TGFB1	1	0.473	0.497	18.984	1.54524	not
TBL2	0.476409	5.25107	6.17078	0.0148977	0.498747	cluster1_vs_others	BH	glm	TGFB1	1	0.714	0.772	38.0829	1.39128	not
HMGCS1	0.718119	6.73313	7.1153	0.0149842	0.500859	cluster1_vs_others	BH	glm	TGFB1	1	0.908	0.91	106.384	1.64504	not
C1R	-1.26194	1.20063	6.13653	0.0150307	0.501633	cluster1_vs_others	BH	glm	TGFB1	1	0.071	0.078	2.2984	0.416982	not
OSR1	0.723999	3.80206	6.24858	0.0150718	0.50222	cluster1_vs_others	BH	glm	TGFB1	1	0.475	0.372	13.9487	1.65175	not
TUBA4A	-0.989098	2.66586	6.12014	0.0152106	0.505812	cluster1_vs_others	BH	glm	TGFB1	1	0.114	0.203	6.34606	0.503793	not
CEP89	-0.856957	2.44093	6.12123	0.0152268	0.505812	cluster1_vs_others	BH	glm	TGFB1	1	0.197	0.178	5.42991	0.552116	not
STON1	-0.547697	4.40121	6.12204	0.0152594	0.506112	cluster1_vs_others	BH	glm	TGFB1	1	0.458	0.512	21.1298	0.684111	not
PICK1	0.820629	2.65968	6.09123	0.0154235	0.510762	cluster1_vs_others	BH	glm	TGFB1	1	0.324	0.205	6.31892	1.76618	not
SKI	0.445716	5.2355	6.09017	0.0155454	0.513612	cluster1_vs_others	BH	glm	TGFB1	1	0.736	0.748	37.6742	1.36199	not
LDLRAP1	0.578013	4.39813	6.08727	0.0155575	0.513612	cluster1_vs_others	BH	glm	TGFB1	1	0.572	0.553	21.0847	1.49279	not
EVI5	0.430735	6.41603	6.19171	0.0158947	0.523839	cluster1_vs_others	BH	glm	TGFB1	1	0.891	0.912	85.392	1.34792	not
MBD5	0.493875	6.29115	6.40765	0.0159377	0.523839	cluster1_vs_others	BH	glm	TGFB1	1	0.882	0.883	78.3115	1.40822	not
ANKRD11	0.287872	8.59339	6.04254	0.0159406	0.523839	cluster1_vs_others	BH	glm	TGFB1	1	1	0.998	386.25	1.22084	not
SERPINH1	0.284356	11.1069	6.03786	0.0159801	0.524332	cluster1_vs_others	BH	glm	TGFB1	1	1	1	2205.49	1.21787	not
KMT2C	0.363296	6.91237	6.03358	0.0160168	0.524734	cluster1_vs_others	BH	glm	TGFB1	1	0.966	0.943	120.456	1.28636	not
DDX25	-2.47741	-0.286697	6.00729	0.0160672	0.525581	cluster1_vs_others	BH	glm	TGFB1	1	0.014	0.02	0.819777	0.179566	not
ENSECAG00000055761	0.47936	4.62162	6.01592	0.0161625	0.527888	cluster1_vs_others	BH	glm	TGFB1	1	0.81	0.571	24.6176	1.39413	not
ENSECAG00000048476	1.51548	1.55467	5.99408	0.016187	0.527888	cluster1_vs_others	BH	glm	TGFB1	1	0.136	0.103	2.93767	2.85893	not
FAM110C	0.483772	5.05674	6.00831	0.0162323	0.528561	cluster1_vs_others	BH	glm	TGFB1	1	0.746	0.676	33.2836	1.3984	not
AGAP1	0.336318	7.61402	6.00535	0.0162575	0.528578	cluster1_vs_others	BH	glm	TGFB1	1	0.984	0.969	195.906	1.26253	not
UCP2	-1.0914	1.64432	5.98644	0.01633	0.53013	cluster1_vs_others	BH	glm	TGFB1	1	0.103	0.103	3.12601	0.469306	not
OTUD7B	0.530154	4.49742	5.99019	0.0163799	0.530945	cluster1_vs_others	BH	glm	TGFB1	1	0.625	0.546	22.5871	1.44408	not
HERC3	0.535513	4.84005	6.01776	0.0164452	0.531552	cluster1_vs_others	BH	glm	TGFB1	1	0.714	0.636	28.6418	1.44946	not
THADA	0.445055	5.60501	5.98362	0.0164482	0.531552	cluster1_vs_others	BH	glm	TGFB1	1	0.801	0.748	48.6716	1.36137	not
LUZP1	0.308041	7.24924	5.9752	0.0165192	0.533043	cluster1_vs_others	BH	glm	TGFB1	1	0.982	0.988	152.138	1.23803	not
FAM13A	0.980008	6.38514	6.88242	0.0165788	0.533932	cluster1_vs_others	BH	glm	TGFB1	1	0.922	0.855	83.583	1.97248	not
SNRPG	-0.337093	7.15159	5.96643	0.0165966	0.533932	cluster1_vs_others	BH	glm	TGFB1	1	0.984	0.986	142.182	0.791635	not
ENSECAG00000046787	6.13687	-1.19653	5.99194	0.0166548	0.534209	cluster1_vs_others	BH	glm	TGFB1	1	0.011	0.003	0.436323	70.3692	not
ZFAND5	-0.340111	7.1685	5.9569	0.0166806	0.534209	cluster1_vs_others	BH	glm	TGFB1	1	0.987	0.989	143.858	0.78998	not
BST2	-1.29875	1.61316	5.94014	0.0167006	0.534209	cluster1_vs_others	BH	glm	TGFB1	1	0.058	0.108	3.05921	0.406478	not
SAC3D1	-0.535595	6.17494	6.35505	0.016705	0.534209	cluster1_vs_others	BH	glm	TGFB1	1	0.882	0.871	72.2509	0.689874	not
USP37	0.724531	3.82142	5.94136	0.0167373	0.534445	cluster1_vs_others	BH	glm	TGFB1	1	0.379	0.393	14.1372	1.65236	not
DYNC1I1	0.722056	4.44229	6.31217	0.0167939	0.535454	cluster1_vs_others	BH	glm	TGFB1	1	0.504	0.396	21.7402	1.64953	not
HDAC9	-1.29909	3.126	6.72103	0.0169196	0.538662	cluster1_vs_others	BH	glm	TGFB1	1	0.217	0.236	8.73012	0.406383	not
FOXS1	0.415349	6.95892	6.17411	0.016995	0.540055	cluster1_vs_others	BH	glm	TGFB1	1	0.991	0.935	124.407	1.33362	not
AFG3L2	0.454457	5.31586	5.91533	0.0170544	0.540055	cluster1_vs_others	BH	glm	TGFB1	1	0.766	0.771	39.8322	1.37027	not
TAF5L	0.642373	4.02789	5.91076	0.0170646	0.540055	cluster1_vs_others	BH	glm	TGFB1	1	0.46	0.451	16.3123	1.56089	not
PHF19	-1.65007	0.777811	5.89337	0.0170712	0.540055	cluster1_vs_others	BH	glm	TGFB1	1	0.031	0.047	1.71453	0.318625	not
UCN3	3.78561	-0.799974	5.92381	0.0170894	0.540055	cluster1_vs_others	BH	glm	TGFB1	1	0.011	0.002	0.57436	13.7905	not
SLC49A3	-0.340651	7.14438	5.90341	0.0171606	0.541153	cluster1_vs_others	BH	glm	TGFB1	1	0.995	0.991	141.472	0.789685	not
ELP2	0.509044	4.73547	5.90005	0.0171875	0.541153	cluster1_vs_others	BH	glm	TGFB1	1	0.62	0.652	26.6391	1.42311	not
ARHGAP32	0.415249	5.85255	5.89937	0.0171999	0.541153	cluster1_vs_others	BH	glm	TGFB1	1	0.806	0.806	57.7822	1.33353	not
CNKSR3	0.754135	3.35586	5.88575	0.0172474	0.541433	cluster1_vs_others	BH	glm	TGFB1	1	0.35	0.307	10.238	1.68662	not
CKAP4	0.304261	8.21514	5.89019	0.0172809	0.541433	cluster1_vs_others	BH	glm	TGFB1	1	1	1	297.169	1.23479	not
ADM	0.927397	5.07481	6.78118	0.0172846	0.541433	cluster1_vs_others	BH	glm	TGFB1	1	0.737	0.508	33.7032	1.90184	not
SELPLG	2.24503	0.729211	5.86157	0.0173663	0.542947	cluster1_vs_others	BH	glm	TGFB1	1	0.058	0.057	1.65773	4.74047	not
CYP27A1	0.351561	6.75698	5.87913	0.0173836	0.542947	cluster1_vs_others	BH	glm	TGFB1	1	0.924	0.959	108.157	1.27594	not
PIGW	-0.599089	3.92861	5.86232	0.0174955	0.545645	cluster1_vs_others	BH	glm	TGFB1	1	0.393	0.422	15.2275	0.660171	not
ANAPC7	0.602915	4.02299	5.82679	0.0178464	0.555781	cluster1_vs_others	BH	glm	TGFB1	1	0.5	0.493	16.257	1.51878	not
CPED1	0.429308	5.58777	5.81898	0.0179497	0.557163	cluster1_vs_others	BH	glm	TGFB1	1	0.745	0.77	48.0935	1.34659	not
MGARP	-2.0529	0.56268	5.79623	0.0180201	0.557163	cluster1_vs_others	BH	glm	TGFB1	1	0.018	0.045	1.47701	0.240999	not
PALS1	0.558069	4.45655	5.81007	0.0180229	0.557163	cluster1_vs_others	BH	glm	TGFB1	1	0.567	0.527	21.956	1.4723	not
CBLN2	0.738699	5.18676	6.56956	0.0180231	0.557163	cluster1_vs_others	BH	glm	TGFB1	1	0.817	0.624	36.4224	1.66867	not
SLC38A1	0.361902	5.98341	5.8107	0.0180281	0.557163	cluster1_vs_others	BH	glm	TGFB1	1	0.924	0.871	63.2683	1.28512	not
FAM216B	-1.74326	5.91994	6.64041	0.0180468	0.557163	cluster1_vs_others	BH	glm	TGFB1	1	0.138	0.451	60.545	0.298694	not
PI4KA	0.566738	4.27288	5.79456	0.0181721	0.558064	cluster1_vs_others	BH	glm	TGFB1	1	0.605	0.519	19.3314	1.48117	not
CETN4	-0.761611	2.5645	5.78722	0.0181922	0.558064	cluster1_vs_others	BH	glm	TGFB1	1	0.279	0.179	5.91549	0.589837	not
KRT7	0.705489	2.88637	5.78877	0.0182062	0.558064	cluster1_vs_others	BH	glm	TGFB1	1	0.422	0.172	7.39408	1.6307	not
LMNA	-0.321638	8.34262	5.7915	0.0182121	0.558064	cluster1_vs_others	BH	glm	TGFB1	1	1	1	324.623	0.800161	not
MYO1H	1.6688	1.79928	5.78229	0.0182406	0.558064	cluster1_vs_others	BH	glm	TGFB1	1	0.121	0.125	3.48046	3.1795	not
COBLL1	0.655038	4.74497	6.09476	0.0182648	0.558064	cluster1_vs_others	BH	glm	TGFB1	1	0.6	0.57	26.8151	1.57466	not
SLC22A15	0.54599	4.72436	5.82962	0.018272	0.558064	cluster1_vs_others	BH	glm	TGFB1	1	0.609	0.562	26.4347	1.46002	not
AURKA	-0.473882	4.75862	5.78035	0.0183051	0.558064	cluster1_vs_others	BH	glm	TGFB1	1	0.578	0.576	27.0699	0.720025	not
ENSECAG00000050948	1.12845	2.15896	5.76238	0.0183447	0.558064	cluster1_vs_others	BH	glm	TGFB1	1	0.176	0.148	4.46594	2.18623	not
RNF10	0.353383	6.30615	5.77761	0.0183484	0.558064	cluster1_vs_others	BH	glm	TGFB1	1	0.944	0.938	79.1299	1.27755	not
PPP1R13L	0.821735	2.82059	5.76362	0.0183717	0.558064	cluster1_vs_others	BH	glm	TGFB1	1	0.319	0.234	7.06451	1.76753	not
SHROOM2	1.88816	0.762157	5.75676	0.0183886	0.558064	cluster1_vs_others	BH	glm	TGFB1	1	0.096	0.047	1.69602	3.70162	not
CSMD1	0.698264	4.06202	5.76388	0.0184379	0.558771	cluster1_vs_others	BH	glm	TGFB1	1	0.339	0.425	16.7028	1.62255	not
P2RX7	1.86933	0.730975	5.73722	0.0185251	0.559645	cluster1_vs_others	BH	glm	TGFB1	1	0.089	0.046	1.65976	3.65362	not
WWC2	0.476642	5.54393	5.87829	0.0185275	0.559645	cluster1_vs_others	BH	glm	TGFB1	1	0.813	0.762	46.6539	1.3915	not
PBX3	0.546333	5.34222	5.9791	0.0185451	0.559645	cluster1_vs_others	BH	glm	TGFB1	1	0.641	0.612	40.5665	1.46037	not
COL3A1	0.265929	12.3104	5.75394	0.0185801	0.559912	cluster1_vs_others	BH	glm	TGFB1	1	1	1	5079.27	1.20241	not
MAP2K4	0.43636	5.50303	5.75001	0.0186216	0.56002	cluster1_vs_others	BH	glm	TGFB1	1	0.757	0.782	45.35	1.35319	not
RANBP3L	2.21428	2.68981	6.33501	0.0186501	0.56002	cluster1_vs_others	BH	glm	TGFB1	1	0.15	0.209	6.45227	4.64049	not
TMEM200A	-1.63759	3.21333	6.35273	0.0186782	0.56002	cluster1_vs_others	BH	glm	TGFB1	1	0.076	0.274	9.27487	0.321394	not
TSPAN5	0.451937	5.20835	5.74302	0.0186898	0.56002	cluster1_vs_others	BH	glm	TGFB1	1	0.705	0.684	36.9718	1.36788	not
NDUFB4	0.31539	7.32949	5.74045	0.0187144	0.56002	cluster1_vs_others	BH	glm	TGFB1	1	1	0.992	160.84	1.24435	not
ENSECAG00000054575	0.864924	3.34027	5.71849	0.0187727	0.56098	cluster1_vs_others	BH	glm	TGFB1	1	0.257	0.303	10.128	1.82124	not
DNAJC3	0.306318	7.9048	5.72463	0.0188728	0.562832	cluster1_vs_others	BH	glm	TGFB1	1	0.998	0.996	239.652	1.23655	not
NEDD4L	0.715268	3.54694	5.71334	0.01891	0.562832	cluster1_vs_others	BH	glm	TGFB1	1	0.332	0.314	11.6879	1.64179	not
TPGS2	0.820678	2.95808	5.70852	0.0189253	0.562832	cluster1_vs_others	BH	glm	TGFB1	1	0.299	0.266	7.77089	1.76624	not
CLPTM1L	0.413679	5.45035	5.71493	0.0189727	0.562832	cluster1_vs_others	BH	glm	TGFB1	1	0.832	0.805	43.7238	1.33208	not
RNF168	0.444994	5.13655	5.71482	0.018974	0.562832	cluster1_vs_others	BH	glm	TGFB1	1	0.754	0.704	35.1766	1.36131	not
XPNPEP3	1.02478	2.55748	5.69654	0.0189922	0.562832	cluster1_vs_others	BH	glm	TGFB1	1	0.199	0.184	5.88677	2.03465	not
KCNE4	-2.71538	-0.378409	5.68371	0.019054	0.563434	cluster1_vs_others	BH	glm	TGFB1	1	0.009	0.017	0.769285	0.152261	not
GEMIN7	0.688091	4.43552	5.93038	0.0190651	0.563434	cluster1_vs_others	BH	glm	TGFB1	1	0.563	0.582	21.6384	1.61115	not
ENSECAG00000038666	0.505838	4.41345	5.70224	0.0190935	0.563495	cluster1_vs_others	BH	glm	TGFB1	1	0.678	0.53	21.3099	1.41995	not
TPMT	0.322684	6.86629	5.69427	0.0191816	0.565316	cluster1_vs_others	BH	glm	TGFB1	1	0.986	0.972	116.67	1.25066	not
ZNF782	1.97541	0.980904	5.68043	0.0192343	0.56609	cluster1_vs_others	BH	glm	TGFB1	1	0.1	0.059	1.9737	3.9324	not
CLMN	0.812454	2.71039	5.66657	0.0193589	0.568976	cluster1_vs_others	BH	glm	TGFB1	1	0.268	0.184	6.54497	1.7562	not
ATP9A	0.679292	3.64675	5.66438	0.0194411	0.570611	cluster1_vs_others	BH	glm	TGFB1	1	0.417	0.39	12.5251	1.60135	not
ATG4D	0.991411	2.76527	5.737	0.0194936	0.571367	cluster1_vs_others	BH	glm	TGFB1	1	0.299	0.231	6.79877	1.98813	not
KLHL2	0.453901	5.14543	5.6587	0.0195509	0.572264	cluster1_vs_others	BH	glm	TGFB1	1	0.692	0.704	35.394	1.36974	not
ZNF608	-1.14808	1.66436	5.72646	0.0196011	0.572951	cluster1_vs_others	BH	glm	TGFB1	1	0.114	0.093	3.16973	0.451224	not
TBC1D15	0.371851	5.88654	5.64836	0.0196592	0.573867	cluster1_vs_others	BH	glm	TGFB1	1	0.886	0.887	59.1596	1.29401	not
ENSECAG00000056222	0.811129	3.3188	5.62186	0.0197629	0.575792	cluster1_vs_others	BH	glm	TGFB1	1	0.308	0.307	9.97834	1.75458	not
H1-10	-0.372165	7.28476	5.69641	0.0197857	0.575792	cluster1_vs_others	BH	glm	TGFB1	1	0.908	0.951	155.931	0.772622	not
GATA6	0.739448	3.46281	5.72211	0.0198086	0.575792	cluster1_vs_others	BH	glm	TGFB1	1	0.409	0.267	11.0258	1.66954	not
CENPU	-0.585997	4.28285	5.62741	0.0198327	0.575792	cluster1_vs_others	BH	glm	TGFB1	1	0.326	0.467	19.4655	0.666189	not
DOCK7	0.341923	6.75875	5.62631	0.0198913	0.576712	cluster1_vs_others	BH	glm	TGFB1	1	0.933	0.95	108.29	1.26744	not
VWA8	0.466786	5.01061	5.61966	0.01996	0.577923	cluster1_vs_others	BH	glm	TGFB1	1	0.692	0.624	32.2363	1.38203	not
PTBP3	0.33708	6.58311	5.60636	0.0201049	0.581332	cluster1_vs_others	BH	glm	TGFB1	1	0.962	0.943	95.8767	1.2632	not
MYL6	-0.300029	11.496	5.61581	0.0201624	0.581335	cluster1_vs_others	BH	glm	TGFB1	1	1	1	2888.31	0.812236	not
ENSECAG00000047314	0.849788	3.3578	5.62693	0.02018	0.581335	cluster1_vs_others	BH	glm	TGFB1	1	0.312	0.289	10.2518	1.80224	not
BCAR3	0.813091	4.09981	6.1854	0.0202029	0.581335	cluster1_vs_others	BH	glm	TGFB1	1	0.654	0.398	17.1461	1.75697	not
COG6	0.417883	5.47064	5.59632	0.0202135	0.581335	cluster1_vs_others	BH	glm	TGFB1	1	0.797	0.786	44.3431	1.33597	not
ESYT3	1.9321	0.834056	5.57122	0.0202509	0.581629	cluster1_vs_others	BH	glm	TGFB1	1	0.08	0.049	1.78269	3.8161	not
ADAM32	0.949669	2.79017	5.56914	0.0203269	0.582478	cluster1_vs_others	BH	glm	TGFB1	1	0.194	0.208	6.91712	1.93143	not
NME7	0.627526	3.67737	5.57952	0.0203617	0.582478	cluster1_vs_others	BH	glm	TGFB1	1	0.449	0.35	12.7938	1.54491	not
EPB41	0.453111	5.1543	5.58121	0.0203774	0.582478	cluster1_vs_others	BH	glm	TGFB1	1	0.764	0.699	35.6123	1.36899	not
PHACTR4	0.415707	5.34593	5.58026	0.0203892	0.582478	cluster1_vs_others	BH	glm	TGFB1	1	0.779	0.77	40.671	1.33395	not
SERPINB10	-1.1365	5.14666	6.29062	0.0204187	0.582546	cluster1_vs_others	BH	glm	TGFB1	1	0.373	0.343	35.4241	0.454861	not
TTLL7	0.671899	3.91065	5.564	0.0205156	0.583811	cluster1_vs_others	BH	glm	TGFB1	1	0.351	0.43	15.0392	1.59317	not
ENSECAG00000005576	0.663109	3.97107	5.5647	0.0205465	0.583811	cluster1_vs_others	BH	glm	TGFB1	1	0.438	0.436	15.6823	1.58349	not
TRIM4	0.505867	4.54028	5.56469	0.0205511	0.583811	cluster1_vs_others	BH	glm	TGFB1	1	0.607	0.6	23.268	1.41998	not
UBAP2	0.367307	6.12002	5.56354	0.0205721	0.583811	cluster1_vs_others	BH	glm	TGFB1	1	0.882	0.888	69.5518	1.28994	not
EHD4	0.575703	4.12249	5.55544	0.020637	0.584464	cluster1_vs_others	BH	glm	TGFB1	1	0.52	0.466	17.4178	1.4904	not
ENSECAG00000051850	1.22903	2.40467	5.54166	0.0206738	0.584464	cluster1_vs_others	BH	glm	TGFB1	1	0.165	0.187	5.29514	2.3441	not
FBXO11	0.37146	6.54611	5.55205	0.0206987	0.584464	cluster1_vs_others	BH	glm	TGFB1	1	0.928	0.922	93.4492	1.29366	not
ENSECAG00000058068	4.53536	-0.730977	5.56463	0.0207286	0.584464	cluster1_vs_others	BH	glm	TGFB1	1	0.013	0.011	0.602496	23.1888	not
ENSECAG00000050151	0.964845	2.74627	5.53427	0.020761	0.584464	cluster1_vs_others	BH	glm	TGFB1	1	0.239	0.217	6.70978	1.95185	not
LGALS1	-0.304671	12.9811	5.54613	0.0207716	0.584464	cluster1_vs_others	BH	glm	TGFB1	1	1	1	8085.57	0.809627	not
ENSECAG00000046463	4.61981	-0.716972	5.54929	0.020786	0.584464	cluster1_vs_others	BH	glm	TGFB1	1	0.016	0.01	0.608373	24.5867	not
DBNL	0.343993	6.4245	5.53949	0.0208387	0.585176	cluster1_vs_others	BH	glm	TGFB1	1	0.944	0.938	85.8949	1.26926	not
COMMD10	0.481742	4.72206	5.53512	0.0208799	0.585566	cluster1_vs_others	BH	glm	TGFB1	1	0.587	0.602	26.3926	1.39643	not
CYP51A1	0.471533	8.01274	6.15082	0.0209302	0.586209	cluster1_vs_others	BH	glm	TGFB1	1	0.998	0.994	258.271	1.38658	not
ENSECAG00000048453	1.61234	1.54624	5.5186	0.0210145	0.587802	cluster1_vs_others	BH	glm	TGFB1	1	0.101	0.097	2.92055	3.05747	not
PRKD1	0.499338	5.6151	5.68583	0.0210867	0.589052	cluster1_vs_others	BH	glm	TGFB1	1	0.696	0.724	49.0134	1.41356	not
ACAA2	0.352056	6.08481	5.51399	0.0211262	0.589388	cluster1_vs_others	BH	glm	TGFB1	1	0.924	0.903	67.8749	1.27638	not
SIPA1L1	0.460985	5.68947	5.63216	0.021189	0.59037	cluster1_vs_others	BH	glm	TGFB1	1	0.85	0.785	51.6059	1.37648	not
LANCL2	0.367552	6.01409	5.50211	0.0212618	0.59163	cluster1_vs_others	BH	glm	TGFB1	1	0.842	0.843	64.628	1.29016	not
MBNL2	0.317537	7.19115	5.48472	0.0214596	0.595747	cluster1_vs_others	BH	glm	TGFB1	1	0.986	0.969	146.134	1.2462	not
TULP3	0.337756	6.80419	5.48274	0.0214827	0.595747	cluster1_vs_others	BH	glm	TGFB1	1	0.953	0.959	111.754	1.26379	not
POU3F1	4.10414	-0.468082	5.48719	0.0214932	0.595747	cluster1_vs_others	BH	glm	TGFB1	1	0.024	0.014	0.722925	17.1977	not
GPBP1L1	0.455431	5.11516	5.47364	0.0215887	0.597103	cluster1_vs_others	BH	glm	TGFB1	1	0.721	0.662	34.6591	1.37119	not
GRK4	-0.721213	3.10074	5.46567	0.0216175	0.597103	cluster1_vs_others	BH	glm	TGFB1	1	0.261	0.283	8.57858	0.606587	not
DDR2	0.444958	6.08576	5.62671	0.0216257	0.597103	cluster1_vs_others	BH	glm	TGFB1	1	0.837	0.857	67.9198	1.36127	not
MARCHF6	0.352556	6.47379	5.46783	0.0216559	0.597168	cluster1_vs_others	BH	glm	TGFB1	1	0.953	0.929	88.88	1.27682	not
PDE7B	-1.00847	3.03061	5.55043	0.0217155	0.598041	cluster1_vs_others	BH	glm	TGFB1	1	0.087	0.177	8.17155	0.497073	not
RNF220	7.13623	-1.48512	5.55487	0.0218008	0.598859	cluster1_vs_others	BH	glm	TGFB1	1	0.002	0	0.357218	140.675	not
GALE	0.418329	5.8252	5.53005	0.0218011	0.598859	cluster1_vs_others	BH	glm	TGFB1	1	0.891	0.819	56.6969	1.33638	not
HEXB	-0.398964	5.66548	5.45267	0.0218297	0.598877	cluster1_vs_others	BH	glm	TGFB1	1	0.821	0.821	50.755	0.758403	not
CDH1	6.42647	-1.46327	5.4995	0.0218618	0.598992	cluster1_vs_others	BH	glm	TGFB1	1	0.005	0	0.36267	86.0125	not
ACTN4	0.301457	7.95121	5.43829	0.0220018	0.600867	cluster1_vs_others	BH	glm	TGFB1	1	1	0.997	247.487	1.23239	not
CANX	0.267732	8.80791	5.43758	0.0220101	0.600867	cluster1_vs_others	BH	glm	TGFB1	1	1	1	448.172	1.20391	not
TCIM	-0.957627	5.67186	6.1709	0.0220969	0.600867	cluster1_vs_others	BH	glm	TGFB1	1	0.58	0.671	50.98	0.514903	not
USP24	0.388185	5.87714	5.4304	0.0220975	0.600867	cluster1_vs_others	BH	glm	TGFB1	1	0.859	0.832	58.7754	1.30875	not
ZFHX2	2.23756	0.613307	5.42291	0.0221039	0.600867	cluster1_vs_others	BH	glm	TGFB1	1	0.06	0.047	1.52976	4.71598	not
GCNT3	1.61451	1.77213	5.42163	0.0221434	0.600867	cluster1_vs_others	BH	glm	TGFB1	1	0.12	0.121	3.41557	3.06208	not
GTF3C4	0.878006	3.08715	5.40969	0.0221471	0.600867	cluster1_vs_others	BH	glm	TGFB1	1	0.299	0.277	8.49817	1.83783	not
ENSECAG00000020800	2.06077	0.972433	5.41324	0.0221568	0.600867	cluster1_vs_others	BH	glm	TGFB1	1	0.065	0.067	1.96215	4.17208	not
THAP6	1.14373	2.16958	5.40463	0.0221882	0.600867	cluster1_vs_others	BH	glm	TGFB1	1	0.192	0.151	4.49894	2.20951	not
TCP11L1	0.631042	3.44621	5.41688	0.0222137	0.600867	cluster1_vs_others	BH	glm	TGFB1	1	0.478	0.335	10.8997	1.54868	not
C9orf50	-1.01313	1.84922	5.42077	0.0222657	0.600867	cluster1_vs_others	BH	glm	TGFB1	1	0.112	0.099	3.60305	0.49547	not
PRSS12	2.01507	0.956144	5.403	0.0222668	0.600867	cluster1_vs_others	BH	glm	TGFB1	1	0.062	0.065	1.94012	4.04201	not
ZSCAN31	-1.65526	1.10669	5.39917	0.0223293	0.600949	cluster1_vs_others	BH	glm	TGFB1	1	0.034	0.077	2.15351	0.31748	not
POLE	-2.40917	0.342548	5.47874	0.0223464	0.600949	cluster1_vs_others	BH	glm	TGFB1	1	0.007	0.027	1.26799	0.188264	not
ARG2	-0.349874	7.11657	5.40697	0.022434	0.600949	cluster1_vs_others	BH	glm	TGFB1	1	0.949	0.961	138.772	0.784653	not
ZNF281	0.359336	5.93408	5.40002	0.0224609	0.600949	cluster1_vs_others	BH	glm	TGFB1	1	0.917	0.863	61.1414	1.28284	not
MICU3	0.655002	3.3427	5.39457	0.0224713	0.600949	cluster1_vs_others	BH	glm	TGFB1	1	0.418	0.289	10.145	1.57462	not
COL11A1	1.18184	5.08498	6.13594	0.0224792	0.600949	cluster1_vs_others	BH	glm	TGFB1	1	0.496	0.462	33.9415	2.26866	not
EMC1	0.566755	3.93727	5.39447	0.0224911	0.600949	cluster1_vs_others	BH	glm	TGFB1	1	0.486	0.468	15.3192	1.48119	not
ENSECAG00000045292	1.27337	1.68264	5.3848	0.0224942	0.600949	cluster1_vs_others	BH	glm	TGFB1	1	0.132	0.115	3.21015	2.41726	not
LAMC1	0.296915	7.74657	5.39136	0.0225648	0.601575	cluster1_vs_others	BH	glm	TGFB1	1	0.993	0.985	214.759	1.22851	not
GXYLT2	0.572774	4.53973	5.42877	0.0225738	0.601575	cluster1_vs_others	BH	glm	TGFB1	1	0.518	0.515	23.2591	1.48738	not
ALOX15B	6.54079	-1.41797	5.42187	0.0226357	0.602475	cluster1_vs_others	BH	glm	TGFB1	1	0.005	0.001	0.37424	93.1049	not
RASAL2	0.425554	7.18016	5.67705	0.0227272	0.603758	cluster1_vs_others	BH	glm	TGFB1	1	0.944	0.945	145.025	1.34309	not
MAMDC2	-0.763958	2.62457	5.39031	0.0227402	0.603758	cluster1_vs_others	BH	glm	TGFB1	1	0.185	0.141	6.167	0.588879	not
GDF15	-2.5903	-0.0872479	5.63279	0.0228286	0.605352	cluster1_vs_others	BH	glm	TGFB1	1	0.014	0.015	0.941317	0.166051	not
EHD3	1.13207	2.1324	5.34545	0.0229264	0.606807	cluster1_vs_others	BH	glm	TGFB1	1	0.19	0.157	4.38445	2.19174	not
ACSF3	-0.696181	3.09151	5.35567	0.0229453	0.606807	cluster1_vs_others	BH	glm	TGFB1	1	0.281	0.286	8.5239	0.617204	not
ABCA10	-2.49665	1.11834	5.44543	0.0229955	0.606807	cluster1_vs_others	BH	glm	TGFB1	1	0.013	0.066	2.17097	0.177188	not
RAD21	-0.428981	5.20712	5.35291	0.0230255	0.606807	cluster1_vs_others	BH	glm	TGFB1	1	0.721	0.702	36.9401	0.742786	not
ENSECAG00000046444	2.02001	1.47968	5.3497	0.0230429	0.606807	cluster1_vs_others	BH	glm	TGFB1	1	0.078	0.098	2.78887	4.05588	not
ENSECAG00000045816	0.952965	2.48489	5.33277	0.0230645	0.606807	cluster1_vs_others	BH	glm	TGFB1	1	0.237	0.18	5.5979	1.93585	not
ZBTB10	0.791215	3.43942	5.34059	0.0230817	0.606807	cluster1_vs_others	BH	glm	TGFB1	1	0.308	0.356	10.8485	1.73053	not
TBC1D24	2.58008	0.310026	5.34079	0.0231112	0.60684	cluster1_vs_others	BH	glm	TGFB1	1	0.047	0.035	1.23973	5.97975	not
ENSECAG00000057496	0.755831	3.22868	5.32726	0.0232098	0.607676	cluster1_vs_others	BH	glm	TGFB1	1	0.268	0.258	9.37413	1.6886	not
ENSECAG00000057209	3.35747	-0.622384	5.34057	0.0232163	0.607676	cluster1_vs_others	BH	glm	TGFB1	1	0.045	0.004	0.649597	10.2494	not
ENSECAG00000031973	6.98963	-1.51098	5.39573	0.0232282	0.607676	cluster1_vs_others	BH	glm	TGFB1	1	0.002	0	0.350874	127.084	not
ENSECAG00000048096	3.07043	0.291217	5.34323	0.0232598	0.607735	cluster1_vs_others	BH	glm	TGFB1	1	0.043	0.036	1.22367	8.40024	not
PARP14	0.522466	4.24585	5.33145	0.0232872	0.607735	cluster1_vs_others	BH	glm	TGFB1	1	0.563	0.479	18.9727	1.43641	not
SLC36A4	0.570756	4.28784	5.32366	0.0233789	0.609386	cluster1_vs_others	BH	glm	TGFB1	1	0.462	0.509	19.5329	1.4853	not
ENSECAG00000034060	6.52316	-1.43911	5.36058	0.0234403	0.609657	cluster1_vs_others	BH	glm	TGFB1	1	0.002	0.001	0.368795	91.9743	not
TMEM30B	3.94311	-0.743159	5.31092	0.0234462	0.609657	cluster1_vs_others	BH	glm	TGFB1	1	0.011	0.011	0.59743	15.3813	not
FOXK1	0.51343	4.35545	5.31438	0.0235059	0.609903	cluster1_vs_others	BH	glm	TGFB1	1	0.572	0.538	20.4702	1.42744	not
CCDC82	0.751365	3.4939	5.31679	0.0235555	0.609903	cluster1_vs_others	BH	glm	TGFB1	1	0.339	0.338	11.2659	1.68339	not
DSTYK	0.827452	3.16594	5.29804	0.0235649	0.609903	cluster1_vs_others	BH	glm	TGFB1	1	0.275	0.303	8.97519	1.77455	not
PPRC1	0.563946	4.29792	5.30893	0.0235695	0.609903	cluster1_vs_others	BH	glm	TGFB1	1	0.489	0.538	19.67	1.47831	not
ENSECAG00000055539	-0.432051	6.79387	5.52714	0.0238261	0.615171	cluster1_vs_others	BH	glm	TGFB1	1	0.967	0.964	110.958	0.741207	not
PDCD7	0.688394	3.83695	5.28638	0.0238305	0.615171	cluster1_vs_others	BH	glm	TGFB1	1	0.411	0.426	14.2901	1.61149	not
TRAFD1	0.514825	4.83194	5.36788	0.0238737	0.615544	cluster1_vs_others	BH	glm	TGFB1	1	0.658	0.625	28.4812	1.42882	not
CCND2	0.345661	7.01131	5.34069	0.0239056	0.615626	cluster1_vs_others	BH	glm	TGFB1	1	0.98	0.977	129.007	1.27073	not
PARD3B	0.602754	7.27628	5.96321	0.0240763	0.618872	cluster1_vs_others	BH	glm	TGFB1	1	0.942	0.932	155.017	1.51861	not
DIAPH2	0.366792	6.59736	5.30997	0.0240894	0.618872	cluster1_vs_others	BH	glm	TGFB1	1	0.937	0.91	96.8287	1.28948	not
ENSECAG00000007466	3.43998	0.569628	5.54308	0.0241494	0.619036	cluster1_vs_others	BH	glm	TGFB1	1	0.013	0.022	1.48414	10.8527	not
MTUS2	1.08107	2.53557	5.24772	0.0241536	0.619036	cluster1_vs_others	BH	glm	TGFB1	1	0.19	0.196	5.79804	2.1156	not
ENSECAG00000048651	3.31433	-0.270561	5.25576	0.0242106	0.619509	cluster1_vs_others	BH	glm	TGFB1	1	0.034	0.017	0.828997	9.9475	not
SURF1	0.32992	6.47031	5.25955	0.0242298	0.619509	cluster1_vs_others	BH	glm	TGFB1	1	0.982	0.957	88.6658	1.25694	not
NAP1L1	0.275146	8.78857	5.25192	0.024329	0.621303	cluster1_vs_others	BH	glm	TGFB1	1	1	1	442.204	1.21012	not
ZNF407	0.342778	6.44379	5.2498	0.0243589	0.621326	cluster1_vs_others	BH	glm	TGFB1	1	0.909	0.876	87.0513	1.2682	not
ENSECAG00000007419	0.938578	2.52805	5.2286	0.0244675	0.623353	cluster1_vs_others	BH	glm	TGFB1	1	0.234	0.198	5.76791	1.91664	not
CFAP77	-4.76451	-0.99346	5.21734	0.0245393	0.62444	cluster1_vs_others	BH	glm	TGFB1	1	0	0.008	0.502272	0.0367908	not
EFCAB13	1.28872	2.50229	5.22225	0.0245763	0.624639	cluster1_vs_others	BH	glm	TGFB1	1	0.101	0.134	5.66586	2.44311	not
PLEKHB1	1.09683	2.38974	5.20764	0.0246575	0.625963	cluster1_vs_others	BH	glm	TGFB1	1	0.179	0.18	5.24063	2.13884	not
PARP4	0.382076	5.5699	5.22326	0.0247077	0.626494	cluster1_vs_others	BH	glm	TGFB1	1	0.868	0.757	47.5014	1.30322	not
VPS54	0.568532	4.60572	5.30814	0.0248407	0.6278	cluster1_vs_others	BH	glm	TGFB1	1	0.601	0.562	24.3477	1.48301	not
PTCD2	0.878158	2.63434	5.2009	0.0248613	0.6278	cluster1_vs_others	BH	glm	TGFB1	1	0.254	0.216	6.20892	1.83803	not
SCRN1	0.738505	2.80999	5.2054	0.0248637	0.6278	cluster1_vs_others	BH	glm	TGFB1	1	0.382	0.211	7.01278	1.66845	not
ENSECAG00000031100	-0.336464	6.2591	5.20954	0.0248948	0.6278	cluster1_vs_others	BH	glm	TGFB1	1	0.951	0.921	76.5907	0.79198	not
SLC17A9	0.385428	5.36803	5.20615	0.0249403	0.6278	cluster1_vs_others	BH	glm	TGFB1	1	0.808	0.767	41.2989	1.30625	not
OSBPL8	0.332996	6.49811	5.20607	0.0249415	0.6278	cluster1_vs_others	BH	glm	TGFB1	1	0.962	0.927	90.3914	1.25963	not
ENSECAG00000042600	5.85039	-1.315	5.22473	0.0249934	0.6278	cluster1_vs_others	BH	glm	TGFB1	1	0.009	0.002	0.401926	57.6955	not
CTDSPL2	0.487267	4.50434	5.2007	0.0250029	0.6278	cluster1_vs_others	BH	glm	TGFB1	1	0.583	0.571	22.6955	1.40179	not
SERPINB6	0.511423	7.45244	5.7924	0.0251036	0.6278	cluster1_vs_others	BH	glm	TGFB1	1	0.991	0.964	175.149	1.42546	not
ZNF19	1.25446	1.84634	5.17731	0.0251336	0.6278	cluster1_vs_others	BH	glm	TGFB1	1	0.17	0.125	3.59587	2.38578	not
RNASEH2A	-1.24204	1.00595	5.17942	0.0251506	0.6278	cluster1_vs_others	BH	glm	TGFB1	1	0.065	0.069	2.00827	0.422775	not
USP31	0.511525	4.7738	5.18939	0.0251549	0.6278	cluster1_vs_others	BH	glm	TGFB1	1	0.518	0.578	27.3562	1.42556	not
ENSECAG00000020411	-0.324063	8.96693	5.25888	0.0251693	0.6278	cluster1_vs_others	BH	glm	TGFB1	1	0.998	0.997	500.397	0.798817	not
CINP	-0.47966	4.62989	5.18728	0.0251694	0.6278	cluster1_vs_others	BH	glm	TGFB1	1	0.596	0.62	24.7592	0.717147	not
SPRYD3	-0.441255	4.67066	5.1841	0.0252184	0.628289	cluster1_vs_others	BH	glm	TGFB1	1	0.603	0.63	25.4688	0.736493	not
DNAH12	-1.22491	2.24671	5.3906	0.0252658	0.628741	cluster1_vs_others	BH	glm	TGFB1	1	0.116	0.135	4.74599	0.427823	not
PIK3R3	-0.603274	4.03193	5.17289	0.02534	0.629525	cluster1_vs_others	BH	glm	TGFB1	1	0.299	0.372	16.3581	0.658258	not
PDLIM2	0.435095	6.49976	5.47917	0.0253948	0.629525	cluster1_vs_others	BH	glm	TGFB1	1	0.96	0.879	90.4948	1.352	not
ATP2A2	0.341364	6.56963	5.17278	0.0253956	0.629525	cluster1_vs_others	BH	glm	TGFB1	1	0.955	0.94	94.9853	1.26695	not
CHAF1B	-0.791875	2.90869	5.1643	0.0254149	0.629525	cluster1_vs_others	BH	glm	TGFB1	1	0.179	0.226	7.50934	0.577593	not
UCHL1	-0.743332	6.89464	5.86049	0.0254599	0.629912	cluster1_vs_others	BH	glm	TGFB1	1	0.578	0.704	118.986	0.597358	not
PPTC7	0.729089	3.42761	5.15788	0.0254898	0.629925	cluster1_vs_others	BH	glm	TGFB1	1	0.342	0.344	10.76	1.65759	not
ZDHHC2	0.606094	3.7809	5.14533	0.0257402	0.633944	cluster1_vs_others	BH	glm	TGFB1	1	0.478	0.416	13.7456	1.52213	not
RHOB	0.37492	5.97404	5.14768	0.0257449	0.633944	cluster1_vs_others	BH	glm	TGFB1	1	0.891	0.854	62.8588	1.29677	not
RNF139	-0.447428	4.62858	5.14477	0.0257572	0.633944	cluster1_vs_others	BH	glm	TGFB1	1	0.634	0.626	24.7368	0.733349	not
ENSECAG00000028196	-0.297997	7.79781	5.14314	0.0258067	0.633944	cluster1_vs_others	BH	glm	TGFB1	1	1	0.999	222.523	0.813381	not
VCL	0.277213	8.08918	5.14263	0.0258137	0.633944	cluster1_vs_others	BH	glm	TGFB1	1	1	0.995	272.324	1.21185	not
RARG	1.21245	1.87296	5.12627	0.0258311	0.633944	cluster1_vs_others	BH	glm	TGFB1	1	0.17	0.125	3.66284	2.31731	not
PPIL4	-0.484022	4.49389	5.13734	0.0258596	0.633944	cluster1_vs_others	BH	glm	TGFB1	1	0.565	0.573	22.5318	0.714982	not
TRIO	0.316692	7.96356	5.1747	0.0259331	0.63502	cluster1_vs_others	BH	glm	TGFB1	1	0.991	0.982	249.614	1.24547	not
EIF4G1	0.354885	6.42866	5.14359	0.0259772	0.635375	cluster1_vs_others	BH	glm	TGFB1	1	0.909	0.932	86.1431	1.27888	not
MYO1C	0.356452	5.97289	5.115	0.0262058	0.640234	cluster1_vs_others	BH	glm	TGFB1	1	0.915	0.885	62.8084	1.28027	not
GRAMD4	0.780483	3.26865	5.16892	0.0262681	0.640817	cluster1_vs_others	BH	glm	TGFB1	1	0.386	0.296	9.63742	1.71771	not
RPL24	0.249854	11.1583	5.10699	0.0263182	0.640817	cluster1_vs_others	BH	glm	TGFB1	1	1	1	2285.57	1.18909	not
ENSECAG00000046534	-0.899751	1.88206	5.09504	0.0263769	0.640817	cluster1_vs_others	BH	glm	TGFB1	1	0.147	0.129	3.686	0.535979	not
DNAJC15	-0.341328	6.75869	5.10283	0.026379	0.640817	cluster1_vs_others	BH	glm	TGFB1	1	0.955	0.953	108.285	0.789315	not
ENSECAG00000036385	1.79621	1.62526	5.09843	0.0263792	0.640817	cluster1_vs_others	BH	glm	TGFB1	1	0.103	0.114	3.08498	3.47308	not
FYN	0.427916	5.38031	5.09836	0.0264432	0.641645	cluster1_vs_others	BH	glm	TGFB1	1	0.678	0.724	41.652	1.34529	not
DYRK1A	0.427229	5.35019	5.09538	0.0264875	0.641992	cluster1_vs_others	BH	glm	TGFB1	1	0.73	0.725	40.7914	1.34465	not
ODR4	-0.421133	5.21616	5.09069	0.0265434	0.642619	cluster1_vs_others	BH	glm	TGFB1	1	0.779	0.748	37.1723	0.746838	not
INTS1	-0.741709	2.94938	5.08189	0.0266319	0.644036	cluster1_vs_others	BH	glm	TGFB1	1	0.236	0.275	7.72417	0.598031	not
SLC25A27	1.49332	1.31253	5.06109	0.0267441	0.64602	cluster1_vs_others	BH	glm	TGFB1	1	0.107	0.08	2.48376	2.81535	not
TEX11	0.951551	2.82578	5.06009	0.0267968	0.646563	cluster1_vs_others	BH	glm	TGFB1	1	0.203	0.201	7.08997	1.93395	not
PIGN	0.814299	3.14165	5.09278	0.0268498	0.646916	cluster1_vs_others	BH	glm	TGFB1	1	0.339	0.251	8.82531	1.75844	not
ENSECAG00000003001	1.08208	2.10267	5.05455	0.0268718	0.646916	cluster1_vs_others	BH	glm	TGFB1	1	0.194	0.155	4.29503	2.11709	not
NCOR1	0.304477	7.16753	5.06533	0.0269217	0.64709	cluster1_vs_others	BH	glm	TGFB1	1	0.996	0.985	143.761	1.23497	not
TSC1	0.715462	3.39488	5.05623	0.0269394	0.64709	cluster1_vs_others	BH	glm	TGFB1	1	0.353	0.334	10.5187	1.64201	not
ZWILCH	-0.598946	3.68056	5.05334	0.0270226	0.648169	cluster1_vs_others	BH	glm	TGFB1	1	0.308	0.315	12.8221	0.660236	not
TMEM30A	0.448716	4.84666	5.05638	0.0270505	0.648169	cluster1_vs_others	BH	glm	TGFB1	1	0.685	0.667	28.7734	1.36482	not
ADCYAP1	2.18801	0.641431	5.04413	0.0270751	0.648169	cluster1_vs_others	BH	glm	TGFB1	1	0.047	0.044	1.55988	4.55677	not
ENSECAG00000051878	3.98994	-0.492586	5.04704	0.0272499	0.649411	cluster1_vs_others	BH	glm	TGFB1	1	0.018	0.013	0.71075	15.8888	not
HCST	-2.4113	-0.669752	5.0197	0.027254	0.649411	cluster1_vs_others	BH	glm	TGFB1	1	0.011	0.012	0.628615	0.187986	not
EFCAB3	-1.35014	1.81835	5.10809	0.0272777	0.649411	cluster1_vs_others	BH	glm	TGFB1	1	0.047	0.077	3.52677	0.392255	not
SF3B3	0.454244	4.73403	5.04079	0.027279	0.649411	cluster1_vs_others	BH	glm	TGFB1	1	0.623	0.622	26.6125	1.37007	not
PNMA2	-2.77409	0.621955	5.02225	0.0273138	0.649411	cluster1_vs_others	BH	glm	TGFB1	1	0.005	0.057	1.53896	0.146189	not
TMEM74B	-0.959327	2.22839	5.03859	0.027319	0.649411	cluster1_vs_others	BH	glm	TGFB1	1	0.116	0.145	4.68612	0.514297	not
CHML	0.580864	3.58318	5.03406	0.0273392	0.649411	cluster1_vs_others	BH	glm	TGFB1	1	0.442	0.298	11.9852	1.49574	not
RTL1	1.59037	1.62799	5.0242	0.0274037	0.649931	cluster1_vs_others	BH	glm	TGFB1	1	0.111	0.101	3.09083	3.01126	not
AGTPBP1	1.03521	2.61067	5.01197	0.0274815	0.649931	cluster1_vs_others	BH	glm	TGFB1	1	0.152	0.211	6.10788	2.04941	not
ZSCAN23	2.87201	0.159701	5.01028	0.0275233	0.649931	cluster1_vs_others	BH	glm	TGFB1	1	0.038	0.029	1.11706	7.32087	not
GNAS	0.246096	10.9095	5.02256	0.0275558	0.649931	cluster1_vs_others	BH	glm	TGFB1	1	1	1	1923.48	1.18599	not
DDHD2	0.55039	4.07578	5.02038	0.0275604	0.649931	cluster1_vs_others	BH	glm	TGFB1	1	0.491	0.489	16.8629	1.46448	not
BMPR1A	0.368715	5.65686	5.02225	0.0275626	0.649931	cluster1_vs_others	BH	glm	TGFB1	1	0.826	0.811	50.4527	1.2912	not
LAD1	0.753095	2.87836	5.01036	0.0276143	0.649931	cluster1_vs_others	BH	glm	TGFB1	1	0.268	0.219	7.35316	1.6854	not
MRPS26	-0.407713	5.16252	5.01764	0.0276179	0.649931	cluster1_vs_others	BH	glm	TGFB1	1	0.737	0.724	35.8158	0.753817	not
RO60	0.400122	5.5205	5.01551	0.0277129	0.649931	cluster1_vs_others	BH	glm	TGFB1	1	0.862	0.801	45.9023	1.31962	not
ENSECAG00000053486	2.3435	0.516971	5.01051	0.0277201	0.649931	cluster1_vs_others	BH	glm	TGFB1	1	0.06	0.045	1.43095	5.07531	not
P3H2	1.56591	1.70854	4.99997	0.0277386	0.649931	cluster1_vs_others	BH	glm	TGFB1	1	0.062	0.081	3.2683	2.96065	not
ENSECAG00000046674	-0.680825	3.46057	5.00135	0.0277448	0.649931	cluster1_vs_others	BH	glm	TGFB1	1	0.201	0.225	11.0087	0.623809	not
PABPC5	1.61855	1.04224	5.00443	0.0277554	0.649931	cluster1_vs_others	BH	glm	TGFB1	1	0.089	0.067	2.05942	3.07066	not
ZFAND3	0.30473	7.70599	5.00473	0.0278253	0.650856	cluster1_vs_others	BH	glm	TGFB1	1	0.995	0.985	208.802	1.23519	not
H2AZ1	-0.456667	9.12951	5.483	0.0280098	0.653796	cluster1_vs_others	BH	glm	TGFB1	1	0.998	0.999	560.089	0.728668	not
KMT5A	0.352156	5.90489	4.99261	0.028012	0.653796	cluster1_vs_others	BH	glm	TGFB1	1	0.908	0.877	59.9168	1.27647	not
GUF1	1.0311	2.31859	4.97359	0.0280918	0.654731	cluster1_vs_others	BH	glm	TGFB1	1	0.188	0.176	4.98843	2.04358	not
COP1	0.334851	6.52171	4.98595	0.0281132	0.654731	cluster1_vs_others	BH	glm	TGFB1	1	0.913	0.907	91.8822	1.26125	not
SS18	0.372888	5.73291	4.98061	0.0281964	0.655274	cluster1_vs_others	BH	glm	TGFB1	1	0.844	0.845	53.1836	1.29494	not
RORA	0.679016	3.76911	4.97191	0.0281976	0.655274	cluster1_vs_others	BH	glm	TGFB1	1	0.279	0.317	13.6338	1.60105	not
NCAPG2	-0.783641	2.48608	4.96535	0.0282443	0.655648	cluster1_vs_others	BH	glm	TGFB1	1	0.12	0.124	5.60254	0.580899	not
ENSECAG00000054174	5.23361	-1.16564	4.98889	0.0283803	0.658091	cluster1_vs_others	BH	glm	TGFB1	1	0.005	0.005	0.445765	37.6248	not
EZR	0.389943	6.38019	5.12062	0.0284967	0.660076	cluster1_vs_others	BH	glm	TGFB1	1	0.971	0.893	83.297	1.31034	not
ENSECAG00000040575	-0.635912	3.64185	4.99264	0.0285609	0.66085	cluster1_vs_others	BH	glm	TGFB1	1	0.333	0.322	12.4827	0.643534	not
ENSECAG00000035867	6.34439	-1.3917	4.97766	0.028631	0.66149	cluster1_vs_others	BH	glm	TGFB1	1	0.002	0.002	0.381115	81.2551	not
EPS8L1	0.732647	3.11597	4.94351	0.0286504	0.66149	cluster1_vs_others	BH	glm	TGFB1	1	0.312	0.266	8.66962	1.66169	not
PIR	-0.608661	3.54984	4.94248	0.0287242	0.662481	cluster1_vs_others	BH	glm	TGFB1	1	0.306	0.318	11.7114	0.655805	not
LHX6	-2.10241	0.283412	4.92905	0.0288042	0.663613	cluster1_vs_others	BH	glm	TGFB1	1	0.016	0.037	1.21707	0.232868	not
CRYGS	-1.89319	-0.0678819	4.91159	0.0289101	0.665125	cluster1_vs_others	BH	glm	TGFB1	1	0.022	0.027	0.954038	0.269211	not
CDK17	0.372294	5.90916	4.9335	0.028932	0.665125	cluster1_vs_others	BH	glm	TGFB1	1	0.804	0.794	60.0946	1.29441	not
H2AZ2	-0.332529	6.9892	4.92974	0.0289891	0.665422	cluster1_vs_others	BH	glm	TGFB1	1	0.987	0.984	127.045	0.794143	not
PSMA8	0.732653	3.82893	4.95274	0.0290159	0.665422	cluster1_vs_others	BH	glm	TGFB1	1	0.35	0.388	14.2109	1.66169	not
B3GNT2	0.459201	5.03575	4.92592	0.0290441	0.665422	cluster1_vs_others	BH	glm	TGFB1	1	0.618	0.696	32.8029	1.37478	not
MCOLN2	2.18457	0.193783	4.90834	0.0290716	0.665422	cluster1_vs_others	BH	glm	TGFB1	1	0.06	0.025	1.14376	4.5459	not
ENSECAG00000022376	0.408382	5.50916	4.92281	0.0291002	0.665422	cluster1_vs_others	BH	glm	TGFB1	1	0.774	0.767	45.543	1.3272	not
CD47	0.368654	5.73957	4.9171	0.0291912	0.666199	cluster1_vs_others	BH	glm	TGFB1	1	0.889	0.826	53.4299	1.29115	not
PTPRZ1	2.69022	0.145574	4.91144	0.0291963	0.666199	cluster1_vs_others	BH	glm	TGFB1	1	0.031	0.024	1.10617	6.45413	not
ELK4	0.507913	4.49664	4.90835	0.0293209	0.667302	cluster1_vs_others	BH	glm	TGFB1	1	0.574	0.579	22.5747	1.42199	not
WDR25	0.701703	3.42994	4.9024	0.0293377	0.667302	cluster1_vs_others	BH	glm	TGFB1	1	0.317	0.316	10.7774	1.62642	not
AP3B1	0.284162	7.33922	4.90781	0.0293381	0.667302	cluster1_vs_others	BH	glm	TGFB1	1	0.995	0.978	161.929	1.2177	not
CDKAL1	0.345938	6.32754	4.90444	0.0293938	0.667859	cluster1_vs_others	BH	glm	TGFB1	1	0.893	0.874	80.3119	1.27098	not
NOX4	0.368174	6.04892	4.90098	0.0294499	0.668425	cluster1_vs_others	BH	glm	TGFB1	1	0.737	0.745	66.2073	1.29072	not
GJA9	6.17906	-1.35566	4.92458	0.0295707	0.670186	cluster1_vs_others	BH	glm	TGFB1	1	0.002	0.002	0.390757	72.4571	not
LMLN	0.252505	11.4077	4.88948	0.0296336	0.670186	cluster1_vs_others	BH	glm	TGFB1	1	1	1	2716.88	1.19127	not
RRM1	-0.54217	4.22862	4.88568	0.0296423	0.670186	cluster1_vs_others	BH	glm	TGFB1	1	0.413	0.441	18.7475	0.686737	not
GRPEL2	0.881318	2.59796	4.87786	0.0296526	0.670186	cluster1_vs_others	BH	glm	TGFB1	1	0.268	0.2	6.05428	1.84206	not
FYTTD1	0.330745	6.27625	4.88439	0.0297177	0.670949	cluster1_vs_others	BH	glm	TGFB1	1	0.947	0.939	77.5066	1.25766	not
YPEL2	-0.514392	4.06378	4.87844	0.0297678	0.671177	cluster1_vs_others	BH	glm	TGFB1	1	0.391	0.426	16.7232	0.700088	not
DDX60	1.74371	1.12888	4.87088	0.0298085	0.671177	cluster1_vs_others	BH	glm	TGFB1	1	0.065	0.065	2.18688	3.34896	not
CHAC2	0.672425	3.54386	4.86876	0.0298976	0.671177	cluster1_vs_others	BH	glm	TGFB1	1	0.402	0.367	11.663	1.59375	not
SLC26A11	1.61135	0.699234	4.859	0.0299139	0.671177	cluster1_vs_others	BH	glm	TGFB1	1	0.083	0.051	1.62364	3.05538	not
SQSTM1	-0.321172	7.36338	4.86958	0.029959	0.671177	cluster1_vs_others	BH	glm	TGFB1	1	0.984	0.985	164.663	0.800419	not
BTF3L4	0.29011	6.85846	4.86553	0.0300255	0.671177	cluster1_vs_others	BH	glm	TGFB1	1	0.987	0.98	116.038	1.22273	not
TFAP2C	-0.619615	4.38999	4.85814	0.0300975	0.671177	cluster1_vs_others	BH	glm	TGFB1	1	0.281	0.509	20.9661	0.650844	not
CDCA8	-1.32076	1.01458	4.84169	0.0301139	0.671177	cluster1_vs_others	BH	glm	TGFB1	1	0.031	0.037	2.02031	0.400324	not
CDK1	-0.939126	1.96395	4.85698	0.0301531	0.671177	cluster1_vs_others	BH	glm	TGFB1	1	0.078	0.059	3.90128	0.521549	not
HIPK1	0.446478	4.8319	4.85447	0.0302057	0.671177	cluster1_vs_others	BH	glm	TGFB1	1	0.678	0.657	28.4805	1.36271	not
BMP2	1.00849	2.45937	4.84152	0.0302078	0.671177	cluster1_vs_others	BH	glm	TGFB1	1	0.17	0.179	5.49978	2.01181	not
CENPI	-1.08175	1.70548	4.83751	0.0302748	0.671177	cluster1_vs_others	BH	glm	TGFB1	1	0.062	0.081	3.26138	0.472454	not
APMAP	-0.444747	4.35477	4.8485	0.0302771	0.671177	cluster1_vs_others	BH	glm	TGFB1	1	0.621	0.513	20.4605	0.734713	not
KCNK2	-0.769043	2.71671	4.84477	0.0303033	0.671177	cluster1_vs_others	BH	glm	TGFB1	1	0.201	0.171	6.57373	0.586807	not
PDE4B	-0.940311	2.68267	4.90616	0.0303172	0.671177	cluster1_vs_others	BH	glm	TGFB1	1	0.121	0.183	6.42043	0.52112	not
COL12A1	0.475999	9.7247	5.43864	0.0303511	0.671177	cluster1_vs_others	BH	glm	TGFB1	1	1	0.997	846.111	1.39088	not
PTPRU	-0.799088	2.97727	4.84842	0.0303989	0.671177	cluster1_vs_others	BH	glm	TGFB1	1	0.188	0.254	7.87493	0.574712	not
LENG8	1.88226	1.00687	4.83246	0.0304208	0.671177	cluster1_vs_others	BH	glm	TGFB1	1	0.069	0.069	2.00954	3.68652	not
RHNO1	-0.965973	1.91702	4.82995	0.0304258	0.671177	cluster1_vs_others	BH	glm	TGFB1	1	0.109	0.12	3.77643	0.511933	not
TMEM131	0.412492	5.95097	4.92731	0.0304346	0.671177	cluster1_vs_others	BH	glm	TGFB1	1	0.866	0.859	61.8616	1.33098	not
RECK	0.619609	3.78184	4.83548	0.0304482	0.671177	cluster1_vs_others	BH	glm	TGFB1	1	0.431	0.404	13.7546	1.53646	not
GYG2	0.66438	3.39825	4.84363	0.0304486	0.671177	cluster1_vs_others	BH	glm	TGFB1	1	0.379	0.312	10.5432	1.58489	not
B3GALT2	1.91469	0.85983	4.82684	0.0304681	0.671177	cluster1_vs_others	BH	glm	TGFB1	1	0.071	0.06	1.81482	3.77034	not
APPBP2	0.358786	5.75183	4.83568	0.0305225	0.671177	cluster1_vs_others	BH	glm	TGFB1	1	0.859	0.85	53.8857	1.28235	not
CNN2	0.330133	6.4811	4.8345	0.0305413	0.671177	cluster1_vs_others	BH	glm	TGFB1	1	0.951	0.947	89.3317	1.25713	not
TJP1	0.379019	6.00181	4.85799	0.0305523	0.671177	cluster1_vs_others	BH	glm	TGFB1	1	0.882	0.883	64.0802	1.30046	not
CADM3	2.06838	0.357724	4.82385	0.0305735	0.671177	cluster1_vs_others	BH	glm	TGFB1	1	0.045	0.035	1.2814	4.19414	not
STC2	0.383502	5.62118	4.82633	0.0306796	0.672665	cluster1_vs_others	BH	glm	TGFB1	1	0.837	0.782	49.2203	1.3045	not
RPA2	-0.47489	4.73734	4.85952	0.0307041	0.672665	cluster1_vs_others	BH	glm	TGFB1	1	0.668	0.58	26.6736	0.719521	not
MYH9	0.274727	8.19582	4.81539	0.030862	0.674753	cluster1_vs_others	BH	glm	TGFB1	1	1	0.995	293.215	1.20976	not
VDR	-0.904777	2.09331	4.80522	0.0308893	0.674753	cluster1_vs_others	BH	glm	TGFB1	1	0.139	0.141	4.26727	0.534115	not
NRM	-3.58669	-0.525328	4.95209	0.0308939	0.674753	cluster1_vs_others	BH	glm	TGFB1	1	0.005	0.015	0.694801	0.0832333	not
SYN3	0.811001	3.49794	5.12216	0.0309461	0.675205	cluster1_vs_others	BH	glm	TGFB1	1	0.408	0.221	11.2976	1.75443	not
SLC39A10	-0.382321	5.46778	4.80635	0.0310121	0.67591	cluster1_vs_others	BH	glm	TGFB1	1	0.743	0.789	44.2552	0.767202	not
KCNE2	6.41683	-1.50882	4.84903	0.0310415	0.67591	cluster1_vs_others	BH	glm	TGFB1	1	0.002	0	0.351398	85.4393	not
SPRYD4	-0.563849	3.65253	4.79554	0.0311373	0.676012	cluster1_vs_others	BH	glm	TGFB1	1	0.373	0.374	12.5754	0.676495	not
POLR3B	0.476572	4.39456	4.79782	0.0311507	0.676012	cluster1_vs_others	BH	glm	TGFB1	1	0.591	0.523	21.0327	1.39143	not
ZCCHC8	-0.504308	4.0112	4.7949	0.0311596	0.676012	cluster1_vs_others	BH	glm	TGFB1	1	0.487	0.456	16.1246	0.704999	not
GLMN	0.433319	4.9371	4.79703	0.0311741	0.676012	cluster1_vs_others	BH	glm	TGFB1	1	0.703	0.667	30.6348	1.35034	not
BAZ2B	0.362638	6.71621	4.87583	0.0312304	0.676012	cluster1_vs_others	BH	glm	TGFB1	1	0.931	0.91	105.143	1.28578	not
MTHFD1L	0.358679	6.37362	4.81917	0.0312585	0.676012	cluster1_vs_others	BH	glm	TGFB1	1	0.918	0.903	82.9185	1.28225	not
C1QTNF12	-1.37446	3.31245	4.86374	0.031267	0.676012	cluster1_vs_others	BH	glm	TGFB1	1	0.045	0.215	9.93453	0.385696	not
TMEM38A	1.54321	1.1935	4.77685	0.0313304	0.676699	cluster1_vs_others	BH	glm	TGFB1	1	0.089	0.079	2.28708	2.91443	not
ENSECAG00000058272	6.19159	-1.41972	4.81791	0.0314571	0.677533	cluster1_vs_others	BH	glm	TGFB1	1	0.002	0.001	0.373784	73.0892	not
BRPF3	0.864388	2.93069	4.76747	0.0314802	0.677533	cluster1_vs_others	BH	glm	TGFB1	1	0.236	0.27	7.62474	1.82057	not
ZNF654	0.44679	4.95943	4.77807	0.0314994	0.677533	cluster1_vs_others	BH	glm	TGFB1	1	0.654	0.639	31.1126	1.363	not
ENSECAG00000042569	0.720922	2.8128	4.77043	0.0315193	0.677533	cluster1_vs_others	BH	glm	TGFB1	1	0.362	0.231	7.02648	1.64823	not
IFIH1	-2.33316	0.38129	4.75808	0.0315483	0.677533	cluster1_vs_others	BH	glm	TGFB1	1	0.011	0.041	1.30251	0.198449	not
PTGES3	-0.282685	8.30284	4.77474	0.0315588	0.677533	cluster1_vs_others	BH	glm	TGFB1	1	1	1	315.794	0.82206	not
GNAI1	0.562171	4.69221	4.84956	0.0316093	0.677939	cluster1_vs_others	BH	glm	TGFB1	1	0.522	0.535	25.8521	1.47649	not
PTTG1IP2	2.99193	-0.332128	4.76474	0.0316596	0.678041	cluster1_vs_others	BH	glm	TGFB1	1	0.033	0.013	0.794364	7.95537	not
HEATR5B	0.576992	3.90672	4.76241	0.0317274	0.678041	cluster1_vs_others	BH	glm	TGFB1	1	0.466	0.442	14.9982	1.49174	not
PNPLA4	0.815327	2.70196	4.75517	0.0317405	0.678041	cluster1_vs_others	BH	glm	TGFB1	1	0.245	0.207	6.50686	1.7597	not
CLIC1	0.324177	6.67144	4.76364	0.0317528	0.678041	cluster1_vs_others	BH	glm	TGFB1	1	0.987	0.967	101.931	1.25195	not
CLSPN	-1.60045	1.67556	4.76111	0.0317723	0.678041	cluster1_vs_others	BH	glm	TGFB1	1	0.013	0.043	3.19444	0.329774	not
ENSECAG00000022794	6.56773	-1.50957	4.80079	0.0318614	0.678192	cluster1_vs_others	BH	glm	TGFB1	1	0.004	0	0.351217	94.8601	not
PARP12	0.491828	4.22913	4.7548	0.0318789	0.678192	cluster1_vs_others	BH	glm	TGFB1	1	0.56	0.51	18.754	1.40623	not
ENSECAG00000047032	0.670684	3.6228	4.75026	0.0318972	0.678192	cluster1_vs_others	BH	glm	TGFB1	1	0.386	0.373	12.3189	1.59183	not
KCTD12	-0.319191	7.2176	4.75296	0.0319398	0.678192	cluster1_vs_others	BH	glm	TGFB1	1	0.978	0.965	148.838	0.801519	not
ENSECAG00000001832	0.596528	4.24218	4.74367	0.031958	0.678192	cluster1_vs_others	BH	glm	TGFB1	1	0.435	0.483	18.9245	1.51207	not
TRPS1	0.350146	6.18949	4.7514	0.0319693	0.678192	cluster1_vs_others	BH	glm	TGFB1	1	0.83	0.809	72.9829	1.27469	not
DLGAP5	-1.40373	0.993934	4.72941	0.0320666	0.679584	cluster1_vs_others	BH	glm	TGFB1	1	0.025	0.024	1.99161	0.377951	not
PFDN4	0.319027	6.45521	4.74342	0.0321083	0.679795	cluster1_vs_others	BH	glm	TGFB1	1	0.964	0.962	87.7428	1.24749	not
TMEM242	-1.13028	1.54228	4.72872	0.0321729	0.680489	cluster1_vs_others	BH	glm	TGFB1	1	0.08	0.105	2.91255	0.456827	not
ZSWIM5	0.530343	4.72596	4.78721	0.032219	0.680792	cluster1_vs_others	BH	glm	TGFB1	1	0.524	0.492	26.4641	1.44427	not
KLC1	0.34034	6.05858	4.72151	0.0324985	0.685794	cluster1_vs_others	BH	glm	TGFB1	1	0.879	0.902	66.6523	1.26605	not
HECTD2	0.424439	5.34909	4.73169	0.0325274	0.685794	cluster1_vs_others	BH	glm	TGFB1	1	0.703	0.717	40.7603	1.34205	not
PTGFR	1.01792	2.14554	4.70478	0.0325517	0.685794	cluster1_vs_others	BH	glm	TGFB1	1	0.176	0.153	4.42456	2.02499	not
SKA3	-0.87629	1.9784	4.69517	0.0327549	0.68832	cluster1_vs_others	BH	glm	TGFB1	1	0.107	0.112	3.94056	0.544766	not
ALDH1L2	0.335386	6.15124	4.70709	0.0327572	0.68832	cluster1_vs_others	BH	glm	TGFB1	1	0.935	0.892	71.0734	1.26172	not
ARHGAP35	0.506475	4.13208	4.70498	0.032768	0.68832	cluster1_vs_others	BH	glm	TGFB1	1	0.513	0.49	17.5339	1.42057	not
OSER1	-0.405928	5.20067	4.69937	0.0328858	0.690118	cluster1_vs_others	BH	glm	TGFB1	1	0.755	0.736	36.7755	0.754751	not
C9orf72	0.564656	3.80746	4.69413	0.0329425	0.690631	cluster1_vs_others	BH	glm	TGFB1	1	0.48	0.42	14.001	1.47903	not
PLEKHG2	0.951581	2.71307	4.68244	0.0329833	0.690811	cluster1_vs_others	BH	glm	TGFB1	1	0.21	0.232	6.55714	1.93399	not
ENSECAG00000037967	6.43283	-1.48725	4.72551	0.0331577	0.693342	cluster1_vs_others	BH	glm	TGFB1	1	0.002	0.001	0.356691	86.3921	not
GDNF	0.912844	2.95487	4.67306	0.0331688	0.693342	cluster1_vs_others	BH	glm	TGFB1	1	0.201	0.246	7.75361	1.88275	not
ENSECAG00000045368	1.28118	1.64503	4.66372	0.0333817	0.69703	cluster1_vs_others	BH	glm	TGFB1	1	0.123	0.101	3.12754	2.43037	not
TLR1	-0.785106	2.62585	4.6674	0.0334103	0.69703	cluster1_vs_others	BH	glm	TGFB1	1	0.197	0.212	6.17248	0.580309	not
RBFA	0.352	6.08284	4.66963	0.0334982	0.698184	cluster1_vs_others	BH	glm	TGFB1	1	0.938	0.913	67.7827	1.27633	not
ZNF660	-0.939914	1.57118	4.65405	0.0335632	0.698574	cluster1_vs_others	BH	glm	TGFB1	1	0.107	0.092	2.97148	0.521264	not
ADAMTS4	-1.06051	2.21445	4.65257	0.0336163	0.698574	cluster1_vs_others	BH	glm	TGFB1	1	0.089	0.152	4.64105	0.479462	not
CTTNBP2NL	0.346199	5.90934	4.65915	0.0336346	0.698574	cluster1_vs_others	BH	glm	TGFB1	1	0.913	0.847	60.1021	1.27121	not
RIN3	0.846238	2.8775	4.6459	0.0336816	0.698574	cluster1_vs_others	BH	glm	TGFB1	1	0.21	0.247	7.34875	1.79781	not
MREG	2.44423	0.318442	4.64941	0.0336819	0.698574	cluster1_vs_others	BH	glm	TGFB1	1	0.047	0.032	1.24698	5.44236	not
CD68	-0.35655	5.55763	4.65461	0.0337125	0.698574	cluster1_vs_others	BH	glm	TGFB1	1	0.866	0.805	47.0991	0.78103	not
NR1H3	0.936246	2.17357	4.6399	0.0338072	0.699859	cluster1_vs_others	BH	glm	TGFB1	1	0.25	0.156	4.51138	1.91354	not
INTS14	-0.689506	2.81535	4.63997	0.0339222	0.701562	cluster1_vs_others	BH	glm	TGFB1	1	0.236	0.235	7.0389	0.620066	not
PCNX2	0.763031	3.21253	4.63017	0.0339792	0.701987	cluster1_vs_others	BH	glm	TGFB1	1	0.241	0.255	9.26975	1.69705	not
TFPI	-0.664801	6.9675	5.19351	0.0340326	0.701987	cluster1_vs_others	BH	glm	TGFB1	1	0.719	0.858	125.149	0.630775	not
CHRNE	0.919158	2.5512	4.62597	0.0340411	0.701987	cluster1_vs_others	BH	glm	TGFB1	1	0.221	0.196	5.86122	1.89101	not
CENPH	-0.75973	3.3005	4.7457	0.034138	0.703308	cluster1_vs_others	BH	glm	TGFB1	1	0.217	0.241	9.85256	0.590607	not
TNIK	0.528023	5.2978	4.82927	0.0342077	0.704067	cluster1_vs_others	BH	glm	TGFB1	1	0.645	0.572	39.3367	1.44195	not
HSPA4L	-0.791494	2.48233	4.65796	0.0342996	0.705281	cluster1_vs_others	BH	glm	TGFB1	1	0.188	0.173	5.58799	0.577745	not
NSD2	-0.41897	4.71973	4.61563	0.0344238	0.706074	cluster1_vs_others	BH	glm	TGFB1	1	0.563	0.554	26.35	0.747958	not
ENO4	1.68836	1.19518	4.6051	0.0344533	0.706074	cluster1_vs_others	BH	glm	TGFB1	1	0.098	0.074	2.28973	3.22291	not
CA12	2.61562	1.16922	5.00697	0.0344737	0.706074	cluster1_vs_others	BH	glm	TGFB1	1	0.036	0.072	2.24891	6.12886	not
OMA1	0.607124	3.44344	4.61041	0.0344836	0.706074	cluster1_vs_others	BH	glm	TGFB1	1	0.433	0.338	10.8787	1.52322	not
CAST	0.261722	8.39635	4.61291	0.0345029	0.706074	cluster1_vs_others	BH	glm	TGFB1	1	1	0.998	336.94	1.19891	not
COX10	0.979884	2.45736	4.59792	0.0345582	0.70618	cluster1_vs_others	BH	glm	TGFB1	1	0.214	0.184	5.49212	1.97231	not
PHF12	-0.520666	4.01227	4.60563	0.0345898	0.70618	cluster1_vs_others	BH	glm	TGFB1	1	0.404	0.486	16.1366	0.69705	not
JAKMIP1	-1.74981	1.38575	4.7925	0.034607	0.70618	cluster1_vs_others	BH	glm	TGFB1	1	0.04	0.073	2.61309	0.297342	not
TAGLN2	-0.261891	10.519	4.60537	0.034647	0.706324	cluster1_vs_others	BH	glm	TGFB1	1	1	1	1467.34	0.833994	not
SLC35A5	0.683212	3.31156	4.59457	0.0347497	0.707451	cluster1_vs_others	BH	glm	TGFB1	1	0.342	0.316	9.92842	1.60571	not
HSPB2	1.26706	1.54683	4.58585	0.0347683	0.707451	cluster1_vs_others	BH	glm	TGFB1	1	0.141	0.098	2.92175	2.40671	not
PSMB8	0.452223	4.25452	4.60609	0.0348073	0.707572	cluster1_vs_others	BH	glm	TGFB1	1	0.784	0.422	19.0871	1.36815	not
PROCR	-0.336007	6.01017	4.58708	0.034998	0.709397	cluster1_vs_others	BH	glm	TGFB1	1	0.906	0.851	64.4529	0.792231	not
FBXL19	1.10822	1.91154	4.57427	0.0350047	0.709397	cluster1_vs_others	BH	glm	TGFB1	1	0.143	0.137	3.76211	2.15579	not
C12H11orf91	1.29335	1.42166	4.57401	0.0350133	0.709397	cluster1_vs_others	BH	glm	TGFB1	1	0.116	0.088	2.67894	2.45096	not
TET2	0.46744	5.1168	4.62343	0.0350295	0.709397	cluster1_vs_others	BH	glm	TGFB1	1	0.618	0.639	34.6984	1.38265	not
SEC24D	0.29881	7.33726	4.58084	0.0351206	0.709568	cluster1_vs_others	BH	glm	TGFB1	1	0.989	0.984	161.709	1.23013	not
SCYL1	-0.410425	5.2173	4.57971	0.0351335	0.709568	cluster1_vs_others	BH	glm	TGFB1	1	0.699	0.744	37.2018	0.752402	not
ENSECAG00000009736	2.28418	0.0427596	4.56518	0.0351604	0.709568	cluster1_vs_others	BH	glm	TGFB1	1	0.047	0.017	1.03008	4.87088	not
IL1RL1	-1.24375	0.376568	4.59218	0.0351932	0.709568	cluster1_vs_others	BH	glm	TGFB1	1	0.076	0.018	1.29825	0.422273	not
ASCC1	0.501517	4.50033	4.57612	0.0352035	0.709568	cluster1_vs_others	BH	glm	TGFB1	1	0.589	0.561	22.6326	1.4157	not
ENSECAG00000039232	-0.271332	11.1898	4.59165	0.0352761	0.710362	cluster1_vs_others	BH	glm	TGFB1	1	1	1	2336	0.828554	not
ENSECAG00000055696	0.732432	2.82789	4.55207	0.0355288	0.714548	cluster1_vs_others	BH	glm	TGFB1	1	0.29	0.233	7.10035	1.66144	not
TUB	0.988983	2.74174	4.54636	0.0355506	0.714548	cluster1_vs_others	BH	glm	TGFB1	1	0.156	0.209	6.68877	1.98479	not
POP7	-0.403346	5.37871	4.55067	0.0358112	0.718779	cluster1_vs_others	BH	glm	TGFB1	1	0.757	0.796	41.6056	0.756103	not
MFAP2	-0.296936	9.38847	4.61501	0.0358282	0.718779	cluster1_vs_others	BH	glm	TGFB1	1	1	0.998	670.212	0.813979	not
TRIM44	0.427074	4.90779	4.53877	0.0359476	0.720498	cluster1_vs_others	BH	glm	TGFB1	1	0.739	0.674	30.0187	1.3445	not
ACTA1	2.68696	1.46265	5.19582	0.0360636	0.721259	cluster1_vs_others	BH	glm	TGFB1	1	0.034	0.013	2.75613	6.43956	not
L3MBTL3	-0.628568	3.63084	4.52941	0.0360661	0.721259	cluster1_vs_others	BH	glm	TGFB1	1	0.252	0.363	12.3878	0.646818	not
LRRC66	2.47197	0.49193	4.52784	0.0360865	0.721259	cluster1_vs_others	BH	glm	TGFB1	1	0.042	0.043	1.40632	5.548	not
ENSECAG00000059812	4.94782	-1.11671	4.54015	0.0361712	0.722172	cluster1_vs_others	BH	glm	TGFB1	1	0.011	0.005	0.461143	30.8633	not
VAV3	1.58975	1.56221	4.52334	0.0362045	0.722172	cluster1_vs_others	BH	glm	TGFB1	1	0.072	0.078	2.95306	3.00997	not
STC1	-1.42637	2.67803	4.72842	0.0362358	0.722172	cluster1_vs_others	BH	glm	TGFB1	1	0.054	0.151	6.39982	0.372066	not
ENSECAG00000057191	1.6897	1.52312	4.5158	0.036267	0.722172	cluster1_vs_others	BH	glm	TGFB1	1	0.092	0.092	2.87412	3.2259	not
CENPM	-0.792626	2.27575	4.50076	0.0365299	0.726731	cluster1_vs_others	BH	glm	TGFB1	1	0.103	0.123	4.8425	0.577292	not
ZCCHC24	0.713997	3.26737	4.49638	0.0366743	0.728928	cluster1_vs_others	BH	glm	TGFB1	1	0.283	0.32	9.62889	1.64034	not
CLINT1	0.281665	6.94059	4.49731	0.0367851	0.730451	cluster1_vs_others	BH	glm	TGFB1	1	0.986	0.98	122.836	1.2156	not
SAT1	-0.307494	7.08127	4.49554	0.0368213	0.730494	cluster1_vs_others	BH	glm	TGFB1	1	0.976	0.96	135.417	0.808044	not
ENSECAG00000048330	-1.99358	-0.401716	4.48012	0.0368818	0.731016	cluster1_vs_others	BH	glm	TGFB1	1	0.016	0.016	0.756957	0.251115	not
ST6GALNAC5	4.28427	-1.20071	4.5059	0.0370077	0.732134	cluster1_vs_others	BH	glm	TGFB1	1	0.011	0.003	0.435061	19.4847	not
LAMTOR2	-0.288657	7.41599	4.48569	0.0370231	0.732134	cluster1_vs_others	BH	glm	TGFB1	1	0.995	0.995	170.779	0.818664	not
CRYBG3	0.552455	3.92075	4.48242	0.0370407	0.732134	cluster1_vs_others	BH	glm	TGFB1	1	0.408	0.427	15.1448	1.46658	not
MAP2K6	-1.56904	0.594187	4.53781	0.0371665	0.733558	cluster1_vs_others	BH	glm	TGFB1	1	0.043	0.039	1.50962	0.337033	not
FAP	-0.520745	7.82312	4.95603	0.0372217	0.733558	cluster1_vs_others	BH	glm	TGFB1	1	0.978	0.994	226.461	0.697012	not
ALMS1	0.669499	4.63391	4.71898	0.0372548	0.733558	cluster1_vs_others	BH	glm	TGFB1	1	0.54	0.554	24.8283	1.59052	not
ENSECAG00000038313	-0.596224	6.40205	4.94874	0.0372789	0.733558	cluster1_vs_others	BH	glm	TGFB1	1	0.783	0.801	84.5688	0.661483	not
PATL1	0.3703	5.34704	4.47307	0.0372839	0.733558	cluster1_vs_others	BH	glm	TGFB1	1	0.832	0.762	40.7022	1.29262	not
ENSECAG00000043138	0.851341	2.9988	4.45609	0.0374888	0.73401	cluster1_vs_others	BH	glm	TGFB1	1	0.27	0.272	7.99334	1.80418	not
ATP5IF1	-0.287365	8.15712	4.46049	0.0375447	0.73401	cluster1_vs_others	BH	glm	TGFB1	1	1	0.999	285.455	0.819398	not
CKS1B	-0.597151	3.75903	4.47653	0.037547	0.73401	cluster1_vs_others	BH	glm	TGFB1	1	0.284	0.295	13.5388	0.661058	not
MCMBP	0.507419	4.17897	4.45886	0.0375497	0.73401	cluster1_vs_others	BH	glm	TGFB1	1	0.476	0.511	18.1132	1.4215	not
GPATCH2	0.386853	5.21516	4.45875	0.0375816	0.73401	cluster1_vs_others	BH	glm	TGFB1	1	0.728	0.675	37.1467	1.30754	not
C17orf49	-0.287522	7.92095	4.45798	0.0375972	0.73401	cluster1_vs_others	BH	glm	TGFB1	1	1	0.999	242.35	0.819308	not
PTGES	0.255329	9.25589	4.45644	0.0376291	0.73401	cluster1_vs_others	BH	glm	TGFB1	1	1	0.997	611.364	1.19361	not
VPS13B	0.312867	6.6515	4.45638	0.0376321	0.73401	cluster1_vs_others	BH	glm	TGFB1	1	0.937	0.911	100.531	1.24217	not
TRAF3IP3	-2.08944	-0.169476	4.43961	0.0376388	0.73401	cluster1_vs_others	BH	glm	TGFB1	1	0.016	0.024	0.889165	0.234972	not
HSD11B1	-1.18855	2.24856	4.50103	0.0376796	0.73401	cluster1_vs_others	BH	glm	TGFB1	1	0.065	0.137	4.75207	0.438745	not
FARP1	0.296375	7.00931	4.45386	0.0376837	0.73401	cluster1_vs_others	BH	glm	TGFB1	1	0.969	0.956	128.828	1.22805	not
DCX	0.803	2.91397	4.43899	0.0378334	0.735893	cluster1_vs_others	BH	glm	TGFB1	1	0.23	0.218	7.5369	1.74473	not
ARHGAP36	1.10218	1.53517	4.42959	0.0378908	0.735893	cluster1_vs_others	BH	glm	TGFB1	1	0.163	0.063	2.89822	2.14679	not
ZNF391	1.09216	2.18431	4.44414	0.0379169	0.735893	cluster1_vs_others	BH	glm	TGFB1	1	0.172	0.16	4.5451	2.13194	not
SCNN1B	1.16448	2.51934	4.43947	0.0379266	0.735893	cluster1_vs_others	BH	glm	TGFB1	1	0.183	0.195	5.7332	2.24153	not
FBXL7	-0.355999	6.21862	4.44111	0.0379521	0.735893	cluster1_vs_others	BH	glm	TGFB1	1	0.69	0.798	74.4719	0.781328	not
SMLR1	1.07065	2.24477	4.42465	0.038031	0.735992	cluster1_vs_others	BH	glm	TGFB1	1	0.15	0.161	4.7396	2.10038	not
IKBKE	-0.72765	2.76417	4.43313	0.0380644	0.735992	cluster1_vs_others	BH	glm	TGFB1	1	0.225	0.237	6.79356	0.603887	not
TIPARP	0.34557	5.87159	4.43033	0.0381817	0.735992	cluster1_vs_others	BH	glm	TGFB1	1	0.855	0.838	58.5495	1.27065	not
OXNAD1	-1.08901	1.68793	4.43272	0.0381949	0.735992	cluster1_vs_others	BH	glm	TGFB1	1	0.089	0.123	3.22194	0.470085	not
SLC35F1	1.13906	1.8736	4.42286	0.0382222	0.735992	cluster1_vs_others	BH	glm	TGFB1	1	0.067	0.077	3.66446	2.20238	not
GSG1L	4.77916	-1.01718	4.43498	0.0382455	0.735992	cluster1_vs_others	BH	glm	TGFB1	1	0.005	0.007	0.494083	27.4582	not
ENSECAG00000038332	-1.22492	1.03957	4.4176	0.0382551	0.735992	cluster1_vs_others	BH	glm	TGFB1	1	0.062	0.068	2.05561	0.42782	not
PHGDH	-0.499974	4.37486	4.42359	0.0382781	0.735992	cluster1_vs_others	BH	glm	TGFB1	1	0.426	0.485	20.7474	0.707119	not
XXYLT1	-0.803662	3.25099	4.50049	0.0382837	0.735992	cluster1_vs_others	BH	glm	TGFB1	1	0.197	0.267	9.52017	0.572893	not
ENSECAG00000039007	0.690544	3.21215	4.41818	0.0383007	0.735992	cluster1_vs_others	BH	glm	TGFB1	1	0.319	0.316	9.26728	1.61389	not
CRB1	5.73208	-1.20177	4.43143	0.0385595	0.740301	cluster1_vs_others	BH	glm	TGFB1	1	0.002	0.004	0.434742	53.1529	not
H2AC19	-0.723417	5.716	4.90181	0.0386786	0.740617	cluster1_vs_others	BH	glm	TGFB1	1	0.746	0.691	52.564	0.605661	not
ANO10	0.356373	5.77727	4.40708	0.0386792	0.740617	cluster1_vs_others	BH	glm	TGFB1	1	0.832	0.834	54.8443	1.2802	not
ACVR2A	0.503411	4.37389	4.4062	0.0386797	0.740617	cluster1_vs_others	BH	glm	TGFB1	1	0.529	0.519	20.7335	1.41756	not
TINAGL1	0.324173	6.73491	4.42005	0.0388673	0.743545	cluster1_vs_others	BH	glm	TGFB1	1	0.946	0.901	106.515	1.25195	not
CLCF1	0.806005	2.88229	4.38482	0.0389617	0.743686	cluster1_vs_others	BH	glm	TGFB1	1	0.245	0.233	7.37317	1.74836	not
RING1	-0.376087	5.36316	4.39289	0.0389759	0.743686	cluster1_vs_others	BH	glm	TGFB1	1	0.797	0.789	41.1598	0.770525	not
REEP3	-0.275584	7.50041	4.39165	0.0390113	0.743686	cluster1_vs_others	BH	glm	TGFB1	1	0.998	0.994	181.071	0.826116	not
LITAF	0.346516	5.48576	4.38787	0.039095	0.743686	cluster1_vs_others	BH	glm	TGFB1	1	0.875	0.789	44.8105	1.27149	not
NT5DC4	2.72805	0.129125	4.38308	0.0391245	0.743686	cluster1_vs_others	BH	glm	TGFB1	1	0.025	0.03	1.09363	6.62558	not
USP34	0.314799	6.37581	4.38542	0.0391481	0.743686	cluster1_vs_others	BH	glm	TGFB1	1	0.918	0.914	83.0443	1.24384	not
C2CD3	-0.617944	3.84352	4.47654	0.0391496	0.743686	cluster1_vs_others	BH	glm	TGFB1	1	0.426	0.408	14.3553	0.651599	not
CFI	-1.02045	1.45613	4.38014	0.0392005	0.743686	cluster1_vs_others	BH	glm	TGFB1	1	0.111	0.091	2.74371	0.492963	not
KLF5	-1.16608	1.32825	4.36527	0.0393577	0.743686	cluster1_vs_others	BH	glm	TGFB1	1	0.054	0.083	2.51099	0.445629	not
MTHFD1	0.425763	4.75186	4.375	0.0393684	0.743686	cluster1_vs_others	BH	glm	TGFB1	1	0.668	0.638	26.9434	1.34328	not
RCC2	-0.328515	6.03155	4.37425	0.0393918	0.743686	cluster1_vs_others	BH	glm	TGFB1	1	0.88	0.884	65.4149	0.796356	not
ETAA1	0.699966	3.21523	4.36711	0.0394249	0.743686	cluster1_vs_others	BH	glm	TGFB1	1	0.31	0.309	9.28711	1.62447	not
ATP8B1	0.479294	4.36658	4.37091	0.0394462	0.743686	cluster1_vs_others	BH	glm	TGFB1	1	0.553	0.524	20.6287	1.39406	not
IL1R2	3.3476	-0.588412	4.37018	0.0394823	0.743686	cluster1_vs_others	BH	glm	TGFB1	1	0.004	0.011	0.665074	10.1795	not
PER2	1.0458	2.24464	4.35601	0.0394829	0.743686	cluster1_vs_others	BH	glm	TGFB1	1	0.174	0.161	4.73918	2.06451	not
ACTB	-0.311875	12.8062	4.49407	0.0394955	0.743686	cluster1_vs_others	BH	glm	TGFB1	1	1	1	7162.43	0.805594	not
ZBTB46	-1.54342	1.397	4.3619	0.0395123	0.743686	cluster1_vs_others	BH	glm	TGFB1	1	0.034	0.082	2.63354	0.343072	not
RIC1	0.407837	5.16805	4.36399	0.0396198	0.743686	cluster1_vs_others	BH	glm	TGFB1	1	0.712	0.727	35.9532	1.3267	not
COG5	0.384679	5.30663	4.36346	0.0396292	0.743686	cluster1_vs_others	BH	glm	TGFB1	1	0.804	0.748	39.5782	1.30557	not
MANEAL	0.27277	7.30666	4.36332	0.0396325	0.743686	cluster1_vs_others	BH	glm	TGFB1	1	0.995	0.99	158.315	1.20813	not
PYGB	0.406311	4.86834	4.36017	0.0396978	0.743686	cluster1_vs_others	BH	glm	TGFB1	1	0.667	0.67	29.209	1.32529	not
PTPRG	0.459239	8.10895	4.80289	0.0397157	0.743686	cluster1_vs_others	BH	glm	TGFB1	1	0.986	0.979	276.081	1.37482	not
EXOSC6	-0.589487	3.6705	4.35578	0.0397557	0.743686	cluster1_vs_others	BH	glm	TGFB1	1	0.337	0.353	12.733	0.664579	not
RIC3	0.692195	2.88691	4.34928	0.0397689	0.743686	cluster1_vs_others	BH	glm	TGFB1	1	0.333	0.23	7.39687	1.61574	not
SIMC1	0.636606	3.77627	4.37561	0.0397832	0.743686	cluster1_vs_others	BH	glm	TGFB1	1	0.353	0.362	13.7016	1.55467	not
ENSECAG00000051984	3.16857	-0.236273	4.35349	0.0398095	0.743686	cluster1_vs_others	BH	glm	TGFB1	1	0.025	0.021	0.848936	8.99153	not
CDH13	0.508847	6.45483	4.79695	0.0398448	0.743686	cluster1_vs_others	BH	glm	TGFB1	1	0.96	0.793	87.7196	1.42291	not
CFAP20DC	0.419946	5.00321	4.37266	0.0398465	0.743686	cluster1_vs_others	BH	glm	TGFB1	1	0.667	0.581	32.0714	1.33788	not
ARMC6	0.821165	2.24808	4.3387	0.0400079	0.746047	cluster1_vs_others	BH	glm	TGFB1	1	0.223	0.167	4.75051	1.76683	not
LSM11	2.40315	0.330673	4.35698	0.0400534	0.746246	cluster1_vs_others	BH	glm	TGFB1	1	0.045	0.036	1.2576	5.28955	not
HACE1	0.410192	4.96374	4.34253	0.0400923	0.746275	cluster1_vs_others	BH	glm	TGFB1	1	0.721	0.667	31.2057	1.32886	not
SIK3	0.314693	7.24065	4.37168	0.0401246	0.746275	cluster1_vs_others	BH	glm	TGFB1	1	0.964	0.938	151.235	1.24375	not
WASL	-0.312505	6.52808	4.33713	0.040217	0.747345	cluster1_vs_others	BH	glm	TGFB1	1	0.953	0.949	92.2887	0.805242	not
ENSECAG00000044280	1.5644	1.66703	4.3419	0.0403933	0.749097	cluster1_vs_others	BH	glm	TGFB1	1	0.091	0.11	3.17559	2.95755	not
SIAH1	0.391599	5.42655	4.32512	0.0404893	0.749097	cluster1_vs_others	BH	glm	TGFB1	1	0.763	0.777	43.0085	1.31185	not
KDM1B	0.644985	3.49246	4.32001	0.0405273	0.749097	cluster1_vs_others	BH	glm	TGFB1	1	0.402	0.356	11.2547	1.56372	not
ATG3	0.310144	6.57246	4.32216	0.0405543	0.749097	cluster1_vs_others	BH	glm	TGFB1	1	0.98	0.956	95.1719	1.23983	not
RSPO4	5.26696	-1.3327	4.35039	0.0405931	0.749097	cluster1_vs_others	BH	glm	TGFB1	1	0.005	0.002	0.397024	38.5046	not
EXO1	2.18094	-0.192866	4.32967	0.0405975	0.749097	cluster1_vs_others	BH	glm	TGFB1	1	0.02	0.015	0.874866	4.5345	not
MIS18A	-1.51227	0.600985	4.30598	0.0406389	0.749097	cluster1_vs_others	BH	glm	TGFB1	1	0.014	0.03	1.51675	0.350559	not
USP6NL	0.40961	4.91553	4.31799	0.0406466	0.749097	cluster1_vs_others	BH	glm	TGFB1	1	0.703	0.657	30.1802	1.32833	not
TUBA1A	-0.470681	10.1772	4.78075	0.0406673	0.749097	cluster1_vs_others	BH	glm	TGFB1	1	1	1	1157.81	0.721624	not
DOCK8	2.57154	0.311821	4.31847	0.0406884	0.749097	cluster1_vs_others	BH	glm	TGFB1	1	0.034	0.033	1.24127	5.94445	not
LIPE	1.09846	1.87172	4.30411	0.0406959	0.749097	cluster1_vs_others	BH	glm	TGFB1	1	0.152	0.13	3.65967	2.14125	not
DIP2B	0.378551	5.96459	4.36905	0.0408122	0.750595	cluster1_vs_others	BH	glm	TGFB1	1	0.844	0.835	62.4481	1.30004	not
FERMT3	-2.01453	0.24833	4.29409	0.0409042	0.75164	cluster1_vs_others	BH	glm	TGFB1	1	0.016	0.037	1.18783	0.247494	not
VWC2L	5.58028	-1.39718	4.32361	0.0409956	0.752674	cluster1_vs_others	BH	glm	TGFB1	1	0.004	0.001	0.37967	47.8446	not
PTGIS	0.399671	5.24028	4.29951	0.0411139	0.753656	cluster1_vs_others	BH	glm	TGFB1	1	0.694	0.651	37.7992	1.31921	not
AHDC1	0.616999	3.75164	4.29376	0.0411371	0.753656	cluster1_vs_others	BH	glm	TGFB1	1	0.375	0.416	13.4697	1.53368	not
IL20RB.1	-0.474443	3.99134	4.29173	0.0411929	0.753656	cluster1_vs_others	BH	glm	TGFB1	1	0.457	0.46	15.9043	0.719745	not
ENSECAG00000018591	-0.714987	2.39365	4.29033	0.0412001	0.753656	cluster1_vs_others	BH	glm	TGFB1	1	0.205	0.19	5.25486	0.609211	not
LUM	-0.262658	9.28226	4.29279	0.0412249	0.753656	cluster1_vs_others	BH	glm	TGFB1	1	0.998	1	622.641	0.833551	not
MTUS1	0.539662	4.22557	4.43759	0.0413335	0.753744	cluster1_vs_others	BH	glm	TGFB1	1	0.647	0.406	18.7078	1.45363	not
ADAMTS2	0.34671	5.71471	4.28731	0.0413535	0.753744	cluster1_vs_others	BH	glm	TGFB1	1	0.857	0.803	52.5171	1.27166	not
RYR3	1.70665	1.70612	4.52202	0.041359	0.753744	cluster1_vs_others	BH	glm	TGFB1	1	0.136	0.07	3.26283	3.26402	not
NPL	-0.819992	2.01825	4.28069	0.0413705	0.753744	cluster1_vs_others	BH	glm	TGFB1	1	0.136	0.116	4.05092	0.566445	not
TNFRSF13B	0.968502	2.5712	4.27495	0.04146	0.754734	cluster1_vs_others	BH	glm	TGFB1	1	0.205	0.213	5.94303	1.95681	not
ZNF507	0.671357	3.16557	4.27524	0.0414976	0.754777	cluster1_vs_others	BH	glm	TGFB1	1	0.346	0.296	8.97287	1.59257	not
SEC24A	0.37619	5.87293	4.31607	0.0415417	0.754939	cluster1_vs_others	BH	glm	TGFB1	1	0.857	0.837	58.6041	1.29791	not
AEBP1	-0.312416	7.42588	4.28293	0.041603	0.75541	cluster1_vs_others	BH	glm	TGFB1	1	0.877	0.978	171.954	0.805292	not
RIMS1	-0.798816	4.09876	4.31119	0.0416381	0.75541	cluster1_vs_others	BH	glm	TGFB1	1	0.103	0.411	17.1337	0.574821	not
MAP3K3	0.767253	3.07869	4.26235	0.0416945	0.755792	cluster1_vs_others	BH	glm	TGFB1	1	0.246	0.272	8.44848	1.70203	not
ENSECAG00000040065	1.90117	0.954502	4.25897	0.041851	0.757987	cluster1_vs_others	BH	glm	TGFB1	1	0.054	0.068	1.93791	3.73515	not
ABCB7	0.514	3.95354	4.25631	0.0420325	0.759834	cluster1_vs_others	BH	glm	TGFB1	1	0.458	0.421	15.4929	1.428	not
ENSECAG00000057675	0.613257	2.70705	4.24731	0.0420817	0.759834	cluster1_vs_others	BH	glm	TGFB1	1	0.353	0.188	6.52983	1.52971	not
WDR19	0.536544	3.5935	4.24952	0.0421732	0.759834	cluster1_vs_others	BH	glm	TGFB1	1	0.428	0.344	12.0712	1.45049	not
FAM120A	0.296904	6.51006	4.25213	0.0421753	0.759834	cluster1_vs_others	BH	glm	TGFB1	1	0.938	0.936	91.1428	1.22851	not
LONRF3	1.53822	1.04711	4.23923	0.0422146	0.759834	cluster1_vs_others	BH	glm	TGFB1	1	0.085	0.064	2.06639	2.90436	not
EVI2A	-0.43676	4.87475	4.2488	0.0422275	0.759834	cluster1_vs_others	BH	glm	TGFB1	1	0.582	0.637	29.3391	0.738792	not
TP53INP2	-0.434361	4.76172	4.24502	0.0423159	0.759834	cluster1_vs_others	BH	glm	TGFB1	1	0.576	0.623	27.1282	0.740021	not
PCYOX1L	-0.617957	3.31132	4.23939	0.0423566	0.759834	cluster1_vs_others	BH	glm	TGFB1	1	0.248	0.304	9.92675	0.651593	not
SMG1	-0.30488	6.95479	4.2442	0.0423628	0.759834	cluster1_vs_others	BH	glm	TGFB1	1	0.975	0.979	124.051	0.80951	not
ALG3	0.545202	3.81207	4.24016	0.042391	0.759834	cluster1_vs_others	BH	glm	TGFB1	1	0.431	0.424	14.0459	1.45922	not
ENSECAG00000059262	0.454283	4.72141	4.24115	0.0424101	0.759834	cluster1_vs_others	BH	glm	TGFB1	1	0.562	0.592	26.3807	1.3701	not
ADAMTS8	-1.5901	-0.118766	4.23541	0.0424259	0.759834	cluster1_vs_others	BH	glm	TGFB1	1	0.04	0.017	0.920975	0.332149	not
ATP11B	0.29255	7.20509	4.2408	0.042443	0.759834	cluster1_vs_others	BH	glm	TGFB1	1	0.978	0.975	147.553	1.2248	not
SLX4IP	0.434793	4.88193	4.23909	0.042481	0.759834	cluster1_vs_others	BH	glm	TGFB1	1	0.705	0.664	29.4854	1.35172	not
MT-ND4L	1.43927	0.296019	4.25551	0.0424849	0.759834	cluster1_vs_others	BH	glm	TGFB1	1	0.228	0.004	1.22775	2.71184	not
PDIA5	0.321975	5.84004	4.23499	0.0425836	0.760965	cluster1_vs_others	BH	glm	TGFB1	1	0.889	0.872	57.2831	1.25004	not
PHF21A	0.342078	5.87809	4.23344	0.0426218	0.761012	cluster1_vs_others	BH	glm	TGFB1	1	0.851	0.818	58.8143	1.26758	not
TSPAN33	2.79094	-0.211008	4.22455	0.0427817	0.761483	cluster1_vs_others	BH	glm	TGFB1	1	0.043	0.02	0.863934	6.9208	not
KRI1	-0.862531	1.77308	4.21761	0.0427875	0.761483	cluster1_vs_others	BH	glm	TGFB1	1	0.118	0.123	3.41782	0.549987	not
ALDH18A1	0.35369	5.62545	4.22559	0.0428092	0.761483	cluster1_vs_others	BH	glm	TGFB1	1	0.835	0.829	49.366	1.27783	not
MAP6	-1.39443	1.35448	4.21258	0.0428114	0.761483	cluster1_vs_others	BH	glm	TGFB1	1	0.045	0.089	2.55705	0.380394	not
DDX60L	-2.32122	-0.171263	4.21253	0.0428259	0.761483	cluster1_vs_others	BH	glm	TGFB1	1	0.011	0.025	0.888065	0.200098	not
ENSECAG00000059167	1.77568	0.741806	4.21273	0.0428844	0.761616	cluster1_vs_others	BH	glm	TGFB1	1	0.058	0.052	1.67227	3.42399	not
SNRPC	-0.304508	6.74036	4.22049	0.0429303	0.761616	cluster1_vs_others	BH	glm	TGFB1	1	0.984	0.972	106.918	0.809718	not
RSPH1	0.758641	2.01479	4.20984	0.0429666	0.761616	cluster1_vs_others	BH	glm	TGFB1	1	0.31	0.113	4.04122	1.6919	not
MOB3A	-0.546	3.55256	4.21485	0.0429966	0.761616	cluster1_vs_others	BH	glm	TGFB1	1	0.377	0.368	11.7335	0.684916	not
PRDM1	-0.634943	4.43868	4.3957	0.0430111	0.761616	cluster1_vs_others	BH	glm	TGFB1	1	0.375	0.464	21.6858	0.643966	not
THAP5	0.652236	3.26375	4.2072	0.0431561	0.763199	cluster1_vs_others	BH	glm	TGFB1	1	0.35	0.308	9.60476	1.5716	not
GNE	0.339871	5.43112	4.21047	0.0431717	0.763199	cluster1_vs_others	BH	glm	TGFB1	1	0.85	0.787	43.145	1.26564	not
ZBTB8OS	-0.301523	6.51105	4.19941	0.0434411	0.76699	cluster1_vs_others	BH	glm	TGFB1	1	0.953	0.962	91.2056	0.811396	not
ETS2	-0.530963	4.05675	4.19565	0.0434671	0.76699	cluster1_vs_others	BH	glm	TGFB1	1	0.357	0.435	16.6419	0.692092	not
IWS1	0.376914	5.07102	4.1966	0.0435081	0.76699	cluster1_vs_others	BH	glm	TGFB1	1	0.761	0.715	33.6146	1.29856	not
C5H1orf112	-1.29847	0.565739	4.18405	0.0435294	0.76699	cluster1_vs_others	BH	glm	TGFB1	1	0.038	0.045	1.48015	0.406558	not
CMIP	0.334353	6.05917	4.19433	0.0435662	0.767009	cluster1_vs_others	BH	glm	TGFB1	1	0.848	0.835	66.6794	1.26081	not
BRD1	0.369409	5.28042	4.19089	0.0436493	0.767203	cluster1_vs_others	BH	glm	TGFB1	1	0.781	0.764	38.8655	1.29182	not
ZC3H12D	1.79446	0.984732	4.18328	0.0436762	0.767203	cluster1_vs_others	BH	glm	TGFB1	1	0.053	0.066	1.97895	3.46886	not
TMEM249	0.839798	2.34353	4.18064	0.0436846	0.767203	cluster1_vs_others	BH	glm	TGFB1	1	0.21	0.168	5.07541	1.7898	not
PLRG1	-0.44186	4.50044	4.18545	0.0437482	0.767664	cluster1_vs_others	BH	glm	TGFB1	1	0.569	0.578	22.6344	0.736185	not
ENSECAG00000026959	0.44895	4.31319	4.18446	0.0437826	0.767664	cluster1_vs_others	BH	glm	TGFB1	1	0.538	0.503	19.8793	1.36505	not
ENSECAG00000049990	2.3207	0.0163031	4.17625	0.0438319	0.7679	cluster1_vs_others	BH	glm	TGFB1	1	0.06	0.024	1.01136	4.99576	not
CEP55	-0.936892	2.46199	4.16887	0.0438791	0.768099	cluster1_vs_others	BH	glm	TGFB1	1	0.065	0.066	5.50975	0.522357	not
CAPRIN1	0.283708	6.77432	4.17677	0.0439966	0.769276	cluster1_vs_others	BH	glm	TGFB1	1	0.976	0.96	109.465	1.21732	not
CYP39A1	-0.658763	2.91545	4.17337	0.0440181	0.769276	cluster1_vs_others	BH	glm	TGFB1	1	0.232	0.26	7.54461	0.633421	not
CYB561	1.51884	1.03282	4.16453	0.0441145	0.769383	cluster1_vs_others	BH	glm	TGFB1	1	0.072	0.07	2.04602	2.8656	not
TFPI2	-0.584899	7.19419	4.61823	0.0441385	0.769383	cluster1_vs_others	BH	glm	TGFB1	1	0.92	0.894	146.442	0.666696	not
NQO1	-0.422492	4.44772	4.16896	0.0441539	0.769383	cluster1_vs_others	BH	glm	TGFB1	1	0.538	0.537	21.8222	0.746135	not
TMEM87B	0.347854	5.62272	4.16993	0.0441679	0.769383	cluster1_vs_others	BH	glm	TGFB1	1	0.839	0.834	49.2727	1.27267	not
SYDE2	0.903786	2.16066	4.15738	0.0442218	0.769494	cluster1_vs_others	BH	glm	TGFB1	1	0.183	0.156	4.4712	1.87097	not
SKIC3	0.323012	5.80559	4.16677	0.0442461	0.769494	cluster1_vs_others	BH	glm	TGFB1	1	0.893	0.867	55.9315	1.25094	not
MGAT5B	5.31313	-1.27589	4.1711	0.0443848	0.771056	cluster1_vs_others	BH	glm	TGFB1	1	0.005	0.003	0.412969	39.7567	not
PIM2	-1.52444	0.0947628	4.14689	0.0444078	0.771056	cluster1_vs_others	BH	glm	TGFB1	1	0.029	0.03	1.06789	0.347615	not
GLUL	-0.584316	4.17576	4.24142	0.0446437	0.772188	cluster1_vs_others	BH	glm	TGFB1	1	0.404	0.466	18.073	0.666966	not
PLSCR1	-1.03731	0.901288	4.13733	0.0446924	0.772188	cluster1_vs_others	BH	glm	TGFB1	1	0.1	0.054	1.86773	0.487236	not
BACH2	0.557585	6.81474	4.58373	0.0447082	0.772188	cluster1_vs_others	BH	glm	TGFB1	1	0.855	0.85	112.575	1.4718	not
ENSECAG00000047787	4.04067	-0.631877	4.15282	0.0447099	0.772188	cluster1_vs_others	BH	glm	TGFB1	1	0.011	0.014	0.645336	16.4574	not
ST3GAL6	0.587991	3.46576	4.13907	0.0447313	0.772188	cluster1_vs_others	BH	glm	TGFB1	1	0.315	0.327	11.0484	1.50315	not
ENSECAG00000059122	3.03309	0.0524356	4.15188	0.0447331	0.772188	cluster1_vs_others	BH	glm	TGFB1	1	0.018	0.029	1.03701	8.18559	not
SPPL3	0.377223	5.44719	4.14676	0.0447471	0.772188	cluster1_vs_others	BH	glm	TGFB1	1	0.781	0.779	43.6281	1.29884	not
XPO7	0.409365	5.25898	4.15974	0.044762	0.772188	cluster1_vs_others	BH	glm	TGFB1	1	0.723	0.711	38.2923	1.3281	not
ENSECAG00000046431	1.11221	1.64326	4.13573	0.0447998	0.772188	cluster1_vs_others	BH	glm	TGFB1	1	0.138	0.11	3.12371	2.16177	not
MMD	-0.465278	4.9116	4.17062	0.0448691	0.772188	cluster1_vs_others	BH	glm	TGFB1	1	0.489	0.61	30.098	0.724331	not
SLC2A11	0.882288	2.73884	4.13191	0.0448957	0.772188	cluster1_vs_others	BH	glm	TGFB1	1	0.201	0.239	6.67535	1.8433	not
ENSECAG00000051604	0.82337	2.74903	4.134	0.0449309	0.772188	cluster1_vs_others	BH	glm	TGFB1	1	0.212	0.192	6.72264	1.76953	not
KANSL1	0.314209	6.51988	4.13902	0.0449416	0.772188	cluster1_vs_others	BH	glm	TGFB1	1	0.913	0.917	91.7657	1.24333	not
SUSD1	0.793113	2.71359	4.13606	0.0449779	0.772192	cluster1_vs_others	BH	glm	TGFB1	1	0.272	0.186	6.55952	1.73281	not
RCOR1	0.304246	6.19612	4.1293	0.0451884	0.774539	cluster1_vs_others	BH	glm	TGFB1	1	0.911	0.909	73.3192	1.23477	not
TENM3	0.526635	5.3049	4.35063	0.0452012	0.774539	cluster1_vs_others	BH	glm	TGFB1	1	0.547	0.677	39.5307	1.44057	not
ENSECAG00000005903	4.03925	-0.737259	4.12578	0.04525	0.774539	cluster1_vs_others	BH	glm	TGFB1	1	0.016	0.011	0.599878	16.4412	not
NLN	0.353029	5.59702	4.12643	0.0452625	0.774539	cluster1_vs_others	BH	glm	TGFB1	1	0.83	0.818	48.4029	1.27724	not
RWDD2A	0.649618	3.13211	4.12027	0.0452953	0.774539	cluster1_vs_others	BH	glm	TGFB1	1	0.348	0.301	8.76718	1.56875	not
PLEKHA6	1.28076	2.01932	4.15925	0.0454042	0.77543	cluster1_vs_others	BH	glm	TGFB1	1	0.152	0.141	4.05392	2.42966	not
TIGD7	0.658997	3.31413	4.11141	0.0454589	0.77543	cluster1_vs_others	BH	glm	TGFB1	1	0.292	0.296	9.9461	1.57898	not
FBXL13	0.821402	2.5452	4.1049	0.0454917	0.77543	cluster1_vs_others	BH	glm	TGFB1	1	0.201	0.168	5.83689	1.76712	not
UBE2C	-0.785758	4.7587	4.50689	0.0454922	0.77543	cluster1_vs_others	BH	glm	TGFB1	1	0.467	0.382	27.0714	0.580047	not
INTS13	0.519484	3.88652	4.11335	0.0455331	0.77551	cluster1_vs_others	BH	glm	TGFB1	1	0.471	0.423	14.7897	1.43344	not
ARAP1	0.887545	2.49941	4.10354	0.045614	0.776272	cluster1_vs_others	BH	glm	TGFB1	1	0.21	0.198	5.65454	1.85003	not
ENSECAG00000048219	3.22017	0.474928	4.32182	0.0457422	0.777379	cluster1_vs_others	BH	glm	TGFB1	1	0.034	0.034	1.38985	9.31895	not
CAP2.1	0.556895	3.7067	4.10526	0.0457517	0.777379	cluster1_vs_others	BH	glm	TGFB1	1	0.451	0.416	13.0566	1.4711	not
RASGRF2	0.80558	2.98751	4.09431	0.0458427	0.777918	cluster1_vs_others	BH	glm	TGFB1	1	0.225	0.244	7.93103	1.74785	not
EMC9	0.3222	5.88298	4.10223	0.0458833	0.777918	cluster1_vs_others	BH	glm	TGFB1	1	0.908	0.876	59.0138	1.25024	not
MPL	4.72758	-0.935922	4.11106	0.0458923	0.777918	cluster1_vs_others	BH	glm	TGFB1	1	0.009	0.008	0.522708	26.4937	not
HPS5	0.67698	2.98492	4.09322	0.0459533	0.777968	cluster1_vs_others	BH	glm	TGFB1	1	0.295	0.264	7.91682	1.59879	not
MEI4	0.499363	4.24429	4.10019	0.0459679	0.777968	cluster1_vs_others	BH	glm	TGFB1	1	0.404	0.363	18.9522	1.41359	not
CASP3	-0.426176	4.41642	4.09453	0.0460433	0.778629	cluster1_vs_others	BH	glm	TGFB1	1	0.56	0.562	21.3537	0.744232	not
C2orf81	4.08439	-0.867826	4.09515	0.0461698	0.779423	cluster1_vs_others	BH	glm	TGFB1	1	0.014	0.008	0.547972	16.9638	not
RNF223	-2.57439	-0.909446	4.07548	0.0461812	0.779423	cluster1_vs_others	BH	glm	TGFB1	1	0.009	0.008	0.532389	0.167892	not
GAN	0.711998	3.36753	4.08135	0.0461994	0.779423	cluster1_vs_others	BH	glm	TGFB1	1	0.301	0.316	10.3212	1.63807	not
SLC10A7	0.332119	6.04695	4.08664	0.0462889	0.780228	cluster1_vs_others	BH	glm	TGFB1	1	0.819	0.821	66.1172	1.25886	not
CDKL5	0.753649	3.01135	4.07694	0.0463629	0.780228	cluster1_vs_others	BH	glm	TGFB1	1	0.284	0.273	8.0632	1.68605	not
CDKN2AIPNL	-0.982006	1.66255	4.07775	0.0463643	0.780228	cluster1_vs_others	BH	glm	TGFB1	1	0.118	0.114	3.16575	0.506275	not
MIS18BP1	-0.546675	3.54875	4.07953	0.0463927	0.780228	cluster1_vs_others	BH	glm	TGFB1	1	0.33	0.286	11.7025	0.684596	not
CPNE1	0.32116	6.04529	4.08122	0.0464299	0.780241	cluster1_vs_others	BH	glm	TGFB1	1	0.951	0.899	66.0412	1.24933	not
DNAH1	-2.40151	-0.681667	4.06798	0.0464936	0.780699	cluster1_vs_others	BH	glm	TGFB1	1	0.009	0.013	0.623444	0.189267	not
ENSECAG00000030364	5.58095	-1.46355	4.10168	0.0465703	0.781374	cluster1_vs_others	BH	glm	TGFB1	1	0.002	0.001	0.362599	47.8668	not
ENSECAG00000047437	-1.67221	0.149075	4.05961	0.0466365	0.781873	cluster1_vs_others	BH	glm	TGFB1	1	0.025	0.031	1.10886	0.313772	not
SMAP2	0.384322	4.98562	4.07007	0.0467204	0.78229	cluster1_vs_others	BH	glm	TGFB1	1	0.754	0.677	31.6826	1.30525	not
ENSECAG00000056045	1.90235	0.821588	4.06628	0.0467344	0.78229	cluster1_vs_others	BH	glm	TGFB1	1	0.063	0.059	1.76735	3.73823	not
ITIH5	2.46775	0.299529	4.06201	0.0468043	0.782556	cluster1_vs_others	BH	glm	TGFB1	1	0.031	0.037	1.23074	5.53179	not
FTH1	-0.232482	10.1698	4.06619	0.0468233	0.782556	cluster1_vs_others	BH	glm	TGFB1	1	1	1	1151.88	0.851169	not
GPS1	-0.373817	5.0596	4.06283	0.0468975	0.783184	cluster1_vs_others	BH	glm	TGFB1	1	0.696	0.7	33.3495	0.771738	not
ATAD2B	0.470098	4.81372	4.12585	0.0469376	0.783244	cluster1_vs_others	BH	glm	TGFB1	1	0.654	0.611	28.1238	1.3852	not
NBL1	-0.272415	7.97367	4.05979	0.0469929	0.783557	cluster1_vs_others	BH	glm	TGFB1	1	0.998	0.996	251.37	0.827932	not
ENSECAG00000047807	1.50771	1.46377	4.04954	0.0471594	0.785262	cluster1_vs_others	BH	glm	TGFB1	1	0.089	0.094	2.75828	2.84358	not
CPEB3	0.644629	3.51605	4.04764	0.0471685	0.785262	cluster1_vs_others	BH	glm	TGFB1	1	0.319	0.343	11.4403	1.56334	not
CLASP1	0.381218	5.4079	4.05855	0.0473325	0.787381	cluster1_vs_others	BH	glm	TGFB1	1	0.775	0.738	42.4562	1.30244	not
FOXN3	0.339083	6.58561	4.12031	0.0473942	0.787795	cluster1_vs_others	BH	glm	TGFB1	1	0.899	0.913	96.043	1.26495	not
DOP1B	0.436981	4.42581	4.03844	0.0475541	0.78984	cluster1_vs_others	BH	glm	TGFB1	1	0.6	0.548	21.4932	1.35377	not
ZNF354C	0.546863	4.07489	4.03992	0.0477479	0.791398	cluster1_vs_others	BH	glm	TGFB1	1	0.505	0.466	16.8525	1.46091	not
CCR7	3.81855	-0.68989	4.03382	0.0477528	0.791398	cluster1_vs_others	BH	glm	TGFB1	1	0.014	0.011	0.619901	14.109	not
GATAD2B	0.371646	5.22884	4.03125	0.0477587	0.791398	cluster1_vs_others	BH	glm	TGFB1	1	0.71	0.705	37.5005	1.29383	not
ENSECAG00000047348	1.9053	1.11978	4.02495	0.0478479	0.792264	cluster1_vs_others	BH	glm	TGFB1	1	0.053	0.079	2.17314	3.74587	not
SOX4	-0.343339	8.34878	4.19399	0.0480307	0.794676	cluster1_vs_others	BH	glm	TGFB1	1	0.998	0.999	326.011	0.788215	not
ECT2	-0.814933	3.2612	4.22067	0.0480933	0.794986	cluster1_vs_others	BH	glm	TGFB1	1	0.196	0.193	9.58783	0.568435	not
ZNF304	-1.75631	-0.167415	4.00463	0.0481962	0.794986	cluster1_vs_others	BH	glm	TGFB1	1	0.022	0.024	0.890437	0.296004	not
CCDC97	0.727659	3.05863	4.00482	0.0483111	0.794986	cluster1_vs_others	BH	glm	TGFB1	1	0.295	0.286	8.33181	1.65595	not
KIF7	1.23877	1.37831	4.00109	0.0483295	0.794986	cluster1_vs_others	BH	glm	TGFB1	1	0.118	0.095	2.59964	2.35998	not
ENSECAG00000058840	4.67582	-1.02339	4.01255	0.0483741	0.794986	cluster1_vs_others	BH	glm	TGFB1	1	0.009	0.006	0.49196	25.5601	not
WDR83OS	-0.299477	7.39282	4.02855	0.0483845	0.794986	cluster1_vs_others	BH	glm	TGFB1	1	0.996	0.995	168.058	0.812547	not
GRIA4	-2.13304	2.4628	4.19181	0.0484012	0.794986	cluster1_vs_others	BH	glm	TGFB1	1	0.016	0.103	5.51285	0.227977	not
SSX2IP	0.588235	3.50414	4.00433	0.0484134	0.794986	cluster1_vs_others	BH	glm	TGFB1	1	0.418	0.338	11.3462	1.50341	not
TNS1	0.35959	5.70372	4.01924	0.0484693	0.794986	cluster1_vs_others	BH	glm	TGFB1	1	0.819	0.805	52.1184	1.28306	not
SIK1	0.491497	4.53373	4.00411	0.048481	0.794986	cluster1_vs_others	BH	glm	TGFB1	1	0.46	0.47	23.1627	1.4059	not
HSP90AA1	-0.242055	10.3156	4.00426	0.0484915	0.794986	cluster1_vs_others	BH	glm	TGFB1	1	1	1	1274.37	0.84554	not
PFKFB3	0.373258	5.00181	4.00024	0.0485981	0.794986	cluster1_vs_others	BH	glm	TGFB1	1	0.681	0.646	32.0402	1.29527	not
LAYN	-1.26583	1.34574	4.00297	0.0486107	0.794986	cluster1_vs_others	BH	glm	TGFB1	1	0.054	0.09	2.54161	0.415859	not
ABCF2	-0.387231	4.86192	3.99913	0.0486134	0.794986	cluster1_vs_others	BH	glm	TGFB1	1	0.638	0.682	29.0793	0.764596	not
TUT4	0.30944	6.13279	3.99864	0.0486479	0.794986	cluster1_vs_others	BH	glm	TGFB1	1	0.909	0.869	70.1702	1.23923	not
NYX	5.62336	-1.41952	4.00994	0.0487173	0.794986	cluster1_vs_others	BH	glm	TGFB1	1	0.002	0.001	0.373838	49.2946	not
ENSECAG00000047000	5.01285	-1.33282	4.01235	0.0487288	0.794986	cluster1_vs_others	BH	glm	TGFB1	1	0.005	0.002	0.396992	32.2864	not
JUP	0.3575	5.32971	3.99517	0.048743	0.794986	cluster1_vs_others	BH	glm	TGFB1	1	0.712	0.774	40.2163	1.2812	not
[truncated: 20,113 more rows]

## Sheet: Cluster_2
gene	logFC	logCPM	F	PValue	FDR	comparison	adjust.method	test	sample	cluster_no	pct.1	pct.2	CPM	FC	sig
[truncated: 21,426 more rows]

[truncated: 5 more sheets: Cluster_3, Cluster_4, Cluster_5, Cluster_6, Cluster_7]
