# Supplementary material for: Milk fat globule EGF and factor V/VIII domain containing (MFGE8) as a novel player in equine endometrial fibrosis
Source: Sci Rep. 2026 Apr 9;16:12045. doi: 10.1038/s41598-026-46595-7 (PMC13069092; doi:10.1038/s41598-026-46595-7)
Supplement: Supplementary file 7 — Supplementary Information 7. [file 41598_2026_46595_MOESM7_ESM.xlsx]

## Sheet: Cluster_0
gene	logFC	logCPM	F	PValue	FDR	comparison	adjust.method	test	sample	cluster_no	pct.1	pct.2	CPM	FC	sig
PHTF2	1.40798	4.55024	168.521	9.0776e-18	1.38767e-13	cluster0_vs_others	BH	glm	MFGE8	0	0.747	0.376	23.4293	2.65366	up
RBFOX1	2.38695	4.0285	242.976	1.29531e-17	1.38767e-13	cluster0_vs_others	BH	glm	MFGE8	0	0.654	0.184	16.3193	5.23051	up
NOTCH2	1.15245	6.37294	154.906	7.19647e-17	5.13972e-13	cluster0_vs_others	BH	glm	MFGE8	0	0.948	0.69	82.8792	2.22291	up
DIAPH2	0.997365	6.66756	146.132	2.12978e-16	1.14082e-12	cluster0_vs_others	BH	glm	MFGE8	0	0.982	0.792	101.656	1.99635	not
KCNQ1	1.46604	4.55003	140.071	3.13337e-16	1.34271e-12	cluster0_vs_others	BH	glm	MFGE8	0	0.601	0.382	23.4259	2.76262	up
TANC2	0.992339	7.00165	134.769	9.45764e-16	3.04533e-12	cluster0_vs_others	BH	glm	MFGE8	0	0.989	0.799	128.146	1.98941	not
FNDC3B	0.926586	9.00373	134.32	9.94927e-16	3.04533e-12	cluster0_vs_others	BH	glm	MFGE8	0	1	0.955	513.325	1.90077	not
CDC42BPA	1.1487	7.7117	159.323	1.54403e-15	3.94201e-12	cluster0_vs_others	BH	glm	MFGE8	0	1	0.858	209.629	2.21714	up
HECTD2	1.20676	4.9775	129.84	1.65584e-15	3.94201e-12	cluster0_vs_others	BH	glm	MFGE8	0	0.725	0.462	31.5047	2.30818	up
LPP	0.943895	7.40959	124.899	3.72668e-15	7.98478e-12	cluster0_vs_others	BH	glm	MFGE8	0	0.995	0.906	170.024	1.92371	not
ANO6	0.9583	8.29862	130.203	4.51555e-15	8.79547e-12	cluster0_vs_others	BH	glm	MFGE8	0	0.996	0.928	314.872	1.94302	not
HIVEP3	1.37971	4.08014	119.58	5.14429e-15	9.18513e-12	cluster0_vs_others	BH	glm	MFGE8	0	0.507	0.305	16.9139	2.60215	up
SGCD	1.23781	6.17436	144.707	8.82786e-15	1.45497e-11	cluster0_vs_others	BH	glm	MFGE8	0	0.876	0.638	72.2216	2.35841	up
PTBP2	0.913147	6.76903	116.745	1.2381e-14	1.83551e-11	cluster0_vs_others	BH	glm	MFGE8	0	0.99	0.777	109.064	1.88315	not
MYO1D	0.985811	6.27069	116.507	1.28501e-14	1.83551e-11	cluster0_vs_others	BH	glm	MFGE8	0	0.944	0.695	77.2084	1.98043	not
EXOC6B	1.15836	6.84906	139.51	2.27608e-14	2.69802e-11	cluster0_vs_others	BH	glm	MFGE8	0	0.992	0.783	115.285	2.23204	up
SBF2	0.939275	6.99984	112.721	2.28017e-14	2.69802e-11	cluster0_vs_others	BH	glm	MFGE8	0	0.98	0.77	127.986	1.91756	not
VPS13B	1.03007	6.51589	117.502	2.30554e-14	2.69802e-11	cluster0_vs_others	BH	glm	MFGE8	0	0.97	0.729	91.5124	2.04212	up
ENSECAG00000054575	1.78986	2.88507	102.524	2.39253e-14	2.69802e-11	cluster0_vs_others	BH	glm	MFGE8	0	0.363	0.176	7.38743	3.45781	up
HIVEP2	1.1235	6.59332	131.115	2.62292e-14	2.80993e-11	cluster0_vs_others	BH	glm	MFGE8	0	0.951	0.723	96.5576	2.17875	up
CTIF	1.17314	4.88819	110.439	2.81505e-14	2.87215e-11	cluster0_vs_others	BH	glm	MFGE8	0	0.795	0.519	29.6137	2.25502	up
PTCHD1	2.85197	1.40465	95.0955	3.9437e-14	3.59419e-11	cluster0_vs_others	BH	glm	MFGE8	0	0.165	0.042	2.64753	7.21984	up
SCMH1	0.909541	6.2699	109.11	4.01667e-14	3.59419e-11	cluster0_vs_others	BH	glm	MFGE8	0	0.925	0.741	77.1661	1.87845	not
DOCK7	0.90344	6.45249	109.092	4.02598e-14	3.59419e-11	cluster0_vs_others	BH	glm	MFGE8	0	0.98	0.809	87.5773	1.87052	not
FRMD4A	0.948877	5.58605	102.973	9.78802e-14	8.38873e-11	cluster0_vs_others	BH	glm	MFGE8	0	0.878	0.609	48.0361	1.93037	not
HIF1A	0.83486	7.58922	102.689	1.11923e-13	8.81445e-11	cluster0_vs_others	BH	glm	MFGE8	0	1	0.962	192.568	1.78368	not
ENSECAG00000054710	1.55568	3.39923	99.1322	1.12121e-13	8.81445e-11	cluster0_vs_others	BH	glm	MFGE8	0	0.461	0.221	10.5504	2.93972	up
ENSECAG00000044741	1.77646	2.61934	92.492	1.15189e-13	8.81445e-11	cluster0_vs_others	BH	glm	MFGE8	0	0.303	0.155	6.14468	3.42583	up
ENSECAG00000052913	2.03698	3.28017	101.12	1.34476e-13	9.93545e-11	cluster0_vs_others	BH	glm	MFGE8	0	0.403	0.238	9.71468	4.10385	up
CDH13	0.965552	5.83909	100.147	1.60741e-13	1.14801e-10	cluster0_vs_others	BH	glm	MFGE8	0	0.871	0.594	57.2454	1.95281	not
PRICKLE2	1.00178	5.81973	100.232	1.66401e-13	1.1501e-10	cluster0_vs_others	BH	glm	MFGE8	0	0.841	0.602	56.4825	2.00247	up
MYO9A	0.908513	6.29549	98.8139	2.15219e-13	1.44103e-10	cluster0_vs_others	BH	glm	MFGE8	0	0.951	0.727	78.5475	1.87711	not
ZNF407	0.982548	5.91543	98.1598	2.37812e-13	1.52434e-10	cluster0_vs_others	BH	glm	MFGE8	0	0.921	0.644	60.3562	1.97595	not
MBNL1	0.728659	7.54231	98.0651	2.42187e-13	1.52434e-10	cluster0_vs_others	BH	glm	MFGE8	0	0.996	0.926	186.407	1.6571	not
RNF24	0.955975	7.34129	110.198	2.53688e-13	1.52434e-10	cluster0_vs_others	BH	glm	MFGE8	0	0.992	0.882	162.162	1.93989	not
DST	0.81414	8.60775	98.2602	2.62867e-13	1.52434e-10	cluster0_vs_others	BH	glm	MFGE8	0	1	0.957	390.112	1.75825	not
ENSECAG00000051592	1.26902	4.21737	95.4519	2.63234e-13	1.52434e-10	cluster0_vs_others	BH	glm	MFGE8	0	0.633	0.408	18.6017	2.40997	up
CADPS2	1.00587	5.75995	97.9613	3.09004e-13	1.71996e-10	cluster0_vs_others	BH	glm	MFGE8	0	0.816	0.642	54.1897	2.00815	up
LRCH1	0.967542	6.6458	103.51	3.1307e-13	1.71996e-10	cluster0_vs_others	BH	glm	MFGE8	0	0.967	0.749	100.135	1.95551	not
TMCC1	0.863528	5.5492	95.728	3.43355e-13	1.83918e-10	cluster0_vs_others	BH	glm	MFGE8	0	0.864	0.623	46.8248	1.81948	not
PHLDB2	0.866839	7.29806	97.7937	3.89044e-13	2.03308e-10	cluster0_vs_others	BH	glm	MFGE8	0	0.999	0.907	157.374	1.82366	not
RBMS3	0.868309	7.38854	96.9694	5.16675e-13	2.63578e-10	cluster0_vs_others	BH	glm	MFGE8	0	0.993	0.839	167.561	1.82552	not
ENSECAG00000048676	1.93899	3.31733	91.7321	7.05688e-13	3.51629e-10	cluster0_vs_others	BH	glm	MFGE8	0	0.41	0.231	9.96816	3.83438	up
PLA2G4A	0.92596	6.57026	97.2526	7.35904e-13	3.58352e-10	cluster0_vs_others	BH	glm	MFGE8	0	0.918	0.762	95.0269	1.89995	not
ERN1	0.885552	5.65066	90.0532	9.75779e-13	4.64601e-10	cluster0_vs_others	BH	glm	MFGE8	0	0.857	0.662	50.2365	1.84747	not
ENSECAG00000031951	1.08434	3.95885	86.8119	1.1335e-12	5.27967e-10	cluster0_vs_others	BH	glm	MFGE8	0	0.525	0.326	15.5501	2.1204	up
CDK14	1.32283	7.53261	148.229	1.18334e-12	5.39453e-10	cluster0_vs_others	BH	glm	MFGE8	0	0.996	0.861	185.158	2.50157	up
TBC1D5	0.896856	6.85268	93.5611	1.33761e-12	5.97077e-10	cluster0_vs_others	BH	glm	MFGE8	0	0.97	0.794	115.575	1.862	not
PDLIM3	2.16196	1.82259	82.1995	1.39353e-12	6.09342e-10	cluster0_vs_others	BH	glm	MFGE8	0	0.167	0.043	3.53715	4.47522	up
TRAPPC9	0.993878	5.62966	89.6387	2.0478e-12	8.77523e-10	cluster0_vs_others	BH	glm	MFGE8	0	0.899	0.635	49.5103	1.99153	not
SIPA1L3	1.43778	3.55507	83.2389	2.31036e-12	9.6308e-10	cluster0_vs_others	BH	glm	MFGE8	0	0.49	0.216	11.7539	2.70904	up
AGAP1	0.792442	7.35643	85.3182	2.33735e-12	9.6308e-10	cluster0_vs_others	BH	glm	MFGE8	0	0.995	0.846	163.873	1.732	not
ENSECAG00000051067	1.17102	4.63745	86.6545	3.04273e-12	1.23007e-09	cluster0_vs_others	BH	glm	MFGE8	0	0.755	0.451	24.8892	2.2517	up
AKAP5	1.58498	2.99572	78.5711	3.73541e-12	1.44662e-09	cluster0_vs_others	BH	glm	MFGE8	0	0.399	0.15	7.97628	3.00003	up
ZNF654	0.98282	4.88906	82.314	3.76081e-12	1.44662e-09	cluster0_vs_others	BH	glm	MFGE8	0	0.736	0.505	29.6314	1.97633	not
MED13L	0.898867	6.42817	87.0942	3.78095e-12	1.44662e-09	cluster0_vs_others	BH	glm	MFGE8	0	0.981	0.764	86.1135	1.8646	not
BTBD9	1.01901	6.14376	93.4263	3.88343e-12	1.45976e-09	cluster0_vs_others	BH	glm	MFGE8	0	0.903	0.649	70.7057	2.02653	up
MAP3K5	0.878865	6.44085	85.5434	4.26233e-12	1.57456e-09	cluster0_vs_others	BH	glm	MFGE8	0	0.984	0.78	86.8736	1.83893	not
BRAF	0.828206	5.48769	81.3285	4.91845e-12	1.78615e-09	cluster0_vs_others	BH	glm	MFGE8	0	0.848	0.611	44.8704	1.77548	not
CARMIL1	0.806627	6.76841	80.9906	5.29924e-12	1.89236e-09	cluster0_vs_others	BH	glm	MFGE8	0	0.965	0.82	109.017	1.74912	not
MYH9	0.81758	8.25746	87.3375	6.11327e-12	2.14726e-09	cluster0_vs_others	BH	glm	MFGE8	0	1	0.987	306.015	1.76245	not
ENSECAG00000001832	1.36813	3.72801	73.8127	7.56289e-12	2.61359e-09	cluster0_vs_others	BH	glm	MFGE8	0	0.488	0.305	13.2508	2.58136	up
ESYT2	0.667121	6.93036	78.5646	8.46461e-12	2.87877e-09	cluster0_vs_others	BH	glm	MFGE8	0	0.993	0.904	121.968	1.5879	not
FOXN3	0.8252	6.34569	77.9828	9.45346e-12	3.11674e-09	cluster0_vs_others	BH	glm	MFGE8	0	0.963	0.766	81.3288	1.77178	not
DPF2	1.01501	14.0902	109.999	9.45523e-12	3.11674e-09	cluster0_vs_others	BH	glm	MFGE8	0	1	0.999	17441.3	2.02092	up
MCAM	1.59426	2.80029	78.6997	1.06171e-11	3.42049e-09	cluster0_vs_others	BH	glm	MFGE8	0	0.269	0.144	6.9658	3.0194	up
ENSECAG00000044596	1.24415	3.64773	73.2503	1.09455e-11	3.42049e-09	cluster0_vs_others	BH	glm	MFGE8	0	0.484	0.302	12.5336	2.36879	up
TAOK1	0.840985	5.90945	77.2109	1.09951e-11	3.42049e-09	cluster0_vs_others	BH	glm	MFGE8	0	0.95	0.731	60.1064	1.79127	not
ATP11B	0.777639	6.97856	77.2316	1.10153e-11	3.42049e-09	cluster0_vs_others	BH	glm	MFGE8	0	0.989	0.867	126.112	1.71432	not
INPP4B	2.28753	3.66478	122.6	1.1872e-11	3.60106e-09	cluster0_vs_others	BH	glm	MFGE8	0	0.403	0.155	12.6826	4.88218	up
MYO5A	0.756088	5.26656	76.5899	1.19329e-11	3.60106e-09	cluster0_vs_others	BH	glm	MFGE8	0	0.845	0.579	38.494	1.68891	not
NAALADL2	0.785442	6.59364	76.6294	1.24501e-11	3.70494e-09	cluster0_vs_others	BH	glm	MFGE8	0	0.956	0.719	96.5789	1.72362	not
ENSECAG00000059197	1.27743	6.04098	111.385	1.29604e-11	3.80396e-09	cluster0_vs_others	BH	glm	MFGE8	0	0.873	0.616	65.8442	2.42407	up
ZCCHC7	0.758437	6.29473	76.2263	1.34096e-11	3.88262e-09	cluster0_vs_others	BH	glm	MFGE8	0	0.95	0.737	78.506	1.69166	not
COL5A2	0.700299	8.84503	75.3365	1.59936e-11	4.56904e-09	cluster0_vs_others	BH	glm	MFGE8	0	1	0.977	459.855	1.62484	not
ROCK2	0.666439	7.12944	74.688	1.83162e-11	5.16374e-09	cluster0_vs_others	BH	glm	MFGE8	0	0.993	0.893	140.016	1.58715	not
VPS13D	0.945286	5.01208	73.409	2.2748e-11	6.32985e-09	cluster0_vs_others	BH	glm	MFGE8	0	0.792	0.534	32.269	1.92557	not
ATXN7	0.917154	5.10068	73.1115	2.33803e-11	6.42239e-09	cluster0_vs_others	BH	glm	MFGE8	0	0.805	0.558	34.3129	1.88839	not
CHSY3	1.57441	7.51238	146.755	2.37321e-11	6.43651e-09	cluster0_vs_others	BH	glm	MFGE8	0	0.971	0.755	182.579	2.97814	up
MARCHF7	0.762292	6.33318	73.2543	2.45865e-11	6.58487e-09	cluster0_vs_others	BH	glm	MFGE8	0	0.969	0.804	80.6262	1.69618	not
ARNT2	0.750815	5.64297	73.1188	2.50079e-11	6.61506e-09	cluster0_vs_others	BH	glm	MFGE8	0	0.903	0.671	49.9694	1.68274	not
ENSECAG00000056437	1.36219	5.15248	93.7176	2.85862e-11	7.46936e-09	cluster0_vs_others	BH	glm	MFGE8	0	0.793	0.499	35.5674	2.57075	up
ENSECAG00000058140	1.99495	2.47711	71.4782	2.94852e-11	7.61145e-09	cluster0_vs_others	BH	glm	MFGE8	0	0.279	0.14	5.56779	3.98603	up
GPR63	1.12294	4.38483	74.5446	3.07478e-11	7.84288e-09	cluster0_vs_others	BH	glm	MFGE8	0	0.626	0.358	20.8913	2.17791	up
ENSECAG00000016162	0.904406	5.75226	75.7582	3.28364e-11	8.25361e-09	cluster0_vs_others	BH	glm	MFGE8	0	0.882	0.65	53.9019	1.87177	not
CLMP	0.76203	6.92963	72.4188	3.31285e-11	8.25361e-09	cluster0_vs_others	BH	glm	MFGE8	0	0.99	0.886	121.906	1.69588	not
HIVEP1	1.00185	5.69524	81.3942	3.54266e-11	8.65431e-09	cluster0_vs_others	BH	glm	MFGE8	0	0.868	0.606	51.8128	2.00257	up
CLOCK	0.837467	5.26703	71.3204	3.55446e-11	8.65431e-09	cluster0_vs_others	BH	glm	MFGE8	0	0.815	0.596	38.5064	1.78691	not
ENSECAG00000049030	1.67776	2.22385	66.0506	3.63505e-11	8.75109e-09	cluster0_vs_others	BH	glm	MFGE8	0	0.211	0.116	4.67138	3.19932	up
WWC2	0.871033	5.42948	70.8059	4.00739e-11	9.54026e-09	cluster0_vs_others	BH	glm	MFGE8	0	0.863	0.597	43.0961	1.82897	not
ENSECAG00000060003	1.02808	3.92122	69.0645	4.06524e-11	9.57163e-09	cluster0_vs_others	BH	glm	MFGE8	0	0.516	0.346	15.1498	2.03931	up
KLF12	1.19822	7.92804	114.492	4.26301e-11	9.92818e-09	cluster0_vs_others	BH	glm	MFGE8	0	0.996	0.836	243.544	2.29457	up
LATS2	0.841203	6.10736	73.1989	4.31002e-11	9.92973e-09	cluster0_vs_others	BH	glm	MFGE8	0	0.952	0.765	68.9442	1.79154	not
TSC22D1	1.12278	4.60358	76.8355	4.43571e-11	1.01106e-08	cluster0_vs_others	BH	glm	MFGE8	0	0.729	0.466	24.3117	2.17766	up
SUSD5	1.15294	3.74421	68.5903	4.69525e-11	1.05895e-08	cluster0_vs_others	BH	glm	MFGE8	0	0.551	0.329	13.4005	2.22367	up
ENSECAG00000045013	1.39528	3.65827	66.3102	4.78755e-11	1.06852e-08	cluster0_vs_others	BH	glm	MFGE8	0	0.476	0.273	12.6255	2.6304	up
UTRN	0.720328	6.30446	69.8342	4.99663e-11	1.10369e-08	cluster0_vs_others	BH	glm	MFGE8	0	0.943	0.753	79.0373	1.64756	not
ENSECAG00000048311	1.37903	3.501	65.6411	5.16552e-11	1.12296e-08	cluster0_vs_others	BH	glm	MFGE8	0	0.468	0.268	11.3216	2.60093	up
CREB5	1.14116	5.71298	92.0308	5.26259e-11	1.12296e-08	cluster0_vs_others	BH	glm	MFGE8	0	0.863	0.608	52.4538	2.20559	up
ASXL2	0.8376	6.04528	70.5866	5.27388e-11	1.12296e-08	cluster0_vs_others	BH	glm	MFGE8	0	0.936	0.692	66.0406	1.78707	not
GARRE1	0.889134	5.44799	70.4301	5.2935e-11	1.12296e-08	cluster0_vs_others	BH	glm	MFGE8	0	0.888	0.628	43.6525	1.85206	not
GNAQ	0.705867	6.72543	69.2701	5.62275e-11	1.18111e-08	cluster0_vs_others	BH	glm	MFGE8	0	0.976	0.82	105.817	1.63112	not
IRAG1	1.20606	4.68888	81.9637	5.93352e-11	1.23429e-08	cluster0_vs_others	BH	glm	MFGE8	0	0.807	0.456	25.7925	2.30707	up
PICALM	0.774134	6.10521	68.8003	6.14397e-11	1.26578e-08	cluster0_vs_others	BH	glm	MFGE8	0	0.956	0.776	68.8419	1.71016	not
CACNB2	1.30188	4.90596	88.7339	6.63498e-11	1.35391e-08	cluster0_vs_others	BH	glm	MFGE8	0	0.582	0.359	29.9807	2.46551	up
IQGAP1	0.62377	7.73994	68.2249	6.99109e-11	1.41312e-08	cluster0_vs_others	BH	glm	MFGE8	0	1	0.968	213.773	1.5409	not
ENSECAG00000022376	0.944369	5.80267	76.6177	7.27355e-11	1.45648e-08	cluster0_vs_others	BH	glm	MFGE8	0	0.888	0.683	55.8183	1.92435	not
CAMSAP2	0.926918	5.61356	72.1167	7.44418e-11	1.46792e-08	cluster0_vs_others	BH	glm	MFGE8	0	0.905	0.636	48.961	1.90121	not
FRYL	0.829962	5.76011	67.9264	7.4677e-11	1.46792e-08	cluster0_vs_others	BH	glm	MFGE8	0	0.924	0.667	54.1959	1.77764	not
ZNF385D	1.10154	5.67391	85.1058	7.8291e-11	1.50661e-08	cluster0_vs_others	BH	glm	MFGE8	0	0.788	0.572	51.0526	2.14584	up
CLIP1	0.79183	6.60533	70.695	7.84971e-11	1.50661e-08	cluster0_vs_others	BH	glm	MFGE8	0	0.973	0.815	97.3652	1.73127	not
COP1	0.773965	6.03274	67.6617	7.88394e-11	1.50661e-08	cluster0_vs_others	BH	glm	MFGE8	0	0.951	0.725	65.4689	1.70996	not
FGFR1	0.687088	6.8223	67.6476	7.94584e-11	1.50661e-08	cluster0_vs_others	BH	glm	MFGE8	0	0.995	0.883	113.166	1.61003	not
RAI14	0.691273	8.53472	68.3641	8.03268e-11	1.50972e-08	cluster0_vs_others	BH	glm	MFGE8	0	1	0.978	370.857	1.61471	not
DNMBP	0.944817	4.39804	66.7822	8.47113e-11	1.57828e-08	cluster0_vs_others	BH	glm	MFGE8	0	0.641	0.409	21.0835	1.92494	not
CLIC4	0.678038	7.78674	67.2825	8.54873e-11	1.57901e-08	cluster0_vs_others	BH	glm	MFGE8	0	1	0.977	220.823	1.59996	not
ENSECAG00000023169	1.4387	3.67296	65.3746	8.87358e-11	1.625e-08	cluster0_vs_others	BH	glm	MFGE8	0	0.448	0.261	12.7547	2.71077	up
SORBS1	1.84147	3.74502	96.5386	1.11146e-10	2.01815e-08	cluster0_vs_others	BH	glm	MFGE8	0	0.486	0.196	13.408	3.58375	up
ENSECAG00000053960	0.820364	5.30763	65.8221	1.16095e-10	2.09029e-08	cluster0_vs_others	BH	glm	MFGE8	0	0.786	0.602	39.6054	1.76585	not
C5H1orf21	0.646207	7.53514	65.6687	1.21547e-10	2.17022e-08	cluster0_vs_others	BH	glm	MFGE8	0	0.997	0.973	185.483	1.56505	not
ADAM9	0.848577	7.76802	78.7134	1.30306e-10	2.30738e-08	cluster0_vs_others	BH	glm	MFGE8	0	0.999	0.94	217.975	1.80072	not
HEG1	1.12318	5.36002	81.3892	1.40372e-10	2.46526e-08	cluster0_vs_others	BH	glm	MFGE8	0	0.789	0.519	41.0701	2.17826	up
UBE2E2	0.718225	7.78351	67.3113	1.62669e-10	2.83361e-08	cluster0_vs_others	BH	glm	MFGE8	0	0.997	0.968	220.328	1.64516	not
SMG7	0.738767	5.36124	63.9225	1.75275e-10	3.02859e-08	cluster0_vs_others	BH	glm	MFGE8	0	0.853	0.624	41.1048	1.66875	not
ASH1L	0.677952	6.49807	63.8468	1.82174e-10	3.12261e-08	cluster0_vs_others	BH	glm	MFGE8	0	0.974	0.818	90.3888	1.59987	not
EIF4G3	0.679845	7.21485	63.2318	2.08184e-10	3.54012e-08	cluster0_vs_others	BH	glm	MFGE8	0	0.99	0.888	148.554	1.60197	not
TENM3	0.902864	4.43854	62.176	2.1243e-10	3.58388e-08	cluster0_vs_others	BH	glm	MFGE8	0	0.65	0.376	21.6837	1.86977	not
MAP4	0.657569	7.37722	62.9197	2.23123e-10	3.73487e-08	cluster0_vs_others	BH	glm	MFGE8	0	0.999	0.922	166.251	1.57742	not
NLK	0.955991	4.24035	62.097	2.25133e-10	3.73931e-08	cluster0_vs_others	BH	glm	MFGE8	0	0.624	0.383	18.9005	1.93991	not
INTS6L	1.07033	3.86988	60.8465	2.73359e-10	4.50538e-08	cluster0_vs_others	BH	glm	MFGE8	0	0.465	0.293	14.6201	2.09991	up
C19H3orf70	1.16042	3.33466	59.9087	2.95381e-10	4.80596e-08	cluster0_vs_others	BH	glm	MFGE8	0	0.529	0.209	10.0886	2.23523	up
TRIO	1.05743	7.12135	88.7277	2.96169e-10	4.80596e-08	cluster0_vs_others	BH	glm	MFGE8	0	0.995	0.81	139.232	2.08122	up
NPAS3	1.64867	3.05996	69.8986	2.98326e-10	4.80596e-08	cluster0_vs_others	BH	glm	MFGE8	0	0.295	0.128	8.33952	3.13545	up
MYOCD	1.83922	2.86536	70.8089	3.08928e-10	4.93962e-08	cluster0_vs_others	BH	glm	MFGE8	0	0.301	0.125	7.28716	3.57816	up
AKT3	0.784625	6.85533	66.3576	3.16439e-10	5.02224e-08	cluster0_vs_others	BH	glm	MFGE8	0	0.967	0.785	115.787	1.72264	not
FAM193A	0.721023	6.6594	61.4879	3.22356e-10	5.07853e-08	cluster0_vs_others	BH	glm	MFGE8	0	0.984	0.8	101.083	1.64835	not
KIF1B	0.669752	6.08462	60.8624	3.51963e-10	5.5045e-08	cluster0_vs_others	BH	glm	MFGE8	0	0.939	0.721	67.866	1.5908	not
ENSECAG00000052975	1.63839	3.07391	60.3856	3.75912e-10	5.83091e-08	cluster0_vs_others	BH	glm	MFGE8	0	0.366	0.234	8.4205	3.11318	up
ZSWIM5	1.15475	4.08378	60.0691	3.78277e-10	5.83091e-08	cluster0_vs_others	BH	glm	MFGE8	0	0.46	0.292	16.9567	2.22646	up
WSB1	0.722412	7.96595	65.2145	4.24921e-10	6.5031e-08	cluster0_vs_others	BH	glm	MFGE8	0	1	0.966	250.029	1.64994	not
TRIL	1.19215	3.20651	58.5638	4.48826e-10	6.82024e-08	cluster0_vs_others	BH	glm	MFGE8	0	0.386	0.218	9.23116	2.28493	up
ENSECAG00000056806	2.49281	1.42371	57.421	4.83568e-10	7.29643e-08	cluster0_vs_others	BH	glm	MFGE8	0	0.103	0.034	2.68274	5.62875	up
RIMS1	1.51779	2.13478	56.4482	5.12022e-10	7.67174e-08	cluster0_vs_others	BH	glm	MFGE8	0	0.238	0.069	4.3917	2.86351	up
KIDINS220	0.697025	5.92167	58.9835	5.44762e-10	8.10561e-08	cluster0_vs_others	BH	glm	MFGE8	0	0.944	0.739	60.6179	1.62116	not
MACF1	0.727455	7.46236	63.1879	5.8205e-10	8.51356e-08	cluster0_vs_others	BH	glm	MFGE8	0	0.999	0.926	176.358	1.65572	not
MYOM1	1.36447	2.39099	56.3608	5.83285e-10	8.51356e-08	cluster0_vs_others	BH	glm	MFGE8	0	0.252	0.115	5.24517	2.57482	up
MAPK1	0.663694	6.36481	58.7128	5.84101e-10	8.51356e-08	cluster0_vs_others	BH	glm	MFGE8	0	0.961	0.764	82.4137	1.58413	not
RFX7	0.882651	4.57602	58.0892	5.95635e-10	8.62302e-08	cluster0_vs_others	BH	glm	MFGE8	0	0.642	0.425	23.8517	1.84376	not
FBXO32	0.714947	8.4424	64.164	6.20457e-10	8.92209e-08	cluster0_vs_others	BH	glm	MFGE8	0	0.999	0.957	347.869	1.64142	not
ENSECAG00000046348	1.22437	3.14548	56.0711	6.26886e-10	8.95443e-08	cluster0_vs_others	BH	glm	MFGE8	0	0.369	0.195	8.84877	2.33654	up
CFAP299	1.02068	6.23296	77.6213	6.47562e-10	9.18851e-08	cluster0_vs_others	BH	glm	MFGE8	0	0.916	0.699	75.2153	2.02887	up
PDLIM5	0.811763	8.1107	70.9581	6.5579e-10	9.24405e-08	cluster0_vs_others	BH	glm	MFGE8	0	0.995	0.953	276.416	1.75536	not
FER	0.731279	5.55777	58.1292	6.61744e-10	9.26702e-08	cluster0_vs_others	BH	glm	MFGE8	0	0.852	0.649	47.1037	1.66011	not
MON2	0.756669	5.67435	58.0424	6.74307e-10	9.38163e-08	cluster0_vs_others	BH	glm	MFGE8	0	0.888	0.667	51.068	1.68959	not
ENAH	1.05759	7.58226	87.2098	6.82981e-10	9.441e-08	cluster0_vs_others	BH	glm	MFGE8	0	0.996	0.914	191.641	2.08145	up
BMPR2	1.17597	7.0553	91.2052	7.57327e-10	1.03415e-07	cluster0_vs_others	BH	glm	MFGE8	0	0.996	0.799	133.002	2.25945	up
OPHN1	1.01044	6.0388	72.9373	7.57775e-10	1.03415e-07	cluster0_vs_others	BH	glm	MFGE8	0	0.891	0.651	65.7445	2.01453	up
NF1	0.684158	5.81761	57.4307	7.81104e-10	1.05924e-07	cluster0_vs_others	BH	glm	MFGE8	0	0.927	0.704	56.3995	1.60676	not
PPP2R3A	0.708476	5.65621	57.2719	8.10106e-10	1.09166e-07	cluster0_vs_others	BH	glm	MFGE8	0	0.887	0.657	50.4299	1.63408	not
PPP1R12A	0.575777	7.88979	57.0322	8.61883e-10	1.15417e-07	cluster0_vs_others	BH	glm	MFGE8	0	0.999	0.974	237.172	1.49048	not
ENSECAG00000054274	0.904002	4.397	56.3082	8.90216e-10	1.18471e-07	cluster0_vs_others	BH	glm	MFGE8	0	0.638	0.41	21.0683	1.87125	not
SLC5A11	1.59238	2.49978	53.3389	9.28861e-10	1.2285e-07	cluster0_vs_others	BH	glm	MFGE8	0	0.259	0.163	5.656	3.01546	up
ROCK1	0.566653	7.59125	56.692	9.35298e-10	1.22943e-07	cluster0_vs_others	BH	glm	MFGE8	0	1	0.942	192.839	1.48108	not
QSER1	0.730293	5.30516	56.3168	9.91574e-10	1.29545e-07	cluster0_vs_others	BH	glm	MFGE8	0	0.85	0.602	39.5379	1.65898	not
NUMB	0.735079	5.1914	56.1548	1.0101e-09	1.31165e-07	cluster0_vs_others	BH	glm	MFGE8	0	0.786	0.572	36.5399	1.66449	not
GPC6	1.69932	6.30445	107.784	1.02143e-09	1.31838e-07	cluster0_vs_others	BH	glm	MFGE8	0	0.906	0.538	79.0365	3.24748	up
MAPK8	0.918875	6.15976	68.1541	1.07045e-09	1.37338e-07	cluster0_vs_others	BH	glm	MFGE8	0	0.951	0.73	71.4942	1.89064	not
LMNTD1	0.982118	4.16878	55.0529	1.08461e-09	1.38326e-07	cluster0_vs_others	BH	glm	MFGE8	0	0.582	0.325	17.9857	1.97536	not
AK4	1.06691	3.43091	54.6366	1.14117e-09	1.44678e-07	cluster0_vs_others	BH	glm	MFGE8	0	0.392	0.226	10.7847	2.09494	up
PTPN12	0.642303	5.92752	55.7273	1.17449e-09	1.47381e-07	cluster0_vs_others	BH	glm	MFGE8	0	0.944	0.786	60.8642	1.56082	not
ENSECAG00000038328	1.11022	3.37642	54.3052	1.17625e-09	1.47381e-07	cluster0_vs_others	BH	glm	MFGE8	0	0.429	0.257	10.3849	2.15879	up
MAML2	1.18054	7.87819	92.0049	1.23776e-09	1.52441e-07	cluster0_vs_others	BH	glm	MFGE8	0	0.995	0.841	235.273	2.26662	up
NPFFR2	2.89618	1.87053	71.4559	1.2381e-09	1.52441e-07	cluster0_vs_others	BH	glm	MFGE8	0	0.22	0.024	3.65666	7.44453	up
ERC1	1.03598	7.40984	81.4661	1.23822e-09	1.52441e-07	cluster0_vs_others	BH	glm	MFGE8	0	0.982	0.817	170.053	2.05051	up
RASA2	0.818915	4.19015	54.4876	1.24995e-09	1.52441e-07	cluster0_vs_others	BH	glm	MFGE8	0	0.588	0.393	18.2541	1.76408	not
ADAMTSL1	1.05865	6.4501	77.6005	1.2522e-09	1.52441e-07	cluster0_vs_others	BH	glm	MFGE8	0	0.899	0.666	87.4328	2.08298	up
B4GALT5	0.792986	4.86187	54.7722	1.31222e-09	1.58845e-07	cluster0_vs_others	BH	glm	MFGE8	0	0.752	0.475	29.0782	1.73266	not
SOCS5	0.851362	5.06519	56.4458	1.32937e-09	1.60018e-07	cluster0_vs_others	BH	glm	MFGE8	0	0.758	0.53	33.4791	1.8042	not
GPHN	0.807637	6.32679	61.0039	1.34777e-09	1.61326e-07	cluster0_vs_others	BH	glm	MFGE8	0	0.936	0.738	80.27	1.75034	not
EXOC4	0.776426	6.381	59.5103	1.36725e-09	1.62749e-07	cluster0_vs_others	BH	glm	MFGE8	0	0.95	0.753	83.3434	1.71288	not
PRRC2B	0.750345	4.97847	54.4861	1.46269e-09	1.72715e-07	cluster0_vs_others	BH	glm	MFGE8	0	0.822	0.558	31.526	1.68219	not
BICRA	1.2491	3.00498	53.8267	1.4671e-09	1.72715e-07	cluster0_vs_others	BH	glm	MFGE8	0	0.397	0.178	8.02766	2.37693	up
PRUNE2	1.07674	8.2145	86.2802	1.48772e-09	1.74185e-07	cluster0_vs_others	BH	glm	MFGE8	0	0.996	0.922	297.037	2.10927	up
GRK5	0.762011	5.67853	54.9625	1.50388e-09	1.7512e-07	cluster0_vs_others	BH	glm	MFGE8	0	0.894	0.637	51.2163	1.69585	not
ZNF521	0.729555	5.39871	54.4789	1.53762e-09	1.78082e-07	cluster0_vs_others	BH	glm	MFGE8	0	0.844	0.616	42.1864	1.65813	not
KANSL1	0.802589	6.13288	59.4024	1.54757e-09	1.7827e-07	cluster0_vs_others	BH	glm	MFGE8	0	0.943	0.732	70.1748	1.74423	not
AFF4	0.722835	5.47914	54.45	1.55957e-09	1.78692e-07	cluster0_vs_others	BH	glm	MFGE8	0	0.899	0.685	44.6051	1.65042	not
ENSECAG00000047369	1.14015	3.50424	52.5389	1.57724e-09	1.79755e-07	cluster0_vs_others	BH	glm	MFGE8	0	0.377	0.24	11.347	2.20403	up
SPAG9	0.606045	6.20599	54.482	1.59626e-09	1.8096e-07	cluster0_vs_others	BH	glm	MFGE8	0	0.955	0.8	73.8225	1.52208	not
GLI3	0.883029	4.61364	53.7712	1.69916e-09	1.91612e-07	cluster0_vs_others	BH	glm	MFGE8	0	0.702	0.426	24.4818	1.84424	not
MYSM1	0.699919	5.00079	53.7728	1.80849e-09	2.02873e-07	cluster0_vs_others	BH	glm	MFGE8	0	0.81	0.598	32.0174	1.62441	not
MICAL3	0.958435	4.59448	55.2828	1.88201e-09	2.1002e-07	cluster0_vs_others	BH	glm	MFGE8	0	0.688	0.451	24.1588	1.9432	not
MYOF	0.523262	7.82146	53.7122	1.91513e-09	2.12609e-07	cluster0_vs_others	BH	glm	MFGE8	0	0.999	0.976	226.2	1.4372	not
PPFIA1	0.839944	7.96247	68.3328	1.94484e-09	2.14795e-07	cluster0_vs_others	BH	glm	MFGE8	0	1	0.876	249.426	1.78998	not
MYO10	0.940783	4.59196	54.9644	2.01483e-09	2.21383e-07	cluster0_vs_others	BH	glm	MFGE8	0	0.668	0.424	24.1167	1.91957	not
NEDD9	0.89585	5.6275	61.3385	2.03616e-09	2.22585e-07	cluster0_vs_others	BH	glm	MFGE8	0	0.882	0.671	49.4362	1.86071	not
LRRC8C	0.917959	4.35984	52.9119	2.08093e-09	2.26324e-07	cluster0_vs_others	BH	glm	MFGE8	0	0.527	0.326	20.5325	1.88944	not
KMT2A	0.659811	5.89145	53.3312	2.0993e-09	2.2717e-07	cluster0_vs_others	BH	glm	MFGE8	0	0.944	0.753	59.3614	1.57988	not
PRKD1	0.912474	5.22219	57.9352	2.16804e-09	2.33429e-07	cluster0_vs_others	BH	glm	MFGE8	0	0.774	0.527	37.3282	1.88227	not
PPM1H	1.01988	3.82275	52.3996	2.26473e-09	2.42621e-07	cluster0_vs_others	BH	glm	MFGE8	0	0.484	0.279	14.1502	2.02776	up
ZNF280D	0.806879	5.38829	54.4879	2.3089e-09	2.46121e-07	cluster0_vs_others	BH	glm	MFGE8	0	0.868	0.629	41.883	1.74942	not
SPON2	-0.641217	9.4654	52.9093	2.32993e-09	2.47134e-07	cluster0_vs_others	BH	glm	MFGE8	0	0.999	1	706.918	0.641172	not
PUM1	0.585492	7.03021	52.8266	2.38618e-09	2.51854e-07	cluster0_vs_others	BH	glm	MFGE8	0	0.997	0.873	130.708	1.50055	not
ENSECAG00000052561	-0.65036	7.05387	52.7739	2.4197e-09	2.5414e-07	cluster0_vs_others	BH	glm	MFGE8	0	0.985	0.977	132.87	0.637121	not
DAAM2	1.38802	2.78486	55.4219	2.43588e-09	2.54591e-07	cluster0_vs_others	BH	glm	MFGE8	0	0.392	0.134	6.89168	2.61719	up
LTBP1	1.40042	6.72551	93.1963	2.47039e-09	2.56944e-07	cluster0_vs_others	BH	glm	MFGE8	0	0.958	0.709	105.823	2.63978	up
CBR4	0.90308	4.43206	51.8289	2.66792e-09	2.76149e-07	cluster0_vs_others	BH	glm	MFGE8	0	0.63	0.433	21.5865	1.87005	not
ASAP2	0.896649	6.35951	64.7609	2.93779e-09	3.02621e-07	cluster0_vs_others	BH	glm	MFGE8	0	0.961	0.755	82.1112	1.86174	not
ZNF438	0.846965	4.8424	51.7284	3.05049e-09	3.12726e-07	cluster0_vs_others	BH	glm	MFGE8	0	0.653	0.453	28.6886	1.79871	not
PELI2	0.98078	4.33711	52.3212	3.13535e-09	3.19895e-07	cluster0_vs_others	BH	glm	MFGE8	0	0.49	0.288	20.2116	1.97353	not
SLC2A13	1.04135	4.58228	54.6577	3.1546e-09	3.20334e-07	cluster0_vs_others	BH	glm	MFGE8	0	0.548	0.401	23.9554	2.05815	up
RAP2A	0.696791	5.06973	51.5064	3.17702e-09	3.21089e-07	cluster0_vs_others	BH	glm	MFGE8	0	0.816	0.561	33.5846	1.6209	not
PAPSS2	0.954105	4.58407	54.8311	3.53579e-09	3.55671e-07	cluster0_vs_others	BH	glm	MFGE8	0	0.702	0.413	23.9852	1.93738	not
ZFAND3	0.62864	7.26934	51.2001	3.62059e-09	3.62499e-07	cluster0_vs_others	BH	glm	MFGE8	0	0.997	0.907	154.273	1.54611	not
AKAP13	0.661991	6.95548	52.0642	3.64338e-09	3.63084e-07	cluster0_vs_others	BH	glm	MFGE8	0	0.984	0.841	124.11	1.58226	not
LARP1B	0.823687	5.32916	53.5482	3.7791e-09	3.74865e-07	cluster0_vs_others	BH	glm	MFGE8	0	0.786	0.589	40.201	1.76992	not
CADPS	2.01009	4.35202	84.5689	3.86785e-09	3.81901e-07	cluster0_vs_others	BH	glm	MFGE8	0	0.347	0.187	20.4215	4.02807	up
MYH10	1.2147	8.18957	86.9839	3.93716e-09	3.86961e-07	cluster0_vs_others	BH	glm	MFGE8	0	0.999	0.96	291.948	2.32093	up
CD81	-0.589884	9.30381	50.7778	3.96122e-09	3.87549e-07	cluster0_vs_others	BH	glm	MFGE8	0	1	1	632.012	0.664397	not
CDK6	0.711363	6.094	51.401	4.29489e-09	4.1754e-07	cluster0_vs_others	BH	glm	MFGE8	0	0.902	0.711	68.3086	1.63735	not
DDHD1	0.749804	5.12897	50.3511	4.30675e-09	4.1754e-07	cluster0_vs_others	BH	glm	MFGE8	0	0.815	0.567	34.9924	1.68156	not
PALS1	0.775274	4.6178	49.922	4.44235e-09	4.28747e-07	cluster0_vs_others	BH	glm	MFGE8	0	0.652	0.458	24.5526	1.71152	not
ASAP1	0.635773	7.20727	50.9068	4.54433e-09	4.35254e-07	cluster0_vs_others	BH	glm	MFGE8	0	0.996	0.875	147.776	1.55377	not
PALM2AKAP2	0.599282	6.52474	50.2365	4.56158e-09	4.35254e-07	cluster0_vs_others	BH	glm	MFGE8	0	0.971	0.844	92.075	1.51496	not
ZZZ3	0.683332	5.39828	50.1378	4.57072e-09	4.35254e-07	cluster0_vs_others	BH	glm	MFGE8	0	0.88	0.653	42.1739	1.60584	not
S100A13	-0.603131	8.26924	50.119	4.68124e-09	4.43806e-07	cluster0_vs_others	BH	glm	MFGE8	0	0.99	0.998	308.525	0.658324	not
MSRB3	0.901271	7.26474	67.1077	4.71932e-09	4.43905e-07	cluster0_vs_others	BH	glm	MFGE8	0	1	0.877	153.781	1.86771	not
TP53BP2	0.752077	4.60222	49.5494	4.72371e-09	4.43905e-07	cluster0_vs_others	BH	glm	MFGE8	0	0.684	0.465	24.2888	1.68422	not
ENSECAG00000008723	1.04123	3.2624	48.5269	4.83806e-09	4.51201e-07	cluster0_vs_others	BH	glm	MFGE8	0	0.343	0.224	9.59576	2.05799	up
MIPOL1	0.822059	4.61855	49.769	4.84347e-09	4.51201e-07	cluster0_vs_others	BH	glm	MFGE8	0	0.639	0.473	24.5654	1.76793	not
SYTL2	2.12447	3.06882	74.3697	4.90761e-09	4.55197e-07	cluster0_vs_others	BH	glm	MFGE8	0	0.439	0.103	8.39085	4.36043	up
RFTN1	0.775186	6.16634	54.2298	4.93818e-09	4.56058e-07	cluster0_vs_others	BH	glm	MFGE8	0	0.951	0.734	71.8215	1.71141	not
ARHGAP32	0.838329	5.84079	55.5736	5.02668e-09	4.62239e-07	cluster0_vs_others	BH	glm	MFGE8	0	0.879	0.638	57.3129	1.78798	not
FAM184B	0.970083	3.58001	48.7265	5.10972e-09	4.67867e-07	cluster0_vs_others	BH	glm	MFGE8	0	0.471	0.267	11.9589	1.95895	not
MYH11	1.87145	5.25063	86.5016	5.14992e-09	4.69541e-07	cluster0_vs_others	BH	glm	MFGE8	0	0.751	0.386	38.0712	3.65901	up
CABLES1	1.98577	1.66598	48.0477	5.21973e-09	4.7389e-07	cluster0_vs_others	BH	glm	MFGE8	0	0.14	0.054	3.17329	3.96075	up
TNS1	0.80578	4.89681	49.446	5.25276e-09	4.74876e-07	cluster0_vs_others	BH	glm	MFGE8	0	0.786	0.528	29.791	1.74809	not
ABL2	0.819875	6.16212	57.0375	5.29372e-09	4.76569e-07	cluster0_vs_others	BH	glm	MFGE8	0	0.935	0.714	71.6115	1.76525	not
AFAP1	0.606525	6.94644	49.4464	5.56644e-09	4.98784e-07	cluster0_vs_others	BH	glm	MFGE8	0	0.993	0.894	123.335	1.52259	not
WASF3	0.59229	6.36246	49.4276	5.58705e-09	4.98784e-07	cluster0_vs_others	BH	glm	MFGE8	0	0.958	0.832	82.2794	1.50764	not
GPBP1L1	0.732632	5.02657	49.1886	5.69513e-09	5.06323e-07	cluster0_vs_others	BH	glm	MFGE8	0	0.773	0.536	32.5949	1.66167	not
DDAH1	1.28671	6.85153	83.2601	5.88112e-09	5.20698e-07	cluster0_vs_others	BH	glm	MFGE8	0	0.982	0.781	115.483	2.43972	up
CPEB2	0.861276	4.20057	48.6183	6.01259e-09	5.28408e-07	cluster0_vs_others	BH	glm	MFGE8	0	0.57	0.345	18.3864	1.81664	not
ENSECAG00000002196	1.08342	4.05308	49.7697	6.01753e-09	5.28408e-07	cluster0_vs_others	BH	glm	MFGE8	0	0.57	0.364	16.5997	2.11906	up
KDM4C	0.920076	4.77939	52.1244	6.2839e-09	5.49547e-07	cluster0_vs_others	BH	glm	MFGE8	0	0.731	0.482	27.4624	1.89221	not
UGGT2	0.779023	5.89721	52.4881	6.50748e-09	5.66786e-07	cluster0_vs_others	BH	glm	MFGE8	0	0.917	0.68	59.5987	1.71597	not
PDE4DIP	1.08673	4.60098	58.8293	6.55445e-09	5.68566e-07	cluster0_vs_others	BH	glm	MFGE8	0	0.733	0.459	24.2679	2.12392	up
GCH1	1.05975	3.35088	47.6926	6.71144e-09	5.79836e-07	cluster0_vs_others	BH	glm	MFGE8	0	0.382	0.214	10.2027	2.08457	up
PBX3	0.73862	4.93989	48.3935	7.02454e-09	6.04449e-07	cluster0_vs_others	BH	glm	MFGE8	0	0.665	0.47	30.694	1.66858	not
TTC23L	1.44719	3.71327	58.6164	7.06059e-09	6.05121e-07	cluster0_vs_others	BH	glm	MFGE8	0	0.378	0.183	13.1161	2.72677	up
KIRREL1	0.839519	4.32241	47.9603	7.10363e-09	6.06384e-07	cluster0_vs_others	BH	glm	MFGE8	0	0.642	0.414	20.0067	1.78945	not
VPS54	0.814876	4.40201	47.9292	7.16865e-09	6.09506e-07	cluster0_vs_others	BH	glm	MFGE8	0	0.693	0.421	21.1415	1.75915	not
CKS1B	-0.972901	4.14854	47.5177	7.24337e-09	6.13425e-07	cluster0_vs_others	BH	glm	MFGE8	0	0.327	0.372	17.7352	0.509481	not
TBC1D1	1.15894	5.46075	68.528	7.3311e-09	6.1841e-07	cluster0_vs_others	BH	glm	MFGE8	0	0.88	0.599	44.0401	2.23293	up
KIAA1671	1.04024	3.27664	47.6142	7.39983e-09	6.2176e-07	cluster0_vs_others	BH	glm	MFGE8	0	0.404	0.212	9.69095	2.05657	up
HERC4	0.612394	6.35598	48.2032	7.67284e-09	6.42181e-07	cluster0_vs_others	BH	glm	MFGE8	0	0.961	0.813	81.9105	1.52879	not
PHGDH	-0.860376	4.80178	47.4806	7.85482e-09	6.54854e-07	cluster0_vs_others	BH	glm	MFGE8	0	0.461	0.565	27.8919	0.550809	not
ANO3	2.2512	0.804398	43.9476	8.34411e-09	6.92949e-07	cluster0_vs_others	BH	glm	MFGE8	0	0.065	0.031	1.74642	4.76079	up
BNC2	1.02088	8.02042	72.627	8.53871e-09	7.06372e-07	cluster0_vs_others	BH	glm	MFGE8	0	0.996	0.847	259.649	2.02916	up
LCOR	0.748041	5.13492	47.5336	8.77864e-09	7.23428e-07	cluster0_vs_others	BH	glm	MFGE8	0	0.833	0.592	35.1369	1.67951	not
BICC1	0.622555	8.13049	49.8352	8.85433e-09	7.26869e-07	cluster0_vs_others	BH	glm	MFGE8	0	1	0.945	280.235	1.5396	not
COL12A1	1.4565	8.25123	85.8442	8.91048e-09	7.28687e-07	cluster0_vs_others	BH	glm	MFGE8	0	0.996	0.925	304.696	2.74442	up
ENSECAG00000057471	1.18125	3.18833	46.9525	9.03387e-09	7.35968e-07	cluster0_vs_others	BH	glm	MFGE8	0	0.288	0.16	9.11555	2.26774	up
ROR2	0.684207	5.98914	47.707	9.29642e-09	7.54489e-07	cluster0_vs_others	BH	glm	MFGE8	0	0.907	0.714	63.5199	1.60682	not
TRIP12	0.5999	6.00396	47.4133	9.364e-09	7.57106e-07	cluster0_vs_others	BH	glm	MFGE8	0	0.95	0.792	64.1757	1.51561	not
SMLR1	1.41729	2.30622	45.2818	9.47622e-09	7.63299e-07	cluster0_vs_others	BH	glm	MFGE8	0	0.22	0.13	4.94585	2.67083	up
MYLK	0.947366	7.70184	67.6101	9.8098e-09	7.87209e-07	cluster0_vs_others	BH	glm	MFGE8	0	0.997	0.938	208.202	1.92835	not
TIAM2	1.31415	4.78382	65.899	9.92094e-09	7.93157e-07	cluster0_vs_others	BH	glm	MFGE8	0	0.672	0.387	27.5468	2.48655	up
SPATA13	1.21696	4.61403	61.33	9.97043e-09	7.9415e-07	cluster0_vs_others	BH	glm	MFGE8	0	0.668	0.403	24.4885	2.32456	up
PAG1	1.52168	3.17272	55.7346	1.00275e-08	7.95735e-07	cluster0_vs_others	BH	glm	MFGE8	0	0.415	0.17	9.01743	2.87126	up
FLNA	0.53226	8.612	47.0865	1.02149e-08	8.07618e-07	cluster0_vs_others	BH	glm	MFGE8	0	1	0.989	391.266	1.44619	not
RB1	0.63238	6.58419	47.071	1.0305e-08	8.1175e-07	cluster0_vs_others	BH	glm	MFGE8	0	0.929	0.766	95.9486	1.55012	not
ABCC1	0.779378	5.8106	50.7879	1.04103e-08	8.15474e-07	cluster0_vs_others	BH	glm	MFGE8	0	0.88	0.635	56.126	1.71639	not
UBR5	0.621513	5.90395	46.9788	1.04284e-08	8.15474e-07	cluster0_vs_others	BH	glm	MFGE8	0	0.931	0.737	59.878	1.53849	not
NRP1	0.689649	6.30348	48.7838	1.06517e-08	8.29905e-07	cluster0_vs_others	BH	glm	MFGE8	0	0.905	0.725	78.9834	1.61289	not
KCNMB2	0.995826	4.28924	49.9204	1.09339e-08	8.48802e-07	cluster0_vs_others	BH	glm	MFGE8	0	0.442	0.292	19.5519	1.99422	not
ENSECAG00000053157	0.60713	6.646	46.6168	1.15973e-08	8.97054e-07	cluster0_vs_others	BH	glm	MFGE8	0	0.98	0.838	100.148	1.52323	not
ZDHHC17	0.769027	4.62289	46.1326	1.19249e-08	9.19072e-07	cluster0_vs_others	BH	glm	MFGE8	0	0.732	0.495	24.6393	1.70412	not
PEAK1	1.35051	7.26993	80.6071	1.2032e-08	9.2401e-07	cluster0_vs_others	BH	glm	MFGE8	0	0.993	0.772	154.336	2.55003	up
BMPR1A	0.656852	5.68843	46.4174	1.21752e-08	9.31661e-07	cluster0_vs_others	BH	glm	MFGE8	0	0.886	0.711	51.5688	1.57664	not
RNASEH2C	-0.8076	5.57123	46.2732	1.22576e-08	9.3463e-07	cluster0_vs_others	BH	glm	MFGE8	0	0.694	0.737	47.5451	0.571332	not
FBN1	0.546139	9.08409	46.3426	1.24176e-08	9.43475e-07	cluster0_vs_others	BH	glm	MFGE8	0	1	0.995	542.731	1.46017	not
RPS6KC1	0.616373	5.55537	46.1346	1.30187e-08	9.85653e-07	cluster0_vs_others	BH	glm	MFGE8	0	0.901	0.716	47.0256	1.53302	not
ENSECAG00000054670	1.57858	2.36749	45.1082	1.33615e-08	1.00804e-06	cluster0_vs_others	BH	glm	MFGE8	0	0.253	0.125	5.16042	2.98676	up
FCHO2	0.71471	4.57777	45.4525	1.37525e-08	1.0339e-06	cluster0_vs_others	BH	glm	MFGE8	0	0.732	0.484	23.8807	1.64115	not
XYLT1	1.00318	4.54194	51.2583	1.38115e-08	1.0347e-06	cluster0_vs_others	BH	glm	MFGE8	0	0.688	0.386	23.2949	2.00442	up
ISOC1	0.728798	5.70982	47.3646	1.40454e-08	1.04856e-06	cluster0_vs_others	BH	glm	MFGE8	0	0.853	0.719	52.3393	1.65726	not
ENSECAG00000019483	-1.01308	3.89471	44.9076	1.43404e-08	1.06687e-06	cluster0_vs_others	BH	glm	MFGE8	0	0.297	0.364	14.8739	0.495486	down
FBXO42	0.751856	4.75197	45.5862	1.49086e-08	1.10509e-06	cluster0_vs_others	BH	glm	MFGE8	0	0.722	0.52	26.9454	1.68396	not
ATXN2	0.627457	6.19407	45.6472	1.49573e-08	1.10509e-06	cluster0_vs_others	BH	glm	MFGE8	0	0.954	0.771	73.215	1.54484	not
SMC5	0.597114	6.81058	45.531	1.54543e-08	1.13614e-06	cluster0_vs_others	BH	glm	MFGE8	0	0.969	0.845	112.251	1.51269	not
SMURF2	0.73735	6.67154	51.4217	1.54837e-08	1.13614e-06	cluster0_vs_others	BH	glm	MFGE8	0	0.981	0.828	101.937	1.66711	not
GLIS3	1.2389	7.83727	75.5806	1.77216e-08	1.29591e-06	cluster0_vs_others	BH	glm	MFGE8	0	0.99	0.774	228.693	2.36018	up
ZSWIM6	1.04556	6.93895	66.5349	1.84609e-08	1.34538e-06	cluster0_vs_others	BH	glm	MFGE8	0	0.976	0.756	122.696	2.06417	up
CACNA1C	1.27116	8.05245	76.3251	1.91355e-08	1.38796e-06	cluster0_vs_others	BH	glm	MFGE8	0	0.996	0.812	265.479	2.41356	up
ITGB1	0.716904	9.15026	54.1492	1.91746e-08	1.38796e-06	cluster0_vs_others	BH	glm	MFGE8	0	1	0.995	568.203	1.64365	not
NCOA2	0.906632	4.84347	47.966	1.9252e-08	1.38887e-06	cluster0_vs_others	BH	glm	MFGE8	0	0.718	0.476	28.7099	1.87466	not
HMBOX1	0.735894	5.71432	46.5176	1.95174e-08	1.40064e-06	cluster0_vs_others	BH	glm	MFGE8	0	0.882	0.634	52.5027	1.66543	not
NDEL1	0.591321	6.14715	44.6511	1.95483e-08	1.40064e-06	cluster0_vs_others	BH	glm	MFGE8	0	0.948	0.791	70.8722	1.50663	not
NR5A2	0.885398	5.58222	53.2767	1.97015e-08	1.40064e-06	cluster0_vs_others	BH	glm	MFGE8	0	0.805	0.602	47.9087	1.84727	not
ITGA8	1.33922	5.21672	67.8547	1.97286e-08	1.40064e-06	cluster0_vs_others	BH	glm	MFGE8	0	0.728	0.476	37.1869	2.53015	up
PSPC1	0.581162	5.92813	44.6167	1.97421e-08	1.40064e-06	cluster0_vs_others	BH	glm	MFGE8	0	0.925	0.731	60.8898	1.49605	not
ENSECAG00000046498	1.67764	2.10034	43.8849	1.98695e-08	1.40503e-06	cluster0_vs_others	BH	glm	MFGE8	0	0.204	0.119	4.2881	3.19903	up
ENSECAG00000035477	1.74475	1.59801	42.3143	1.99751e-08	1.40785e-06	cluster0_vs_others	BH	glm	MFGE8	0	0.141	0.032	3.02725	3.35136	up
NRP2	0.671409	4.93399	44.2943	2.00865e-08	1.41106e-06	cluster0_vs_others	BH	glm	MFGE8	0	0.819	0.539	30.5688	1.59263	not
SLC8A1	1.5319	4.75516	69.8603	2.04853e-08	1.43437e-06	cluster0_vs_others	BH	glm	MFGE8	0	0.601	0.331	27.0051	2.89167	up
PAN3	0.677992	5.26993	44.2063	2.09803e-08	1.46425e-06	cluster0_vs_others	BH	glm	MFGE8	0	0.784	0.55	38.584	1.59991	not
ENSECAG00000055789	1.74893	1.54531	43.2054	2.10661e-08	1.46546e-06	cluster0_vs_others	BH	glm	MFGE8	0	0.166	0.056	2.91867	3.3611	up
WDFY3	0.78855	5.94499	49.1355	2.13937e-08	1.48343e-06	cluster0_vs_others	BH	glm	MFGE8	0	0.927	0.677	61.6056	1.72734	not
PRKN	1.06266	3.80617	44.921	2.15454e-08	1.48914e-06	cluster0_vs_others	BH	glm	MFGE8	0	0.337	0.242	13.9885	2.08878	up
MID1	1.22278	3.92633	51.4224	2.16161e-08	1.48922e-06	cluster0_vs_others	BH	glm	MFGE8	0	0.423	0.222	15.2035	2.33395	up
MEF2C	0.734997	4.97507	44.0675	2.22379e-08	1.52715e-06	cluster0_vs_others	BH	glm	MFGE8	0	0.767	0.522	31.4518	1.66439	not
ENSECAG00000047489	2.74687	0.433504	41.1001	2.24488e-08	1.5367e-06	cluster0_vs_others	BH	glm	MFGE8	0	0.072	0.021	1.35051	6.71258	up
UNC13B	0.991068	3.36809	43.0009	2.36113e-08	1.61113e-06	cluster0_vs_others	BH	glm	MFGE8	0	0.431	0.264	10.3252	1.98766	not
NUAK1	0.796266	4.53995	43.4008	2.36919e-08	1.6115e-06	cluster0_vs_others	BH	glm	MFGE8	0	0.736	0.421	23.2628	1.7366	not
LIMS1	0.727921	7.56657	52.1026	2.42831e-08	1.64649e-06	cluster0_vs_others	BH	glm	MFGE8	0	0.999	0.917	189.568	1.65625	not
CALD1	0.677583	11.4688	51.8106	2.43674e-08	1.64699e-06	cluster0_vs_others	BH	glm	MFGE8	0	1	1	2834.25	1.59946	not
SLMAP	0.629902	6.26592	43.7613	2.50715e-08	1.68925e-06	cluster0_vs_others	BH	glm	MFGE8	0	0.969	0.817	76.954	1.54746	not
SMURF1	0.98357	5.96824	57.7172	2.53586e-08	1.70324e-06	cluster0_vs_others	BH	glm	MFGE8	0	0.918	0.647	62.6065	1.97735	not
THBS2	1.03647	8.07471	67.3416	2.60908e-08	1.74694e-06	cluster0_vs_others	BH	glm	MFGE8	0	0.997	0.925	269.606	2.0512	up
RGL1	0.84474	5.07675	46.7591	2.71405e-08	1.81156e-06	cluster0_vs_others	BH	glm	MFGE8	0	0.743	0.51	33.7485	1.79594	not
ENSECAG00000047311	1.62743	2.40904	43.0614	2.77335e-08	1.84539e-06	cluster0_vs_others	BH	glm	MFGE8	0	0.25	0.143	5.31122	3.08961	up
DIS3L2	0.637232	5.25331	43.2322	2.78734e-08	1.84897e-06	cluster0_vs_others	BH	glm	MFGE8	0	0.834	0.598	38.1421	1.55534	not
BAZ2B	0.941733	6.37457	58.6322	2.81672e-08	1.86269e-06	cluster0_vs_others	BH	glm	MFGE8	0	0.941	0.775	82.9731	1.92083	not
TMEM65	0.702677	5.92357	45.1496	2.87145e-08	1.89304e-06	cluster0_vs_others	BH	glm	MFGE8	0	0.912	0.7	60.6978	1.62752	not
USP34	0.583847	6.26469	43.2022	2.89695e-08	1.90399e-06	cluster0_vs_others	BH	glm	MFGE8	0	0.969	0.795	76.8884	1.49884	not
DNER	1.53903	2.42149	45.5823	2.91693e-08	1.91126e-06	cluster0_vs_others	BH	glm	MFGE8	0	0.171	0.078	5.35725	2.90599	up
ENSECAG00000024512	0.612847	6.08764	43.1385	2.94181e-08	1.92168e-06	cluster0_vs_others	BH	glm	MFGE8	0	0.921	0.733	68.0083	1.52927	not
MRTFA	0.826771	5.66331	49.8333	2.98296e-08	1.94264e-06	cluster0_vs_others	BH	glm	MFGE8	0	0.893	0.678	50.6788	1.77371	not
FGD6	0.965079	3.13248	42.2037	3.0177e-08	1.95361e-06	cluster0_vs_others	BH	glm	MFGE8	0	0.407	0.203	8.76938	1.95217	not
FARP1	0.561966	7.0367	43.0409	3.02452e-08	1.95361e-06	cluster0_vs_others	BH	glm	MFGE8	0	0.989	0.877	131.298	1.47628	not
MDGA2	2.1939	4.46379	66.5477	3.02716e-08	1.95361e-06	cluster0_vs_others	BH	glm	MFGE8	0	0.517	0.196	22.0666	4.57542	up
NAV3	1.39754	7.10669	73.5965	3.03952e-08	1.9557e-06	cluster0_vs_others	BH	glm	MFGE8	0	0.969	0.737	137.825	2.63452	up
FHOD3	1.45329	4.1745	60.154	3.05573e-08	1.96024e-06	cluster0_vs_others	BH	glm	MFGE8	0	0.563	0.231	18.0572	2.73833	up
NEK7	0.924212	5.64716	53.6267	3.14e-08	2.00829e-06	cluster0_vs_others	BH	glm	MFGE8	0	0.88	0.65	50.1145	1.89765	not
ATP13A3	0.683762	5.66817	43.0909	3.15667e-08	2.01294e-06	cluster0_vs_others	BH	glm	MFGE8	0	0.905	0.665	50.8497	1.60632	not
CDC73	0.696822	6.14206	45.6533	3.1665e-08	2.01322e-06	cluster0_vs_others	BH	glm	MFGE8	0	0.951	0.774	70.6227	1.62093	not
CDYL2	0.888863	3.71353	42.1604	3.18277e-08	2.01757e-06	cluster0_vs_others	BH	glm	MFGE8	0	0.486	0.305	13.1185	1.85172	not
DCLK2	1.06661	2.82425	42.141	3.21227e-08	2.02725e-06	cluster0_vs_others	BH	glm	MFGE8	0	0.301	0.138	7.08247	2.0945	up
DOP1B	0.790496	4.18348	42.1966	3.21695e-08	2.02725e-06	cluster0_vs_others	BH	glm	MFGE8	0	0.684	0.391	18.1699	1.72967	not
C1H1orf198	0.607427	6.6378	42.7861	3.22901e-08	2.02766e-06	cluster0_vs_others	BH	glm	MFGE8	0	0.986	0.804	99.5812	1.52354	not
INPP5A	0.703972	5.33026	42.7364	3.23654e-08	2.02766e-06	cluster0_vs_others	BH	glm	MFGE8	0	0.887	0.634	40.2318	1.62898	not
TTC28	1.03265	6.62155	62.1171	3.39278e-08	2.11337e-06	cluster0_vs_others	BH	glm	MFGE8	0	0.959	0.745	98.4658	2.04577	up
ENSECAG00000050151	1.57055	2.44733	42.1059	3.39307e-08	2.11337e-06	cluster0_vs_others	BH	glm	MFGE8	0	0.212	0.145	5.45407	2.97018	up
BLTP3B	0.659574	5.46857	42.4554	3.41001e-08	2.11776e-06	cluster0_vs_others	BH	glm	MFGE8	0	0.883	0.641	44.2795	1.57962	not
ACTN4	0.562236	7.52837	42.4967	3.50456e-08	2.16885e-06	cluster0_vs_others	BH	glm	MFGE8	0	0.993	0.962	184.614	1.47656	not
EHD4	0.843058	3.79476	41.7857	3.51251e-08	2.16885e-06	cluster0_vs_others	BH	glm	MFGE8	0	0.49	0.321	13.8783	1.79385	not
GYG2	0.85828	3.82691	41.7632	3.61595e-08	2.2263e-06	cluster0_vs_others	BH	glm	MFGE8	0	0.563	0.287	14.1911	1.81288	not
BACH2	1.75203	5.89734	73.1404	3.6959e-08	2.26901e-06	cluster0_vs_others	BH	glm	MFGE8	0	0.808	0.486	59.604	3.36832	up
ENSECAG00000060374	1.9598	1.15103	40.8479	3.70788e-08	2.26986e-06	cluster0_vs_others	BH	glm	MFGE8	0	0.118	0.054	2.22072	3.89009	up
PIP5K1A	0.709395	4.62403	41.9891	3.73778e-08	2.2796e-06	cluster0_vs_others	BH	glm	MFGE8	0	0.709	0.49	24.6588	1.63512	not
ENSECAG00000052217	1.01303	3.33791	41.0171	3.74507e-08	2.2796e-06	cluster0_vs_others	BH	glm	MFGE8	0	0.384	0.229	10.1114	2.01815	up
ARHGAP31	0.612544	5.13322	42.1394	3.8023e-08	2.30788e-06	cluster0_vs_others	BH	glm	MFGE8	0	0.838	0.595	35.0956	1.52895	not
UBE2L6	-0.750354	5.35345	42.0102	3.8513e-08	2.33102e-06	cluster0_vs_others	BH	glm	MFGE8	0	0.539	0.739	40.8836	0.594458	not
ENSECAG00000059312	1.3322	3.20563	42.5228	3.91542e-08	2.36315e-06	cluster0_vs_others	BH	glm	MFGE8	0	0.283	0.213	9.22551	2.51787	up
AHRR	1.15292	2.72219	41.6721	3.99129e-08	2.40218e-06	cluster0_vs_others	BH	glm	MFGE8	0	0.276	0.164	6.59876	2.22363	up
ENSECAG00000054489	1.08292	2.97306	41.4221	4.05229e-08	2.41821e-06	cluster0_vs_others	BH	glm	MFGE8	0	0.389	0.182	7.852	2.11832	up
TIPARP	0.584241	5.34685	41.8462	4.06024e-08	2.41821e-06	cluster0_vs_others	BH	glm	MFGE8	0	0.823	0.624	40.6969	1.49925	not
ENSECAG00000014082	0.879792	5.19381	48.4123	4.06258e-08	2.41821e-06	cluster0_vs_others	BH	glm	MFGE8	0	0.795	0.535	36.6009	1.84011	not
KDM6A	0.65971	5.70136	41.9352	4.06486e-08	2.41821e-06	cluster0_vs_others	BH	glm	MFGE8	0	0.863	0.642	52.0331	1.57977	not
HDAC8	0.771358	5.06904	43.215	4.07436e-08	2.41821e-06	cluster0_vs_others	BH	glm	MFGE8	0	0.737	0.507	33.5686	1.70688	not
STOX2	1.35287	4.50155	58.7624	4.091e-08	2.42137e-06	cluster0_vs_others	BH	glm	MFGE8	0	0.597	0.372	22.6517	2.5542	up
APBB2	0.878168	7.66653	57.8856	4.15214e-08	2.45079e-06	cluster0_vs_others	BH	glm	MFGE8	0	1	0.877	203.168	1.83804	not
RANBP17	0.994319	5.39409	53.2343	4.17981e-08	2.46034e-06	cluster0_vs_others	BH	glm	MFGE8	0	0.748	0.54	42.0516	1.99214	not
ZNF281	0.575643	6.11604	41.8184	4.23095e-08	2.48363e-06	cluster0_vs_others	BH	glm	MFGE8	0	0.943	0.818	69.3604	1.49034	not
GRIA3	0.689889	5.38897	41.5875	4.38246e-08	2.56554e-06	cluster0_vs_others	BH	glm	MFGE8	0	0.829	0.568	41.9026	1.61316	not
EPN2	0.693837	4.19303	41.2514	4.42352e-08	2.58251e-06	cluster0_vs_others	BH	glm	MFGE8	0	0.654	0.437	18.2906	1.61758	not
ZFHX4	1.08181	3.17117	40.8971	4.56302e-08	2.65672e-06	cluster0_vs_others	BH	glm	MFGE8	0	0.427	0.202	9.00779	2.11668	up
VGLL4	0.59642	6.3306	41.2884	4.9007e-08	2.8456e-06	cluster0_vs_others	BH	glm	MFGE8	0	0.973	0.803	80.4825	1.51196	not
SPIDR	0.95684	6.71632	57.9149	4.95802e-08	2.8711e-06	cluster0_vs_others	BH	glm	MFGE8	0	0.933	0.752	105.151	1.94105	not
GRB10	0.550068	6.83679	41.2418	4.97341e-08	2.87224e-06	cluster0_vs_others	BH	glm	MFGE8	0	0.955	0.793	114.308	1.46415	not
GSK3B	0.620338	6.89413	42.9604	4.99808e-08	2.87873e-06	cluster0_vs_others	BH	glm	MFGE8	0	0.986	0.853	118.943	1.53724	not
TBXA2R	0.70415	5.29817	41.0677	5.12145e-08	2.94188e-06	cluster0_vs_others	BH	glm	MFGE8	0	0.755	0.561	39.3466	1.62918	not
TBL1XR1	0.648545	5.7425	41.0114	5.25928e-08	3.0103e-06	cluster0_vs_others	BH	glm	MFGE8	0	0.906	0.681	53.5383	1.56759	not
WDR87	1.60237	1.56264	38.8483	5.28046e-08	3.0103e-06	cluster0_vs_others	BH	glm	MFGE8	0	0.165	0.067	2.95393	3.03641	up
BCAT1	0.674398	5.38153	40.9791	5.2827e-08	3.0103e-06	cluster0_vs_others	BH	glm	MFGE8	0	0.845	0.59	41.6871	1.59593	not
AGO2	0.625451	5.5149	40.9745	5.30856e-08	3.01701e-06	cluster0_vs_others	BH	glm	MFGE8	0	0.867	0.608	45.7248	1.54269	not
PJA2	0.551369	6.03554	40.912	5.4491e-08	3.08869e-06	cluster0_vs_others	BH	glm	MFGE8	0	0.948	0.797	65.5963	1.46548	not
TECR	-0.598674	6.80446	40.7849	5.65088e-08	3.19461e-06	cluster0_vs_others	BH	glm	MFGE8	0	0.944	0.949	111.776	0.660361	not
ENSECAG00000048271	1.63071	1.93765	40.5653	5.83225e-08	3.28847e-06	cluster0_vs_others	BH	glm	MFGE8	0	0.177	0.102	3.83081	3.09665	up
EID3	0.768434	6.12848	46.5385	5.95656e-08	3.34974e-06	cluster0_vs_others	BH	glm	MFGE8	0	0.865	0.642	69.9611	1.70342	not
EXOC6	0.993859	3.27734	39.872	5.97374e-08	3.35061e-06	cluster0_vs_others	BH	glm	MFGE8	0	0.45	0.235	9.69564	1.9915	not
PRICKLE1	0.811908	6.35742	49.7695	6.03374e-08	3.37543e-06	cluster0_vs_others	BH	glm	MFGE8	0	0.921	0.761	81.9924	1.75553	not
PPFIBP1	0.606065	6.31372	40.543	6.08728e-08	3.39651e-06	cluster0_vs_others	BH	glm	MFGE8	0	0.952	0.806	79.5462	1.5221	not
IGF1R	1.15175	7.84561	65.5229	6.11659e-08	3.404e-06	cluster0_vs_others	BH	glm	MFGE8	0	0.999	0.886	230.018	2.22183	up
ITPR1	1.02287	5.2956	53.1585	6.13953e-08	3.40751e-06	cluster0_vs_others	BH	glm	MFGE8	0	0.849	0.57	39.2766	2.03196	up
LSM3	-0.560954	6.45316	40.4722	6.15469e-08	3.40751e-06	cluster0_vs_others	BH	glm	MFGE8	0	0.924	0.938	87.618	0.677854	not
USP24	0.796095	5.69796	46.0469	6.22008e-08	3.42446e-06	cluster0_vs_others	BH	glm	MFGE8	0	0.912	0.677	51.9107	1.7364	not
KDM2A	0.602013	4.97914	40.2865	6.22924e-08	3.42446e-06	cluster0_vs_others	BH	glm	MFGE8	0	0.801	0.564	31.5406	1.51783	not
ENSECAG00000009520	-0.73501	4.97725	39.9279	6.23327e-08	3.42446e-06	cluster0_vs_others	BH	glm	MFGE8	0	0.558	0.51	31.4993	0.600814	not
TET2	0.8253	5.21802	43.5415	6.40188e-08	3.5081e-06	cluster0_vs_others	BH	glm	MFGE8	0	0.754	0.508	37.2203	1.7719	not
MICAL2	1.20626	6.22039	62.8627	6.43255e-08	3.51592e-06	cluster0_vs_others	BH	glm	MFGE8	0	0.967	0.696	74.563	2.30739	up
PDZD8	0.690654	5.54912	41.0521	6.50327e-08	3.54552e-06	cluster0_vs_others	BH	glm	MFGE8	0	0.842	0.635	46.8222	1.61401	not
TEAD1	0.662805	7.89526	46.1238	6.58902e-08	3.58316e-06	cluster0_vs_others	BH	glm	MFGE8	0	1	0.94	238.073	1.58316	not
TRIM13	0.788342	4.13226	39.6425	6.80712e-08	3.69075e-06	cluster0_vs_others	BH	glm	MFGE8	0	0.573	0.387	17.5362	1.72709	not
UST	1.14745	6.86435	62.9558	6.82132e-08	3.69075e-06	cluster0_vs_others	BH	glm	MFGE8	0	0.962	0.751	116.513	2.21522	up
FAR2	1.33049	2.15565	38.0449	7.10333e-08	3.83365e-06	cluster0_vs_others	BH	glm	MFGE8	0	0.207	0.095	4.45569	2.51489	up
NBEAL1	0.477887	6.36083	39.9447	7.16239e-08	3.85581e-06	cluster0_vs_others	BH	glm	MFGE8	0	0.981	0.879	82.1867	1.3927	not
PANK2	0.585959	6.22213	39.93	7.1828e-08	3.85711e-06	cluster0_vs_others	BH	glm	MFGE8	0	0.944	0.813	74.6531	1.50104	not
ZCWPW2	0.756533	4.79733	40.1837	7.29073e-08	3.90528e-06	cluster0_vs_others	BH	glm	MFGE8	0	0.66	0.501	27.8061	1.68943	not
ANO10	0.650677	5.71712	40.1268	7.33671e-08	3.92011e-06	cluster0_vs_others	BH	glm	MFGE8	0	0.916	0.74	52.6046	1.5699	not
DMD	1.80646	5.28611	63.6293	7.51321e-08	4.00443e-06	cluster0_vs_others	BH	glm	MFGE8	0	0.59	0.299	39.0192	3.49783	up
MAP4K3	0.61557	5.75444	39.6729	7.72947e-08	4.10947e-06	cluster0_vs_others	BH	glm	MFGE8	0	0.912	0.7	53.9831	1.53216	not
RERE	0.580645	5.71274	39.6151	7.7848e-08	4.12864e-06	cluster0_vs_others	BH	glm	MFGE8	0	0.893	0.725	52.4452	1.49552	not
ENSECAG00000059262	0.922865	4.04583	40.1754	7.80558e-08	4.12944e-06	cluster0_vs_others	BH	glm	MFGE8	0	0.574	0.356	16.5164	1.89588	not
MEIS2	0.619973	7.40641	42.6384	7.85226e-08	4.14391e-06	cluster0_vs_others	BH	glm	MFGE8	0	0.988	0.877	169.649	1.53685	not
SETD5	0.596554	5.6327	39.559	7.96082e-08	4.19087e-06	cluster0_vs_others	BH	glm	MFGE8	0	0.897	0.688	49.6149	1.5121	not
RBMS1	0.582371	7.68696	41.4178	7.98148e-08	4.19145e-06	cluster0_vs_others	BH	glm	MFGE8	0	0.999	0.963	206.066	1.49731	not
SHISA4	-0.681873	5.74591	39.5003	8.04024e-08	4.21123e-06	cluster0_vs_others	BH	glm	MFGE8	0	0.69	0.811	53.6651	0.623356	not
FAF1	0.524116	6.80762	39.5287	8.05846e-08	4.21123e-06	cluster0_vs_others	BH	glm	MFGE8	0	0.986	0.862	112.021	1.43805	not
DSEL	0.621495	5.21242	39.2443	8.39268e-08	4.37522e-06	cluster0_vs_others	BH	glm	MFGE8	0	0.823	0.626	37.0762	1.53847	not
SCAF4	0.679432	4.47878	38.979	8.42684e-08	4.38237e-06	cluster0_vs_others	BH	glm	MFGE8	0	0.679	0.451	22.297	1.60151	not
DENND1B	1.2664	4.1757	50.0607	8.45739e-08	4.3876e-06	cluster0_vs_others	BH	glm	MFGE8	0	0.631	0.346	18.0722	2.4056	up
AUTS2	1.01912	7.95696	59.8498	8.50066e-08	4.3994e-06	cluster0_vs_others	BH	glm	MFGE8	0	0.997	0.814	248.476	2.02668	up
GBE1	0.67893	5.34859	39.3385	8.58843e-08	4.43412e-06	cluster0_vs_others	BH	glm	MFGE8	0	0.782	0.6	40.7462	1.60095	not
BST2	-1.08302	4.34972	39.8985	8.67157e-08	4.46628e-06	cluster0_vs_others	BH	glm	MFGE8	0	0.264	0.374	20.389	0.47204	down
CFAP91	0.80548	3.48931	38.4507	8.81601e-08	4.52978e-06	cluster0_vs_others	BH	glm	MFGE8	0	0.401	0.223	11.2302	1.74773	not
UGCG	0.874608	6.31413	51.1476	8.92609e-08	4.57537e-06	cluster0_vs_others	BH	glm	MFGE8	0	0.94	0.757	79.5689	1.83351	not
MCU	0.57389	5.53449	39.1115	8.95897e-08	4.58126e-06	cluster0_vs_others	BH	glm	MFGE8	0	0.839	0.671	46.3499	1.48853	not
FBXO11	0.555286	6.32035	38.8263	9.8473e-08	5.02353e-06	cluster0_vs_others	BH	glm	MFGE8	0	0.965	0.775	79.9125	1.46946	not
PRKACB	0.638343	5.18103	38.7564	9.87368e-08	5.02497e-06	cluster0_vs_others	BH	glm	MFGE8	0	0.777	0.602	36.2783	1.55654	not
BIRC6	0.558717	6.53277	38.8114	9.89703e-08	5.02497e-06	cluster0_vs_others	BH	glm	MFGE8	0	0.985	0.828	92.589	1.47296	not
SYNC	0.803524	4.12848	38.2428	9.96219e-08	5.03746e-06	cluster0_vs_others	BH	glm	MFGE8	0	0.638	0.392	17.4903	1.74536	not
ENSECAG00000046674	-1.17291	3.54245	38.1471	9.96866e-08	5.03746e-06	cluster0_vs_others	BH	glm	MFGE8	0	0.189	0.231	11.6516	0.443525	down
TLN1	0.516869	8.37274	38.7064	1.01662e-07	5.10662e-06	cluster0_vs_others	BH	glm	MFGE8	0	1	0.993	331.472	1.43085	not
ENSECAG00000051883	2.09887	1.72603	42.1364	1.01694e-07	5.10662e-06	cluster0_vs_others	BH	glm	MFGE8	0	0.165	0.063	3.30815	4.28375	up
ENSECAG00000050440	0.723814	4.23098	38.3964	1.0177e-07	5.10662e-06	cluster0_vs_others	BH	glm	MFGE8	0	0.649	0.414	18.7781	1.65154	not
TK1	-0.958613	4.50925	38.503	1.03344e-07	5.1735e-06	cluster0_vs_others	BH	glm	MFGE8	0	0.356	0.403	22.773	0.514551	not
KAT2B	0.737493	3.60225	37.9612	1.04386e-07	5.21347e-06	cluster0_vs_others	BH	glm	MFGE8	0	0.499	0.307	12.1446	1.66728	not
AHCTF1	0.636026	4.63287	38.2708	1.06687e-07	5.316e-06	cluster0_vs_others	BH	glm	MFGE8	0	0.699	0.464	24.8104	1.55404	not
RICTOR	0.823007	4.41036	38.4546	1.07963e-07	5.3671e-06	cluster0_vs_others	BH	glm	MFGE8	0	0.635	0.419	21.2643	1.76909	not
RLF	0.63377	5.43617	38.4438	1.08586e-07	5.37038e-06	cluster0_vs_others	BH	glm	MFGE8	0	0.838	0.633	43.2963	1.55161	not
TMEM178B	1.79275	1.066	37.1151	1.08786e-07	5.37038e-06	cluster0_vs_others	BH	glm	MFGE8	0	0.121	0.023	2.09361	3.46474	up
PAPLN	1.13305	2.70881	37.8426	1.08936e-07	5.37038e-06	cluster0_vs_others	BH	glm	MFGE8	0	0.254	0.158	6.53783	2.19322	up
COL11A1	1.26465	5.05097	52.6651	1.09032e-07	5.37038e-06	cluster0_vs_others	BH	glm	MFGE8	0	0.65	0.284	33.1507	2.4027	up
SYNM	1.02757	2.96989	37.9337	1.09976e-07	5.40444e-06	cluster0_vs_others	BH	glm	MFGE8	0	0.301	0.178	7.83474	2.03859	up
RABGAP1L	0.569727	6.5277	38.3905	1.11538e-07	5.46868e-06	cluster0_vs_others	BH	glm	MFGE8	0	0.969	0.887	92.2641	1.48424	not
PTBP3	0.546801	6.39719	38.3491	1.12996e-07	5.51561e-06	cluster0_vs_others	BH	glm	MFGE8	0	0.952	0.864	84.284	1.46084	not
LRRC4	0.748892	4.00951	38.0168	1.13133e-07	5.51561e-06	cluster0_vs_others	BH	glm	MFGE8	0	0.552	0.367	16.1059	1.6805	not
KMT2C	0.636826	6.84336	41.3394	1.1327e-07	5.51561e-06	cluster0_vs_others	BH	glm	MFGE8	0	0.977	0.82	114.831	1.5549	not
RTL1	2.06963	1.10194	36.7565	1.13525e-07	5.51561e-06	cluster0_vs_others	BH	glm	MFGE8	0	0.101	0.054	2.14643	4.1978	up
USP53	1.04116	3.54882	39.9847	1.15102e-07	5.57961e-06	cluster0_vs_others	BH	glm	MFGE8	0	0.465	0.284	11.7031	2.05788	up
DNAAF9	1.00011	4.34303	43.1352	1.223e-07	5.91515e-06	cluster0_vs_others	BH	glm	MFGE8	0	0.623	0.378	20.2947	2.00015	up
ANKRD28	0.827176	6.35634	47.3445	1.24412e-07	6.00372e-06	cluster0_vs_others	BH	glm	MFGE8	0	0.927	0.687	81.9311	1.77421	not
NUDT4	1.03825	6.00905	54.0719	1.24855e-07	6.01156e-06	cluster0_vs_others	BH	glm	MFGE8	0	0.946	0.737	64.4027	2.05373	up
INO80D	0.750681	4.40111	37.5381	1.26425e-07	6.07349e-06	cluster0_vs_others	BH	glm	MFGE8	0	0.671	0.445	21.1284	1.68259	not
PALM	-0.842049	4.71361	37.589	1.27495e-07	6.11119e-06	cluster0_vs_others	BH	glm	MFGE8	0	0.416	0.59	26.2385	0.557851	not
SAXO1	1.78919	1.5755	36.4353	1.30611e-07	6.23579e-06	cluster0_vs_others	BH	glm	MFGE8	0	0.139	0.074	2.98039	3.4562	up
DSE	0.571789	7.04324	38.7088	1.30676e-07	6.23579e-06	cluster0_vs_others	BH	glm	MFGE8	0	0.992	0.913	131.895	1.48637	not
MDFI	-0.871273	5.58243	40.8892	1.34e-07	6.38019e-06	cluster0_vs_others	BH	glm	MFGE8	0	0.615	0.721	47.9158	0.546664	not
PHACTR4	0.645402	5.12986	37.5956	1.34751e-07	6.40173e-06	cluster0_vs_others	BH	glm	MFGE8	0	0.799	0.614	35.014	1.56418	not
DCAF6	0.546762	5.68849	37.6522	1.36657e-07	6.47792e-06	cluster0_vs_others	BH	glm	MFGE8	0	0.886	0.746	51.571	1.4608	not
BTAF1	0.625871	5.50987	37.6596	1.37149e-07	6.48687e-06	cluster0_vs_others	BH	glm	MFGE8	0	0.859	0.643	45.5656	1.54314	not
BCAR3	0.774274	4.46545	37.642	1.38599e-07	6.54103e-06	cluster0_vs_others	BH	glm	MFGE8	0	0.622	0.43	22.0919	1.71033	not
MKLN1	0.508348	6.56521	37.5426	1.42878e-07	6.72606e-06	cluster0_vs_others	BH	glm	MFGE8	0	0.963	0.805	94.6946	1.42242	not
CSNK1G3	0.599473	5.40671	37.4673	1.43148e-07	6.72606e-06	cluster0_vs_others	BH	glm	MFGE8	0	0.867	0.677	42.421	1.51516	not
ETNK1	0.68551	5.13071	37.4687	1.43857e-07	6.74458e-06	cluster0_vs_others	BH	glm	MFGE8	0	0.812	0.599	35.0346	1.60827	not
TNKS	0.579797	5.58797	37.4562	1.4445e-07	6.75761e-06	cluster0_vs_others	BH	glm	MFGE8	0	0.898	0.662	48.1001	1.49464	not
CDK4	-0.491158	7.4893	37.4339	1.47267e-07	6.87437e-06	cluster0_vs_others	BH	glm	MFGE8	0	0.995	0.991	179.681	0.711454	not
TACC1	0.66867	5.18805	37.2206	1.48913e-07	6.9361e-06	cluster0_vs_others	BH	glm	MFGE8	0	0.86	0.626	36.4552	1.58961	not
PSMB10	-0.745659	6.45881	40.2848	1.49698e-07	6.95754e-06	cluster0_vs_others	BH	glm	MFGE8	0	0.793	0.896	87.9621	0.596396	not
FAM107B	1.06083	4.50381	45.5975	1.50905e-07	6.98395e-06	cluster0_vs_others	BH	glm	MFGE8	0	0.642	0.371	22.6872	2.08613	up
PRKDC	0.743872	5.88624	42.2334	1.50918e-07	6.98395e-06	cluster0_vs_others	BH	glm	MFGE8	0	0.927	0.693	59.1472	1.67466	not
YTHDC1	0.568378	6.14527	37.2566	1.55139e-07	7.16379e-06	cluster0_vs_others	BH	glm	MFGE8	0	0.948	0.81	70.7798	1.48286	not
ERBIN	0.662221	6.23056	40.0047	1.56114e-07	7.18469e-06	cluster0_vs_others	BH	glm	MFGE8	0	0.963	0.799	75.0908	1.58252	not
PATJ	1.05768	3.22313	37.4797	1.56262e-07	7.18469e-06	cluster0_vs_others	BH	glm	MFGE8	0	0.37	0.217	9.33811	2.08158	up
ENSECAG00000053946	1.25337	2.46875	35.5128	1.58074e-07	7.25243e-06	cluster0_vs_others	BH	glm	MFGE8	0	0.239	0.144	5.53564	2.38398	up
FAM110C	0.811791	3.8575	36.6433	1.609e-07	7.36634e-06	cluster0_vs_others	BH	glm	MFGE8	0	0.546	0.326	14.4952	1.75539	not
NR6A1	0.935905	4.05201	38.0036	1.64443e-07	7.5125e-06	cluster0_vs_others	BH	glm	MFGE8	0	0.493	0.306	16.5873	1.91309	not
RALGAPA1	0.62113	5.171	36.8645	1.67784e-07	7.6488e-06	cluster0_vs_others	BH	glm	MFGE8	0	0.785	0.579	36.0269	1.53808	not
RAP1GDS1	0.590352	6.1926	37.1359	1.68902e-07	7.68344e-06	cluster0_vs_others	BH	glm	MFGE8	0	0.94	0.773	73.1406	1.50561	not
ZNF609	0.724276	5.72522	40.1205	1.73243e-07	7.86421e-06	cluster0_vs_others	BH	glm	MFGE8	0	0.873	0.66	52.9008	1.65207	not
SLC29A1	-0.744288	5.90248	38.0236	1.77471e-07	8.0391e-06	cluster0_vs_others	BH	glm	MFGE8	0	0.682	0.798	59.8169	0.596962	not
SACS	0.72707	4.63619	36.3374	1.80404e-07	8.15473e-06	cluster0_vs_others	BH	glm	MFGE8	0	0.784	0.472	24.8674	1.65527	not
ELL2	0.810547	5.91455	44.2612	1.80973e-07	8.16322e-06	cluster0_vs_others	BH	glm	MFGE8	0	0.891	0.68	60.3196	1.75388	not
COL4A2	0.723408	7.72915	45.3938	1.82741e-07	8.22565e-06	cluster0_vs_others	BH	glm	MFGE8	0	0.996	0.946	212.181	1.65108	not
MAST4	1.14187	6.64987	56.3929	1.83325e-07	8.23463e-06	cluster0_vs_others	BH	glm	MFGE8	0	0.95	0.702	100.418	2.20667	up
CCBE1	0.912992	8.39084	53.4329	1.84437e-07	8.26726e-06	cluster0_vs_others	BH	glm	MFGE8	0	0.996	0.956	335.655	1.88295	not
WWOX	0.694515	6.10731	39.8952	1.87881e-07	8.40406e-06	cluster0_vs_others	BH	glm	MFGE8	0	0.822	0.63	68.9418	1.61834	not
SP3	0.545288	5.8163	36.5312	1.9148e-07	8.54718e-06	cluster0_vs_others	BH	glm	MFGE8	0	0.912	0.731	56.3484	1.45931	not
CSGALNACT1	2.18662	0.851255	35.8427	1.95098e-07	8.6906e-06	cluster0_vs_others	BH	glm	MFGE8	0	0.125	0.024	1.80407	4.55236	up
ENSECAG00000050273	1.06184	8.60016	56.9478	1.95702e-07	8.69941e-06	cluster0_vs_others	BH	glm	MFGE8	0	0.999	0.95	388.066	2.08759	up
PRKCI	0.582035	5.55927	36.4192	1.96842e-07	8.73197e-06	cluster0_vs_others	BH	glm	MFGE8	0	0.878	0.691	47.1528	1.49696	not
HERC3	0.61303	4.78334	36.3008	1.99495e-07	8.83136e-06	cluster0_vs_others	BH	glm	MFGE8	0	0.714	0.536	27.5379	1.52947	not
LTBP2	0.500771	6.61806	36.3293	2.03935e-07	9.00932e-06	cluster0_vs_others	BH	glm	MFGE8	0	0.974	0.886	98.2276	1.41497	not
SNRK	0.810249	4.20625	36.2783	2.04534e-07	9.01719e-06	cluster0_vs_others	BH	glm	MFGE8	0	0.605	0.413	18.459	1.75351	not
ENSECAG00000049939	0.693415	5.13289	36.487	2.07178e-07	9.11498e-06	cluster0_vs_others	BH	glm	MFGE8	0	0.569	0.44	35.0876	1.61711	not
ARHGAP42	0.578288	5.61397	36.2083	2.09122e-07	9.17841e-06	cluster0_vs_others	BH	glm	MFGE8	0	0.857	0.663	48.9748	1.49308	not
LYVE1	1.70212	0.949676	34.4289	2.10367e-07	9.17841e-06	cluster0_vs_others	BH	glm	MFGE8	0	0.137	0.039	1.93144	3.25378	up
ENSECAG00000049708	0.894605	3.40996	35.6015	2.10376e-07	9.17841e-06	cluster0_vs_others	BH	glm	MFGE8	0	0.393	0.262	10.6292	1.8591	not
HERC2	0.678545	5.05676	36.1262	2.10742e-07	9.17841e-06	cluster0_vs_others	BH	glm	MFGE8	0	0.808	0.555	33.2841	1.60053	not
JAK2	0.592024	5.40131	36.2011	2.10762e-07	9.17841e-06	cluster0_vs_others	BH	glm	MFGE8	0	0.761	0.579	42.2626	1.50736	not
STK32A	2.83062	0.246787	35.0589	2.13228e-07	9.26699e-06	cluster0_vs_others	BH	glm	MFGE8	0	0.064	0.02	1.18656	7.11382	up
ICA1L	1.12878	3.6258	40.9813	2.14456e-07	9.3015e-06	cluster0_vs_others	BH	glm	MFGE8	0	0.584	0.233	12.3445	2.18673	up
ST6GAL2	0.970061	6.08089	49.6701	2.1654e-07	9.37289e-06	cluster0_vs_others	BH	glm	MFGE8	0	0.906	0.677	67.6909	1.95892	not
ARID1B	1.04886	6.90799	53.5166	2.19053e-07	9.46257e-06	cluster0_vs_others	BH	glm	MFGE8	0	0.984	0.744	120.091	2.06889	up
MCC	0.695862	5.78335	38.5477	2.20572e-07	9.509e-06	cluster0_vs_others	BH	glm	MFGE8	0	0.867	0.614	55.076	1.61985	not
TRAFD1	0.633067	4.68223	35.8722	2.21926e-07	9.54065e-06	cluster0_vs_others	BH	glm	MFGE8	0	0.686	0.511	25.6739	1.55086	not
VWA8	0.957044	5.06382	44.4471	2.22435e-07	9.54065e-06	cluster0_vs_others	BH	glm	MFGE8	0	0.785	0.526	33.4473	1.94133	not
ARFGEF1	0.59319	5.78606	36.0033	2.22642e-07	9.54065e-06	cluster0_vs_others	BH	glm	MFGE8	0	0.913	0.721	55.1794	1.50858	not
SNRPA	-0.795768	5.0742	35.9161	2.27508e-07	9.7264e-06	cluster0_vs_others	BH	glm	MFGE8	0	0.608	0.614	33.6889	0.576036	not
TBC1D9	0.764786	4.42878	35.5931	2.27884e-07	9.7264e-06	cluster0_vs_others	BH	glm	MFGE8	0	0.709	0.396	21.5376	1.69912	not
ENSECAG00000045104	1.82103	2.78413	41.1964	2.30321e-07	9.81086e-06	cluster0_vs_others	BH	glm	MFGE8	0	0.321	0.17	6.88819	3.53332	up
RPS6KA2	0.485206	6.87681	35.9038	2.31252e-07	9.81899e-06	cluster0_vs_others	BH	glm	MFGE8	0	0.98	0.902	117.524	1.39979	not
SLC24A3	1.04841	3.18683	35.6986	2.31429e-07	9.81899e-06	cluster0_vs_others	BH	glm	MFGE8	0	0.301	0.147	9.1061	2.06825	up
TRPM7	0.583671	5.48196	35.7588	2.36311e-07	1.00063e-05	cluster0_vs_others	BH	glm	MFGE8	0	0.85	0.636	44.6924	1.49866	not
PTPN13	0.881447	6.78501	48.8785	2.38139e-07	1.00638e-05	cluster0_vs_others	BH	glm	MFGE8	0	0.981	0.822	110.278	1.84222	not
FOXP1	0.970244	7.09836	52.0597	2.39394e-07	1.0097e-05	cluster0_vs_others	BH	glm	MFGE8	0	0.995	0.844	137.031	1.95917	not
SESTD1	0.492403	6.74411	35.7444	2.42703e-07	1.01992e-05	cluster0_vs_others	BH	glm	MFGE8	0	0.989	0.87	107.196	1.40679	not
ADAMTS6	0.656918	5.55234	36.4728	2.42771e-07	1.01992e-05	cluster0_vs_others	BH	glm	MFGE8	0	0.834	0.574	46.9269	1.57671	not
ENSECAG00000009538	1.06277	2.71734	34.059	2.44195e-07	1.0239e-05	cluster0_vs_others	BH	glm	MFGE8	0	0.305	0.173	6.5766	2.08894	up
STRA6	-1.22593	6.5292	51.2865	2.45018e-07	1.02534e-05	cluster0_vs_others	BH	glm	MFGE8	0	0.61	0.805	92.36	0.427522	down
KANK1	0.970336	4.73095	43.6148	2.46984e-07	1.03156e-05	cluster0_vs_others	BH	glm	MFGE8	0	0.733	0.45	26.5556	1.9593	not
CNNM2	1.30246	5.07634	51.1218	2.51342e-07	1.04603e-05	cluster0_vs_others	BH	glm	MFGE8	0	0.709	0.411	33.7388	2.46649	up
TBX3	0.500697	5.53212	35.5871	2.51426e-07	1.04603e-05	cluster0_vs_others	BH	glm	MFGE8	0	0.869	0.697	46.2737	1.4149	not
H2AZ1	-0.601762	8.83395	37.4236	2.52598e-07	1.04887e-05	cluster0_vs_others	BH	glm	MFGE8	0	0.999	0.995	456.336	0.658949	not
ENSECAG00000059406	1.77966	1.34869	33.8595	2.54304e-07	1.05391e-05	cluster0_vs_others	BH	glm	MFGE8	0	0.137	0.063	2.54681	3.43345	up
FBXO30	0.657099	4.65945	35.3555	2.5588e-07	1.05839e-05	cluster0_vs_others	BH	glm	MFGE8	0	0.69	0.511	25.2718	1.57691	not
OSBPL8	0.551766	6.36667	35.5236	2.5886e-07	1.06666e-05	cluster0_vs_others	BH	glm	MFGE8	0	0.976	0.832	82.5199	1.46588	not
ADCY9	1.09031	2.68679	35.0799	2.58874e-07	1.06666e-05	cluster0_vs_others	BH	glm	MFGE8	0	0.32	0.153	6.43878	2.1292	up
SOS1	0.602445	4.68682	35.3373	2.59642e-07	1.06777e-05	cluster0_vs_others	BH	glm	MFGE8	0	0.712	0.508	25.7556	1.51829	not
AP3B1	0.46626	7.07138	35.4047	2.68414e-07	1.10017e-05	cluster0_vs_others	BH	glm	MFGE8	0	0.988	0.911	134.492	1.38152	not
ANKS1A	0.739325	3.87194	34.8605	2.68548e-07	1.10017e-05	cluster0_vs_others	BH	glm	MFGE8	0	0.585	0.335	14.6409	1.66939	not
LSM4	-0.499022	6.96083	35.3435	2.73516e-07	1.11839e-05	cluster0_vs_others	BH	glm	MFGE8	0	0.955	0.972	124.571	0.707586	not
GUCY1A2	1.80844	4.68096	52.194	2.74658e-07	1.12092e-05	cluster0_vs_others	BH	glm	MFGE8	0	0.626	0.267	25.6514	3.50263	up
TLR6	0.892819	3.55272	34.6927	2.76956e-07	1.12731e-05	cluster0_vs_others	BH	glm	MFGE8	0	0.371	0.248	11.7348	1.8568	not
PPM1L	0.989256	3.37893	35.2263	2.77276e-07	1.12731e-05	cluster0_vs_others	BH	glm	MFGE8	0	0.456	0.238	10.403	1.98516	not
RAPGEF2	0.8418	5.48	41.5083	2.81005e-07	1.14031e-05	cluster0_vs_others	BH	glm	MFGE8	0	0.856	0.594	44.6317	1.79229	not
STRN3	0.527376	6.3895	35.2116	2.84532e-07	1.15243e-05	cluster0_vs_others	BH	glm	MFGE8	0	0.965	0.853	83.836	1.44131	not
SASH1	0.628917	5.96654	36.2694	2.98847e-07	1.20813e-05	cluster0_vs_others	BH	glm	MFGE8	0	0.894	0.697	62.5327	1.5464	not
KIAA1109	0.530041	5.2925	34.9459	3.03909e-07	1.22628e-05	cluster0_vs_others	BH	glm	MFGE8	0	0.833	0.644	39.1924	1.44397	not
ETV1	0.844079	3.4514	34.5969	3.08421e-07	1.24215e-05	cluster0_vs_others	BH	glm	MFGE8	0	0.464	0.216	10.939	1.79512	not
MARCHF6	0.538365	6.48219	34.8482	3.17502e-07	1.27504e-05	cluster0_vs_others	BH	glm	MFGE8	0	0.977	0.838	89.3995	1.45233	not
ENSECAG00000043138	1.13341	2.60256	33.7068	3.17778e-07	1.27504e-05	cluster0_vs_others	BH	glm	MFGE8	0	0.309	0.171	6.07364	2.19376	up
LRRFIP1	0.487759	7.83173	34.8039	3.2104e-07	1.2819e-05	cluster0_vs_others	BH	glm	MFGE8	0	1	0.974	227.817	1.40226	not
H2AX	-0.758415	5.08195	34.52	3.22179e-07	1.2819e-05	cluster0_vs_others	BH	glm	MFGE8	0	0.558	0.592	33.8704	0.591146	not
RANBP2	0.546077	5.87871	34.7844	3.22319e-07	1.2819e-05	cluster0_vs_others	BH	glm	MFGE8	0	0.917	0.745	58.8392	1.46011	not
ENSECAG00000058844	1.43806	2.63054	34.4609	3.22466e-07	1.2819e-05	cluster0_vs_others	BH	glm	MFGE8	0	0.286	0.16	6.1926	2.70956	up
PHC3	0.756825	4.21554	34.4878	3.22478e-07	1.2819e-05	cluster0_vs_others	BH	glm	MFGE8	0	0.615	0.417	18.5782	1.68977	not
PRR14L	0.632988	4.53911	34.4564	3.29304e-07	1.3066e-05	cluster0_vs_others	BH	glm	MFGE8	0	0.687	0.482	23.2492	1.55077	not
UROD	-0.631615	5.52531	34.5238	3.36242e-07	1.33167e-05	cluster0_vs_others	BH	glm	MFGE8	0	0.755	0.771	46.0558	0.645454	not
ANKRD12	0.581704	6.82015	36.3557	3.4185e-07	1.35138e-05	cluster0_vs_others	BH	glm	MFGE8	0	0.986	0.875	112.998	1.49662	not
PRORP	0.819708	3.56026	34.0943	3.47706e-07	1.37051e-05	cluster0_vs_others	BH	glm	MFGE8	0	0.448	0.275	11.7962	1.76505	not
ENSECAG00000050217	1.15862	2.97351	34.5212	3.48229e-07	1.37051e-05	cluster0_vs_others	BH	glm	MFGE8	0	0.268	0.157	7.85446	2.23243	up
HMGB1	-0.439434	8.93631	34.5292	3.48609e-07	1.37051e-05	cluster0_vs_others	BH	glm	MFGE8	0	1	0.999	489.887	0.737424	not
ITGA9	0.834737	4.10099	34.9623	3.52499e-07	1.38327e-05	cluster0_vs_others	BH	glm	MFGE8	0	0.554	0.367	17.1602	1.78353	not
LAMA4	0.919903	4.82733	40.2794	3.53769e-07	1.38571e-05	cluster0_vs_others	BH	glm	MFGE8	0	0.691	0.337	28.3903	1.89199	not
SLK	0.57408	5.40986	34.3215	3.65225e-07	1.42798e-05	cluster0_vs_others	BH	glm	MFGE8	0	0.834	0.652	42.5137	1.48873	not
ENSECAG00000048396	1.10332	4.75912	44.0222	3.69013e-07	1.43789e-05	cluster0_vs_others	BH	glm	MFGE8	0	0.491	0.324	27.0793	2.14848	up
ENSECAG00000060318	1.45674	2.34089	34.3427	3.69102e-07	1.43789e-05	cluster0_vs_others	BH	glm	MFGE8	0	0.234	0.127	5.06616	2.74488	up
COL5A1	0.474229	7.93027	34.3037	3.73449e-07	1.45218e-05	cluster0_vs_others	BH	glm	MFGE8	0	1	0.984	243.921	1.38918	not
RNF169	0.805821	4.99848	37.5527	3.86147e-07	1.49637e-05	cluster0_vs_others	BH	glm	MFGE8	0	0.741	0.502	31.9663	1.74814	not
CCN3	2.20565	2.41974	43.6235	3.86209e-07	1.49637e-05	cluster0_vs_others	BH	glm	MFGE8	0	0.073	0.048	5.35073	4.61283	up
ENSECAG00000057834	2.26972	2.48303	43.3478	3.88569e-07	1.50279e-05	cluster0_vs_others	BH	glm	MFGE8	0	0.222	0.119	5.59071	4.82228	up
SAMD4A	1.15365	7.26092	52.9838	3.91473e-07	1.5113e-05	cluster0_vs_others	BH	glm	MFGE8	0	0.99	0.822	153.375	2.22475	up
MAGI1	1.12944	5.52728	48.6708	4.00995e-07	1.54527e-05	cluster0_vs_others	BH	glm	MFGE8	0	0.761	0.551	46.1188	2.18774	up
MAP2K5	0.595826	4.65776	33.787	4.03584e-07	1.54996e-05	cluster0_vs_others	BH	glm	MFGE8	0	0.691	0.511	25.2421	1.51134	not
ENSECAG00000033662	0.988903	5.03877	40.6866	4.03657e-07	1.54996e-05	cluster0_vs_others	BH	glm	MFGE8	0	0.635	0.382	32.8715	1.98467	not
ENSECAG00000057758	0.76278	4.1206	33.5939	4.12834e-07	1.58236e-05	cluster0_vs_others	BH	glm	MFGE8	0	0.503	0.348	17.395	1.69676	not
FER1L6	1.39753	1.7639	32.5223	4.18996e-07	1.60311e-05	cluster0_vs_others	BH	glm	MFGE8	0	0.148	0.076	3.39615	2.6345	up
MAGI3	1.32398	5.29307	50.6667	4.32303e-07	1.65107e-05	cluster0_vs_others	BH	glm	MFGE8	0	0.682	0.432	39.2078	2.50355	up
SLC9A3R2	-0.5298	6.64526	33.8076	4.35517e-07	1.66039e-05	cluster0_vs_others	BH	glm	MFGE8	0	0.939	0.961	100.098	0.692651	not
ENSECAG00000047142	0.614972	5.38857	33.773	4.37026e-07	1.66318e-05	cluster0_vs_others	BH	glm	MFGE8	0	0.81	0.64	41.891	1.53153	not
PDZRN3	0.777383	7.43807	44.0133	4.38233e-07	1.66482e-05	cluster0_vs_others	BH	glm	MFGE8	0	0.992	0.861	173.414	1.71402	not
PALLD	0.956653	7.98262	49.7958	4.44048e-07	1.68392e-05	cluster0_vs_others	BH	glm	MFGE8	0	0.999	0.95	252.934	1.9408	not
PCNX1	0.732983	4.33103	33.3499	4.4641e-07	1.68989e-05	cluster0_vs_others	BH	glm	MFGE8	0	0.612	0.411	20.1266	1.66207	not
JAG1	0.839608	3.72033	33.2058	4.582e-07	1.73146e-05	cluster0_vs_others	BH	glm	MFGE8	0	0.499	0.309	13.1805	1.78956	not
CAMK1D	1.29163	4.9055	47.7504	4.66704e-07	1.76049e-05	cluster0_vs_others	BH	glm	MFGE8	0	0.654	0.386	29.9711	2.44804	up
PQBP1	-0.60761	5.2884	33.3594	4.81368e-07	1.81262e-05	cluster0_vs_others	BH	glm	MFGE8	0	0.702	0.743	39.0811	0.656283	not
KMT5B	0.628848	4.78721	33.1986	4.90726e-07	1.84461e-05	cluster0_vs_others	BH	glm	MFGE8	0	0.746	0.556	27.6118	1.54633	not
ATP5MC2	-0.500421	9.07388	33.3739	4.95806e-07	1.86045e-05	cluster0_vs_others	BH	glm	MFGE8	0	0.999	0.999	538.901	0.7069	not
ENSECAG00000059118	1.38826	2.5381	32.7423	4.97839e-07	1.86481e-05	cluster0_vs_others	BH	glm	MFGE8	0	0.148	0.113	5.80824	2.61762	up
PRDM5	0.690902	4.37384	33.0788	5.0256e-07	1.87921e-05	cluster0_vs_others	BH	glm	MFGE8	0	0.652	0.41	20.7328	1.61429	not
B2M	-0.51363	11.1397	33.3689	5.06237e-07	1.88966e-05	cluster0_vs_others	BH	glm	MFGE8	0	1	1	2256.27	0.700458	not
LSM10	-0.615874	5.09907	33.115	5.09877e-07	1.89994e-05	cluster0_vs_others	BH	glm	MFGE8	0	0.684	0.708	34.2746	0.652534	not
MAP3K4	0.648194	4.48949	32.9774	5.23269e-07	1.94645e-05	cluster0_vs_others	BH	glm	MFGE8	0	0.65	0.452	22.4632	1.56721	not
SOX6	1.80491	3.03069	43.7962	5.28056e-07	1.96085e-05	cluster0_vs_others	BH	glm	MFGE8	0	0.359	0.092	8.17201	3.49407	up
MAGI2	1.34617	4.74675	45.4666	5.29714e-07	1.96361e-05	cluster0_vs_others	BH	glm	MFGE8	0	0.509	0.278	26.8481	2.54236	up
ENSECAG00000053488	1.06489	2.82101	32.0036	5.33611e-07	1.97e-05	cluster0_vs_others	BH	glm	MFGE8	0	0.309	0.186	7.06658	2.09201	up
GLIPR1L2	0.790756	3.94162	32.7295	5.3409e-07	1.97e-05	cluster0_vs_others	BH	glm	MFGE8	0	0.452	0.35	15.3655	1.72998	not
CREBRF	0.525402	5.58887	33.0609	5.34197e-07	1.97e-05	cluster0_vs_others	BH	glm	MFGE8	0	0.834	0.678	48.1301	1.43933	not
APPL2	0.681334	5.80563	36.3881	5.41802e-07	1.99461e-05	cluster0_vs_others	BH	glm	MFGE8	0	0.931	0.732	55.9332	1.60362	not
MSN	0.490918	6.74116	33.0446	5.50101e-07	2.02165e-05	cluster0_vs_others	BH	glm	MFGE8	0	0.986	0.902	106.977	1.40534	not
RNF145	0.680656	4.93366	33.2439	5.51033e-07	2.02165e-05	cluster0_vs_others	BH	glm	MFGE8	0	0.765	0.543	30.5619	1.60287	not
NAB1	0.694033	4.28001	32.6103	5.51976e-07	2.02165e-05	cluster0_vs_others	BH	glm	MFGE8	0	0.664	0.429	19.4273	1.6178	not
BIRC5	-1.51782	3.27645	31.7492	5.53702e-07	2.02385e-05	cluster0_vs_others	BH	glm	MFGE8	0	0.054	0.084	9.68971	0.349214	down
REEP4	-0.880612	3.73411	32.5391	5.55171e-07	2.02385e-05	cluster0_vs_others	BH	glm	MFGE8	0	0.273	0.299	13.307	0.543137	not
SIPA1L1	0.694401	5.78177	36.5179	5.55412e-07	2.02385e-05	cluster0_vs_others	BH	glm	MFGE8	0	0.882	0.711	55.0155	1.61821	not
TJP1	0.537538	6.13031	32.9368	5.68164e-07	2.06681e-05	cluster0_vs_others	BH	glm	MFGE8	0	0.956	0.804	70.0497	1.45149	not
THRB	1.10786	5.43801	45.9657	5.74099e-07	2.08421e-05	cluster0_vs_others	BH	glm	MFGE8	0	0.71	0.517	43.3514	2.15525	up
WWTR1	0.69823	6.44289	38.2449	5.74895e-07	2.08421e-05	cluster0_vs_others	BH	glm	MFGE8	0	0.952	0.773	86.9966	1.62251	not
N4BP2	0.652718	4.95791	32.7875	5.78495e-07	2.09102e-05	cluster0_vs_others	BH	glm	MFGE8	0	0.743	0.541	31.0799	1.57213	not
PIK3C3	0.59861	4.96048	32.7937	5.78724e-07	2.09102e-05	cluster0_vs_others	BH	glm	MFGE8	0	0.814	0.578	31.1354	1.51426	not
TMTC2	1.21005	4.96434	45.906	5.99847e-07	2.16369e-05	cluster0_vs_others	BH	glm	MFGE8	0	0.672	0.408	31.2188	2.31346	up
TET3	0.722279	3.80572	32.2904	6.01805e-07	2.16523e-05	cluster0_vs_others	BH	glm	MFGE8	0	0.522	0.314	13.9841	1.64979	not
S100A16	-0.456729	7.93718	32.744	6.02294e-07	2.16523e-05	cluster0_vs_others	BH	glm	MFGE8	0	0.986	0.995	245.091	0.728637	not
YEATS2	0.561652	5.6659	32.7041	6.07242e-07	2.17936e-05	cluster0_vs_others	BH	glm	MFGE8	0	0.905	0.718	50.7699	1.47596	not
PTPRG	1.16301	7.22436	50.1222	6.11053e-07	2.18937e-05	cluster0_vs_others	BH	glm	MFGE8	0	0.992	0.785	149.537	2.23924	up
RUSC2	0.602867	5.04511	32.5291	6.1913e-07	2.2146e-05	cluster0_vs_others	BH	glm	MFGE8	0	0.759	0.534	33.0163	1.51873	not
KPNA1	0.60835	5.1679	32.5484	6.31042e-07	2.25345e-05	cluster0_vs_others	BH	glm	MFGE8	0	0.805	0.6	35.9495	1.52452	not
AKT1S1	-0.650959	5.28408	32.4439	6.3528e-07	2.25724e-05	cluster0_vs_others	BH	glm	MFGE8	0	0.693	0.745	38.9643	0.636857	not
SH3PXD2B	0.572943	6.07662	32.9085	6.35713e-07	2.25724e-05	cluster0_vs_others	BH	glm	MFGE8	0	0.927	0.783	67.4909	1.48756	not
DIP2B	0.726973	5.55373	36.3481	6.36825e-07	2.25724e-05	cluster0_vs_others	BH	glm	MFGE8	0	0.853	0.639	46.9721	1.65516	not
ENSECAG00000053253	1.1056	2.48595	31.3831	6.37209e-07	2.25724e-05	cluster0_vs_others	BH	glm	MFGE8	0	0.264	0.154	5.60204	2.15189	up
DYNC1I1	0.998731	2.76739	31.8775	6.3737e-07	2.25724e-05	cluster0_vs_others	BH	glm	MFGE8	0	0.233	0.135	6.80875	1.99824	not
ALDH1L2	0.514071	5.65089	32.3763	6.72138e-07	2.37644e-05	cluster0_vs_others	BH	glm	MFGE8	0	0.897	0.717	50.2443	1.42807	not
ASPN	0.873463	5.28682	38.353	6.74008e-07	2.37913e-05	cluster0_vs_others	BH	glm	MFGE8	0	0.657	0.436	39.0385	1.83206	not
IMPDH2	-0.554166	6.64241	32.3561	6.81042e-07	2.4e-05	cluster0_vs_others	BH	glm	MFGE8	0	0.941	0.96	99.8998	0.68105	not
TPM4	0.77522	9.35914	43.7747	6.84637e-07	2.40871e-05	cluster0_vs_others	BH	glm	MFGE8	0	1	0.997	656.724	1.71145	not
CNMD	1.33384	2.19292	31.0099	6.87984e-07	2.41651e-05	cluster0_vs_others	BH	glm	MFGE8	0	0.212	0.132	4.57229	2.52074	up
LRBA	0.80892	4.09162	32.0398	6.91909e-07	2.42632e-05	cluster0_vs_others	BH	glm	MFGE8	0	0.467	0.319	17.049	1.7519	not
DPYSL3	0.508343	7.42535	32.617	6.98142e-07	2.44418e-05	cluster0_vs_others	BH	glm	MFGE8	0	0.982	0.947	171.891	1.42242	not
TAPBPL	-0.732244	4.65203	32.045	6.99728e-07	2.44574e-05	cluster0_vs_others	BH	glm	MFGE8	0	0.45	0.611	25.142	0.601967	not
CXXC5	-0.548823	6.27385	32.1996	7.14633e-07	2.49377e-05	cluster0_vs_others	BH	glm	MFGE8	0	0.848	0.872	77.3782	0.683578	not
SMAD2	0.467508	6.03154	32.1754	7.19412e-07	2.50636e-05	cluster0_vs_others	BH	glm	MFGE8	0	0.921	0.802	65.4146	1.38272	not
RABGAP1	0.52146	5.1763	32.051	7.26072e-07	2.52546e-05	cluster0_vs_others	BH	glm	MFGE8	0	0.812	0.614	36.1594	1.43541	not
GALNT17	1.91057	1.31572	30.6128	7.35323e-07	2.55349e-05	cluster0_vs_others	BH	glm	MFGE8	0	0.106	0.049	2.48926	3.75959	up
NCF2	1.38758	1.75871	30.6467	7.38769e-07	2.5613e-05	cluster0_vs_others	BH	glm	MFGE8	0	0.165	0.087	3.38396	2.61639	up
NASP	-0.496032	6.92403	32.0547	7.47803e-07	2.58844e-05	cluster0_vs_others	BH	glm	MFGE8	0	0.965	0.968	121.434	0.709054	not
ENSECAG00000053311	0.908258	3.6518	31.2499	7.52885e-07	2.60183e-05	cluster0_vs_others	BH	glm	MFGE8	0	0.361	0.234	12.569	1.87678	not
ACTA1	6.4812	0.990392	104.061	7.63748e-07	2.63511e-05	cluster0_vs_others	BH	glm	MFGE8	0	0.008	0.001	1.98672	89.338	up
SGCZ	2.56039	0.747372	32.1218	7.74842e-07	2.66909e-05	cluster0_vs_others	BH	glm	MFGE8	0	0.049	0.01	1.67873	5.89866	up
COL14A1	1.07538	5.28256	43.8247	7.8223e-07	2.69022e-05	cluster0_vs_others	BH	glm	MFGE8	0	0.642	0.48	38.9232	2.10727	up
ANKIB1	0.591699	5.36689	31.8711	7.86576e-07	2.70083e-05	cluster0_vs_others	BH	glm	MFGE8	0	0.867	0.673	41.2663	1.50702	not
ENSECAG00000048402	1.06605	3.02051	30.6479	7.93844e-07	2.72143e-05	cluster0_vs_others	BH	glm	MFGE8	0	0.286	0.192	8.11453	2.09369	up
GLS	0.440025	7.20024	31.8124	8.06052e-07	2.75886e-05	cluster0_vs_others	BH	glm	MFGE8	0	0.993	0.929	147.058	1.35663	not
MED12L	0.938907	3.23834	31.3834	8.19607e-07	2.80078e-05	cluster0_vs_others	BH	glm	MFGE8	0	0.45	0.176	9.43709	1.91708	not
ENSECAG00000058632	0.914918	3.26032	31.339	8.2104e-07	2.80121e-05	cluster0_vs_others	BH	glm	MFGE8	0	0.324	0.243	9.58197	1.88546	not
ZNF462	0.624307	5.04961	31.6296	8.37849e-07	2.85401e-05	cluster0_vs_others	BH	glm	MFGE8	0	0.792	0.542	33.1196	1.54147	not
DPP7	-0.542198	5.79266	31.636	8.4037e-07	2.8574e-05	cluster0_vs_others	BH	glm	MFGE8	0	0.765	0.844	55.4323	0.686724	not
DIP2A	0.608147	4.83638	31.5706	8.42974e-07	2.8574e-05	cluster0_vs_others	BH	glm	MFGE8	0	0.748	0.516	28.5691	1.5243	not
ZNF354C	0.724649	4.07975	31.3387	8.43407e-07	2.8574e-05	cluster0_vs_others	BH	glm	MFGE8	0	0.608	0.404	16.9094	1.6525	not
EXT1	0.862995	7.74722	44.219	8.44176e-07	2.8574e-05	cluster0_vs_others	BH	glm	MFGE8	0	0.992	0.861	214.855	1.81881	not
PAWR	0.638422	6.49905	35.3439	8.46392e-07	2.86038e-05	cluster0_vs_others	BH	glm	MFGE8	0	0.971	0.825	90.4501	1.55663	not
AMBRA1	0.819491	3.51541	31.1293	8.5691e-07	2.89136e-05	cluster0_vs_others	BH	glm	MFGE8	0	0.471	0.289	11.4352	1.76478	not
RAB3IL1	-0.948005	3.84349	31.0497	8.64721e-07	2.91313e-05	cluster0_vs_others	BH	glm	MFGE8	0	0.26	0.376	14.3551	0.518349	not
PARP4	0.552608	5.76375	31.5462	8.71609e-07	2.93173e-05	cluster0_vs_others	BH	glm	MFGE8	0	0.901	0.707	54.3328	1.46674	not
ZFAT	0.743046	4.10571	31.2529	8.80184e-07	2.95593e-05	cluster0_vs_others	BH	glm	MFGE8	0	0.608	0.381	17.2163	1.67371	not
LIMA1	0.446925	7.09678	31.4869	8.93298e-07	2.99528e-05	cluster0_vs_others	BH	glm	MFGE8	0	0.992	0.949	136.881	1.36313	not
LARP4B	0.585081	4.68623	31.2806	9.10896e-07	3.04951e-05	cluster0_vs_others	BH	glm	MFGE8	0	0.716	0.517	25.7452	1.50012	not
G6PD	-0.630183	5.9783	31.4211	9.20207e-07	3.07587e-05	cluster0_vs_others	BH	glm	MFGE8	0	0.788	0.851	63.0446	0.646094	not
UBAP2	0.548184	5.84181	31.3295	9.37147e-07	3.12356e-05	cluster0_vs_others	BH	glm	MFGE8	0	0.933	0.734	57.3537	1.46224	not
ENSECAG00000000968	-0.921796	6.74849	40.2092	9.3739e-07	3.12356e-05	cluster0_vs_others	BH	glm	MFGE8	0	0.808	0.903	107.522	0.527851	not
TNFRSF1A	-0.544293	6.01187	31.2933	9.40821e-07	3.13013e-05	cluster0_vs_others	BH	glm	MFGE8	0	0.834	0.877	64.5288	0.685728	not
STK24	0.474967	6.37082	31.301	9.47982e-07	3.14907e-05	cluster0_vs_others	BH	glm	MFGE8	0	0.961	0.823	82.7575	1.38989	not
PSMG3	-0.511241	6.28297	31.2591	9.52698e-07	3.15983e-05	cluster0_vs_others	BH	glm	MFGE8	0	0.932	0.919	77.8685	0.701619	not
LY6E	-0.712838	7.9971	36.8055	9.55615e-07	3.16461e-05	cluster0_vs_others	BH	glm	MFGE8	0	0.986	0.989	255.486	0.610119	not
CREB3L2	0.593071	6.40976	33.012	9.6654e-07	3.19585e-05	cluster0_vs_others	BH	glm	MFGE8	0	0.952	0.765	85.0217	1.50845	not
LMOD1	0.905282	5.95072	41.6245	9.69953e-07	3.20219e-05	cluster0_vs_others	BH	glm	MFGE8	0	0.92	0.712	61.8506	1.87291	not
RBM6	0.549379	5.19161	31.1657	9.72192e-07	3.20464e-05	cluster0_vs_others	BH	glm	MFGE8	0	0.844	0.623	36.5451	1.46346	not
PLS3	0.445651	7.34167	31.2023	9.7597e-07	3.21215e-05	cluster0_vs_others	BH	glm	MFGE8	0	0.999	0.957	162.205	1.36193	not
SIK3	0.68003	6.93233	36.7574	9.84537e-07	3.23538e-05	cluster0_vs_others	BH	glm	MFGE8	0	0.981	0.767	122.135	1.60217	not
MRPL12	-0.493276	6.96772	31.1657	9.8865e-07	3.24392e-05	cluster0_vs_others	BH	glm	MFGE8	0	0.981	0.982	125.168	0.71041	not
CCDC69	1.03837	2.51378	30.4569	1.0057e-06	3.29116e-05	cluster0_vs_others	BH	glm	MFGE8	0	0.299	0.146	5.71113	2.0539	up
ENSECAG00000057843	1.32257	2.0168	29.8607	1.00612e-06	3.29116e-05	cluster0_vs_others	BH	glm	MFGE8	0	0.182	0.116	4.04685	2.50112	up
TBC1D12	0.713814	4.46919	31.2382	1.01845e-06	3.32642e-05	cluster0_vs_others	BH	glm	MFGE8	0	0.679	0.493	22.1493	1.64013	not
SYN3	1.33689	1.81165	29.6526	1.02757e-06	3.3507e-05	cluster0_vs_others	BH	glm	MFGE8	0	0.155	0.089	3.51044	2.52607	up
HIPK2	0.626893	5.20334	31.1603	1.02901e-06	3.3507e-05	cluster0_vs_others	BH	glm	MFGE8	0	0.804	0.578	36.8436	1.54424	not
APBA1	1.21669	2.84134	33.7028	1.03341e-06	3.35993e-05	cluster0_vs_others	BH	glm	MFGE8	0	0.272	0.144	7.16686	2.32412	up
CEP170	0.42535	6.72536	30.9488	1.05886e-06	3.42808e-05	cluster0_vs_others	BH	glm	MFGE8	0	0.977	0.866	105.812	1.3429	not
UQCRFS1	-0.430639	7.53573	30.9458	1.05915e-06	3.42808e-05	cluster0_vs_others	BH	glm	MFGE8	0	0.995	0.996	185.558	0.741933	not
CA3	1.37236	2.89873	35.0226	1.06192e-06	3.42808e-05	cluster0_vs_others	BH	glm	MFGE8	0	0.185	0.1	7.45769	2.58894	up
URGCP	0.619361	5.58	31.7329	1.06203e-06	3.42808e-05	cluster0_vs_others	BH	glm	MFGE8	0	0.793	0.588	47.8352	1.5362	not
FTH1	-0.441244	10.7516	30.9317	1.06238e-06	3.42808e-05	cluster0_vs_others	BH	glm	MFGE8	0	1	1	1724.03	0.736499	not
CUX1	0.497161	6.19502	30.9194	1.0678e-06	3.44041e-05	cluster0_vs_others	BH	glm	MFGE8	0	0.961	0.849	73.2635	1.41143	not
DMXL1	0.658062	4.42587	30.6352	1.072e-06	3.44875e-05	cluster0_vs_others	BH	glm	MFGE8	0	0.663	0.454	21.4942	1.57796	not
CERT1	0.53928	6.21684	30.8648	1.08517e-06	3.48588e-05	cluster0_vs_others	BH	glm	MFGE8	0	0.944	0.756	74.3801	1.45325	not
ENSECAG00000045698	0.835378	3.40647	30.3539	1.09362e-06	3.50776e-05	cluster0_vs_others	BH	glm	MFGE8	0	0.412	0.279	10.6035	1.78432	not
PARD3B	1.18698	7.29202	46.6322	1.09804e-06	3.51669e-05	cluster0_vs_others	BH	glm	MFGE8	0	0.988	0.777	156.717	2.27676	up
TGFBRAP1	0.98585	2.6901	30.5036	1.10047e-06	3.51912e-05	cluster0_vs_others	BH	glm	MFGE8	0	0.301	0.171	6.45358	1.98048	not
CHRDL1	0.746665	6.85451	38.7613	1.10209e-06	3.51912e-05	cluster0_vs_others	BH	glm	MFGE8	0	0.988	0.801	115.721	1.67791	not
CTSV	-0.543537	6.5376	30.8096	1.10623e-06	3.52709e-05	cluster0_vs_others	BH	glm	MFGE8	0	0.888	0.932	92.8998	0.686087	not
NR4A3	0.86564	4.01447	31.903	1.12179e-06	3.5714e-05	cluster0_vs_others	BH	glm	MFGE8	0	0.454	0.262	16.1613	1.82215	not
ENSECAG00000049707	1.41392	4.43934	43.9484	1.12398e-06	3.57305e-05	cluster0_vs_others	BH	glm	MFGE8	0	0.596	0.322	21.6957	2.6646	up
SH3RF1	0.838056	5.3361	36.9468	1.14066e-06	3.6207e-05	cluster0_vs_others	BH	glm	MFGE8	0	0.789	0.555	40.3948	1.78764	not
ENSECAG00000049809	0.949468	2.49381	29.7691	1.15105e-06	3.64828e-05	cluster0_vs_others	BH	glm	MFGE8	0	0.271	0.155	5.63265	1.93116	not
TAF10	-0.481569	7.88713	30.6747	1.15337e-06	3.65025e-05	cluster0_vs_others	BH	glm	MFGE8	0	0.999	0.998	236.735	0.716198	not
ENSECAG00000043401	0.748998	3.69065	30.2883	1.15735e-06	3.65742e-05	cluster0_vs_others	BH	glm	MFGE8	0	0.412	0.297	12.9121	1.68062	not
KATNBL1	0.599081	4.55605	30.4746	1.17577e-06	3.71016e-05	cluster0_vs_others	BH	glm	MFGE8	0	0.709	0.497	23.5239	1.51475	not
CDK17	0.723233	5.7789	34.9705	1.19507e-06	3.75875e-05	cluster0_vs_others	BH	glm	MFGE8	0	0.83	0.613	54.9064	1.65088	not
SLC36A4	0.834401	3.41395	30.0993	1.19588e-06	3.75875e-05	cluster0_vs_others	BH	glm	MFGE8	0	0.461	0.253	10.6586	1.78312	not
MAP2K4	0.619469	5.25132	30.6813	1.19643e-06	3.75875e-05	cluster0_vs_others	BH	glm	MFGE8	0	0.831	0.606	38.0893	1.53631	not
GLMP	-0.588378	5.68239	30.4866	1.19823e-06	3.75889e-05	cluster0_vs_others	BH	glm	MFGE8	0	0.797	0.806	51.3535	0.66509	not
USP15	0.487742	6.24764	30.4251	1.25071e-06	3.91778e-05	cluster0_vs_others	BH	glm	MFGE8	0	0.951	0.82	75.9848	1.40225	not
SYNE1	0.787534	6.04387	37.2936	1.25286e-06	3.91864e-05	cluster0_vs_others	BH	glm	MFGE8	0	0.917	0.662	65.9759	1.72612	not
ATXN1	0.826056	7.2209	40.9634	1.25464e-06	3.91864e-05	cluster0_vs_others	BH	glm	MFGE8	0	0.989	0.837	149.178	1.77283	not
MYL12B	-0.626738	7.27729	32.9502	1.26138e-06	3.93396e-05	cluster0_vs_others	BH	glm	MFGE8	0	0.969	0.992	155.125	0.647639	not
MAP1B	0.542435	8.14752	32.9748	1.29356e-06	4.02845e-05	cluster0_vs_others	BH	glm	MFGE8	0	1	0.979	283.563	1.45643	not
CCDC73	1.83191	1.11043	29.6419	1.31681e-06	4.09491e-05	cluster0_vs_others	BH	glm	MFGE8	0	0.094	0.055	2.15909	3.56007	up
MBD5	0.687498	6.22141	34.9485	1.32306e-06	4.10837e-05	cluster0_vs_others	BH	glm	MFGE8	0	0.921	0.724	74.6157	1.61049	not
DENND1A	0.659054	4.97981	30.4249	1.32911e-06	4.12121e-05	cluster0_vs_others	BH	glm	MFGE8	0	0.739	0.511	31.5554	1.57905	not
ADAMTS17	1.07103	4.47849	37.8407	1.3461e-06	4.16786e-05	cluster0_vs_others	BH	glm	MFGE8	0	0.483	0.302	22.2926	2.10093	up
LRIG1	0.778424	3.96594	30.2421	1.35784e-06	4.19815e-05	cluster0_vs_others	BH	glm	MFGE8	0	0.608	0.32	15.6267	1.71526	not
ICAM2	2.34004	0.634942	29.0699	1.37524e-06	4.24582e-05	cluster0_vs_others	BH	glm	MFGE8	0	0.083	0.03	1.55288	5.06318	up
DENND2A	0.565756	5.43968	30.0745	1.38485e-06	4.26934e-05	cluster0_vs_others	BH	glm	MFGE8	0	0.863	0.664	43.4016	1.48016	not
STARD5	-0.681717	4.77423	29.8799	1.3874e-06	4.27105e-05	cluster0_vs_others	BH	glm	MFGE8	0	0.539	0.603	27.3643	0.623423	not
FMN1	1.3841	5.3814	43.9405	1.41966e-06	4.36407e-05	cluster0_vs_others	BH	glm	MFGE8	0	0.799	0.48	41.6834	2.61009	up
INPP1	0.67913	4.09784	29.6592	1.43945e-06	4.41858e-05	cluster0_vs_others	BH	glm	MFGE8	0	0.495	0.392	17.1227	1.60117	not
RNF167	-0.552849	4.87517	29.6799	1.47387e-06	4.51776e-05	cluster0_vs_others	BH	glm	MFGE8	0	0.582	0.648	29.3477	0.681673	not
TNFRSF13B	1.27372	2.10657	28.7213	1.47701e-06	4.52092e-05	cluster0_vs_others	BH	glm	MFGE8	0	0.23	0.12	4.30666	2.41785	up
MT-ND6	0.941631	2.72686	29.2196	1.49123e-06	4.55794e-05	cluster0_vs_others	BH	glm	MFGE8	0	0.293	0.162	6.62012	1.9207	not
NBEA	0.786362	6.37228	37.4852	1.50656e-06	4.59822e-05	cluster0_vs_others	BH	glm	MFGE8	0	0.962	0.702	82.8415	1.72472	not
PTPN11	0.438472	6.302	29.8355	1.51112e-06	4.6029e-05	cluster0_vs_others	BH	glm	MFGE8	0	0.961	0.839	78.9025	1.35517	not
EPS15	0.524219	5.42943	29.7977	1.51239e-06	4.6029e-05	cluster0_vs_others	BH	glm	MFGE8	0	0.856	0.673	43.0946	1.43815	not
USP47	0.49234	6.40591	29.8169	1.52053e-06	4.62112e-05	cluster0_vs_others	BH	glm	MFGE8	0	0.976	0.828	84.7949	1.40673	not
EGFR	0.608437	5.52907	30.4078	1.53786e-06	4.66718e-05	cluster0_vs_others	BH	glm	MFGE8	0	0.8	0.621	46.1759	1.52461	not
MAML3	0.838842	4.28061	31.4959	1.56638e-06	4.74661e-05	cluster0_vs_others	BH	glm	MFGE8	0	0.429	0.313	19.4353	1.78861	not
TJP2	0.783713	3.91928	29.82	1.56847e-06	4.74661e-05	cluster0_vs_others	BH	glm	MFGE8	0	0.524	0.345	15.1294	1.72156	not
RABGEF1	0.506082	5.55798	29.6704	1.58821e-06	4.79597e-05	cluster0_vs_others	BH	glm	MFGE8	0	0.876	0.694	47.1104	1.42019	not
PCOLCE	-0.47881	8.73534	29.6728	1.58925e-06	4.79597e-05	cluster0_vs_others	BH	glm	MFGE8	0	0.999	1	426.188	0.717569	not
IMMP2L	0.673705	5.94047	33.1904	1.59811e-06	4.8159e-05	cluster0_vs_others	BH	glm	MFGE8	0	0.663	0.641	61.413	1.59516	not
ETV6	0.7831	6.0567	36.8088	1.60167e-06	4.81984e-05	cluster0_vs_others	BH	glm	MFGE8	0	0.928	0.728	66.5654	1.72082	not
VEZT	0.549219	4.80013	29.5108	1.61161e-06	4.84297e-05	cluster0_vs_others	BH	glm	MFGE8	0	0.784	0.573	27.86	1.46329	not
ZRANB1	0.569495	4.97648	29.5021	1.61573e-06	4.84856e-05	cluster0_vs_others	BH	glm	MFGE8	0	0.789	0.557	31.4825	1.484	not
ENSECAG00000003430	1.126	3.05775	29.0197	1.62058e-06	4.85631e-05	cluster0_vs_others	BH	glm	MFGE8	0	0.297	0.213	8.32672	2.18253	up
SENP6	0.502873	5.72536	29.5523	1.65312e-06	4.94689e-05	cluster0_vs_others	BH	glm	MFGE8	0	0.898	0.719	52.9059	1.41703	not
NCOA1	0.657812	4.41027	29.3072	1.66219e-06	4.9671e-05	cluster0_vs_others	BH	glm	MFGE8	0	0.619	0.439	21.263	1.57769	not
DMTF1	0.624707	4.29307	29.2932	1.7006e-06	5.0748e-05	cluster0_vs_others	BH	glm	MFGE8	0	0.642	0.441	19.604	1.5419	not
FAM172A	0.424347	6.78057	29.4488	1.71239e-06	5.10288e-05	cluster0_vs_others	BH	glm	MFGE8	0	0.99	0.895	109.94	1.34197	not
SEPTIN11	0.405732	8.36311	29.4177	1.72588e-06	5.13593e-05	cluster0_vs_others	BH	glm	MFGE8	0	1	0.995	329.266	1.32476	not
FRS2	0.638423	5.71657	31.502	1.73008e-06	5.14128e-05	cluster0_vs_others	BH	glm	MFGE8	0	0.88	0.698	52.5847	1.55663	not
CLASP1	0.755817	5.18135	33.2483	1.73471e-06	5.14422e-05	cluster0_vs_others	BH	glm	MFGE8	0	0.835	0.58	36.2863	1.68859	not
OSBPL10	0.699426	4.37429	29.4229	1.73587e-06	5.14422e-05	cluster0_vs_others	BH	glm	MFGE8	0	0.543	0.394	20.7392	1.62386	not
AHR	0.888595	5.16682	36.3149	1.73956e-06	5.14803e-05	cluster0_vs_others	BH	glm	MFGE8	0	0.72	0.492	35.9226	1.85137	not
SLX1A	-0.566916	5.85139	29.3642	1.75246e-06	5.17907e-05	cluster0_vs_others	BH	glm	MFGE8	0	0.823	0.844	57.7357	0.675058	not
ST3GAL4	-0.662903	4.1294	28.9566	1.76817e-06	5.21299e-05	cluster0_vs_others	BH	glm	MFGE8	0	0.405	0.458	17.5014	0.631606	not
BICDL1	0.78348	4.69504	31.4011	1.76881e-06	5.21299e-05	cluster0_vs_others	BH	glm	MFGE8	0	0.512	0.357	25.9028	1.72128	not
ITCH	0.518245	6.16905	29.3303	1.77968e-06	5.23784e-05	cluster0_vs_others	BH	glm	MFGE8	0	0.952	0.794	71.9563	1.43221	not
SLC12A2	1.08536	3.92662	34.9033	1.79726e-06	5.28232e-05	cluster0_vs_others	BH	glm	MFGE8	0	0.529	0.296	15.2065	2.12191	up
BRWD1	0.518101	5.57472	29.2392	1.81775e-06	5.33521e-05	cluster0_vs_others	BH	glm	MFGE8	0	0.895	0.717	47.6605	1.43207	not
DIP2C	0.990084	7.1081	42.099	1.86129e-06	5.44571e-05	cluster0_vs_others	BH	glm	MFGE8	0	0.992	0.778	137.96	1.9863	not
WARS1	-0.483601	8.40442	29.1835	1.86191e-06	5.44571e-05	cluster0_vs_others	BH	glm	MFGE8	0	1	0.999	338.831	0.71519	not
NR1I2	1.27289	1.85763	28.6549	1.86457e-06	5.44571e-05	cluster0_vs_others	BH	glm	MFGE8	0	0.204	0.096	3.62412	2.41645	up
TMEM253	1.93382	0.967709	28.9505	1.86556e-06	5.44571e-05	cluster0_vs_others	BH	glm	MFGE8	0	0.091	0.049	1.95573	3.82066	up
ENSECAG00000044950	0.664578	4.49702	29.0305	1.88317e-06	5.48964e-05	cluster0_vs_others	BH	glm	MFGE8	0	0.633	0.48	22.5807	1.58511	not
STAU2	0.505217	5.96473	29.1014	1.91251e-06	5.55188e-05	cluster0_vs_others	BH	glm	MFGE8	0	0.922	0.755	62.4542	1.41934	not
PFKFB3	0.644386	4.75697	29.1493	1.91254e-06	5.55188e-05	cluster0_vs_others	BH	glm	MFGE8	0	0.703	0.503	27.039	1.56307	not
PTPRM	0.893172	7.82792	41.1191	1.91389e-06	5.55188e-05	cluster0_vs_others	BH	glm	MFGE8	0	0.993	0.831	227.216	1.85726	not
REM1	1.05612	2.4537	28.4722	1.91489e-06	5.55188e-05	cluster0_vs_others	BH	glm	MFGE8	0	0.211	0.102	5.4782	2.07933	up
ENSECAG00000015324	0.472866	6.06626	29.0733	1.93158e-06	5.59272e-05	cluster0_vs_others	BH	glm	MFGE8	0	0.91	0.766	67.0079	1.38786	not
ENSECAG00000000477	0.439598	7.25412	29.0404	1.95266e-06	5.6461e-05	cluster0_vs_others	BH	glm	MFGE8	0	0.996	0.942	152.654	1.35623	not
SMAD3	0.987076	4.83397	36.2751	1.9599e-06	5.65942e-05	cluster0_vs_others	BH	glm	MFGE8	0	0.736	0.419	28.5213	1.98216	not
CRIM1	0.770127	7.16771	37.8666	1.97712e-06	5.70144e-05	cluster0_vs_others	BH	glm	MFGE8	0	0.956	0.867	143.779	1.70542	not
EPHA4	1.26273	4.20042	38.462	1.99107e-06	5.73396e-05	cluster0_vs_others	BH	glm	MFGE8	0	0.571	0.311	18.3845	2.3995	up
ACTR3	0.400443	8.65148	28.9628	2.00031e-06	5.75285e-05	cluster0_vs_others	BH	glm	MFGE8	0	1	0.998	402.118	1.31991	not
KLF7	0.70859	5.76382	33.4544	2.00605e-06	5.76162e-05	cluster0_vs_others	BH	glm	MFGE8	0	0.897	0.697	54.3355	1.63421	not
FAM227B	1.81306	0.83736	27.729	2.0124e-06	5.77212e-05	cluster0_vs_others	BH	glm	MFGE8	0	0.09	0.034	1.78678	3.51387	up
GREB1L	1.09881	2.6234	28.3127	2.02012e-06	5.7865e-05	cluster0_vs_others	BH	glm	MFGE8	0	0.207	0.125	6.162	2.14177	up
STAG1	0.633992	6.5833	32.9128	2.02805e-06	5.80146e-05	cluster0_vs_others	BH	glm	MFGE8	0	0.958	0.792	95.8892	1.55185	not
OLFML3	-0.457226	7.99551	28.9081	2.03786e-06	5.82177e-05	cluster0_vs_others	BH	glm	MFGE8	0	0.993	0.996	255.204	0.728386	not
SPECC1L	0.674833	5.08893	30.3349	2.06314e-06	5.88613e-05	cluster0_vs_others	BH	glm	MFGE8	0	0.786	0.548	34.0345	1.59641	not
KLC1	0.541196	5.65131	28.8522	2.07073e-06	5.89992e-05	cluster0_vs_others	BH	glm	MFGE8	0	0.921	0.721	50.2591	1.45518	not
ENSECAG00000057850	2.31165	0.394718	27.9591	2.09198e-06	5.95257e-05	cluster0_vs_others	BH	glm	MFGE8	0	0.075	0.019	1.31469	4.96452	up
TMEM131	0.512293	5.64169	28.7845	2.10335e-06	5.97524e-05	cluster0_vs_others	BH	glm	MFGE8	0	0.906	0.703	49.9248	1.42632	not
TASOR2	0.463816	6.51332	28.8121	2.10553e-06	5.97524e-05	cluster0_vs_others	BH	glm	MFGE8	0	0.981	0.853	91.349	1.37919	not
CLCN5	0.682398	4.21114	28.5935	2.11344e-06	5.98975e-05	cluster0_vs_others	BH	glm	MFGE8	0	0.537	0.371	18.5216	1.6048	not
SNX29	0.71436	4.404	29.0302	2.12519e-06	6.00764e-05	cluster0_vs_others	BH	glm	MFGE8	0	0.665	0.421	21.1707	1.64075	not
ENSECAG00000051008	1.38034	1.99112	27.9855	2.12536e-06	6.00764e-05	cluster0_vs_others	BH	glm	MFGE8	0	0.211	0.11	3.97545	2.60329	up
FOXJ3	0.524508	4.82973	28.6412	2.13644e-06	6.03102e-05	cluster0_vs_others	BH	glm	MFGE8	0	0.77	0.551	28.4376	1.43844	not
PSMA1	-0.453804	7.21586	28.7009	2.1823e-06	6.15236e-05	cluster0_vs_others	BH	glm	MFGE8	0	0.992	0.992	148.659	0.730115	not
CDH11	0.744375	6.22487	35.2364	2.19076e-06	6.1681e-05	cluster0_vs_others	BH	glm	MFGE8	0	0.944	0.749	74.7949	1.67525	not
ENSECAG00000052692	1.86253	1.0522	27.8557	2.19485e-06	6.17151e-05	cluster0_vs_others	BH	glm	MFGE8	0	0.116	0.051	2.07369	3.63644	up
QKI	0.430984	6.79304	28.677	2.19984e-06	6.17743e-05	cluster0_vs_others	BH	glm	MFGE8	0	0.988	0.904	110.894	1.34815	not
GNE	0.539661	5.02054	28.578	2.20751e-06	6.19085e-05	cluster0_vs_others	BH	glm	MFGE8	0	0.796	0.612	32.4589	1.45363	not
ARSH	0.904547	2.62018	28.2517	2.22673e-06	6.2366e-05	cluster0_vs_others	BH	glm	MFGE8	0	0.244	0.151	6.14827	1.87196	not
KLHL8	0.76516	3.60685	28.2466	2.24762e-06	6.28688e-05	cluster0_vs_others	BH	glm	MFGE8	0	0.456	0.297	12.1835	1.69956	not
FRMD6	0.613612	4.4322	28.3286	2.26334e-06	6.32261e-05	cluster0_vs_others	BH	glm	MFGE8	0	0.682	0.46	21.5886	1.53009	not
SIVA1	-0.420078	7.65459	28.5765	2.27133e-06	6.33666e-05	cluster0_vs_others	BH	glm	MFGE8	0	0.997	0.997	201.494	0.747384	not
CYP7A1	0.718892	4.4204	29.1294	2.29903e-06	6.40558e-05	cluster0_vs_others	BH	glm	MFGE8	0	0.502	0.382	21.4128	1.64592	not
SELENOH	-0.435976	7.35317	28.5196	2.31471e-06	6.4409e-05	cluster0_vs_others	BH	glm	MFGE8	0	0.989	0.99	163.503	0.739194	not
SMARCB1	-0.408107	6.994	28.5071	2.32618e-06	6.46442e-05	cluster0_vs_others	BH	glm	MFGE8	0	0.986	0.985	127.469	0.753612	not
IMPG2	1.34998	1.74923	27.9381	2.35545e-06	6.5373e-05	cluster0_vs_others	BH	glm	MFGE8	0	0.165	0.088	3.36179	2.54908	up
CCNY	0.459025	6.88457	28.4474	2.3721e-06	6.57203e-05	cluster0_vs_others	BH	glm	MFGE8	0	0.993	0.924	118.157	1.37461	not
ITGA4	0.605676	3.99824	28.192	2.3741e-06	6.57203e-05	cluster0_vs_others	BH	glm	MFGE8	0	0.58	0.314	15.9804	1.52169	not
MATN4	1.13474	2.26158	27.5093	2.41412e-06	6.67418e-05	cluster0_vs_others	BH	glm	MFGE8	0	0.238	0.116	4.79517	2.19579	up
MPG	-0.413852	7.55725	28.356	2.44106e-06	6.73996e-05	cluster0_vs_others	BH	glm	MFGE8	0	1	0.997	188.347	0.750616	not
KDM3A	0.635971	4.4951	28.2071	2.44875e-06	6.7525e-05	cluster0_vs_others	BH	glm	MFGE8	0	0.676	0.453	22.5507	1.55398	not
VGLL3	0.732624	5.82729	33.6532	2.46526e-06	6.78928e-05	cluster0_vs_others	BH	glm	MFGE8	0	0.913	0.694	56.7792	1.66166	not
ENSECAG00000018881	0.719857	3.66073	27.9774	2.47991e-06	6.82086e-05	cluster0_vs_others	BH	glm	MFGE8	0	0.419	0.302	12.647	1.64702	not
SNRPF	-0.446674	6.38838	28.2754	2.50518e-06	6.88154e-05	cluster0_vs_others	BH	glm	MFGE8	0	0.947	0.928	83.7708	0.733733	not
ERG	1.80933	3.09739	38.7084	2.52794e-06	6.93516e-05	cluster0_vs_others	BH	glm	MFGE8	0	0.346	0.12	8.55869	3.50479	up
HOXD11	-0.726773	5.09521	29.0296	2.53412e-06	6.94322e-05	cluster0_vs_others	BH	glm	MFGE8	0	0.468	0.518	34.1831	0.604254	not
TRPC1	0.869635	2.99342	27.7459	2.55273e-06	6.98529e-05	cluster0_vs_others	BH	glm	MFGE8	0	0.259	0.196	7.96359	1.8272	not
LAMC1	0.436453	8.18625	28.2136	2.55662e-06	6.98701e-05	cluster0_vs_others	BH	glm	MFGE8	0	0.999	0.982	291.277	1.35327	not
TRABD2A	0.797961	2.98522	27.7748	2.56938e-06	7.01293e-05	cluster0_vs_others	BH	glm	MFGE8	0	0.332	0.224	7.91845	1.73864	not
STK3	0.48345	5.84598	28.1895	2.57342e-06	7.01503e-05	cluster0_vs_others	BH	glm	MFGE8	0	0.912	0.735	57.5197	1.39808	not
SLC38A9	0.573062	4.53633	28.075	2.58955e-06	7.05004e-05	cluster0_vs_others	BH	glm	MFGE8	0	0.659	0.471	23.2045	1.48768	not
KIAA2026	0.60051	4.76134	28.0782	2.59475e-06	7.05522e-05	cluster0_vs_others	BH	glm	MFGE8	0	0.752	0.515	27.1209	1.51625	not
CSGALNACT2	0.686564	4.30233	27.878	2.59998e-06	7.06048e-05	cluster0_vs_others	BH	glm	MFGE8	0	0.607	0.42	19.7302	1.60945	not
PPP1R9A	0.888214	3.43367	28.6581	2.60806e-06	7.07344e-05	cluster0_vs_others	BH	glm	MFGE8	0	0.362	0.242	10.8053	1.85088	not
MAP3K7	0.596012	5.04478	28.0849	2.62879e-06	7.11796e-05	cluster0_vs_others	BH	glm	MFGE8	0	0.777	0.592	33.0088	1.51153	not
TSPAN4	-0.503807	7.32015	28.1302	2.63111e-06	7.11796e-05	cluster0_vs_others	BH	glm	MFGE8	0	0.973	0.981	159.803	0.705243	not
NUP98	0.457087	5.74667	28.1188	2.63596e-06	7.12158e-05	cluster0_vs_others	BH	glm	MFGE8	0	0.916	0.698	53.6933	1.37277	not
RBFOX2	0.443762	7.31043	28.1204	2.6391e-06	7.12158e-05	cluster0_vs_others	BH	glm	MFGE8	0	0.996	0.957	158.73	1.36015	not
PLEKHM3	0.582958	4.67676	27.969	2.6446e-06	7.12745e-05	cluster0_vs_others	BH	glm	MFGE8	0	0.698	0.496	25.5768	1.49792	not
IGF2BP2	0.557804	5.36876	28.082	2.65026e-06	7.13372e-05	cluster0_vs_others	BH	glm	MFGE8	0	0.823	0.632	41.3198	1.47203	not
WAC	0.496329	5.72795	28.0451	2.68852e-06	7.22762e-05	cluster0_vs_others	BH	glm	MFGE8	0	0.92	0.751	53.001	1.41062	not
DLG1	1.02729	6.95962	40.4405	2.71261e-06	7.28198e-05	cluster0_vs_others	BH	glm	MFGE8	0	0.985	0.786	124.467	2.03819	up
ENSECAG00000049976	1.18405	1.68006	27.3483	2.71667e-06	7.28198e-05	cluster0_vs_others	BH	glm	MFGE8	0	0.162	0.084	3.20442	2.27213	up
EML4	0.469551	5.83906	28.0228	2.71893e-06	7.28198e-05	cluster0_vs_others	BH	glm	MFGE8	0	0.895	0.746	57.2444	1.38468	not
SLIT2	1.5743	3.47131	35.4369	2.72768e-06	7.2963e-05	cluster0_vs_others	BH	glm	MFGE8	0	0.246	0.13	11.0909	2.97791	up
FUBP1	0.460522	6.09535	28.0087	2.73965e-06	7.31918e-05	cluster0_vs_others	BH	glm	MFGE8	0	0.95	0.805	68.3727	1.37604	not
CEMIP2	0.830009	5.28199	33.7964	2.81159e-06	7.49616e-05	cluster0_vs_others	BH	glm	MFGE8	0	0.829	0.546	38.908	1.7777	not
GPX4	-0.522588	9.36613	29.2537	2.8129e-06	7.49616e-05	cluster0_vs_others	BH	glm	MFGE8	0	1	1	659.914	0.696122	not
SIMC1	0.939011	3.37258	28.8347	2.82012e-06	7.50608e-05	cluster0_vs_others	BH	glm	MFGE8	0	0.405	0.227	10.3573	1.91721	not
GOLIM4	0.586955	5.59441	28.6698	2.82603e-06	7.51247e-05	cluster0_vs_others	BH	glm	MFGE8	0	0.898	0.691	48.3153	1.50207	not
KLHL2	0.877309	5.08683	34.4297	2.86074e-06	7.59532e-05	cluster0_vs_others	BH	glm	MFGE8	0	0.8	0.545	33.9851	1.83695	not
UBR3	0.594395	4.86975	27.7366	2.8767e-06	7.62825e-05	cluster0_vs_others	BH	glm	MFGE8	0	0.759	0.531	29.2375	1.50984	not
CDK1	-1.57582	2.73494	29.8401	2.88617e-06	7.64388e-05	cluster0_vs_others	BH	glm	MFGE8	0	0.088	0.153	6.65729	0.335453	down
ACD	-0.641113	4.67671	27.5046	2.97517e-06	7.86988e-05	cluster0_vs_others	BH	glm	MFGE8	0	0.499	0.58	25.5758	0.641218	not
ST7L	0.602509	5.16718	27.9713	2.98994e-06	7.8992e-05	cluster0_vs_others	BH	glm	MFGE8	0	0.81	0.595	35.9316	1.51836	not
USP54	0.872802	3.65207	28.978	3.01576e-06	7.95733e-05	cluster0_vs_others	BH	glm	MFGE8	0	0.479	0.308	12.5714	1.83122	not
EDEM3	0.678873	4.14479	27.526	3.01937e-06	7.95733e-05	cluster0_vs_others	BH	glm	MFGE8	0	0.604	0.396	17.6891	1.60089	not
PUM2	0.569848	4.80443	27.5823	3.05723e-06	8.04721e-05	cluster0_vs_others	BH	glm	MFGE8	0	0.762	0.538	27.9433	1.48437	not
TSHZ2	0.55846	7.03098	30.0291	3.07825e-06	8.09258e-05	cluster0_vs_others	BH	glm	MFGE8	0	0.969	0.811	130.779	1.4727	not
ENSECAG00000037332	-0.552498	8.37668	29.4686	3.10161e-06	8.144e-05	cluster0_vs_others	BH	glm	MFGE8	0	0.997	0.997	332.378	0.681838	not
OSR1	-0.65578	5.88142	28.974	3.14291e-06	8.24236e-05	cluster0_vs_others	BH	glm	MFGE8	0	0.724	0.802	58.95	0.634732	not
RBM8A	-0.434089	7.37061	27.5862	3.14938e-06	8.24922e-05	cluster0_vs_others	BH	glm	MFGE8	0	0.993	0.992	165.491	0.740161	not
PSME1	-0.462772	8.88307	27.5709	3.1612e-06	8.26285e-05	cluster0_vs_others	BH	glm	MFGE8	0	1	0.999	472.14	0.725591	not
SETD2	0.480007	6.03816	27.5696	3.1623e-06	8.26285e-05	cluster0_vs_others	BH	glm	MFGE8	0	0.941	0.758	65.7156	1.39475	not
ACTR2	0.523125	6.97467	28.9947	3.19108e-06	8.32791e-05	cluster0_vs_others	BH	glm	MFGE8	0	0.992	0.931	125.773	1.43706	not
SYNJ2	0.831989	4.36636	30.1488	3.1957e-06	8.32982e-05	cluster0_vs_others	BH	glm	MFGE8	0	0.69	0.367	20.6256	1.78014	not
GPS1	-0.542686	5.4256	27.4092	3.25522e-06	8.47466e-05	cluster0_vs_others	BH	glm	MFGE8	0	0.737	0.751	42.9803	0.686492	not
CDKAL1	0.877009	5.68226	35.4788	3.27486e-06	8.51423e-05	cluster0_vs_others	BH	glm	MFGE8	0	0.891	0.626	51.349	1.83656	not
NEO1	0.817892	3.92805	28.3367	3.27837e-06	8.51423e-05	cluster0_vs_others	BH	glm	MFGE8	0	0.453	0.291	15.2216	1.76283	not
TRPS1	0.721629	5.93078	31.9491	3.29547e-06	8.54828e-05	cluster0_vs_others	BH	glm	MFGE8	0	0.819	0.628	61.0017	1.64904	not
BDP1	0.480591	5.41459	27.4089	3.32634e-06	8.61793e-05	cluster0_vs_others	BH	glm	MFGE8	0	0.856	0.682	42.6534	1.39532	not
PDZK1	1.63625	1.01147	26.1096	3.33834e-06	8.63855e-05	cluster0_vs_others	BH	glm	MFGE8	0	0.109	0.045	2.01597	3.10856	up
CYTH3	0.523878	6.78651	28.5944	3.34474e-06	8.63926e-05	cluster0_vs_others	BH	glm	MFGE8	0	0.969	0.845	110.394	1.43782	not
BUD23	-0.471228	6.61385	27.4021	3.34978e-06	8.63926e-05	cluster0_vs_others	BH	glm	MFGE8	0	0.95	0.949	97.9419	0.721351	not
OTUD7B	0.709952	3.97276	27.1069	3.35071e-06	8.63926e-05	cluster0_vs_others	BH	glm	MFGE8	0	0.537	0.36	15.7007	1.63575	not
RNF217	0.631672	4.44657	27.221	3.35486e-06	8.63957e-05	cluster0_vs_others	BH	glm	MFGE8	0	0.638	0.437	21.8048	1.54936	not
SMPD1	-0.566563	4.90369	27.2284	3.36683e-06	8.65106e-05	cluster0_vs_others	BH	glm	MFGE8	0	0.614	0.626	29.9335	0.675224	not
CCDC91	0.385641	7.24288	27.384	3.3674e-06	8.65106e-05	cluster0_vs_others	BH	glm	MFGE8	0	1	0.957	151.47	1.30644	not
EPN1	-0.440148	6.45438	27.3711	3.38486e-06	8.67921e-05	cluster0_vs_others	BH	glm	MFGE8	0	0.921	0.942	87.6927	0.737059	not
SH3D19	0.581459	6.64319	30.1827	3.38645e-06	8.67921e-05	cluster0_vs_others	BH	glm	MFGE8	0	0.973	0.841	99.9537	1.49636	not
LYPLA1	0.529678	5.56346	27.2993	3.43469e-06	8.79232e-05	cluster0_vs_others	BH	glm	MFGE8	0	0.876	0.695	47.2899	1.44361	not
SRD5A1	0.732012	3.76495	27.0464	3.45576e-06	8.83569e-05	cluster0_vs_others	BH	glm	MFGE8	0	0.479	0.299	13.5945	1.66095	not
ENSECAG00000047314	1.33124	2.50631	27.7496	3.49092e-06	8.91496e-05	cluster0_vs_others	BH	glm	MFGE8	0	0.257	0.132	5.68166	2.51618	up
ARID5B	0.402991	8.77083	27.2602	3.50548e-06	8.94147e-05	cluster0_vs_others	BH	glm	MFGE8	0	1	0.995	436.799	1.32225	not
MBTD1	0.706864	5.33011	30.2385	3.52536e-06	8.98109e-05	cluster0_vs_others	BH	glm	MFGE8	0	0.805	0.556	40.2276	1.63225	not
CEP112	0.625873	5.9095	29.7205	3.52939e-06	8.98109e-05	cluster0_vs_others	BH	glm	MFGE8	0	0.842	0.668	60.1085	1.54314	not
THADA	0.648118	5.41583	29.0915	3.55344e-06	9.03156e-05	cluster0_vs_others	BH	glm	MFGE8	0	0.842	0.597	42.69	1.56712	not
ENSECAG00000049298	1.00278	2.61748	27.0844	3.5607e-06	9.03928e-05	cluster0_vs_others	BH	glm	MFGE8	0	0.269	0.136	6.13675	2.00386	up
PDCL2	0.562342	4.69052	27.1128	3.62189e-06	9.18373e-05	cluster0_vs_others	BH	glm	MFGE8	0	0.654	0.505	25.8219	1.47666	not
SNRPG	-0.448877	6.75683	27.1568	3.63121e-06	9.19649e-05	cluster0_vs_others	BH	glm	MFGE8	0	0.966	0.954	108.145	0.732613	not
JTB	-0.39532	7.61127	27.1301	3.66404e-06	9.26868e-05	cluster0_vs_others	BH	glm	MFGE8	0	1	0.998	195.534	0.760321	not
ARHGAP28	0.995551	7.04878	38.7759	3.67195e-06	9.27773e-05	cluster0_vs_others	BH	glm	MFGE8	0	0.982	0.787	132.402	1.99384	not
U2AF1L4	-0.506269	5.62242	27.0751	3.69357e-06	9.32136e-05	cluster0_vs_others	BH	glm	MFGE8	0	0.778	0.817	49.2627	0.704041	not
XPO6	0.574592	4.72666	26.8946	3.74614e-06	9.44292e-05	cluster0_vs_others	BH	glm	MFGE8	0	0.776	0.543	26.4768	1.48926	not
ENSECAG00000051506	1.31779	1.99171	26.0627	3.75954e-06	9.46036e-05	cluster0_vs_others	BH	glm	MFGE8	0	0.188	0.114	3.97707	2.49283	up
STARD13	1.00953	4.70078	34.4813	3.76189e-06	9.46036e-05	cluster0_vs_others	BH	glm	MFGE8	0	0.584	0.386	26.0061	2.01325	up
SCAF8	0.617542	5.3711	28.2839	3.80095e-06	9.54737e-05	cluster0_vs_others	BH	glm	MFGE8	0	0.882	0.639	41.3867	1.53426	not
GNAI3	0.417247	5.81367	27.0136	3.80669e-06	9.55061e-05	cluster0_vs_others	BH	glm	MFGE8	0	0.914	0.784	56.2456	1.33538	not
SAMD8	0.662493	4.21789	26.6717	3.87937e-06	9.72157e-05	cluster0_vs_others	BH	glm	MFGE8	0	0.571	0.383	18.6085	1.58282	not
PIK3C2A	0.517653	4.82641	26.8526	3.91381e-06	9.79642e-05	cluster0_vs_others	BH	glm	MFGE8	0	0.782	0.543	28.3723	1.43162	not
PID1	0.886094	9.17002	38.1363	3.92314e-06	9.8083e-05	cluster0_vs_others	BH	glm	MFGE8	0	0.999	0.957	576.038	1.84817	not
MFHAS1	0.634258	4.96015	27.7125	3.94392e-06	9.84877e-05	cluster0_vs_others	BH	glm	MFGE8	0	0.784	0.559	31.1283	1.55214	not
GSTM3	-0.437931	9.12157	26.8813	3.97901e-06	9.92484e-05	cluster0_vs_others	BH	glm	MFGE8	0	0.999	0.998	557.015	0.738193	not
SORL1	1.03606	2.01209	26.5965	4.00267e-06	9.97222e-05	cluster0_vs_others	BH	glm	MFGE8	0	0.235	0.103	4.03365	2.05063	up
RRAS2	0.631397	6.44141	30.8936	4.02188e-06	9.99683e-05	cluster0_vs_others	BH	glm	MFGE8	0	0.935	0.828	86.9075	1.54906	not
BCAS3	0.742352	5.18475	30.3707	4.02289e-06	9.99683e-05	cluster0_vs_others	BH	glm	MFGE8	0	0.733	0.535	36.3718	1.6729	not
SLC22A15	0.716688	3.69139	26.5871	4.02654e-06	9.99683e-05	cluster0_vs_others	BH	glm	MFGE8	0	0.487	0.296	12.9187	1.64341	not
RNPC3	0.603634	4.44783	26.6902	4.0449e-06	0.000100308	cluster0_vs_others	BH	glm	MFGE8	0	0.627	0.444	21.8238	1.51954	not
GALNT18	1.47513	1.10372	26.2415	4.07178e-06	0.000100858	cluster0_vs_others	BH	glm	MFGE8	0	0.107	0.036	2.14909	2.78009	up
CCDC88A	0.473004	5.9479	26.722	4.19537e-06	0.000103799	cluster0_vs_others	BH	glm	MFGE8	0	0.899	0.737	61.7299	1.388	not
C2CD2	0.613139	4.46287	26.6487	4.21333e-06	0.000104123	cluster0_vs_others	BH	glm	MFGE8	0	0.634	0.454	22.0525	1.52958	not
CACNA2D1	0.85173	6.86644	36.2192	4.24813e-06	0.000104862	cluster0_vs_others	BH	glm	MFGE8	0	0.986	0.818	116.683	1.80466	not
PDHB	-0.440235	6.40633	26.6769	4.26962e-06	0.000105271	cluster0_vs_others	BH	glm	MFGE8	0	0.929	0.939	84.8197	0.737015	not
CDK13	0.488338	5.52106	26.6336	4.301e-06	0.000105923	cluster0_vs_others	BH	glm	MFGE8	0	0.842	0.634	45.9204	1.40283	not
SERTAD2	0.530731	5.28137	26.6032	4.32598e-06	0.000106416	cluster0_vs_others	BH	glm	MFGE8	0	0.804	0.632	38.8911	1.44466	not
WDR48	0.547444	5.09885	26.5528	4.35856e-06	0.000107095	cluster0_vs_others	BH	glm	MFGE8	0	0.83	0.661	34.2694	1.46149	not
AP1S1	-0.446077	7.0809	26.6085	4.36746e-06	0.00010719	cluster0_vs_others	BH	glm	MFGE8	0	0.988	0.976	135.383	0.734036	not
MDH1	-0.438202	6.51432	26.6041	4.37387e-06	0.000107225	cluster0_vs_others	BH	glm	MFGE8	0	0.932	0.946	91.4123	0.738054	not
BPTF	0.465242	6.35317	26.5047	4.52468e-06	0.000110795	cluster0_vs_others	BH	glm	MFGE8	0	0.981	0.849	81.7511	1.38055	not
EPB41L2	0.612969	6.52924	30.075	4.54884e-06	0.00011126	cluster0_vs_others	BH	glm	MFGE8	0	0.954	0.805	92.3631	1.5294	not
ENSECAG00000045349	2.68006	0.265648	26.245	4.56176e-06	0.000111448	cluster0_vs_others	BH	glm	MFGE8	0	0.072	0.02	1.20218	6.40884	up
RAB3GAP2	0.519663	6.00208	26.5503	4.57559e-06	0.000111659	cluster0_vs_others	BH	glm	MFGE8	0	0.932	0.716	64.0923	1.43362	not
ENSECAG00000000910	-0.753288	9.81313	33.6396	4.65764e-06	0.000113532	cluster0_vs_others	BH	glm	MFGE8	0	1	1	899.595	0.59325	not
WDR37	0.556034	5.44989	26.4637	4.69299e-06	0.000114264	cluster0_vs_others	BH	glm	MFGE8	0	0.841	0.626	43.7101	1.47022	not
MED29	-0.514406	6.12515	26.3834	4.70646e-06	0.000114461	cluster0_vs_others	BH	glm	MFGE8	0	0.898	0.916	69.7997	0.700081	not
CA8	1.88665	1.01309	25.8631	4.71407e-06	0.000114517	cluster0_vs_others	BH	glm	MFGE8	0	0.082	0.015	2.01823	3.69776	up
DCXR	-0.445628	6.92769	26.3684	4.73787e-06	0.000114964	cluster0_vs_others	BH	glm	MFGE8	0	0.978	0.974	121.743	0.734265	not
EYA1	1.79432	0.640496	25.4451	4.76293e-06	0.000115413	cluster0_vs_others	BH	glm	MFGE8	0	0.102	0.015	1.55887	3.46851	up
POLR2H	-0.565984	6.54569	27.1478	4.76714e-06	0.000115413	cluster0_vs_others	BH	glm	MFGE8	0	0.956	0.965	93.4217	0.675495	not
MEF2A	0.648746	7.93902	32.4055	4.7855e-06	0.000115672	cluster0_vs_others	BH	glm	MFGE8	0	0.997	0.941	245.404	1.5678	not
TLK2	0.513334	5.05726	26.2803	4.7886e-06	0.000115672	cluster0_vs_others	BH	glm	MFGE8	0	0.792	0.601	33.2955	1.42735	not
IARS1	0.422084	6.96817	26.3289	4.79762e-06	0.000115759	cluster0_vs_others	BH	glm	MFGE8	0	0.989	0.916	125.207	1.33986	not
SF3A2	-0.569031	4.98017	26.1108	4.82752e-06	0.000116349	cluster0_vs_others	BH	glm	MFGE8	0	0.614	0.621	31.5632	0.674069	not
PTPRD	0.981537	4.46113	30.1514	4.84511e-06	0.000116642	cluster0_vs_others	BH	glm	MFGE8	0	0.46	0.237	22.0259	1.97457	not
ITM2B	-0.409308	9.00862	26.2522	4.91805e-06	0.000118199	cluster0_vs_others	BH	glm	MFGE8	0	1	1	515.067	0.752985	not
SLC10A7	0.842323	4.87629	31.1644	4.92083e-06	0.000118199	cluster0_vs_others	BH	glm	MFGE8	0	0.72	0.472	29.3704	1.79293	not
NIBAN1	1.27683	3.52772	33.2238	4.9478e-06	0.000118714	cluster0_vs_others	BH	glm	MFGE8	0	0.389	0.171	11.5332	2.42306	up
MPDZ	0.476763	5.73138	26.2127	4.96889e-06	0.000119087	cluster0_vs_others	BH	glm	MFGE8	0	0.883	0.739	53.1274	1.39162	not
CCNT2	0.60973	4.32865	26.0577	4.98066e-06	0.000119235	cluster0_vs_others	BH	glm	MFGE8	0	0.684	0.451	20.0934	1.52597	not
PCMTD1	0.425051	6.94301	26.2028	5.01087e-06	0.000119802	cluster0_vs_others	BH	glm	MFGE8	0	0.99	0.938	123.042	1.34262	not
FILIP1L	0.639036	7.72058	31.9704	5.01916e-06	0.000119802	cluster0_vs_others	BH	glm	MFGE8	0	0.996	0.945	210.924	1.55729	not
SH3PXD2A	0.538404	5.84324	26.6478	5.02113e-06	0.000119802	cluster0_vs_others	BH	glm	MFGE8	0	0.909	0.737	57.4103	1.45237	not
DYRK1A	0.518504	5.28157	26.1233	5.04432e-06	0.000120202	cluster0_vs_others	BH	glm	MFGE8	0	0.8	0.601	38.8967	1.43247	not
SLC1A3	1.3575	4.75548	36.5417	5.04909e-06	0.000120202	cluster0_vs_others	BH	glm	MFGE8	0	0.637	0.317	27.0112	2.56241	up
POC1A	-0.894471	3.98133	26.8864	5.06743e-06	0.000120505	cluster0_vs_others	BH	glm	MFGE8	0	0.314	0.358	15.7942	0.537944	not
RUNX2	1.29836	4.95931	35.9489	5.08024e-06	0.000120675	cluster0_vs_others	BH	glm	MFGE8	0	0.586	0.42	31.1101	2.45949	up
COG6	0.458254	5.15071	26.1183	5.08652e-06	0.000120691	cluster0_vs_others	BH	glm	MFGE8	0	0.762	0.623	35.5237	1.37388	not
MTUS2	1.18079	2.02434	25.1701	5.22542e-06	0.000123849	cluster0_vs_others	BH	glm	MFGE8	0	0.192	0.108	4.06807	2.26701	up
FBXW8	0.538466	4.70404	25.9324	5.27779e-06	0.000124952	cluster0_vs_others	BH	glm	MFGE8	0	0.731	0.536	26.065	1.45243	not
SEC24A	0.546437	5.24215	26.0089	5.30694e-06	0.000125504	cluster0_vs_others	BH	glm	MFGE8	0	0.833	0.614	37.8481	1.46047	not
FLNB	0.860069	6.47155	35.0856	5.32963e-06	0.000125901	cluster0_vs_others	BH	glm	MFGE8	0	0.909	0.757	88.7421	1.81513	not
NEXN	0.840428	7.41268	35.3707	5.33673e-06	0.00012593	cluster0_vs_others	BH	glm	MFGE8	0	0.989	0.854	170.388	1.79058	not
C1QTNF3	1.08233	8.85272	37.2637	5.34979e-06	0.0001261	cluster0_vs_others	BH	glm	MFGE8	0	0.997	0.905	462.312	2.11745	up
GXYLT2	0.534767	4.8226	25.8872	5.39013e-06	0.000126911	cluster0_vs_others	BH	glm	MFGE8	0	0.634	0.478	28.2975	1.44871	not
LMBR1	0.606134	4.38536	25.7792	5.44023e-06	0.00012795	cluster0_vs_others	BH	glm	MFGE8	0	0.641	0.407	20.899	1.52217	not
ITFG1	0.493276	5.8996	25.9332	5.48023e-06	0.000128749	cluster0_vs_others	BH	glm	MFGE8	0	0.92	0.753	59.6975	1.40764	not
RPS6KA3	0.502158	5.97683	25.9306	5.49288e-06	0.000128805	cluster0_vs_others	BH	glm	MFGE8	0	0.891	0.719	62.9804	1.41633	not
MCM7	-0.662962	5.23505	26.2762	5.49463e-06	0.000128805	cluster0_vs_others	BH	glm	MFGE8	0	0.644	0.614	37.6624	0.63158	not
SCFD2	0.802608	4.02257	26.8144	5.51186e-06	0.000129068	cluster0_vs_others	BH	glm	MFGE8	0	0.487	0.314	16.2522	1.74425	not
ENSECAG00000040695	0.661932	3.87204	25.6122	5.53867e-06	0.000129554	cluster0_vs_others	BH	glm	MFGE8	0	0.551	0.36	14.642	1.5822	not
USP32	0.56772	5.11545	25.8059	5.61346e-06	0.00013116	cluster0_vs_others	BH	glm	MFGE8	0	0.776	0.549	34.666	1.48218	not
STK38L	1.1794	7.02318	37.0211	5.63442e-06	0.000131507	cluster0_vs_others	BH	glm	MFGE8	0	0.952	0.789	130.074	2.26482	up
TSPAN5	0.473028	5.44981	25.8308	5.65932e-06	0.000131944	cluster0_vs_others	BH	glm	MFGE8	0	0.849	0.647	43.7074	1.38802	not
GM2A	-0.650497	4.32501	25.5168	5.70341e-06	0.000132828	cluster0_vs_others	BH	glm	MFGE8	0	0.42	0.475	20.0427	0.637061	not
CDK8	0.540044	5.03827	25.7329	5.80032e-06	0.000134938	cluster0_vs_others	BH	glm	MFGE8	0	0.741	0.554	32.8603	1.45402	not
ENSECAG00000021409	-0.443189	7.3731	25.7564	5.82691e-06	0.000135409	cluster0_vs_others	BH	glm	MFGE8	0	0.984	0.986	165.776	0.735507	not
PSMB7	-0.393333	7.60491	25.7474	5.84142e-06	0.000135599	cluster0_vs_others	BH	glm	MFGE8	0	0.999	0.997	194.672	0.761368	not
GRIK2	1.24624	4.38844	36.8103	5.86094e-06	0.000135803	cluster0_vs_others	BH	glm	MFGE8	0	0.441	0.235	20.9436	2.37222	up
ATP2A2	0.488899	6.1015	25.7377	5.86288e-06	0.000135803	cluster0_vs_others	BH	glm	MFGE8	0	0.95	0.778	68.665	1.40337	not
ENSECAG00000046275	1.25327	4.20431	30.74	5.88369e-06	0.000136138	cluster0_vs_others	BH	glm	MFGE8	0	0.516	0.327	18.4341	2.38381	up
EPHX1	-1.19227	4.19867	27.4933	5.90988e-06	0.000136597	cluster0_vs_others	BH	glm	MFGE8	0	0.129	0.363	18.3622	0.437615	down
PLIN3	-0.496125	5.67358	25.6855	5.94304e-06	0.000137215	cluster0_vs_others	BH	glm	MFGE8	0	0.74	0.814	51.0408	0.709008	not
ZNF827	0.613357	4.36793	25.4386	5.98349e-06	0.000138	cluster0_vs_others	BH	glm	MFGE8	0	0.701	0.412	20.648	1.52981	not
PPM1B	0.486821	5.6271	25.6365	6.01592e-06	0.000138599	cluster0_vs_others	BH	glm	MFGE8	0	0.878	0.691	49.4227	1.40135	not
RAB6A	0.411229	6.58111	25.6438	6.05866e-06	0.000139434	cluster0_vs_others	BH	glm	MFGE8	0	0.976	0.901	95.7438	1.32982	not
MFAP2	-0.419077	9.06638	25.6244	6.08765e-06	0.000139951	cluster0_vs_others	BH	glm	MFGE8	0	0.996	0.999	536.107	0.747903	not
DDR2	0.492723	5.95118	25.6	6.13406e-06	0.000140866	cluster0_vs_others	BH	glm	MFGE8	0	0.913	0.739	61.8707	1.4071	not
WDFY2	0.721918	3.19707	25.2673	6.16248e-06	0.000141367	cluster0_vs_others	BH	glm	MFGE8	0	0.367	0.234	9.17093	1.64937	not
CNOT4	0.474453	5.37233	25.5392	6.17567e-06	0.000141519	cluster0_vs_others	BH	glm	MFGE8	0	0.846	0.665	41.4222	1.38939	not
DPY19L3	0.627943	5.17625	26.8047	6.1974e-06	0.000141784	cluster0_vs_others	BH	glm	MFGE8	0	0.767	0.538	36.1581	1.54536	not
SPTLC3	0.612555	5.09743	26.2537	6.2057e-06	0.000141784	cluster0_vs_others	BH	glm	MFGE8	0	0.725	0.535	34.2357	1.52897	not
SLIT3	0.814133	7.61532	34.6042	6.21112e-06	0.000141784	cluster0_vs_others	BH	glm	MFGE8	0	0.984	0.862	196.083	1.75824	not
EQMCE1	-0.408251	7.96701	25.5654	6.21373e-06	0.000141784	cluster0_vs_others	BH	glm	MFGE8	0	0.992	0.992	250.213	0.753536	not
CDC42BPB	0.462504	5.56039	25.5387	6.23832e-06	0.000142194	cluster0_vs_others	BH	glm	MFGE8	0	0.895	0.718	47.1892	1.37793	not
HGSNAT	0.415815	5.5742	25.5322	6.25787e-06	0.000142354	cluster0_vs_others	BH	glm	MFGE8	0	0.91	0.753	47.6433	1.33405	not
UBR2	0.522046	4.83298	25.4599	6.25864e-06	0.000142354	cluster0_vs_others	BH	glm	MFGE8	0	0.75	0.555	28.5018	1.43599	not
CCDC85A	1.48038	1.49824	24.4597	6.28296e-06	0.000142756	cluster0_vs_others	BH	glm	MFGE8	0	0.091	0.049	2.82498	2.79022	up
PSMB4	-0.376883	8.05659	25.5229	6.30452e-06	0.000143094	cluster0_vs_others	BH	glm	MFGE8	0	1	0.999	266.241	0.7701	not
GREM1	1.65563	4.34006	34.5614	6.31577e-06	0.000143197	cluster0_vs_others	BH	glm	MFGE8	0	0.494	0.226	20.2529	3.15061	up
ENSECAG00000057496	0.903193	3.10925	25.1221	6.32387e-06	0.00014323	cluster0_vs_others	BH	glm	MFGE8	0	0.305	0.199	8.62931	1.8702	not
EIF4G1	0.405536	6.15847	25.4803	6.40197e-06	0.000144711	cluster0_vs_others	BH	glm	MFGE8	0	0.966	0.832	71.4305	1.32458	not
KALRN	1.4976	4.68384	34.1859	6.40276e-06	0.000144711	cluster0_vs_others	BH	glm	MFGE8	0	0.657	0.348	25.7025	2.82372	up
FRMPD4	0.657417	4.61714	25.6391	6.42798e-06	0.000145127	cluster0_vs_others	BH	glm	MFGE8	0	0.514	0.347	24.5413	1.57726	not
NDUFB4	-0.439166	7.75827	25.4632	6.43601e-06	0.000145156	cluster0_vs_others	BH	glm	MFGE8	0	0.995	0.998	216.507	0.737561	not
TRIM33	0.568795	4.14195	25.2138	6.46932e-06	0.000145754	cluster0_vs_others	BH	glm	MFGE8	0	0.597	0.402	17.6543	1.48328	not
LNPEP	0.697114	3.77176	25.1715	6.50503e-06	0.000146315	cluster0_vs_others	BH	glm	MFGE8	0	0.494	0.314	13.6589	1.62126	not
ARNT	0.564772	4.66436	25.2731	6.51363e-06	0.000146315	cluster0_vs_others	BH	glm	MFGE8	0	0.731	0.504	25.3578	1.47915	not
MYO3A	2.70586	0.251905	25.7736	6.51471e-06	0.000146315	cluster0_vs_others	BH	glm	MFGE8	0	0.064	0.02	1.19078	6.52447	up
MYO1E	0.769361	6.47257	32.5222	6.54793e-06	0.000146864	cluster0_vs_others	BH	glm	MFGE8	0	0.966	0.755	88.8053	1.70451	not
RBM42	-0.454382	6.31273	25.4067	6.55286e-06	0.000146864	cluster0_vs_others	BH	glm	MFGE8	0	0.933	0.928	79.4914	0.729823	not
ALYREF	-0.402194	7.53926	25.4011	6.57604e-06	0.000147229	cluster0_vs_others	BH	glm	MFGE8	0	0.995	0.995	186.014	0.756707	not
ENSECAG00000057964	2.17016	0.695419	25.0478	6.59943e-06	0.000147598	cluster0_vs_others	BH	glm	MFGE8	0	0.088	0.02	1.61935	4.50073	up
TFPI2	-0.959561	7.76097	34.5729	6.62875e-06	0.000148022	cluster0_vs_others	BH	glm	MFGE8	0	0.893	0.974	216.913	0.514213	not
CUTA	-0.428868	6.78668	25.3781	6.63217e-06	0.000148022	cluster0_vs_others	BH	glm	MFGE8	0	0.958	0.963	110.407	0.742844	not
UBB	-0.398444	10.9672	25.3638	6.65477e-06	0.000148272	cluster0_vs_others	BH	glm	MFGE8	0	1	1	2001.97	0.758676	not
ANKRD17	0.588411	6.41711	28.1643	6.65721e-06	0.000148272	cluster0_vs_others	BH	glm	MFGE8	0	0.976	0.789	85.4563	1.50359	not
STXBP5	0.670224	4.13259	25.1028	6.79306e-06	0.00015114	cluster0_vs_others	BH	glm	MFGE8	0	0.551	0.379	17.5401	1.59132	not
SVEP1	0.572057	5.02269	25.2584	6.82334e-06	0.000151656	cluster0_vs_others	BH	glm	MFGE8	0	0.697	0.566	32.5072	1.48664	not
DCBLD2	0.446733	6.49092	25.293	6.83117e-06	0.000151673	cluster0_vs_others	BH	glm	MFGE8	0	0.971	0.835	89.9416	1.36295	not
C18H2orf88	1.25652	2.29528	24.6318	6.8433e-06	0.000151735	cluster0_vs_others	BH	glm	MFGE8	0	0.162	0.116	4.90848	2.38919	up
SLC25A21	0.711945	4.74249	27.5747	6.85309e-06	0.000151735	cluster0_vs_others	BH	glm	MFGE8	0	0.635	0.5	26.7689	1.63801	not
CHN2	1.70837	2.242	31.9194	6.8552e-06	0.000151735	cluster0_vs_others	BH	glm	MFGE8	0	0.279	0.066	4.73052	3.26793	up
TRAPPC10	0.578416	4.61392	25.1744	6.86907e-06	0.000151885	cluster0_vs_others	BH	glm	MFGE8	0	0.736	0.504	24.4865	1.49321	not
LGALS3	-0.764815	9.27835	32.3214	6.92585e-06	0.000152983	cluster0_vs_others	BH	glm	MFGE8	0	0.99	0.998	620.959	0.588529	not
ENSECAG00000052040	2.61753	1.26031	30.3109	7.03197e-06	0.000155167	cluster0_vs_others	BH	glm	MFGE8	0	0.105	0.038	2.39547	6.137	up
TULP3	0.500224	6.20234	25.4562	7.08301e-06	0.000156132	cluster0_vs_others	BH	glm	MFGE8	0	0.954	0.81	73.6362	1.41443	not
PSD3	1.37993	3.8035	32.1202	7.09815e-06	0.000156305	cluster0_vs_others	BH	glm	MFGE8	0	0.482	0.203	13.9627	2.60256	up
SERTAD1	-0.49095	6.16215	25.1731	7.10607e-06	0.000156319	cluster0_vs_others	BH	glm	MFGE8	0	0.846	0.869	71.613	0.711556	not
CEMIP	1.39037	4.86031	34.3011	7.13893e-06	0.000156881	cluster0_vs_others	BH	glm	MFGE8	0	0.358	0.255	29.0468	2.62146	up
CETN2	-0.460821	6.50294	25.1608	7.14868e-06	0.000156918	cluster0_vs_others	BH	glm	MFGE8	0	0.936	0.953	90.6941	0.726573	not
ADAM17	0.525065	5.04449	25.0686	7.17081e-06	0.000156918	cluster0_vs_others	BH	glm	MFGE8	0	0.784	0.591	33.0021	1.439	not
PTOV1	-0.442746	6.60691	25.1491	7.17412e-06	0.000156918	cluster0_vs_others	BH	glm	MFGE8	0	0.935	0.951	97.4716	0.735733	not
UBALD2	-0.612207	6.01534	26.2582	7.17481e-06	0.000156918	cluster0_vs_others	BH	glm	MFGE8	0	0.834	0.841	64.6841	0.654195	not
EMP3	-0.561345	8.37738	27.561	7.17726e-06	0.000156918	cluster0_vs_others	BH	glm	MFGE8	0	0.992	0.996	332.539	0.67767	not
TEX11	1.14421	2.59083	25.1951	7.19476e-06	0.000157141	cluster0_vs_others	BH	glm	MFGE8	0	0.234	0.136	6.02446	2.21025	up
VCAN	1.17589	8.96347	35.6351	7.26833e-06	0.000158586	cluster0_vs_others	BH	glm	MFGE8	0	0.997	0.926	499.199	2.25932	up
HERC1	0.5835	4.62364	24.9692	7.3241e-06	0.00015964	cluster0_vs_others	BH	glm	MFGE8	0	0.698	0.522	24.6522	1.49848	not
PAFAH1B1	0.387371	7.47636	25.0823	7.33457e-06	0.000159706	cluster0_vs_others	BH	glm	MFGE8	0	0.999	0.97	178.077	1.30801	not
ME1	0.626577	6.06209	28.3493	7.35672e-06	0.000160026	cluster0_vs_others	BH	glm	MFGE8	0	0.898	0.759	66.8144	1.5439	not
ZNF292	0.435709	6.33966	25.0592	7.40395e-06	0.00016081	cluster0_vs_others	BH	glm	MFGE8	0	0.954	0.841	80.9894	1.35258	not
PREX2	0.619179	6.0429	27.9122	7.40782e-06	0.00016081	cluster0_vs_others	BH	glm	MFGE8	0	0.916	0.728	65.9318	1.536	not
RFC2	-0.606223	4.57358	24.8051	7.51236e-06	0.000162915	cluster0_vs_others	BH	glm	MFGE8	0	0.52	0.507	23.8114	0.656914	not
USP13	0.61444	4.42821	24.8115	7.52824e-06	0.000163094	cluster0_vs_others	BH	glm	MFGE8	0	0.6	0.407	21.529	1.53096	not
ENSECAG00000031200	-0.646773	5.72706	26.2035	7.55488e-06	0.000163506	cluster0_vs_others	BH	glm	MFGE8	0	0.707	0.791	52.9682	0.638707	not
TNC	1.38174	6.5846	35.4591	7.57469e-06	0.000163769	cluster0_vs_others	BH	glm	MFGE8	0	0.857	0.628	95.976	2.60583	up
DUSP29	1.37357	1.36597	24.2865	7.59242e-06	0.000163849	cluster0_vs_others	BH	glm	MFGE8	0	0.124	0.072	2.5775	2.59111	up
MOSPD3	-0.519323	5.97149	24.978	7.59369e-06	0.000163849	cluster0_vs_others	BH	glm	MFGE8	0	0.835	0.837	62.7476	0.697699	not
ATP6V0D1	-0.456324	6.48248	24.9724	7.61503e-06	0.000164145	cluster0_vs_others	BH	glm	MFGE8	0	0.94	0.936	89.417	0.728841	not
FAM174C	-0.391849	7.88773	24.9621	7.64372e-06	0.000164501	cluster0_vs_others	BH	glm	MFGE8	0	0.997	0.998	236.833	0.762152	not
KLF8	1.00278	2.61102	24.4859	7.64694e-06	0.000164501	cluster0_vs_others	BH	glm	MFGE8	0	0.154	0.087	6.10934	2.00386	up
MYRIP	1.40304	4.29528	32.2175	7.66873e-06	0.000164805	cluster0_vs_others	BH	glm	MFGE8	0	0.361	0.178	19.634	2.64459	up
EPAS1	0.990391	5.18001	32.4175	7.70023e-06	0.000165316	cluster0_vs_others	BH	glm	MFGE8	0	0.762	0.494	36.2526	1.98672	not
GFPT1	0.638773	6.07165	28.4927	7.71768e-06	0.000165441	cluster0_vs_others	BH	glm	MFGE8	0	0.925	0.752	67.2587	1.557	not
ORAI1	-0.669653	5.79255	26.8989	7.7215e-06	0.000165441	cluster0_vs_others	BH	glm	MFGE8	0	0.716	0.844	55.4283	0.628658	not
ENSECAG00000047032	0.762842	3.52959	24.6059	7.76296e-06	0.000166068	cluster0_vs_others	BH	glm	MFGE8	0	0.434	0.297	11.5482	1.69683	not
LUZP1	0.42137	6.71358	24.9195	7.76625e-06	0.000166068	cluster0_vs_others	BH	glm	MFGE8	0	0.986	0.901	104.952	1.3392	not
ENSECAG00000024274	1.64966	1.33576	24.4565	7.79462e-06	0.000166508	cluster0_vs_others	BH	glm	MFGE8	0	0.101	0.071	2.52409	3.1376	up
ENSECAG00000048944	0.941957	2.49941	24.3453	7.81131e-06	0.000166698	cluster0_vs_others	BH	glm	MFGE8	0	0.248	0.145	5.65453	1.92113	not
LETM2	0.932597	2.00178	24.3103	7.82373e-06	0.000166797	cluster0_vs_others	BH	glm	MFGE8	0	0.22	0.107	4.00493	1.90871	not
CPEB4	0.737379	3.73617	24.6877	7.83384e-06	0.000166847	cluster0_vs_others	BH	glm	MFGE8	0	0.509	0.328	13.326	1.66714	not
PTPN14	0.684788	4.43597	25.5408	7.84171e-06	0.000166849	cluster0_vs_others	BH	glm	MFGE8	0	0.629	0.419	21.6451	1.60747	not
TCF19	-1.28821	2.34695	24.4043	7.85866e-06	0.000167025	cluster0_vs_others	BH	glm	MFGE8	0	0.073	0.118	5.08747	0.409458	down
LSMEM1	1.40198	0.956238	23.9008	7.86558e-06	0.000167025	cluster0_vs_others	BH	glm	MFGE8	0	0.116	0.037	1.94024	2.64264	up
PRR5L	1.07394	2.10534	24.4304	7.88273e-06	0.000167223	cluster0_vs_others	BH	glm	MFGE8	0	0.25	0.103	4.30299	2.10517	up
ENSECAG00000051470	0.819507	3.03183	24.4929	7.89578e-06	0.000167334	cluster0_vs_others	BH	glm	MFGE8	0	0.291	0.164	8.17844	1.7648	not
TCEA2	-0.654241	4.42337	24.6171	7.96509e-06	0.000168636	cluster0_vs_others	BH	glm	MFGE8	0	0.459	0.511	21.4569	0.63541	not
MAST2	0.588773	5.4956	26.0034	8.02421e-06	0.000169638	cluster0_vs_others	BH	glm	MFGE8	0	0.849	0.616	45.1171	1.50397	not
ERCC1	-0.475684	6.29969	24.811	8.03095e-06	0.000169638	cluster0_vs_others	BH	glm	MFGE8	0	0.931	0.91	78.7762	0.719126	not
PCCA	0.548468	5.03107	24.7313	8.03616e-06	0.000169638	cluster0_vs_others	BH	glm	MFGE8	0	0.769	0.574	32.6967	1.46253	not
FBXL2	0.737018	4.15821	25.4804	8.04465e-06	0.00016965	cluster0_vs_others	BH	glm	MFGE8	0	0.497	0.328	17.8544	1.66673	not
LTN1	0.473785	5.0244	24.7482	8.08041e-06	0.000170237	cluster0_vs_others	BH	glm	MFGE8	0	0.804	0.608	32.5458	1.38875	not
PAK2	0.432046	6.44105	24.7967	8.09995e-06	0.000170459	cluster0_vs_others	BH	glm	MFGE8	0	0.969	0.842	86.8857	1.34915	not
GCC2	0.427734	6.30557	24.7954	8.10685e-06	0.000170459	cluster0_vs_others	BH	glm	MFGE8	0	0.95	0.848	79.0983	1.34512	not
TMEM131L	0.715888	5.00302	27.6784	8.11712e-06	0.000170507	cluster0_vs_others	BH	glm	MFGE8	0	0.705	0.539	32.0671	1.64249	not
NABP2	-0.542899	5.07473	24.6834	8.14097e-06	0.000170841	cluster0_vs_others	BH	glm	MFGE8	0	0.608	0.685	33.7012	0.68639	not
LMBRD2	0.720368	3.00519	24.4666	8.15984e-06	0.000171069	cluster0_vs_others	BH	glm	MFGE8	0	0.378	0.226	8.02885	1.6476	not
KANSL1L	0.657916	5.36906	27.2742	8.23042e-06	0.00017238	cluster0_vs_others	BH	glm	MFGE8	0	0.834	0.599	41.3285	1.5778	not
DOK6	0.896991	5.87384	32.6602	8.3565e-06	0.00017485	cluster0_vs_others	BH	glm	MFGE8	0	0.887	0.604	58.6412	1.86218	not
ENSECAG00000057627	1.07262	2.34005	24.0056	8.43808e-06	0.000176338	cluster0_vs_others	BH	glm	MFGE8	0	0.241	0.135	5.0632	2.10325	up
S100A10	-0.831468	10.0406	32.7879	8.44406e-06	0.000176338	cluster0_vs_others	BH	glm	MFGE8	0	1	0.999	1053.19	0.561957	not
STAT3	0.468989	6.00643	24.6629	8.47599e-06	0.000176832	cluster0_vs_others	BH	glm	MFGE8	0	0.936	0.787	64.2859	1.38414	not
ACTL7A	1.11976	1.99996	24.068	8.52555e-06	0.000177693	cluster0_vs_others	BH	glm	MFGE8	0	0.218	0.105	3.9999	2.17311	up
PTPN3	0.870054	2.8204	24.4929	8.53543e-06	0.000177726	cluster0_vs_others	BH	glm	MFGE8	0	0.346	0.188	7.06356	1.82773	not
ABHD17B	0.561527	4.534	24.4794	8.60655e-06	0.000179033	cluster0_vs_others	BH	glm	MFGE8	0	0.676	0.467	23.167	1.47583	not
APAF1	0.666419	3.90249	24.4681	8.62545e-06	0.000179252	cluster0_vs_others	BH	glm	MFGE8	0	0.541	0.355	14.9543	1.58713	not
ADAM19	0.566377	5.04091	24.5181	8.6869e-06	0.000180354	cluster0_vs_others	BH	glm	MFGE8	0	0.816	0.585	32.9204	1.4808	not
HIRIP3	-0.61408	4.01442	24.3983	8.70364e-06	0.000180424	cluster0_vs_others	BH	glm	MFGE8	0	0.386	0.402	16.1607	0.653346	not
KCND2	3.84915	-0.446478	26.0156	8.70709e-06	0.000180424	cluster0_vs_others	BH	glm	MFGE8	0	0.019	0.002	0.733832	14.4115	up
SLC35B2	-0.533557	5.12263	24.522	8.72086e-06	0.000180534	cluster0_vs_others	BH	glm	MFGE8	0	0.697	0.695	34.839	0.690849	not
SRGAP1	0.681262	8.51449	31.3664	8.75345e-06	0.000181034	cluster0_vs_others	BH	glm	MFGE8	0	1	0.939	365.694	1.60354	not
ANKFY1	0.566478	4.44268	24.4508	8.78424e-06	0.000181472	cluster0_vs_others	BH	glm	MFGE8	0	0.676	0.464	21.746	1.4809	not
PRAF2	-0.531256	6.17168	24.5478	8.79158e-06	0.000181472	cluster0_vs_others	BH	glm	MFGE8	0	0.859	0.877	72.0877	0.691952	not
TLK1	0.480916	5.47654	24.529	8.84227e-06	0.000182343	cluster0_vs_others	BH	glm	MFGE8	0	0.864	0.686	44.5249	1.39563	not
MRPS2	-0.439763	6.97835	24.5328	8.87792e-06	0.000182785	cluster0_vs_others	BH	glm	MFGE8	0	0.984	0.981	126.094	0.737256	not
SPC24	-0.836336	4.32057	25.3957	8.88077e-06	0.000182785	cluster0_vs_others	BH	glm	MFGE8	0	0.327	0.381	19.9812	0.560064	not
MORC4	0.526909	4.91363	24.4191	8.89842e-06	0.000182973	cluster0_vs_others	BH	glm	MFGE8	0	0.778	0.56	30.1405	1.44084	not
SEL1L	0.49956	5.1284	24.4632	8.9482e-06	0.000183806	cluster0_vs_others	BH	glm	MFGE8	0	0.829	0.645	34.9787	1.41378	not
LONRF2	2.4318	0.169703	23.8505	8.95608e-06	0.000183806	cluster0_vs_others	BH	glm	MFGE8	0	0.049	0.022	1.12483	5.39567	up
GLT8D2	-0.466531	5.74808	24.4738	9.012e-06	0.000184776	cluster0_vs_others	BH	glm	MFGE8	0	0.81	0.834	53.7456	0.723703	not
ENSECAG00000049522	1.00264	2.01193	23.6387	9.02067e-06	0.000184777	cluster0_vs_others	BH	glm	MFGE8	0	0.204	0.124	4.0332	2.00366	up
TAOK3	0.435039	6.11457	24.4558	9.11891e-06	0.000186488	cluster0_vs_others	BH	glm	MFGE8	0	0.928	0.803	69.2896	1.35195	not
ENSECAG00000056654	0.634598	4.13752	24.27	9.12158e-06	0.000186488	cluster0_vs_others	BH	glm	MFGE8	0	0.586	0.409	17.6002	1.55251	not
NSMCE4A	-0.534188	4.72772	24.2725	9.20071e-06	0.000187926	cluster0_vs_others	BH	glm	MFGE8	0	0.552	0.574	26.4964	0.690547	not
CHCHD2	-0.406831	9.21375	24.4171	9.22606e-06	0.000188133	cluster0_vs_others	BH	glm	MFGE8	0	0.999	0.999	593.767	0.754279	not
UNC13D	-0.49779	6.42166	24.4145	9.22841e-06	0.000188133	cluster0_vs_others	BH	glm	MFGE8	0	0.913	0.899	85.7257	0.708191	not
PTPRZ1	4.02659	-0.506709	25.3753	9.27572e-06	0.000188918	cluster0_vs_others	BH	glm	MFGE8	0	0.029	0.003	0.703826	16.2976	up
FLVCR1	0.702189	3.35026	24.0948	9.29674e-06	0.000189166	cluster0_vs_others	BH	glm	MFGE8	0	0.415	0.245	10.1983	1.62697	not
NBAS	0.516299	4.93367	24.3099	9.35559e-06	0.000190183	cluster0_vs_others	BH	glm	MFGE8	0	0.785	0.584	30.5621	1.43028	not
FAM168B	0.841747	3.37056	24.0955	9.41026e-06	0.000191113	cluster0_vs_others	BH	glm	MFGE8	0	0.396	0.252	10.3429	1.79222	not
ALDH3A2	0.538164	4.98793	24.3198	9.43134e-06	0.00019136	cluster0_vs_others	BH	glm	MFGE8	0	0.765	0.6	31.7333	1.45212	not
FNIP1	0.779618	6.71539	31.4755	9.59849e-06	0.000194567	cluster0_vs_others	BH	glm	MFGE8	0	0.962	0.74	105.083	1.71668	not
UBE2O	0.652114	3.8625	24.0705	9.61674e-06	0.000194607	cluster0_vs_others	BH	glm	MFGE8	0	0.524	0.352	14.5455	1.57147	not
G2E3	0.519138	5.34093	24.2827	9.61865e-06	0.000194607	cluster0_vs_others	BH	glm	MFGE8	0	0.803	0.623	40.5303	1.4331	not
HECTD1	0.413689	6.3516	24.291	9.65781e-06	0.000195215	cluster0_vs_others	BH	glm	MFGE8	0	0.976	0.863	81.6622	1.33209	not
CERS6	1.00014	4.46725	30.1851	9.69261e-06	0.000195734	cluster0_vs_others	BH	glm	MFGE8	0	0.604	0.381	22.1196	2.00019	up
BAIAP2	-0.56622	4.662	24.1754	9.72066e-06	0.000196116	cluster0_vs_others	BH	glm	MFGE8	0	0.543	0.605	25.3164	0.675384	not
SCAPER	0.859038	6.50539	32.3808	9.84919e-06	0.000198522	cluster0_vs_others	BH	glm	MFGE8	0	0.937	0.738	90.8481	1.81383	not
ENSECAG00000045674	0.862491	3.06306	23.5658	1.00121e-05	0.000201617	cluster0_vs_others	BH	glm	MFGE8	0	0.376	0.226	8.35743	1.81817	not
MAP3K2	0.741017	3.13152	23.8556	1.00344e-05	0.000201874	cluster0_vs_others	BH	glm	MFGE8	0	0.382	0.229	8.7636	1.67135	not
ILF2	-0.458607	6.0469	24.1674	1.00558e-05	0.000202116	cluster0_vs_others	BH	glm	MFGE8	0	0.897	0.863	66.1146	0.727688	not
TENT2	0.505279	5.52731	24.1266	1.01404e-05	0.000203625	cluster0_vs_others	BH	glm	MFGE8	0	0.869	0.687	46.1197	1.4194	not
PCYT2	-0.516988	5.75262	24.1239	1.01956e-05	0.000204541	cluster0_vs_others	BH	glm	MFGE8	0	0.793	0.813	53.9153	0.698829	not
ASCC3	0.467882	6.35521	24.1311	1.02086e-05	0.000204611	cluster0_vs_others	BH	glm	MFGE8	0	0.966	0.831	81.8669	1.38308	not
VEGFC	0.628505	6.86417	28.5489	1.05017e-05	0.000210289	cluster0_vs_others	BH	glm	MFGE8	0	0.941	0.815	116.499	1.54596	not
RC3H1	0.527174	5.29886	23.9931	1.05916e-05	0.000211891	cluster0_vs_others	BH	glm	MFGE8	0	0.841	0.617	39.3655	1.4411	not
ATP5F1C	-0.372183	8.33862	23.9793	1.07487e-05	0.000214833	cluster0_vs_others	BH	glm	MFGE8	0	0.999	0.999	323.723	0.772612	not
ATP11C	0.548627	5.04508	23.9192	1.08569e-05	0.000216794	cluster0_vs_others	BH	glm	MFGE8	0	0.795	0.573	33.0157	1.46269	not
STRN	0.560558	4.7782	23.8063	1.08975e-05	0.000217403	cluster0_vs_others	BH	glm	MFGE8	0	0.721	0.507	27.4399	1.47484	not
ENSECAG00000000709	1.08095	2.8814	25.7965	1.09429e-05	0.000218105	cluster0_vs_others	BH	glm	MFGE8	0	0.254	0.076	7.36867	2.11543	up
CDH2	0.845413	6.36218	31.6116	1.10792e-05	0.000220615	cluster0_vs_others	BH	glm	MFGE8	0	0.959	0.755	82.2635	1.79678	not
DIPK1A	0.598662	4.98096	24.4276	1.11078e-05	0.000220929	cluster0_vs_others	BH	glm	MFGE8	0	0.767	0.558	31.5804	1.51431	not
CCNB1	-1.40927	3.35223	23.149	1.11155e-05	0.000220929	cluster0_vs_others	BH	glm	MFGE8	0	0.06	0.09	10.2123	0.376502	down
GALNT2	0.503715	5.56139	23.8762	1.11299e-05	0.00022101	cluster0_vs_others	BH	glm	MFGE8	0	0.903	0.697	47.2222	1.41786	not
ENSECAG00000044027	-0.448242	7.04399	23.85	1.12624e-05	0.000223434	cluster0_vs_others	BH	glm	MFGE8	0	0.977	0.972	131.963	0.732936	not
OXA1L	-0.512364	5.84933	23.8031	1.12776e-05	0.000223529	cluster0_vs_others	BH	glm	MFGE8	0	0.795	0.848	57.6531	0.701073	not
CHD9	0.528359	5.94979	24.6627	1.12894e-05	0.000223556	cluster0_vs_others	BH	glm	MFGE8	0	0.913	0.767	61.8108	1.44229	not
CLPP	-0.399957	7.10045	23.8388	1.13061e-05	0.000223679	cluster0_vs_others	BH	glm	MFGE8	0	0.989	0.987	137.23	0.757881	not
CACNA2D2	-0.48282	5.44203	23.7785	1.13473e-05	0.000224287	cluster0_vs_others	BH	glm	MFGE8	0	0.769	0.78	43.4725	0.715578	not
EBF1	0.914241	6.60892	32.5036	1.13947e-05	0.000225016	cluster0_vs_others	BH	glm	MFGE8	0	0.965	0.754	97.6076	1.88458	not
PSMB1	-0.372507	8.27306	23.8008	1.14428e-05	0.000225759	cluster0_vs_others	BH	glm	MFGE8	0	0.997	0.998	309.342	0.772439	not
ENSECAG00000049181	-0.58797	5.34648	23.6657	1.16576e-05	0.000229638	cluster0_vs_others	BH	glm	MFGE8	0	0.649	0.741	40.6866	0.665278	not
CTNNA1	0.409302	7.62651	23.7479	1.16609e-05	0.000229638	cluster0_vs_others	BH	glm	MFGE8	0	0.996	0.984	197.609	1.32804	not
ZC3H12C	0.752112	2.94202	23.4683	1.16804e-05	0.000229811	cluster0_vs_others	BH	glm	MFGE8	0	0.346	0.188	7.68486	1.68426	not
SPIRE1	0.571297	5.73584	24.9974	1.17472e-05	0.000230913	cluster0_vs_others	BH	glm	MFGE8	0	0.875	0.684	53.2916	1.48586	not
NFAT5	0.560793	4.6366	23.6551	1.17646e-05	0.000231044	cluster0_vs_others	BH	glm	MFGE8	0	0.661	0.49	24.8746	1.47508	not
ENSECAG00000046760	0.559646	4.87416	23.6069	1.19534e-05	0.000234536	cluster0_vs_others	BH	glm	MFGE8	0	0.823	0.552	29.327	1.47391	not
BORA	0.91556	2.63423	23.2029	1.19753e-05	0.000234751	cluster0_vs_others	BH	glm	MFGE8	0	0.264	0.162	6.20845	1.8863	not
CCDC136	0.913209	2.53944	23.4193	1.20481e-05	0.000235962	cluster0_vs_others	BH	glm	MFGE8	0	0.302	0.148	5.81362	1.88323	not
GNAT2	1.35034	1.21409	22.8884	1.21122e-05	0.000237001	cluster0_vs_others	BH	glm	MFGE8	0	0.121	0.061	2.31994	2.54973	up
DCUN1D4	0.629214	4.45738	23.834	1.21358e-05	0.000237032	cluster0_vs_others	BH	glm	MFGE8	0	0.649	0.465	21.9688	1.54672	not
FSTL1	0.358322	7.58999	23.634	1.21359e-05	0.000237032	cluster0_vs_others	BH	glm	MFGE8	0	1	0.98	192.67	1.28193	not
PSMA2	-0.367732	7.71321	23.6195	1.21997e-05	0.000238061	cluster0_vs_others	BH	glm	MFGE8	0	1	0.997	209.849	0.775	not
VOPP1	0.583333	4.14126	23.3806	1.22463e-05	0.000238752	cluster0_vs_others	BH	glm	MFGE8	0	0.544	0.393	17.6458	1.49831	not
VPS8	0.561949	4.86161	23.5218	1.22676e-05	0.00023895	cluster0_vs_others	BH	glm	MFGE8	0	0.729	0.537	29.0731	1.47626	not
ZFC3H1	0.580821	4.76311	23.5221	1.22839e-05	0.000238978	cluster0_vs_others	BH	glm	MFGE8	0	0.718	0.496	27.1543	1.4957	not
PODN	0.773917	3.41092	23.3985	1.22913e-05	0.000238978	cluster0_vs_others	BH	glm	MFGE8	0	0.4	0.254	10.6363	1.70991	not
COPS5	-0.43148	6.23911	23.5888	1.23129e-05	0.000239181	cluster0_vs_others	BH	glm	MFGE8	0	0.909	0.919	75.5371	0.741501	not
ENSECAG00000045540	2.09326	0.0499341	22.9446	1.23529e-05	0.000239739	cluster0_vs_others	BH	glm	MFGE8	0	0.063	0.016	1.03522	4.26711	up
AK5	1.53191	1.33023	23.2171	1.24264e-05	0.000240826	cluster0_vs_others	BH	glm	MFGE8	0	0.118	0.07	2.51442	2.89169	up
CENPH	-0.710759	3.44199	23.246	1.24313e-05	0.000240826	cluster0_vs_others	BH	glm	MFGE8	0	0.233	0.219	10.8678	0.610999	not
YIPF3	-0.406808	7.35818	23.5644	1.24459e-05	0.00024089	cluster0_vs_others	BH	glm	MFGE8	0	0.995	0.995	164.071	0.754291	not
RIPK1	0.50921	5.62091	23.5841	1.24756e-05	0.000241248	cluster0_vs_others	BH	glm	MFGE8	0	0.898	0.725	49.2111	1.42327	not
JMY	0.569016	5.46101	24.3348	1.28101e-05	0.000247493	cluster0_vs_others	BH	glm	MFGE8	0	0.807	0.597	44.0481	1.48351	not
MTMR3	0.631918	5.48387	25.6554	1.28458e-05	0.000247752	cluster0_vs_others	BH	glm	MFGE8	0	0.859	0.633	44.7518	1.54962	not
MIER1	0.332456	7.3359	23.4731	1.28466e-05	0.000247752	cluster0_vs_others	BH	glm	MFGE8	0	0.997	0.967	161.557	1.25916	not
ANKRD54	-0.525943	5.20743	23.3807	1.28961e-05	0.000248481	cluster0_vs_others	BH	glm	MFGE8	0	0.694	0.729	36.9482	0.694505	not
SLC35E2B	0.543684	4.06269	23.2741	1.29234e-05	0.000248784	cluster0_vs_others	BH	glm	MFGE8	0	0.596	0.43	16.7106	1.45769	not
RANBP1	-0.445406	7.0895	23.4305	1.30492e-05	0.000250981	cluster0_vs_others	BH	glm	MFGE8	0	0.977	0.956	136.192	0.734378	not
ENSECAG00000052620	0.777935	2.70848	23.0079	1.30904e-05	0.000251548	cluster0_vs_others	BH	glm	MFGE8	0	0.283	0.187	6.53634	1.71467	not
ENSECAG00000053829	-0.353223	8.76101	23.3948	1.3198e-05	0.000253231	cluster0_vs_others	BH	glm	MFGE8	0	0.999	0.999	433.838	0.782833	not
NAPA	-0.415698	6.55484	23.3961	1.32017e-05	0.000253231	cluster0_vs_others	BH	glm	MFGE8	0	0.927	0.931	94.0162	0.749657	not
MBNL2	0.623231	7.20016	28.1017	1.32619e-05	0.000254159	cluster0_vs_others	BH	glm	MFGE8	0	0.988	0.907	147.049	1.54032	not
ADA	-0.501341	6.349	23.3761	1.32933e-05	0.000254516	cluster0_vs_others	BH	glm	MFGE8	0	0.844	0.872	81.5152	0.70645	not
PPP6R3	0.518165	5.55706	23.4853	1.33043e-05	0.000254516	cluster0_vs_others	BH	glm	MFGE8	0	0.886	0.682	47.0804	1.43213	not
SHROOM4	1.05902	2.04183	22.809	1.33483e-05	0.00025513	cluster0_vs_others	BH	glm	MFGE8	0	0.17	0.063	4.11768	2.08352	up
CUL1	0.464903	5.54616	23.3376	1.34033e-05	0.000255953	cluster0_vs_others	BH	glm	MFGE8	0	0.888	0.707	46.7261	1.38022	not
CNOT6	0.620245	4.03549	23.1237	1.34852e-05	0.000257287	cluster0_vs_others	BH	glm	MFGE8	0	0.595	0.37	16.3985	1.53714	not
HSPBP1	-0.543881	5.00037	23.2301	1.3546e-05	0.000258218	cluster0_vs_others	BH	glm	MFGE8	0	0.671	0.669	32.0082	0.685923	not
MTMR9	0.814236	3.04987	23.0515	1.35743e-05	0.000258527	cluster0_vs_others	BH	glm	MFGE8	0	0.305	0.202	8.28135	1.75837	not
CBX5	-0.405192	6.74449	23.3094	1.36259e-05	0.000259279	cluster0_vs_others	BH	glm	MFGE8	0	0.971	0.959	107.225	0.755136	not
ENSECAG00000052012	1.15899	1.85818	22.9774	1.37275e-05	0.000260982	cluster0_vs_others	BH	glm	MFGE8	0	0.165	0.088	3.6255	2.23301	up
TRIM35	0.609379	4.2816	23.0775	1.39331e-05	0.000264518	cluster0_vs_others	BH	glm	MFGE8	0	0.653	0.436	19.4486	1.5256	not
FANK1	1.25497	1.88192	22.8199	1.39449e-05	0.000264518	cluster0_vs_others	BH	glm	MFGE8	0	0.17	0.092	3.68566	2.38661	up
PCDH7	0.542064	8.83862	26.8964	1.39506e-05	0.000264518	cluster0_vs_others	BH	glm	MFGE8	0	0.999	0.988	457.813	1.45605	not
ENSECAG00000059753	-0.35543	9.24232	23.2255	1.4011e-05	0.000265428	cluster0_vs_others	BH	glm	MFGE8	0	1	0.999	605.64	0.781637	not
ENSECAG00000056693	-0.614987	8.30278	26.9884	1.40315e-05	0.000265582	cluster0_vs_others	BH	glm	MFGE8	0	0.947	0.968	315.781	0.652936	not
HYCC2	0.627733	4.16871	23.0149	1.40973e-05	0.000266592	cluster0_vs_others	BH	glm	MFGE8	0	0.584	0.373	17.9848	1.54514	not
ZNHIT1	-0.412554	6.68994	23.2075	1.41217e-05	0.000266818	cluster0_vs_others	BH	glm	MFGE8	0	0.963	0.97	103.246	0.751292	not
ENSECAG00000057824	0.958898	2.86229	22.5871	1.41405e-05	0.000266938	cluster0_vs_others	BH	glm	MFGE8	0	0.282	0.201	7.27169	1.94382	not
SORCS2	0.718405	3.59334	22.9471	1.42874e-05	0.000269473	cluster0_vs_others	BH	glm	MFGE8	0	0.524	0.245	12.0699	1.64536	not
LRRC9	0.900249	3.01271	22.8732	1.43404e-05	0.000270236	cluster0_vs_others	BH	glm	MFGE8	0	0.268	0.198	8.07076	1.86639	not
PSMB5	-0.360124	8.55741	23.1534	1.43741e-05	0.000270633	cluster0_vs_others	BH	glm	MFGE8	0	0.999	0.999	376.736	0.779098	not
ESCO1	0.503767	4.71397	23.0563	1.43886e-05	0.000270667	cluster0_vs_others	BH	glm	MFGE8	0	0.737	0.534	26.245	1.41791	not
PHLPP1	0.85462	5.46554	29.1753	1.45374e-05	0.000273226	cluster0_vs_others	BH	glm	MFGE8	0	0.789	0.564	44.1867	1.80828	not
LARGE1	0.756239	5.40583	27.6972	1.45632e-05	0.000273472	cluster0_vs_others	BH	glm	MFGE8	0	0.793	0.588	42.3953	1.68908	not
DOCK9	0.953506	4.60952	27.8908	1.46767e-05	0.000275334	cluster0_vs_others	BH	glm	MFGE8	0	0.638	0.417	24.412	1.93657	not
TST	-0.572145	5.00878	22.9966	1.46898e-05	0.000275334	cluster0_vs_others	BH	glm	MFGE8	0	0.596	0.678	32.1953	0.672616	not
GPC1	-0.581341	4.8218	22.9905	1.47009e-05	0.000275334	cluster0_vs_others	BH	glm	MFGE8	0	0.566	0.601	28.2817	0.668342	not
ADI1	-0.420635	6.83111	23.0874	1.47369e-05	0.000275767	cluster0_vs_others	BH	glm	MFGE8	0	0.955	0.961	113.859	0.747096	not
CDC42EP1	-0.490169	6.76728	23.1597	1.47544e-05	0.000275849	cluster0_vs_others	BH	glm	MFGE8	0	0.936	0.953	108.932	0.711942	not
ATP2B4	0.378857	6.85066	23.0813	1.4767e-05	0.000275849	cluster0_vs_others	BH	glm	MFGE8	0	0.984	0.926	115.413	1.30031	not
PPP3CA	0.505431	6.1637	23.7956	1.47847e-05	0.000275938	cluster0_vs_others	BH	glm	MFGE8	0	0.935	0.784	71.6898	1.41955	not
JADE1	0.611757	4.61347	23.4317	1.48419e-05	0.000276765	cluster0_vs_others	BH	glm	MFGE8	0	0.664	0.465	24.4789	1.52812	not
BPGM	-0.698483	4.13584	22.7998	1.50225e-05	0.000279889	cluster0_vs_others	BH	glm	MFGE8	0	0.411	0.44	17.5797	0.61622	not
FANCD2	-0.3569	7.71364	22.9798	1.52963e-05	0.000284568	cluster0_vs_others	BH	glm	MFGE8	0	0.997	0.998	209.912	0.780841	not
TPGS1	-0.463625	6.50179	22.9791	1.53002e-05	0.000284568	cluster0_vs_others	BH	glm	MFGE8	0	0.939	0.959	90.6217	0.725162	not
COX7A2L	-0.436165	7.79523	22.9724	1.53345e-05	0.000284958	cluster0_vs_others	BH	glm	MFGE8	0	0.997	0.998	222.125	0.739097	not
TIGD7	0.699321	3.1113	22.6943	1.54067e-05	0.000286052	cluster0_vs_others	BH	glm	MFGE8	0	0.332	0.228	8.64164	1.62374	not
CTSD	-0.532449	8.67438	25.0772	1.54506e-05	0.000286619	cluster0_vs_others	BH	glm	MFGE8	0	1	0.999	408.552	0.69138	not
RHNO1	-1.02341	2.43517	22.5277	1.55663e-05	0.000288515	cluster0_vs_others	BH	glm	MFGE8	0	0.124	0.142	5.40826	0.491954	down
DPAGT1	-0.707073	3.71589	22.6697	1.57278e-05	0.000291055	cluster0_vs_others	BH	glm	MFGE8	0	0.327	0.377	13.14	0.612562	not
ENSECAG00000009413	-0.346059	8.50443	22.8993	1.57305e-05	0.000291055	cluster0_vs_others	BH	glm	MFGE8	0	0.999	0.999	363.152	0.78673	not
ARFGEF2	0.53951	4.12745	22.7351	1.57671e-05	0.000291481	cluster0_vs_others	BH	glm	MFGE8	0	0.61	0.404	17.4778	1.45348	not
KIF13A	0.697538	4.53947	24.3572	1.58722e-05	0.00029295	cluster0_vs_others	BH	glm	MFGE8	0	0.691	0.462	23.255	1.62173	not
PDCD10	0.390774	5.76233	22.8739	1.58739e-05	0.00029295	cluster0_vs_others	BH	glm	MFGE8	0	0.927	0.786	54.2794	1.3111	not
MARCKS	-0.405242	6.80941	22.8653	1.59346e-05	0.000293817	cluster0_vs_others	BH	glm	MFGE8	0	0.946	0.952	112.159	0.75511	not
NCOA3	0.679838	3.93318	22.753	1.59676e-05	0.000294069	cluster0_vs_others	BH	glm	MFGE8	0	0.585	0.349	15.2758	1.60196	not
ENSECAG00000028965	-0.389153	7.2445	22.8592	1.59757e-05	0.000294069	cluster0_vs_others	BH	glm	MFGE8	0	0.992	0.989	151.639	0.763578	not
WWC1	1.2208	3.06849	26.6987	1.6116e-05	0.000296397	cluster0_vs_others	BH	glm	MFGE8	0	0.316	0.199	8.38896	2.33076	up
CNTLN	0.478067	6.20583	23.0671	1.61757e-05	0.000296951	cluster0_vs_others	BH	glm	MFGE8	0	0.931	0.771	73.8143	1.39288	not
NR1D2	0.438803	5.7618	22.8059	1.61855e-05	0.000296951	cluster0_vs_others	BH	glm	MFGE8	0	0.886	0.75	54.2595	1.35548	not
ACSL4	0.445167	6.13283	22.8221	1.61895e-05	0.000296951	cluster0_vs_others	BH	glm	MFGE8	0	0.944	0.814	70.1725	1.36147	not
NFKB1	1.04946	6.7768	31.461	1.62016e-05	0.000296951	cluster0_vs_others	BH	glm	MFGE8	0	0.906	0.745	109.653	2.06975	up
PDS5A	0.639119	6.17997	26.5252	1.62803e-05	0.000298139	cluster0_vs_others	BH	glm	MFGE8	0	0.947	0.765	72.503	1.55738	not
PLXNA2	0.985908	4.27301	27.5553	1.64616e-05	0.000301201	cluster0_vs_others	BH	glm	MFGE8	0	0.561	0.336	19.3332	1.98056	not
BANK1	0.616273	4.07808	22.5626	1.65274e-05	0.000302147	cluster0_vs_others	BH	glm	MFGE8	0	0.528	0.34	16.8897	1.53291	not
ULK4	0.605196	3.97667	22.5389	1.6594e-05	0.000303105	cluster0_vs_others	BH	glm	MFGE8	0	0.467	0.335	15.7433	1.52119	not
RNF182	1.02884	2.18352	22.5095	1.66202e-05	0.000303326	cluster0_vs_others	BH	glm	MFGE8	0	0.21	0.093	4.5426	2.04038	up
OGG1	-0.734513	3.51057	22.4742	1.67027e-05	0.000304571	cluster0_vs_others	BH	glm	MFGE8	0	0.299	0.333	11.3969	0.601021	not
R3HCC1L	0.591096	3.8006	22.466	1.69418e-05	0.00030867	cluster0_vs_others	BH	glm	MFGE8	0	0.493	0.341	13.9346	1.50639	not
ZBTB10	0.73135	3.12441	22.4012	1.70809e-05	0.000310522	cluster0_vs_others	BH	glm	MFGE8	0	0.389	0.227	8.72049	1.66019	not
GPATCH2	0.540874	4.92766	22.5772	1.70861e-05	0.000310522	cluster0_vs_others	BH	glm	MFGE8	0	0.698	0.508	30.435	1.45485	not
DENND4A	0.590736	4.14955	22.5279	1.7087e-05	0.000310522	cluster0_vs_others	BH	glm	MFGE8	0	0.521	0.358	17.7475	1.50601	not
TIMP2.1	2.51686	0.343646	22.339	1.71449e-05	0.00031131	cluster0_vs_others	BH	glm	MFGE8	0	0.061	0.025	1.26896	5.72335	up
EPB41L4B	0.638819	3.50701	22.439	1.71852e-05	0.000311779	cluster0_vs_others	BH	glm	MFGE8	0	0.476	0.296	11.3688	1.55705	not
ENTPD7	0.819593	2.83247	22.4055	1.72003e-05	0.000311788	cluster0_vs_others	BH	glm	MFGE8	0	0.332	0.195	7.1229	1.76491	not
SCAND1	-0.373023	7.75144	22.6468	1.72219e-05	0.000311915	cluster0_vs_others	BH	glm	MFGE8	0	0.996	0.999	215.485	0.772163	not
ZHX2	0.570797	4.19934	22.4071	1.72608e-05	0.000312356	cluster0_vs_others	BH	glm	MFGE8	0	0.611	0.396	18.3708	1.48534	not
CLSTN2	1.58611	0.981045	21.938	1.75543e-05	0.000317399	cluster0_vs_others	BH	glm	MFGE8	0	0.127	0.023	1.97389	3.00239	up
IFI35	-0.677281	4.7787	22.6105	1.77031e-05	0.00031982	cluster0_vs_others	BH	glm	MFGE8	0	0.459	0.58	27.4494	0.625343	not
PDSS2	0.584378	4.13693	22.3588	1.77314e-05	0.000320061	cluster0_vs_others	BH	glm	MFGE8	0	0.569	0.375	17.593	1.49939	not
ACTG2	2.0162	8.16748	31.0104	1.79583e-05	0.000323885	cluster0_vs_others	BH	glm	MFGE8	0	0.68	0.444	287.513	4.04518	up
PSME4	0.501756	5.17696	22.459	1.80319e-05	0.000324761	cluster0_vs_others	BH	glm	MFGE8	0	0.826	0.593	36.176	1.41594	not
LCORL	0.744597	6.7005	28.724	1.80372e-05	0.000324761	cluster0_vs_others	BH	glm	MFGE8	0	0.981	0.774	104.005	1.67551	not
H2AZ2	-0.399636	7.07302	22.5157	1.80625e-05	0.000324943	cluster0_vs_others	BH	glm	MFGE8	0	0.984	0.972	134.646	0.75805	not
PTN	-0.448237	6.7446	22.5046	1.81339e-05	0.000325954	cluster0_vs_others	BH	glm	MFGE8	0	0.912	0.914	107.232	0.732938	not
GRM7	2.0349	1.10041	22.3519	1.8272e-05	0.00032816	cluster0_vs_others	BH	glm	MFGE8	0	0.094	0.017	2.14416	4.09794	up
USF1	-0.516912	5.10888	22.3966	1.83606e-05	0.000329477	cluster0_vs_others	BH	glm	MFGE8	0	0.672	0.695	34.5084	0.698866	not
TMTC1	0.881086	4.66979	26.8594	1.84581e-05	0.000330949	cluster0_vs_others	BH	glm	MFGE8	0	0.554	0.396	25.4534	1.84176	not
ENSECAG00000033220	0.822991	3.20201	22.1962	1.86067e-05	0.000333335	cluster0_vs_others	BH	glm	MFGE8	0	0.352	0.232	9.20242	1.76907	not
ASTN1	0.843509	3.21427	22.7627	1.86478e-05	0.000333791	cluster0_vs_others	BH	glm	MFGE8	0	0.321	0.219	9.28091	1.79441	not
ENSECAG00000058657	1.83903	0.600807	21.6408	1.87974e-05	0.000336188	cluster0_vs_others	BH	glm	MFGE8	0	0.078	0.033	1.51656	3.5777	up
MAF	0.556918	4.55427	22.2161	1.88695e-05	0.000337197	cluster0_vs_others	BH	glm	MFGE8	0	0.707	0.467	23.4948	1.47112	not
PRDM4	0.695828	3.24279	22.1181	1.88959e-05	0.000337387	cluster0_vs_others	BH	glm	MFGE8	0	0.4	0.245	9.46625	1.61981	not
GK5	0.723688	3.38206	22.1481	1.89503e-05	0.000338075	cluster0_vs_others	BH	glm	MFGE8	0	0.405	0.242	10.4256	1.6514	not
COL4A1	0.915249	8.43636	30.5695	1.90687e-05	0.000339905	cluster0_vs_others	BH	glm	MFGE8	0	0.999	0.947	346.417	1.8859	not
COLEC12	0.469276	5.70084	22.3521	1.91012e-05	0.000340201	cluster0_vs_others	BH	glm	MFGE8	0	0.852	0.688	52.0146	1.38441	not
ARMC9	0.617556	3.81056	22.1558	1.91897e-05	0.000341494	cluster0_vs_others	BH	glm	MFGE8	0	0.531	0.339	14.0311	1.53427	not
ATP5IF1	-0.374552	8.38919	22.3253	1.93101e-05	0.000343351	cluster0_vs_others	BH	glm	MFGE8	0	0.999	0.998	335.272	0.771345	not
C22H20orf27	-0.469762	5.74904	22.3094	1.93998e-05	0.000344579	cluster0_vs_others	BH	glm	MFGE8	0	0.801	0.832	53.7817	0.722084	not
KCNF1	-0.788305	3.34057	22.0601	1.94113e-05	0.000344579	cluster0_vs_others	BH	glm	MFGE8	0	0.229	0.279	10.1301	0.579024	not
GPR183	1.19362	1.80487	22.0815	1.94828e-05	0.000345444	cluster0_vs_others	BH	glm	MFGE8	0	0.193	0.082	3.49399	2.28726	up
TP53I13	-0.493926	4.87192	22.2231	1.94923e-05	0.000345444	cluster0_vs_others	BH	glm	MFGE8	0	0.616	0.642	29.2816	0.71009	not
DHX35	0.638693	3.26486	22.0126	1.97609e-05	0.000349914	cluster0_vs_others	BH	glm	MFGE8	0	0.408	0.26	9.61214	1.55692	not
HSPA4	0.374438	6.8311	22.2557	1.98216e-05	0.000350568	cluster0_vs_others	BH	glm	MFGE8	0	0.985	0.921	113.859	1.29633	not
ENSECAG00000010008	-0.481364	6.00838	22.2442	1.98305e-05	0.000350568	cluster0_vs_others	BH	glm	MFGE8	0	0.827	0.874	64.3728	0.7163	not
KPNA3	0.414228	5.63793	22.2134	2.00544e-05	0.000354234	cluster0_vs_others	BH	glm	MFGE8	0	0.902	0.725	49.7951	1.33259	not
HNRNPA0	-0.362921	6.94765	22.2161	2.01096e-05	0.000354917	cluster0_vs_others	BH	glm	MFGE8	0	0.98	0.978	123.438	0.777589	not
ATAD2B	0.605462	4.49773	22.1469	2.01653e-05	0.000355606	cluster0_vs_others	BH	glm	MFGE8	0	0.684	0.463	22.5919	1.52147	not
DIDO1	0.473031	4.7251	22.1277	2.02555e-05	0.000356696	cluster0_vs_others	BH	glm	MFGE8	0	0.74	0.524	26.4482	1.38802	not
UBL7	-0.59529	4.67925	22.0402	2.02604e-05	0.000356696	cluster0_vs_others	BH	glm	MFGE8	0	0.498	0.567	25.621	0.661912	not
COX6A1	-0.379148	8.91918	22.1873	2.02897e-05	0.000356919	cluster0_vs_others	BH	glm	MFGE8	0	1	1	484.107	0.768892	not
ATP9A	0.58617	3.81617	21.9656	2.05119e-05	0.000360531	cluster0_vs_others	BH	glm	MFGE8	0	0.58	0.342	14.0858	1.50126	not
CHRD	-0.852215	3.49544	21.8676	2.06889e-05	0.00036329	cluster0_vs_others	BH	glm	MFGE8	0	0.2	0.339	11.278	0.553933	not
ATF7	0.528701	5.29519	22.2533	2.07027e-05	0.00036329	cluster0_vs_others	BH	glm	MFGE8	0	0.826	0.638	39.2655	1.44263	not
SULF1	1.28188	5.26912	29.4987	2.07724e-05	0.000364214	cluster0_vs_others	BH	glm	MFGE8	0	0.78	0.439	38.5623	2.43155	up
TRIR	-0.431809	7.37554	22.1088	2.08902e-05	0.000365973	cluster0_vs_others	BH	glm	MFGE8	0	0.996	0.994	166.058	0.741332	not
SLC39A1	-0.396306	6.34312	22.1037	2.09136e-05	0.000365973	cluster0_vs_others	BH	glm	MFGE8	0	0.924	0.932	81.1838	0.759801	not
BTF3	-0.401407	10.347	22.1013	2.09253e-05	0.000365973	cluster0_vs_others	BH	glm	MFGE8	0	1	1	1302.43	0.75712	not
SLCO3A1	0.496312	5.63626	22.1446	2.0941e-05	0.000365973	cluster0_vs_others	BH	glm	MFGE8	0	0.852	0.696	49.7373	1.4106	not
SLC25A36	0.453056	5.79122	22.0705	2.10978e-05	0.000368412	cluster0_vs_others	BH	glm	MFGE8	0	0.935	0.764	55.3773	1.36894	not
PIAS2	0.487664	4.8225	22.0155	2.1251e-05	0.000370655	cluster0_vs_others	BH	glm	MFGE8	0	0.739	0.573	28.2954	1.40217	not
CREG2	0.843741	3.16668	22.1114	2.12609e-05	0.000370655	cluster0_vs_others	BH	glm	MFGE8	0	0.291	0.198	8.9798	1.7947	not
LMNA	-0.38635	8.95229	22.0511	2.13083e-05	0.000371039	cluster0_vs_others	BH	glm	MFGE8	0	1	1	495.343	0.765063	not
SAP18	-0.38104	8.12379	22.0503	2.13175e-05	0.000371039	cluster0_vs_others	BH	glm	MFGE8	0	0.999	0.998	278.937	0.767884	not
CNN1	1.10157	7.60306	30.1564	2.13622e-05	0.000371514	cluster0_vs_others	BH	glm	MFGE8	0	0.92	0.75	194.424	2.14588	up
DCP1A	0.779832	4.90785	25.7648	2.15836e-05	0.000375061	cluster0_vs_others	BH	glm	MFGE8	0	0.751	0.521	30.0199	1.71693	not
NUDT21	-0.419418	6.61415	22.0076	2.16745e-05	0.000376336	cluster0_vs_others	BH	glm	MFGE8	0	0.943	0.959	97.9619	0.747726	not
EVI5	0.444719	6.11585	22	2.17164e-05	0.000376758	cluster0_vs_others	BH	glm	MFGE8	0	0.929	0.802	69.3514	1.36105	not
ENSECAG00000039540	-0.547469	4.83582	21.9287	2.17942e-05	0.000377801	cluster0_vs_others	BH	glm	MFGE8	0	0.559	0.644	28.558	0.684219	not
TIGD5	-0.532301	5.47936	21.9698	2.18126e-05	0.000377815	cluster0_vs_others	BH	glm	MFGE8	0	0.722	0.817	44.6121	0.691451	not
CEP350	0.496539	4.90174	21.9113	2.18534e-05	0.000378215	cluster0_vs_others	BH	glm	MFGE8	0	0.78	0.564	29.8931	1.41082	not
GTDC1	0.594004	4.46926	21.8863	2.18949e-05	0.000378628	cluster0_vs_others	BH	glm	MFGE8	0	0.577	0.435	22.1504	1.50943	not
ENSECAG00000019073	-0.363398	8.48966	21.9735	2.19136e-05	0.000378647	cluster0_vs_others	BH	glm	MFGE8	0	0.999	0.998	359.453	0.777332	not
NDUFB9	-0.362251	8.09165	21.9686	2.19576e-05	0.000378712	cluster0_vs_others	BH	glm	MFGE8	0	0.999	0.999	272.791	0.77795	not
ENSECAG00000054918	0.962535	2.45019	21.3753	2.19598e-05	0.000378712	cluster0_vs_others	BH	glm	MFGE8	0	0.215	0.118	5.46488	1.94873	not
LMO2	-1.22243	2.12952	21.4139	2.19705e-05	0.000378712	cluster0_vs_others	BH	glm	MFGE8	0	0.078	0.127	4.37573	0.42856	down
RPTOR	0.500002	4.77562	21.9026	2.19926e-05	0.000378789	cluster0_vs_others	BH	glm	MFGE8	0	0.718	0.491	27.3907	1.41422	not
PLEKHH2	0.793294	3.12775	21.7071	2.20133e-05	0.000378791	cluster0_vs_others	BH	glm	MFGE8	0	0.343	0.21	8.74069	1.73303	not
TIMM50	-0.432998	6.31047	21.9605	2.20281e-05	0.000378791	cluster0_vs_others	BH	glm	MFGE8	0	0.929	0.914	79.3674	0.740721	not
DOCK4	0.55432	5.64236	22.908	2.23124e-05	0.000383372	cluster0_vs_others	BH	glm	MFGE8	0	0.777	0.59	49.9482	1.46848	not
EIF2S3B	-0.41233	7.66773	21.9215	2.23369e-05	0.000383486	cluster0_vs_others	BH	glm	MFGE8	0	0.993	0.998	203.337	0.751409	not
WDR83OS	-0.441805	7.53366	21.9183	2.23703e-05	0.000383751	cluster0_vs_others	BH	glm	MFGE8	0	0.997	0.996	185.293	0.736213	not
PLXDC2	0.74279	7.92558	28.6456	2.24066e-05	0.000384067	cluster0_vs_others	BH	glm	MFGE8	0	0.984	0.875	243.129	1.67341	not
CYP7B1	1.02741	4.78722	27.6106	2.25459e-05	0.000386146	cluster0_vs_others	BH	glm	MFGE8	0	0.507	0.374	27.612	2.03837	up
ENSECAG00000035927	0.863484	2.09886	21.4015	2.26171e-05	0.000387056	cluster0_vs_others	BH	glm	MFGE8	0	0.22	0.126	4.28372	1.81943	not
C2CD5	0.797281	3.60549	22.7045	2.27646e-05	0.00038927	cluster0_vs_others	BH	glm	MFGE8	0	0.51	0.306	12.1719	1.73782	not
TMX2	-0.515247	5.52814	21.8192	2.29296e-05	0.000391769	cluster0_vs_others	BH	glm	MFGE8	0	0.765	0.79	46.1461	0.699673	not
ZNF536	2.63888	0.0383629	21.4768	2.29474e-05	0.000391769	cluster0_vs_others	BH	glm	MFGE8	0	0.05	0.013	1.02695	6.22848	up
LAMA2	0.654249	6.89904	26.5983	2.31432e-05	0.000394797	cluster0_vs_others	BH	glm	MFGE8	0	0.965	0.833	119.349	1.5738	not
ATP5F1A	-0.357763	8.44465	21.807	2.32721e-05	0.000396681	cluster0_vs_others	BH	glm	MFGE8	0	1	1	348.411	0.780373	not
OSBPL7	-0.566172	4.96941	21.668	2.33516e-05	0.00039772	cluster0_vs_others	BH	glm	MFGE8	0	0.616	0.656	31.3287	0.675406	not
STOML2	-0.406067	6.85543	21.791	2.344e-05	0.000398909	cluster0_vs_others	BH	glm	MFGE8	0	0.978	0.977	115.795	0.754678	not
FRY	0.864173	3.12278	21.8192	2.35253e-05	0.000400042	cluster0_vs_others	BH	glm	MFGE8	0	0.284	0.167	8.71065	1.8203	not
PTGS2	1.22479	5.672	29.5342	2.36274e-05	0.000401091	cluster0_vs_others	BH	glm	MFGE8	0	0.582	0.395	50.9848	2.33722	up
NDUFC2	-0.365836	7.92429	21.765	2.36355e-05	0.000401091	cluster0_vs_others	BH	glm	MFGE8	0	0.997	0.998	242.911	0.776019	not
XIAP	0.443502	5.17658	21.7524	2.36436e-05	0.000401091	cluster0_vs_others	BH	glm	MFGE8	0	0.831	0.685	36.1664	1.3599	not
SNRPC	-0.366979	6.69629	21.7632	2.36745e-05	0.000401091	cluster0_vs_others	BH	glm	MFGE8	0	0.978	0.96	103.701	0.775404	not
TNRC6A	0.464919	5.86571	21.7578	2.36806e-05	0.000401091	cluster0_vs_others	BH	glm	MFGE8	0	0.912	0.742	58.3115	1.38024	not
POLR2I	-0.376389	7.30259	21.7546	2.37424e-05	0.000401821	cluster0_vs_others	BH	glm	MFGE8	0	0.995	0.991	157.87	0.770363	not
ENSECAG00000055018	0.635971	3.46899	21.4861	2.38473e-05	0.000403276	cluster0_vs_others	BH	glm	MFGE8	0	0.457	0.298	11.0731	1.55398	not
SERPINF1	-0.468184	7.56211	22.1871	2.39002e-05	0.000403853	cluster0_vs_others	BH	glm	MFGE8	0	0.947	0.946	188.983	0.722874	not
HDAC9	0.902659	3.31478	23.3788	2.39536e-05	0.000404437	cluster0_vs_others	BH	glm	MFGE8	0	0.347	0.223	9.95055	1.86951	not
H2AJ	-0.480526	6.68993	21.8251	2.42192e-05	0.0004086	cluster0_vs_others	BH	glm	MFGE8	0	0.931	0.943	103.245	0.716716	not
COPS3	-0.422799	6.01901	21.6854	2.4281e-05	0.000409319	cluster0_vs_others	BH	glm	MFGE8	0	0.891	0.88	64.849	0.745976	not
ENSECAG00000036956	1.19645	1.35058	21.0807	2.44995e-05	0.000412679	cluster0_vs_others	BH	glm	MFGE8	0	0.121	0.059	2.55014	2.29175	up
FAM13B	0.498494	4.82005	21.5995	2.45714e-05	0.000413564	cluster0_vs_others	BH	glm	MFGE8	0	0.731	0.531	28.2476	1.41274	not
HAO1	1.88809	1.40423	22.7037	2.47652e-05	0.000416499	cluster0_vs_others	BH	glm	MFGE8	0	0.061	0.037	2.64676	3.70144	up
FBXL22	1.45737	1.21792	20.8476	2.47913e-05	0.000416611	cluster0_vs_others	BH	glm	MFGE8	0	0.133	0.053	2.32612	2.74607	up
ZMYM2	0.485917	5.09695	21.58	2.49126e-05	0.000418063	cluster0_vs_others	BH	glm	MFGE8	0	0.82	0.599	34.2243	1.40048	not
KLHL5	0.429404	6.39465	21.6222	2.49168e-05	0.000418063	cluster0_vs_others	BH	glm	MFGE8	0	0.966	0.89	84.136	1.34668	not
ZEB2	0.750258	6.06521	26.9143	2.49499e-05	0.000418291	cluster0_vs_others	BH	glm	MFGE8	0	0.865	0.665	66.959	1.68209	not
CCDC9	-0.455294	6.90497	21.6166	2.49748e-05	0.000418382	cluster0_vs_others	BH	glm	MFGE8	0	0.952	0.97	119.84	0.729361	not
IGFBP6	-0.411855	10.1861	21.625	2.51134e-05	0.000420374	cluster0_vs_others	BH	glm	MFGE8	0	1	1	1164.98	0.751656	not
EDA	1.03171	2.75483	21.5883	2.51499e-05	0.000420619	cluster0_vs_others	BH	glm	MFGE8	0	0.184	0.117	6.74973	2.04445	up
IL17RC	-0.68245	4.01275	21.4051	2.51895e-05	0.000420619	cluster0_vs_others	BH	glm	MFGE8	0	0.381	0.466	16.142	0.623106	not
NCKAP1	0.468248	6.49762	22.1497	2.51981e-05	0.000420619	cluster0_vs_others	BH	glm	MFGE8	0	0.973	0.866	90.3606	1.38343	not
KIF16B	0.478695	5.08573	21.5482	2.52065e-05	0.000420619	cluster0_vs_others	BH	glm	MFGE8	0	0.751	0.578	33.9592	1.39348	not
USP36	0.597821	4.68439	22.0063	2.53872e-05	0.000423305	cluster0_vs_others	BH	glm	MFGE8	0	0.716	0.489	25.7124	1.51343	not
ENSECAG00000046713	2.68928	-0.121697	21.5829	2.54328e-05	0.000423734	cluster0_vs_others	BH	glm	MFGE8	0	0.041	0.015	0.919106	6.44991	up
CELF2	0.839844	7.03735	28.693	2.54742e-05	0.000424095	cluster0_vs_others	BH	glm	MFGE8	0	0.956	0.772	131.357	1.78986	not
ENSECAG00000005938	-0.77977	3.41639	21.3595	2.55296e-05	0.000424687	cluster0_vs_others	BH	glm	MFGE8	0	0.248	0.271	10.6767	0.58246	not
ENSECAG00000027494	1.6327	1.42859	21.3643	2.57168e-05	0.000427469	cluster0_vs_others	BH	glm	MFGE8	0	0.121	0.07	2.69183	3.10094	up
TAF9	-0.462542	5.69322	21.5114	2.57536e-05	0.00042754	cluster0_vs_others	BH	glm	MFGE8	0	0.814	0.822	51.7404	0.725707	not
ZNF444	-0.628747	4.07776	21.3085	2.5761e-05	0.00042754	cluster0_vs_others	BH	glm	MFGE8	0	0.41	0.457	16.886	0.646738	not
COX7A1	-0.458333	5.63644	21.5025	2.58284e-05	0.000428327	cluster0_vs_others	BH	glm	MFGE8	0	0.744	0.811	49.7438	0.727827	not
SLC2A6	-0.909381	2.74948	21.2696	2.58791e-05	0.000428837	cluster0_vs_others	BH	glm	MFGE8	0	0.178	0.196	6.72473	0.532413	not
HIPK3	0.481035	5.48348	21.4721	2.60507e-05	0.000431346	cluster0_vs_others	BH	glm	MFGE8	0	0.873	0.687	44.7397	1.39574	not
TMEM245	0.596017	4.14256	21.3251	2.62611e-05	0.000434495	cluster0_vs_others	BH	glm	MFGE8	0	0.6	0.416	17.6618	1.51154	not
IGFBP4	-0.788203	8.5512	27.6811	2.63059e-05	0.0004349	cluster0_vs_others	BH	glm	MFGE8	0	0.988	0.994	375.117	0.579065	not
STEAP2	0.431678	5.81083	21.464	2.63764e-05	0.000435729	cluster0_vs_others	BH	glm	MFGE8	0	0.944	0.752	56.1349	1.3488	not
KAT6A	0.615036	4.28286	21.33	2.64904e-05	0.000437275	cluster0_vs_others	BH	glm	MFGE8	0	0.614	0.407	19.4657	1.5316	not
YAP1	0.441255	6.4682	21.5028	2.65622e-05	0.000438123	cluster0_vs_others	BH	glm	MFGE8	0	0.976	0.855	88.5364	1.35778	not
THBS1	0.822827	9.22525	28.7756	2.69054e-05	0.000443442	cluster0_vs_others	BH	glm	MFGE8	0	0.997	0.985	598.519	1.76887	not
LAPTM4B	-0.450198	6.38302	21.3921	2.70925e-05	0.000446182	cluster0_vs_others	BH	glm	MFGE8	0	0.872	0.928	83.4604	0.731942	not
CDYL	0.399106	6.50782	21.3597	2.7412e-05	0.000451097	cluster0_vs_others	BH	glm	MFGE8	0	0.965	0.859	91.0015	1.31869	not
FAM91A1	0.414189	5.68352	21.3155	2.76085e-05	0.000453983	cluster0_vs_others	BH	glm	MFGE8	0	0.922	0.767	51.3936	1.33255	not
ATP5MC1	-0.409002	7.09579	21.3327	2.76769e-05	0.00045469	cluster0_vs_others	BH	glm	MFGE8	0	0.986	0.977	136.787	0.753144	not
PGRMC2	0.420906	5.84256	21.3299	2.7695e-05	0.00045469	cluster0_vs_others	BH	glm	MFGE8	0	0.931	0.779	57.3833	1.33877	not
ENSECAG00000026827	-0.785475	3.43623	21.107	2.77152e-05	0.00045469	cluster0_vs_others	BH	glm	MFGE8	0	0.265	0.266	10.8245	0.580161	not
HSPG2	0.455141	5.10926	21.2525	2.77386e-05	0.000454724	cluster0_vs_others	BH	glm	MFGE8	0	0.804	0.605	34.5175	1.37092	not
ENSECAG00000049526	1.27031	1.20731	20.5656	2.77681e-05	0.000454724	cluster0_vs_others	BH	glm	MFGE8	0	0.116	0.055	2.30907	2.41214	up
PPP3CC	0.409385	5.60112	21.307	2.77809e-05	0.000454724	cluster0_vs_others	BH	glm	MFGE8	0	0.871	0.711	48.5407	1.32812	not
NDUFAB1	-0.365948	7.41743	21.3136	2.78556e-05	0.000455598	cluster0_vs_others	BH	glm	MFGE8	0	0.992	0.995	170.95	0.775959	not
LEMD3	0.500875	4.73861	21.2011	2.79457e-05	0.000456724	cluster0_vs_others	BH	glm	MFGE8	0	0.725	0.505	26.697	1.41507	not
ENSECAG00000050266	1.73025	0.958474	20.7632	2.80556e-05	0.00045817	cluster0_vs_others	BH	glm	MFGE8	0	0.09	0.046	1.94325	3.31786	up
SH3GL1	-0.40576	6.18505	21.2796	2.81775e-05	0.00045981	cluster0_vs_others	BH	glm	MFGE8	0	0.917	0.911	72.7587	0.754839	not
ETS1	0.462491	5.57485	21.2676	2.82031e-05	0.000459878	cluster0_vs_others	BH	glm	MFGE8	0	0.871	0.697	47.6647	1.37792	not
FBXL17	0.765568	5.76003	26.259	2.82481e-05	0.000460261	cluster0_vs_others	BH	glm	MFGE8	0	0.907	0.652	54.1928	1.70004	not
ENSECAG00000048631	1.35232	1.45122	20.5315	2.83374e-05	0.000461365	cluster0_vs_others	BH	glm	MFGE8	0	0.121	0.067	2.7344	2.55323	up
EIF4A3	-0.394817	7.07843	21.2605	2.84114e-05	0.000462219	cluster0_vs_others	BH	glm	MFGE8	0	0.98	0.984	135.151	0.760586	not
UAP1	0.561515	4.39495	21.1365	2.8662e-05	0.000465943	cluster0_vs_others	BH	glm	MFGE8	0	0.645	0.449	21.0384	1.47582	not
MRPL40	-0.505223	5.67703	21.1992	2.88049e-05	0.000467654	cluster0_vs_others	BH	glm	MFGE8	0	0.831	0.808	51.1631	0.704552	not
SEC24B	0.477624	4.84151	21.1725	2.88109e-05	0.000467654	cluster0_vs_others	BH	glm	MFGE8	0	0.77	0.546	28.6709	1.39245	not
RFC3	-1.10808	2.26932	20.9281	2.91184e-05	0.000472287	cluster0_vs_others	BH	glm	MFGE8	0	0.08	0.118	4.82096	0.463912	down
PSMB3	-0.43345	6.67291	21.1893	2.91647e-05	0.00047268	cluster0_vs_others	BH	glm	MFGE8	0	0.955	0.96	102.035	0.740489	not
EIF4G2	0.36145	9.02824	21.1589	2.94522e-05	0.000476939	cluster0_vs_others	BH	glm	MFGE8	0	1	0.999	522.119	1.28472	not
GATAD2B	0.560303	4.79545	21.2791	2.9472e-05	0.000476939	cluster0_vs_others	BH	glm	MFGE8	0	0.727	0.516	27.7699	1.47458	not
FSD1L	1.55368	0.768233	20.4548	2.96938e-05	0.000480166	cluster0_vs_others	BH	glm	MFGE8	0	0.082	0.039	1.70318	2.93564	up
GMDS	0.441465	5.86185	21.1155	2.97681e-05	0.000481003	cluster0_vs_others	BH	glm	MFGE8	0	0.907	0.735	58.1557	1.35798	not
NSMCE1	-0.45156	6.27155	21.1237	2.98311e-05	0.000481502	cluster0_vs_others	BH	glm	MFGE8	0	0.921	0.925	77.2548	0.731252	not
MAP4K5	0.421788	6.01006	21.1253	2.98439e-05	0.000481502	cluster0_vs_others	BH	glm	MFGE8	0	0.922	0.79	64.448	1.33959	not
MCOLN1	-0.652927	3.67403	20.8932	3.00792e-05	0.000484635	cluster0_vs_others	BH	glm	MFGE8	0	0.314	0.343	12.7642	0.635989	not
PHF8	0.690744	2.85263	20.8491	3.00833e-05	0.000484635	cluster0_vs_others	BH	glm	MFGE8	0	0.298	0.202	7.22316	1.61412	not
MAZ	-0.54063	5.05061	21.0305	3.01482e-05	0.000485316	cluster0_vs_others	BH	glm	MFGE8	0	0.649	0.683	33.1424	0.687471	not
TAB2	0.513316	4.79291	20.9708	3.05547e-05	0.000491491	cluster0_vs_others	BH	glm	MFGE8	0	0.759	0.54	27.721	1.42733	not
SLC30A7	0.418122	6.78336	21.0474	3.07192e-05	0.000493766	cluster0_vs_others	BH	glm	MFGE8	0	0.965	0.893	110.153	1.33619	not
NUF2	-1.4297	2.12119	20.3134	3.08145e-05	0.000494927	cluster0_vs_others	BH	glm	MFGE8	0	0.031	0.057	4.35052	0.371208	down
PTPRK	0.736398	5.04785	24.1363	3.14223e-05	0.00050431	cluster0_vs_others	BH	glm	MFGE8	0	0.751	0.492	33.0792	1.66601	not
HACE1	0.494417	4.93912	20.9286	3.15069e-05	0.000505289	cluster0_vs_others	BH	glm	MFGE8	0	0.771	0.558	30.6776	1.40875	not
ENSECAG00000059799	-0.339419	7.91185	20.9386	3.19345e-05	0.000511765	cluster0_vs_others	BH	glm	MFGE8	0	0.999	0.999	240.826	0.790359	not
DDX39A	-0.469771	5.13752	20.8509	3.2056e-05	0.000513096	cluster0_vs_others	BH	glm	MFGE8	0	0.701	0.658	35.2004	0.722079	not
ENSECAG00000058528	-0.387268	7.25452	20.9284	3.2077e-05	0.000513096	cluster0_vs_others	BH	glm	MFGE8	0	0.981	0.987	152.697	0.764576	not
EXOSC6	-0.623658	3.96667	20.6857	3.20895e-05	0.000513096	cluster0_vs_others	BH	glm	MFGE8	0	0.373	0.396	15.6346	0.649023	not
MRPS18A	-0.470592	5.5743	20.8863	3.22855e-05	0.000515846	cluster0_vs_others	BH	glm	MFGE8	0	0.792	0.804	47.6465	0.721668	not
SNU13	-0.400637	6.49281	20.908	3.23262e-05	0.000516111	cluster0_vs_others	BH	glm	MFGE8	0	0.955	0.942	90.0597	0.757524	not
NPM1	-0.328593	9.54996	20.9017	3.23586e-05	0.000516244	cluster0_vs_others	BH	glm	MFGE8	0	1	1	749.593	0.796313	not
SIRT3	-0.508002	4.97223	20.8354	3.25088e-05	0.000518255	cluster0_vs_others	BH	glm	MFGE8	0	0.59	0.647	31.3899	0.703195	not
ENSECAG00000057731	1.80348	0.56848	20.3284	3.26112e-05	0.0005195	cluster0_vs_others	BH	glm	MFGE8	0	0.061	0.036	1.48296	3.49061	up
ENSECAG00000028196	-0.339578	7.7047	20.8726	3.27218e-05	0.000520874	cluster0_vs_others	BH	glm	MFGE8	0	0.999	0.996	208.615	0.790272	not
DES	0.645493	9.47663	26.3557	3.27745e-05	0.000521112	cluster0_vs_others	BH	glm	MFGE8	0	0.997	0.993	712.445	1.56427	not
REX1BD	-0.372218	7.775	20.8657	3.2795e-05	0.000521112	cluster0_vs_others	BH	glm	MFGE8	0	0.996	0.997	219.032	0.772594	not
ANTXR2	0.538723	7.44095	23.8478	3.28097e-05	0.000521112	cluster0_vs_others	BH	glm	MFGE8	0	0.992	0.917	173.76	1.45269	not
DNAJB4	0.416133	5.66832	20.8382	3.30121e-05	0.000523939	cluster0_vs_others	BH	glm	MFGE8	0	0.871	0.777	50.8552	1.33435	not
EHMT1	0.455498	5.54458	20.818	3.31633e-05	0.00052595	cluster0_vs_others	BH	glm	MFGE8	0	0.903	0.711	46.6751	1.37126	not
ENSECAG00000050306	1.01313	2.02904	20.2678	3.36223e-05	0.000532834	cluster0_vs_others	BH	glm	MFGE8	0	0.19	0.111	4.08133	2.01828	up
LSP1	-0.785801	6.63332	25.5801	3.37539e-05	0.000534524	cluster0_vs_others	BH	glm	MFGE8	0	0.805	0.859	99.272	0.58003	not
RAB31	0.422384	7.42588	21.191	3.37885e-05	0.000534677	cluster0_vs_others	BH	glm	MFGE8	0	0.995	0.933	171.954	1.34014	not
EPB41	0.501809	5.19617	20.7297	3.38597e-05	0.000535407	cluster0_vs_others	BH	glm	MFGE8	0	0.815	0.61	36.661	1.41599	not
CASD1	0.666479	3.23967	20.5311	3.40276e-05	0.000537666	cluster0_vs_others	BH	glm	MFGE8	0	0.388	0.241	9.4458	1.58719	not
PHKB	0.42508	5.49901	20.7448	3.41252e-05	0.000538811	cluster0_vs_others	BH	glm	MFGE8	0	0.86	0.72	45.2237	1.34265	not
TSTD2	0.527272	4.21342	20.6032	3.44365e-05	0.000543325	cluster0_vs_others	BH	glm	MFGE8	0	0.603	0.438	18.5509	1.4412	not
ACP1	-0.393434	6.75589	20.7322	3.44832e-05	0.000543662	cluster0_vs_others	BH	glm	MFGE8	0	0.978	0.969	108.075	0.761315	not
APEX1	-0.409007	6.47802	20.7162	3.46865e-05	0.00054644	cluster0_vs_others	BH	glm	MFGE8	0	0.961	0.939	89.1414	0.753142	not
ATP5PD	-0.324663	8.35374	20.7112	3.47104e-05	0.00054644	cluster0_vs_others	BH	glm	MFGE8	0	0.999	0.999	327.133	0.798485	not
CLINT1	0.351872	6.52442	20.7072	3.48063e-05	0.000547547	cluster0_vs_others	BH	glm	MFGE8	0	0.977	0.889	92.0549	1.27622	not
RPA2	-0.505971	4.73723	20.5467	3.48742e-05	0.000548212	cluster0_vs_others	BH	glm	MFGE8	0	0.571	0.551	26.6715	0.704186	not
UBE3C	0.481249	4.78407	20.5941	3.49448e-05	0.00054892	cluster0_vs_others	BH	glm	MFGE8	0	0.735	0.52	27.5517	1.39595	not
HPSE2	0.623483	6.81672	24.6767	3.50401e-05	0.000550015	cluster0_vs_others	BH	glm	MFGE8	0	0.944	0.801	112.729	1.54059	not
CHRM1	-0.618739	5.22405	21.4213	3.51459e-05	0.00055127	cluster0_vs_others	BH	glm	MFGE8	0	0.589	0.665	37.3761	0.65124	not
ENSECAG00000053405	1.83804	0.383183	20.0563	3.52351e-05	0.000552265	cluster0_vs_others	BH	glm	MFGE8	0	0.061	0.03	1.30422	3.57523	up
HAUS8	-0.670069	3.42669	20.443	3.53229e-05	0.000553238	cluster0_vs_others	BH	glm	MFGE8	0	0.261	0.285	10.7532	0.628477	not
CDCP1	0.645815	4.05984	20.8299	3.54292e-05	0.000554496	cluster0_vs_others	BH	glm	MFGE8	0	0.516	0.383	16.6776	1.56462	not
LSM7	-0.407109	5.8	20.6156	3.57552e-05	0.000559191	cluster0_vs_others	BH	glm	MFGE8	0	0.864	0.85	55.7152	0.754133	not
RASA1	0.527924	5.15096	20.9341	3.61633e-05	0.000565161	cluster0_vs_others	BH	glm	MFGE8	0	0.793	0.62	35.5298	1.44185	not
AVL9	0.487882	4.58601	20.4742	3.67563e-05	0.000574009	cluster0_vs_others	BH	glm	MFGE8	0	0.705	0.513	24.0174	1.40238	not
TCTN1	-0.606035	3.9408	20.3506	3.73766e-05	0.000582925	cluster0_vs_others	BH	glm	MFGE8	0	0.358	0.438	15.3568	0.657	not
COX4I1	-0.321542	9.64402	20.5096	3.73817e-05	0.000582925	cluster0_vs_others	BH	glm	MFGE8	0	1	1	800.093	0.800214	not
THSD4	1.02521	6.90407	27.5026	3.74485e-05	0.000583543	cluster0_vs_others	BH	glm	MFGE8	0	0.937	0.734	119.766	2.03525	up
GMNN	-0.553593	4.9237	20.3209	3.75665e-05	0.000584956	cluster0_vs_others	BH	glm	MFGE8	0	0.584	0.539	30.3517	0.681321	not
FZD2	-0.681691	3.63773	20.3176	3.77872e-05	0.000587966	cluster0_vs_others	BH	glm	MFGE8	0	0.313	0.334	12.447	0.623434	not
TXN	-0.347908	9.71669	20.468	3.79613e-05	0.000590247	cluster0_vs_others	BH	glm	MFGE8	0	0.999	1	841.424	0.785723	not
BAD	-0.419707	7.51095	20.4409	3.83732e-05	0.000596218	cluster0_vs_others	BH	glm	MFGE8	0	0.99	0.991	182.399	0.747577	not
FAM135A	0.607325	4.31265	20.5273	3.86984e-05	0.000600462	cluster0_vs_others	BH	glm	MFGE8	0	0.618	0.407	19.8718	1.52343	not
NRCAM	0.973337	2.65603	20.9134	3.87024e-05	0.000600462	cluster0_vs_others	BH	glm	MFGE8	0	0.26	0.114	6.30296	1.96338	not
MTHFD1L	0.4677	5.86211	20.54	3.87708e-05	0.000600798	cluster0_vs_others	BH	glm	MFGE8	0	0.907	0.725	58.1662	1.3829	not
EDRF1	0.743464	2.91462	20.2012	3.88075e-05	0.000600798	cluster0_vs_others	BH	glm	MFGE8	0	0.343	0.208	7.54031	1.67419	not
KMT5A	0.418473	5.68285	20.4061	3.88082e-05	0.000600798	cluster0_vs_others	BH	glm	MFGE8	0	0.899	0.734	51.3699	1.33651	not
RFX3	0.835125	5.14582	24.7566	3.88643e-05	0.000601097	cluster0_vs_others	BH	glm	MFGE8	0	0.615	0.469	35.4036	1.78401	not
CREBBP	0.504674	5.13926	20.3483	3.88836e-05	0.000601097	cluster0_vs_others	BH	glm	MFGE8	0	0.831	0.596	35.243	1.4188	not
EPC2	0.4936	5.07231	20.3555	3.8979e-05	0.000602138	cluster0_vs_others	BH	glm	MFGE8	0	0.808	0.61	33.6448	1.40795	not
LAGE3	-0.339199	7.80188	20.3946	3.90139e-05	0.000602242	cluster0_vs_others	BH	glm	MFGE8	0	0.997	0.996	223.152	0.79048	not
CDC25B	-0.723615	4.88876	21.9352	3.95112e-05	0.00060948	cluster0_vs_others	BH	glm	MFGE8	0	0.459	0.587	29.6253	0.605578	not
ATP1B1	0.431282	5.81326	20.3126	3.97298e-05	0.00061241	cluster0_vs_others	BH	glm	MFGE8	0	0.876	0.669	56.2298	1.34843	not
CTSA	-0.473861	5.75314	20.3129	3.98019e-05	0.000613081	cluster0_vs_others	BH	glm	MFGE8	0	0.801	0.808	53.9346	0.720035	not
PRR7	-0.543307	5.16345	20.2987	3.99726e-05	0.000615268	cluster0_vs_others	BH	glm	MFGE8	0	0.631	0.704	35.8387	0.686196	not
AGFG1	0.407205	6.85587	20.3253	4.00506e-05	0.000616026	cluster0_vs_others	BH	glm	MFGE8	0	0.989	0.913	115.831	1.32611	not
NUDT14	-0.47837	5.12518	20.2486	4.01068e-05	0.000616447	cluster0_vs_others	BH	glm	MFGE8	0	0.652	0.695	34.9007	0.717788	not
TBCK	0.667794	4.46668	21.6468	4.0587e-05	0.000623152	cluster0_vs_others	BH	glm	MFGE8	0	0.648	0.444	22.1108	1.58864	not
BUB3	-0.441609	5.68823	20.2722	4.06012e-05	0.000623152	cluster0_vs_others	BH	glm	MFGE8	0	0.816	0.816	51.5617	0.736313	not
AFF3	0.73915	6.42514	25.4812	4.10486e-05	0.000629569	cluster0_vs_others	BH	glm	MFGE8	0	0.903	0.693	85.9332	1.66919	not
TRRAP	0.573703	3.88035	20.0633	4.11195e-05	0.000630205	cluster0_vs_others	BH	glm	MFGE8	0	0.576	0.37	14.7266	1.48834	not
ENSECAG00000048392	1.38058	1.38406	19.8273	4.12606e-05	0.000631915	cluster0_vs_others	BH	glm	MFGE8	0	0.131	0.071	2.61001	2.60374	up
ENSECAG00000052196	-0.387467	7.894	20.2404	4.13081e-05	0.000632192	cluster0_vs_others	BH	glm	MFGE8	0	1	0.998	237.866	0.764471	not
COG5	0.490325	4.74594	20.1708	4.14021e-05	0.000633177	cluster0_vs_others	BH	glm	MFGE8	0	0.75	0.547	26.8331	1.40476	not
NDUFV2	-0.335425	8.35916	20.2255	4.153e-05	0.000634274	cluster0_vs_others	BH	glm	MFGE8	0	1	1	328.366	0.79255	not
HDAC4	0.532805	4.73259	20.1493	4.1533e-05	0.000634274	cluster0_vs_others	BH	glm	MFGE8	0	0.66	0.456	26.586	1.44674	not
ELF1	0.398455	6.46378	20.2237	4.16143e-05	0.000635063	cluster0_vs_others	BH	glm	MFGE8	0	0.958	0.85	88.2656	1.3181	not
FAHD2A	-0.418492	5.45853	20.1878	4.16672e-05	0.000635418	cluster0_vs_others	BH	glm	MFGE8	0	0.767	0.79	43.9725	0.748206	not
CFAP20DC	0.64453	3.89971	20.1881	4.19129e-05	0.00063871	cluster0_vs_others	BH	glm	MFGE8	0	0.457	0.314	14.9256	1.56323	not
GHR	0.640488	4.95389	21.7028	4.20229e-05	0.00063993	cluster0_vs_others	BH	glm	MFGE8	0	0.71	0.479	30.9934	1.55886	not
RPS6KB2	-0.477702	4.70084	20.0564	4.21654e-05	0.000641645	cluster0_vs_others	BH	glm	MFGE8	0	0.585	0.596	26.0071	0.71812	not
FAT3	1.57192	1.28927	20.8822	4.22398e-05	0.00064232	cluster0_vs_others	BH	glm	MFGE8	0	0.102	0.024	2.44404	2.973	up
RRBP1	0.343586	8.5887	20.177	4.22817e-05	0.000642502	cluster0_vs_others	BH	glm	MFGE8	0	1	0.997	384.996	1.26891	not
MLXIP	0.497268	4.97508	20.1322	4.24038e-05	0.0006439	cluster0_vs_others	BH	glm	MFGE8	0	0.796	0.554	31.4519	1.41154	not
COPE	-0.354168	8.51706	20.1638	4.249e-05	0.000644752	cluster0_vs_others	BH	glm	MFGE8	0	1	0.999	366.346	0.782321	not
ENSECAG00000039409	0.693844	2.75782	19.8855	4.25658e-05	0.000645445	cluster0_vs_others	BH	glm	MFGE8	0	0.313	0.194	6.76372	1.61759	not
KIF13B	0.77826	3.57835	20.6843	4.27478e-05	0.000647747	cluster0_vs_others	BH	glm	MFGE8	0	0.408	0.263	11.9451	1.71506	not
PSMB9	-0.686045	5.8227	22.8015	4.30619e-05	0.000652046	cluster0_vs_others	BH	glm	MFGE8	0	0.627	0.793	56.599	0.621556	not
ENSECAG00000055666	0.964661	2.35146	19.5961	4.3354e-05	0.000656004	cluster0_vs_others	BH	glm	MFGE8	0	0.214	0.138	5.1034	1.95161	not
MAD2L2	-0.448946	5.67785	20.0949	4.34878e-05	0.000657564	cluster0_vs_others	BH	glm	MFGE8	0	0.814	0.831	51.1921	0.732578	not
IFT22	-0.428235	5.61716	20.0715	4.35604e-05	0.000657855	cluster0_vs_others	BH	glm	MFGE8	0	0.789	0.822	49.0833	0.74317	not
NDUFS7	-0.387321	7.37538	20.0984	4.35684e-05	0.000657855	cluster0_vs_others	BH	glm	MFGE8	0	0.993	0.995	166.039	0.764548	not
SLC50A1	-0.433517	5.51974	20.079	4.36021e-05	0.0006579	cluster0_vs_others	BH	glm	MFGE8	0	0.788	0.8	45.8785	0.740454	not
CBY1	-0.547984	4.84976	19.9735	4.39981e-05	0.000663408	cluster0_vs_others	BH	glm	MFGE8	0	0.612	0.624	28.8352	0.683975	not
AKAP9	0.372564	6.74282	20.0655	4.41286e-05	0.000664722	cluster0_vs_others	BH	glm	MFGE8	0	0.985	0.891	107.101	1.29465	not
CCSER1	1.01116	2.48296	19.7801	4.41473e-05	0.000664722	cluster0_vs_others	BH	glm	MFGE8	0	0.159	0.079	5.59044	2.01553	up
FEM1C	0.525021	4.43997	19.9294	4.43205e-05	0.000666862	cluster0_vs_others	BH	glm	MFGE8	0	0.69	0.449	21.7052	1.43895	not
MICU1	0.407142	5.35401	20.0189	4.44953e-05	0.000668606	cluster0_vs_others	BH	glm	MFGE8	0	0.797	0.642	40.8996	1.32606	not
SNRPD3	-0.358319	7.73317	20.0404	4.44988e-05	0.000668606	cluster0_vs_others	BH	glm	MFGE8	0	0.999	0.998	212.773	0.780073	not
CDON	0.611848	3.74716	19.8865	4.47545e-05	0.000671673	cluster0_vs_others	BH	glm	MFGE8	0	0.465	0.322	13.4279	1.52822	not
ENSECAG00000023513	-0.396794	6.07332	20.0173	4.47657e-05	0.000671673	cluster0_vs_others	BH	glm	MFGE8	0	0.884	0.892	67.3368	0.759544	not
SUSD1	0.880532	2.1417	19.8311	4.51245e-05	0.000676584	cluster0_vs_others	BH	glm	MFGE8	0	0.216	0.108	4.41282	1.84105	not
PHF3	0.38185	5.89732	19.9946	4.5182e-05	0.000676972	cluster0_vs_others	BH	glm	MFGE8	0	0.924	0.783	59.6033	1.30301	not
FBXL7	0.738259	6.69744	25.3721	4.58992e-05	0.000687237	cluster0_vs_others	BH	glm	MFGE8	0	0.939	0.76	103.784	1.66816	not
ELOF1	-0.378365	6.35469	19.9521	4.60067e-05	0.000688366	cluster0_vs_others	BH	glm	MFGE8	0	0.939	0.934	81.8373	0.769309	not
BLM	-0.776798	3.438	19.7623	4.63135e-05	0.000692473	cluster0_vs_others	BH	glm	MFGE8	0	0.252	0.231	10.8378	0.583661	not
MTMR11	-0.495584	5.30448	19.8499	4.63857e-05	0.000693068	cluster0_vs_others	BH	glm	MFGE8	0	0.656	0.711	39.5193	0.709274	not
ENSECAG00000032781	2.82682	-0.125315	20.4201	4.64964e-05	0.000694239	cluster0_vs_others	BH	glm	MFGE8	0	0.035	0.014	0.916804	7.09507	up
RPP25L	-0.430073	6.38924	19.9048	4.6785e-05	0.000698061	cluster0_vs_others	BH	glm	MFGE8	0	0.922	0.938	83.8211	0.742224	not
PHF23	-0.356173	9.79966	19.9002	4.68656e-05	0.000698777	cluster0_vs_others	BH	glm	MFGE8	0	1	1	891.234	0.781234	not
DGKI	1.47722	0.927692	19.1621	4.69649e-05	0.000699771	cluster0_vs_others	BH	glm	MFGE8	0	0.087	0.032	1.90223	2.78412	up
ULK2	0.555884	5.00929	20.5081	4.71733e-05	0.000702387	cluster0_vs_others	BH	glm	MFGE8	0	0.781	0.576	32.2066	1.47007	not
POLR2E	-0.431036	6.64785	19.8695	4.74612e-05	0.000706184	cluster0_vs_others	BH	glm	MFGE8	0	0.955	0.953	100.277	0.741729	not
TUFM	-0.42844	5.61104	19.8455	4.75369e-05	0.000706818	cluster0_vs_others	BH	glm	MFGE8	0	0.823	0.829	48.8756	0.743065	not
SCNN1B	1.12267	1.82872	19.5911	4.77043e-05	0.000708723	cluster0_vs_others	BH	glm	MFGE8	0	0.18	0.094	3.55223	2.1775	up
ENSECAG00000056230	1.21453	1.3964	19.2393	4.77311e-05	0.000708723	cluster0_vs_others	BH	glm	MFGE8	0	0.152	0.068	2.63245	2.32065	up
MICALL2	-0.806108	3.48406	19.6363	4.78081e-05	0.000709374	cluster0_vs_others	BH	glm	MFGE8	0	0.244	0.323	11.1894	0.571923	not
MRPS23	-0.349757	7.1419	19.8443	4.79068e-05	0.000710145	cluster0_vs_others	BH	glm	MFGE8	0	0.993	0.991	141.23	0.784716	not
LAMC2	-0.590078	5.48202	20.8075	4.79263e-05	0.000710145	cluster0_vs_others	BH	glm	MFGE8	0	0.567	0.627	44.6943	0.664307	not
LTA4H	-0.591021	3.88485	19.6348	4.80837e-05	0.000711985	cluster0_vs_others	BH	glm	MFGE8	0	0.359	0.412	14.7726	0.663873	not
EPG5	0.636057	3.67388	19.6537	4.8126e-05	0.000712118	cluster0_vs_others	BH	glm	MFGE8	0	0.501	0.309	12.7629	1.55408	not
INSR	0.767573	2.93728	19.6492	4.83547e-05	0.000715009	cluster0_vs_others	BH	glm	MFGE8	0	0.335	0.177	7.65968	1.7024	not
HIPK1	0.491087	4.52499	19.7279	4.84483e-05	0.000715898	cluster0_vs_others	BH	glm	MFGE8	0	0.637	0.482	23.0227	1.4055	not
NUDT1	-0.423206	5.69588	19.798	4.84927e-05	0.000716062	cluster0_vs_others	BH	glm	MFGE8	0	0.816	0.814	51.8358	0.745765	not
PSME2	-0.663172	7.9352	23.9994	4.85899e-05	0.000717002	cluster0_vs_others	BH	glm	MFGE8	0	0.99	0.994	244.756	0.631488	not
SLC25A13	0.503215	4.82857	19.755	4.87172e-05	0.000718385	cluster0_vs_others	BH	glm	MFGE8	0	0.712	0.553	28.4148	1.41737	not
ENSECAG00000054598	-0.403313	9.47774	19.9038	4.87766e-05	0.000718768	cluster0_vs_others	BH	glm	MFGE8	0	0.999	0.998	712.991	0.75612	not
ZEB1	0.840675	6.3813	25.8081	4.89092e-05	0.000720226	cluster0_vs_others	BH	glm	MFGE8	0	0.943	0.743	83.3609	1.79089	not
ATF2	0.462811	5.46757	19.7764	4.8955e-05	0.000720406	cluster0_vs_others	BH	glm	MFGE8	0	0.864	0.691	44.2489	1.37822	not
CXCL12	-1.00143	3.39409	19.1698	4.91575e-05	0.000722888	cluster0_vs_others	BH	glm	MFGE8	0	0.121	0.227	10.5129	0.499504	down
PARP3	-0.624912	4.54092	19.6688	4.93718e-05	0.000725543	cluster0_vs_others	BH	glm	MFGE8	0	0.456	0.545	23.2784	0.64846	not
COPS6	-0.392025	6.62883	19.7517	4.95965e-05	0.000728345	cluster0_vs_others	BH	glm	MFGE8	0	0.963	0.961	98.9642	0.762059	not
C4BPA	-0.907621	2.99066	19.5402	4.96391e-05	0.000728471	cluster0_vs_others	BH	glm	MFGE8	0	0.14	0.206	7.94837	0.533063	not
PDZD2	0.773258	3.09613	19.5073	4.97619e-05	0.000729508	cluster0_vs_others	BH	glm	MFGE8	0	0.369	0.22	8.55121	1.70913	not
TAF2	0.393618	5.66104	19.7329	4.98043e-05	0.000729508	cluster0_vs_others	BH	glm	MFGE8	0	0.905	0.754	50.5991	1.31368	not
ATP8B1	0.604575	4.11689	19.6637	4.98119e-05	0.000729508	cluster0_vs_others	BH	glm	MFGE8	0	0.562	0.351	17.3503	1.52053	not
DIABLO	-0.411739	6.22363	19.7291	4.99294e-05	0.000730729	cluster0_vs_others	BH	glm	MFGE8	0	0.902	0.911	74.7308	0.751717	not
PKN2	0.384802	5.81788	19.7249	5.00447e-05	0.000731916	cluster0_vs_others	BH	glm	MFGE8	0	0.906	0.763	56.4101	1.30568	not
TTLL7	0.650854	3.40459	19.5273	5.01939e-05	0.000733598	cluster0_vs_others	BH	glm	MFGE8	0	0.418	0.261	10.5897	1.5701	not
DICER1	0.563999	3.76495	19.5148	5.04034e-05	0.000736158	cluster0_vs_others	BH	glm	MFGE8	0	0.546	0.341	13.5945	1.47836	not
ENSECAG00000031100	-0.433907	6.90439	19.6927	5.06546e-05	0.000739322	cluster0_vs_others	BH	glm	MFGE8	0	0.963	0.967	119.792	0.740254	not
AGPAT3	0.481888	4.95589	19.6419	5.08753e-05	0.000742039	cluster0_vs_others	BH	glm	MFGE8	0	0.788	0.592	31.0364	1.39657	not
RPL22	-0.384321	10.6989	19.6754	5.09698e-05	0.00074291	cluster0_vs_others	BH	glm	MFGE8	0	1	1	1662.21	0.766139	not
ENSECAG00000047761	1.37162	0.822925	19.1688	5.10463e-05	0.00074352	cluster0_vs_others	BH	glm	MFGE8	0	0.095	0.042	1.76899	2.58761	up
PUF60	-0.40012	6.6343	19.6657	5.11984e-05	0.000745229	cluster0_vs_others	BH	glm	MFGE8	0	0.961	0.956	99.3398	0.757795	not
CSMD1	0.72063	3.3776	19.4111	5.20756e-05	0.000757482	cluster0_vs_others	BH	glm	MFGE8	0	0.377	0.229	10.3934	1.6479	not
ENSECAG00000047800	-0.480573	5.37041	19.5787	5.2187e-05	0.000758282	cluster0_vs_others	BH	glm	MFGE8	0	0.736	0.689	41.3671	0.716693	not
TRPC4AP	0.413318	5.72355	19.6047	5.22013e-05	0.000758282	cluster0_vs_others	BH	glm	MFGE8	0	0.897	0.748	52.8396	1.33175	not
MAPK6	0.409022	5.86088	19.6066	5.22591e-05	0.000758607	cluster0_vs_others	BH	glm	MFGE8	0	0.933	0.774	58.1167	1.32779	not
RNLS	0.705413	4.28766	21.0271	5.23631e-05	0.000759602	cluster0_vs_others	BH	glm	MFGE8	0	0.537	0.33	19.5305	1.63061	not
WNK1	0.496814	5.37882	19.7923	5.25544e-05	0.000761861	cluster0_vs_others	BH	glm	MFGE8	0	0.852	0.651	41.6088	1.41109	not
ALMS1	0.785283	4.24444	21.8031	5.26255e-05	0.000762376	cluster0_vs_others	BH	glm	MFGE8	0	0.566	0.379	18.9541	1.72343	not
PLXDC1	-1.56442	2.24955	20.3937	5.26638e-05	0.000762415	cluster0_vs_others	BH	glm	MFGE8	0	0.072	0.138	4.75533	0.338113	down
PIRT	2.54917	-0.0512402	19.3191	5.30557e-05	0.00076757	cluster0_vs_others	BH	glm	MFGE8	0	0.067	0.01	0.965106	5.85296	up
ENSECAG00000059239	-0.340049	7.55708	19.5557	5.33464e-05	0.000771256	cluster0_vs_others	BH	glm	MFGE8	0	1	0.998	188.324	0.790015	not
TPM1	0.532809	11.1673	23.1013	5.36265e-05	0.000774672	cluster0_vs_others	BH	glm	MFGE8	0	1	1	2299.86	1.44674	not
SESN3	0.622742	5.14164	21.4213	5.36551e-05	0.000774672	cluster0_vs_others	BH	glm	MFGE8	0	0.714	0.561	35.3011	1.5398	not
CHST15	0.830543	2.80445	19.2352	5.39519e-05	0.000778433	cluster0_vs_others	BH	glm	MFGE8	0	0.312	0.166	6.98591	1.77835	not
IVNS1ABP	0.497716	5.03157	19.4802	5.40545e-05	0.000779388	cluster0_vs_others	BH	glm	MFGE8	0	0.796	0.596	32.7079	1.41198	not
MOB1A	0.389434	5.87689	19.5128	5.41333e-05	0.00078	cluster0_vs_others	BH	glm	MFGE8	0	0.94	0.815	58.7652	1.30988	not
ANXA7	-0.364047	8.28191	19.5048	5.43425e-05	0.000782488	cluster0_vs_others	BH	glm	MFGE8	0	1	0.999	311.245	0.776982	not
ENSECAG00000013505	1.12281	1.24642	19.0287	5.48351e-05	0.000788143	cluster0_vs_others	BH	glm	MFGE8	0	0.113	0.067	2.37251	2.17771	up
GEM	0.666452	6.36591	23.6654	5.48475e-05	0.000788143	cluster0_vs_others	BH	glm	MFGE8	0	0.894	0.762	82.4767	1.58716	not
ZNF580	-0.437902	5.74814	19.4491	5.48692e-05	0.000788143	cluster0_vs_others	BH	glm	MFGE8	0	0.831	0.842	53.748	0.738207	not
CTNND1	0.473058	5.37333	19.4653	5.48824e-05	0.000788143	cluster0_vs_others	BH	glm	MFGE8	0	0.872	0.68	41.4509	1.38805	not
RMND5A	0.509419	4.83602	19.4163	5.51193e-05	0.000790423	cluster0_vs_others	BH	glm	MFGE8	0	0.71	0.501	28.5619	1.42348	not
MARCHF3	0.732965	6.67885	24.7391	5.51193e-05	0.000790423	cluster0_vs_others	BH	glm	MFGE8	0	0.863	0.792	102.455	1.66205	not
STXBP1	0.59454	4.03193	19.3352	5.51664e-05	0.000790423	cluster0_vs_others	BH	glm	MFGE8	0	0.556	0.366	16.358	1.50999	not
GSTK1	-0.694215	3.93374	19.2558	5.51887e-05	0.000790423	cluster0_vs_others	BH	glm	MFGE8	0	0.298	0.409	15.2818	0.618046	not
TEX264	-0.510455	5.41815	19.3969	5.54853e-05	0.000792964	cluster0_vs_others	BH	glm	MFGE8	0	0.672	0.765	42.7589	0.702001	not
VPS13A	0.477034	5.81927	19.8674	5.54955e-05	0.000792964	cluster0_vs_others	BH	glm	MFGE8	0	0.873	0.73	56.4642	1.39188	not
TCN2	-0.577576	5.79524	20.3951	5.55122e-05	0.000792964	cluster0_vs_others	BH	glm	MFGE8	0	0.795	0.804	55.5315	0.670089	not
ATRN	0.492909	4.91358	19.3903	5.55361e-05	0.000792964	cluster0_vs_others	BH	glm	MFGE8	0	0.751	0.534	30.1394	1.40728	not
CASK	0.573538	5.37151	20.8198	5.55512e-05	0.000792964	cluster0_vs_others	BH	glm	MFGE8	0	0.837	0.62	41.3985	1.48817	not
ELL3	1.53609	0.912183	18.8042	5.57879e-05	0.000795813	cluster0_vs_others	BH	glm	MFGE8	0	0.101	0.046	1.88189	2.90008	up
EIF3I	-0.359507	8.45634	19.4294	5.58996e-05	0.000796877	cluster0_vs_others	BH	glm	MFGE8	0	1	0.999	351.246	0.779431	not
UBXN1	-0.395077	7.77632	19.4228	5.60578e-05	0.0007986	cluster0_vs_others	BH	glm	MFGE8	0	1	0.998	219.233	0.760449	not
NDUFB10	-0.363037	8.20925	19.4156	5.61945e-05	0.000800015	cluster0_vs_others	BH	glm	MFGE8	0	0.999	0.999	295.958	0.777526	not
EP400	0.431957	4.91487	19.3514	5.65841e-05	0.000805027	cluster0_vs_others	BH	glm	MFGE8	0	0.786	0.562	30.1664	1.34906	not
MIDEAS	0.710536	3.52644	19.458	5.71378e-05	0.000812366	cluster0_vs_others	BH	glm	MFGE8	0	0.464	0.273	11.523	1.63641	not
JPH2	1.57613	1.01501	18.9167	5.73683e-05	0.000815102	cluster0_vs_others	BH	glm	MFGE8	0	0.099	0.046	2.02091	2.98169	up
GLG1	0.489588	5.85816	20.0122	5.74348e-05	0.000815506	cluster0_vs_others	BH	glm	MFGE8	0	0.936	0.725	58.0071	1.40404	not
SFXN1	0.381332	5.88428	19.3101	5.82239e-05	0.000826162	cluster0_vs_others	BH	glm	MFGE8	0	0.929	0.779	59.0671	1.30254	not
ZNF148	0.477405	5.67462	19.6357	5.84881e-05	0.000829362	cluster0_vs_others	BH	glm	MFGE8	0	0.895	0.724	51.0777	1.39224	not
RRP9	-0.581046	4.38466	19.1771	5.87172e-05	0.00083206	cluster0_vs_others	BH	glm	MFGE8	0	0.531	0.511	20.8889	0.668479	not
HECTD4	0.548824	4.53985	19.1811	5.87872e-05	0.000832459	cluster0_vs_others	BH	glm	MFGE8	0	0.675	0.451	23.2611	1.46289	not
ANKRD44	0.982793	2.59513	19.2563	5.8823e-05	0.000832459	cluster0_vs_others	BH	glm	MFGE8	0	0.231	0.143	6.04245	1.97629	not
PARVA	0.334127	7.80263	19.2896	5.89266e-05	0.000833204	cluster0_vs_others	BH	glm	MFGE8	0	0.999	0.996	223.267	1.26061	not
PSMC3	-0.347159	7.13997	19.2879	5.90067e-05	0.000833204	cluster0_vs_others	BH	glm	MFGE8	0	0.988	0.983	141.04	0.78613	not
TNRC6C	0.47261	5.00098	19.2264	5.90204e-05	0.000833204	cluster0_vs_others	BH	glm	MFGE8	0	0.771	0.572	32.0217	1.38762	not
NFIX	0.490595	4.75577	19.2128	5.90482e-05	0.000833204	cluster0_vs_others	BH	glm	MFGE8	0	0.724	0.554	27.0166	1.40502	not
TKT	-0.443812	8.30233	20.0388	5.90701e-05	0.000833204	cluster0_vs_others	BH	glm	MFGE8	0	1	0.999	315.682	0.73519	not
UGGT1	0.481021	4.87321	19.2423	5.92726e-05	0.00083551	cluster0_vs_others	BH	glm	MFGE8	0	0.752	0.559	29.3077	1.39573	not
CLTA	-0.307098	8.4897	19.2705	5.93441e-05	0.000835967	cluster0_vs_others	BH	glm	MFGE8	0	1	1	359.463	0.808266	not
WDR26	0.510799	3.94261	19.1261	5.94039e-05	0.000836261	cluster0_vs_others	BH	glm	MFGE8	0	0.565	0.371	15.376	1.42484	not
LOX	0.450448	5.76157	19.2438	5.95268e-05	0.000837441	cluster0_vs_others	BH	glm	MFGE8	0	0.905	0.721	54.2506	1.36646	not
POGZ	0.522073	4.11454	19.114	5.99551e-05	0.000842738	cluster0_vs_others	BH	glm	MFGE8	0	0.573	0.398	17.322	1.43602	not
CDKN2C	-0.935672	5.66535	24.0557	5.99821e-05	0.000842738	cluster0_vs_others	BH	glm	MFGE8	0	0.62	0.705	50.7506	0.522799	not
ADRM1	-0.359097	6.82362	19.2409	6.00727e-05	0.000843458	cluster0_vs_others	BH	glm	MFGE8	0	0.969	0.976	113.27	0.779653	not
DNMT1	-0.37991	9.07996	19.2321	6.02069e-05	0.000844789	cluster0_vs_others	BH	glm	MFGE8	0	1	0.999	541.179	0.768485	not
WRAP73	-0.702845	3.33559	19.058	6.02757e-05	0.000844851	cluster0_vs_others	BH	glm	MFGE8	0	0.263	0.305	10.0951	0.614359	not
EIF2AK3	0.797096	6.02633	24.3496	6.02902e-05	0.000844851	cluster0_vs_others	BH	glm	MFGE8	0	0.85	0.596	65.1788	1.7376	not
MYCL	1.08862	2.57331	20.8295	6.14776e-05	0.000860927	cluster0_vs_others	BH	glm	MFGE8	0	0.226	0.121	5.95175	2.12671	up
PDE4D	0.914955	6.60598	25.1566	6.1885e-05	0.000866066	cluster0_vs_others	BH	glm	MFGE8	0	0.888	0.662	97.4086	1.88551	not
ENSECAG00000037409	-0.380175	7.07837	19.1149	6.29782e-05	0.00088079	cluster0_vs_others	BH	glm	MFGE8	0	0.989	0.98	135.145	0.768344	not
SMAD7	0.527274	4.7007	18.9889	6.36014e-05	0.000888263	cluster0_vs_others	BH	glm	MFGE8	0	0.687	0.446	26.0047	1.4412	not
ENSECAG00000043767	-0.329019	9.0115	19.0865	6.36076e-05	0.000888263	cluster0_vs_others	BH	glm	MFGE8	0	1	0.999	516.096	0.796077	not
ENSECAG00000049873	1.92396	0.414498	18.6344	6.36369e-05	0.000888263	cluster0_vs_others	BH	glm	MFGE8	0	0.067	0.028	1.33284	3.79462	up
PNPLA8	0.410585	5.83069	19.0752	6.36821e-05	0.000888315	cluster0_vs_others	BH	glm	MFGE8	0	0.91	0.713	56.9132	1.32922	not
ENSECAG00000052194	1.21538	1.60873	18.5528	6.39014e-05	0.000890794	cluster0_vs_others	BH	glm	MFGE8	0	0.141	0.078	3.04982	2.32202	up
MAN2A1	0.751881	3.83565	20.1993	6.45478e-05	0.000899221	cluster0_vs_others	BH	glm	MFGE8	0	0.51	0.321	14.2773	1.68399	not
CNKSR3	0.886771	3.4279	20.8219	6.48238e-05	0.000902478	cluster0_vs_others	BH	glm	MFGE8	0	0.378	0.239	10.7622	1.84903	not
ENSECAG00000059782	0.998374	2.30217	18.9012	6.49472e-05	0.000903515	cluster0_vs_others	BH	glm	MFGE8	0	0.252	0.138	4.932	1.99775	not
SUCO	0.500928	4.73914	19.0065	6.49826e-05	0.000903515	cluster0_vs_others	BH	glm	MFGE8	0	0.707	0.527	26.7069	1.41512	not
RYR2	2.49214	0.163689	18.9978	6.51707e-05	0.000905543	cluster0_vs_others	BH	glm	MFGE8	0	0.018	0.013	1.12015	5.62613	up
ENO3	0.803365	3.71593	20.5161	6.53984e-05	0.000908119	cluster0_vs_others	BH	glm	MFGE8	0	0.351	0.251	13.1403	1.74517	not
IL15	0.797467	2.70685	18.6637	6.56426e-05	0.000910428	cluster0_vs_others	BH	glm	MFGE8	0	0.226	0.141	6.52896	1.73805	not
AFF1	0.753392	5.32318	22.8494	6.56497e-05	0.000910428	cluster0_vs_others	BH	glm	MFGE8	0	0.856	0.572	40.0348	1.68575	not
TSPAN6	-0.35506	6.2623	18.994	6.58022e-05	0.00091164	cluster0_vs_others	BH	glm	MFGE8	0	0.922	0.907	76.7611	0.781837	not
DCTPP1	-0.437435	6.02746	18.9894	6.58223e-05	0.00091164	cluster0_vs_others	BH	glm	MFGE8	0	0.882	0.852	65.2299	0.738446	not
CHD6	0.509714	4.89609	18.9477	6.59173e-05	0.000911778	cluster0_vs_others	BH	glm	MFGE8	0	0.773	0.583	29.7763	1.42377	not
ENSECAG00000024071	-0.405001	6.8246	18.995	6.59173e-05	0.000911778	cluster0_vs_others	BH	glm	MFGE8	0	0.974	0.975	113.347	0.755236	not
FBN2	0.402003	6.90819	18.9899	6.60354e-05	0.000912823	cluster0_vs_others	BH	glm	MFGE8	0	0.951	0.834	120.108	1.32134	not
ENSECAG00000053770	1.07091	2.07077	18.501	6.61471e-05	0.000913776	cluster0_vs_others	BH	glm	MFGE8	0	0.12	0.086	4.20112	2.10076	up
CIB1	-0.373983	6.75111	18.9842	6.61912e-05	0.000913797	cluster0_vs_others	BH	glm	MFGE8	0	0.977	0.972	107.718	0.771649	not
SNRPB	-0.35319	7.87369	18.9712	6.64574e-05	0.000916882	cluster0_vs_others	BH	glm	MFGE8	0	0.999	0.998	234.54	0.782851	not
HUWE1	0.421402	5.87058	18.9601	6.66706e-05	0.000919231	cluster0_vs_others	BH	glm	MFGE8	0	0.924	0.766	58.5087	1.33923	not
PRDM6	1.145	2.73644	21.3149	6.6805e-05	0.000920267	cluster0_vs_others	BH	glm	MFGE8	0	0.275	0.14	6.66423	2.21146	up
LGR4	0.539794	5.43676	19.978	6.68592e-05	0.000920267	cluster0_vs_others	BH	glm	MFGE8	0	0.793	0.569	43.3139	1.45376	not
NDUFA4L2	1.29593	2.0079	19.8803	6.68746e-05	0.000920267	cluster0_vs_others	BH	glm	MFGE8	0	0.093	0.037	4.02197	2.45535	up
C13H7orf50	-0.392456	6.1395	18.9406	6.71923e-05	0.000924045	cluster0_vs_others	BH	glm	MFGE8	0	0.888	0.907	70.4977	0.761832	not
COX5A	-0.352894	8.21846	18.9365	6.73305e-05	0.000925351	cluster0_vs_others	BH	glm	MFGE8	0	0.999	0.999	297.853	0.783012	not
STT3B	0.397445	6.37866	18.9345	6.74496e-05	0.000926395	cluster0_vs_others	BH	glm	MFGE8	0	0.958	0.855	83.2087	1.31717	not
POP5	-0.457999	5.70355	18.9031	6.79182e-05	0.000932232	cluster0_vs_others	BH	glm	MFGE8	0	0.826	0.812	52.1123	0.727995	not
CCL26	2.32748	-0.110373	18.4842	6.7978e-05	0.000932456	cluster0_vs_others	BH	glm	MFGE8	0	0.018	0.008	0.926349	5.01928	up
SLC7A1	0.460715	5.28602	18.8967	6.82791e-05	0.000935987	cluster0_vs_others	BH	glm	MFGE8	0	0.845	0.635	39.0167	1.37622	not
FHIP2A	0.490187	4.69764	18.8396	6.87554e-05	0.000941913	cluster0_vs_others	BH	glm	MFGE8	0	0.767	0.538	25.9497	1.40463	not
ZFHX3	0.621593	5.11854	20.5642	6.88858e-05	0.000943097	cluster0_vs_others	BH	glm	MFGE8	0	0.739	0.538	34.7403	1.53857	not
FOXK2	0.440095	5.07766	18.8204	6.92289e-05	0.000947189	cluster0_vs_others	BH	glm	MFGE8	0	0.799	0.618	33.7697	1.35669	not
ENSECAG00000033470	-0.798726	4.522	20.2199	6.92886e-05	0.000947401	cluster0_vs_others	BH	glm	MFGE8	0	0.365	0.379	22.9751	0.574857	not
TMEM47	0.420048	5.71814	18.852	6.94435e-05	0.000948364	cluster0_vs_others	BH	glm	MFGE8	0	0.917	0.783	52.6418	1.33797	not
S100A11	-0.342114	10.1739	18.8544	6.94475e-05	0.000948364	cluster0_vs_others	BH	glm	MFGE8	0	1	1	1155.16	0.788885	not
GOLGA3	0.503685	3.94614	18.708	6.95063e-05	0.000948562	cluster0_vs_others	BH	glm	MFGE8	0	0.563	0.38	15.4136	1.41783	not
DHDH	-0.40644	6.88235	18.8434	6.98097e-05	0.000951543	cluster0_vs_others	BH	glm	MFGE8	0	0.955	0.936	117.976	0.754483	not
ENSECAG00000030196	-0.319067	8.96891	18.8406	6.98136e-05	0.000951543	cluster0_vs_others	BH	glm	MFGE8	0	1	0.999	501.083	0.801588	not
ENSECAG00000020462	-0.376274	9.59126	18.8258	7.02058e-05	0.00095583	cluster0_vs_others	BH	glm	MFGE8	0	1	1	771.362	0.770425	not
ADNP2	0.616588	3.34466	18.6348	7.02173e-05	0.00095583	cluster0_vs_others	BH	glm	MFGE8	0	0.439	0.27	10.1588	1.53324	not
SNX30	0.446217	5.00445	18.7168	7.15995e-05	0.000974026	cluster0_vs_others	BH	glm	MFGE8	0	0.822	0.596	32.0989	1.36246	not
LIN37	-0.366263	7.21041	18.7678	7.18463e-05	0.000976184	cluster0_vs_others	BH	glm	MFGE8	0	0.993	0.99	148.098	0.77579	not
KDM5A	0.412729	5.44747	18.7447	7.18493e-05	0.000976184	cluster0_vs_others	BH	glm	MFGE8	0	0.878	0.692	43.6368	1.3312	not
AGTR1	1.19251	1.39085	18.2192	7.21043e-05	0.000979028	cluster0_vs_others	BH	glm	MFGE8	0	0.109	0.045	2.62233	2.28551	up
KIF26B	1.50717	3.84417	23.5966	7.28008e-05	0.000987859	cluster0_vs_others	BH	glm	MFGE8	0	0.301	0.142	14.3618	2.84251	up
NINL	0.69406	3.27098	18.5248	7.29168e-05	0.000988807	cluster0_vs_others	BH	glm	MFGE8	0	0.393	0.229	9.65301	1.61783	not
LHFPL2	0.589166	7.34932	22.4127	7.34077e-05	0.000994834	cluster0_vs_others	BH	glm	MFGE8	0	0.962	0.834	163.067	1.50438	not
HDX	1.23673	2.6075	20.2385	7.36703e-05	0.000997763	cluster0_vs_others	BH	glm	MFGE8	0	0.21	0.105	6.09448	2.35664	up
CNTN4	2.21606	0.0419044	18.4885	7.38365e-05	0.000999382	cluster0_vs_others	BH	glm	MFGE8	0	0.042	0.012	1.02947	4.64622	up
LRRK2	0.543469	3.90298	18.5103	7.47567e-05	0.0010112	cluster0_vs_others	BH	glm	MFGE8	0	0.518	0.353	14.9594	1.45747	not
VIL1	1.49428	0.752224	18.0943	7.48586e-05	0.00101178	cluster0_vs_others	BH	glm	MFGE8	0	0.072	0.04	1.68439	2.81724	up
ENSECAG00000043111	-0.395554	6.29882	18.6557	7.48941e-05	0.00101178	cluster0_vs_others	BH	glm	MFGE8	0	0.927	0.918	78.7287	0.760197	not
ENSECAG00000056222	0.746222	2.94436	18.4222	7.55575e-05	0.0010201	cluster0_vs_others	BH	glm	MFGE8	0	0.321	0.213	7.69735	1.67739	not
COL3A1	0.390364	12.0242	19.3384	7.56371e-05	0.00102053	cluster0_vs_others	BH	glm	MFGE8	0	1	1	4165.3	1.31072	not
SLC37A1	0.921488	2.1118	18.2757	7.60276e-05	0.00102515	cluster0_vs_others	BH	glm	MFGE8	0	0.15	0.139	4.3223	1.89407	not
MFSD14A	0.552546	4.38394	18.5261	7.61511e-05	0.00102617	cluster0_vs_others	BH	glm	MFGE8	0	0.642	0.453	20.8784	1.46667	not
SNX9	0.384709	7.21801	18.5942	7.6751e-05	0.00103361	cluster0_vs_others	BH	glm	MFGE8	0	0.996	0.941	148.88	1.3056	not
PTPMT1	-0.37903	6.59043	18.5926	7.68041e-05	0.00103367	cluster0_vs_others	BH	glm	MFGE8	0	0.952	0.959	96.3647	0.768954	not
H1-10	-0.425079	7.95156	19.014	7.68707e-05	0.00103392	cluster0_vs_others	BH	glm	MFGE8	0	0.98	0.976	247.547	0.744798	not
MRPL18	-0.383367	6.82762	18.5846	7.70366e-05	0.00103539	cluster0_vs_others	BH	glm	MFGE8	0	0.981	0.977	113.585	0.766646	not
PPTC7	0.650543	3.35091	18.3912	7.70765e-05	0.00103539	cluster0_vs_others	BH	glm	MFGE8	0	0.388	0.267	10.2029	1.56976	not
ZNF644	0.415647	6.05586	18.5777	7.72094e-05	0.00103652	cluster0_vs_others	BH	glm	MFGE8	0	0.914	0.769	66.5265	1.3339	not
SPOPL	0.503837	4.10816	18.455	7.73271e-05	0.00103745	cluster0_vs_others	BH	glm	MFGE8	0	0.595	0.41	17.2456	1.41798	not
MIPEP	0.525551	4.45897	18.4983	7.74143e-05	0.00103797	cluster0_vs_others	BH	glm	MFGE8	0	0.612	0.457	21.9929	1.43948	not
FAM13A	0.587235	6.72186	21.8557	7.79913e-05	0.00104505	cluster0_vs_others	BH	glm	MFGE8	0	0.944	0.819	105.556	1.50236	not
DGKH	0.722643	4.28331	20.0489	7.83578e-05	0.00104931	cluster0_vs_others	BH	glm	MFGE8	0	0.563	0.344	19.4717	1.6502	not
PCNA	-0.867945	5.22239	21.6359	7.84692e-05	0.00105014	cluster0_vs_others	BH	glm	MFGE8	0	0.536	0.552	37.3333	0.547927	not
MYLK3	0.766928	2.69558	18.249	7.85714e-05	0.00105086	cluster0_vs_others	BH	glm	MFGE8	0	0.293	0.147	6.47815	1.70164	not
NQO1	-0.498349	5.09236	18.4912	7.86291e-05	0.00105097	cluster0_vs_others	BH	glm	MFGE8	0	0.665	0.669	34.1155	0.707916	not
SMARCC1	0.38192	6.47189	18.5277	7.87237e-05	0.00105103	cluster0_vs_others	BH	glm	MFGE8	0	0.963	0.851	88.763	1.30308	not
ENSECAG00000046691	1.77521	0.364972	18.3656	7.8772e-05	0.00105103	cluster0_vs_others	BH	glm	MFGE8	0	0.056	0.029	1.28786	3.42287	up
OTUB1	-0.364028	7.06997	18.5256	7.87804e-05	0.00105103	cluster0_vs_others	BH	glm	MFGE8	0	0.986	0.981	134.361	0.776992	not
AKAP12	0.379821	8.12862	18.7133	7.89895e-05	0.00105316	cluster0_vs_others	BH	glm	MFGE8	0	0.995	0.961	279.872	1.30118	not
PARK7	-0.374834	8.17445	18.5033	7.93866e-05	0.0010578	cluster0_vs_others	BH	glm	MFGE8	0	0.997	0.999	288.905	0.771194	not
SLX9	-0.343143	7.47021	18.4738	8.03255e-05	0.0010696	cluster0_vs_others	BH	glm	MFGE8	0	0.999	0.995	177.319	0.788322	not
MRPL21	-0.381161	6.75314	18.4725	8.04031e-05	0.0010696	cluster0_vs_others	BH	glm	MFGE8	0	0.965	0.976	107.869	0.767819	not
RNF25	-0.52608	4.58176	18.3707	8.04332e-05	0.0010696	cluster0_vs_others	BH	glm	MFGE8	0	0.539	0.574	23.9467	0.694439	not
USO1	0.376945	6.54656	18.4706	8.04725e-05	0.0010696	cluster0_vs_others	BH	glm	MFGE8	0	0.965	0.895	93.4781	1.29859	not
ENSECAG00000019585	-0.683584	9.76089	22.933	8.06369e-05	0.00107113	cluster0_vs_others	BH	glm	MFGE8	0	1	0.999	867.605	0.622617	not
BMP6	0.826982	2.57448	18.192	8.08118e-05	0.00107214	cluster0_vs_others	BH	glm	MFGE8	0	0.185	0.127	5.95657	1.77397	not
MSL2	0.606106	3.47091	18.2794	8.0813e-05	0.00107214	cluster0_vs_others	BH	glm	MFGE8	0	0.439	0.286	11.0878	1.52215	not
UBL5	-0.332737	7.60529	18.4557	8.08898e-05	0.00107249	cluster0_vs_others	BH	glm	MFGE8	0	0.995	0.997	194.725	0.794028	not
KLHL29	0.735945	3.45827	18.9284	8.09665e-05	0.00107284	cluster0_vs_others	BH	glm	MFGE8	0	0.438	0.238	10.9912	1.66549	not
ENSECAG00000052219	1.54899	0.981804	18.2133	8.116e-05	0.00107474	cluster0_vs_others	BH	glm	MFGE8	0	0.093	0.051	1.97493	2.92613	up
MACROD1	-0.615127	3.91138	18.2689	8.13397e-05	0.00107636	cluster0_vs_others	BH	glm	MFGE8	0	0.361	0.397	15.0467	0.652872	not
ECPAS	0.45426	5.21921	18.4177	8.13822e-05	0.00107636	cluster0_vs_others	BH	glm	MFGE8	0	0.854	0.641	37.2512	1.37008	not
ENSECAG00000045220	1.1116	2.10815	18.2028	8.16945e-05	0.00107982	cluster0_vs_others	BH	glm	MFGE8	0	0.177	0.115	4.31138	2.16085	up
LSM2	-0.402339	6.6027	18.4179	8.20579e-05	0.00108395	cluster0_vs_others	BH	glm	MFGE8	0	0.967	0.955	97.1879	0.756631	not
PSIP1	-0.390459	6.71507	18.4004	8.26684e-05	0.00109135	cluster0_vs_others	BH	glm	MFGE8	0	0.952	0.947	105.06	0.762887	not
DNMT3B	0.699096	2.80523	18.1443	8.38618e-05	0.00110642	cluster0_vs_others	BH	glm	MFGE8	0	0.362	0.198	6.98969	1.62349	not
COPZ1	-0.42492	5.89557	18.3436	8.39608e-05	0.00110704	cluster0_vs_others	BH	glm	MFGE8	0	0.833	0.843	59.5309	0.74488	not
NDUFAF3	-0.397201	6.83299	18.3471	8.43418e-05	0.00111138	cluster0_vs_others	BH	glm	MFGE8	0	0.966	0.978	114.008	0.75933	not
TIMM8B	-0.43409	5.68026	18.2958	8.52935e-05	0.00112323	cluster0_vs_others	BH	glm	MFGE8	0	0.82	0.808	51.2775	0.740161	not
ARID2	0.515042	4.6957	18.2529	8.60898e-05	0.00113302	cluster0_vs_others	BH	glm	MFGE8	0	0.686	0.495	25.9147	1.42904	not
JMJD1C	0.597225	7.22772	21.9214	8.71148e-05	0.00114512	cluster0_vs_others	BH	glm	MFGE8	0	0.986	0.863	149.886	1.5128	not
CTTNBP2	1.1743	1.72863	17.9036	8.7116e-05	0.00114512	cluster0_vs_others	BH	glm	MFGE8	0	0.143	0.074	3.31414	2.25684	up
ANGPT2	1.14768	1.66854	17.6826	8.72853e-05	0.00114664	cluster0_vs_others	BH	glm	MFGE8	0	0.136	0.088	3.17892	2.21557	up
SETX	0.410893	5.35143	18.2276	8.7515e-05	0.00114896	cluster0_vs_others	BH	glm	MFGE8	0	0.835	0.671	40.8264	1.32951	not
STMN1	-0.773367	6.81261	22.2265	8.75761e-05	0.00114905	cluster0_vs_others	BH	glm	MFGE8	0	0.729	0.758	112.409	0.585051	not
PDZD11	-0.491457	5.8172	18.3839	8.77462e-05	0.00115058	cluster0_vs_others	BH	glm	MFGE8	0	0.822	0.858	56.3834	0.711306	not
WWP1	0.527934	4.61462	18.1779	8.80509e-05	0.00115387	cluster0_vs_others	BH	glm	MFGE8	0	0.705	0.497	24.4984	1.44186	not
MAD2L1BP	-0.716628	2.81995	18.0611	8.89376e-05	0.00116478	cluster0_vs_others	BH	glm	MFGE8	0	0.169	0.208	7.06136	0.608518	not
DCAKD	-0.419858	5.67643	18.1835	8.90869e-05	0.00116602	cluster0_vs_others	BH	glm	MFGE8	0	0.773	0.807	51.1417	0.747498	not
NCOA6	0.460155	4.46447	18.1532	8.91798e-05	0.00116652	cluster0_vs_others	BH	glm	MFGE8	0	0.695	0.488	22.0769	1.37569	not
IGSF3	0.65265	3.29388	18.0372	8.94004e-05	0.00116834	cluster0_vs_others	BH	glm	MFGE8	0	0.456	0.232	9.80745	1.57205	not
TUBB4B	-0.49373	6.79643	19.1224	8.94274e-05	0.00116834	cluster0_vs_others	BH	glm	MFGE8	0	0.882	0.88	111.155	0.710187	not
TTLL5	0.871897	5.35749	22.8996	8.96334e-05	0.00117031	cluster0_vs_others	BH	glm	MFGE8	0	0.819	0.557	40.9982	1.83007	not
ARL5B	0.632045	3.38479	17.9763	8.9885e-05	0.00117288	cluster0_vs_others	BH	glm	MFGE8	0	0.382	0.261	10.4454	1.54976	not
DESI2	0.397712	5.71155	18.1605	9.04081e-05	0.00117856	cluster0_vs_others	BH	glm	MFGE8	0	0.91	0.758	52.402	1.31742	not
ENSECAG00000046635	1.18631	1.63582	17.6978	9.04328e-05	0.00117856	cluster0_vs_others	BH	glm	MFGE8	0	0.148	0.087	3.10764	2.2757	up
NUDT2	-0.422314	6.13661	18.1549	9.05387e-05	0.00117856	cluster0_vs_others	BH	glm	MFGE8	0	0.917	0.907	70.3565	0.746227	not
PARP8	0.920043	5.90895	23.4404	9.05737e-05	0.00117856	cluster0_vs_others	BH	glm	MFGE8	0	0.902	0.636	60.0856	1.89217	not
GET3	-0.438662	5.72092	18.1372	9.05948e-05	0.00117856	cluster0_vs_others	BH	glm	MFGE8	0	0.844	0.828	52.7435	0.737818	not
AKAP10	0.538155	3.81709	18.0136	9.08912e-05	0.0011817	cluster0_vs_others	BH	glm	MFGE8	0	0.532	0.354	14.0948	1.45211	not
ENSECAG00000055696	0.681603	2.63878	17.9332	9.16705e-05	0.00119111	cluster0_vs_others	BH	glm	MFGE8	0	0.284	0.189	6.22804	1.60392	not
TRPV2	-0.483253	6.46399	18.7794	9.24771e-05	0.00120021	cluster0_vs_others	BH	glm	MFGE8	0	0.907	0.927	88.2787	0.715363	not
PTGES2	-0.535433	5.53428	18.477	9.24829e-05	0.00120021	cluster0_vs_others	BH	glm	MFGE8	0	0.765	0.799	46.3431	0.689951	not
ENKD1	-0.731741	3.13159	17.9281	9.28825e-05	0.00120466	cluster0_vs_others	BH	glm	MFGE8	0	0.182	0.274	8.76402	0.602177	not
AARSD1	-0.344308	6.62217	18.09	9.30445e-05	0.00120603	cluster0_vs_others	BH	glm	MFGE8	0	0.973	0.964	98.5077	0.787686	not
CRY1	1.03253	3.52444	19.9896	9.32842e-05	0.00120841	cluster0_vs_others	BH	glm	MFGE8	0	0.335	0.197	11.507	2.0456	up
RC3H2	0.432222	4.83628	18.0121	9.39641e-05	0.00121648	cluster0_vs_others	BH	glm	MFGE8	0	0.756	0.56	28.567	1.34931	not
IFITM5	-0.934281	3.44849	18.3309	9.41977e-05	0.00121877	cluster0_vs_others	BH	glm	MFGE8	0	0.152	0.258	10.9169	0.523303	not
CAPG	-0.392917	8.3749	18.1367	9.43903e-05	0.0012205	cluster0_vs_others	BH	glm	MFGE8	0	1	0.998	331.968	0.761588	not
CEP55	-1.36539	2.58679	17.4759	9.44829e-05	0.0012205	cluster0_vs_others	BH	glm	MFGE8	0	0.037	0.055	6.00758	0.388129	down
DIXDC1	0.517384	4.21063	17.9313	9.45023e-05	0.0012205	cluster0_vs_others	BH	glm	MFGE8	0	0.573	0.458	18.5151	1.43136	not
ENSECAG00000050309	0.594955	4.65689	18.5977	9.57077e-05	0.00123532	cluster0_vs_others	BH	glm	MFGE8	0	0.644	0.429	25.2269	1.51043	not
PTPRA	0.395537	5.68784	18.0076	9.58649e-05	0.00123661	cluster0_vs_others	BH	glm	MFGE8	0	0.89	0.768	51.5477	1.31543	not
NCAPH2	-0.543523	4.37813	17.896	9.60678e-05	0.00123848	cluster0_vs_others	BH	glm	MFGE8	0	0.525	0.502	20.7945	0.686093	not
ERH	-0.328421	8.37181	17.9877	9.67285e-05	0.00124624	cluster0_vs_others	BH	glm	MFGE8	0	1	0.999	331.257	0.796408	not
PCNX2	0.700916	3.4858	17.86	9.68008e-05	0.00124643	cluster0_vs_others	BH	glm	MFGE8	0	0.405	0.234	11.2029	1.62554	not
NDUFA12	-0.358224	7.12436	17.9762	9.72372e-05	0.00125129	cluster0_vs_others	BH	glm	MFGE8	0	0.992	0.988	139.523	0.780124	not
DNHD1	0.953286	2.27924	17.6918	9.74554e-05	0.00125335	cluster0_vs_others	BH	glm	MFGE8	0	0.222	0.121	4.85421	1.93628	not
ENSECAG00000020551	-0.45255	6.06173	17.963	9.7625e-05	0.00125425	cluster0_vs_others	BH	glm	MFGE8	0	0.822	0.857	66.7977	0.73075	not
CMTM4	0.581684	3.09681	17.8329	9.76425e-05	0.00125425	cluster0_vs_others	BH	glm	MFGE8	0	0.392	0.219	8.55527	1.49659	not
CBLB	0.68049	6.09467	21.704	9.77466e-05	0.00125484	cluster0_vs_others	BH	glm	MFGE8	0	0.913	0.69	68.3406	1.60268	not
SCAMP4	-0.471371	4.46981	17.8396	9.80331e-05	0.00125776	cluster0_vs_others	BH	glm	MFGE8	0	0.556	0.537	22.1588	0.721279	not
CLN3	-0.640851	3.98324	17.8052	9.82489e-05	0.00125977	cluster0_vs_others	BH	glm	MFGE8	0	0.408	0.428	15.8152	0.641334	not
ENSECAG00000046997	0.995575	1.89707	17.5174	9.8486e-05	0.00126206	cluster0_vs_others	BH	glm	MFGE8	0	0.177	0.102	3.72457	1.99388	not
ENSECAG00000018815	-0.358487	5.73752	17.9072	9.8624e-05	0.00126307	cluster0_vs_others	BH	glm	MFGE8	0	0.805	0.806	53.3538	0.779982	not
USP4	0.525456	4.44046	17.8584	9.8862e-05	0.00126478	cluster0_vs_others	BH	glm	MFGE8	0	0.634	0.473	21.7126	1.43939	not
PITPNC1	1.01085	4.22517	21.6185	9.88759e-05	0.00126478	cluster0_vs_others	BH	glm	MFGE8	0	0.584	0.298	18.7027	2.01509	up
ABTB1	-0.580317	4.55022	17.8275	9.92778e-05	0.00126917	cluster0_vs_others	BH	glm	MFGE8	0	0.479	0.57	23.429	0.668817	not
SENP5	0.463976	4.24858	17.8229	9.93596e-05	0.00126946	cluster0_vs_others	BH	glm	MFGE8	0	0.659	0.453	19.0086	1.37934	not
TMX4	0.473461	5.3435	18.0719	9.95976e-05	0.0012714	cluster0_vs_others	BH	glm	MFGE8	0	0.785	0.654	40.6026	1.38844	not
IMP3	-0.461841	6.56933	18.3481	9.96304e-05	0.0012714	cluster0_vs_others	BH	glm	MFGE8	0	0.948	0.953	94.9653	0.726059	not
MRPS18B	-0.431633	6.3784	17.8948	0.00010005	0.00127599	cluster0_vs_others	BH	glm	MFGE8	0	0.922	0.937	83.1933	0.741422	not
ECHS1	-0.354105	7.84151	17.894	0.000100298	0.0012784	cluster0_vs_others	BH	glm	MFGE8	0	0.992	0.995	229.367	0.782355	not
NBL1	-0.344467	7.97914	17.8844	0.00010071	0.00128283	cluster0_vs_others	BH	glm	MFGE8	0	0.997	0.992	252.325	0.787599	not
FBXL13	0.908461	2.2809	17.6144	0.000100766	0.00128283	cluster0_vs_others	BH	glm	MFGE8	0	0.219	0.115	4.85981	1.87704	not
TFPI	-0.622473	6.92842	20.6803	0.000101653	0.00129335	cluster0_vs_others	BH	glm	MFGE8	0	0.769	0.851	121.804	0.649556	not
STX2	0.415572	5.11491	17.829	0.000101904	0.00129578	cluster0_vs_others	BH	glm	MFGE8	0	0.805	0.627	34.6529	1.33383	not
ABI3	1.49173	0.659336	17.349	0.000102304	0.0013001	cluster0_vs_others	BH	glm	MFGE8	0	0.082	0.037	1.57936	2.81225	up
DCP1B	0.511239	4.10887	17.7051	0.000102413	0.00130072	cluster0_vs_others	BH	glm	MFGE8	0	0.541	0.425	17.2541	1.42527	not
LDLRAD3	0.641019	3.32858	17.678	0.000102751	0.00130423	cluster0_vs_others	BH	glm	MFGE8	0	0.446	0.246	10.0462	1.55943	not
SCAF11	0.352167	6.67136	17.826	0.000103057	0.00130735	cluster0_vs_others	BH	glm	MFGE8	0	0.985	0.88	101.925	1.27648	not
CTSK	-0.424548	6.32006	17.8087	0.000103291	0.00130953	cluster0_vs_others	BH	glm	MFGE8	0	0.886	0.846	79.8965	0.745072	not
ACTN1	0.625266	8.10727	22.0255	0.000103669	0.00131355	cluster0_vs_others	BH	glm	MFGE8	0	1	0.972	275.76	1.5425	not
ENSECAG00000051675	0.416816	5.16666	17.77	0.000104418	0.00132225	cluster0_vs_others	BH	glm	MFGE8	0	0.833	0.635	35.9187	1.33498	not
ZNHIT2	-0.479775	5.05989	17.721	0.000104707	0.00132495	cluster0_vs_others	BH	glm	MFGE8	0	0.699	0.703	33.3564	0.717089	not
UBR4	0.436385	5.76149	17.8152	0.000104754	0.00132495	cluster0_vs_others	BH	glm	MFGE8	0	0.929	0.743	54.2477	1.35321	not
SQSTM1	-0.395203	7.94322	17.8168	0.0001051	0.00132854	cluster0_vs_others	BH	glm	MFGE8	0	0.999	0.994	246.12	0.760382	not
MRPL52	-0.340282	7.901	17.7541	0.000105867	0.00133745	cluster0_vs_others	BH	glm	MFGE8	0	0.999	0.998	239.022	0.789887	not
RCOR1	0.391988	6.10786	17.7415	0.000106477	0.00134422	cluster0_vs_others	BH	glm	MFGE8	0	0.961	0.831	68.9684	1.3122	not
MLLT10	0.414067	5.85099	17.7359	0.000106529	0.00134422	cluster0_vs_others	BH	glm	MFGE8	0	0.909	0.732	57.7197	1.33244	not
ARHGEF7	0.506943	4.35583	17.6585	0.00010682	0.00134677	cluster0_vs_others	BH	glm	MFGE8	0	0.68	0.466	20.4755	1.42104	not
ITPA	-0.361569	7.02964	17.7319	0.000106857	0.00134677	cluster0_vs_others	BH	glm	MFGE8	0	0.989	0.988	130.657	0.778318	not
VPS29	-0.343811	7.06455	17.7263	0.00010708	0.00134879	cluster0_vs_others	BH	glm	MFGE8	0	0.988	0.979	133.857	0.787957	not
CCDC138	0.374101	5.747	17.7197	0.000107161	0.00134902	cluster0_vs_others	BH	glm	MFGE8	0	0.884	0.736	53.7056	1.29603	not
SPHKAP	0.88264	2.42128	17.5762	0.000107751	0.00135565	cluster0_vs_others	BH	glm	MFGE8	0	0.171	0.093	5.35645	1.84375	not
ARHGAP12	0.598674	6.62662	20.9832	0.000107886	0.00135655	cluster0_vs_others	BH	glm	MFGE8	0	0.936	0.773	98.8126	1.51432	not
FTCD	1.01761	1.87458	17.4136	0.000108099	0.00135843	cluster0_vs_others	BH	glm	MFGE8	0	0.186	0.102	3.66694	2.02456	up
RNF126	-0.391835	6.56878	17.6947	0.000108409	0.00136153	cluster0_vs_others	BH	glm	MFGE8	0	0.966	0.952	94.9295	0.76216	not
TSTD3	-0.352352	6.76252	17.6641	0.0001097	0.00137694	cluster0_vs_others	BH	glm	MFGE8	0	0.973	0.95	108.573	0.783306	not
SYNPO2	0.739843	6.68092	22.3678	0.00010992	0.0013789	cluster0_vs_others	BH	glm	MFGE8	0	0.88	0.785	102.602	1.66999	not
RIC8B	0.536159	4.10373	17.5365	0.000110146	0.00138092	cluster0_vs_others	BH	glm	MFGE8	0	0.57	0.378	17.1927	1.45011	not
UCP2	-0.618132	3.60102	17.4682	0.000110497	0.0013845	cluster0_vs_others	BH	glm	MFGE8	0	0.26	0.297	12.1343	0.651514	not
PLD3	-0.591901	6.49749	19.7302	0.000111104	0.0013913	cluster0_vs_others	BH	glm	MFGE8	0	0.868	0.919	90.3522	0.663468	not
SENP7	0.568164	3.78237	17.4926	0.000111504	0.00139549	cluster0_vs_others	BH	glm	MFGE8	0	0.463	0.355	13.7597	1.48264	not
IZUMO1R	-0.388583	6.52611	17.6167	0.000111583	0.00139567	cluster0_vs_others	BH	glm	MFGE8	0	0.948	0.94	92.1628	0.76388	not
MLF2	-0.403987	6.69421	17.6138	0.000111875	0.0013985	cluster0_vs_others	BH	glm	MFGE8	0	0.956	0.944	103.552	0.755767	not
ENSECAG00000055995	0.885384	2.40382	17.3253	0.00011278	0.001409	cluster0_vs_others	BH	glm	MFGE8	0	0.242	0.135	5.29202	1.84726	not
NDUFV1	-0.437568	6.24485	17.5751	0.000113415	0.00141611	cluster0_vs_others	BH	glm	MFGE8	0	0.914	0.923	75.8381	0.738378	not
ENSECAG00000013635	-0.355252	11.1554	17.5549	0.000114324	0.00142662	cluster0_vs_others	BH	glm	MFGE8	0	1	1	2280.91	0.781733	not
MPST	-0.396905	6.7343	17.5484	0.000114751	0.00143069	cluster0_vs_others	BH	glm	MFGE8	0	0.961	0.973	106.47	0.759486	not
POMP	-0.339881	7.83232	17.5454	0.000114784	0.00143069	cluster0_vs_others	BH	glm	MFGE8	0	1	0.998	227.909	0.790106	not
BET1	-0.333377	6.61871	17.5361	0.000115277	0.001436	cluster0_vs_others	BH	glm	MFGE8	0	0.959	0.955	98.272	0.793676	not
SPATA9	2.22617	0.387349	18.3909	0.000115367	0.00143629	cluster0_vs_others	BH	glm	MFGE8	0	0.031	0.016	1.30799	4.6789	up
PARG	0.46233	4.2105	17.413	0.000116012	0.00144348	cluster0_vs_others	BH	glm	MFGE8	0	0.611	0.422	18.5134	1.37777	not
SAMD12	0.714194	3.97221	18.5673	0.000116106	0.00144381	cluster0_vs_others	BH	glm	MFGE8	0	0.378	0.306	15.6947	1.64057	not
HYCC1	0.445685	4.92577	17.4935	0.000116751	0.00145099	cluster0_vs_others	BH	glm	MFGE8	0	0.687	0.579	30.3952	1.36196	not
CNPY3	-0.396616	5.90412	17.4796	0.000117406	0.00145768	cluster0_vs_others	BH	glm	MFGE8	0	0.861	0.865	59.8849	0.759638	not
ENSECAG00000056034	1.04036	7.50557	22.5842	0.000117425	0.00145768	cluster0_vs_others	BH	glm	MFGE8	0	0.977	0.793	181.719	2.05674	up
ZZEF1	0.591693	3.55399	17.3431	0.00011783	0.00146026	cluster0_vs_others	BH	glm	MFGE8	0	0.478	0.299	11.7451	1.50701	not
REV1	0.441435	4.756	17.43	0.000117832	0.00146026	cluster0_vs_others	BH	glm	MFGE8	0	0.729	0.563	27.0209	1.35795	not
MDN1	0.588654	3.31991	17.3172	0.000117837	0.00146026	cluster0_vs_others	BH	glm	MFGE8	0	0.412	0.264	9.98599	1.50384	not
ENSECAG00000054830	1.3493	1.78321	17.3165	0.000118456	0.00146708	cluster0_vs_others	BH	glm	MFGE8	0	0.12	0.084	3.44192	2.54788	up
ARHGEF10	0.510337	3.93243	17.3443	0.000118642	0.00146853	cluster0_vs_others	BH	glm	MFGE8	0	0.541	0.365	15.2679	1.42438	not
PMM1	-0.449097	5.40012	17.4134	0.000118917	0.00147108	cluster0_vs_others	BH	glm	MFGE8	0	0.759	0.767	42.2279	0.732501	not
GOLGA4	0.412585	6.5389	17.7533	0.000119055	0.00147195	cluster0_vs_others	BH	glm	MFGE8	0	0.981	0.859	92.9835	1.33107	not
SEMA3E	0.792498	2.27763	17.167	0.000119325	0.00147443	cluster0_vs_others	BH	glm	MFGE8	0	0.15	0.083	4.8488	1.73207	not
GSN	-0.435664	6.99907	17.6514	0.000119694	0.00147806	cluster0_vs_others	BH	glm	MFGE8	0	0.937	0.927	127.918	0.739354	not
ZNF804A	2.64223	-0.156968	17.6001	0.000119813	0.00147806	cluster0_vs_others	BH	glm	MFGE8	0	0.033	0.01	0.896908	6.24297	up
DENND4C	0.478556	4.37516	17.3406	0.000119882	0.00147806	cluster0_vs_others	BH	glm	MFGE8	0	0.645	0.459	20.7517	1.39335	not
GNPTG	-0.447156	5.48508	17.3849	0.000119895	0.00147806	cluster0_vs_others	BH	glm	MFGE8	0	0.762	0.782	44.7893	0.733487	not
SYNJ1	0.55425	3.9879	17.3444	0.000120156	0.00148042	cluster0_vs_others	BH	glm	MFGE8	0	0.588	0.376	15.8664	1.4684	not
HDDC2	-0.298046	7.48544	17.4187	0.000120602	0.00148507	cluster0_vs_others	BH	glm	MFGE8	0	0.997	0.994	179.201	0.813353	not
USP9X	0.41254	5.62529	17.4067	0.000120823	0.00148652	cluster0_vs_others	BH	glm	MFGE8	0	0.893	0.724	49.3608	1.33103	not
NAPEPLD	0.710972	2.65157	17.3	0.000120858	0.00148652	cluster0_vs_others	BH	glm	MFGE8	0	0.297	0.174	6.28351	1.63691	not
USP12	0.462482	4.80021	17.3725	0.000120939	0.00148665	cluster0_vs_others	BH	glm	MFGE8	0	0.735	0.514	27.8616	1.37791	not
SHMT2	-0.366422	6.6634	17.398	0.000121624	0.00149422	cluster0_vs_others	BH	glm	MFGE8	0	0.956	0.945	101.364	0.775704	not
C17orf49	-0.366155	8.17784	17.3803	0.000122375	0.00150258	cluster0_vs_others	BH	glm	MFGE8	0	0.999	0.998	289.585	0.775847	not
CFAP69	0.532346	3.89573	17.2339	0.000122916	0.00150835	cluster0_vs_others	BH	glm	MFGE8	0	0.513	0.359	14.8844	1.44628	not
ENSECAG00000045200	0.512507	4.79272	17.5156	0.000123206	0.00151105	cluster0_vs_others	BH	glm	MFGE8	0	0.646	0.54	27.7174	1.42653	not
ATP5MF	-0.331452	7.15832	17.3467	0.000124065	0.00152072	cluster0_vs_others	BH	glm	MFGE8	0	0.99	0.989	142.846	0.794736	not
HELZ	0.408237	4.83303	17.2868	0.000124437	0.00152441	cluster0_vs_others	BH	glm	MFGE8	0	0.767	0.577	28.5029	1.32706	not
RFX2	0.516351	5.11299	17.6187	0.000125095	0.00153103	cluster0_vs_others	BH	glm	MFGE8	0	0.588	0.435	34.6068	1.43033	not
NUP188	-0.53199	6.15223	18.3419	0.000125121	0.00153103	cluster0_vs_others	BH	glm	MFGE8	0	0.758	0.851	71.1224	0.6916	not
CACUL1	0.468412	4.50463	17.2173	0.000125639	0.00153649	cluster0_vs_others	BH	glm	MFGE8	0	0.682	0.489	22.7002	1.38359	not
NDUFS2	-0.336228	7.24758	17.3113	0.00012579	0.00153746	cluster0_vs_others	BH	glm	MFGE8	0	0.995	0.991	151.963	0.79211	not
EIF3F	-0.352795	9.13967	17.297	0.000126383	0.00154384	cluster0_vs_others	BH	glm	MFGE8	0	1	1	564.047	0.783066	not
PSMD4	-0.364219	6.19421	17.2923	0.000126668	0.00154643	cluster0_vs_others	BH	glm	MFGE8	0	0.947	0.927	73.2222	0.776889	not
SNRPD1	-0.357531	7.67211	17.255	0.00012852	0.00156815	cluster0_vs_others	BH	glm	MFGE8	0	0.996	0.995	203.955	0.780499	not
ENSECAG00000056503	1.66564	0.558647	16.6826	0.000128658	0.00156894	cluster0_vs_others	BH	glm	MFGE8	0	0.083	0.033	1.47289	3.17253	up
MDC1	0.559829	3.17956	17.0752	0.00012934	0.00157596	cluster0_vs_others	BH	glm	MFGE8	0	0.42	0.242	9.0603	1.47409	not
MERTK	1.18114	1.09583	16.6944	0.000129381	0.00157596	cluster0_vs_others	BH	glm	MFGE8	0	0.121	0.042	2.13737	2.26756	up
VPS37A	0.775485	2.72449	17.0903	0.000129607	0.00157692	cluster0_vs_others	BH	glm	MFGE8	0	0.316	0.186	6.60925	1.71176	not
RIC1	0.453286	5.00597	17.2187	0.000129607	0.00157692	cluster0_vs_others	BH	glm	MFGE8	0	0.741	0.56	32.1328	1.36916	not
THYN1	-0.408762	7.66913	17.4952	0.000129822	0.00157865	cluster0_vs_others	BH	glm	MFGE8	0	1	0.995	203.535	0.75327	not
HTT	0.521335	4.17006	17.1254	0.00012998	0.00157967	cluster0_vs_others	BH	glm	MFGE8	0	0.629	0.391	18.0017	1.43528	not
ARHGAP21	0.557518	5.57741	18.92	0.000130109	0.00158034	cluster0_vs_others	BH	glm	MFGE8	0	0.857	0.662	47.7495	1.47174	not
SHKBP1	-0.458159	4.99442	17.1873	0.000130332	0.00158215	cluster0_vs_others	BH	glm	MFGE8	0	0.63	0.683	31.8765	0.727914	not
RAN	-0.303747	8.77676	17.2137	0.000130562	0.00158405	cluster0_vs_others	BH	glm	MFGE8	0	1	0.999	438.601	0.810146	not
DTNA	3.91956	-0.6538	19.0364	0.000130637	0.00158405	cluster0_vs_others	BH	glm	MFGE8	0	0.01	0.002	0.635604	15.1323	up
RUNDC3B	1.10484	1.76352	16.7937	0.000130863	0.0015859	cluster0_vs_others	BH	glm	MFGE8	0	0.132	0.082	3.39526	2.15075	up
SLC25A10	-0.539519	4.29432	17.103	0.000131445	0.00159205	cluster0_vs_others	BH	glm	MFGE8	0	0.439	0.469	19.6209	0.688	not
OSBP2	0.653247	3.41332	17.0306	0.000131691	0.00159414	cluster0_vs_others	BH	glm	MFGE8	0	0.376	0.257	10.654	1.5727	not
RAD54L2	0.476264	4.19742	17.0985	0.000131806	0.00159462	cluster0_vs_others	BH	glm	MFGE8	0	0.604	0.396	18.3464	1.39114	not
LEPROTL1	-0.324226	7.87555	17.1821	0.000132217	0.00159809	cluster0_vs_others	BH	glm	MFGE8	0	0.997	0.998	234.842	0.798727	not
CAP2.1	0.44958	4.00158	17.0622	0.000132242	0.00159809	cluster0_vs_others	BH	glm	MFGE8	0	0.565	0.424	16.0175	1.36564	not
MDP1	-0.363321	6.12718	17.168	0.000132925	0.00160544	cluster0_vs_others	BH	glm	MFGE8	0	0.914	0.905	69.8981	0.777373	not
CD2BP2	-0.348569	6.67518	17.1627	0.000133304	0.00160912	cluster0_vs_others	BH	glm	MFGE8	0	0.982	0.97	102.195	0.785363	not
KLF9	0.660037	6.33021	20.7751	0.000133542	0.00161106	cluster0_vs_others	BH	glm	MFGE8	0	0.951	0.766	80.4603	1.58012	not
MIB1	0.570399	5.07551	18.3813	0.000133616	0.00161106	cluster0_vs_others	BH	glm	MFGE8	0	0.773	0.553	33.7196	1.48493	not
ERGIC3	-0.399318	7.15547	17.146	0.000134177	0.00161692	cluster0_vs_others	BH	glm	MFGE8	0	0.981	0.982	142.565	0.758217	not
MED13	0.378607	6.18457	17.1351	0.00013469	0.00162178	cluster0_vs_others	BH	glm	MFGE8	0	0.939	0.814	72.7344	1.30009	not
ACACA	0.470253	5.45397	17.4406	0.000134732	0.00162178	cluster0_vs_others	BH	glm	MFGE8	0	0.83	0.65	43.8338	1.38535	not
ENSECAG00000047504	1.11139	1.84581	16.8475	0.000135347	0.00162777	cluster0_vs_others	BH	glm	MFGE8	0	0.146	0.106	3.59455	2.16054	up
C11orf68	-0.427118	5.71873	17.105	0.000135381	0.00162777	cluster0_vs_others	BH	glm	MFGE8	0	0.824	0.832	52.6635	0.743746	not
ENSECAG00000030211	-0.347986	7.6966	17.0965	0.000136722	0.00164296	cluster0_vs_others	BH	glm	MFGE8	0	0.993	0.996	207.448	0.78568	not
HOXD9	-0.485793	5.36455	17.0746	0.00013686	0.00164314	cluster0_vs_others	BH	glm	MFGE8	0	0.688	0.743	41.1993	0.714104	not
CBFB	0.385811	5.6004	17.0879	0.00013689	0.00164314	cluster0_vs_others	BH	glm	MFGE8	0	0.859	0.696	48.5165	1.30659	not
MAF1	-0.369288	6.2113	17.0724	0.000137873	0.00165402	cluster0_vs_others	BH	glm	MFGE8	0	0.905	0.925	74.0946	0.774165	not
COG3	0.438111	4.73714	17.0243	0.000138439	0.00165906	cluster0_vs_others	BH	glm	MFGE8	0	0.727	0.541	26.67	1.35483	not
ENSECAG00000024343	-0.631033	7.69333	20.2897	0.00013856	0.00165906	cluster0_vs_others	BH	glm	MFGE8	0	0.967	0.978	206.977	0.645714	not
ENSECAG00000041829	1.30991	1.52313	17.0403	0.000138599	0.00165906	cluster0_vs_others	BH	glm	MFGE8	0	0.117	0.079	2.87415	2.47927	up
EXOG	0.449245	4.28789	16.972	0.000138603	0.00165906	cluster0_vs_others	BH	glm	MFGE8	0	0.646	0.449	19.5337	1.36533	not
FBXL20	0.456043	5.13082	17.0321	0.000138737	0.00165973	cluster0_vs_others	BH	glm	MFGE8	0	0.784	0.555	35.0373	1.37177	not
ENSECAG00000031664	-0.339288	7.38773	17.0451	0.000139513	0.00166808	cluster0_vs_others	BH	glm	MFGE8	0	0.996	0.992	167.467	0.790431	not
RUNDC1	-0.324062	10.4523	17.0371	0.000139885	0.00167159	cluster0_vs_others	BH	glm	MFGE8	0	0.999	0.999	1401.01	0.798817	not
ZNF703	-0.683666	3.49453	16.8891	0.000139972	0.0016717	cluster0_vs_others	BH	glm	MFGE8	0	0.284	0.307	11.2709	0.622581	not
CYC1	-0.334858	7.89212	17.0273	0.000140457	0.00167657	cluster0_vs_others	BH	glm	MFGE8	0	0.997	0.998	237.556	0.792862	not
CAPRIN1	0.307216	6.79365	17.0147	0.000141257	0.00168517	cluster0_vs_others	BH	glm	MFGE8	0	0.986	0.917	110.941	1.23732	not
FBXO33	0.463708	5.68585	17.3654	0.000141458	0.00168663	cluster0_vs_others	BH	glm	MFGE8	0	0.818	0.622	51.4768	1.37908	not
GAS2L1	-0.398944	5.11154	16.9315	0.000142542	0.00169861	cluster0_vs_others	BH	glm	MFGE8	0	0.695	0.681	34.5721	0.758413	not
C10H19orf47	-0.557794	4.18316	16.8873	0.00014271	0.00169909	cluster0_vs_others	BH	glm	MFGE8	0	0.479	0.471	18.1659	0.67934	not
ENSECAG00000043988	1.19047	1.36692	16.6455	0.000142807	0.00169909	cluster0_vs_others	BH	glm	MFGE8	0	0.102	0.06	2.5792	2.28227	up
ARHGEF11	0.615597	3.38866	16.8235	0.00014282	0.00169909	cluster0_vs_others	BH	glm	MFGE8	0	0.43	0.264	10.4734	1.53219	not
ILVBL	-0.412487	5.63592	16.9671	0.000142951	0.0016997	cluster0_vs_others	BH	glm	MFGE8	0	0.82	0.814	49.7255	0.751327	not
PLGRKT	-0.467582	4.40016	16.8888	0.000143114	0.0016999	cluster0_vs_others	BH	glm	MFGE8	0	0.509	0.523	21.1145	0.723176	not
FCHSD2	0.683159	5.06377	19.4794	0.000143126	0.0016999	cluster0_vs_others	BH	glm	MFGE8	0	0.672	0.526	33.4462	1.60565	not
CSPP1	0.546367	4.971	17.7302	0.000143445	0.00170212	cluster0_vs_others	BH	glm	MFGE8	0	0.703	0.518	31.3632	1.4604	not
TMBIM6	-0.324168	8.67818	16.9726	0.000143472	0.00170212	cluster0_vs_others	BH	glm	MFGE8	0	1	0.999	409.632	0.798759	not
KCNMB1	0.811112	6.50573	21.5431	0.000143816	0.00170526	cluster0_vs_others	BH	glm	MFGE8	0	0.788	0.646	90.8699	1.75456	not
SERPINB9	-0.454241	5.98345	17.012	0.000144072	0.00170685	cluster0_vs_others	BH	glm	MFGE8	0	0.804	0.861	63.27	0.729894	not
PDE4B	1.10778	2.5652	19.3546	0.000144109	0.00170685	cluster0_vs_others	BH	glm	MFGE8	0	0.245	0.102	5.91836	2.15513	up
ENSECAG00000046125	1.16967	1.71632	16.7242	0.000144335	0.00170753	cluster0_vs_others	BH	glm	MFGE8	0	0.144	0.087	3.28597	2.24961	up
G6PC3	-0.43025	5.30223	16.9074	0.000144404	0.00170753	cluster0_vs_others	BH	glm	MFGE8	0	0.678	0.704	39.4575	0.742133	not
ENSECAG00000048983	1.49486	0.874783	16.6005	0.000144406	0.00170753	cluster0_vs_others	BH	glm	MFGE8	0	0.109	0.041	1.83373	2.81836	up
ENSECAG00000006365	0.616763	3.95991	17.0639	0.000144929	0.00171277	cluster0_vs_others	BH	glm	MFGE8	0	0.546	0.354	15.5615	1.53343	not
PNKD	-0.347607	6.71115	16.9183	0.000146695	0.00173244	cluster0_vs_others	BH	glm	MFGE8	0	0.981	0.968	104.775	0.785886	not
FNDC1	1.33251	0.966116	16.4335	0.000146755	0.00173244	cluster0_vs_others	BH	glm	MFGE8	0	0.117	0.027	1.95357	2.5184	up
ENSECAG00000019719	-0.306649	10.9847	16.9117	0.000146929	0.00173353	cluster0_vs_others	BH	glm	MFGE8	0	1	1	2026.35	0.808518	not
UBXN2A	0.350698	5.88378	16.8899	0.000148096	0.00174635	cluster0_vs_others	BH	glm	MFGE8	0	0.947	0.798	59.0467	1.27518	not
ITGA1	0.41567	6.99876	17.5651	0.000148355	0.00174844	cluster0_vs_others	BH	glm	MFGE8	0	0.989	0.923	127.89	1.33392	not
SLC38A4	0.761858	3.64128	17.6989	0.00014857	0.00174936	cluster0_vs_others	BH	glm	MFGE8	0	0.294	0.251	12.4777	1.69567	not
FAM184A	0.825949	2.68499	17.1238	0.000148654	0.00174936	cluster0_vs_others	BH	glm	MFGE8	0	0.283	0.133	6.43075	1.7727	not
BTBD18	0.807763	2.46767	16.6931	0.000148678	0.00174936	cluster0_vs_others	BH	glm	MFGE8	0	0.22	0.159	5.53149	1.7505	not
STXBP6	0.914048	3.96242	19.6025	0.000149602	0.00175926	cluster0_vs_others	BH	glm	MFGE8	0	0.507	0.274	15.5886	1.88432	not
ENSECAG00000047204	0.618814	3.31886	16.6689	0.000150605	0.00177009	cluster0_vs_others	BH	glm	MFGE8	0	0.382	0.255	9.97874	1.53561	not
ZNF280C	0.710193	2.97655	16.6673	0.00015074	0.0017707	cluster0_vs_others	BH	glm	MFGE8	0	0.336	0.212	7.87101	1.63602	not
RNH1	-0.372888	7.61105	16.8404	0.000151164	0.0017747	cluster0_vs_others	BH	glm	MFGE8	0	0.996	0.994	195.504	0.772235	not
MRPS16	-0.37616	7.30071	16.8154	0.000152704	0.0017918	cluster0_vs_others	BH	glm	MFGE8	0	0.992	0.984	157.664	0.770486	not
SLC16A3	0.742282	3.17208	16.7298	0.000153789	0.00180355	cluster0_vs_others	BH	glm	MFGE8	0	0.26	0.193	9.01344	1.67282	not
PYCR1	-0.384287	7.66658	16.7986	0.000154482	0.00181069	cluster0_vs_others	BH	glm	MFGE8	0	0.995	0.992	203.175	0.766157	not
LRP2	1.01169	1.61817	16.5256	0.000154684	0.00181195	cluster0_vs_others	BH	glm	MFGE8	0	0.166	0.083	3.06986	2.01627	up
MRPL34	-0.403259	5.93973	16.7709	0.000154759	0.00181195	cluster0_vs_others	BH	glm	MFGE8	0	0.905	0.86	61.3814	0.756148	not
DZIP1L	0.702959	2.6522	16.6332	0.000154988	0.00181364	cluster0_vs_others	BH	glm	MFGE8	0	0.318	0.182	6.28627	1.62784	not
ENSECAG00000058069	-0.540638	9.8862	19.4302	0.00015556	0.00181934	cluster0_vs_others	BH	glm	MFGE8	0	1	1	946.333	0.687467	not
SH3BGR	1.07125	2.91562	19.1097	0.000156203	0.00182586	cluster0_vs_others	BH	glm	MFGE8	0	0.303	0.141	7.54554	2.10125	up
EIF3L	-0.41237	7.26191	17.0167	0.000156669	0.00183031	cluster0_vs_others	BH	glm	MFGE8	0	0.993	0.992	153.481	0.751388	not
ENSECAG00000060288	1.7967	0.476221	16.6042	0.000157188	0.0018347	cluster0_vs_others	BH	glm	MFGE8	0	0.098	0.02	1.39109	3.47425	up
KDM5B	0.328124	6.39766	16.7423	0.000157216	0.0018347	cluster0_vs_others	BH	glm	MFGE8	0	0.976	0.91	84.3114	1.25538	not
EIF3D	-0.36089	8.31007	16.7334	0.000157607	0.00183827	cluster0_vs_others	BH	glm	MFGE8	0	1	1	317.381	0.778684	not
KCTD4	1.89987	0.303919	16.4922	0.000157819	0.00183966	cluster0_vs_others	BH	glm	MFGE8	0	0.053	0.027	1.23449	3.73179	up
KCND3	0.904541	3.19151	18.1585	0.000157898	0.00183966	cluster0_vs_others	BH	glm	MFGE8	0	0.347	0.204	9.13565	1.87195	not
RLIM	0.403987	5.29885	16.7098	0.000158399	0.00184448	cluster0_vs_others	BH	glm	MFGE8	0	0.856	0.667	39.3652	1.32316	not
ZNF414	-0.491013	4.62357	16.6184	0.000159085	0.00185147	cluster0_vs_others	BH	glm	MFGE8	0	0.552	0.591	24.6509	0.711525	not
TBCB	-0.364182	7.06068	16.6924	0.000160306	0.00186467	cluster0_vs_others	BH	glm	MFGE8	0	0.98	0.984	133.499	0.776909	not
CAMK2D	0.71018	7.31712	21.0083	0.000160955	0.0018712	cluster0_vs_others	BH	glm	MFGE8	0	0.99	0.89	159.467	1.63601	not
SEMA3C	0.36624	8.07717	16.9416	0.000161229	0.00187337	cluster0_vs_others	BH	glm	MFGE8	0	0.997	0.973	270.066	1.28899	not
RCAN1	0.675284	7.48366	20.8321	0.000161432	0.00187471	cluster0_vs_others	BH	glm	MFGE8	0	0.955	0.827	178.98	1.59691	not
SBNO1	0.371239	5.82272	16.6595	0.000161903	0.00187916	cluster0_vs_others	BH	glm	MFGE8	0	0.928	0.776	56.5996	1.29346	not
ACVR2A	0.408602	5.66258	16.6602	0.000162139	0.00188088	cluster0_vs_others	BH	glm	MFGE8	0	0.853	0.7	50.653	1.3274	not
SURF1	-0.366994	6.55006	16.6615	0.000162246	0.00188111	cluster0_vs_others	BH	glm	MFGE8	0	0.958	0.958	93.7054	0.775396	not
ENSECAG00000050219	1.05377	2.10372	16.4465	0.000162503	0.00188307	cluster0_vs_others	BH	glm	MFGE8	0	0.188	0.124	4.29817	2.07595	up
RPL8	-0.323255	12.2022	16.6426	0.000163331	0.00189163	cluster0_vs_others	BH	glm	MFGE8	0	1	1	4712.33	0.799265	not
SPOP	0.363145	5.64511	16.6281	0.00016395	0.00189679	cluster0_vs_others	BH	glm	MFGE8	0	0.905	0.753	50.0435	1.28623	not
VPS39	0.597113	3.60962	16.4888	0.000163974	0.00189679	cluster0_vs_others	BH	glm	MFGE8	0	0.487	0.303	12.2069	1.51269	not
PAK3	0.801709	4.14971	18.9793	0.000164041	0.00189679	cluster0_vs_others	BH	glm	MFGE8	0	0.524	0.32	17.7495	1.74317	not
LRWD1	-0.697152	2.94695	16.516	0.000166009	0.00191851	cluster0_vs_others	BH	glm	MFGE8	0	0.21	0.234	7.7112	0.616789	not
SNTB1	0.555945	4.14907	16.5133	0.000166254	0.0019203	cluster0_vs_others	BH	glm	MFGE8	0	0.483	0.346	17.7417	1.47013	not
MRPL4	-0.451413	5.51346	16.5732	0.000166498	0.00192208	cluster0_vs_others	BH	glm	MFGE8	0	0.786	0.784	45.6789	0.731326	not
NUFIP2	0.408106	5.63937	16.585	0.000167162	0.00192828	cluster0_vs_others	BH	glm	MFGE8	0	0.903	0.724	49.8447	1.32694	not
POLR2G	-0.335706	6.67152	16.5854	0.000167215	0.00192828	cluster0_vs_others	BH	glm	MFGE8	0	0.966	0.97	101.936	0.792397	not
ZMYM4	0.451593	4.75492	16.5467	0.000167368	0.00192901	cluster0_vs_others	BH	glm	MFGE8	0	0.735	0.541	27.0007	1.36755	not
NDUFS5	-0.304391	7.79632	16.5775	0.000167628	0.00193096	cluster0_vs_others	BH	glm	MFGE8	0	0.997	0.999	222.293	0.809784	not
VAMP8	-0.369927	7.71636	16.574	0.000167897	0.00193302	cluster0_vs_others	BH	glm	MFGE8	0	0.996	0.996	210.308	0.773822	not
NQO2	-0.400389	5.56349	16.5487	0.00016903	0.00194502	cluster0_vs_others	BH	glm	MFGE8	0	0.769	0.797	47.291	0.757654	not
PLAC8A	1.2184	1.38433	16.3048	0.000169213	0.00194584	cluster0_vs_others	BH	glm	MFGE8	0	0.116	0.063	2.61051	2.32688	up
EEA1	0.390837	6.77703	16.7607	0.000169282	0.00194584	cluster0_vs_others	BH	glm	MFGE8	0	0.98	0.882	109.67	1.31115	not
ACSBG1	1.1491	1.3928	16.0531	0.00017078	0.00196146	cluster0_vs_others	BH	glm	MFGE8	0	0.135	0.073	2.62588	2.21775	up
PANK3	0.482566	4.30606	16.4471	0.000170824	0.00196146	cluster0_vs_others	BH	glm	MFGE8	0	0.646	0.462	19.7812	1.39723	not
ATMIN	0.421896	4.87737	16.4671	0.000171598	0.00196929	cluster0_vs_others	BH	glm	MFGE8	0	0.796	0.615	29.3923	1.33969	not
TEN1	-0.436623	5.20865	16.4717	0.000172172	0.00197481	cluster0_vs_others	BH	glm	MFGE8	0	0.65	0.723	36.9794	0.738862	not
ATG101	-0.390722	5.77573	16.4947	0.000172573	0.00197836	cluster0_vs_others	BH	glm	MFGE8	0	0.839	0.859	54.7859	0.762748	not
ENSECAG00000050701	0.76749	2.30392	16.3502	0.000174123	0.00199481	cluster0_vs_others	BH	glm	MFGE8	0	0.219	0.117	4.93799	1.70231	not
UVRAG	0.515467	5.2804	17.2321	0.000174195	0.00199481	cluster0_vs_others	BH	glm	MFGE8	0	0.805	0.603	38.865	1.42946	not
FNDC3A	0.595422	5.96701	19.0435	0.000174504	0.00199729	cluster0_vs_others	BH	glm	MFGE8	0	0.91	0.726	62.5531	1.51091	not
OGA	0.431057	4.97449	16.4515	0.000174895	0.0020007	cluster0_vs_others	BH	glm	MFGE8	0	0.815	0.6	31.439	1.34822	not
MTMR1	0.467681	4.50155	16.4213	0.000175383	0.0020052	cluster0_vs_others	BH	glm	MFGE8	0	0.672	0.483	22.6517	1.38289	not
FNIP2	0.726249	3.95457	17.7075	0.000176015	0.00201136	cluster0_vs_others	BH	glm	MFGE8	0	0.487	0.298	15.504	1.65433	not
PRNP	0.849644	2.50371	16.7471	0.000176691	0.002018	cluster0_vs_others	BH	glm	MFGE8	0	0.265	0.111	5.67142	1.80206	not
TRIM65	-0.401169	5.53859	16.4083	0.000177225	0.00202303	cluster0_vs_others	BH	glm	MFGE8	0	0.829	0.797	46.4817	0.757244	not
ABCB8	-0.545945	3.89769	16.3061	0.000177777	0.00202825	cluster0_vs_others	BH	glm	MFGE8	0	0.41	0.403	14.9047	0.684943	not
HK1	0.361121	6.36108	16.4022	0.000179761	0.00204979	cluster0_vs_others	BH	glm	MFGE8	0	0.954	0.835	82.201	1.28442	not
CDV3	0.320808	7.38734	16.3976	0.000180005	0.00205148	cluster0_vs_others	BH	glm	MFGE8	0	0.999	0.966	167.422	1.24903	not
KMT2E	0.329765	7.14044	16.3892	0.000180639	0.00205753	cluster0_vs_others	BH	glm	MFGE8	0	0.992	0.946	141.087	1.25681	not
RBAK	0.555167	3.50895	16.2441	0.000180727	0.00205753	cluster0_vs_others	BH	glm	MFGE8	0	0.429	0.316	11.3841	1.46934	not
MAP4K4	0.34631	7.57134	16.3774	0.000181456	0.00206472	cluster0_vs_others	BH	glm	MFGE8	0	0.995	0.93	190.196	1.27131	not
SH3BP4	0.648564	4.24334	17.36	0.000182851	0.00207925	cluster0_vs_others	BH	glm	MFGE8	0	0.58	0.402	18.9396	1.56761	not
B9D2	-0.480378	5.017	16.2963	0.000182926	0.00207925	cluster0_vs_others	BH	glm	MFGE8	0	0.619	0.673	32.3794	0.71679	not
VASP	0.376373	6.56943	16.3554	0.00018313	0.00208046	cluster0_vs_others	BH	glm	MFGE8	0	0.961	0.901	94.9717	1.29807	not
R3HDM2	0.385674	5.49666	16.3404	0.000183443	0.00208291	cluster0_vs_others	BH	glm	MFGE8	0	0.873	0.716	45.15	1.30647	not
FDXR	-0.582104	3.68884	16.2077	0.000183692	0.00208463	cluster0_vs_others	BH	glm	MFGE8	0	0.333	0.371	12.8959	0.667989	not
ATP5PO	-0.322008	9.09561	16.3333	0.000184571	0.00209349	cluster0_vs_others	BH	glm	MFGE8	0	0.999	0.999	547.082	0.799956	not
YJU2B	-0.388289	6.26338	16.3299	0.000184844	0.00209548	cluster0_vs_others	BH	glm	MFGE8	0	0.927	0.925	76.8181	0.764035	not
SLC18A2	0.812771	1.87938	16.1005	0.000184947	0.00209554	cluster0_vs_others	BH	glm	MFGE8	0	0.181	0.104	3.67917	1.75658	not
ENSECAG00000045974	1.10473	1.56481	15.9066	0.000185374	0.00209927	cluster0_vs_others	BH	glm	MFGE8	0	0.161	0.075	2.95839	2.15059	up
TMEM205	-0.465259	6.93672	17.2627	0.000186127	0.00210618	cluster0_vs_others	BH	glm	MFGE8	0	0.963	0.966	122.507	0.724341	not
SNRPN	-0.330362	8.01947	16.3117	0.00018618	0.00210618	cluster0_vs_others	BH	glm	MFGE8	0	1	0.995	259.478	0.795337	not
INO80	0.408407	5.20992	16.2854	0.000186485	0.00210851	cluster0_vs_others	BH	glm	MFGE8	0	0.834	0.645	37.0119	1.32722	not
ATR	0.496463	4.19781	16.2115	0.00018715	0.00211491	cluster0_vs_others	BH	glm	MFGE8	0	0.55	0.415	18.3513	1.41075	not
GNB4	0.365938	6.10287	16.2972	0.000187341	0.00211595	cluster0_vs_others	BH	glm	MFGE8	0	0.95	0.818	68.7303	1.28872	not
NELFE	-0.392887	6.02438	16.2929	0.000187464	0.00211608	cluster0_vs_others	BH	glm	MFGE8	0	0.867	0.898	65.0906	0.761604	not
SEC23A	0.343183	5.90343	16.2947	0.00018755	0.00211608	cluster0_vs_others	BH	glm	MFGE8	0	0.947	0.804	59.8562	1.26855	not
ELOB	-0.295649	8.82742	16.2901	0.000187766	0.00211741	cluster0_vs_others	BH	glm	MFGE8	0	1	0.999	454.273	0.814706	not
MTCH2	-0.353271	6.59195	16.29	0.000187876	0.00211753	cluster0_vs_others	BH	glm	MFGE8	0	0.962	0.954	96.4663	0.782807	not
CAB39	0.371254	5.73132	16.2837	0.000188157	0.00211958	cluster0_vs_others	BH	glm	MFGE8	0	0.89	0.724	53.1252	1.29348	not
GALC	0.797428	2.25521	15.9796	0.000189893	0.00213801	cluster0_vs_others	BH	glm	MFGE8	0	0.222	0.143	4.77403	1.738	not
CPED1	0.484525	4.92141	16.3862	0.000190114	0.00213923	cluster0_vs_others	BH	glm	MFGE8	0	0.729	0.538	30.3035	1.39912	not
DRG1	-0.369286	5.75334	16.2489	0.000190201	0.00213923	cluster0_vs_others	BH	glm	MFGE8	0	0.859	0.84	53.9421	0.774166	not
SPA17	-0.758035	2.54113	16.1552	0.000190548	0.00214201	cluster0_vs_others	BH	glm	MFGE8	0	0.152	0.179	5.82045	0.591301	not
SIPA1L2	0.781445	2.82799	16.1027	0.000190843	0.00214421	cluster0_vs_others	BH	glm	MFGE8	0	0.318	0.159	7.10086	1.71885	not
DEK	0.312234	7.93127	16.2475	0.000191007	0.00214492	cluster0_vs_others	BH	glm	MFGE8	0	1	0.984	244.091	1.24163	not
ATP1B2	1.82105	0.234009	16.0393	0.000191545	0.00214984	cluster0_vs_others	BH	glm	MFGE8	0	0.05	0.025	1.1761	3.53339	up
ATG3	-0.363334	6.69057	16.2246	0.000192882	0.00216371	cluster0_vs_others	BH	glm	MFGE8	0	0.962	0.962	103.291	0.777366	not
PSMD13	-0.341288	7.53243	16.2195	0.000193149	0.00216558	cluster0_vs_others	BH	glm	MFGE8	0	0.993	0.996	185.134	0.789336	not
AGL	0.524048	3.81114	16.1041	0.000193272	0.00216582	cluster0_vs_others	BH	glm	MFGE8	0	0.539	0.364	14.0368	1.43798	not
XRCC1	-0.594221	7.78999	19.0729	0.000193464	0.00216684	cluster0_vs_others	BH	glm	MFGE8	0	0.927	0.963	221.32	0.662402	not
ADGRV1	1.45106	0.437659	15.7096	0.000193981	0.00217149	cluster0_vs_others	BH	glm	MFGE8	0	0.044	0.025	1.3544	2.73409	up
ENOX2	0.512232	4.28096	16.1481	0.00019423	0.00217315	cluster0_vs_others	BH	glm	MFGE8	0	0.562	0.4	19.44	1.42625	not
URB2	0.537864	3.18702	16.073	0.000194731	0.00217757	cluster0_vs_others	BH	glm	MFGE8	0	0.419	0.254	9.10729	1.45182	not
ENSECAG00000033631	-0.31148	11.7802	16.197	0.000194829	0.00217757	cluster0_vs_others	BH	glm	MFGE8	0	1	1	3517.08	0.805815	not
ENSECAG00000048128	1.09942	1.40236	15.942	0.000195824	0.00218756	cluster0_vs_others	BH	glm	MFGE8	0	0.128	0.072	2.64334	2.14269	up
OGFR	-0.385347	5.44506	16.1557	0.000196583	0.00219489	cluster0_vs_others	BH	glm	MFGE8	0	0.746	0.782	43.5639	0.765595	not
RAD51AP1	-0.692177	3.1977	16.0612	0.000196711	0.00219517	cluster0_vs_others	BH	glm	MFGE8	0	0.22	0.218	9.17497	0.618919	not
SEC23IP	0.40011	4.71086	16.1099	0.000197922	0.00220576	cluster0_vs_others	BH	glm	MFGE8	0	0.755	0.551	26.1885	1.31961	not
ITGB8	0.584641	3.88144	16.0281	0.000197926	0.00220576	cluster0_vs_others	BH	glm	MFGE8	0	0.367	0.309	14.7377	1.49967	not
RMND5B	-0.536343	4.25465	16.0693	0.000197969	0.00220576	cluster0_vs_others	BH	glm	MFGE8	0	0.465	0.497	19.0888	0.689516	not
MOXD1	-1.07165	1.94223	15.9744	0.000198316	0.00220783	cluster0_vs_others	BH	glm	MFGE8	0	0.071	0.077	3.84299	0.475773	down
PPP5C	-0.454075	4.57611	16.0827	0.00019836	0.00220783	cluster0_vs_others	BH	glm	MFGE8	0	0.525	0.579	23.8532	0.729978	not
MRPL36	-0.429678	6.01329	16.1424	0.000198817	0.00221176	cluster0_vs_others	BH	glm	MFGE8	0	0.89	0.897	64.5924	0.742427	not
ENSECAG00000055172	1.41546	0.800551	15.9921	0.000199273	0.00221569	cluster0_vs_others	BH	glm	MFGE8	0	0.097	0.042	1.74177	2.66744	up
AP2M1	-0.344335	7.97963	16.1286	0.000200242	0.00222442	cluster0_vs_others	BH	glm	MFGE8	0	0.999	0.998	252.411	0.787671	not
HOOK3	0.271738	8.24142	16.128	0.000200266	0.00222442	cluster0_vs_others	BH	glm	MFGE8	0	1	0.997	302.632	1.20726	not
KDELR1	-0.358911	7.52755	16.1275	0.000200376	0.00222449	cluster0_vs_others	BH	glm	MFGE8	0	0.995	0.994	184.509	0.779753	not
RAB13	-0.305313	7.41794	16.1253	0.00020058	0.0022256	cluster0_vs_others	BH	glm	MFGE8	0	0.986	0.993	171.01	0.809267	not
SMARCA1	0.55412	3.92888	15.9855	0.000202479	0.0022455	cluster0_vs_others	BH	glm	MFGE8	0	0.461	0.319	15.2303	1.46827	not
TMEM59	-0.337316	7.46673	16.0991	0.000202662	0.00224637	cluster0_vs_others	BH	glm	MFGE8	0	0.999	0.994	176.893	0.791512	not
UBAC2	0.370923	5.3079	16.0674	0.000203377	0.00225313	cluster0_vs_others	BH	glm	MFGE8	0	0.835	0.694	39.6129	1.29318	not
SLC39A3	-0.424232	4.60101	15.9967	0.000204073	0.00225967	cluster0_vs_others	BH	glm	MFGE8	0	0.571	0.571	24.2684	0.745235	not
DSTN	0.309057	10.3352	16.0734	0.000204649	0.00226488	cluster0_vs_others	BH	glm	MFGE8	0	1	1	1291.83	1.2389	not
ENSECAG00000047052	0.901298	2.25683	16.0863	0.000205861	0.00227712	cluster0_vs_others	BH	glm	MFGE8	0	0.215	0.129	4.77942	1.86775	not
MPZL1	0.35366	6.47137	16.0426	0.00020732	0.00229207	cluster0_vs_others	BH	glm	MFGE8	0	0.963	0.906	88.7314	1.2778	not
RPL18	-0.295241	11.9278	16.0355	0.00020776	0.00229575	cluster0_vs_others	BH	glm	MFGE8	0	1	1	3895.97	0.814936	not
CCDC186	0.361284	5.84272	16.0269	0.000208352	0.00230111	cluster0_vs_others	BH	glm	MFGE8	0	0.92	0.805	57.3899	1.28457	not
SAC3D1	-0.507905	6.33154	17.1664	0.000208594	0.0023026	cluster0_vs_others	BH	glm	MFGE8	0	0.901	0.895	80.5348	0.703243	not
TRAF3	0.430666	4.47276	15.958	0.000208897	0.00230475	cluster0_vs_others	BH	glm	MFGE8	0	0.66	0.44	22.2042	1.34786	not
TMED5	0.356823	6.21288	16.0121	0.00020992	0.00231484	cluster0_vs_others	BH	glm	MFGE8	0	0.95	0.855	74.1759	1.2806	not
CARD9	-0.367088	6.0898	15.9972	0.00021075	0.0023228	cluster0_vs_others	BH	glm	MFGE8	0	0.91	0.911	68.1102	0.775346	not
FRMD8	-0.619385	3.76007	15.8542	0.000210926	0.00232355	cluster0_vs_others	BH	glm	MFGE8	0	0.328	0.378	13.5486	0.650948	not
PSMD9	-0.328657	6.64987	15.9844	0.000212184	0.00233621	cluster0_vs_others	BH	glm	MFGE8	0	0.961	0.972	100.418	0.796278	not
TMEM117	0.456257	5.42822	16.1848	0.000212368	0.00233703	cluster0_vs_others	BH	glm	MFGE8	0	0.785	0.625	43.0584	1.37198	not
BICRAL	0.70707	2.60383	15.8233	0.000212508	0.00233737	cluster0_vs_others	BH	glm	MFGE8	0	0.272	0.161	6.07899	1.63249	not
ENSECAG00000033930	0.708624	2.45106	15.7391	0.000213878	0.00235123	cluster0_vs_others	BH	glm	MFGE8	0	0.226	0.164	5.46819	1.63424	not
CRYBA1	1.00521	1.97004	15.5779	0.000215523	0.0023681	cluster0_vs_others	BH	glm	MFGE8	0	0.174	0.112	3.91779	2.00724	up
LSM8	-0.333984	6.42202	15.9392	0.000216023	0.00237237	cluster0_vs_others	BH	glm	MFGE8	0	0.951	0.936	85.7476	0.793342	not
GLIS2	-0.459496	5.07788	15.9014	0.000216684	0.00237842	cluster0_vs_others	BH	glm	MFGE8	0	0.612	0.674	33.7749	0.72724	not
RAB5IF	-0.320335	7.64741	15.9232	0.000217347	0.00238447	cluster0_vs_others	BH	glm	MFGE8	0	0.997	0.994	200.493	0.800884	not
CSKMT	-0.545417	4.88825	16.1755	0.00021771	0.00238723	cluster0_vs_others	BH	glm	MFGE8	0	0.592	0.666	29.6149	0.685193	not
BEX3	-0.383852	7.27099	15.9232	0.000217882	0.0023879	cluster0_vs_others	BH	glm	MFGE8	0	0.977	0.981	154.449	0.766388	not
LTBR	-0.37315	6.69351	15.9141	0.000218202	0.0023898	cluster0_vs_others	BH	glm	MFGE8	0	0.97	0.96	103.502	0.772095	not
RTRAF	-0.287003	8.79374	15.9118	0.000218279	0.0023898	cluster0_vs_others	BH	glm	MFGE8	0	1	1	443.793	0.819603	not
STC2	0.454552	5.17892	15.9284	0.000218548	0.00239152	cluster0_vs_others	BH	glm	MFGE8	0	0.816	0.602	36.2251	1.37036	not
NGF	0.576414	4.46309	16.4021	0.000219548	0.00240125	cluster0_vs_others	BH	glm	MFGE8	0	0.536	0.411	22.0559	1.49114	not
SSB	-0.328566	7.44772	15.8961	0.00021974	0.00240156	cluster0_vs_others	BH	glm	MFGE8	0	0.999	0.991	174.577	0.796328	not
OSBPL6	0.490601	3.96326	15.774	0.000219802	0.00240156	cluster0_vs_others	BH	glm	MFGE8	0	0.49	0.346	15.5976	1.40503	not
BCL6	0.664743	2.71339	15.729	0.000220583	0.00240887	cluster0_vs_others	BH	glm	MFGE8	0	0.288	0.18	6.55863	1.58529	not
NRDC	0.372818	5.29597	15.8655	0.000221153	0.00241387	cluster0_vs_others	BH	glm	MFGE8	0	0.82	0.654	39.2867	1.29488	not
OTUD4	0.497246	3.94446	15.7957	0.000221625	0.00241779	cluster0_vs_others	BH	glm	MFGE8	0	0.528	0.36	15.3957	1.41152	not
SEC31B	-0.341386	7.86241	15.8667	0.000222284	0.00242303	cluster0_vs_others	BH	glm	MFGE8	0	1	0.997	232.713	0.789283	not
NDUFAF1	-0.455208	4.6038	15.7784	0.000222332	0.00242303	cluster0_vs_others	BH	glm	MFGE8	0	0.559	0.582	24.3155	0.729405	not
CD320	-0.380554	6.22241	15.8651	0.000222503	0.00242367	cluster0_vs_others	BH	glm	MFGE8	0	0.898	0.904	74.6675	0.768142	not
HOXD10	-0.6583	3.74328	15.7327	0.000223044	0.00242833	cluster0_vs_others	BH	glm	MFGE8	0	0.301	0.346	13.3918	0.633624	not
INTS15	-0.379297	5.58512	15.8481	0.000223168	0.00242844	cluster0_vs_others	BH	glm	MFGE8	0	0.839	0.805	48.0054	0.768812	not
P4HA1	0.334267	8.06305	15.8507	0.000223685	0.00243283	cluster0_vs_others	BH	glm	MFGE8	0	0.997	0.991	267.437	1.26074	not
ENSECAG00000005234	-0.402522	5.91692	15.8371	0.000224441	0.00243981	cluster0_vs_others	BH	glm	MFGE8	0	0.883	0.879	60.4185	0.756535	not
ALKBH4	-0.381359	6.55965	15.8183	0.000226743	0.00246359	cluster0_vs_others	BH	glm	MFGE8	0	0.965	0.958	94.3307	0.767714	not
PIGC	-0.502575	4.09725	15.6927	0.000227356	0.00246899	cluster0_vs_others	BH	glm	MFGE8	0	0.422	0.462	17.1157	0.705846	not
GNB2	-0.329072	7.83738	15.7981	0.000228499	0.00248015	cluster0_vs_others	BH	glm	MFGE8	0	0.997	0.996	228.711	0.796048	not
MCM5	-0.974274	3.11303	15.6254	0.000230268	0.00249809	cluster0_vs_others	BH	glm	MFGE8	0	0.082	0.098	8.652	0.508996	not
NOSIP	-0.369037	5.97997	15.7734	0.000230653	0.00250043	cluster0_vs_others	BH	glm	MFGE8	0	0.91	0.897	63.1178	0.774299	not
SNX13	0.512484	4.61439	15.9434	0.000230717	0.00250043	cluster0_vs_others	BH	glm	MFGE8	0	0.679	0.527	24.4946	1.4265	not
MRPL49	-0.52323	3.93217	15.6665	0.000231372	0.00250626	cluster0_vs_others	BH	glm	MFGE8	0	0.399	0.426	15.2651	0.695812	not
RPL10A	-0.324366	11.6779	15.7584	0.000232087	0.00251273	cluster0_vs_others	BH	glm	MFGE8	0	1	0.999	3276.45	0.798649	not
FCGRT	-0.395637	6.07693	15.7371	0.000233875	0.00253081	cluster0_vs_others	BH	glm	MFGE8	0	0.842	0.881	67.5056	0.760154	not
IRF9	-0.434346	5.4673	15.726	0.000234184	0.00253287	cluster0_vs_others	BH	glm	MFGE8	0	0.691	0.718	44.2408	0.740029	not
CDC42EP5	-0.328287	8.0485	15.7228	0.000235439	0.00254516	cluster0_vs_others	BH	glm	MFGE8	0	0.996	0.998	264.752	0.796482	not
UBP1	0.402507	4.61838	15.6542	0.000236303	0.00255322	cluster0_vs_others	BH	glm	MFGE8	0	0.736	0.524	24.5624	1.3218	not
CNOT1	0.461666	5.17764	15.8977	0.000236507	0.00255414	cluster0_vs_others	BH	glm	MFGE8	0	0.834	0.622	36.193	1.37713	not
CLASP2	0.539877	5.07961	16.6409	0.000236838	0.00255565	cluster0_vs_others	BH	glm	MFGE8	0	0.776	0.533	33.8155	1.45385	not
TGFB1	-0.771756	4.87386	17.5538	0.000236886	0.00255565	cluster0_vs_others	BH	glm	MFGE8	0	0.482	0.55	29.321	0.585704	not
ENSECAG00000054065	1.52299	0.697293	15.4801	0.000237997	0.00256635	cluster0_vs_others	BH	glm	MFGE8	0	0.057	0.043	1.62146	2.87387	up
WDR59	0.616509	3.32958	15.5421	0.00023913	0.00257726	cluster0_vs_others	BH	glm	MFGE8	0	0.415	0.27	10.0532	1.53316	not
COL4A3	-2.1131	2.9248	17.3181	0.000239839	0.0025836	cluster0_vs_others	BH	glm	MFGE8	0	0.035	0.085	7.59366	0.231149	down
CTSC	-0.783081	4.79291	17.3005	0.000240807	0.00259145	cluster0_vs_others	BH	glm	MFGE8	0	0.408	0.37	27.7211	0.581124	not
SPRED2	0.515786	4.08004	15.568	0.000240809	0.00259145	cluster0_vs_others	BH	glm	MFGE8	0	0.516	0.345	16.9127	1.42977	not
MED25	-0.481017	4.85717	15.6138	0.000241264	0.00259504	cluster0_vs_others	BH	glm	MFGE8	0	0.611	0.646	28.9836	0.716473	not
AGO3	0.547508	4.92818	16.5759	0.000241459	0.00259584	cluster0_vs_others	BH	glm	MFGE8	0	0.718	0.531	30.4459	1.46156	not
ATP5PB	-0.317874	7.83136	15.6561	0.000241854	0.00259878	cluster0_vs_others	BH	glm	MFGE8	0	0.997	0.999	227.758	0.802251	not
ENSECAG00000049904	-0.313004	7.81271	15.648	0.000242674	0.00260628	cluster0_vs_others	BH	glm	MFGE8	0	1	0.999	224.833	0.804964	not
LOXL1	-0.297201	8.23526	15.6461	0.000242797	0.00260629	cluster0_vs_others	BH	glm	MFGE8	0	1	0.999	301.342	0.81383	not
KDM7A	0.546819	4.53368	15.8047	0.000242925	0.00260636	cluster0_vs_others	BH	glm	MFGE8	0	0.547	0.405	23.1619	1.46086	not
SNAPC2	-0.481471	4.85846	15.582	0.000243119	0.00260714	cluster0_vs_others	BH	glm	MFGE8	0	0.595	0.64	29.0097	0.716247	not
ECH1	-0.423554	5.64148	15.625	0.000243334	0.002608	cluster0_vs_others	BH	glm	MFGE8	0	0.776	0.834	49.9176	0.745586	not
[truncated: 19,427 more rows]

## Sheet: Cluster_1
gene	logFC	logCPM	F	PValue	FDR	comparison	adjust.method	test	sample	cluster_no	pct.1	pct.2	CPM	FC	sig
NRP1	1.1415	6.30348	72.8171	5.76949e-11	1.23617e-06	cluster1_vs_others	BH	glm	MFGE8	1	0.948	0.715	78.9834	2.2061	up
ANO6	0.866335	8.29862	63.2036	3.27469e-10	3.50818e-06	cluster1_vs_others	BH	glm	MFGE8	1	0.995	0.928	314.872	1.82303	not
ENSECAG00000054710	1.74477	3.39923	57.3909	5.75399e-10	4.1095e-06	cluster1_vs_others	BH	glm	MFGE8	1	0.453	0.223	10.5504	3.35141	up
ENSECAG00000048676	2.02429	3.31733	46.6351	1.13579e-08	6.08386e-05	cluster1_vs_others	BH	glm	MFGE8	1	0.311	0.255	9.96816	4.06791	up
CDC42BPA	0.843368	7.7117	47.5894	2.58686e-08	0.000110852	cluster1_vs_others	BH	glm	MFGE8	1	0.984	0.863	209.629	1.79423	not
NR4A1	-0.9209	6.72398	40.4657	6.16027e-08	0.000219983	cluster1_vs_others	BH	glm	MFGE8	1	0.605	0.736	105.711	0.528179	not
KCTD12	0.796181	7.47977	41.781	9.36535e-08	0.00028666	cluster1_vs_others	BH	glm	MFGE8	1	0.977	0.948	178.499	1.7365	not
ENSECAG00000009538	1.61786	2.71734	35.5249	1.52219e-07	0.000363364	cluster1_vs_others	BH	glm	MFGE8	1	0.262	0.183	6.5766	3.0692	up
ANXA1	0.546512	10.941	37.202	1.57285e-07	0.000363364	cluster1_vs_others	BH	glm	MFGE8	1	1	1	1965.94	1.46055	not
METTL15	1.36552	5.88088	50.9871	1.6959e-07	0.000363364	cluster1_vs_others	BH	glm	MFGE8	1	0.826	0.703	58.9281	2.57669	up
MAP4K3	0.825286	5.75444	34.2953	3.74957e-07	0.000730348	cluster1_vs_others	BH	glm	MFGE8	1	0.836	0.719	53.9831	1.77189	not
KLF12	0.971362	7.92804	41.7294	7.07782e-07	0.00126035	cluster1_vs_others	BH	glm	MFGE8	1	0.982	0.84	243.544	1.96069	not
CACNB2	1.22431	4.90596	36.7843	7.76822e-07	0.00126035	cluster1_vs_others	BH	glm	MFGE8	1	0.626	0.349	29.9807	2.33644	up
BRAF	0.768965	5.48769	31.5805	8.64843e-07	0.00126035	cluster1_vs_others	BH	glm	MFGE8	1	0.785	0.627	44.8704	1.70405	not
DPF2	0.619258	14.0902	37.169	9.10141e-07	0.00126035	cluster1_vs_others	BH	glm	MFGE8	1	1	0.999	17441.3	1.53608	not
TANC2	0.672251	7.00165	30.9113	1.07135e-06	0.00126035	cluster1_vs_others	BH	glm	MFGE8	1	0.958	0.807	128.146	1.59356	not
DISP1	0.993797	5.23599	32.8666	1.09154e-06	0.00126035	cluster1_vs_others	BH	glm	MFGE8	1	0.668	0.545	37.6869	1.99142	not
ENSECAG00000058844	1.92804	2.63054	30.4574	1.13716e-06	0.00126035	cluster1_vs_others	BH	glm	MFGE8	1	0.204	0.18	6.1926	3.80539	up
HEG1	1.09316	5.36002	34.6444	1.17324e-06	0.00126035	cluster1_vs_others	BH	glm	MFGE8	1	0.644	0.554	41.0701	2.13341	up
FAM13A	1.07308	6.72186	39.3734	1.17751e-06	0.00126035	cluster1_vs_others	BH	glm	MFGE8	1	0.952	0.818	105.556	2.10392	up
CFAP210	1.20532	4.46277	33.1131	1.2353e-06	0.00126035	cluster1_vs_others	BH	glm	MFGE8	1	0.512	0.345	22.0509	2.30588	up
BMP6	1.54893	2.57448	28.8755	1.68113e-06	0.00163726	cluster1_vs_others	BH	glm	MFGE8	1	0.211	0.12	5.95657	2.926	up
WSB1	0.638413	7.96595	29.6212	2.47406e-06	0.00223611	cluster1_vs_others	BH	glm	MFGE8	1	0.997	0.967	250.029	1.55662	not
WWC2	0.81585	5.42948	28.2664	2.50474e-06	0.00223611	cluster1_vs_others	BH	glm	MFGE8	1	0.797	0.613	43.0961	1.76034	not
RFX2	0.922114	5.11299	28.8098	2.66484e-06	0.00228388	cluster1_vs_others	BH	glm	MFGE8	1	0.637	0.424	34.6068	1.89489	not
AREG	3.4127	2.63408	33.1167	2.98664e-06	0.00246122	cluster1_vs_others	BH	glm	MFGE8	1	0.133	0.044	6.2078	10.6494	up
SBF2	0.653483	6.99984	26.939	3.90855e-06	0.00305995	cluster1_vs_others	BH	glm	MFGE8	1	0.951	0.777	127.986	1.57296	not
ADAMTSL1	1.00624	6.4501	32.3464	3.99881e-06	0.00305995	cluster1_vs_others	BH	glm	MFGE8	1	0.805	0.689	87.4328	2.00867	up
UTRN	0.648202	6.30446	26.6451	4.31644e-06	0.00313529	cluster1_vs_others	BH	glm	MFGE8	1	0.907	0.762	79.0373	1.56721	not
ENSECAG00000060003	0.95114	3.92122	26.2872	4.38993e-06	0.00313529	cluster1_vs_others	BH	glm	MFGE8	1	0.493	0.352	15.1498	1.9334	not
AGFG1	0.623369	6.85587	26.2458	4.93433e-06	0.00322854	cluster1_vs_others	BH	glm	MFGE8	1	0.967	0.918	115.831	1.54047	not
CYP51A1	0.592311	7.52376	26.2544	5.07583e-06	0.00322854	cluster1_vs_others	BH	glm	MFGE8	1	0.985	0.961	184.025	1.50766	not
ENSECAG00000049939	0.866372	5.13289	26.2391	5.14645e-06	0.00322854	cluster1_vs_others	BH	glm	MFGE8	1	0.567	0.44	35.0876	1.82307	not
PRDX4	0.493581	9.8126	26.1389	5.17222e-06	0.00322854	cluster1_vs_others	BH	glm	MFGE8	1	1	1	899.26	1.40794	not
FBXO42	0.862321	4.75197	26.0221	5.27391e-06	0.00322854	cluster1_vs_others	BH	glm	MFGE8	1	0.67	0.533	26.9454	1.81796	not
PDLIM5	0.671247	8.1107	28.5205	5.84733e-06	0.00345118	cluster1_vs_others	BH	glm	MFGE8	1	0.993	0.953	276.416	1.59245	not
JADE1	0.930908	4.61347	26.1365	5.95975e-06	0.00345118	cluster1_vs_others	BH	glm	MFGE8	1	0.71	0.454	24.4789	1.90647	not
ARNT2	0.646823	5.64297	25.5889	6.15702e-06	0.00347158	cluster1_vs_others	BH	glm	MFGE8	1	0.83	0.689	49.9694	1.56572	not
KDM1B	0.985513	3.9754	25.3601	6.48436e-06	0.00356241	cluster1_vs_others	BH	glm	MFGE8	1	0.445	0.412	15.7295	1.98002	not
BRCA2	-1.81017	1.94531	24.9028	6.8555e-06	0.00356523	cluster1_vs_others	BH	glm	MFGE8	1	0.04	0.083	3.85121	0.285157	down
ERC1	0.868401	7.40984	30.8549	6.92809e-06	0.00356523	cluster1_vs_others	BH	glm	MFGE8	1	0.971	0.82	170.053	1.82564	not
NOTCH2	0.699449	6.37294	25.2294	6.9887e-06	0.00356523	cluster1_vs_others	BH	glm	MFGE8	1	0.882	0.706	82.8792	1.62388	not
ENSECAG00000047369	1.21356	3.50424	24.3274	8.0561e-06	0.00401419	cluster1_vs_others	BH	glm	MFGE8	1	0.3	0.259	11.347	2.3191	up
ADRA1A	1.36346	2.4615	23.5192	9.31568e-06	0.00453631	cluster1_vs_others	BH	glm	MFGE8	1	0.263	0.09	5.50791	2.57301	up
PPP1R12A	0.492263	7.88979	23.9287	1.09408e-05	0.0051659	cluster1_vs_others	BH	glm	MFGE8	1	0.986	0.977	237.172	1.40665	not
VPS13D	0.813664	5.01208	23.8643	1.10908e-05	0.0051659	cluster1_vs_others	BH	glm	MFGE8	1	0.727	0.55	32.269	1.75767	not
PTBP2	0.59724	6.76903	23.7624	1.1613e-05	0.00523407	cluster1_vs_others	BH	glm	MFGE8	1	0.934	0.791	109.064	1.51282	not
RAP1GDS1	0.6721	6.1926	23.8094	1.17257e-05	0.00523407	cluster1_vs_others	BH	glm	MFGE8	1	0.893	0.785	73.1406	1.59339	not
LARP1B	0.828388	5.32916	24.1236	1.27368e-05	0.00556938	cluster1_vs_others	BH	glm	MFGE8	1	0.741	0.6	40.201	1.7757	not
TBC1D5	0.648448	6.85268	23.8636	1.32591e-05	0.0056818	cluster1_vs_others	BH	glm	MFGE8	1	0.945	0.8	115.575	1.56748	not
MAPK1	0.595501	6.36481	23.0659	1.48491e-05	0.00616532	cluster1_vs_others	BH	glm	MFGE8	1	0.911	0.776	82.4137	1.511	not
GAN	1.49901	3.01945	23.4913	1.50997e-05	0.00616532	cluster1_vs_others	BH	glm	MFGE8	1	0.249	0.221	8.10859	2.82649	up
MBNL1	0.485806	7.54231	22.9873	1.52507e-05	0.00616532	cluster1_vs_others	BH	glm	MFGE8	1	0.999	0.926	186.407	1.40037	not
KCNB2	3.88724	1.70051	27.9213	1.59018e-05	0.00630948	cluster1_vs_others	BH	glm	MFGE8	1	0.026	0.048	3.25015	14.797	up
SCMH1	0.615953	6.2699	22.7448	1.6646e-05	0.00648469	cluster1_vs_others	BH	glm	MFGE8	1	0.91	0.745	77.1661	1.53257	not
ATRNL1	1.66598	6.85073	30.1109	2.15589e-05	0.00803494	cluster1_vs_others	BH	glm	MFGE8	1	0.912	0.616	115.418	3.1733	up
FGF9	0.842777	4.85466	22.7604	2.1589e-05	0.00803494	cluster1_vs_others	BH	glm	MFGE8	1	0.711	0.382	28.9333	1.7935	not
SALL4	1.65935	1.49785	21.286	2.17505e-05	0.00803494	cluster1_vs_others	BH	glm	MFGE8	1	0.148	0.065	2.82421	3.15875	up
MMP2	-0.614668	8.31153	22.4116	2.2672e-05	0.00823338	cluster1_vs_others	BH	glm	MFGE8	1	0.997	0.998	317.702	0.65308	not
KDELR3	0.42507	8.60187	21.8069	2.32721e-05	0.00831045	cluster1_vs_others	BH	glm	MFGE8	1	1	0.998	388.526	1.34264	not
NEK7	0.900322	5.64716	24.5656	2.46221e-05	0.0086321	cluster1_vs_others	BH	glm	MFGE8	1	0.849	0.658	50.1145	1.86648	not
MEPE	7.10834	-1.11746	24.8605	2.49785e-05	0.0086321	cluster1_vs_others	BH	glm	MFGE8	1	0.001	0	0.460903	137.983	up
MASP2	2.58073	0.914253	20.531	2.72166e-05	0.00914291	cluster1_vs_others	BH	glm	MFGE8	1	0.082	0.052	1.88459	5.98243	up
ENSECAG00000044596	1.0355	3.64773	20.9582	2.73101e-05	0.00914291	cluster1_vs_others	BH	glm	MFGE8	1	0.389	0.326	12.5336	2.04983	up
PGRMC2	0.600901	5.84256	21.1938	2.91043e-05	0.00919166	cluster1_vs_others	BH	glm	MFGE8	1	0.904	0.786	57.3833	1.51666	not
VEGFC	0.807188	6.86417	24.7041	2.92417e-05	0.00919166	cluster1_vs_others	BH	glm	MFGE8	1	0.942	0.815	116.499	1.7498	not
ENSECAG00000038328	1.03188	3.37642	20.8886	2.96918e-05	0.00919166	cluster1_vs_others	BH	glm	MFGE8	1	0.4	0.264	10.3849	2.04468	up
VGLL3	0.881816	5.82729	24.1692	2.97641e-05	0.00919166	cluster1_vs_others	BH	glm	MFGE8	1	0.847	0.71	56.7792	1.84269	not
PPP1R9A	1.0937	3.43367	21.4248	2.97962e-05	0.00919166	cluster1_vs_others	BH	glm	MFGE8	1	0.47	0.216	10.8053	2.13421	up
LMO7	1.6497	5.82131	28.5458	3.00297e-05	0.00919166	cluster1_vs_others	BH	glm	MFGE8	1	0.853	0.544	56.5445	3.13769	up
CREB3L2	0.669273	6.40976	21.8741	3.09854e-05	0.00935061	cluster1_vs_others	BH	glm	MFGE8	1	0.904	0.777	85.0217	1.59027	not
P4HB	0.433259	9.27525	20.9646	3.1621e-05	0.00940445	cluster1_vs_others	BH	glm	MFGE8	1	1	1	619.622	1.35028	not
CHRDL1	0.816474	6.85451	24.6831	3.20417e-05	0.00940445	cluster1_vs_others	BH	glm	MFGE8	1	0.992	0.8	115.721	1.7611	not
MAP3K5	0.625987	6.44085	21.0687	3.38666e-05	0.00980577	cluster1_vs_others	BH	glm	MFGE8	1	0.919	0.796	86.8736	1.54327	not
BRCC3	0.652532	5.34918	20.6621	3.5309e-05	0.0100871	cluster1_vs_others	BH	glm	MFGE8	1	0.827	0.683	40.7629	1.57192	not
TSC22D1	0.927676	4.60358	21.2739	3.63364e-05	0.010244	cluster1_vs_others	BH	glm	MFGE8	1	0.649	0.486	24.3117	1.90221	not
PRUNE2	0.759293	8.2145	25.0683	3.73276e-05	0.0103868	cluster1_vs_others	BH	glm	MFGE8	1	0.99	0.924	297.037	1.69266	not
COL5A2	0.459284	8.84503	20.4738	3.78809e-05	0.0104056	cluster1_vs_others	BH	glm	MFGE8	1	1	0.977	459.855	1.37486	not
GPBP1L1	0.705485	5.02657	20.3627	3.90092e-05	0.0105799	cluster1_vs_others	BH	glm	MFGE8	1	0.738	0.545	32.5949	1.63069	not
MSMO1	0.573733	8.57405	22.1497	4.15111e-05	0.0111177	cluster1_vs_others	BH	glm	MFGE8	1	0.999	0.996	381.106	1.48837	not
DPT	-0.945771	6.545	22.9677	4.27047e-05	0.01118	cluster1_vs_others	BH	glm	MFGE8	1	0.688	0.835	93.3775	0.519152	not
C1H1orf198	0.565499	6.6378	20.144	4.27873e-05	0.01118	cluster1_vs_others	BH	glm	MFGE8	1	0.979	0.806	99.5812	1.4799	not
ESYT2	0.474503	6.93036	20.0861	4.3763e-05	0.011207	cluster1_vs_others	BH	glm	MFGE8	1	0.968	0.91	121.968	1.38944	not
ENSECAG00000052975	1.3381	3.07391	20.0087	4.45246e-05	0.011207	cluster1_vs_others	BH	glm	MFGE8	1	0.316	0.246	8.4205	2.52818	up
GSN	-0.669284	6.99907	20.29	4.49408e-05	0.011207	cluster1_vs_others	BH	glm	MFGE8	1	0.83	0.953	127.918	0.628819	not
CDT1	-1.70161	2.14842	19.7103	4.49828e-05	0.011207	cluster1_vs_others	BH	glm	MFGE8	1	0.042	0.087	4.43341	0.307443	down
GMNN	-0.805559	4.9237	19.7293	4.6952e-05	0.0115631	cluster1_vs_others	BH	glm	MFGE8	1	0.578	0.54	30.3517	0.57214	not
ARHGAP31	0.622215	5.13322	19.7369	4.95496e-05	0.0120642	cluster1_vs_others	BH	glm	MFGE8	1	0.733	0.621	35.0956	1.53924	not
ZFAND4	1.39797	2.12235	19.282	5.02674e-05	0.0121014	cluster1_vs_others	BH	glm	MFGE8	1	0.181	0.136	4.35401	2.6353	up
KANK1	1.01233	4.73095	21.8936	5.62144e-05	0.0133828	cluster1_vs_others	BH	glm	MFGE8	1	0.73	0.452	26.5556	2.01717	up
PRRG4	-1.44133	2.2184	19.1844	5.8395e-05	0.0137491	cluster1_vs_others	BH	glm	MFGE8	1	0.082	0.132	4.65376	0.368228	down
BCAR3	0.807746	4.46545	19.2755	5.92725e-05	0.013804	cluster1_vs_others	BH	glm	MFGE8	1	0.719	0.407	22.0919	1.75047	not
ENSECAG00000054670	1.55141	2.36749	18.8558	6.45152e-05	0.0148635	cluster1_vs_others	BH	glm	MFGE8	1	0.219	0.133	5.16042	2.93103	up
FRYL	0.648711	5.76011	19.001	6.57455e-05	0.0149811	cluster1_vs_others	BH	glm	MFGE8	1	0.838	0.688	54.1959	1.56777	not
MET	0.944949	5.89125	22.676	6.6424e-05	0.0149811	cluster1_vs_others	BH	glm	MFGE8	1	0.886	0.693	59.3531	1.92512	not
DOCK4	0.742551	5.64236	19.6597	6.79367e-05	0.0151524	cluster1_vs_others	BH	glm	MFGE8	1	0.738	0.599	49.9482	1.67313	not
MAGI1	1.14327	5.52728	23.4116	6.87253e-05	0.0151524	cluster1_vs_others	BH	glm	MFGE8	1	0.795	0.543	46.1188	2.20881	up
CALD1	0.467691	11.4688	20.4906	6.93053e-05	0.0151524	cluster1_vs_others	BH	glm	MFGE8	1	1	1	2834.25	1.38289	not
ZNF462	0.702346	5.04961	18.6192	7.53476e-05	0.016307	cluster1_vs_others	BH	glm	MFGE8	1	0.679	0.57	33.1196	1.62715	not
STMN4	-2.9611	0.753651	18.0743	7.62834e-05	0.0163445	cluster1_vs_others	BH	glm	MFGE8	1	0.008	0.049	1.68605	0.128417	down
CHSY3	0.885084	7.51238	22.8578	8.42802e-05	0.0178791	cluster1_vs_others	BH	glm	MFGE8	1	0.916	0.769	182.579	1.84687	not
PTCHD1	1.84231	1.40465	17.674	8.57928e-05	0.0180215	cluster1_vs_others	BH	glm	MFGE8	1	0.108	0.056	2.64753	3.58584	up
ZSWIM5	0.974711	4.08378	18.1734	8.80923e-05	0.0181575	cluster1_vs_others	BH	glm	MFGE8	1	0.389	0.31	16.9567	1.96525	not
DST	0.45288	8.60775	18.2635	8.81594e-05	0.0181575	cluster1_vs_others	BH	glm	MFGE8	1	0.997	0.958	390.112	1.36877	not
CDK6	0.629763	6.094	18.3518	8.89825e-05	0.0181575	cluster1_vs_others	BH	glm	MFGE8	1	0.853	0.723	68.3086	1.54731	not
TRIO	0.707363	7.12135	20.3247	0.000102484	0.0207153	cluster1_vs_others	BH	glm	MFGE8	1	0.958	0.82	139.232	1.63282	not
LRRC4	0.8007	4.00951	17.5986	0.000109088	0.021684	cluster1_vs_others	BH	glm	MFGE8	1	0.463	0.39	16.1059	1.74195	not
ENSECAG00000046498	1.62217	2.10034	17.5422	0.000109301	0.021684	cluster1_vs_others	BH	glm	MFGE8	1	0.156	0.131	4.2881	3.07837	up
CRIM1	0.774188	7.16771	20.9692	0.00011134	0.0218471	cluster1_vs_others	BH	glm	MFGE8	1	0.971	0.863	143.779	1.71023	not
ZFHX4	1.0833	3.17117	17.47	0.000112162	0.0218471	cluster1_vs_others	BH	glm	MFGE8	1	0.344	0.222	9.00779	2.11888	up
MYO9A	0.558961	6.29549	17.5262	0.000115739	0.0223408	cluster1_vs_others	BH	glm	MFGE8	1	0.888	0.743	78.5475	1.47321	not
AGO2	0.600658	5.5149	17.465	0.000118186	0.0224926	cluster1_vs_others	BH	glm	MFGE8	1	0.749	0.637	45.7248	1.51641	not
B4GALT6	0.916336	4.43447	18.5102	0.000118625	0.0224926	cluster1_vs_others	BH	glm	MFGE8	1	0.601	0.467	21.6226	1.88732	not
RBMS3	0.516457	7.38854	17.5719	0.000120922	0.0225777	cluster1_vs_others	BH	glm	MFGE8	1	0.958	0.848	167.561	1.43044	not
MYL12A	0.398731	10.2392	17.4014	0.000121347	0.0225777	cluster1_vs_others	BH	glm	MFGE8	1	1	1	1208.69	1.31835	not
GARRE1	0.678822	5.44799	17.4566	0.000122235	0.0225777	cluster1_vs_others	BH	glm	MFGE8	1	0.747	0.662	43.6525	1.60083	not
SNRPG	-0.50819	6.75683	17.2858	0.000126982	0.023254	cluster1_vs_others	BH	glm	MFGE8	1	0.941	0.96	108.145	0.703104	not
OSBPL10	0.82071	4.37429	17.2023	0.00013159	0.0238935	cluster1_vs_others	BH	glm	MFGE8	1	0.533	0.397	20.7392	1.76627	not
ST3GAL1	0.803127	3.86165	17.0672	0.000133597	0.0240542	cluster1_vs_others	BH	glm	MFGE8	1	0.478	0.362	14.5369	1.74488	not
PSPC1	0.524388	5.92813	17.0977	0.000136749	0.0244165	cluster1_vs_others	BH	glm	MFGE8	1	0.862	0.747	60.8898	1.43832	not
TMSB10	0.320159	12.2917	17.0514	0.000139103	0.0244342	cluster1_vs_others	BH	glm	MFGE8	1	1	1	5013.69	1.24847	not
RBP2	-0.485882	8.37131	17.0485	0.000139297	0.0244342	cluster1_vs_others	BH	glm	MFGE8	1	0.975	0.998	331.142	0.71406	not
ATP8B1	0.842971	4.11689	16.9743	0.000140269	0.0244342	cluster1_vs_others	BH	glm	MFGE8	1	0.479	0.372	17.3503	1.79374	not
SQSTM1	-0.534848	7.94322	17.0153	0.000143364	0.0247719	cluster1_vs_others	BH	glm	MFGE8	1	0.988	0.996	246.12	0.690232	not
DIP2B	0.750162	5.55373	17.9703	0.000149259	0.0255842	cluster1_vs_others	BH	glm	MFGE8	1	0.818	0.647	46.9721	1.68198	not
LMAN1	0.422654	8.30958	16.8162	0.000152551	0.025941	cluster1_vs_others	BH	glm	MFGE8	1	1	0.997	317.272	1.34039	not
MAML2	0.755693	7.87819	20.1718	0.000155189	0.0261817	cluster1_vs_others	BH	glm	MFGE8	1	0.988	0.843	235.273	1.68844	not
GAPDH	0.345811	11.8585	16.729	0.000157863	0.0264247	cluster1_vs_others	BH	glm	MFGE8	1	1	1	3713.26	1.27087	not
ENSECAG00000054575	1.24386	2.88507	16.3498	0.000159993	0.0265737	cluster1_vs_others	BH	glm	MFGE8	1	0.237	0.207	7.38743	2.36832	up
RIC1	0.658268	5.00597	16.6328	0.00016314	0.0268879	cluster1_vs_others	BH	glm	MFGE8	1	0.707	0.569	32.1328	1.57819	not
ENSECAG00000058140	1.36408	2.47711	16.4093	0.000174937	0.0286122	cluster1_vs_others	BH	glm	MFGE8	1	0.201	0.159	5.56779	2.57413	up
SLC7A1	0.634041	5.28602	16.372	0.000181622	0.0292633	cluster1_vs_others	BH	glm	MFGE8	1	0.721	0.665	39.0167	1.55191	not
PUM1	0.452877	7.03021	16.3753	0.00018165	0.0292633	cluster1_vs_others	BH	glm	MFGE8	1	0.964	0.881	130.708	1.36877	not
ENSECAG00000054830	1.90413	1.78321	16.2241	0.000183042	0.0292676	cluster1_vs_others	BH	glm	MFGE8	1	0.112	0.086	3.44192	3.74282	up
CACNA1C	0.882062	8.05245	20.4338	0.000186317	0.0295706	cluster1_vs_others	BH	glm	MFGE8	1	0.988	0.815	265.479	1.84301	not
HPSE2	0.730914	6.81672	18.7764	0.000189324	0.0296882	cluster1_vs_others	BH	glm	MFGE8	1	0.914	0.809	112.729	1.65969	not
CALR	0.366788	8.79565	16.2607	0.000189969	0.0296882	cluster1_vs_others	BH	glm	MFGE8	1	1	0.999	444.381	1.28948	not
DIAPH2	0.492314	6.66756	16.2464	0.000191215	0.0296882	cluster1_vs_others	BH	glm	MFGE8	1	0.933	0.805	101.656	1.4067	not
ELOVL6	1.09071	4.7686	18.7617	0.00019533	0.030109	cluster1_vs_others	BH	glm	MFGE8	1	0.518	0.5	27.2579	2.12979	up
ENSECAG00000016162	0.63259	5.75226	16.4098	0.000198626	0.0302065	cluster1_vs_others	BH	glm	MFGE8	1	0.83	0.662	53.9019	1.55035	not
FNDC3B	0.414147	9.00373	16.1465	0.000198783	0.0302065	cluster1_vs_others	BH	glm	MFGE8	1	0.997	0.956	513.325	1.33251	not
PDE4D	1.0992	6.60598	20.352	0.000201916	0.0304666	cluster1_vs_others	BH	glm	MFGE8	1	0.899	0.66	97.4086	2.14235	up
BBX	0.495336	6.47338	15.986	0.000212103	0.0313977	cluster1_vs_others	BH	glm	MFGE8	1	0.959	0.873	88.855	1.40965	not
BRINP3	4.03597	-0.560844	16.472	0.000212243	0.0313977	cluster1_vs_others	BH	glm	MFGE8	1	0.001	0.007	0.677905	16.4039	up
CFAP299	0.710948	6.23296	17.6272	0.000212483	0.0313977	cluster1_vs_others	BH	glm	MFGE8	1	0.908	0.701	75.2153	1.63688	not
GNAQ	0.48273	6.72543	15.9197	0.000217773	0.0319589	cluster1_vs_others	BH	glm	MFGE8	1	0.966	0.823	105.817	1.39739	not
TPI1	0.483806	9.58123	17.0615	0.000228497	0.0331906	cluster1_vs_others	BH	glm	MFGE8	1	1	0.999	766.018	1.39843	not
OPHN1	0.727451	6.0388	17.1206	0.000229264	0.0331906	cluster1_vs_others	BH	glm	MFGE8	1	0.81	0.671	65.7445	1.65571	not
SGCD	0.63709	6.17436	16.3755	0.00023459	0.0337338	cluster1_vs_others	BH	glm	MFGE8	1	0.789	0.659	72.2216	1.55519	not
PCSK5	0.881267	7.38858	19.4277	0.000237836	0.0339724	cluster1_vs_others	BH	glm	MFGE8	1	0.944	0.794	167.565	1.84199	not
IFNGR2	-0.896621	4.4766	15.7395	0.000239437	0.0339747	cluster1_vs_others	BH	glm	MFGE8	1	0.348	0.488	22.2633	0.537143	not
C2CD2	0.717939	4.46287	15.5747	0.000247536	0.0348927	cluster1_vs_others	BH	glm	MFGE8	1	0.53	0.48	22.0525	1.64483	not
AZIN1	0.600385	5.41786	15.4882	0.000258605	0.0362149	cluster1_vs_others	BH	glm	MFGE8	1	0.758	0.715	42.7501	1.51612	not
APAF1	0.824257	3.90249	15.3312	0.000268976	0.0374227	cluster1_vs_others	BH	glm	MFGE8	1	0.458	0.376	14.9543	1.77062	not
SORBS2	1.33899	4.03287	18.3463	0.000273473	0.0378028	cluster1_vs_others	BH	glm	MFGE8	1	0.486	0.217	16.3687	2.52974	up
ENO1	0.369064	10.548	15.3769	0.00028009	0.0383015	cluster1_vs_others	BH	glm	MFGE8	1	1	1	1497.14	1.29151	not
ZNF407	0.57898	5.91543	15.2492	0.000284869	0.0383015	cluster1_vs_others	BH	glm	MFGE8	1	0.818	0.67	60.3562	1.49379	not
P4HA1	0.423171	8.06305	15.249	0.0002849	0.0383015	cluster1_vs_others	BH	glm	MFGE8	1	0.999	0.991	267.437	1.34087	not
KDM4C	0.758116	4.77939	15.6164	0.000284952	0.0383015	cluster1_vs_others	BH	glm	MFGE8	1	0.679	0.495	27.4624	1.69128	not
ANKRD1	2.02549	4.97195	19.1073	0.000286019	0.0383015	cluster1_vs_others	BH	glm	MFGE8	1	0.521	0.272	31.3839	4.07131	up
IARS1	0.436679	6.96817	15.1215	0.000300132	0.0399418	cluster1_vs_others	BH	glm	MFGE8	1	0.97	0.921	125.207	1.35349	not
URGCP	0.641183	5.58	15.2837	0.000306039	0.0402738	cluster1_vs_others	BH	glm	MFGE8	1	0.741	0.601	47.8352	1.55961	not
NAV3	1.00029	7.10669	18.7399	0.000306386	0.0402738	cluster1_vs_others	BH	glm	MFGE8	1	0.875	0.76	137.825	2.00041	up
HECTD2	0.644688	4.9775	14.9587	0.000318332	0.0415889	cluster1_vs_others	BH	glm	MFGE8	1	0.599	0.494	31.5047	1.5634	not
AOPEP	0.444129	6.93095	14.9617	0.000320278	0.0415896	cluster1_vs_others	BH	glm	MFGE8	1	0.988	0.925	122.018	1.36049	not
SERPINH1	0.344351	10.7359	14.9245	0.000324963	0.0419437	cluster1_vs_others	BH	glm	MFGE8	1	1	1	1705.43	1.26958	not
BIRC3	0.547459	6.48648	15.1893	0.000329604	0.042028	cluster1_vs_others	BH	glm	MFGE8	1	0.944	0.88	89.6656	1.46151	not
CPEB2	0.722188	4.20057	14.8274	0.000330097	0.042028	cluster1_vs_others	BH	glm	MFGE8	1	0.447	0.375	18.3864	1.64968	not
MCM7	-0.754128	5.23505	14.9936	0.000332497	0.042028	cluster1_vs_others	BH	glm	MFGE8	1	0.573	0.632	37.6624	0.592905	not
PLEKHG2	1.18094	2.54676	14.6323	0.0003335	0.042028	cluster1_vs_others	BH	glm	MFGE8	1	0.185	0.189	5.8432	2.26724	up
RAPGEF2	0.764765	5.48	16.0603	0.000335423	0.042028	cluster1_vs_others	BH	glm	MFGE8	1	0.753	0.619	44.6317	1.69909	not
NLK	0.717645	4.24035	14.7571	0.000340017	0.0423121	cluster1_vs_others	BH	glm	MFGE8	1	0.51	0.412	18.9005	1.6445	not
BTBD9	0.618926	6.14376	15.2661	0.000341641	0.0423121	cluster1_vs_others	BH	glm	MFGE8	1	0.815	0.671	70.7057	1.53573	not
GPR21	1.91062	1.23574	14.5035	0.000356006	0.0437138	cluster1_vs_others	BH	glm	MFGE8	1	0.085	0.067	2.35502	3.75971	up
ADAMTS6	0.614053	5.55234	14.8372	0.000357039	0.0437138	cluster1_vs_others	BH	glm	MFGE8	1	0.775	0.589	46.9269	1.53055	not
CADPS	1.34251	4.35202	17.2698	0.000386628	0.0468962	cluster1_vs_others	BH	glm	MFGE8	1	0.392	0.177	20.4215	2.53593	up
ENSECAG00000056806	1.89578	1.42371	14.3317	0.000387409	0.0468962	cluster1_vs_others	BH	glm	MFGE8	1	0.06	0.045	2.68274	3.72124	up
ENSECAG00000050273	0.745511	8.60016	17.6662	0.000393346	0.0473474	cluster1_vs_others	BH	glm	MFGE8	1	0.996	0.95	388.066	1.67657	not
AKAP13	0.488111	6.95548	14.5179	0.000398796	0.0477352	cluster1_vs_others	BH	glm	MFGE8	1	0.963	0.846	124.11	1.40261	not
USP36	0.726491	4.68439	14.6069	0.000402775	0.0479436	cluster1_vs_others	BH	glm	MFGE8	1	0.578	0.523	25.7124	1.65461	not
SLMAP	0.519595	6.26592	14.3907	0.000405191	0.0479648	cluster1_vs_others	BH	glm	MFGE8	1	0.947	0.823	76.954	1.43355	not
CLU	-0.449063	8.0563	14.3367	0.00041336	0.048663	cluster1_vs_others	BH	glm	MFGE8	1	0.993	0.993	266.187	0.732519	not
ENSECAG00000038836	1.48623	1.46376	13.815	0.000438957	0.0511345	cluster1_vs_others	BH	glm	MFGE8	1	0.129	0.083	2.75827	2.80156	not
SETD5	0.534282	5.6327	14.1893	0.000439127	0.0511345	cluster1_vs_others	BH	glm	MFGE8	1	0.815	0.708	49.6149	1.44822	not
PTGR1	-1.00196	4.26159	14.3373	0.000447153	0.0516652	cluster1_vs_others	BH	glm	MFGE8	1	0.242	0.342	19.1808	0.49932	not
DDAH1	0.814325	6.85153	16.937	0.000450248	0.0516652	cluster1_vs_others	BH	glm	MFGE8	1	0.948	0.79	115.483	1.75848	not
SHROOM3	0.867567	3.2525	14.1136	0.00045237	0.0516652	cluster1_vs_others	BH	glm	MFGE8	1	0.444	0.2	9.53014	1.82458	not
ENSECAG00000043887	1.6566	1.49507	13.7306	0.00045333	0.0516652	cluster1_vs_others	BH	glm	MFGE8	1	0.129	0.085	2.81878	3.15272	not
ACTB	0.404139	12.4101	15.198	0.000459968	0.0521443	cluster1_vs_others	BH	glm	MFGE8	1	1	1	5442.69	1.3233	not
RAB10	0.404715	7.37126	14.0254	0.000470034	0.0527355	cluster1_vs_others	BH	glm	MFGE8	1	0.997	0.986	165.566	1.32383	not
AK5	1.7822	1.33023	13.8906	0.000470105	0.0527355	cluster1_vs_others	BH	glm	MFGE8	1	0.101	0.075	2.51442	3.43951	not
SMG7	0.521142	5.36124	13.9033	0.000493469	0.0550681	cluster1_vs_others	BH	glm	MFGE8	1	0.755	0.649	41.1048	1.43509	not
CARMIL1	0.483061	6.76841	13.8825	0.000498923	0.0553882	cluster1_vs_others	BH	glm	MFGE8	1	0.936	0.828	109.017	1.39771	not
ENSECAG00000057471	0.989981	3.18833	13.8046	0.000501521	0.0553896	cluster1_vs_others	BH	glm	MFGE8	1	0.23	0.175	9.11555	1.98616	not
PRKD1	0.663155	5.22219	14.1912	0.000515843	0.0566793	cluster1_vs_others	BH	glm	MFGE8	1	0.707	0.543	37.3282	1.58354	not
ENSECAG00000050151	1.28449	2.44733	13.6705	0.000530356	0.0579765	cluster1_vs_others	BH	glm	MFGE8	1	0.173	0.154	5.45407	2.43596	not
CDK13	0.512417	5.52106	13.6752	0.000542464	0.0589991	cluster1_vs_others	BH	glm	MFGE8	1	0.759	0.655	45.9204	1.42644	not
ENSECAG00000001832	0.879596	3.72801	13.4188	0.000549567	0.0594698	cluster1_vs_others	BH	glm	MFGE8	1	0.386	0.331	13.2508	1.83986	not
STARD13	1.04083	4.70078	15.5117	0.000567894	0.0611442	cluster1_vs_others	BH	glm	MFGE8	1	0.516	0.403	26.0061	2.05742	not
CTSC	-1.08872	4.79291	14.7968	0.000571137	0.0611859	cluster1_vs_others	BH	glm	MFGE8	1	0.219	0.416	27.7211	0.470177	not
NR5A2	0.687296	5.58222	14.4244	0.000580869	0.0617224	cluster1_vs_others	BH	glm	MFGE8	1	0.808	0.602	47.9087	1.61026	not
ENSECAG00000045104	1.53913	2.78413	14.3341	0.000584743	0.0617224	cluster1_vs_others	BH	glm	MFGE8	1	0.236	0.191	6.88819	2.90619	not
CNTN5	4.36869	-0.417269	13.7166	0.000584787	0.0617224	cluster1_vs_others	BH	glm	MFGE8	1	0.011	0.01	0.748841	20.6589	not
PCNA	-1.07593	5.22239	15.1006	0.000601534	0.0631719	cluster1_vs_others	BH	glm	MFGE8	1	0.575	0.542	37.3333	0.474366	not
FCHSD2	0.871808	5.06377	15.0005	0.000606849	0.0631719	cluster1_vs_others	BH	glm	MFGE8	1	0.695	0.521	33.4462	1.82996	not
ENSECAG00000060374	1.60993	1.15103	13.2316	0.000607365	0.0631719	cluster1_vs_others	BH	glm	MFGE8	1	0.093	0.061	2.22072	3.05236	not
IFIH1	-1.72347	2.62018	13.4766	0.000613487	0.0635004	cluster1_vs_others	BH	glm	MFGE8	1	0.041	0.157	6.14825	0.302819	not
HIVEP1	0.627668	5.69524	13.8196	0.000617883	0.0636479	cluster1_vs_others	BH	glm	MFGE8	1	0.733	0.639	51.8128	1.54507	not
ITPR1	0.811829	5.2956	14.7674	0.000639265	0.0655354	cluster1_vs_others	BH	glm	MFGE8	1	0.744	0.596	39.2766	1.75544	not
PPM1K	0.666685	6.12486	14.4994	0.000646057	0.0659162	cluster1_vs_others	BH	glm	MFGE8	1	0.966	0.779	69.7855	1.58742	not
RRM2	-1.34801	3.41749	13.0703	0.00064984	0.065988	cluster1_vs_others	BH	glm	MFGE8	1	0.044	0.07	10.6848	0.392833	not
KCTD15	0.706543	3.59312	13.1319	0.00066312	0.0670189	cluster1_vs_others	BH	glm	MFGE8	1	0.432	0.336	12.0681	1.63189	not
ENSECAG00000055760	2.3466	0.654639	12.9594	0.000669404	0.0670509	cluster1_vs_others	BH	glm	MFGE8	1	0.049	0.042	1.57422	5.08625	not
SEC23A	0.445341	5.90343	13.1679	0.000672514	0.0670509	cluster1_vs_others	BH	glm	MFGE8	1	0.882	0.82	59.8562	1.36164	not
S100A13	-0.404522	8.26924	13.1658	0.000672825	0.0670509	cluster1_vs_others	BH	glm	MFGE8	1	0.997	0.996	308.525	0.755487	not
ENSECAG00000035477	1.79658	1.59801	12.8846	0.000683267	0.0674913	cluster1_vs_others	BH	glm	MFGE8	1	0.051	0.054	3.02725	3.47395	not
RFTN1	0.555438	6.16634	13.4792	0.000687199	0.0674913	cluster1_vs_others	BH	glm	MFGE8	1	0.79	0.773	71.8215	1.46962	not
ZNF438	0.650615	4.8424	13.0855	0.000693698	0.0674913	cluster1_vs_others	BH	glm	MFGE8	1	0.601	0.466	28.6886	1.56984	not
GALNT2	0.545001	5.56139	13.0812	0.000696867	0.0674913	cluster1_vs_others	BH	glm	MFGE8	1	0.841	0.712	47.2222	1.45902	not
CDK17	0.676397	5.7789	13.9633	0.000697491	0.0674913	cluster1_vs_others	BH	glm	MFGE8	1	0.74	0.635	54.9064	1.59814	not
PDGFRA	-0.593579	5.74717	13.0663	0.000697661	0.0674913	cluster1_vs_others	BH	glm	MFGE8	1	0.611	0.712	53.7118	0.662697	not
CHML	0.737631	3.46732	12.9842	0.000704632	0.0674913	cluster1_vs_others	BH	glm	MFGE8	1	0.467	0.273	11.0603	1.66744	not
TRAM2	0.629785	5.05384	13.2097	0.000705012	0.0674913	cluster1_vs_others	BH	glm	MFGE8	1	0.774	0.632	33.2167	1.54733	not
PLPP3	-0.839309	7.19043	15.2472	0.000710482	0.0674913	cluster1_vs_others	BH	glm	MFGE8	1	0.912	0.94	146.061	0.558911	not
TET2	0.690051	5.21802	13.4178	0.000713751	0.0674913	cluster1_vs_others	BH	glm	MFGE8	1	0.622	0.54	37.2203	1.61334	not
DNMBP	0.655462	4.39804	12.9886	0.000716645	0.0674913	cluster1_vs_others	BH	glm	MFGE8	1	0.53	0.437	21.0835	1.57512	not
PEAK1	0.837104	7.26993	15.6456	0.000719218	0.0674913	cluster1_vs_others	BH	glm	MFGE8	1	0.956	0.782	154.336	1.78646	not
TFPI	-0.750556	6.92842	14.5294	0.000722052	0.0674913	cluster1_vs_others	BH	glm	MFGE8	1	0.695	0.869	121.804	0.594374	not
CDH13	0.504174	5.83909	12.9824	0.000724194	0.0674913	cluster1_vs_others	BH	glm	MFGE8	1	0.863	0.597	57.2454	1.41831	not
NEFL	1.65401	1.40996	12.6884	0.000724494	0.0674913	cluster1_vs_others	BH	glm	MFGE8	1	0.074	0.07	2.65729	3.14708	not
ADAM9	0.478957	7.76802	13.6107	0.000734233	0.0677129	cluster1_vs_others	BH	glm	MFGE8	1	0.989	0.942	217.975	1.39374	not
PHLDB2	0.437899	7.29806	13.0231	0.000735554	0.0677129	cluster1_vs_others	BH	glm	MFGE8	1	0.979	0.912	157.374	1.35463	not
PDCL2	0.598102	4.69052	12.9391	0.000736354	0.0677129	cluster1_vs_others	BH	glm	MFGE8	1	0.653	0.505	25.8219	1.51372	not
MBNL2	0.60357	7.20016	14.346	0.000766747	0.0702065	cluster1_vs_others	BH	glm	MFGE8	1	0.982	0.908	147.049	1.51947	not
APBB2	0.596979	7.66653	14.4073	0.000783379	0.0714241	cluster1_vs_others	BH	glm	MFGE8	1	0.99	0.88	203.168	1.51255	not
SH3D19	0.542328	6.64319	13.4566	0.000790266	0.0717468	cluster1_vs_others	BH	glm	MFGE8	1	0.96	0.844	99.9537	1.45632	not
PGK1	0.423243	7.75214	12.8572	0.000801589	0.0724677	cluster1_vs_others	BH	glm	MFGE8	1	0.996	0.978	215.589	1.34094	not
SHTN1	0.635553	5.07884	12.7982	0.000805793	0.0725417	cluster1_vs_others	BH	glm	MFGE8	1	0.667	0.636	33.7973	1.55353	not
GHITM	0.384538	8.24949	12.7277	0.000809713	0.0725896	cluster1_vs_others	BH	glm	MFGE8	1	1	1	304.329	1.30544	not
FBLN1	-0.742957	9.41634	15.0938	0.000833476	0.0741369	cluster1_vs_others	BH	glm	MFGE8	1	1	0.999	683.282	0.597513	not
BASP1	0.345748	8.76495	12.6584	0.000833893	0.0741369	cluster1_vs_others	BH	glm	MFGE8	1	1	0.999	435.022	1.27081	not
NAALADL2	0.463074	6.59364	12.6158	0.000849737	0.0751848	cluster1_vs_others	BH	glm	MFGE8	1	0.812	0.754	96.5789	1.37848	not
ERN1	0.507795	5.65066	12.6057	0.000852698	0.0751848	cluster1_vs_others	BH	glm	MFGE8	1	0.805	0.675	50.2365	1.42188	not
ENSECAG00000053960	0.552215	5.30763	12.5273	0.000881007	0.0770951	cluster1_vs_others	BH	glm	MFGE8	1	0.753	0.61	39.6054	1.46634	not
FGF5	0.831578	3.26997	12.4378	0.000884414	0.0770951	cluster1_vs_others	BH	glm	MFGE8	1	0.414	0.203	9.64626	1.77963	not
COLEC12	0.509816	5.70084	12.5173	0.000885158	0.0770951	cluster1_vs_others	BH	glm	MFGE8	1	0.808	0.698	52.0146	1.42387	not
SPTLC3	0.628947	5.09743	12.6892	0.000889239	0.077137	cluster1_vs_others	BH	glm	MFGE8	1	0.692	0.543	34.2357	1.54644	not
CDK14	0.574566	7.53261	13.8204	0.000899247	0.0776906	cluster1_vs_others	BH	glm	MFGE8	1	0.981	0.865	185.158	1.48923	not
C24H14orf39	-3.15093	-0.359947	12.2174	0.000909361	0.0777976	cluster1_vs_others	BH	glm	MFGE8	1	0.005	0.013	0.779193	0.112584	not
JUNB	-0.524131	8.43293	13.3227	0.00091331	0.0777976	cluster1_vs_others	BH	glm	MFGE8	1	0.993	0.994	345.594	0.695378	not
DOCK7	0.446668	6.45249	12.4434	0.000914509	0.0777976	cluster1_vs_others	BH	glm	MFGE8	1	0.922	0.823	87.5773	1.36289	not
ENSECAG00000044322	1.0481	2.51583	12.2314	0.000915009	0.0777976	cluster1_vs_others	BH	glm	MFGE8	1	0.223	0.167	5.71926	2.0678	not
SUCO	0.620059	4.73914	12.4111	0.000922444	0.0781197	cluster1_vs_others	BH	glm	MFGE8	1	0.616	0.549	26.7069	1.53694	not
SAMD12	0.838723	3.97221	12.917	0.000943052	0.0790988	cluster1_vs_others	BH	glm	MFGE8	1	0.537	0.267	15.6947	1.78847	not
RPL3L	0.695424	7.2411	14.3597	0.00094537	0.0790988	cluster1_vs_others	BH	glm	MFGE8	1	0.984	0.903	151.282	1.61936	not
HK2	0.747793	4.20111	12.5077	0.000946097	0.0790988	cluster1_vs_others	BH	glm	MFGE8	1	0.534	0.419	18.3933	1.67922	not
ENSECAG00000059197	0.693026	6.04098	13.4272	0.000952608	0.0790988	cluster1_vs_others	BH	glm	MFGE8	1	0.723	0.653	65.8442	1.61667	not
FAM171A1	0.604663	5.22484	12.4184	0.000952846	0.0790988	cluster1_vs_others	BH	glm	MFGE8	1	0.642	0.593	37.3967	1.52062	not
FAM111B	-0.828833	3.36349	12.2628	0.000956156	0.0790988	cluster1_vs_others	BH	glm	MFGE8	1	0.199	0.275	10.2922	0.562984	not
PCDH17	0.621225	5.67081	12.7083	0.000969391	0.0798853	cluster1_vs_others	BH	glm	MFGE8	1	0.432	0.565	50.9429	1.53818	not
NETO1	2.26117	0.908348	12.1145	0.000975292	0.0800637	cluster1_vs_others	BH	glm	MFGE8	1	0.036	0.048	1.8769	4.79379	not
ENSECAG00000045013	0.931418	3.65827	12.055	0.00100799	0.0824317	cluster1_vs_others	BH	glm	MFGE8	1	0.318	0.312	12.6255	1.90715	not
TPM1	0.448326	11.1673	13.5123	0.00105931	0.0855143	cluster1_vs_others	BH	glm	MFGE8	1	1	1	2299.86	1.36446	not
MAST4	0.844572	6.64987	14.266	0.00105946	0.0855143	cluster1_vs_others	BH	glm	MFGE8	1	0.849	0.726	100.418	1.79573	not
TTBK2	1.03362	2.48699	11.9762	0.0010615	0.0855143	cluster1_vs_others	BH	glm	MFGE8	1	0.201	0.161	5.60607	2.04716	not
C1QTNF3	0.847714	8.85272	14.5403	0.00106164	0.0855143	cluster1_vs_others	BH	glm	MFGE8	1	0.996	0.905	462.312	1.79965	not
SASH1	0.525838	5.96654	12.2506	0.00106831	0.0856004	cluster1_vs_others	BH	glm	MFGE8	1	0.866	0.704	62.5327	1.43977	not
PID1	0.673321	9.17002	14.3541	0.0010707	0.0856004	cluster1_vs_others	BH	glm	MFGE8	1	1	0.957	576.038	1.59474	not
TMEM67	0.826515	3.23823	11.9697	0.00108501	0.0863843	cluster1_vs_others	BH	glm	MFGE8	1	0.326	0.255	9.43633	1.7734	not
TLK1	0.496241	5.47654	12.033	0.00108857	0.0863843	cluster1_vs_others	BH	glm	MFGE8	1	0.827	0.695	44.5249	1.41053	not
UGGT2	0.549961	5.89721	12.3005	0.00109286	0.0864048	cluster1_vs_others	BH	glm	MFGE8	1	0.822	0.703	59.5987	1.46405	not
UCHL3	0.44407	6.18127	12.0122	0.00110026	0.0866694	cluster1_vs_others	BH	glm	MFGE8	1	0.94	0.866	72.5686	1.36044	not
SLC8A1	1.09374	4.75516	13.8939	0.00110789	0.0868858	cluster1_vs_others	BH	glm	MFGE8	1	0.379	0.385	27.0051	2.13426	not
ARHGAP19	-2.74824	-0.136132	11.7086	0.00111111	0.0868858	cluster1_vs_others	BH	glm	MFGE8	1	0.008	0.02	0.909956	0.148832	not
ENSECAG00000017935	0.405342	6.65648	11.9792	0.00111611	0.0869593	cluster1_vs_others	BH	glm	MFGE8	1	0.985	0.907	100.879	1.3244	not
ST6GAL1	0.917499	2.929	11.8547	0.00113334	0.0879813	cluster1_vs_others	BH	glm	MFGE8	1	0.27	0.207	7.61582	1.88884	not
PPP1R14B	0.344107	9.43885	11.9314	0.00113874	0.0880815	cluster1_vs_others	BH	glm	MFGE8	1	1	0.999	694.027	1.26936	not
HYCC1	0.566522	4.92577	11.9122	0.00114646	0.08836	cluster1_vs_others	BH	glm	MFGE8	1	0.668	0.583	30.3952	1.48095	not
ENSECAG00000045674	0.949298	3.06306	11.7188	0.0011614	0.0891902	cluster1_vs_others	BH	glm	MFGE8	1	0.288	0.248	8.35743	1.93093	not
CDK8	0.548434	5.03827	11.8388	0.00118122	0.090389	cluster1_vs_others	BH	glm	MFGE8	1	0.685	0.568	32.8603	1.4625	not
NBEA	0.653645	6.37228	13.0678	0.00120864	0.0921579	cluster1_vs_others	BH	glm	MFGE8	1	0.8	0.741	82.8415	1.57314	not
HEATR5A	0.61033	4.28531	11.7383	0.00122291	0.0924071	cluster1_vs_others	BH	glm	MFGE8	1	0.582	0.445	19.4987	1.52661	not
ANKRD28	0.62213	6.35634	12.7527	0.0012254	0.0924071	cluster1_vs_others	BH	glm	MFGE8	1	0.816	0.714	81.9311	1.53915	not
ALDH3A2	0.553112	4.98793	11.7491	0.0012275	0.0924071	cluster1_vs_others	BH	glm	MFGE8	1	0.752	0.603	31.7333	1.46725	not
ENSECAG00000050266	2.09325	0.958474	11.5777	0.00122916	0.0924071	cluster1_vs_others	BH	glm	MFGE8	1	0.063	0.053	1.94325	4.2671	not
GDF6	1.51237	2.00252	11.5516	0.00124687	0.0934109	cluster1_vs_others	BH	glm	MFGE8	1	0.103	0.106	4.007	2.85278	not
IKZF2	2.28852	0.541611	11.4522	0.0012527	0.0935207	cluster1_vs_others	BH	glm	MFGE8	1	0.056	0.03	1.4556	4.88554	not
ADGRL3	1.09375	6.43188	13.9881	0.00126151	0.093851	cluster1_vs_others	BH	glm	MFGE8	1	0.812	0.642	86.3355	2.13428	not
SIK3	0.553563	6.93233	12.548	0.00126657	0.0939016	cluster1_vs_others	BH	glm	MFGE8	1	0.921	0.782	122.135	1.46771	not
ENSECAG00000056437	0.757609	5.15248	12.3556	0.00127501	0.0941101	cluster1_vs_others	BH	glm	MFGE8	1	0.648	0.535	35.5674	1.69069	not
ENSECAG00000003546	3.4231	-0.375612	11.553	0.00127894	0.0941101	cluster1_vs_others	BH	glm	MFGE8	1	0.032	0.011	0.770778	10.7264	not
CNNM2	0.968318	5.07634	13.3799	0.00128256	0.0941101	cluster1_vs_others	BH	glm	MFGE8	1	0.723	0.408	33.7388	1.95656	not
NUFIP2	0.49985	5.63937	11.6218	0.00130258	0.0952526	cluster1_vs_others	BH	glm	MFGE8	1	0.838	0.74	49.8447	1.41407	not
NME2	0.258204	11.2004	11.5963	0.00131674	0.0959609	cluster1_vs_others	BH	glm	MFGE8	1	1	0.999	2353.24	1.19599	not
SMAD2	0.408872	6.03154	11.5667	0.00133419	0.0966873	cluster1_vs_others	BH	glm	MFGE8	1	0.918	0.803	65.4146	1.32765	not
TSPAN5	0.467688	5.44981	11.5617	0.00133573	0.0966873	cluster1_vs_others	BH	glm	MFGE8	1	0.778	0.665	43.7074	1.38289	not
HMBOX1	0.551356	5.71432	11.6863	0.00135401	0.0976798	cluster1_vs_others	BH	glm	MFGE8	1	0.773	0.661	52.5027	1.46546	not
BMPR1A	0.487366	5.68843	11.5199	0.00136127	0.0978748	cluster1_vs_others	BH	glm	MFGE8	1	0.829	0.725	51.5688	1.40188	not
EGR1	-0.4468	7.47605	11.5206	0.00137895	0.098814	cluster1_vs_others	BH	glm	MFGE8	1	0.958	0.973	178.039	0.733668	not
BGN	-0.321041	9.67124	11.4623	0.00139593	0.0994288	cluster1_vs_others	BH	glm	MFGE8	1	1	0.999	815.331	0.800492	not
KPNA1	0.534068	5.1679	11.4544	0.00139681	0.0994288	cluster1_vs_others	BH	glm	MFGE8	1	0.714	0.623	35.9495	1.44801	not
SFRP1	-1.12619	7.28745	13.5796	0.00140577	0.099437	cluster1_vs_others	BH	glm	MFGE8	1	0.582	0.822	156.222	0.458123	not
ENSECAG00000053502	2.72854	-0.0510424	11.2566	0.00140621	0.099437	cluster1_vs_others	BH	glm	MFGE8	1	0.032	0.012	0.965239	6.62785	not
ENSECAG00000047311	1.17011	2.40904	11.3894	0.00142558	0.100397	cluster1_vs_others	BH	glm	MFGE8	1	0.185	0.159	5.31122	2.25028	not
CTIF	0.587461	4.88819	11.3937	0.00142916	0.100397	cluster1_vs_others	BH	glm	MFGE8	1	0.679	0.547	29.6137	1.5026	not
PTGDR	-1.37741	1.6403	11.344	0.00143782	0.100676	cluster1_vs_others	BH	glm	MFGE8	1	0.058	0.082	3.11732	0.384909	not
PRR5	0.546212	6.59496	12.0393	0.00144527	0.100867	cluster1_vs_others	BH	glm	MFGE8	1	0.886	0.847	96.6675	1.46025	not
MEST	0.754695	3.71338	11.3263	0.00145396	0.101145	cluster1_vs_others	BH	glm	MFGE8	1	0.37	0.292	13.1171	1.68727	not
LSP1	-0.78605	6.63332	12.8154	0.0014738	0.101974	cluster1_vs_others	BH	glm	MFGE8	1	0.711	0.882	99.272	0.57993	not
PRKCI	0.477276	5.55927	11.3331	0.00147539	0.101974	cluster1_vs_others	BH	glm	MFGE8	1	0.829	0.703	47.1528	1.39211	not
ENSECAG00000058316	2.16335	0.517916	11.1332	0.00148332	0.102192	cluster1_vs_others	BH	glm	MFGE8	1	0.058	0.036	1.43189	4.47955	not
FER	0.487702	5.55777	11.3096	0.00149138	0.102418	cluster1_vs_others	BH	glm	MFGE8	1	0.782	0.666	47.1037	1.40221	not
DES	0.548499	9.47663	12.9573	0.00149829	0.102564	cluster1_vs_others	BH	glm	MFGE8	1	1	0.992	712.445	1.46256	not
MYO3A	2.90682	0.251905	11.3567	0.0015119	0.103165	cluster1_vs_others	BH	glm	MFGE8	1	0.034	0.027	1.19078	7.49965	not
ENSECAG00000052913	0.996112	3.28017	11.2517	0.00152487	0.103657	cluster1_vs_others	BH	glm	MFGE8	1	0.333	0.255	9.71468	1.99462	not
ENSECAG00000051592	0.686036	4.21737	11.21	0.00152916	0.103657	cluster1_vs_others	BH	glm	MFGE8	1	0.518	0.436	18.6017	1.60886	not
ENSECAG00000050440	0.602969	4.23098	11.2028	0.00154223	0.103657	cluster1_vs_others	BH	glm	MFGE8	1	0.54	0.441	18.7781	1.51884	not
TRIL	0.815103	3.20651	11.171	0.00154415	0.103657	cluster1_vs_others	BH	glm	MFGE8	1	0.353	0.226	9.23116	1.75942	not
SENP6	0.456661	5.72536	11.224	0.00154944	0.103657	cluster1_vs_others	BH	glm	MFGE8	1	0.845	0.732	52.9059	1.37236	not
TIMP3	0.8312	5.09166	12.6301	0.00155273	0.103657	cluster1_vs_others	BH	glm	MFGE8	1	0.667	0.489	34.099	1.77916	not
CALY	-1.53319	1.79339	11.1198	0.00155297	0.103657	cluster1_vs_others	BH	glm	MFGE8	1	0.029	0.108	3.4663	0.345512	not
NEMF	0.393056	6.21183	11.1809	0.00157965	0.105111	cluster1_vs_others	BH	glm	MFGE8	1	0.941	0.883	74.122	1.31317	not
TMX3	0.474026	5.48004	11.163	0.0015904	0.105498	cluster1_vs_others	BH	glm	MFGE8	1	0.792	0.733	44.6329	1.38898	not
MICU3	0.665514	3.38679	11.1196	0.00159593	0.105538	cluster1_vs_others	BH	glm	MFGE8	1	0.449	0.24	10.4598	1.58613	not
RRBP1	0.320097	8.5887	11.1388	0.00160832	0.105885	cluster1_vs_others	BH	glm	MFGE8	1	1	0.997	384.996	1.24841	not
AEBP2	0.445812	5.76392	11.1356	0.00161106	0.105885	cluster1_vs_others	BH	glm	MFGE8	1	0.834	0.771	54.3391	1.36208	not
KCNMB2	0.697014	4.28924	11.3038	0.00164401	0.107463	cluster1_vs_others	BH	glm	MFGE8	1	0.522	0.273	19.5519	1.62115	not
EDNRB	-1.28348	5.6763	12.8998	0.0016451	0.107463	cluster1_vs_others	BH	glm	MFGE8	1	0.311	0.607	51.137	0.410804	not
MCM5	-1.05764	3.11303	10.9839	0.00166275	0.108286	cluster1_vs_others	BH	glm	MFGE8	1	0.077	0.099	8.652	0.480417	not
MORF4L2	0.305495	8.11116	11.0494	0.00167286	0.108614	cluster1_vs_others	BH	glm	MFGE8	1	1	0.997	276.504	1.23584	not
SLC25A33	0.449123	6.37094	11.0406	0.00168013	0.108757	cluster1_vs_others	BH	glm	MFGE8	1	0.96	0.889	82.7646	1.36521	not
BCAT1	0.523259	5.38153	11.0122	0.00169814	0.109591	cluster1_vs_others	BH	glm	MFGE8	1	0.664	0.634	41.6871	1.4372	not
MEIS2	0.436719	7.40641	11.2445	0.00173461	0.111361	cluster1_vs_others	BH	glm	MFGE8	1	0.964	0.883	169.649	1.35352	not
ANKIB1	0.514796	5.36689	10.9532	0.00174364	0.111361	cluster1_vs_others	BH	glm	MFGE8	1	0.812	0.686	41.2663	1.42879	not
ALDH1L1	-0.522498	5.18371	10.9126	0.00174783	0.111361	cluster1_vs_others	BH	glm	MFGE8	1	0.668	0.635	36.3456	0.696165	not
PTPRM	0.670061	7.82792	12.6917	0.00174899	0.111361	cluster1_vs_others	BH	glm	MFGE8	1	0.974	0.836	227.216	1.59114	not
ENSECAG00000060380	0.576493	4.2512	10.9254	0.00175155	0.111361	cluster1_vs_others	BH	glm	MFGE8	1	0.556	0.486	19.0432	1.49122	not
MAN2A2	-0.814042	3.27008	10.8776	0.00177374	0.112138	cluster1_vs_others	BH	glm	MFGE8	1	0.248	0.289	9.64702	0.568786	not
ENSECAG00000031387	-1.10488	3.41361	11.113	0.00177424	0.112138	cluster1_vs_others	BH	glm	MFGE8	1	0.134	0.264	10.6561	0.464941	not
ENSECAG00000044741	0.940656	2.61934	10.7138	0.00178548	0.112292	cluster1_vs_others	BH	glm	MFGE8	1	0.201	0.18	6.14468	1.9194	not
ENSECAG00000058875	1.55258	1.333	10.8575	0.00178992	0.112292	cluster1_vs_others	BH	glm	MFGE8	1	0.082	0.073	2.51926	2.93342	not
EXT1	0.612981	7.74722	12.4248	0.0018002	0.112292	cluster1_vs_others	BH	glm	MFGE8	1	0.982	0.864	214.855	1.52942	not
POP1	0.916077	2.4158	10.7774	0.00180151	0.112292	cluster1_vs_others	BH	glm	MFGE8	1	0.2	0.162	5.33613	1.88698	not
NECAB3	-0.86619	3.3185	10.8511	0.00180288	0.112292	cluster1_vs_others	BH	glm	MFGE8	1	0.234	0.274	9.97627	0.548594	not
STEAP2	0.443771	5.81083	10.8184	0.00185291	0.114848	cluster1_vs_others	BH	glm	MFGE8	1	0.823	0.782	56.1349	1.36015	not
EMX2	0.43779	5.88178	10.8164	0.00185463	0.114848	cluster1_vs_others	BH	glm	MFGE8	1	0.915	0.825	58.9648	1.35453	not
ENSECAG00000003430	0.958776	3.05775	10.7159	0.00186024	0.114863	cluster1_vs_others	BH	glm	MFGE8	1	0.286	0.216	8.32672	1.94366	not
GATA6	0.875864	3.82098	11.1743	0.00186602	0.114889	cluster1_vs_others	BH	glm	MFGE8	1	0.39	0.323	14.1328	1.83511	not
SEC24A	0.528835	5.24215	10.7817	0.00187962	0.115177	cluster1_vs_others	BH	glm	MFGE8	1	0.753	0.633	37.8481	1.44276	not
AMER1	1.02811	2.98299	10.6978	0.00188482	0.115177	cluster1_vs_others	BH	glm	MFGE8	1	0.171	0.173	7.90623	2.03936	not
NCOA2	0.658436	4.84347	11.0103	0.00188682	0.115177	cluster1_vs_others	BH	glm	MFGE8	1	0.621	0.5	28.7099	1.57837	not
FLNB	0.73868	6.47155	12.366	0.00189763	0.115507	cluster1_vs_others	BH	glm	MFGE8	1	0.899	0.76	88.7421	1.66865	not
GLRB	1.2178	1.73985	10.6146	0.00191234	0.116073	cluster1_vs_others	BH	glm	MFGE8	1	0.181	0.082	3.34	2.32592	not
LTBP1	0.741036	6.72551	12.4259	0.00192365	0.116337	cluster1_vs_others	BH	glm	MFGE8	1	0.832	0.74	105.823	1.67138	not
GSK3B	0.438983	6.89413	10.8736	0.00192755	0.116337	cluster1_vs_others	BH	glm	MFGE8	1	0.945	0.863	118.943	1.35565	not
CAND1	0.441569	5.60097	10.6977	0.00195394	0.117058	cluster1_vs_others	BH	glm	MFGE8	1	0.847	0.764	48.5355	1.35808	not
BNIP3	0.520221	8.14106	11.8555	0.00195916	0.117058	cluster1_vs_others	BH	glm	MFGE8	1	0.996	0.978	282.296	1.43418	not
LAMA3	1.0522	4.64803	12.3389	0.00196129	0.117058	cluster1_vs_others	BH	glm	MFGE8	1	0.793	0.37	25.0724	2.07369	not
ART3	1.50977	1.24138	10.6358	0.00196135	0.117058	cluster1_vs_others	BH	glm	MFGE8	1	0.093	0.073	2.36424	2.84765	not
SEMA3C	0.382687	8.07717	10.7761	0.00198672	0.118243	cluster1_vs_others	BH	glm	MFGE8	1	0.995	0.974	270.066	1.30377	not
ZFP36L1	-0.410694	7.70228	10.6347	0.00201017	0.119307	cluster1_vs_others	BH	glm	MFGE8	1	0.99	0.972	208.265	0.752262	not
EPN2	0.5357	4.19303	10.5862	0.00202391	0.119644	cluster1_vs_others	BH	glm	MFGE8	1	0.61	0.448	18.2906	1.44965	not
METTL8	0.65464	3.55371	10.5685	0.00202701	0.119644	cluster1_vs_others	BH	glm	MFGE8	1	0.414	0.299	11.7429	1.57422	not
TRERF1	0.759391	3.56989	10.525	0.00205785	0.12113	cluster1_vs_others	BH	glm	MFGE8	1	0.285	0.309	11.8752	1.69278	not
HMGCS1	0.601588	6.44233	11.5494	0.00208702	0.122295	cluster1_vs_others	BH	glm	MFGE8	1	0.827	0.827	86.9629	1.51739	not
RTKN2	1.16836	3.16743	11.4905	0.00208905	0.122295	cluster1_vs_others	BH	glm	MFGE8	1	0.255	0.129	8.98447	2.24755	not
ACTR3	0.303565	8.65148	10.5167	0.00211784	0.122582	cluster1_vs_others	BH	glm	MFGE8	1	1	0.998	402.118	1.23419	not
RGS7	0.959759	3.34595	10.85	0.0021194	0.122582	cluster1_vs_others	BH	glm	MFGE8	1	0.248	0.174	10.1679	1.94498	not
AGTR1	1.60417	1.39085	10.3244	0.00212503	0.122582	cluster1_vs_others	BH	glm	MFGE8	1	0.067	0.055	2.62233	3.04022	not
PHLPP1	0.802011	5.46554	11.8095	0.00213011	0.122582	cluster1_vs_others	BH	glm	MFGE8	1	0.751	0.574	44.1867	1.74353	not
ENSECAG00000052692	1.69556	1.0522	10.3714	0.00213228	0.122582	cluster1_vs_others	BH	glm	MFGE8	1	0.066	0.064	2.07369	3.23902	not
CLSTN2	-2.41961	0.981045	10.3416	0.00213248	0.122582	cluster1_vs_others	BH	glm	MFGE8	1	0.012	0.051	1.97389	0.186907	not
ENSECAG00000029788	0.844395	2.83735	10.4266	0.002134	0.122582	cluster1_vs_others	BH	glm	MFGE8	1	0.266	0.202	7.14705	1.79551	not
BIRC6	0.411984	6.53277	10.4801	0.00215373	0.123385	cluster1_vs_others	BH	glm	MFGE8	1	0.918	0.844	92.589	1.33051	not
EPHB6	0.602579	4.45006	10.4491	0.00216316	0.123594	cluster1_vs_others	BH	glm	MFGE8	1	0.671	0.516	21.8576	1.51843	not
STMN1	-0.796715	6.81261	11.8053	0.00217722	0.124067	cluster1_vs_others	BH	glm	MFGE8	1	0.775	0.746	112.409	0.575659	not
SLC5A11	1.03828	2.49978	10.2864	0.00218702	0.124295	cluster1_vs_others	BH	glm	MFGE8	1	0.234	0.169	5.656	2.05378	not
MEF2C	0.553584	4.97507	10.4101	0.00221453	0.12511	cluster1_vs_others	BH	glm	MFGE8	1	0.644	0.553	31.4518	1.46773	not
HSP90B1	0.30882	9.53316	10.4153	0.00221584	0.12511	cluster1_vs_others	BH	glm	MFGE8	1	1	1	740.913	1.23869	not
ENSECAG00000014082	0.631441	5.19381	10.8816	0.00221889	0.12511	cluster1_vs_others	BH	glm	MFGE8	1	0.726	0.552	36.6009	1.54911	not
ATP1B1	0.427154	5.81326	10.356	0.00226593	0.127129	cluster1_vs_others	BH	glm	MFGE8	1	0.886	0.667	56.2298	1.34458	not
ENSECAG00000051470	0.899066	3.03183	10.2902	0.00226656	0.127129	cluster1_vs_others	BH	glm	MFGE8	1	0.199	0.186	8.17844	1.86486	not
KSR1	0.871741	4.27293	11.269	0.00228868	0.127976	cluster1_vs_others	BH	glm	MFGE8	1	0.542	0.374	19.3322	1.82987	not
ENSECAG00000053405	2.07809	0.383183	10.1614	0.0022991	0.127976	cluster1_vs_others	BH	glm	MFGE8	1	0.045	0.034	1.30422	4.22249	not
ETNK1	0.551715	5.13071	10.3287	0.00229957	0.127976	cluster1_vs_others	BH	glm	MFGE8	1	0.685	0.631	35.0346	1.46583	not
ENSECAG00000057496	0.889748	3.10925	10.2511	0.00230727	0.128071	cluster1_vs_others	BH	glm	MFGE8	1	0.286	0.204	8.62931	1.85285	not
ELL3	2.01711	0.912183	10.1125	0.00232375	0.128484	cluster1_vs_others	BH	glm	MFGE8	1	0.063	0.055	1.88189	4.04771	not
ENSECAG00000053290	1.45874	1.31344	10.0942	0.0023267	0.128484	cluster1_vs_others	BH	glm	MFGE8	1	0.085	0.078	2.48533	2.74868	not
KANSL1	0.497388	6.13288	10.5064	0.00234675	0.128543	cluster1_vs_others	BH	glm	MFGE8	1	0.879	0.748	70.1748	1.41166	not
RNF145	0.56477	4.93366	10.3072	0.00235145	0.128543	cluster1_vs_others	BH	glm	MFGE8	1	0.682	0.563	30.5619	1.47915	not
IGFBP2	0.62406	11.295	12.0457	0.00235396	0.128543	cluster1_vs_others	BH	glm	MFGE8	1	1	0.987	2512.73	1.54121	not
RPAP2	0.470928	4.80213	10.2707	0.00235462	0.128543	cluster1_vs_others	BH	glm	MFGE8	1	0.671	0.599	27.8988	1.386	not
CMAH	0.783158	3.47666	10.2191	0.00235776	0.128543	cluster1_vs_others	BH	glm	MFGE8	1	0.353	0.254	11.1322	1.72089	not
RAB22A	0.402477	5.91982	10.2669	0.00236845	0.128798	cluster1_vs_others	BH	glm	MFGE8	1	0.901	0.838	60.54	1.32178	not
LRRC9	0.864049	3.01271	10.1848	0.0023876	0.12926	cluster1_vs_others	BH	glm	MFGE8	1	0.307	0.189	8.07076	1.82014	not
ENSECAG00000044123	1.52703	0.458333	10.0698	0.00238901	0.12926	cluster1_vs_others	BH	glm	MFGE8	1	0.101	0.021	1.37395	2.88192	not
CD99	0.295658	10.0337	10.229	0.00240852	0.129888	cluster1_vs_others	BH	glm	MFGE8	1	1	1	1048.16	1.22744	not
SRP54	0.42807	5.57429	10.2203	0.00241707	0.129888	cluster1_vs_others	BH	glm	MFGE8	1	0.863	0.784	47.6463	1.34543	not
CBLB	0.715565	6.09467	11.4755	0.00241881	0.129888	cluster1_vs_others	BH	glm	MFGE8	1	0.796	0.719	68.3406	1.64213	not
LSS	0.875135	2.71701	10.1327	0.00243022	0.130175	cluster1_vs_others	BH	glm	MFGE8	1	0.295	0.201	6.5751	1.83418	not
LASP1	0.46082	5.84965	10.1891	0.00245219	0.131024	cluster1_vs_others	BH	glm	MFGE8	1	0.856	0.796	57.666	1.37632	not
TXNDC5	0.365873	7.96949	10.1692	0.00247644	0.13199	cluster1_vs_others	BH	glm	MFGE8	1	1	0.995	250.642	1.28866	not
RUFY2	0.444745	5.4756	10.1468	0.00249584	0.132694	cluster1_vs_others	BH	glm	MFGE8	1	0.855	0.715	44.4959	1.36107	not
MAGI3	0.963993	5.29307	11.6872	0.00250774	0.132913	cluster1_vs_others	BH	glm	MFGE8	1	0.611	0.45	39.2078	1.9507	not
SUSD5	0.692555	3.74421	10.0835	0.00251943	0.132913	cluster1_vs_others	BH	glm	MFGE8	1	0.464	0.351	13.4005	1.61614	not
FAR1	0.510114	5.42041	10.1271	0.00252017	0.132913	cluster1_vs_others	BH	glm	MFGE8	1	0.74	0.687	42.8259	1.42416	not
DLGAP1	1.32662	4.85537	11.7353	0.0025253	0.132913	cluster1_vs_others	BH	glm	MFGE8	1	0.233	0.269	28.9475	2.50815	not
BDP1	0.43719	5.41459	10.1172	0.00253097	0.132913	cluster1_vs_others	BH	glm	MFGE8	1	0.779	0.701	42.6534	1.35396	not
DIAPH1	0.587465	4.42356	10.0905	0.00254282	0.133073	cluster1_vs_others	BH	glm	MFGE8	1	0.564	0.487	21.4597	1.5026	not
CTHRC1	0.698719	8.48795	11.7746	0.00255044	0.133073	cluster1_vs_others	BH	glm	MFGE8	1	1	0.926	359.027	1.62306	not
ENSECAG00000019585	-0.576953	9.76089	11.4801	0.00255311	0.133073	cluster1_vs_others	BH	glm	MFGE8	1	1	0.999	867.605	0.670378	not
CHST2	-1.51436	1.58378	9.99947	0.00256408	0.133073	cluster1_vs_others	BH	glm	MFGE8	1	0.034	0.105	2.99753	0.350052	not
RPTOR	0.509793	4.77562	10.0699	0.00257029	0.133073	cluster1_vs_others	BH	glm	MFGE8	1	0.605	0.518	27.3907	1.42385	not
FBN1	0.315309	9.08409	10.0834	0.00257127	0.133073	cluster1_vs_others	BH	glm	MFGE8	1	1	0.995	542.731	1.24428	not
PDIA6	0.306709	8.33392	10.0653	0.00259237	0.133749	cluster1_vs_others	BH	glm	MFGE8	1	1	0.999	322.671	1.23688	not
SETD7	0.57862	4.00865	10.0289	0.00259884	0.133749	cluster1_vs_others	BH	glm	MFGE8	1	0.485	0.393	16.0963	1.49342	not
PLS3	0.346989	7.34167	10.0555	0.00260418	0.133749	cluster1_vs_others	BH	glm	MFGE8	1	0.985	0.961	162.205	1.2719	not
ITGA11	0.72001	3.49311	10.0299	0.00260932	0.133749	cluster1_vs_others	BH	glm	MFGE8	1	0.451	0.263	11.2598	1.64719	not
TRABD2B	1.58699	1.03754	9.85064	0.0026255	0.134258	cluster1_vs_others	BH	glm	MFGE8	1	0.082	0.051	2.05272	3.00423	not
ENSECAG00000034919	1.28897	1.80638	9.91484	0.00263209	0.134274	cluster1_vs_others	BH	glm	MFGE8	1	0.129	0.092	3.49763	2.44353	not
FIGN	0.819421	2.85364	9.9643	0.00264423	0.134573	cluster1_vs_others	BH	glm	MFGE8	1	0.297	0.191	7.22821	1.7647	not
DUSP5	0.54765	4.28679	9.97856	0.0026729	0.13571	cluster1_vs_others	BH	glm	MFGE8	1	0.44	0.37	19.5187	1.4617	not
TEAD1	0.416566	7.89526	10.4043	0.0026987	0.136696	cluster1_vs_others	BH	glm	MFGE8	1	0.995	0.942	238.073	1.33475	not
YBX1	0.258608	8.9563	9.94827	0.00273283	0.138098	cluster1_vs_others	BH	glm	MFGE8	1	1	1	496.725	1.19632	not
PLP1	5.70815	-1.14828	10.4399	0.00279156	0.140734	cluster1_vs_others	BH	glm	MFGE8	1	0.003	0.001	0.451161	52.2788	not
FGF7	-1.23043	5.02511	11.1083	0.00280574	0.141117	cluster1_vs_others	BH	glm	MFGE8	1	0.236	0.426	32.5617	0.426191	not
PDXK	0.427143	5.91559	9.88166	0.00281661	0.141332	cluster1_vs_others	BH	glm	MFGE8	1	0.879	0.831	60.363	1.34457	not
SLC25A44	-0.923404	2.19261	9.80052	0.00286981	0.143542	cluster1_vs_others	BH	glm	MFGE8	1	0.13	0.156	4.57132	0.527263	not
SLC16A3	0.816033	3.17208	9.81237	0.00287406	0.143542	cluster1_vs_others	BH	glm	MFGE8	1	0.303	0.182	9.01344	1.76056	not
ENSECAG00000054190	2.18257	0.621994	9.7293	0.00290237	0.144619	cluster1_vs_others	BH	glm	MFGE8	1	0.063	0.042	1.539	4.5396	not
PDLIM2	0.510676	7.38027	10.5842	0.00293742	0.145752	cluster1_vs_others	BH	glm	MFGE8	1	0.997	0.936	166.603	1.42472	not
ADAMTS8	1.78986	0.242227	9.60215	0.00294272	0.145752	cluster1_vs_others	BH	glm	MFGE8	1	0.064	0.02	1.18282	3.45782	not
KIF17	2.44591	0.111028	9.57874	0.00294552	0.145752	cluster1_vs_others	BH	glm	MFGE8	1	0.033	0.021	1.08	5.4487	not
ARHGAP29	0.43254	7.60837	10.2117	0.00297173	0.146626	cluster1_vs_others	BH	glm	MFGE8	1	0.995	0.977	195.14	1.34961	not
TXNDC17	0.355655	7.81705	9.75938	0.00297685	0.146626	cluster1_vs_others	BH	glm	MFGE8	1	0.999	0.994	225.511	1.27957	not
ICAM1	-0.859069	4.06316	10.2205	0.003001	0.147476	cluster1_vs_others	BH	glm	MFGE8	1	0.285	0.31	16.7161	0.551308	not
FAM180A	-1.2645	1.45821	9.61078	0.00300842	0.147502	cluster1_vs_others	BH	glm	MFGE8	1	0.064	0.057	2.74767	0.416244	not
ENSECAG00000053488	0.873593	2.82101	9.599	0.0030323	0.148333	cluster1_vs_others	BH	glm	MFGE8	1	0.234	0.204	7.06658	1.83222	not
CADPS2	0.497545	5.75995	9.73385	0.00304038	0.14839	cluster1_vs_others	BH	glm	MFGE8	1	0.832	0.639	54.1897	1.41181	not
E2F5	0.459928	5.21636	9.70263	0.00305156	0.148496	cluster1_vs_others	BH	glm	MFGE8	1	0.782	0.681	37.1776	1.37547	not
ENSECAG00000034219	0.666684	3.81334	9.66781	0.00305719	0.148496	cluster1_vs_others	BH	glm	MFGE8	1	0.425	0.352	14.0582	1.58742	not
CENPW	-0.739558	3.98007	9.63927	0.00306335	0.148496	cluster1_vs_others	BH	glm	MFGE8	1	0.263	0.327	15.7805	0.598923	not
FAM193A	0.41175	6.6594	9.6737	0.00310511	0.150046	cluster1_vs_others	BH	glm	MFGE8	1	0.955	0.807	101.083	1.3303	not
CSRP1	0.355255	8.0662	9.68309	0.00311546	0.150046	cluster1_vs_others	BH	glm	MFGE8	1	0.996	0.99	268.02	1.27921	not
ENSECAG00000041123	0.33021	11.183	10.0553	0.00311633	0.150046	cluster1_vs_others	BH	glm	MFGE8	1	1	1	2324.91	1.2572	not
LUM	-0.387935	9.03152	9.86221	0.00312747	0.150245	cluster1_vs_others	BH	glm	MFGE8	1	1	0.999	523.308	0.764223	not
ZNF654	0.530501	4.88906	9.63455	0.00313752	0.15039	cluster1_vs_others	BH	glm	MFGE8	1	0.623	0.533	29.6314	1.44443	not
KIF1C	0.573004	4.76813	9.71103	0.00315468	0.150676	cluster1_vs_others	BH	glm	MFGE8	1	0.677	0.57	27.249	1.48762	not
STBD1	0.549988	6.52193	10.3559	0.00315753	0.150676	cluster1_vs_others	BH	glm	MFGE8	1	0.955	0.877	91.8961	1.46407	not
ATF6	0.445072	6.42033	9.72159	0.00319565	0.151833	cluster1_vs_others	BH	glm	MFGE8	1	0.923	0.826	85.647	1.36138	not
SGCZ	2.65575	0.747372	9.61918	0.00320206	0.151833	cluster1_vs_others	BH	glm	MFGE8	1	0.012	0.019	1.67873	6.30173	not
LRRC40	0.582124	4.48711	9.58941	0.00320305	0.151833	cluster1_vs_others	BH	glm	MFGE8	1	0.578	0.513	22.4261	1.49705	not
CYP7A1	0.62993	4.4204	9.66888	0.00321428	0.152029	cluster1_vs_others	BH	glm	MFGE8	1	0.519	0.378	21.4128	1.54749	not
NRCAM	0.950393	2.65603	9.70221	0.00322879	0.152284	cluster1_vs_others	BH	glm	MFGE8	1	0.219	0.125	6.30296	1.9324	not
MDFIC2	4.01369	-0.645507	9.91812	0.00323389	0.152284	cluster1_vs_others	BH	glm	MFGE8	1	0.019	0.003	0.639268	16.1526	not
EXOSC6	-0.619776	3.96667	9.50616	0.00325553	0.152967	cluster1_vs_others	BH	glm	MFGE8	1	0.37	0.397	15.6346	0.650772	not
AFAP1	0.374561	6.94644	9.55071	0.00327373	0.153485	cluster1_vs_others	BH	glm	MFGE8	1	0.955	0.904	123.335	1.29645	not
GIGYF2	0.465283	5.53593	9.52059	0.00331629	0.155142	cluster1_vs_others	BH	glm	MFGE8	1	0.778	0.689	46.3962	1.38059	not
DLAT	0.506378	4.22458	9.49299	0.00333316	0.155193	cluster1_vs_others	BH	glm	MFGE8	1	0.537	0.474	18.6949	1.42048	not
ENSECAG00000053155	1.20828	1.86468	9.4278	0.00333707	0.155193	cluster1_vs_others	BH	glm	MFGE8	1	0.133	0.095	3.64186	2.31062	not
EAF2	0.362785	7.32626	9.5071	0.00333912	0.155193	cluster1_vs_others	BH	glm	MFGE8	1	0.989	0.966	160.481	1.28591	not
ENSECAG00000058058	1.55391	1.35516	9.323	0.00334724	0.155234	cluster1_vs_others	BH	glm	MFGE8	1	0.073	0.081	2.55826	2.93612	not
MCM2	-1.23788	1.28553	9.37363	0.00340537	0.157357	cluster1_vs_others	BH	glm	MFGE8	1	0.038	0.066	2.43771	0.423995	not
SOHLH2	2.44965	0.326342	9.34567	0.00341357	0.157357	cluster1_vs_others	BH	glm	MFGE8	1	0.042	0.025	1.25383	5.46285	not
TRIM63	-1.28495	1.78134	9.36006	0.00341686	0.157357	cluster1_vs_others	BH	glm	MFGE8	1	0.047	0.087	3.43745	0.410384	not
MAP3K7	0.517846	5.04478	9.44702	0.0034224	0.157357	cluster1_vs_others	BH	glm	MFGE8	1	0.763	0.596	33.0088	1.43182	not
HSPA5	0.29291	9.23315	9.43724	0.00344688	0.157939	cluster1_vs_others	BH	glm	MFGE8	1	1	1	601.803	1.22511	not
ENSECAG00000045200	0.562281	4.79272	9.48192	0.00345426	0.157939	cluster1_vs_others	BH	glm	MFGE8	1	0.685	0.531	27.7174	1.4766	not
DDX25	-2.08166	0.127399	9.29685	0.00345718	0.157939	cluster1_vs_others	BH	glm	MFGE8	1	0.014	0.026	1.09232	0.236242	not
NDUFB5	0.316013	7.88017	9.4192	0.00347562	0.158235	cluster1_vs_others	BH	glm	MFGE8	1	0.999	0.996	235.596	1.24489	not
XIAP	0.435239	5.17658	9.41508	0.00347842	0.158235	cluster1_vs_others	BH	glm	MFGE8	1	0.799	0.693	36.1664	1.35213	not
SYN3	1.06101	1.81165	9.24403	0.00350671	0.159184	cluster1_vs_others	BH	glm	MFGE8	1	0.158	0.088	3.51044	2.0864	not
GINS2	-0.890076	2.72705	9.33231	0.00353096	0.159946	cluster1_vs_others	BH	glm	MFGE8	1	0.122	0.162	6.62099	0.539586	not
ENSECAG00000002196	0.73748	4.05308	9.39749	0.00355945	0.160815	cluster1_vs_others	BH	glm	MFGE8	1	0.44	0.396	16.5997	1.66726	not
ELOVL7	0.846374	2.57079	9.31788	0.00356515	0.160815	cluster1_vs_others	BH	glm	MFGE8	1	0.223	0.165	5.94133	1.79798	not
ITFG1	0.435598	5.8996	9.35069	0.0035862	0.161097	cluster1_vs_others	BH	glm	MFGE8	1	0.866	0.766	59.6975	1.35247	not
ENSECAG00000053253	0.939149	2.48595	9.2307	0.00358645	0.161097	cluster1_vs_others	BH	glm	MFGE8	1	0.216	0.165	5.60204	1.9174	not
GALE	0.574822	4.41056	9.31601	0.0036156	0.162067	cluster1_vs_others	BH	glm	MFGE8	1	0.553	0.455	21.2673	1.48949	not
STAU2	0.417565	5.96473	9.31604	0.00364368	0.162697	cluster1_vs_others	BH	glm	MFGE8	1	0.892	0.763	62.4542	1.33567	not
ENSECAG00000050552	-0.875636	3.88529	9.65453	0.00364484	0.162697	cluster1_vs_others	BH	glm	MFGE8	1	0.244	0.306	14.777	0.545014	not
ZHX3	0.678049	3.28825	9.25668	0.00365851	0.162967	cluster1_vs_others	BH	glm	MFGE8	1	0.367	0.264	9.76929	1.59998	not
TDRD3	0.488733	5.03591	9.2837	0.00368904	0.163986	cluster1_vs_others	BH	glm	MFGE8	1	0.719	0.601	32.8064	1.40321	not
BDNF	0.800144	6.06186	10.5698	0.00381395	0.169188	cluster1_vs_others	BH	glm	MFGE8	1	0.816	0.665	66.804	1.74127	not
SLC25A13	0.50789	4.82857	9.19273	0.00383804	0.169905	cluster1_vs_others	BH	glm	MFGE8	1	0.76	0.541	28.4148	1.42197	not
MTUS1	0.841879	3.94831	9.86522	0.00385742	0.170133	cluster1_vs_others	BH	glm	MFGE8	1	0.505	0.343	15.4369	1.79238	not
KLC1	0.451221	5.65131	9.19033	0.00385907	0.170133	cluster1_vs_others	BH	glm	MFGE8	1	0.833	0.743	50.2591	1.3672	not
PHACTR1	1.2677	1.65454	9.03312	0.00386882	0.170212	cluster1_vs_others	BH	glm	MFGE8	1	0.125	0.072	3.14823	2.40778	not
RBM10	0.550929	3.97389	9.15889	0.00387862	0.170294	cluster1_vs_others	BH	glm	MFGE8	1	0.473	0.43	15.713	1.46503	not
ERO1A	0.411143	6.01084	9.17047	0.00389709	0.170548	cluster1_vs_others	BH	glm	MFGE8	1	0.904	0.801	64.4829	1.32974	not
SKI	0.418349	5.02732	9.162	0.00390033	0.170548	cluster1_vs_others	BH	glm	MFGE8	1	0.686	0.634	32.6118	1.3364	not
FBXL13	1.03024	2.2809	9.0797	0.00391914	0.171021	cluster1_vs_others	BH	glm	MFGE8	1	0.182	0.125	4.85981	2.04236	not
ATP11C	0.50471	5.04508	9.1444	0.00393294	0.171275	cluster1_vs_others	BH	glm	MFGE8	1	0.692	0.599	33.0157	1.41884	not
CNST	0.62986	3.5336	9.09369	0.00395846	0.172037	cluster1_vs_others	BH	glm	MFGE8	1	0.419	0.277	11.5803	1.54742	not
H2AX	-0.56662	5.08195	9.08479	0.00400967	0.173909	cluster1_vs_others	BH	glm	MFGE8	1	0.549	0.594	33.8704	0.675197	not
RCN1	0.307757	8.63143	9.06678	0.00408607	0.176865	cluster1_vs_others	BH	glm	MFGE8	1	1	0.999	396.57	1.23778	not
NCAM1	0.635013	7.55749	10.3204	0.00409546	0.176914	cluster1_vs_others	BH	glm	MFGE8	1	0.96	0.83	188.378	1.55295	not
KCND3	0.990882	3.19151	9.49833	0.00411784	0.177001	cluster1_vs_others	BH	glm	MFGE8	1	0.329	0.208	9.13565	1.9874	not
ENSECAG00000024719	0.790923	4.38355	9.72348	0.00412223	0.177001	cluster1_vs_others	BH	glm	MFGE8	1	0.521	0.402	20.8728	1.73018	not
SNX29	0.602047	4.404	9.07724	0.00412264	0.177001	cluster1_vs_others	BH	glm	MFGE8	1	0.547	0.451	21.1707	1.51787	not
NCOA6	0.499413	4.46447	9.03078	0.00413055	0.177001	cluster1_vs_others	BH	glm	MFGE8	1	0.589	0.514	22.0769	1.41364	not
SPECC1L	0.555723	5.08893	9.20746	0.00413879	0.177001	cluster1_vs_others	BH	glm	MFGE8	1	0.704	0.569	34.0345	1.46991	not
SCARF2	-0.488973	4.54282	8.98664	0.00416219	0.177341	cluster1_vs_others	BH	glm	MFGE8	1	0.566	0.538	23.3091	0.712532	not
ENSECAG00000019733	1.10432	2.34592	8.91265	0.00417225	0.177341	cluster1_vs_others	BH	glm	MFGE8	1	0.137	0.155	5.08383	2.14998	not
CAMK2D	0.67437	7.31712	10.3187	0.00418107	0.177341	cluster1_vs_others	BH	glm	MFGE8	1	0.974	0.894	159.467	1.5959	not
RPS6KA5	0.680098	3.41515	8.9666	0.00418696	0.177341	cluster1_vs_others	BH	glm	MFGE8	1	0.311	0.253	10.6675	1.60225	not
RGS17	0.67902	4.30464	9.15909	0.00420094	0.177341	cluster1_vs_others	BH	glm	MFGE8	1	0.46	0.408	19.7617	1.60105	not
MEI4	0.856102	4.1045	9.63614	0.00420096	0.177341	cluster1_vs_others	BH	glm	MFGE8	1	0.414	0.292	17.2019	1.81014	not
FOSL1	-0.642807	4.71205	9.02358	0.00421439	0.177341	cluster1_vs_others	BH	glm	MFGE8	1	0.348	0.555	26.2101	0.640466	not
ENSECAG00000048311	0.787979	3.501	8.8935	0.00422769	0.177341	cluster1_vs_others	BH	glm	MFGE8	1	0.367	0.293	11.3216	1.72665	not
JPT1	0.315154	7.62137	8.98889	0.004236	0.177341	cluster1_vs_others	BH	glm	MFGE8	1	0.995	0.983	196.907	1.24414	not
ENSECAG00000037048	0.446031	4.8787	8.98224	0.00423972	0.177341	cluster1_vs_others	BH	glm	MFGE8	1	0.733	0.605	29.4195	1.36229	not
HERC3	0.468056	4.78334	8.97604	0.0042469	0.177341	cluster1_vs_others	BH	glm	MFGE8	1	0.659	0.549	27.5379	1.38324	not
TPM2	0.539904	11.3293	10.3168	0.0042469	0.177341	cluster1_vs_others	BH	glm	MFGE8	1	1	1	2573.14	1.45388	not
ENSECAG00000059312	0.849906	3.20563	8.99829	0.00426671	0.177341	cluster1_vs_others	BH	glm	MFGE8	1	0.384	0.188	9.22551	1.80238	not
ARID5B	0.292096	8.77083	8.97214	0.00426861	0.177341	cluster1_vs_others	BH	glm	MFGE8	1	1	0.995	436.799	1.22442	not
NFAT5	0.528374	4.6366	8.95656	0.00427774	0.177341	cluster1_vs_others	BH	glm	MFGE8	1	0.625	0.499	24.8746	1.4423	not
ENSECAG00000060045	-0.534979	5.55622	9.04644	0.00429535	0.177341	cluster1_vs_others	BH	glm	MFGE8	1	0.689	0.714	47.0533	0.690169	not
TRIM37	0.46765	5.35288	8.94921	0.0043022	0.177341	cluster1_vs_others	BH	glm	MFGE8	1	0.744	0.59	40.8676	1.38285	not
RNF26	-0.59258	3.5897	8.91069	0.00430761	0.177341	cluster1_vs_others	BH	glm	MFGE8	1	0.332	0.34	12.0395	0.663156	not
ENSECAG00000044577	1.95932	0.682228	8.84949	0.00432264	0.177341	cluster1_vs_others	BH	glm	MFGE8	1	0.055	0.046	1.60462	3.88878	not
MAPKAP1	0.40992	5.61558	8.9439	0.00432359	0.177341	cluster1_vs_others	BH	glm	MFGE8	1	0.866	0.757	49.0296	1.32861	not
CLASP1	0.609309	5.18135	9.35065	0.00432431	0.177341	cluster1_vs_others	BH	glm	MFGE8	1	0.716	0.61	36.2863	1.52553	not
ENSECAG00000005938	-0.725664	3.41639	8.9041	0.00432883	0.177341	cluster1_vs_others	BH	glm	MFGE8	1	0.238	0.273	10.6767	0.604719	not
CDC42EP3	0.625021	6.08674	9.77701	0.00437573	0.178921	cluster1_vs_others	BH	glm	MFGE8	1	0.925	0.725	67.9658	1.54223	not
TIMP2	0.328477	9.45942	9.04494	0.00440104	0.179438	cluster1_vs_others	BH	glm	MFGE8	1	1	1	703.993	1.25569	not
CPNE3	0.334405	6.86482	8.90462	0.00440514	0.179438	cluster1_vs_others	BH	glm	MFGE8	1	0.984	0.947	116.551	1.26086	not
PIGL	0.479056	4.26531	8.86902	0.00444563	0.179956	cluster1_vs_others	BH	glm	MFGE8	1	0.571	0.466	19.2304	1.39383	not
GALNT17	1.39835	1.31572	8.74235	0.00444567	0.179956	cluster1_vs_others	BH	glm	MFGE8	1	0.11	0.048	2.48926	2.63601	not
EPB41L4B	0.596209	3.50701	8.84649	0.0044462	0.179956	cluster1_vs_others	BH	glm	MFGE8	1	0.449	0.303	11.3688	1.51174	not
ITCH	0.416854	6.16905	8.8824	0.00445144	0.179956	cluster1_vs_others	BH	glm	MFGE8	1	0.901	0.807	71.9563	1.33501	not
RTL1	1.459	1.10194	8.769	0.00446046	0.179981	cluster1_vs_others	BH	glm	MFGE8	1	0.07	0.062	2.14643	2.74918	not
DCUN1D4	0.576763	4.45738	8.90453	0.00447159	0.179985	cluster1_vs_others	BH	glm	MFGE8	1	0.662	0.462	21.9688	1.4915	not
EDEM3	0.596871	4.14479	8.84662	0.00447736	0.179985	cluster1_vs_others	BH	glm	MFGE8	1	0.503	0.421	17.6891	1.51243	not
TRPC1	0.742061	2.99342	8.80565	0.00449285	0.18001	cluster1_vs_others	BH	glm	MFGE8	1	0.274	0.192	7.96359	1.67256	not
MUC6	1.20401	1.78493	8.75448	0.0044997	0.18001	cluster1_vs_others	BH	glm	MFGE8	1	0.16	0.107	3.44603	2.30379	not
LRRK1	0.565895	3.85269	8.82739	0.00450395	0.18001	cluster1_vs_others	BH	glm	MFGE8	1	0.462	0.388	14.447	1.48031	not
COG6	0.400201	5.15071	8.84796	0.00451159	0.18001	cluster1_vs_others	BH	glm	MFGE8	1	0.738	0.629	35.5237	1.31969	not
ZFAND3	0.364475	7.26934	8.84853	0.00452553	0.18023	cluster1_vs_others	BH	glm	MFGE8	1	0.982	0.911	154.273	1.28741	not
STC2	0.4973	5.17892	8.84482	0.00454186	0.180259	cluster1_vs_others	BH	glm	MFGE8	1	0.722	0.625	36.2251	1.41157	not
C2H4orf3	0.367536	6.87695	8.83821	0.00454307	0.180259	cluster1_vs_others	BH	glm	MFGE8	1	0.97	0.947	117.535	1.29015	not
ACTN4	0.34513	7.52837	8.82027	0.00458036	0.181403	cluster1_vs_others	BH	glm	MFGE8	1	0.992	0.962	184.614	1.27027	not
ENSECAG00000030127	1.17148	1.38532	8.67254	0.00464197	0.183503	cluster1_vs_others	BH	glm	MFGE8	1	0.182	0.07	2.61231	2.25243	not
SLC1A3	1.05024	4.75548	9.98181	0.00467509	0.184472	cluster1_vs_others	BH	glm	MFGE8	1	0.438	0.366	27.0112	2.07087	not
NDEL1	0.383252	6.14715	8.76876	0.00469208	0.184802	cluster1_vs_others	BH	glm	MFGE8	1	0.853	0.814	70.8722	1.30428	not
EXOC6B	0.434198	6.84906	8.99948	0.00471771	0.185471	cluster1_vs_others	BH	glm	MFGE8	1	0.94	0.796	115.285	1.35116	not
H2AC19	-0.661648	5.13655	9.1381	0.00474002	0.186007	cluster1_vs_others	BH	glm	MFGE8	1	0.619	0.534	35.1768	0.632156	not
WDR44	0.503323	4.80174	8.73616	0.00474958	0.186041	cluster1_vs_others	BH	glm	MFGE8	1	0.664	0.569	27.8913	1.41748	not
HS6ST2	0.758026	2.70188	8.68073	0.00476613	0.186349	cluster1_vs_others	BH	glm	MFGE8	1	0.234	0.14	6.50647	1.69117	not
FRMPD4	0.548838	4.61714	8.74673	0.00479201	0.186904	cluster1_vs_others	BH	glm	MFGE8	1	0.562	0.336	24.5413	1.46291	not
DUSP6	0.475356	5.35684	8.70936	0.00481912	0.186904	cluster1_vs_others	BH	glm	MFGE8	1	0.771	0.665	40.9799	1.39026	not
MVD	0.549265	5.98735	9.2063	0.00481937	0.186904	cluster1_vs_others	BH	glm	MFGE8	1	0.807	0.775	63.4411	1.46334	not
MOSPD2	0.361433	6.48115	8.70641	0.00483039	0.186904	cluster1_vs_others	BH	glm	MFGE8	1	0.927	0.89	89.3347	1.2847	not
PCDH7	0.396035	8.83862	9.26529	0.00483906	0.186904	cluster1_vs_others	BH	glm	MFGE8	1	1	0.988	457.813	1.31589	not
PBX3	0.487205	4.93989	8.69304	0.00484582	0.186904	cluster1_vs_others	BH	glm	MFGE8	1	0.636	0.478	30.694	1.40173	not
KCNQ1	0.62424	4.55003	8.67833	0.00484647	0.186904	cluster1_vs_others	BH	glm	MFGE8	1	0.366	0.44	23.4259	1.5414	not
UBAP2	0.420846	5.84181	8.69518	0.00485423	0.186904	cluster1_vs_others	BH	glm	MFGE8	1	0.855	0.753	57.3537	1.33871	not
FAP	-0.987533	6.19856	9.8572	0.00485883	0.186904	cluster1_vs_others	BH	glm	MFGE8	1	0.629	0.784	73.4435	0.50434	not
VGLL4	0.393445	6.3306	8.67966	0.00489009	0.187769	cluster1_vs_others	BH	glm	MFGE8	1	0.932	0.814	80.4825	1.31353	not
ENSECAG00000059617	1.34899	0.874355	8.53366	0.00494072	0.189098	cluster1_vs_others	BH	glm	MFGE8	1	0.078	0.036	1.83319	2.54734	not
SAMHD1	0.582283	3.53235	8.62747	0.00494444	0.189098	cluster1_vs_others	BH	glm	MFGE8	1	0.366	0.286	11.5703	1.49722	not
DCBLD2	0.36919	6.49092	8.64412	0.00497262	0.189098	cluster1_vs_others	BH	glm	MFGE8	1	0.925	0.847	89.9416	1.29163	not
SMS	0.479878	7.50716	9.34852	0.00497611	0.189098	cluster1_vs_others	BH	glm	MFGE8	1	0.996	0.969	181.92	1.39463	not
FYTTD1	0.354772	6.24309	8.64164	0.00497835	0.189098	cluster1_vs_others	BH	glm	MFGE8	1	0.96	0.89	75.7456	1.27878	not
SMAP2	0.463138	5.01356	8.63164	0.00498353	0.189098	cluster1_vs_others	BH	glm	MFGE8	1	0.738	0.619	32.3023	1.37854	not
TLE1	0.428884	5.49231	8.63634	0.00498648	0.189098	cluster1_vs_others	BH	glm	MFGE8	1	0.816	0.681	45.0141	1.34619	not
ZZEF1	0.651335	3.55399	8.59192	0.00500777	0.189482	cluster1_vs_others	BH	glm	MFGE8	1	0.382	0.323	11.7451	1.57062	not
LDAF1	0.987835	2.31179	8.54224	0.00501605	0.189482	cluster1_vs_others	BH	glm	MFGE8	1	0.171	0.157	4.96499	1.98321	not
CMTM3	-0.42867	6.25753	8.62004	0.00502313	0.189482	cluster1_vs_others	BH	glm	MFGE8	1	0.882	0.896	76.5074	0.742946	not
CREB5	0.564786	5.71298	9.0488	0.00504236	0.189873	cluster1_vs_others	BH	glm	MFGE8	1	0.751	0.635	52.4538	1.47917	not
RABGEF1	0.408471	5.55798	8.6005	0.00507207	0.190452	cluster1_vs_others	BH	glm	MFGE8	1	0.774	0.719	47.1104	1.32728	not
MYLK3	0.814677	2.69558	8.53136	0.00507551	0.190452	cluster1_vs_others	BH	glm	MFGE8	1	0.196	0.171	6.47815	1.7589	not
PDZD2	0.830204	3.09613	8.53605	0.00510759	0.190608	cluster1_vs_others	BH	glm	MFGE8	1	0.279	0.242	8.55121	1.77794	not
SNAI1	-0.609871	4.35335	8.54123	0.00511465	0.190608	cluster1_vs_others	BH	glm	MFGE8	1	0.322	0.436	20.4404	0.655255	not
BTAF1	0.452705	5.50987	8.58106	0.00511751	0.190608	cluster1_vs_others	BH	glm	MFGE8	1	0.753	0.669	45.5656	1.3686	not
GNAS	0.242202	10.7523	8.57878	0.00512477	0.190608	cluster1_vs_others	BH	glm	MFGE8	1	1	1	1724.93	1.1828	not
KPNA3	0.378722	5.63793	8.57591	0.00512914	0.190608	cluster1_vs_others	BH	glm	MFGE8	1	0.821	0.745	49.7951	1.30019	not
RAP2A	0.436024	5.06973	8.56966	0.00513305	0.190608	cluster1_vs_others	BH	glm	MFGE8	1	0.637	0.605	33.5846	1.35287	not
ENSECAG00000049522	0.912702	2.01193	8.42383	0.00520432	0.191658	cluster1_vs_others	BH	glm	MFGE8	1	0.185	0.129	4.0332	1.88257	not
GPCPD1	0.353023	7.03357	8.54536	0.00520678	0.191658	cluster1_vs_others	BH	glm	MFGE8	1	0.984	0.92	131.014	1.27723	not
NECTIN1	0.670711	3.41817	8.50915	0.00521179	0.191658	cluster1_vs_others	BH	glm	MFGE8	1	0.337	0.297	10.6898	1.59186	not
SDCBP	0.30669	7.80042	8.54268	0.00521217	0.191658	cluster1_vs_others	BH	glm	MFGE8	1	0.997	0.997	222.927	1.23687	not
GPHN	0.452965	6.32679	8.72047	0.00522569	0.191658	cluster1_vs_others	BH	glm	MFGE8	1	0.884	0.751	80.27	1.36885	not
FHIP2A	0.495684	4.69764	8.52706	0.00522691	0.191658	cluster1_vs_others	BH	glm	MFGE8	1	0.666	0.563	25.9497	1.40999	not
ENSECAG00000046064	1.81065	0.982075	8.53757	0.00523	0.191658	cluster1_vs_others	BH	glm	MFGE8	1	0.073	0.05	1.9753	3.508	not
NOX4	0.957725	5.3863	9.70892	0.00523957	0.191658	cluster1_vs_others	BH	glm	MFGE8	1	0.523	0.482	41.8251	1.94224	not
ENSECAG00000009520	-0.48182	4.97725	8.50192	0.00524185	0.191658	cluster1_vs_others	BH	glm	MFGE8	1	0.508	0.522	31.4993	0.716074	not
RIPK2	0.466148	5.36611	8.50753	0.00529472	0.193262	cluster1_vs_others	BH	glm	MFGE8	1	0.782	0.669	41.2439	1.38142	not
SLC9A9	0.997006	2.66355	8.4071	0.00530391	0.193268	cluster1_vs_others	BH	glm	MFGE8	1	0.115	0.146	6.33592	1.99585	not
BTC	1.29794	1.36303	8.40051	0.00532826	0.193826	cluster1_vs_others	BH	glm	MFGE8	1	0.118	0.051	2.57225	2.45878	not
SERPINB9	0.441945	5.98345	8.4785	0.00540579	0.19582	cluster1_vs_others	BH	glm	MFGE8	1	0.873	0.844	63.27	1.35843	not
MSRB3	0.461041	7.26474	9.03159	0.00540769	0.19582	cluster1_vs_others	BH	glm	MFGE8	1	0.973	0.884	153.781	1.37653	not
CCND2	0.376236	6.64689	8.4635	0.0054105	0.19582	cluster1_vs_others	BH	glm	MFGE8	1	0.948	0.923	100.21	1.29795	not
C1QBP	0.329621	9.02284	8.61434	0.00545023	0.196925	cluster1_vs_others	BH	glm	MFGE8	1	1	0.999	520.17	1.25668	not
ENSECAG00000055839	0.743537	2.91862	8.38634	0.0054821	0.197743	cluster1_vs_others	BH	glm	MFGE8	1	0.244	0.202	7.56125	1.67428	not
TMEM123	0.416392	5.86514	8.41849	0.00552407	0.198922	cluster1_vs_others	BH	glm	MFGE8	1	0.87	0.793	58.2885	1.33459	not
ENSECAG00000022718	0.406141	4.92792	8.39262	0.0055776	0.200285	cluster1_vs_others	BH	glm	MFGE8	1	0.736	0.657	30.4406	1.32514	not
ALDOA	0.332365	9.44321	8.62396	0.00558079	0.200285	cluster1_vs_others	BH	glm	MFGE8	1	1	0.999	696.129	1.25908	not
WFDC1	0.885432	8.82651	9.60182	0.00558997	0.200285	cluster1_vs_others	BH	glm	MFGE8	1	0.93	0.916	453.988	1.84732	not
TMEM204	2.01168	0.118378	8.24307	0.00560443	0.200468	cluster1_vs_others	BH	glm	MFGE8	1	0.047	0.024	1.08551	4.03251	not
TAF11	-0.439302	5.23439	8.36345	0.00563411	0.201194	cluster1_vs_others	BH	glm	MFGE8	1	0.733	0.726	37.6451	0.737492	not
OTUD4	0.568052	3.94446	8.33642	0.00567722	0.201916	cluster1_vs_others	BH	glm	MFGE8	1	0.422	0.387	15.3957	1.48252	not
EPRS1	0.272135	7.99536	8.35926	0.00567999	0.201916	cluster1_vs_others	BH	glm	MFGE8	1	1	0.989	255.178	1.20759	not
FRS2	0.492351	5.71657	8.55744	0.00568261	0.201916	cluster1_vs_others	BH	glm	MFGE8	1	0.858	0.703	52.5847	1.40673	not
TBL1XR1	0.432169	5.7425	8.3361	0.00573947	0.203599	cluster1_vs_others	BH	glm	MFGE8	1	0.858	0.693	53.5383	1.34926	not
PLPP4	-1.26066	1.20238	8.23732	0.00578926	0.205026	cluster1_vs_others	BH	glm	MFGE8	1	0.042	0.061	2.30118	0.417353	not
MIGA1	0.463081	4.21513	8.28961	0.00581915	0.205416	cluster1_vs_others	BH	glm	MFGE8	1	0.538	0.468	18.5729	1.37848	not
ACTN1	0.523363	8.10727	9.26926	0.00581945	0.205416	cluster1_vs_others	BH	glm	MFGE8	1	0.993	0.974	275.76	1.4373	not
KCMF1	0.315117	6.83431	8.29224	0.00586321	0.206238	cluster1_vs_others	BH	glm	MFGE8	1	0.992	0.959	114.113	1.24411	not
NUP188	-0.536765	6.15223	8.54471	0.00587098	0.206238	cluster1_vs_others	BH	glm	MFGE8	1	0.815	0.837	71.1224	0.689315	not
ENSECAG00000049030	0.876861	2.22385	8.17945	0.00587161	0.206238	cluster1_vs_others	BH	glm	MFGE8	1	0.164	0.127	4.67138	1.83638	not
OLFML3	-0.324824	7.99551	8.26373	0.00594158	0.208311	cluster1_vs_others	BH	glm	MFGE8	1	0.999	0.995	255.204	0.798396	not
CTBP2	0.34377	6.61714	8.26109	0.00595008	0.208311	cluster1_vs_others	BH	glm	MFGE8	1	0.962	0.928	98.1654	1.26907	not
NPEPPS	0.363109	6.11836	8.25686	0.0059621	0.208383	cluster1_vs_others	BH	glm	MFGE8	1	0.921	0.837	69.4722	1.28619	not
MACF1	0.362812	7.46236	8.37275	0.00597158	0.208383	cluster1_vs_others	BH	glm	MFGE8	1	0.989	0.928	176.358	1.28593	not
FANK1	1.08937	1.88192	8.18372	0.00599138	0.208734	cluster1_vs_others	BH	glm	MFGE8	1	0.158	0.096	3.68566	2.12782	not
MYO5A	0.386303	5.26656	8.22524	0.00603916	0.20942	cluster1_vs_others	BH	glm	MFGE8	1	0.677	0.621	38.494	1.30704	not
ENSECAG00000030038	3.5828	-0.469038	8.29964	0.00603981	0.20942	cluster1_vs_others	BH	glm	MFGE8	1	0.021	0.01	0.722446	11.982	not
TNNT3	-2.4317	-0.0209051	8.12117	0.00605641	0.20942	cluster1_vs_others	BH	glm	MFGE8	1	0.007	0.023	0.985614	0.185347	not
ENSECAG00000047504	1.10723	1.84581	8.15078	0.00606017	0.20942	cluster1_vs_others	BH	glm	MFGE8	1	0.16	0.103	3.59455	2.15432	not
PLEKHG7	2.60784	-0.229823	8.13422	0.00606294	0.20942	cluster1_vs_others	BH	glm	MFGE8	1	0.033	0.014	0.85274	6.0959	not
NF1	0.383874	5.81761	8.21603	0.00607458	0.20942	cluster1_vs_others	BH	glm	MFGE8	1	0.848	0.724	56.3995	1.30484	not
FLNA	0.283572	8.612	8.21483	0.00607949	0.20942	cluster1_vs_others	BH	glm	MFGE8	1	1	0.989	391.266	1.2172	not
TRA2B	0.295335	7.45587	8.21055	0.00609214	0.209519	cluster1_vs_others	BH	glm	MFGE8	1	0.992	0.985	175.565	1.22717	not
FBXL20	0.464669	5.13082	8.19584	0.00611469	0.209957	cluster1_vs_others	BH	glm	MFGE8	1	0.671	0.582	35.0373	1.38	not
ENSECAG00000056998	2.27341	0.0987227	8.13025	0.0061349	0.210263	cluster1_vs_others	BH	glm	MFGE8	1	0.037	0.024	1.07082	4.83464	not
FUOM	0.358907	7.36525	8.24218	0.00614799	0.210263	cluster1_vs_others	BH	glm	MFGE8	1	0.992	0.975	164.877	1.28245	not
DHRS3	-0.564145	5.0286	8.18751	0.00615303	0.210263	cluster1_vs_others	BH	glm	MFGE8	1	0.495	0.638	32.6406	0.676356	not
FEN1	-0.789476	2.76477	8.1506	0.00619244	0.210764	cluster1_vs_others	BH	glm	MFGE8	1	0.145	0.188	6.7964	0.578554	not
ENSECAG00000050571	0.924831	2.52208	8.11371	0.00619449	0.210764	cluster1_vs_others	BH	glm	MFGE8	1	0.189	0.175	5.74411	1.89846	not
SULF2	-0.665336	4.8643	8.41461	0.00619722	0.210764	cluster1_vs_others	BH	glm	MFGE8	1	0.405	0.552	29.1273	0.630542	not
RALGAPA2	0.699225	3.48185	8.12695	0.0062459	0.212083	cluster1_vs_others	BH	glm	MFGE8	1	0.374	0.277	11.1723	1.62363	not
CADM1	0.806723	4.66381	8.97432	0.00628243	0.212986	cluster1_vs_others	BH	glm	MFGE8	1	0.715	0.372	25.3481	1.74923	not
CTSK	-0.413705	6.32006	8.11082	0.00637949	0.215537	cluster1_vs_others	BH	glm	MFGE8	1	0.837	0.858	79.8965	0.750693	not
MTRF1L	0.441661	5.50375	8.10957	0.00638998	0.215537	cluster1_vs_others	BH	glm	MFGE8	1	0.801	0.747	45.3726	1.35817	not
FANCD2OS	1.77415	0.359688	8.00491	0.00639206	0.215537	cluster1_vs_others	BH	glm	MFGE8	1	0.052	0.031	1.28315	3.42037	not
FBXO27	1.75008	0.115723	7.98963	0.00639789	0.215537	cluster1_vs_others	BH	glm	MFGE8	1	0.07	0.017	1.08352	3.36377	not
TNIP1	-0.418791	6.282	8.10319	0.00640901	0.215572	cluster1_vs_others	BH	glm	MFGE8	1	0.842	0.88	77.8161	0.748051	not
CPNE4	0.921905	5.02561	9.15111	0.00644027	0.216284	cluster1_vs_others	BH	glm	MFGE8	1	0.673	0.442	32.5732	1.89462	not
PDE7B	-1.37785	3.0147	8.50232	0.00646593	0.216528	cluster1_vs_others	BH	glm	MFGE8	1	0.048	0.148	8.08192	0.384791	not
TMPO	0.400438	6.15005	8.08195	0.00647519	0.216528	cluster1_vs_others	BH	glm	MFGE8	1	0.904	0.812	71.0149	1.31991	not
MT-ND6	0.791846	2.72686	8.02071	0.00648092	0.216528	cluster1_vs_others	BH	glm	MFGE8	1	0.208	0.183	6.62012	1.73129	not
MBLAC2	1.05728	1.60518	7.9611	0.00648796	0.216528	cluster1_vs_others	BH	glm	MFGE8	1	0.141	0.094	3.04234	2.081	not
GABRG3	2.68153	0.308533	8.04312	0.00651337	0.216938	cluster1_vs_others	BH	glm	MFGE8	1	0.011	0.014	1.23845	6.41535	not
ZNF281	0.366164	6.11604	8.06703	0.00652049	0.216938	cluster1_vs_others	BH	glm	MFGE8	1	0.958	0.815	69.3604	1.28892	not
DNAH5	2.84855	-0.384942	8.18559	0.0065558	0.217226	cluster1_vs_others	BH	glm	MFGE8	1	0.027	0.009	0.76581	7.20275	not
EYA1	-3.0248	0.640496	7.94883	0.00656859	0.217226	cluster1_vs_others	BH	glm	MFGE8	1	0.003	0.039	1.55887	0.12287	not
FBN2	0.359623	6.90819	8.04935	0.00657559	0.217226	cluster1_vs_others	BH	glm	MFGE8	1	0.81	0.868	120.108	1.28309	not
CDC27	0.37963	5.38759	8.04479	0.00658156	0.217226	cluster1_vs_others	BH	glm	MFGE8	1	0.804	0.703	41.8625	1.30101	not
PLXDC2	0.551409	7.92558	8.99971	0.00658572	0.217226	cluster1_vs_others	BH	glm	MFGE8	1	0.979	0.876	243.129	1.46552	not
MARCKS	0.318801	6.80941	8.04458	0.00658999	0.217226	cluster1_vs_others	BH	glm	MFGE8	1	0.945	0.952	112.159	1.24729	not
ANGPTL2	-0.652287	3.78215	7.99622	0.00660519	0.217393	cluster1_vs_others	BH	glm	MFGE8	1	0.27	0.355	13.7576	0.636271	not
NASP	-0.344095	6.92403	8.02784	0.0066432	0.218145	cluster1_vs_others	BH	glm	MFGE8	1	0.975	0.965	121.434	0.787802	not
LTBP2	0.340984	6.61806	8.02619	0.00664839	0.218145	cluster1_vs_others	BH	glm	MFGE8	1	0.956	0.89	98.2276	1.26662	not
PDE1C	-1.46782	1.94033	8.2791	0.00668141	0.218678	cluster1_vs_others	BH	glm	MFGE8	1	0.059	0.075	3.83793	0.361528	not
TEX28	4.454	-0.851263	8.27938	0.00668776	0.218678	cluster1_vs_others	BH	glm	MFGE8	1	0.008	0.003	0.554299	21.9173	not
DSTN	0.250371	10.3352	8.01078	0.00669526	0.218678	cluster1_vs_others	BH	glm	MFGE8	1	1	1	1291.83	1.18951	not
MON2	0.423678	5.67435	8.00094	0.00672398	0.219282	cluster1_vs_others	BH	glm	MFGE8	1	0.81	0.686	51.068	1.34134	not
ACLY	0.34442	6.13011	7.98372	0.00678405	0.220904	cluster1_vs_others	BH	glm	MFGE8	1	0.893	0.857	70.04	1.26964	not
TRPV6	2.5072	-0.36494	7.99461	0.00681404	0.221217	cluster1_vs_others	BH	glm	MFGE8	1	0.029	0.01	0.776501	5.68517	not
DAB2	0.441235	7.32304	8.4713	0.00681429	0.221217	cluster1_vs_others	BH	glm	MFGE8	1	0.981	0.938	160.123	1.35777	not
ALDH6A1	-0.73071	2.83334	7.92963	0.00690639	0.223867	cluster1_vs_others	BH	glm	MFGE8	1	0.182	0.224	7.12722	0.602607	not
TAGLN3	0.973739	4.3345	8.81669	0.0069219	0.224031	cluster1_vs_others	BH	glm	MFGE8	1	0.57	0.32	20.175	1.96392	not
NUCB2	0.342666	7.18407	7.92811	0.00696421	0.22506	cluster1_vs_others	BH	glm	MFGE8	1	0.99	0.968	145.419	1.2681	not
OGA	0.446182	4.97449	7.91949	0.00697661	0.225122	cluster1_vs_others	BH	glm	MFGE8	1	0.726	0.622	31.439	1.36243	not
AXDND1	1.24064	2.37883	8.09572	0.00708545	0.228234	cluster1_vs_others	BH	glm	MFGE8	1	0.097	0.076	5.20116	2.36303	not
MLF1	1.12505	1.85025	7.81875	0.00709437	0.228234	cluster1_vs_others	BH	glm	MFGE8	1	0.101	0.083	3.60562	2.18109	not
ENSECAG00000052620	0.722382	2.70848	7.8296	0.00710846	0.228345	cluster1_vs_others	BH	glm	MFGE8	1	0.24	0.198	6.53634	1.6499	not
AUTS2	0.534228	7.95696	8.74131	0.00715506	0.22925	cluster1_vs_others	BH	glm	MFGE8	1	0.968	0.822	248.476	1.44817	not
EMILIN2	0.571605	3.76398	7.84778	0.00715805	0.22925	cluster1_vs_others	BH	glm	MFGE8	1	0.475	0.322	13.5854	1.48618	not
ENSECAG00000053946	0.909725	2.46875	7.76408	0.00718653	0.229819	cluster1_vs_others	BH	glm	MFGE8	1	0.192	0.155	5.53564	1.87869	not
RADX	2.27232	0.197301	7.74737	0.00721174	0.230246	cluster1_vs_others	BH	glm	MFGE8	1	0.027	0.02	1.14655	4.83099	not
NEK9	-0.665805	2.88648	7.83562	0.00722138	0.230246	cluster1_vs_others	BH	glm	MFGE8	1	0.223	0.24	7.39464	0.630337	not
PNRC1	-0.378928	6.57747	7.84807	0.007235	0.230338	cluster1_vs_others	BH	glm	MFGE8	1	0.923	0.923	95.5028	0.769009	not
UBALD2	-0.482895	6.01534	7.96727	0.00726036	0.230802	cluster1_vs_others	BH	glm	MFGE8	1	0.812	0.846	64.6841	0.71554	not
ATG9B	0.863979	2.23217	7.80191	0.00729535	0.231571	cluster1_vs_others	BH	glm	MFGE8	1	0.26	0.127	4.69839	1.82005	not
UBE2E2	0.333468	7.78351	7.88687	0.00731589	0.231879	cluster1_vs_others	BH	glm	MFGE8	1	0.989	0.97	220.328	1.26004	not
FUT9	5.61763	-0.893141	8.07073	0.00734087	0.232154	cluster1_vs_others	BH	glm	MFGE8	1	0.001	0.002	0.538441	49.0993	not
FOXP1	0.547957	7.09836	8.64359	0.00735014	0.232154	cluster1_vs_others	BH	glm	MFGE8	1	0.97	0.851	137.031	1.46201	not
KLHL7	0.34557	5.97836	7.81253	0.00735706	0.232154	cluster1_vs_others	BH	glm	MFGE8	1	0.877	0.789	63.047	1.27065	not
ENSECAG00000053638	1.11413	2.69347	8.09463	0.00739714	0.233075	cluster1_vs_others	BH	glm	MFGE8	1	0.236	0.179	6.46868	2.16465	not
TMCC2	-0.978243	1.70194	7.77774	0.00742232	0.233525	cluster1_vs_others	BH	glm	MFGE8	1	0.099	0.102	3.25339	0.507597	not
ENSECAG00000057188	0.950903	2.044	7.70545	0.00748552	0.234831	cluster1_vs_others	BH	glm	MFGE8	1	0.173	0.133	4.12388	1.93308	not
IGSF8	1.23875	1.85083	7.64926	0.00748576	0.234831	cluster1_vs_others	BH	glm	MFGE8	1	0.105	0.118	3.60709	2.35994	not
FAH	0.342682	6.49783	7.76941	0.00751245	0.235324	cluster1_vs_others	BH	glm	MFGE8	1	0.94	0.88	90.3734	1.26811	not
CAMK2G	0.420538	5.23977	7.75795	0.00753643	0.235613	cluster1_vs_others	BH	glm	MFGE8	1	0.848	0.692	37.7857	1.33843	not
UBA5	0.340138	6.47174	7.76067	0.00754365	0.235613	cluster1_vs_others	BH	glm	MFGE8	1	0.947	0.918	88.7539	1.26588	not
MAT2A	0.36592	6.01268	7.75628	0.00755987	0.235776	cluster1_vs_others	BH	glm	MFGE8	1	0.853	0.86	64.5651	1.2887	not
SLC38A1	0.41536	5.47548	7.73792	0.00761856	0.237245	cluster1_vs_others	BH	glm	MFGE8	1	0.804	0.711	44.492	1.33363	not
TRPM6	1.39922	1.86713	7.78607	0.0076459	0.237245	cluster1_vs_others	BH	glm	MFGE8	1	0.09	0.096	3.64805	2.63759	not
GNAI1	0.557515	5.09832	7.98673	0.00765619	0.237245	cluster1_vs_others	BH	glm	MFGE8	1	0.682	0.552	34.2567	1.47173	not
GLUL	-0.523876	4.76149	7.70099	0.00767823	0.237245	cluster1_vs_others	BH	glm	MFGE8	1	0.514	0.557	27.1239	0.695501	not
SLC3A1	0.702717	2.56394	7.66866	0.00769233	0.237245	cluster1_vs_others	BH	glm	MFGE8	1	0.215	0.147	5.91321	1.62757	not
GOLM2	0.329619	6.39343	7.71922	0.00769452	0.237245	cluster1_vs_others	BH	glm	MFGE8	1	0.937	0.873	84.065	1.25668	not
TSC22D2	0.50585	4.50307	7.70891	0.00770079	0.237245	cluster1_vs_others	BH	glm	MFGE8	1	0.527	0.514	22.6756	1.41996	not
ZNF292	0.350299	6.33966	7.71371	0.00771518	0.237245	cluster1_vs_others	BH	glm	MFGE8	1	0.922	0.849	80.9894	1.27482	not
ENSECAG00000048577	1.44894	1.53506	7.70335	0.00771526	0.237245	cluster1_vs_others	BH	glm	MFGE8	1	0.107	0.084	2.89801	2.73008	not
ERC2	2.52613	0.28697	7.65805	0.00771772	0.237245	cluster1_vs_others	BH	glm	MFGE8	1	0.023	0.025	1.22008	5.76025	not
PAK3	0.810989	4.14971	8.25087	0.00773312	0.237378	cluster1_vs_others	BH	glm	MFGE8	1	0.43	0.343	17.7495	1.75441	not
ENSECAG00000058640	1.31148	1.21309	7.5785	0.00777043	0.238128	cluster1_vs_others	BH	glm	MFGE8	1	0.092	0.068	2.31833	2.48196	not
ENSECAG00000053219	0.842349	3.47061	7.99179	0.00777979	0.238128	cluster1_vs_others	BH	glm	MFGE8	1	0.316	0.292	11.0856	1.79297	not
ENSECAG00000009042	1.87493	0.195159	7.63443	0.0078048	0.238553	cluster1_vs_others	BH	glm	MFGE8	1	0.041	0.02	1.14485	3.66784	not
SRGAP1	0.451514	8.51449	8.40318	0.00781847	0.23863	cluster1_vs_others	BH	glm	MFGE8	1	0.996	0.94	365.694	1.36747	not
CD276	-0.441507	5.22428	7.66264	0.00785343	0.239357	cluster1_vs_others	BH	glm	MFGE8	1	0.726	0.708	37.3821	0.736365	not
FANCM	1.26616	1.42514	7.5875	0.00788994	0.240001	cluster1_vs_others	BH	glm	MFGE8	1	0.097	0.074	2.68541	2.40521	not
PALS1	0.463055	4.6178	7.64993	0.00790316	0.240001	cluster1_vs_others	BH	glm	MFGE8	1	0.596	0.472	24.5526	1.37846	not
ENSECAG00000048271	0.934319	1.93765	7.65166	0.00792839	0.240001	cluster1_vs_others	BH	glm	MFGE8	1	0.14	0.111	3.83081	1.91099	not
KCNMB1	0.717598	6.50573	8.62685	0.00793031	0.240001	cluster1_vs_others	BH	glm	MFGE8	1	0.848	0.631	90.8699	1.64444	not
ACKR4	0.568471	5.65415	8.16721	0.00793358	0.240001	cluster1_vs_others	BH	glm	MFGE8	1	0.9	0.567	50.3581	1.48295	not
CEP170	0.303399	6.72536	7.65201	0.0079457	0.240001	cluster1_vs_others	BH	glm	MFGE8	1	0.936	0.877	105.812	1.23405	not
FOLH1	1.03343	1.93768	7.56465	0.00795299	0.240001	cluster1_vs_others	BH	glm	MFGE8	1	0.123	0.123	3.83089	2.04689	not
PDPN	0.477069	6.50848	8.09071	0.00798053	0.240297	cluster1_vs_others	BH	glm	MFGE8	1	0.911	0.817	91.0433	1.39191	not
OXA1L	-0.423341	5.84933	7.63645	0.00798522	0.240297	cluster1_vs_others	BH	glm	MFGE8	1	0.859	0.832	57.6531	0.745696	not
ZNF214	2.0402	0.511135	7.56377	0.00804749	0.241831	cluster1_vs_others	BH	glm	MFGE8	1	0.056	0.035	1.42517	4.11302	not
SAFB	0.402694	5.31709	7.61966	0.00806297	0.241957	cluster1_vs_others	BH	glm	MFGE8	1	0.796	0.694	39.8661	1.32197	not
MYNN	0.513579	4.2095	7.60166	0.00809142	0.242471	cluster1_vs_others	BH	glm	MFGE8	1	0.582	0.472	18.5005	1.42759	not
RPP30	-0.51094	4.03024	7.57665	0.00811419	0.242814	cluster1_vs_others	BH	glm	MFGE8	1	0.384	0.426	16.339	0.701765	not
MIPOL1	0.501221	4.61855	7.57991	0.00819673	0.244528	cluster1_vs_others	BH	glm	MFGE8	1	0.615	0.479	24.5654	1.41541	not
RRM2B	-0.787026	2.3893	7.58001	0.00819749	0.244528	cluster1_vs_others	BH	glm	MFGE8	1	0.184	0.154	5.23905	0.579538	not
PTPN11	0.314793	6.302	7.58489	0.0082057	0.244528	cluster1_vs_others	BH	glm	MFGE8	1	0.922	0.849	78.9025	1.24383	not
CTR9	0.411138	4.67112	7.56709	0.00824724	0.245424	cluster1_vs_others	BH	glm	MFGE8	1	0.629	0.558	25.477	1.32973	not
USP34	0.355981	6.26469	7.56773	0.00827412	0.245551	cluster1_vs_others	BH	glm	MFGE8	1	0.91	0.81	76.8884	1.27986	not
BEND3	1.95167	0.264119	7.53119	0.00829112	0.245551	cluster1_vs_others	BH	glm	MFGE8	1	0.022	0.033	1.2009	3.86822	not
ENSECAG00000047480	1.39363	0.87114	7.5078	0.00830274	0.245551	cluster1_vs_others	BH	glm	MFGE8	1	0.059	0.053	1.82911	2.62739	not
TFPI2	-0.62324	7.76097	8.418	0.00831578	0.245551	cluster1_vs_others	BH	glm	MFGE8	1	0.978	0.953	216.913	0.649211	not
TTC14	0.370216	6.7063	7.63172	0.00832336	0.245551	cluster1_vs_others	BH	glm	MFGE8	1	0.948	0.909	104.423	1.29255	not
ZNF580	-0.396805	5.74814	7.54656	0.00833537	0.245551	cluster1_vs_others	BH	glm	MFGE8	1	0.807	0.848	53.748	0.759539	not
CKAP4	0.287769	7.51583	7.55179	0.00833573	0.245551	cluster1_vs_others	BH	glm	MFGE8	1	0.985	0.977	183.016	1.22075	not
ENSECAG00000024274	1.20593	1.33576	7.5001	0.00834319	0.245551	cluster1_vs_others	BH	glm	MFGE8	1	0.081	0.076	2.52409	2.30686	not
PIK3C2A	0.414714	4.82641	7.53376	0.0083776	0.246225	cluster1_vs_others	BH	glm	MFGE8	1	0.636	0.579	28.3723	1.33303	not
CORO1C	0.399799	5.59849	7.53539	0.00839528	0.246407	cluster1_vs_others	BH	glm	MFGE8	1	0.86	0.756	48.452	1.31932	not
ENAH	0.446532	7.58226	8.09228	0.00843644	0.246574	cluster1_vs_others	BH	glm	MFGE8	1	0.975	0.919	191.641	1.36276	not
ENSECAG00000053770	0.978166	2.07077	7.4376	0.00844146	0.246574	cluster1_vs_others	BH	glm	MFGE8	1	0.121	0.086	4.20112	1.96996	not
ZC3H7A	0.351077	5.38319	7.51576	0.00847327	0.246574	cluster1_vs_others	BH	glm	MFGE8	1	0.777	0.698	41.7352	1.27551	not
SLC24A2	2.06467	1.43481	7.79923	0.00848086	0.246574	cluster1_vs_others	BH	glm	MFGE8	1	0.075	0.05	2.70346	4.18337	not
ENSECAG00000035927	0.701928	2.09886	7.44455	0.00849542	0.246574	cluster1_vs_others	BH	glm	MFGE8	1	0.253	0.118	4.28372	1.62668	not
ENSECAG00000055480	0.352667	8.51183	7.7679	0.00851396	0.246574	cluster1_vs_others	BH	glm	MFGE8	1	1	0.995	365.019	1.27692	not
SYNC	0.517521	4.12848	7.48115	0.00851512	0.246574	cluster1_vs_others	BH	glm	MFGE8	1	0.668	0.385	17.4903	1.43149	not
ENSECAG00000055666	0.902335	2.35146	7.42268	0.00851896	0.246574	cluster1_vs_others	BH	glm	MFGE8	1	0.164	0.15	5.1034	1.86909	not
ATP13A3	0.422433	5.66817	7.51413	0.0085236	0.246574	cluster1_vs_others	BH	glm	MFGE8	1	0.819	0.686	50.8497	1.34019	not
HTR1F	-1.12593	1.71358	7.45723	0.00852654	0.246574	cluster1_vs_others	BH	glm	MFGE8	1	0.048	0.086	3.27973	0.458206	not
ENG	-0.406541	5.48583	7.49576	0.00852755	0.246574	cluster1_vs_others	BH	glm	MFGE8	1	0.682	0.784	44.8125	0.75443	not
WDFY3	0.461572	5.94499	7.65723	0.00861945	0.248371	cluster1_vs_others	BH	glm	MFGE8	1	0.804	0.707	61.6056	1.37704	not
ENSECAG00000030455	0.838831	2.17037	7.43166	0.00863432	0.248371	cluster1_vs_others	BH	glm	MFGE8	1	0.188	0.123	4.50138	1.7886	not
USP13	0.487944	4.42821	7.4565	0.00863886	0.248371	cluster1_vs_others	BH	glm	MFGE8	1	0.616	0.404	21.529	1.40244	not
KIAA1109	0.369694	5.2925	7.47401	0.00864357	0.248371	cluster1_vs_others	BH	glm	MFGE8	1	0.786	0.655	39.1924	1.29208	not
PTPRU	-1.00702	2.29422	7.45877	0.00865941	0.248371	cluster1_vs_others	BH	glm	MFGE8	1	0.09	0.161	4.90488	0.497573	not
CALM2	0.302091	9.09553	7.56056	0.0086654	0.248371	cluster1_vs_others	BH	glm	MFGE8	1	1	1	547.05	1.23293	not
MGAT4A	0.762345	3.05898	7.68736	0.00867086	0.248371	cluster1_vs_others	BH	glm	MFGE8	1	0.442	0.18	8.33385	1.69625	not
TIAM2	0.726183	4.78382	8.00183	0.00869102	0.248616	cluster1_vs_others	BH	glm	MFGE8	1	0.514	0.426	27.5468	1.65426	not
ENSECAG00000051506	1.09346	1.99171	7.36266	0.0087302	0.249404	cluster1_vs_others	BH	glm	MFGE8	1	0.155	0.122	3.97707	2.13385	not
ARFGEF2	0.46407	4.12745	7.41384	0.00882299	0.251567	cluster1_vs_others	BH	glm	MFGE8	1	0.547	0.42	17.4778	1.37943	not
KIRREL1	0.507441	4.32241	7.41395	0.0088345	0.251567	cluster1_vs_others	BH	glm	MFGE8	1	0.562	0.434	20.0067	1.42153	not
INTS4	0.68854	2.89537	7.38762	0.00884112	0.251567	cluster1_vs_others	BH	glm	MFGE8	1	0.314	0.205	7.44033	1.61165	not
ACSBG1	1.28623	1.3928	7.31481	0.0088629	0.251852	cluster1_vs_others	BH	glm	MFGE8	1	0.099	0.082	2.62588	2.43889	not
BCL2L11	-0.638625	3.55304	7.38531	0.00888949	0.252273	cluster1_vs_others	BH	glm	MFGE8	1	0.333	0.313	11.7374	0.642325	not
ITGA8	0.725124	5.21672	8.1021	0.00894709	0.253572	cluster1_vs_others	BH	glm	MFGE8	1	0.729	0.476	37.1869	1.65304	not
PHGDH	-0.486553	4.80178	7.38025	0.00896592	0.25377	cluster1_vs_others	BH	glm	MFGE8	1	0.548	0.543	27.8919	0.713728	not
PLEKHA5	-0.51295	5.8215	7.57437	0.00902109	0.254995	cluster1_vs_others	BH	glm	MFGE8	1	0.638	0.724	56.5516	0.700788	not
NCEH1	0.605185	3.75617	7.36883	0.00903724	0.255114	cluster1_vs_others	BH	glm	MFGE8	1	0.418	0.365	13.512	1.52117	not
CLOCK	0.420396	5.26703	7.36916	0.00909381	0.256112	cluster1_vs_others	BH	glm	MFGE8	1	0.712	0.621	38.5064	1.3383	not
H2AZ1	-0.334329	8.83395	7.46606	0.00910555	0.256112	cluster1_vs_others	BH	glm	MFGE8	1	0.999	0.995	456.336	0.793153	not
CACNA1H	1.40002	1.17164	7.40103	0.00910844	0.256112	cluster1_vs_others	BH	glm	MFGE8	1	0.137	0.056	2.25268	2.63905	not
LATS2	0.401262	6.10736	7.4056	0.00913118	0.256415	cluster1_vs_others	BH	glm	MFGE8	1	0.921	0.773	68.9442	1.32066	not
ENSECAG00000056693	-0.435418	8.30278	7.7682	0.00920398	0.25792	cluster1_vs_others	BH	glm	MFGE8	1	0.975	0.961	315.781	0.73948	not
ENSECAG00000039409	0.697662	2.75782	7.30117	0.00921446	0.25792	cluster1_vs_others	BH	glm	MFGE8	1	0.237	0.213	6.76372	1.62187	not
USP54	0.701462	3.65207	7.44893	0.0092209	0.25792	cluster1_vs_others	BH	glm	MFGE8	1	0.432	0.32	12.5714	1.62615	not
FAM81A	2.485	-0.213581	7.33191	0.00930216	0.259854	cluster1_vs_others	BH	glm	MFGE8	1	0.047	0.012	0.862394	5.59832	not
FKTN	0.727179	2.73465	7.2853	0.00933057	0.260308	cluster1_vs_others	BH	glm	MFGE8	1	0.274	0.194	6.65599	1.6554	not
RABGGTB	0.773084	2.33009	7.26759	0.0093492	0.260489	cluster1_vs_others	BH	glm	MFGE8	1	0.23	0.162	5.02837	1.70892	not
AEN	-0.715289	3.52913	7.34272	0.00937104	0.260758	cluster1_vs_others	BH	glm	MFGE8	1	0.248	0.315	11.5445	0.609083	not
PALMD	0.527166	4.34041	7.35425	0.00939386	0.261054	cluster1_vs_others	BH	glm	MFGE8	1	0.653	0.317	20.2579	1.4411	not
LPAR4	1.59787	0.419023	7.1635	0.00941676	0.261352	cluster1_vs_others	BH	glm	MFGE8	1	0.067	0.025	1.33702	3.02697	not
OC90	3.7522	-0.788606	7.36815	0.00943399	0.261491	cluster1_vs_others	BH	glm	MFGE8	1	0.012	0.005	0.578903	13.4749	not
ENSECAG00000028889	-2.85144	0.0271382	7.8026	0.00946274	0.261949	cluster1_vs_others	BH	glm	MFGE8	1	0.012	0.016	1.01899	0.138558	not
FAM43A	-1.20309	2.59437	7.65774	0.00951778	0.262757	cluster1_vs_others	BH	glm	MFGE8	1	0.085	0.157	6.03925	0.434343	not
ITGB1	0.333192	9.15026	7.57982	0.00953035	0.262757	cluster1_vs_others	BH	glm	MFGE8	1	1	0.995	568.203	1.2598	not
PAK1	0.377885	5.91218	7.27221	0.00953919	0.262757	cluster1_vs_others	BH	glm	MFGE8	1	0.929	0.824	60.2205	1.29944	not
TAF5L	0.733389	4.03015	7.64523	0.00954659	0.262757	cluster1_vs_others	BH	glm	MFGE8	1	0.468	0.397	16.3379	1.66254	not
ENSECAG00000055577	1.54759	1.24451	7.20529	0.00956122	0.262757	cluster1_vs_others	BH	glm	MFGE8	1	0.048	0.067	2.36938	2.92329	not
DCN	-0.509288	10.8897	8.10759	0.00959185	0.262757	cluster1_vs_others	BH	glm	MFGE8	1	1	0.999	1897.31	0.702569	not
TRIM56	0.715091	3.04497	7.22404	0.00959505	0.262757	cluster1_vs_others	BH	glm	MFGE8	1	0.264	0.248	8.2533	1.64159	not
ENSECAG00000048128	1.15717	1.40236	7.2045	0.00959598	0.262757	cluster1_vs_others	BH	glm	MFGE8	1	0.095	0.081	2.64334	2.23019	not
ENSECAG00000021116	0.524107	3.84354	7.23847	0.00960888	0.262757	cluster1_vs_others	BH	glm	MFGE8	1	0.442	0.395	14.3556	1.43804	not
ENSECAG00000000477	0.303077	7.25412	7.25604	0.00961455	0.262757	cluster1_vs_others	BH	glm	MFGE8	1	0.982	0.945	152.654	1.23377	not
FKBP11	0.281736	8.03823	7.24775	0.00965226	0.263451	cluster1_vs_others	BH	glm	MFGE8	1	1	0.996	262.874	1.21566	not
SLC22A15	0.58358	3.69139	7.21685	0.00968855	0.264105	cluster1_vs_others	BH	glm	MFGE8	1	0.427	0.311	12.9187	1.49856	not
DNMT3B	0.716097	2.80523	7.196	0.00971378	0.264457	cluster1_vs_others	BH	glm	MFGE8	1	0.263	0.222	6.98969	1.64273	not
JAG1	0.599495	3.72033	7.20438	0.00973759	0.264532	cluster1_vs_others	BH	glm	MFGE8	1	0.418	0.329	13.1805	1.51519	not
GPR61	-1.67696	-0.0816217	7.12931	0.00975339	0.264532	cluster1_vs_others	BH	glm	MFGE8	1	0.015	0.021	0.944995	0.312741	not
EPS8	0.440091	5.99673	7.40409	0.00975359	0.264532	cluster1_vs_others	BH	glm	MFGE8	1	0.815	0.732	63.8552	1.35669	not
PDE11A	-1.33197	1.62329	7.15782	0.00976607	0.264536	cluster1_vs_others	BH	glm	MFGE8	1	0.03	0.084	3.08077	0.397226	not
VPS13B	0.385057	6.51589	7.25308	0.00978769	0.264787	cluster1_vs_others	BH	glm	MFGE8	1	0.907	0.745	91.5124	1.30591	not
IBTK	0.400676	5.47296	7.2132	0.00981199	0.264913	cluster1_vs_others	BH	glm	MFGE8	1	0.812	0.72	44.4145	1.32013	not
FRRS1	1.21404	1.14388	7.15774	0.00982185	0.264913	cluster1_vs_others	BH	glm	MFGE8	1	0.126	0.042	2.20975	2.31986	not
ENSECAG00000054736	1.70744	1.73654	7.61141	0.00982947	0.264913	cluster1_vs_others	BH	glm	MFGE8	1	0.112	0.097	3.33235	3.26582	not
MYO1D	0.373165	6.27069	7.20751	0.00984466	0.264989	cluster1_vs_others	BH	glm	MFGE8	1	0.822	0.725	77.2084	1.29519	not
DERL1	0.290396	6.84052	7.19736	0.00989274	0.26595	cluster1_vs_others	BH	glm	MFGE8	1	0.975	0.957	114.605	1.22298	not
ASXL2	0.398864	6.04528	7.20893	0.00991489	0.266211	cluster1_vs_others	BH	glm	MFGE8	1	0.863	0.71	66.0406	1.31847	not
LRCH1	0.37837	6.6458	7.2424	0.00996869	0.266957	cluster1_vs_others	BH	glm	MFGE8	1	0.889	0.768	100.135	1.29987	not
CEP192	0.48162	4.52782	7.17216	0.00996961	0.266957	cluster1_vs_others	BH	glm	MFGE8	1	0.623	0.483	23.0679	1.39631	not
MCM6	-0.48322	4.66267	7.15793	0.00998007	0.266957	cluster1_vs_others	BH	glm	MFGE8	1	0.486	0.497	25.3281	0.715379	not
ENSECAG00000054633	2.23352	0.184901	7.10069	0.0100371	0.268149	cluster1_vs_others	BH	glm	MFGE8	1	0.044	0.027	1.13674	4.7028	not
ENSECAG00000056251	1.78401	0.305742	7.01179	0.0101602	0.269272	cluster1_vs_others	BH	glm	MFGE8	1	0.049	0.029	1.23605	3.44381	not
SDF2L1	0.34823	6.49978	7.14151	0.0101652	0.269272	cluster1_vs_others	BH	glm	MFGE8	1	0.949	0.92	90.4956	1.273	not
COL11A1	0.658004	5.05097	7.68799	0.0101783	0.269272	cluster1_vs_others	BH	glm	MFGE8	1	0.455	0.332	33.1507	1.5779	not
ASAP1	0.333618	7.20727	7.15706	0.0101783	0.269272	cluster1_vs_others	BH	glm	MFGE8	1	0.984	0.878	147.776	1.26017	not
EMP1	0.404221	6.19599	7.24816	0.0101864	0.269272	cluster1_vs_others	BH	glm	MFGE8	1	0.856	0.792	73.3127	1.32337	not
ENSECAG00000037430	1.06806	1.9134	7.11197	0.0101919	0.269272	cluster1_vs_others	BH	glm	MFGE8	1	0.144	0.108	3.76697	2.09662	not
ENDOG	-0.539944	4.42875	7.10966	0.0101962	0.269272	cluster1_vs_others	BH	glm	MFGE8	1	0.425	0.51	21.5371	0.687798	not
ARHGAP32	0.464743	5.84079	7.28801	0.0101995	0.269272	cluster1_vs_others	BH	glm	MFGE8	1	0.758	0.667	57.3129	1.38007	not
SERTAD2	0.41093	5.28137	7.12586	0.0102277	0.269272	cluster1_vs_others	BH	glm	MFGE8	1	0.719	0.653	38.8911	1.32954	not
RBL1	0.632779	3.36944	7.10167	0.0102286	0.269272	cluster1_vs_others	BH	glm	MFGE8	1	0.368	0.273	10.3348	1.55055	not
GSTK1	-0.547972	3.93374	7.09562	0.0102291	0.269272	cluster1_vs_others	BH	glm	MFGE8	1	0.575	0.341	15.2818	0.683981	not
SNTB1	0.544075	4.14907	7.11026	0.01023	0.269272	cluster1_vs_others	BH	glm	MFGE8	1	0.478	0.348	17.7417	1.45808	not
PLA2G7	-0.434002	6.04805	7.16517	0.0102507	0.269487	cluster1_vs_others	BH	glm	MFGE8	1	0.84	0.846	66.1674	0.740206	not
TFG	0.265537	7.9116	7.11997	0.01027	0.269664	cluster1_vs_others	BH	glm	MFGE8	1	1	0.997	240.785	1.20208	not
ENSECAG00000047204	0.611349	3.31886	7.07221	0.0103256	0.270591	cluster1_vs_others	BH	glm	MFGE8	1	0.327	0.268	9.97874	1.52769	not
ENSECAG00000000164	2.21452	0.150085	7.08246	0.0103306	0.270591	cluster1_vs_others	BH	glm	MFGE8	1	0.038	0.025	1.10963	4.64126	not
NRN1	0.854602	1.79434	7.05719	0.010399	0.271891	cluster1_vs_others	BH	glm	MFGE8	1	0.299	0.041	3.46857	1.80826	not
TMEM263	0.272715	7.16098	7.09108	0.0104165	0.271891	cluster1_vs_others	BH	glm	MFGE8	1	0.993	0.973	143.11	1.20808	not
LDHA	0.421136	9.63433	7.78454	0.0104183	0.271891	cluster1_vs_others	BH	glm	MFGE8	1	1	0.999	794.737	1.33898	not
DNAJC24	0.276021	7.48289	7.08686	0.0104379	0.271902	cluster1_vs_others	BH	glm	MFGE8	1	0.996	0.992	178.886	1.21085	not
CMTM7	0.372044	5.69573	7.0854	0.0104441	0.271902	cluster1_vs_others	BH	glm	MFGE8	1	0.859	0.807	51.8306	1.29419	not
TAF9B	-0.779082	1.97254	7.04542	0.0104729	0.272092	cluster1_vs_others	BH	glm	MFGE8	1	0.103	0.122	3.92458	0.582738	not
SNX22	0.86926	2.20503	7.02903	0.0104768	0.272092	cluster1_vs_others	BH	glm	MFGE8	1	0.215	0.137	4.61083	1.82673	not
ENSECAG00000000206	2.28032	0.360984	7.03408	0.0104917	0.272148	cluster1_vs_others	BH	glm	MFGE8	1	0.023	0.035	1.2843	4.85787	not
OAT	0.318433	6.59891	7.05303	0.0106121	0.274938	cluster1_vs_others	BH	glm	MFGE8	1	0.952	0.912	96.9324	1.24698	not
SMURF1	0.531156	5.96824	7.46786	0.0106762	0.276266	cluster1_vs_others	BH	glm	MFGE8	1	0.79	0.678	62.6065	1.44509	not
ENSECAG00000056916	2.06306	-0.0917068	6.997	0.010692	0.27634	cluster1_vs_others	BH	glm	MFGE8	1	0.026	0.02	0.938412	4.17871	not
BPGM	-0.548118	4.13584	7.00789	0.0107112	0.276504	cluster1_vs_others	BH	glm	MFGE8	1	0.466	0.427	17.5797	0.683912	not
CAST	0.25566	8.61652	7.02622	0.0107497	0.277164	cluster1_vs_others	BH	glm	MFGE8	1	1	0.997	392.491	1.19388	not
ANKFN1	0.903731	2.18238	6.96973	0.0108091	0.27836	cluster1_vs_others	BH	glm	MFGE8	1	0.147	0.105	4.53901	1.8709	not
ENSECAG00000029122	0.522462	4.32931	6.99917	0.0108621	0.279389	cluster1_vs_others	BH	glm	MFGE8	1	0.501	0.479	20.1026	1.4364	not
ZC3H7B	0.503454	4.0079	6.98504	0.0108897	0.27956	cluster1_vs_others	BH	glm	MFGE8	1	0.485	0.441	16.0879	1.4176	not
ATP11B	0.335752	6.97856	6.99416	0.0109209	0.27956	cluster1_vs_others	BH	glm	MFGE8	1	0.953	0.876	126.112	1.26203	not
TNS1	0.461014	4.89681	6.98694	0.0109258	0.27956	cluster1_vs_others	BH	glm	MFGE8	1	0.663	0.558	29.791	1.37651	not
EPHX3	-0.642668	3.27293	6.97021	0.0109368	0.27956	cluster1_vs_others	BH	glm	MFGE8	1	0.256	0.272	9.6661	0.640527	not
SEC22B	0.303837	6.67046	6.99066	0.0109403	0.27956	cluster1_vs_others	BH	glm	MFGE8	1	0.977	0.948	101.861	1.23442	not
MMP16	-2.33147	0.453254	6.87772	0.0109701	0.27956	cluster1_vs_others	BH	glm	MFGE8	1	0.005	0.028	1.36912	0.198681	not
CCDC91	0.268013	7.24288	6.98451	0.0109721	0.27956	cluster1_vs_others	BH	glm	MFGE8	1	0.996	0.958	151.47	1.20415	not
HERC2	0.453616	5.05676	6.98005	0.0109731	0.27956	cluster1_vs_others	BH	glm	MFGE8	1	0.677	0.587	33.2841	1.36947	not
ACTA2	0.877036	11.7205	7.8319	0.0109863	0.279564	cluster1_vs_others	BH	glm	MFGE8	1	0.992	0.962	3374.61	1.8366	not
RAD51AP1	-0.648586	3.1977	6.95057	0.0110262	0.280245	cluster1_vs_others	BH	glm	MFGE8	1	0.223	0.217	9.17497	0.637905	not
ENSECAG00000002201	0.530668	3.5209	6.94826	0.0110468	0.280307	cluster1_vs_others	BH	glm	MFGE8	1	0.448	0.341	11.4788	1.4446	not
HSPA4	0.291898	6.8311	6.9693	0.0110548	0.280307	cluster1_vs_others	BH	glm	MFGE8	1	0.973	0.924	113.859	1.22425	not
DYNC1LI1	0.351326	6.42493	6.96132	0.0110984	0.280763	cluster1_vs_others	BH	glm	MFGE8	1	0.964	0.885	85.9202	1.27573	not
SEC24D	0.410415	6.92193	7.26976	0.011099	0.280763	cluster1_vs_others	BH	glm	MFGE8	1	0.977	0.909	121.257	1.32907	not
TSPO	0.267964	9.05442	6.95639	0.0111225	0.281027	cluster1_vs_others	BH	glm	MFGE8	1	1	0.999	531.683	1.20411	not
NANS	0.33511	7.85533	7.07086	0.0111356	0.281028	cluster1_vs_others	BH	glm	MFGE8	1	0.999	0.988	231.573	1.26147	not
CCBE1	0.457659	8.39084	7.60056	0.0111722	0.281178	cluster1_vs_others	BH	glm	MFGE8	1	0.999	0.956	335.655	1.37331	not
SEMA3A	0.877412	5.87126	7.78203	0.0111887	0.281178	cluster1_vs_others	BH	glm	MFGE8	1	0.784	0.492	58.5363	1.83708	not
FAR2	1.1179	2.15565	6.86462	0.0111949	0.281178	cluster1_vs_others	BH	glm	MFGE8	1	0.103	0.121	4.45569	2.17031	not
ENSECAG00000050309	0.548702	4.65689	7.04097	0.0112	0.281178	cluster1_vs_others	BH	glm	MFGE8	1	0.536	0.456	25.2269	1.46277	not
CRCP	0.380661	5.46015	6.93871	0.0112072	0.281178	cluster1_vs_others	BH	glm	MFGE8	1	0.848	0.719	44.0219	1.30194	not
ARL1	0.254537	7.46853	6.93215	0.011256	0.282023	cluster1_vs_others	BH	glm	MFGE8	1	0.999	0.993	177.114	1.19295	not
UOX	0.875984	1.85909	6.88455	0.0112672	0.282023	cluster1_vs_others	BH	glm	MFGE8	1	0.185	0.086	3.6278	1.83526	not
ENSECAG00000045540	2.12091	0.0499341	6.85338	0.0113205	0.283025	cluster1_vs_others	BH	glm	MFGE8	1	0.022	0.026	1.03522	4.34967	not
C2CD5	0.695953	3.60549	7.00719	0.0113822	0.284238	cluster1_vs_others	BH	glm	MFGE8	1	0.405	0.332	12.1719	1.61995	not
ZFAT	0.540833	4.10571	6.88834	0.0114052	0.28448	cluster1_vs_others	BH	glm	MFGE8	1	0.492	0.409	17.2163	1.45481	not
SIK2	0.544044	4.69652	7.00445	0.011428	0.284716	cluster1_vs_others	BH	glm	MFGE8	1	0.519	0.449	25.9294	1.45805	not
HTATSF1	0.360397	6.03105	6.89593	0.0114576	0.285123	cluster1_vs_others	BH	glm	MFGE8	1	0.919	0.839	65.3921	1.28378	not
SANBR	0.635719	4.01075	7.05408	0.0114946	0.285457	cluster1_vs_others	BH	glm	MFGE8	1	0.534	0.382	16.1197	1.55371	not
CDC23	-0.675462	2.52471	6.87312	0.0115012	0.285457	cluster1_vs_others	BH	glm	MFGE8	1	0.179	0.179	5.75459	0.626132	not
TAX1BP1	0.244203	8.39337	6.88507	0.0115177	0.285457	cluster1_vs_others	BH	glm	MFGE8	1	1	0.997	336.246	1.18444	not
ZMYM4	0.441012	4.75492	6.87718	0.0115243	0.285457	cluster1_vs_others	BH	glm	MFGE8	1	0.652	0.561	27.0007	1.35756	not
PRIM1	-0.578607	3.6782	6.84017	0.0115848	0.286398	cluster1_vs_others	BH	glm	MFGE8	1	0.308	0.281	12.8012	0.66961	not
OSTC	0.235014	8.76604	6.87245	0.011589	0.286398	cluster1_vs_others	BH	glm	MFGE8	1	1	0.999	435.353	1.17692	not
CNKSR3	0.833917	3.4279	7.11434	0.0116987	0.288562	cluster1_vs_others	BH	glm	MFGE8	1	0.323	0.252	10.7622	1.78252	not
NEDD4L	0.715588	3.66471	7.03675	0.0117097	0.288562	cluster1_vs_others	BH	glm	MFGE8	1	0.381	0.291	12.682	1.64215	not
KMT5A	0.357474	5.68285	6.84975	0.011717	0.288562	cluster1_vs_others	BH	glm	MFGE8	1	0.819	0.754	51.3699	1.28118	not
MTUS2	0.952754	2.02434	6.76899	0.0117369	0.288716	cluster1_vs_others	BH	glm	MFGE8	1	0.133	0.123	4.06807	1.93556	not
CLCN5	0.511456	4.21114	6.82719	0.0117671	0.288716	cluster1_vs_others	BH	glm	MFGE8	1	0.486	0.384	18.5216	1.42549	not
ENSECAG00000006075	1.24965	1.04389	6.7413	0.0117756	0.288716	cluster1_vs_others	BH	glm	MFGE8	1	0.101	0.059	2.06178	2.37784	not
PIK3C3	0.414663	4.96048	6.83481	0.0117798	0.288716	cluster1_vs_others	BH	glm	MFGE8	1	0.692	0.608	31.1354	1.33299	not
GTF2E1	0.713489	2.71684	6.79983	0.0117973	0.288716	cluster1_vs_others	BH	glm	MFGE8	1	0.264	0.208	6.5743	1.63977	not
RAP2C	0.398211	5.10032	6.83031	0.0118041	0.288716	cluster1_vs_others	BH	glm	MFGE8	1	0.779	0.646	34.3045	1.31787	not
EVA1C	-1.01567	1.94451	6.78728	0.0118643	0.289857	cluster1_vs_others	BH	glm	MFGE8	1	0.066	0.108	3.84906	0.4946	not
KHDRBS2	-2.59089	0.392376	6.7343	0.0118831	0.289987	cluster1_vs_others	BH	glm	MFGE8	1	0.004	0.032	1.31255	0.165983	not
RASGRF2	0.711275	2.8898	6.77938	0.0119114	0.290344	cluster1_vs_others	BH	glm	MFGE8	1	0.229	0.211	7.41167	1.63725	not
LRRC73	-0.736768	3.26183	6.88335	0.0119322	0.290522	cluster1_vs_others	BH	glm	MFGE8	1	0.256	0.232	9.59201	0.600082	not
HTR2B	1.57549	1.16818	6.74444	0.0119632	0.290947	cluster1_vs_others	BH	glm	MFGE8	1	0.073	0.06	2.24729	2.98037	not
MDGA2	1.22413	4.46379	7.44129	0.0119842	0.291126	cluster1_vs_others	BH	glm	MFGE8	1	0.207	0.272	22.0666	2.33614	not
ENSECAG00000053157	0.337619	6.646	6.80011	0.0120103	0.29122	cluster1_vs_others	BH	glm	MFGE8	1	0.958	0.844	100.148	1.26367	not
PLA2G2A	-1.8604	0.141793	6.7822	0.0120152	0.29122	cluster1_vs_others	BH	glm	MFGE8	1	0.016	0.018	1.10328	0.2754	not
FBXO32	0.317877	8.4424	6.89956	0.0120517	0.291616	cluster1_vs_others	BH	glm	MFGE8	1	1	0.957	347.869	1.24649	not
HIF1A	0.298483	7.58922	6.7916	0.0120588	0.291616	cluster1_vs_others	BH	glm	MFGE8	1	0.997	0.962	192.568	1.22985	not
XRCC2	-0.898978	2.11102	6.75993	0.0121178	0.292713	cluster1_vs_others	BH	glm	MFGE8	1	0.093	0.122	4.31998	0.536267	not
FOXS1	0.625488	6.7561	7.53248	0.0121315	0.292714	cluster1_vs_others	BH	glm	MFGE8	1	0.968	0.825	108.091	1.54273	not
OXCT2	0.92606	1.63767	6.72497	0.0122037	0.293714	cluster1_vs_others	BH	glm	MFGE8	1	0.153	0.087	3.11164	1.90008	not
ENO3	0.759494	3.71593	6.98003	0.0122234	0.293714	cluster1_vs_others	BH	glm	MFGE8	1	0.262	0.273	13.1403	1.6929	not
UCK2	0.456616	4.32727	6.75071	0.0122497	0.293714	cluster1_vs_others	BH	glm	MFGE8	1	0.5	0.455	20.0742	1.37232	not
COBLL1	0.654114	4.66722	7.19947	0.0122615	0.293714	cluster1_vs_others	BH	glm	MFGE8	1	0.575	0.417	25.4082	1.57365	not
ENSECAG00000052219	1.34149	0.981804	6.72008	0.0122682	0.293714	cluster1_vs_others	BH	glm	MFGE8	1	0.071	0.057	1.97493	2.53412	not
DAG1	0.362377	5.44583	6.75331	0.0122751	0.293714	cluster1_vs_others	BH	glm	MFGE8	1	0.895	0.735	43.587	1.28554	not
SLC18B1	-1.29157	0.615525	6.73149	0.0122894	0.293714	cluster1_vs_others	BH	glm	MFGE8	1	0.041	0.043	1.53212	0.408505	not
NUDT14	-0.408892	5.12518	6.74116	0.0123048	0.293714	cluster1_vs_others	BH	glm	MFGE8	1	0.614	0.704	34.9007	0.753202	not
ZC2HC1B	0.825811	2.20881	6.68139	0.0123099	0.293714	cluster1_vs_others	BH	glm	MFGE8	1	0.156	0.136	4.62293	1.77253	not
EIF4G3	0.31403	7.21485	6.74981	0.01231	0.293714	cluster1_vs_others	BH	glm	MFGE8	1	0.973	0.892	148.554	1.24318	not
SERPINC1	1.85813	0.268373	6.67035	0.0123509	0.294358	cluster1_vs_others	BH	glm	MFGE8	1	0.04	0.029	1.20445	3.62538	not
UHRF1BP1	0.718741	2.70244	6.70331	0.0123645	0.294358	cluster1_vs_others	BH	glm	MFGE8	1	0.236	0.187	6.50901	1.64575	not
GPC2	-1.37805	0.710876	6.66122	0.0124283	0.29528	cluster1_vs_others	BH	glm	MFGE8	1	0.037	0.048	1.6368	0.384738	not
H3C13	2.15876	0.0328785	6.70322	0.0124356	0.29528	cluster1_vs_others	BH	glm	MFGE8	1	0.025	0.022	1.02305	4.4653	not
IGF1R	0.529463	7.84561	7.45224	0.0124446	0.29528	cluster1_vs_others	BH	glm	MFGE8	1	0.977	0.891	230.018	1.44339	not
TFAP4	-0.787909	2.39095	6.71263	0.0124691	0.295535	cluster1_vs_others	BH	glm	MFGE8	1	0.14	0.173	5.24501	0.579183	not
RHOU	0.748568	2.35649	6.67873	0.0124963	0.295654	cluster1_vs_others	BH	glm	MFGE8	1	0.253	0.146	5.12124	1.68012	not
ENSECAG00000050299	1.62107	1.1882	6.70792	0.0125017	0.295654	cluster1_vs_others	BH	glm	MFGE8	1	0.067	0.065	2.27868	3.07602	not
DHX33	0.742879	2.28819	6.66074	0.0125857	0.296897	cluster1_vs_others	BH	glm	MFGE8	1	0.158	0.161	4.88443	1.67351	not
ROCK1	0.267503	7.59125	6.70227	0.0126007	0.296897	cluster1_vs_others	BH	glm	MFGE8	1	0.997	0.943	192.839	1.20372	not
HTRA3	-0.713445	7.0458	7.44866	0.0126014	0.296897	cluster1_vs_others	BH	glm	MFGE8	1	0.707	0.934	132.129	0.609862	not
ENSECAG00000037332	-0.34065	8.37668	6.82904	0.0126246	0.296897	cluster1_vs_others	BH	glm	MFGE8	1	0.997	0.997	332.378	0.789685	not
GLCE	0.773783	2.23142	6.65784	0.0126324	0.296897	cluster1_vs_others	BH	glm	MFGE8	1	0.167	0.136	4.69596	1.70975	not
KDM6A	0.394659	5.70136	6.69557	0.0126374	0.296897	cluster1_vs_others	BH	glm	MFGE8	1	0.767	0.665	52.0331	1.31463	not
TEKT2	-2.78561	-0.701212	6.60579	0.0126916	0.297843	cluster1_vs_others	BH	glm	MFGE8	1	0.004	0.009	0.615055	0.145027	not
ENSECAG00000047002	-3.18623	-0.235499	6.59293	0.0127059	0.297853	cluster1_vs_others	BH	glm	MFGE8	1	0.001	0.02	0.849391	0.109862	not
INTS7	0.534093	3.70624	6.66202	0.0127259	0.297974	cluster1_vs_others	BH	glm	MFGE8	1	0.436	0.354	13.0524	1.44803	not
WDR17	0.920766	2.10723	6.62544	0.0127389	0.297974	cluster1_vs_others	BH	glm	MFGE8	1	0.125	0.13	4.30863	1.89312	not
KCNK2	0.799793	3.06916	6.70828	0.0127738	0.298357	cluster1_vs_others	BH	glm	MFGE8	1	0.258	0.183	8.39287	1.74085	not
LDHB	0.216366	9.49814	6.67141	0.012793	0.298357	cluster1_vs_others	BH	glm	MFGE8	1	1	0.999	723.143	1.1618	not
ATG16L2	-0.677616	3.02746	6.65154	0.0128008	0.298357	cluster1_vs_others	BH	glm	MFGE8	1	0.227	0.247	8.15373	0.625198	not
GRIK3	-1.68182	-0.0948036	6.5812	0.0128354	0.298357	cluster1_vs_others	BH	glm	MFGE8	1	0.014	0.022	0.9364	0.311689	not
MMP14	-0.689986	4.42077	6.90274	0.0128587	0.298357	cluster1_vs_others	BH	glm	MFGE8	1	0.397	0.471	21.4183	0.61986	not
ENSECAG00000049241	1.24762	2.08624	6.65187	0.0128641	0.298357	cluster1_vs_others	BH	glm	MFGE8	1	0.101	0.127	4.2464	2.37449	not
PKM	0.305146	9.72957	6.9015	0.0128679	0.298357	cluster1_vs_others	BH	glm	MFGE8	1	1	0.999	848.967	1.23554	not
POLR3B	0.567371	3.53604	6.63774	0.012875	0.298357	cluster1_vs_others	BH	glm	MFGE8	1	0.4	0.312	11.5999	1.48182	not
MYC	0.50033	4.75596	6.70779	0.0128806	0.298357	cluster1_vs_others	BH	glm	MFGE8	1	0.63	0.541	27.0201	1.41454	not
FAM168A	0.465741	4.44799	6.63515	0.012971	0.300125	cluster1_vs_others	BH	glm	MFGE8	1	0.578	0.509	21.8262	1.38103	not
MEIS1	0.467512	5.30165	6.75123	0.0130284	0.300885	cluster1_vs_others	BH	glm	MFGE8	1	0.675	0.602	39.4418	1.38272	not
FBXO33	0.431117	5.68585	6.69609	0.0130319	0.300885	cluster1_vs_others	BH	glm	MFGE8	1	0.666	0.66	51.4768	1.34828	not
SEMA3E	0.827762	2.27763	6.58347	0.0130558	0.301113	cluster1_vs_others	BH	glm	MFGE8	1	0.11	0.093	4.8488	1.77493	not
RNF111	0.574702	3.67809	6.59864	0.0131276	0.302442	cluster1_vs_others	BH	glm	MFGE8	1	0.421	0.337	12.8001	1.48937	not
PWWP2B	-0.624035	3.17741	6.59	0.0131776	0.302452	cluster1_vs_others	BH	glm	MFGE8	1	0.238	0.265	9.04679	0.648854	not
BTG3	-0.409238	6.03808	6.60938	0.0131811	0.302452	cluster1_vs_others	BH	glm	MFGE8	1	0.795	0.86	65.7118	0.753021	not
ENSECAG00000050306	0.947062	2.02904	6.54624	0.0131829	0.302452	cluster1_vs_others	BH	glm	MFGE8	1	0.144	0.122	4.08133	1.92794	not
LYVE1	1.23047	0.949676	6.53023	0.0131861	0.302452	cluster1_vs_others	BH	glm	MFGE8	1	0.07	0.056	1.93144	2.34644	not
TP53TG5	1.08904	1.53629	6.54594	0.0132072	0.302452	cluster1_vs_others	BH	glm	MFGE8	1	0.114	0.089	2.90047	2.12732	not
KIF16B	0.398846	5.08573	6.60051	0.0132208	0.302452	cluster1_vs_others	BH	glm	MFGE8	1	0.705	0.589	33.9592	1.31845	not
SMC5	0.327894	6.81058	6.60427	0.0132268	0.302452	cluster1_vs_others	BH	glm	MFGE8	1	0.958	0.848	112.251	1.25518	not
ENSECAG00000040295	1.0827	1.74935	6.55306	0.013253	0.302728	cluster1_vs_others	BH	glm	MFGE8	1	0.122	0.108	3.36207	2.118	not
PRDX2	-0.339413	6.11194	6.58135	0.01337	0.304991	cluster1_vs_others	BH	glm	MFGE8	1	0.852	0.896	69.1634	0.790363	not
ENSECAG00000046713	1.88905	-0.121697	6.58161	0.0133888	0.304991	cluster1_vs_others	BH	glm	MFGE8	1	0.037	0.016	0.919106	3.7039	not
LHFPL2	0.451684	7.34932	7.0791	0.0133948	0.304991	cluster1_vs_others	BH	glm	MFGE8	1	0.936	0.841	163.067	1.36764	not
ENSECAG00000006103	-0.433982	4.63092	6.55597	0.0134266	0.30539	cluster1_vs_others	BH	glm	MFGE8	1	0.601	0.568	24.7769	0.740216	not
ARHGAP12	0.495483	6.62662	7.06155	0.0134569	0.30546	cluster1_vs_others	BH	glm	MFGE8	1	0.933	0.774	98.8126	1.40979	not
MDN1	0.569233	3.31991	6.54091	0.013469	0.30546	cluster1_vs_others	BH	glm	MFGE8	1	0.325	0.286	9.98599	1.48373	not
SERPINB10	-2.26064	1.28403	6.90553	0.0134724	0.30546	cluster1_vs_others	BH	glm	MFGE8	1	0.011	0.034	2.43519	0.20868	not
PDCD10	0.309489	5.76233	6.54529	0.0136159	0.308388	cluster1_vs_others	BH	glm	MFGE8	1	0.901	0.792	54.2794	1.23927	not
ENOX2	0.497184	4.28096	6.52503	0.0136809	0.309532	cluster1_vs_others	BH	glm	MFGE8	1	0.532	0.408	19.44	1.41146	not
LRRC8C	0.515171	4.35984	6.52113	0.0137128	0.309827	cluster1_vs_others	BH	glm	MFGE8	1	0.4	0.357	20.5325	1.42916	not
HSPB1	0.315038	9.86373	6.7985	0.0137469	0.309827	cluster1_vs_others	BH	glm	MFGE8	1	1	0.999	931.706	1.24404	not
ENSECAG00000033757	2.82603	-0.484522	6.5757	0.0137508	0.309827	cluster1_vs_others	BH	glm	MFGE8	1	0.032	0.009	0.714734	7.09121	not
SPRY1	0.642702	2.80511	6.4994	0.0137518	0.309827	cluster1_vs_others	BH	glm	MFGE8	1	0.289	0.202	6.98913	1.56125	not
NAT10	0.54544	3.72978	6.49878	0.0138154	0.310191	cluster1_vs_others	BH	glm	MFGE8	1	0.375	0.371	13.2671	1.45947	not
FZD6	0.456739	3.81438	6.49509	0.0138229	0.310191	cluster1_vs_others	BH	glm	MFGE8	1	0.56	0.354	14.0683	1.37244	not
NAA10	0.25013	7.7241	6.51487	0.013823	0.310191	cluster1_vs_others	BH	glm	MFGE8	1	0.997	0.993	211.439	1.18931	not
DNAH12	0.684722	2.97678	6.45727	0.0138258	0.310191	cluster1_vs_others	BH	glm	MFGE8	1	0.214	0.169	7.87228	1.60739	not
PIAS2	0.401822	4.8225	6.49518	0.0139269	0.312131	cluster1_vs_others	BH	glm	MFGE8	1	0.693	0.584	28.2954	1.32118	not
ENDOU	1.34121	0.580212	6.40517	0.0139853	0.312226	cluster1_vs_others	BH	glm	MFGE8	1	0.074	0.035	1.49507	2.53364	not
IMMP2L	0.462699	5.94047	6.69174	0.0140056	0.312226	cluster1_vs_others	BH	glm	MFGE8	1	0.737	0.622	61.413	1.37812	not
APC	0.424699	5.17362	6.48419	0.0140138	0.312226	cluster1_vs_others	BH	glm	MFGE8	1	0.66	0.626	36.0924	1.34229	not
INTS2	0.696935	2.82866	6.45419	0.0140173	0.312226	cluster1_vs_others	BH	glm	MFGE8	1	0.263	0.207	7.10416	1.62106	not
NOP58	0.292322	6.48449	6.48539	0.0140289	0.312226	cluster1_vs_others	BH	glm	MFGE8	1	0.938	0.919	89.5418	1.22461	not
IRF2BP2	-0.459061	5.94446	6.65058	0.0140305	0.312226	cluster1_vs_others	BH	glm	MFGE8	1	0.826	0.84	61.5828	0.72746	not
ENSECAG00000053072	1.01853	1.6063	6.47837	0.0140331	0.312226	cluster1_vs_others	BH	glm	MFGE8	1	0.123	0.091	3.0447	2.02585	not
CHAF1B	-0.773359	2.69492	6.44645	0.0142023	0.315662	cluster1_vs_others	BH	glm	MFGE8	1	0.137	0.192	6.47517	0.585054	not
TEX11	0.953232	2.59083	6.45801	0.0142514	0.31641	cluster1_vs_others	BH	glm	MFGE8	1	0.167	0.153	6.02446	1.9362	not
ZMYM2	0.395091	5.09695	6.44642	0.0142706	0.31641	cluster1_vs_others	BH	glm	MFGE8	1	0.751	0.617	34.2243	1.31503	not
ENSECAG00000053433	0.82116	2.20169	6.40485	0.0142836	0.31641	cluster1_vs_others	BH	glm	MFGE8	1	0.158	0.13	4.60016	1.76683	not
ATP6V0D2	-2.12312	0.79031	6.41294	0.0142989	0.31641	cluster1_vs_others	BH	glm	MFGE8	1	0.007	0.043	1.72945	0.22955	not
PIP5KL1	-1.40695	1.17967	6.37209	0.0143098	0.31641	cluster1_vs_others	BH	glm	MFGE8	1	0.019	0.078	2.26526	0.377108	not
RERG	1.44513	1.24246	6.38122	0.0143262	0.316446	cluster1_vs_others	BH	glm	MFGE8	1	0.029	0.056	2.36601	2.72288	not
PDIA3	0.261108	8.62714	6.42867	0.0144267	0.318098	cluster1_vs_others	BH	glm	MFGE8	1	1	0.999	395.392	1.1984	not
SLIT2	1.30634	3.47131	6.86841	0.0144307	0.318098	cluster1_vs_others	BH	glm	MFGE8	1	0.111	0.163	11.0909	2.47313	not
TPM4	0.380384	9.35914	6.92667	0.0144647	0.318521	cluster1_vs_others	BH	glm	MFGE8	1	1	0.997	656.724	1.30169	not
HDGFL3	0.38132	5.66161	6.41451	0.0145296	0.319375	cluster1_vs_others	BH	glm	MFGE8	1	0.848	0.784	50.6191	1.30253	not
QPCT	-1.12681	1.38925	6.35734	0.0145333	0.319375	cluster1_vs_others	BH	glm	MFGE8	1	0.04	0.074	2.61943	0.457928	not
USP6NL	0.478754	4.51017	6.39983	0.0145617	0.319572	cluster1_vs_others	BH	glm	MFGE8	1	0.548	0.485	22.7875	1.39354	not
GAP43	1.36498	0.613268	6.33788	0.0145749	0.319572	cluster1_vs_others	BH	glm	MFGE8	1	0.073	0.029	1.52972	2.57572	not
PPP2R3A	0.359509	5.65621	6.40605	0.014587	0.319572	cluster1_vs_others	BH	glm	MFGE8	1	0.774	0.685	50.4299	1.28299	not
G2E3	0.399644	5.34093	6.39305	0.0146754	0.320689	cluster1_vs_others	BH	glm	MFGE8	1	0.722	0.643	40.5303	1.31918	not
NPR3	0.73552	2.64878	6.342	0.01468	0.320689	cluster1_vs_others	BH	glm	MFGE8	1	0.185	0.151	6.27137	1.665	not
ENSECAG00000045698	0.578819	3.40647	6.36534	0.0146901	0.320689	cluster1_vs_others	BH	glm	MFGE8	1	0.362	0.292	10.6035	1.49363	not
UBTD1	-0.473974	4.67245	6.37174	0.0146979	0.320689	cluster1_vs_others	BH	glm	MFGE8	1	0.505	0.568	25.5005	0.719979	not
AKAP12	0.289517	8.12862	6.41024	0.0147597	0.321309	cluster1_vs_others	BH	glm	MFGE8	1	0.988	0.963	279.872	1.22223	not
RUNX1T1	0.43515	5.70375	6.52608	0.0147664	0.321309	cluster1_vs_others	BH	glm	MFGE8	1	0.897	0.672	52.1195	1.35205	not
UBE3A	0.326635	5.69748	6.38109	0.0147713	0.321309	cluster1_vs_others	BH	glm	MFGE8	1	0.849	0.771	51.8934	1.25408	not
CFAP44	2.29775	-0.277548	6.33068	0.0148334	0.322108	cluster1_vs_others	BH	glm	MFGE8	1	0.018	0.015	0.824992	4.9169	not
TRAFD1	0.405875	4.68223	6.36543	0.0148381	0.322108	cluster1_vs_others	BH	glm	MFGE8	1	0.632	0.525	25.6739	1.32489	not
ENSECAG00000046764	0.582448	3.6494	6.34518	0.0148981	0.322982	cluster1_vs_others	BH	glm	MFGE8	1	0.349	0.272	12.5481	1.49739	not
GNB4	0.329498	6.10287	6.36289	0.0149085	0.322982	cluster1_vs_others	BH	glm	MFGE8	1	0.904	0.829	68.7303	1.25658	not
GRPR	2.54185	-0.224138	6.33395	0.0149817	0.324052	cluster1_vs_others	BH	glm	MFGE8	1	0.025	0.015	0.856107	5.82336	not
LRP10	-0.356432	5.76453	6.34815	0.0149933	0.324052	cluster1_vs_others	BH	glm	MFGE8	1	0.81	0.845	54.362	0.781094	not
CDR2	0.435135	5.02477	6.34648	0.0150133	0.324052	cluster1_vs_others	BH	glm	MFGE8	1	0.678	0.626	32.5541	1.35204	not
ASCC3	0.341872	6.35521	6.34663	0.0150308	0.324052	cluster1_vs_others	BH	glm	MFGE8	1	0.914	0.844	81.8669	1.2674	not
EXOSC5	0.383257	6.322	6.4417	0.0150494	0.324052	cluster1_vs_others	BH	glm	MFGE8	1	0.904	0.899	80.0037	1.30428	not
CTSV	-0.35084	6.5376	6.34313	0.0150562	0.324052	cluster1_vs_others	BH	glm	MFGE8	1	0.896	0.93	92.8998	0.784127	not
ING2	-0.459156	4.34607	6.32082	0.0150637	0.324052	cluster1_vs_others	BH	glm	MFGE8	1	0.518	0.488	20.3375	0.727412	not
CFAP57	5.41048	-1.11072	6.54359	0.015109	0.3247	cluster1_vs_others	BH	glm	MFGE8	1	0.004	0.002	0.463061	42.5322	not
RNASEH2A	-0.751903	2.20024	6.31077	0.0151537	0.325158	cluster1_vs_others	BH	glm	MFGE8	1	0.11	0.145	4.59556	0.59382	not
ZNF106	0.401138	4.68234	6.32148	0.0151694	0.325158	cluster1_vs_others	BH	glm	MFGE8	1	0.625	0.55	25.6758	1.32055	not
RBFA	0.316874	5.94761	6.32679	0.015178	0.325158	cluster1_vs_others	BH	glm	MFGE8	1	0.91	0.861	61.7176	1.24563	not
EXOC6	0.604095	3.27734	6.30169	0.015191	0.325158	cluster1_vs_others	BH	glm	MFGE8	1	0.388	0.251	9.69564	1.52003	not
ENSECAG00000053635	2.05795	0.555108	6.33293	0.015214	0.325324	cluster1_vs_others	BH	glm	MFGE8	1	0.049	0.037	1.46928	4.16395	not
ATPAF1	0.445016	4.06999	6.30758	0.015231	0.325363	cluster1_vs_others	BH	glm	MFGE8	1	0.536	0.434	16.7954	1.36133	not
LARP1	0.341362	5.21958	6.31548	0.01525	0.325444	cluster1_vs_others	BH	glm	MFGE8	1	0.747	0.69	37.2607	1.26695	not
TUT4	0.361701	5.69563	6.3112	0.015293	0.326038	cluster1_vs_others	BH	glm	MFGE8	1	0.838	0.724	51.8268	1.28494	not
DEFB4B	2.42694	-0.373351	6.30409	0.0153689	0.32733	cluster1_vs_others	BH	glm	MFGE8	1	0.021	0.008	0.771987	5.3775	not
ARID2	0.462566	4.6957	6.29065	0.0154125	0.327799	cluster1_vs_others	BH	glm	MFGE8	1	0.603	0.515	25.9147	1.37799	not
NRP2	0.380162	4.93399	6.28637	0.0154347	0.327799	cluster1_vs_others	BH	glm	MFGE8	1	0.69	0.571	30.5688	1.30149	not
FNDC3A	0.515378	5.96701	6.70463	0.0154368	0.327799	cluster1_vs_others	BH	glm	MFGE8	1	0.848	0.741	62.5531	1.42937	not
CSRNP3	1.09036	2.22058	6.52029	0.0154588	0.327941	cluster1_vs_others	BH	glm	MFGE8	1	0.118	0.084	4.66082	2.12927	not
LRRN4CL	-0.421903	5.81042	6.29394	0.0154778	0.328019	cluster1_vs_others	BH	glm	MFGE8	1	0.708	0.749	56.1193	0.74644	not
COL12A1	0.555779	8.25123	6.96424	0.0155272	0.328741	cluster1_vs_others	BH	glm	MFGE8	1	0.99	0.926	304.696	1.46996	not
EHD1	0.338763	6.14895	6.27425	0.0155824	0.329204	cluster1_vs_others	BH	glm	MFGE8	1	0.905	0.88	70.9606	1.26467	not
MTMR1	0.442858	4.50155	6.26633	0.0155883	0.329204	cluster1_vs_others	BH	glm	MFGE8	1	0.56	0.511	22.6517	1.35929	not
DGKD	0.675825	3.00646	6.23542	0.0156227	0.329204	cluster1_vs_others	BH	glm	MFGE8	1	0.225	0.239	8.03589	1.59751	not
CENPQ	-1.55856	0.340707	6.19586	0.0156391	0.329204	cluster1_vs_others	BH	glm	MFGE8	1	0.014	0.029	1.26638	0.339491	not
RPA2	-0.39948	4.73723	6.2443	0.0156842	0.329204	cluster1_vs_others	BH	glm	MFGE8	1	0.618	0.54	26.6715	0.758131	not
ZNF277	0.332841	5.42837	6.25954	0.0156895	0.329204	cluster1_vs_others	BH	glm	MFGE8	1	0.855	0.757	43.0628	1.25949	not
PRICKLE1	0.429989	6.35742	6.52852	0.0156914	0.329204	cluster1_vs_others	BH	glm	MFGE8	1	0.855	0.778	81.9924	1.34722	not
ENSECAG00000048478	3.83182	-0.824645	6.41658	0.0156954	0.329204	cluster1_vs_others	BH	glm	MFGE8	1	0.011	0.005	0.564621	14.2394	not
ENSECAG00000032241	1.44793	0.621611	6.17999	0.0157022	0.329204	cluster1_vs_others	BH	glm	MFGE8	1	0.071	0.04	1.53859	2.72816	not
ENSECAG00000043401	0.528159	3.69065	6.23672	0.0157169	0.329204	cluster1_vs_others	BH	glm	MFGE8	1	0.366	0.309	12.9121	1.44209	not
SYNJ1	0.524331	3.9879	6.24231	0.0157329	0.329204	cluster1_vs_others	BH	glm	MFGE8	1	0.449	0.41	15.8664	1.43827	not
TMCC1	0.338888	5.5492	6.25268	0.0157335	0.329204	cluster1_vs_others	BH	glm	MFGE8	1	0.77	0.647	46.8248	1.26478	not
KRT1	-1.32245	2.23335	6.55046	0.0158084	0.330046	cluster1_vs_others	BH	glm	MFGE8	1	0.058	0.079	4.70224	0.399855	not
CLSTN3	-1.93373	0.162161	6.18321	0.0158097	0.330046	cluster1_vs_others	BH	glm	MFGE8	1	0.008	0.031	1.11896	0.261751	not
PRELP	-0.470672	5.11929	6.27346	0.0158199	0.330046	cluster1_vs_others	BH	glm	MFGE8	1	0.742	0.634	34.7583	0.721628	not
TRMT2B	0.638179	2.28606	6.20972	0.015863	0.330623	cluster1_vs_others	BH	glm	MFGE8	1	0.193	0.146	4.87722	1.55636	not
CNTN4	2.32707	0.0419044	6.2079	0.0158896	0.330764	cluster1_vs_others	BH	glm	MFGE8	1	0.019	0.018	1.02947	5.01784	not
ADRA2A	-1.07215	2.44413	6.21553	0.0159108	0.330764	cluster1_vs_others	BH	glm	MFGE8	1	0.048	0.155	5.44196	0.475609	not
GGCT	-0.994667	1.85207	6.2229	0.015916	0.330764	cluster1_vs_others	BH	glm	MFGE8	1	0.081	0.104	3.61018	0.501852	not
H1-10	-0.319419	7.95156	6.27143	0.0160448	0.333116	cluster1_vs_others	BH	glm	MFGE8	1	0.968	0.978	247.547	0.801393	not
DIP2A	0.414532	4.83638	6.20587	0.0160846	0.333595	cluster1_vs_others	BH	glm	MFGE8	1	0.623	0.547	28.5691	1.33287	not
UCN3	5.06121	-1.09587	6.39246	0.016099	0.333595	cluster1_vs_others	BH	glm	MFGE8	1	0.007	0.001	0.467854	33.3869	not
ENSECAG00000059492	1.22108	0.818754	6.14076	0.0161252	0.333815	cluster1_vs_others	BH	glm	MFGE8	1	0.081	0.033	1.76388	2.33122	not
CBX6	-0.537477	3.39774	6.18042	0.0161553	0.334115	cluster1_vs_others	BH	glm	MFGE8	1	0.285	0.308	10.5396	0.688975	not
CA3	0.918835	2.89873	6.38821	0.016254	0.335833	cluster1_vs_others	BH	glm	MFGE8	1	0.14	0.111	7.45769	1.89059	not
SPIDR	0.482088	6.71632	6.61465	0.0162879	0.335952	cluster1_vs_others	BH	glm	MFGE8	1	0.91	0.758	105.151	1.39676	not
OSBPL2	0.505704	3.71678	6.16826	0.0162912	0.335952	cluster1_vs_others	BH	glm	MFGE8	1	0.434	0.369	13.1481	1.41982	not
PLA2G3	2.7263	-0.383315	6.14186	0.0163206	0.336177	cluster1_vs_others	BH	glm	MFGE8	1	0.019	0.012	0.766674	6.61758	not
PMP22	0.55478	6.65009	6.74707	0.0163368	0.336177	cluster1_vs_others	BH	glm	MFGE8	1	0.949	0.883	100.433	1.46894	not
MTHFD1L	0.37619	5.86211	6.19216	0.0163491	0.336177	cluster1_vs_others	BH	glm	MFGE8	1	0.832	0.743	58.1662	1.29791	not
GPI	0.333585	6.98797	6.21489	0.0164229	0.337058	cluster1_vs_others	BH	glm	MFGE8	1	0.99	0.964	126.937	1.26014	not
ATP8B2	0.755196	2.15012	6.1382	0.0164333	0.337058	cluster1_vs_others	BH	glm	MFGE8	1	0.197	0.143	4.43864	1.68786	not
ENSECAG00000050973	0.974045	2.16876	6.1202	0.0164392	0.337058	cluster1_vs_others	BH	glm	MFGE8	1	0.122	0.136	4.49638	1.96434	not
CLEC11A	-0.485155	3.81543	6.14052	0.0164971	0.337922	cluster1_vs_others	BH	glm	MFGE8	1	0.382	0.359	14.0786	0.71442	not
NPR1	1.39344	0.781275	6.10695	0.0165658	0.338197	cluster1_vs_others	BH	glm	MFGE8	1	0.095	0.041	1.71865	2.62705	not
GNAI2	0.234221	8.12328	6.14942	0.0165853	0.338197	cluster1_vs_others	BH	glm	MFGE8	1	1	0.997	278.838	1.17627	not
AAAS	-0.724769	2.51794	6.13037	0.016587	0.338197	cluster1_vs_others	BH	glm	MFGE8	1	0.133	0.175	5.72762	0.605094	not
CDX4	4.54618	-0.897184	6.33324	0.0166021	0.338197	cluster1_vs_others	BH	glm	MFGE8	1	0.008	0.004	0.536934	23.3634	not
CPXM1	-0.381241	6.04582	6.14533	0.0166037	0.338197	cluster1_vs_others	BH	glm	MFGE8	1	0.778	0.784	66.0653	0.767777	not
PDGFC	0.561691	6.32907	6.70362	0.0166138	0.338197	cluster1_vs_others	BH	glm	MFGE8	1	0.845	0.734	80.3969	1.476	not
THSD7A	-1.48824	3.69429	6.69853	0.0166263	0.338197	cluster1_vs_others	BH	glm	MFGE8	1	0.078	0.249	12.9447	0.356447	not
POPDC3	0.656464	3.11468	6.11559	0.0166368	0.338197	cluster1_vs_others	BH	glm	MFGE8	1	0.216	0.244	8.6619	1.57621	not
FAM118B	-0.421471	4.53676	6.12369	0.0166529	0.338205	cluster1_vs_others	BH	glm	MFGE8	1	0.6	0.531	23.2114	0.746663	not
ENSECAG00000051708	1.65364	0.423336	6.06031	0.0167121	0.339084	cluster1_vs_others	BH	glm	MFGE8	1	0.033	0.035	1.34102	3.14627	not
CCT8	0.273615	7.01051	6.12771	0.0167692	0.339234	cluster1_vs_others	BH	glm	MFGE8	1	0.978	0.97	128.936	1.20883	not
LNPEP	0.512379	3.77176	6.10713	0.0167817	0.339234	cluster1_vs_others	BH	glm	MFGE8	1	0.467	0.321	13.6589	1.4264	not
STK38	0.456	4.66455	6.1197	0.0167975	0.339234	cluster1_vs_others	BH	glm	MFGE8	1	0.629	0.567	25.3612	1.37173	not
RAP1A	0.407984	4.7591	6.1197	0.0167983	0.339234	cluster1_vs_others	BH	glm	MFGE8	1	0.688	0.616	27.0789	1.32683	not
TOGARAM2	4.1987	-0.975879	6.24129	0.0167986	0.339234	cluster1_vs_others	BH	glm	MFGE8	1	0.007	0.003	0.50843	18.3626	not
ENSECAG00000046275	0.844815	4.20431	6.4441	0.016853	0.339958	cluster1_vs_others	BH	glm	MFGE8	1	0.441	0.345	18.4341	1.79603	not
REEP2	-0.803883	2.04926	6.09709	0.0168662	0.339958	cluster1_vs_others	BH	glm	MFGE8	1	0.104	0.132	4.13894	0.572805	not
DHCR7	0.432207	4.74975	6.10533	0.016922	0.340763	cluster1_vs_others	BH	glm	MFGE8	1	0.519	0.568	26.904	1.3493	not
ADHFE1	-0.963239	1.50451	6.07269	0.0169662	0.341288	cluster1_vs_others	BH	glm	MFGE8	1	0.078	0.085	2.83728	0.512904	not
ALAS1	-0.399091	5.34371	6.09624	0.0169842	0.341288	cluster1_vs_others	BH	glm	MFGE8	1	0.693	0.735	40.6084	0.758336	not
ENSECAG00000040547	0.472747	4.23378	6.09302	0.0169959	0.341288	cluster1_vs_others	BH	glm	MFGE8	1	0.604	0.484	18.8147	1.38775	not
RBMS1	0.304317	7.68696	6.15345	0.0170454	0.341619	cluster1_vs_others	BH	glm	MFGE8	1	0.989	0.966	206.066	1.23483	not
DYRK2	0.544803	3.39203	6.07454	0.0170616	0.341619	cluster1_vs_others	BH	glm	MFGE8	1	0.358	0.308	10.4979	1.45882	not
TRMT9B	3.55525	-0.744109	6.16965	0.0170677	0.341619	cluster1_vs_others	BH	glm	MFGE8	1	0.007	0.008	0.597036	11.7554	not
ENSECAG00000000968	-0.509909	6.74849	6.47337	0.0170983	0.341619	cluster1_vs_others	BH	glm	MFGE8	1	0.841	0.895	107.522	0.702267	not
PGM3	0.325967	5.93267	6.08579	0.0171247	0.341619	cluster1_vs_others	BH	glm	MFGE8	1	0.905	0.845	61.0818	1.2535	not
ENSECAG00000055376	1.9028	-0.065075	6.0842	0.0171574	0.341619	cluster1_vs_others	BH	glm	MFGE8	1	0.022	0.022	0.955896	3.73937	not
MPP7	0.831642	2.36979	6.05797	0.0171675	0.341619	cluster1_vs_others	BH	glm	MFGE8	1	0.182	0.123	5.16867	1.77971	not
GCNT3	0.993972	1.3288	6.02009	0.0171707	0.341619	cluster1_vs_others	BH	glm	MFGE8	1	0.104	0.073	2.51193	1.99166	not
KATNAL2	-1.43254	0.661161	6.07108	0.0171921	0.341619	cluster1_vs_others	BH	glm	MFGE8	1	0.033	0.037	1.58135	0.370477	not
RGS4	0.749024	2.45316	6.04027	0.0171943	0.341619	cluster1_vs_others	BH	glm	MFGE8	1	0.171	0.144	5.47613	1.68066	not
CCN3	1.34238	2.41974	6.42471	0.0171979	0.341619	cluster1_vs_others	BH	glm	MFGE8	1	0.079	0.046	5.35073	2.53568	not
CPD	0.509949	3.98885	6.0616	0.0172037	0.341619	cluster1_vs_others	BH	glm	MFGE8	1	0.492	0.39	15.8769	1.424	not
ENSECAG00000051855	1.97768	0.804384	6.02102	0.0172782	0.342781	cluster1_vs_others	BH	glm	MFGE8	1	0.022	0.055	1.7464	3.93859	not
TMEM100	-0.604748	5.382	6.36937	0.0172973	0.342842	cluster1_vs_others	BH	glm	MFGE8	1	0.49	0.594	41.7006	0.657586	not
LRP6	0.55813	4.56729	6.218	0.0174115	0.344723	cluster1_vs_others	BH	glm	MFGE8	1	0.574	0.508	23.7078	1.47236	not
SS18	0.337549	5.53676	6.04958	0.0174337	0.344723	cluster1_vs_others	BH	glm	MFGE8	1	0.825	0.744	46.4226	1.26361	not
RPL28	0.206133	12.245	6.04817	0.0174506	0.344723	cluster1_vs_others	BH	glm	MFGE8	1	1	1	4854.19	1.15359	not
CYP11A1	1.96859	0.205077	5.97281	0.017469	0.344723	cluster1_vs_others	BH	glm	MFGE8	1	0.03	0.021	1.15275	3.91385	not
GASK1B	0.522197	4.07392	6.06053	0.0174727	0.344723	cluster1_vs_others	BH	glm	MFGE8	1	0.553	0.399	16.8411	1.43614	not
ENSECAG00000044287	4.49912	-0.971347	6.16383	0.01753	0.345528	cluster1_vs_others	BH	glm	MFGE8	1	0.001	0.003	0.51003	22.6136	not
GNPTG	-0.3788	5.48508	6.03066	0.0175457	0.345528	cluster1_vs_others	BH	glm	MFGE8	1	0.796	0.773	44.7893	0.769077	not
COP1	0.345799	6.03274	6.02119	0.0176902	0.347825	cluster1_vs_others	BH	glm	MFGE8	1	0.838	0.753	65.4689	1.27085	not
FEZ2	0.337069	5.35975	6.01879	0.0176948	0.347825	cluster1_vs_others	BH	glm	MFGE8	1	0.819	0.709	41.0626	1.26319	not
ENSECAG00000047489	1.46058	0.433504	5.92918	0.0177907	0.349389	cluster1_vs_others	BH	glm	MFGE8	1	0.058	0.024	1.35051	2.75218	not
SMAD3	-0.727697	4.83397	6.35559	0.0178861	0.350401	cluster1_vs_others	BH	glm	MFGE8	1	0.322	0.52	28.5213	0.603867	not
DHCR24	0.393152	6.93998	6.27588	0.0178951	0.350401	cluster1_vs_others	BH	glm	MFGE8	1	0.949	0.901	122.784	1.31326	not
QKI	0.277034	6.79304	5.99749	0.0179048	0.350401	cluster1_vs_others	BH	glm	MFGE8	1	0.947	0.914	110.894	1.2117	not
CENPI	-1.33423	1.41804	6.04079	0.0179077	0.350401	cluster1_vs_others	BH	glm	MFGE8	1	0.034	0.049	2.67222	0.396603	not
CHFR	0.510813	3.56252	5.97167	0.0179833	0.351561	cluster1_vs_others	BH	glm	MFGE8	1	0.344	0.354	11.8147	1.42485	not
STAU1	0.265132	6.60761	5.98608	0.0180085	0.351732	cluster1_vs_others	BH	glm	MFGE8	1	0.978	0.916	97.5187	1.20175	not
PLOD3	0.28559	6.69046	5.98098	0.0180546	0.352312	cluster1_vs_others	BH	glm	MFGE8	1	0.951	0.932	103.283	1.21891	not
ENSECAG00000037980	-1.59155	3.01832	5.97687	0.0183131	0.356782	cluster1_vs_others	BH	glm	MFGE8	1	0.004	0.267	8.10223	0.331815	not
RELB	-0.541481	5.4204	6.18316	0.018317	0.356782	cluster1_vs_others	BH	glm	MFGE8	1	0.616	0.706	42.8254	0.687065	not
C3H16orf87	0.333365	5.90186	5.94376	0.0183936	0.35763	cluster1_vs_others	BH	glm	MFGE8	1	0.866	0.811	59.7912	1.25995	not
NOX1	3.95656	-0.914501	5.97948	0.0183939	0.35763	cluster1_vs_others	BH	glm	MFGE8	1	0.007	0.004	0.530527	15.5254	not
WDR1	0.231031	8.73493	5.93484	0.0184771	0.358921	cluster1_vs_others	BH	glm	MFGE8	1	1	1	426.066	1.17367	not
DENND4A	0.475576	4.14955	5.91323	0.0185697	0.360393	cluster1_vs_others	BH	glm	MFGE8	1	0.395	0.389	17.7475	1.39047	not
FSTL1	0.242302	7.58999	5.92143	0.0186036	0.360582	cluster1_vs_others	BH	glm	MFGE8	1	0.999	0.98	192.67	1.18288	not
ENSECAG00000032560	-0.674728	3.53453	5.90967	0.0186131	0.360582	cluster1_vs_others	BH	glm	MFGE8	1	0.177	0.291	11.5878	0.62645	not
TSKU	-0.56858	3.98818	5.92589	0.0186706	0.36137	cluster1_vs_others	BH	glm	MFGE8	1	0.388	0.405	15.8695	0.67428	not
ENSECAG00000003944	0.430352	4.77273	5.90515	0.0187146	0.361895	cluster1_vs_others	BH	glm	MFGE8	1	0.689	0.574	27.3359	1.34756	not
B4GALT3	-0.492589	3.78863	5.88492	0.018802	0.362932	cluster1_vs_others	BH	glm	MFGE8	1	0.353	0.367	13.8195	0.710748	not
MCM3	-0.880188	2.67424	5.95017	0.0188386	0.362932	cluster1_vs_others	BH	glm	MFGE8	1	0.089	0.116	6.38303	0.543297	not
TUBD1	0.826848	2.12807	5.8637	0.0188405	0.362932	cluster1_vs_others	BH	glm	MFGE8	1	0.178	0.129	4.37131	1.77381	not
PROX1	-1.34959	1.21129	5.88399	0.0188427	0.362932	cluster1_vs_others	BH	glm	MFGE8	1	0.04	0.047	2.31545	0.392402	not
PHAF1	0.535373	3.59568	5.87944	0.018853	0.362932	cluster1_vs_others	BH	glm	MFGE8	1	0.367	0.344	12.0895	1.44932	not
PDIA4	0.266077	6.45392	5.89077	0.018897	0.363453	cluster1_vs_others	BH	glm	MFGE8	1	0.953	0.916	87.6645	1.20253	not
ALCAM	0.602225	6.89215	6.47882	0.0189695	0.364521	cluster1_vs_others	BH	glm	MFGE8	1	0.921	0.849	118.78	1.51806	not
EFR3A	0.294074	6.39373	5.87757	0.0190238	0.365237	cluster1_vs_others	BH	glm	MFGE8	1	0.962	0.895	84.0824	1.2261	not
ENSECAG00000030045	2.12364	0.0232502	5.80105	0.0191665	0.367647	cluster1_vs_others	BH	glm	MFGE8	1	0.032	0.023	1.01625	4.35792	not
DIPK1A	0.440268	4.98096	5.89752	0.0192156	0.367946	cluster1_vs_others	BH	glm	MFGE8	1	0.678	0.58	31.5804	1.35686	not
BCAP29	0.243521	8.95384	5.85729	0.0192164	0.367946	cluster1_vs_others	BH	glm	MFGE8	1	1	1	495.877	1.18388	not
PRKAR2A	0.318372	5.84358	5.85401	0.0192524	0.368299	cluster1_vs_others	BH	glm	MFGE8	1	0.845	0.785	57.4237	1.24692	not
CD28	1.8792	0.696544	5.8092	0.0192729	0.368299	cluster1_vs_others	BH	glm	MFGE8	1	0.034	0.034	1.62062	3.67872	not
CAV1	0.426391	6.60747	6.13397	0.0192865	0.368299	cluster1_vs_others	BH	glm	MFGE8	1	0.926	0.877	97.5093	1.34387	not
ENSECAG00000043845	1.27395	0.645963	5.79526	0.0193148	0.368317	cluster1_vs_others	BH	glm	MFGE8	1	0.062	0.041	1.56478	2.41822	not
NPL	-0.790441	2.82802	5.93854	0.0193218	0.368317	cluster1_vs_others	BH	glm	MFGE8	1	0.174	0.174	7.101	0.578167	not
ZSWIM6	0.472461	6.93895	6.25965	0.0193743	0.36899	cluster1_vs_others	BH	glm	MFGE8	1	0.875	0.781	122.696	1.38747	not
MYO1C	0.29567	5.89619	5.83764	0.0194079	0.369084	cluster1_vs_others	BH	glm	MFGE8	1	0.864	0.835	59.5567	1.22745	not
ENSECAG00000048487	2.54292	-0.360724	5.80797	0.01943	0.369084	cluster1_vs_others	BH	glm	MFGE8	1	0.027	0.012	0.778773	5.82767	not
UGGT1	0.40369	4.87321	5.83005	0.0194496	0.369084	cluster1_vs_others	BH	glm	MFGE8	1	0.66	0.582	29.3077	1.32289	not
RBM33	0.376899	4.97759	5.82788	0.0194699	0.369084	cluster1_vs_others	BH	glm	MFGE8	1	0.708	0.608	31.5067	1.29855	not
LOX	0.353098	5.76157	5.82647	0.0194989	0.369084	cluster1_vs_others	BH	glm	MFGE8	1	0.877	0.728	54.2506	1.2773	not
AFF3	0.528055	6.42514	6.3038	0.0194993	0.369084	cluster1_vs_others	BH	glm	MFGE8	1	0.859	0.704	85.9332	1.44198	not
RFX7	0.434715	4.57602	5.82078	0.0194998	0.369084	cluster1_vs_others	BH	glm	MFGE8	1	0.573	0.442	23.8517	1.35164	not
PLAG1	0.794662	2.66904	5.78765	0.0195293	0.369316	cluster1_vs_others	BH	glm	MFGE8	1	0.111	0.172	6.36004	1.73467	not
KNSTRN	-0.838978	1.72102	5.78818	0.0195536	0.36945	cluster1_vs_others	BH	glm	MFGE8	1	0.068	0.069	3.29669	0.55904	not
FGF21	0.58512	4.9622	6.1247	0.0195823	0.369666	cluster1_vs_others	BH	glm	MFGE8	1	0.566	0.369	31.1724	1.50016	not
RPN2	0.255979	8.13903	5.80787	0.0197044	0.371643	cluster1_vs_others	BH	glm	MFGE8	1	0.999	0.996	281.898	1.19415	not
DUSP7	-0.976172	1.11754	5.77944	0.0197469	0.372116	cluster1_vs_others	BH	glm	MFGE8	1	0.052	0.068	2.16977	0.508327	not
TAGLN	0.469978	12.1217	6.39345	0.0198044	0.372763	cluster1_vs_others	BH	glm	MFGE8	1	1	1	4456.5	1.38509	not
BLM	-0.643578	3.438	5.77859	0.019823	0.372763	cluster1_vs_others	BH	glm	MFGE8	1	0.199	0.244	10.8378	0.640123	not
TRA2A	0.309541	5.7099	5.7908	0.0198733	0.372763	cluster1_vs_others	BH	glm	MFGE8	1	0.89	0.779	52.3419	1.23931	not
BAX	-0.491727	11.8995	6.37966	0.0198777	0.372763	cluster1_vs_others	BH	glm	MFGE8	1	1	1	3820.45	0.711173	not
PCGF1	-0.602698	2.70913	5.77277	0.0198789	0.372763	cluster1_vs_others	BH	glm	MFGE8	1	0.211	0.207	6.53929	0.658521	not
ALDH1L2	0.321652	5.65089	5.78926	0.0198856	0.372763	cluster1_vs_others	BH	glm	MFGE8	1	0.841	0.73	50.2443	1.24976	not
AZI2	0.310991	6.26793	5.78514	0.0199354	0.37337	cluster1_vs_others	BH	glm	MFGE8	1	0.949	0.887	77.0612	1.24056	not
PKN2	0.310749	5.81788	5.78125	0.0199726	0.373516	cluster1_vs_others	BH	glm	MFGE8	1	0.867	0.773	56.4101	1.24035	not
GDF7	1.14431	1.78046	5.81909	0.019978	0.373516	cluster1_vs_others	BH	glm	MFGE8	1	0.149	0.1	3.43537	2.21041	not
TYW5	0.496351	3.68439	5.76355	0.0200168	0.373601	cluster1_vs_others	BH	glm	MFGE8	1	0.468	0.348	12.8562	1.41064	not
IPO11	0.452816	4.20607	5.76178	0.0200679	0.373601	cluster1_vs_others	BH	glm	MFGE8	1	0.467	0.431	18.4567	1.36871	not
EXOC2	0.321416	5.75772	5.77034	0.0200792	0.373601	cluster1_vs_others	BH	glm	MFGE8	1	0.867	0.748	54.1062	1.24956	not
ENSECAG00000049792	1.84764	0.475252	5.7721	0.0200834	0.373601	cluster1_vs_others	BH	glm	MFGE8	1	0.032	0.035	1.39016	3.5991	not
SOD2	-0.480633	5.33781	5.86635	0.0200955	0.373601	cluster1_vs_others	BH	glm	MFGE8	1	0.645	0.663	40.4427	0.716663	not
ENSECAG00000057209	1.86437	-0.212649	5.89628	0.0201059	0.373601	cluster1_vs_others	BH	glm	MFGE8	1	0.052	0.004	0.862951	3.6411	not
PDXP	-1.14836	0.754786	5.71082	0.0201078	0.373601	cluster1_vs_others	BH	glm	MFGE8	1	0.036	0.049	1.68738	0.451137	not
GRP	1.24127	4.33031	6.33277	0.0201221	0.373601	cluster1_vs_others	BH	glm	MFGE8	1	0.578	0.253	20.1165	2.36406	not
BACH2	0.819654	5.89734	6.3486	0.0202396	0.375458	cluster1_vs_others	BH	glm	MFGE8	1	0.614	0.534	59.604	1.76498	not
IL20RB.1	0.519215	3.67835	5.73646	0.0202742	0.375775	cluster1_vs_others	BH	glm	MFGE8	1	0.419	0.35	12.8025	1.43317	not
SELENOP	-0.353146	6.56424	5.75555	0.0203062	0.375869	cluster1_vs_others	BH	glm	MFGE8	1	0.884	0.936	94.6311	0.782875	not
DNAH11	1.33759	0.913729	5.68162	0.0203144	0.375869	cluster1_vs_others	BH	glm	MFGE8	1	0.052	0.045	1.88391	2.52729	not
SERINC2	-0.78731	2.61256	5.77954	0.0204207	0.377511	cluster1_vs_others	BH	glm	MFGE8	1	0.116	0.13	6.11588	0.579424	not
ARL16	0.486862	3.483	5.71643	0.0204706	0.3778	cluster1_vs_others	BH	glm	MFGE8	1	0.389	0.318	11.1812	1.40139	not
MYH9	0.281113	8.25746	5.78903	0.0204716	0.3778	cluster1_vs_others	BH	glm	MFGE8	1	1	0.987	306.015	1.21513	not
ENSECAG00000058754	0.98191	1.47711	5.68976	0.0205112	0.377888	cluster1_vs_others	BH	glm	MFGE8	1	0.121	0.076	2.78391	1.97508	not
IER3	-0.694741	9.21082	6.31294	0.0205225	0.377888	cluster1_vs_others	BH	glm	MFGE8	1	0.968	0.979	592.561	0.61782	not
CTSO	-0.704522	2.34826	5.71609	0.0205293	0.377888	cluster1_vs_others	BH	glm	MFGE8	1	0.125	0.163	5.09211	0.613646	not
FAM241B	0.764397	2.09559	5.68504	0.0205539	0.377927	cluster1_vs_others	BH	glm	MFGE8	1	0.216	0.122	4.27401	1.69866	not
SLC16A1	0.399588	5.23825	5.7228	0.0205711	0.377927	cluster1_vs_others	BH	glm	MFGE8	1	0.695	0.687	37.7459	1.31913	not
SOS1	0.373943	4.68682	5.71592	0.0205844	0.377927	cluster1_vs_others	BH	glm	MFGE8	1	0.621	0.53	25.7556	1.29589	not
ADAMTS17	0.745353	4.47849	6.03587	0.0206412	0.378645	cluster1_vs_others	BH	glm	MFGE8	1	0.27	0.355	22.2926	1.67638	not
ENSECAG00000034468	3.87176	-0.886909	5.75096	0.0207097	0.379577	cluster1_vs_others	BH	glm	MFGE8	1	0.012	0.003	0.540771	14.6391	not
FAF1	0.283252	6.80762	5.70044	0.0208137	0.381157	cluster1_vs_others	BH	glm	MFGE8	1	0.97	0.867	112.021	1.21694	not
STK32A	1.82193	0.246787	5.65757	0.0208662	0.381793	cluster1_vs_others	BH	glm	MFGE8	1	0.033	0.028	1.18656	3.53553	not
CCDC138	0.313104	5.747	5.68957	0.020923	0.382505	cluster1_vs_others	BH	glm	MFGE8	1	0.819	0.752	53.7056	1.24238	not
ENSECAG00000047314	0.921632	2.50631	5.71287	0.0209577	0.382539	cluster1_vs_others	BH	glm	MFGE8	1	0.16	0.156	5.68166	1.89426	not
GNPTAB	-0.561846	3.47655	5.6725	0.0209605	0.382539	cluster1_vs_others	BH	glm	MFGE8	1	0.327	0.286	11.1313	0.677435	not
SEPTIN12	-0.616725	2.7179	5.66689	0.0210474	0.383796	cluster1_vs_others	BH	glm	MFGE8	1	0.159	0.193	6.57915	0.65215	not
CELF2	0.564902	7.03735	6.20725	0.021114	0.384684	cluster1_vs_others	BH	glm	MFGE8	1	0.93	0.779	131.357	1.47929	not
SFMBT2	0.658276	3.33395	5.7399	0.0211719	0.385411	cluster1_vs_others	BH	glm	MFGE8	1	0.364	0.246	10.0837	1.5782	not
SLC19A3	2.29362	-0.415276	5.67494	0.0212002	0.385583	cluster1_vs_others	BH	glm	MFGE8	1	0.034	0.008	0.749876	4.90286	not
BTG1	-0.340425	6.70147	5.66284	0.0212173	0.385583	cluster1_vs_others	BH	glm	MFGE8	1	0.941	0.936	104.074	0.789808	not
SPAG9	0.290499	6.20599	5.65687	0.0212821	0.386203	cluster1_vs_others	BH	glm	MFGE8	1	0.904	0.813	73.8225	1.22306	not
ENSECAG00000033049	0.221669	8.98928	5.655	0.0212982	0.386203	cluster1_vs_others	BH	glm	MFGE8	1	1	0.998	508.208	1.16608	not
DDHD1	0.390736	5.12897	5.65132	0.0213194	0.386203	cluster1_vs_others	BH	glm	MFGE8	1	0.653	0.606	34.9924	1.31106	not
SLC41A3	-0.411147	4.40382	5.63331	0.0213235	0.386203	cluster1_vs_others	BH	glm	MFGE8	1	0.495	0.521	21.1681	0.752025	not
MARCHF7	0.318972	6.33318	5.64838	0.0213742	0.386793	cluster1_vs_others	BH	glm	MFGE8	1	0.932	0.813	80.6262	1.24744	not
LY96	-0.444053	4.94276	5.62617	0.0214779	0.387727	cluster1_vs_others	BH	glm	MFGE8	1	0.629	0.629	30.7551	0.735067	not
GRINA	-0.51426	3.67089	5.61715	0.0214838	0.387727	cluster1_vs_others	BH	glm	MFGE8	1	0.319	0.333	12.7365	0.700152	not
BNC2	0.405957	8.02042	6.03223	0.0214963	0.387727	cluster1_vs_others	BH	glm	MFGE8	1	0.97	0.854	259.649	1.32497	not
TES	0.306727	6.87493	5.64508	0.0214982	0.387727	cluster1_vs_others	BH	glm	MFGE8	1	0.979	0.927	117.371	1.2369	not
CREBL2	0.856698	2.03712	5.59968	0.0215189	0.387774	cluster1_vs_others	BH	glm	MFGE8	1	0.17	0.122	4.10424	1.81089	not
AGAP3	-0.489988	3.58135	5.61182	0.0215466	0.387948	cluster1_vs_others	BH	glm	MFGE8	1	0.304	0.353	11.97	0.712031	not
CHRAC1	-0.391941	5.25551	5.62281	0.0215848	0.388135	cluster1_vs_others	BH	glm	MFGE8	1	0.77	0.741	38.2001	0.762104	not
ENSECAG00000005576	0.457738	3.92062	5.61491	0.0215974	0.388135	cluster1_vs_others	BH	glm	MFGE8	1	0.493	0.395	15.1435	1.37339	not
USP15	0.307743	6.24764	5.62668	0.0216114	0.388135	cluster1_vs_others	BH	glm	MFGE8	1	0.933	0.824	75.9848	1.23777	not
ENSECAG00000022603	0.406482	4.28789	5.61438	0.0216599	0.388681	cluster1_vs_others	BH	glm	MFGE8	1	0.558	0.499	19.5336	1.32545	not
ENSECAG00000054333	1.21999	1.31572	5.56953	0.021756	0.389849	cluster1_vs_others	BH	glm	MFGE8	1	0.092	0.074	2.48927	2.32945	not
EIF4A1	0.214194	9.65647	5.61171	0.0217742	0.389849	cluster1_vs_others	BH	glm	MFGE8	1	1	1	807.025	1.16006	not
RMND1	-0.568375	3.22881	5.59264	0.0218043	0.389849	cluster1_vs_others	BH	glm	MFGE8	1	0.26	0.274	9.37492	0.674376	not
ATP9A	0.45384	3.81617	5.59264	0.0218171	0.389849	cluster1_vs_others	BH	glm	MFGE8	1	0.437	0.377	14.0858	1.36968	not
PHC3	0.467833	4.21554	5.59611	0.0218318	0.389849	cluster1_vs_others	BH	glm	MFGE8	1	0.551	0.433	18.5782	1.38303	not
PTPRG	0.575416	7.22436	6.15205	0.0218465	0.389849	cluster1_vs_others	BH	glm	MFGE8	1	0.922	0.802	149.537	1.49011	not
NEK10	1.14595	2.94692	5.83226	0.0218565	0.389849	cluster1_vs_others	BH	glm	MFGE8	1	0.175	0.123	7.71099	2.21291	not
SERPIND1	1.57229	0.117072	5.56278	0.0218705	0.389849	cluster1_vs_others	BH	glm	MFGE8	1	0.055	0.019	1.08453	2.97376	not
SAMD9L	-0.648283	5.61248	5.97217	0.021917	0.390039	cluster1_vs_others	BH	glm	MFGE8	1	0.5	0.611	48.9243	0.638039	not
RELL1	0.570757	3.69655	5.65423	0.0219176	0.390039	cluster1_vs_others	BH	glm	MFGE8	1	0.451	0.333	12.965	1.4853	not
ENSECAG00000048392	1.10285	1.38406	5.55382	0.0219848	0.390894	cluster1_vs_others	BH	glm	MFGE8	1	0.1	0.079	2.61001	2.14779	not
TRIP13	-1.75564	0.783984	5.5247	0.0220021	0.390894	cluster1_vs_others	BH	glm	MFGE8	1	0.007	0.031	1.72188	0.296141	not
RPS12	0.188969	12.0507	5.58482	0.0220757	0.391875	cluster1_vs_others	BH	glm	MFGE8	1	1	1	4242.47	1.13995	not
ENSECAG00000019407	1.25714	0.802646	5.51031	0.0221522	0.392885	cluster1_vs_others	BH	glm	MFGE8	1	0.073	0.049	1.7443	2.39021	not
ZNF594	1.87481	-0.000979652	5.51699	0.0221692	0.392885	cluster1_vs_others	BH	glm	MFGE8	1	0.056	0.017	0.999321	3.66753	not
BEX3	-0.316853	7.27099	5.57252	0.0222265	0.393575	cluster1_vs_others	BH	glm	MFGE8	1	0.968	0.983	154.449	0.802819	not
ANGPT2	1.00595	1.66854	5.50023	0.0223002	0.394553	cluster1_vs_others	BH	glm	MFGE8	1	0.116	0.093	3.17892	2.00826	not
SPTLC2	0.47686	4.28897	5.55314	0.0223484	0.39508	cluster1_vs_others	BH	glm	MFGE8	1	0.514	0.44	19.5483	1.39171	not
BRME1	-1.11499	0.932483	5.50832	0.0224153	0.395719	cluster1_vs_others	BH	glm	MFGE8	1	0.044	0.058	1.90856	0.461694	not
TBK1	0.371694	4.88386	5.55152	0.0224215	0.395719	cluster1_vs_others	BH	glm	MFGE8	1	0.697	0.611	29.5249	1.29387	not
SOCS7	-1.67382	0.208339	5.47872	0.0224875	0.396241	cluster1_vs_others	BH	glm	MFGE8	1	0.016	0.031	1.15536	0.313422	not
TGIF1	-0.329932	6.04641	5.54762	0.0224881	0.396241	cluster1_vs_others	BH	glm	MFGE8	1	0.844	0.867	66.0921	0.795574	not
CSF1	-0.451841	4.62206	5.53552	0.0225127	0.396349	cluster1_vs_others	BH	glm	MFGE8	1	0.366	0.503	24.6252	0.731109	not
NDFIP1	-0.223142	8.23588	5.54329	0.0225509	0.396696	cluster1_vs_others	BH	glm	MFGE8	1	1	1	301.471	0.856698	not
ZFC3H1	0.425438	4.76311	5.53105	0.0226309	0.397776	cluster1_vs_others	BH	glm	MFGE8	1	0.611	0.523	27.1543	1.34298	not
ENSECAG00000046521	0.580884	3.01045	5.51178	0.0226774	0.398062	cluster1_vs_others	BH	glm	MFGE8	1	0.321	0.246	8.05814	1.49577	not
GADD45G	0.491176	4.45856	5.56348	0.0226901	0.398062	cluster1_vs_others	BH	glm	MFGE8	1	0.467	0.455	21.9866	1.40559	not
USP31	0.632412	4.8197	5.8661	0.0227169	0.398062	cluster1_vs_others	BH	glm	MFGE8	1	0.478	0.487	28.2406	1.55015	not
KIDINS220	0.319717	5.92167	5.52706	0.0227377	0.398062	cluster1_vs_others	BH	glm	MFGE8	1	0.856	0.76	60.6179	1.24809	not
ANKRD42	0.600827	4.18919	5.70507	0.02274	0.398062	cluster1_vs_others	BH	glm	MFGE8	1	0.458	0.353	18.242	1.51659	not
ITGA4	0.439782	3.99824	5.50965	0.0228008	0.398443	cluster1_vs_others	BH	glm	MFGE8	1	0.336	0.374	15.9804	1.3564	not
PHB1	0.289243	7.0481	5.52171	0.0228035	0.398443	cluster1_vs_others	BH	glm	MFGE8	1	0.993	0.973	132.339	1.222	not
IREB2	0.450888	3.9315	5.50858	0.0228176	0.398443	cluster1_vs_others	BH	glm	MFGE8	1	0.493	0.405	15.2581	1.36688	not
ZFP69B	-2.19745	0.0530504	5.45781	0.0228604	0.398865	cluster1_vs_others	BH	glm	MFGE8	1	0.007	0.028	1.03746	0.218022	not
IER3IP1	0.244477	8.00989	5.5134	0.022899	0.399213	cluster1_vs_others	BH	glm	MFGE8	1	1	0.998	257.761	1.18466	not
ENSECAG00000045816	0.503145	3.22368	5.48176	0.0230318	0.401055	cluster1_vs_others	BH	glm	MFGE8	1	0.327	0.258	9.34167	1.4173	not
TLN2	0.514486	3.81425	5.48697	0.0230455	0.401055	cluster1_vs_others	BH	glm	MFGE8	1	0.468	0.344	14.067	1.42849	not
IRS2	0.373449	5.36291	5.49788	0.0230608	0.401055	cluster1_vs_others	BH	glm	MFGE8	1	0.727	0.634	41.1525	1.29545	not
PPFIA1	0.33385	7.96247	5.69759	0.0230796	0.401057	cluster1_vs_others	BH	glm	MFGE8	1	0.984	0.88	249.426	1.26037	not
TWF1	0.29015	5.77451	5.48766	0.0232037	0.402887	cluster1_vs_others	BH	glm	MFGE8	1	0.9	0.833	54.7393	1.22277	not
RCOR1	0.314137	6.10786	5.48335	0.0232581	0.403505	cluster1_vs_others	BH	glm	MFGE8	1	0.916	0.842	68.9684	1.24327	not
ZNF280C	0.627881	2.97655	5.45532	0.0233181	0.404219	cluster1_vs_others	BH	glm	MFGE8	1	0.282	0.225	7.87101	1.54529	not
SCAND1	-0.246679	7.75144	5.47345	0.0233745	0.404867	cluster1_vs_others	BH	glm	MFGE8	1	1	0.998	215.485	0.842835	not
KDM2A	0.339927	4.97914	5.46439	0.0234391	0.405659	cluster1_vs_others	BH	glm	MFGE8	1	0.664	0.597	31.5406	1.26569	not
FBXO11	0.30278	6.32035	5.46186	0.0235155	0.406404	cluster1_vs_others	BH	glm	MFGE8	1	0.89	0.793	79.9125	1.23352	not
BEND4	2.99964	-0.668087	5.49437	0.02352	0.406404	cluster1_vs_others	BH	glm	MFGE8	1	0.014	0.007	0.629341	7.99802	not
TMEM185A	0.503932	3.06719	5.43942	0.0235439	0.406489	cluster1_vs_others	BH	glm	MFGE8	1	0.332	0.255	8.38137	1.41807	not
KLF10	-0.520573	4.33897	5.45053	0.0235681	0.406578	cluster1_vs_others	BH	glm	MFGE8	1	0.305	0.415	20.2376	0.697095	not
ENSECAG00000059118	0.80904	2.5381	5.42737	0.023661	0.407626	cluster1_vs_others	BH	glm	MFGE8	1	0.153	0.112	5.80824	1.75205	not
MFRP	-0.325884	6.22442	5.44757	0.0236669	0.407626	cluster1_vs_others	BH	glm	MFGE8	1	0.889	0.857	74.7717	0.797809	not
NAA15	0.34821	5.29134	5.44651	0.0236882	0.407665	cluster1_vs_others	BH	glm	MFGE8	1	0.774	0.696	39.1608	1.27298	not
WDR26	0.417089	3.94261	5.43188	0.0237086	0.407689	cluster1_vs_others	BH	glm	MFGE8	1	0.464	0.396	15.376	1.33523	not
ATXN1	0.433604	7.2209	5.82526	0.0237501	0.408076	cluster1_vs_others	BH	glm	MFGE8	1	0.968	0.842	149.178	1.3506	not
ENSECAG00000048355	-0.910951	1.37942	5.4098	0.0237814	0.408286	cluster1_vs_others	BH	glm	MFGE8	1	0.078	0.085	2.60164	0.531834	not
TMEM245	0.452588	4.14256	5.42563	0.0238093	0.408437	cluster1_vs_others	BH	glm	MFGE8	1	0.578	0.421	17.6618	1.36849	not
ENSECAG00000050970	1.0825	1.56194	5.37705	0.0238501	0.408809	cluster1_vs_others	BH	glm	MFGE8	1	0.095	0.094	2.95252	2.11771	not
ENSECAG00000020750	1.5932	0.361451	5.39783	0.0239623	0.410256	cluster1_vs_others	BH	glm	MFGE8	1	0.03	0.033	1.28472	3.01717	not
ITGA9	0.503918	4.10099	5.43968	0.0239727	0.410256	cluster1_vs_others	BH	glm	MFGE8	1	0.496	0.382	17.1602	1.41806	not
ENSECAG00000050116	-4.00607	1.00019	5.78382	0.0241551	0.412988	cluster1_vs_others	BH	glm	MFGE8	1	0.001	0.026	2.00026	0.0622374	not
ENSECAG00000051350	0.851991	1.90926	5.36035	0.0241809	0.412988	cluster1_vs_others	BH	glm	MFGE8	1	0.118	0.117	3.75616	1.80499	not
HTD2	0.418386	3.82118	5.39258	0.0242146	0.412988	cluster1_vs_others	BH	glm	MFGE8	1	0.458	0.391	14.1348	1.33643	not
HGSNAT	0.284042	5.5742	5.40396	0.0242152	0.412988	cluster1_vs_others	BH	glm	MFGE8	1	0.848	0.768	47.6433	1.2176	not
DHX9	0.377138	4.89673	5.39934	0.0242396	0.412988	cluster1_vs_others	BH	glm	MFGE8	1	0.689	0.589	29.7894	1.29876	not
EXOC4	0.346972	6.381	5.4625	0.0242481	0.412988	cluster1_vs_others	BH	glm	MFGE8	1	0.89	0.768	83.3434	1.27189	not
ENSECAG00000051852	2.07605	-0.428925	5.43547	0.0243009	0.41356	cluster1_vs_others	BH	glm	MFGE8	1	0.033	0.006	0.742815	4.21652	not
MRPS18B	-0.336901	6.3784	5.39436	0.0243364	0.413712	cluster1_vs_others	BH	glm	MFGE8	1	0.956	0.928	83.1933	0.79174	not
KLHL28	-0.593541	2.94617	5.38297	0.0243485	0.413712	cluster1_vs_others	BH	glm	MFGE8	1	0.219	0.248	7.70699	0.662714	not
UPF1	0.606643	2.81618	5.3685	0.0243912	0.414109	cluster1_vs_others	BH	glm	MFGE8	1	0.252	0.211	7.04293	1.52271	not
ENSECAG00000007371	0.294619	7.31003	5.41855	0.0244887	0.415275	cluster1_vs_others	BH	glm	MFGE8	1	0.992	0.964	158.686	1.22656	not
IGFBP5	0.651842	8.60147	5.90319	0.0244987	0.415275	cluster1_vs_others	BH	glm	MFGE8	1	0.995	0.797	388.42	1.57117	not
GPR39	0.82901	2.97236	5.5812	0.0245673	0.416111	cluster1_vs_others	BH	glm	MFGE8	1	0.255	0.148	7.84816	1.77647	not
RAB3GAP1	0.33537	5.47061	5.37419	0.0245878	0.416128	cluster1_vs_others	BH	glm	MFGE8	1	0.811	0.695	44.3423	1.2617	not
GOSR2	0.338675	5.53045	5.37144	0.0246216	0.416372	cluster1_vs_others	BH	glm	MFGE8	1	0.856	0.787	46.2201	1.26459	not
GYG2	0.486121	3.82691	5.34891	0.0247422	0.417464	cluster1_vs_others	BH	glm	MFGE8	1	0.368	0.335	14.1911	1.40067	not
ENTPD6	0.527129	3.27701	5.34522	0.0247435	0.417464	cluster1_vs_others	BH	glm	MFGE8	1	0.396	0.297	9.69346	1.44106	not
PLEKHF1	-0.401319	5.14737	5.35558	0.0247463	0.417464	cluster1_vs_others	BH	glm	MFGE8	1	0.541	0.663	35.4416	0.757166	not
PEA15	0.328215	5.93684	5.36089	0.0247641	0.417464	cluster1_vs_others	BH	glm	MFGE8	1	0.877	0.816	61.2586	1.25546	not
ENSECAG00000058065	3.21174	-0.812142	5.50815	0.0247837	0.417465	cluster1_vs_others	BH	glm	MFGE8	1	0.014	0.005	0.569536	9.26465	not
PRICKLE2	0.358373	5.81973	5.35373	0.0248556	0.417723	cluster1_vs_others	BH	glm	MFGE8	1	0.748	0.625	56.4825	1.28198	not
DENND5A	0.253003	6.57954	5.35404	0.0248587	0.417723	cluster1_vs_others	BH	glm	MFGE8	1	0.949	0.903	95.6401	1.19168	not
TYMS	-0.74231	4.29832	5.63395	0.0248726	0.417723	cluster1_vs_others	BH	glm	MFGE8	1	0.332	0.293	19.6754	0.597782	not
SQLE	0.442092	6.26727	5.64113	0.0248845	0.417723	cluster1_vs_others	BH	glm	MFGE8	1	0.847	0.813	77.0257	1.35857	not
REELD1	-0.297393	6.13047	5.35007	0.0248965	0.417723	cluster1_vs_others	BH	glm	MFGE8	1	0.89	0.88	70.0577	0.813721	not
KRT7	0.927866	4.4293	5.80223	0.0249521	0.417826	cluster1_vs_others	BH	glm	MFGE8	1	0.756	0.314	21.5452	1.90246	not
ARFIP1	0.297716	6.24214	5.34605	0.0249608	0.417826	cluster1_vs_others	BH	glm	MFGE8	1	0.934	0.862	75.6955	1.2292	not
HIBCH	0.434044	4.33852	5.3391	0.0249612	0.417826	cluster1_vs_others	BH	glm	MFGE8	1	0.607	0.488	20.2314	1.35102	not
ENSECAG00000047272	2.55216	-0.478544	5.34141	0.0249986	0.418127	cluster1_vs_others	BH	glm	MFGE8	1	0.023	0.009	0.717702	5.86513	not
RDH11	0.376989	4.83065	5.33672	0.0250219	0.41819	cluster1_vs_others	BH	glm	MFGE8	1	0.64	0.592	28.4557	1.29863	not
RNF167	-0.337996	4.87517	5.3279	0.0250688	0.418648	cluster1_vs_others	BH	glm	MFGE8	1	0.611	0.641	29.3477	0.791139	not
SSR1	0.215503	7.68934	5.33537	0.0250961	0.418776	cluster1_vs_others	BH	glm	MFGE8	1	0.993	0.994	206.405	1.16111	not
MYADM	0.395625	6.04405	5.47698	0.0251381	0.418923	cluster1_vs_others	BH	glm	MFGE8	1	0.826	0.791	65.9843	1.31551	not
FSD1	-2.52566	-0.469168	5.29231	0.0251496	0.418923	cluster1_vs_others	BH	glm	MFGE8	1	0.003	0.014	0.722381	0.173661	not
BCO2	-1.04403	1.36676	5.29436	0.0251635	0.418923	cluster1_vs_others	BH	glm	MFGE8	1	0.059	0.081	2.5789	0.484972	not
RGS9	1.07977	0.830331	5.2662	0.0252211	0.419187	cluster1_vs_others	BH	glm	MFGE8	1	0.1	0.041	1.77809	2.1137	not
ADGRD1	0.402743	4.24272	5.3151	0.0252245	0.419187	cluster1_vs_others	BH	glm	MFGE8	1	0.522	0.364	18.9315	1.32202	not
FAM199X	0.435318	3.91143	5.31387	0.0252381	0.419187	cluster1_vs_others	BH	glm	MFGE8	1	0.475	0.409	15.0473	1.35221	not
KDM3A	0.427996	4.4951	5.31449	0.025285	0.419641	cluster1_vs_others	BH	glm	MFGE8	1	0.54	0.487	22.5507	1.34536	not
SNX13	0.446714	4.61439	5.34066	0.0253243	0.419915	cluster1_vs_others	BH	glm	MFGE8	1	0.659	0.532	24.4946	1.36293	not
SREBF1	-0.617492	2.94934	5.30306	0.0253407	0.419915	cluster1_vs_others	BH	glm	MFGE8	1	0.162	0.256	7.72397	0.651803	not
EIF3J	0.259283	6.8801	5.31345	0.025384	0.420276	cluster1_vs_others	BH	glm	MFGE8	1	0.988	0.968	117.792	1.19688	not
ENSECAG00000032719	2.18438	-0.056802	5.29715	0.0254017	0.420276	cluster1_vs_others	BH	glm	MFGE8	1	0.019	0.022	0.961393	4.54531	not
[truncated: 20,131 more rows]

## Sheet: Cluster_2
gene	logFC	logCPM	F	PValue	FDR	comparison	adjust.method	test	sample	cluster_no	pct.1	pct.2	CPM	FC	sig
[truncated: 21,426 more rows]

[truncated: 5 more sheets: Cluster_3, Cluster_4, Cluster_5, Cluster_6, Cluster_7]
