# Supplementary material for: Milk fat globule EGF and factor V/VIII domain containing (MFGE8) as a novel player in equine endometrial fibrosis
Source: Sci Rep. 2026 Apr 9;16:12045. doi: 10.1038/s41598-026-46595-7 (PMC13069092; doi:10.1038/s41598-026-46595-7)
Supplement: Supplementary file 8 — Supplementary Information 8. [file 41598_2026_46595_MOESM8_ESM.xlsx]

## Sheet: cluster 0
Ingenuity Canonical Pathways	-log(p-value)	Ratio	z-score	Molecules
Mitotic G1 phase and G1/S transition	6,1E00	9,52E-02	3,162	CABLES1,CCNB1,CDC45,CDK1,CDKN2C,CDT1,LYN,MYBL2,POLA2,RRM2,TK1,TOP2A
Smooth Muscle Contraction	2,4E00	9,76E-02	2,000	ACTG2,GUCY1A2,MYH11,SORBS1
Cell Cycle Control of Chromosomal Replication	5,69E00	1,48E-01	-2,828	CDC45,CDK1,CDT1,MCM2,MCM5,POLA2,POLE,TOP2A
Activation of the pre-replicative complex	4,85E00	1,76E-01	-2,449	CDC45,CDT1,MCM2,MCM5,POLA2,POLE
Cell Cycle Checkpoints	4,35E00	5,65E-02	-3,742	BIRC5,CCNB1,CDC45,CDCA8,CDK1,CENPI,CLSPN,GTSE1,KNTC1,MCM2,MCM5,RFC3,RMI2,SGO1
Reversible hydration of carbon dioxide	3,1E00	2,5E-01	#NUM!	CA12,CA2,CA3
Extracellular matrix organization	2,92E00	6,86E-02	1,134	COL11A1,COL5A3,DMD,ITGB3,LAMC3,TNC,VCAN
Gαs Signaling	2,62E00	6,09E-02	#NUM!	CNGB3,GNAT2,GNG3,HCAR2,HRH2,PTGDR,RYR3
Glycosaminoglycan metabolism	2,57E00	5,98E-02	1,890	CEMIP,CHST7,CHSY3,CSGALNACT1,GPC6,LYVE1,VCAN
Synthesis of DNA	2,53E00	5,88E-02	-2,646	CDC45,CDT1,MCM2,MCM5,POLA2,POLE,RFC3
Chondroitin and Dermatan Biosynthesis	2,44E00	3,33E-01	#NUM!	CHSY3,CSGALNACT1
Potassium Channels	2,41E00	6,38E-02	1,633	GNG3,KCNAB1,KCNB2,KCNH1,KCNN2,KCNQ1
Hereditary Breast Cancer Signaling	2,4E00	5,56E-02	1,633	BMP6,BRCA2,CCNB1,CDK1,MSH2,RAD51C,RFC3
Kinetochore Metaphase Signaling Pathway	2,35E00	6,19E-02	-2,236	BIRC5,CCNB1,CDCA8,CDK1,KNTC1,MXD3
HDR through Homologous Recombination (HRR) or Single Strand Annealing (SSA)	2,26E00	5,94E-02	-2,449	BRCA2,CLSPN,POLE,RAD51C,RFC3,RMI2
Syndecan interactions	2,15E00	1,2E-01	#NUM!	COL5A3,ITGB3,TNC
Hepatic Fibrosis / Hepatic Stellate Cell Activation	2,13E00	4,52E-02	#NUM!	COL11A1,COL12A1,COL5A3,EDN1,MYH11,MYO1H,PDGFD,SMAD3
Ephrin Receptor Signaling	1,96E00	4,23E-02	1,000	EPHA1,EPHA6,GNAT2,GNG3,ITGB3,KALRN,PDGFD,SORBS1
Sonic Hedgehog Signaling	1,93E00	0.1	#NUM!	CCNB1,CDK1,PTCH2
Sperm Motility	1,91E00	3,86E-02	#NUM!	CNGB3,EPHA1,EPHA6,GNAT2,GNG3,GUCY1A2,LYN,NTRK1,PLCL1
GP6 Signaling Pathway	1,87E00	4,92E-02	0,816	COL11A1,COL12A1,COL5A3,ITGB3,LAMC3,LYN
Cardiac conduction	1,86E00	4,88E-02	2,000	FXYD4,KCNQ1,MME,RYR3,SCN4A,SLC8A1
EPH-Ephrin signaling	1,84E00	5,56E-02	2,236	EPHA1,EPHA6,KALRN,LYN,MYH11
RHO GTPases Activate Formins	1,83E00	4,8E-02	-2,449	BIRC5,CDCA8,CENPI,DIAPH3,KNTC1,SGO1
Synthesis of Prostaglandins (PG) and Thromboxanes (TX)	1,82E00	1,67E-01	#NUM!	HPGD,PTGS2
POU5F1 (OCT4), SOX2, NANOG activate genes related to proliferation	1,82E00	1,67E-01	#NUM!	EPHA1,SALL4
Axonal Guidance Signaling	1,77E00	3,01E-02	#NUM!	ADAM23,ADAMTS20,BMP6,EPHA1,EPHA6,GNAT2,GNG3,ITGB3,KALRN,NTRK1,PDGFD,PLCL1,PTCH2,WNT6
Formation of axial mesoderm	1,69E00	1,43E-01	#NUM!	FOXA1,SMAD3
Meiotic recombination	1,68E00	8,11E-02	#NUM!	BRCA2,MND1,RAD51C
Resolution of Abasic Sites (AP sites)	1,65E00	7,89E-02	#NUM!	MUTYH,POLE,RFC3
Synaptic Long Term Depression	1,59E00	3,87E-02	2,646	GNAT2,GRIA4,GRM7,GUCY1A2,LYN,PLCL1,RYR3
Pulmonary Fibrosis Idiopathic Signaling Pathway	1,57E00	3,23E-02	1,000	ACTG2,BIRC5,COL11A1,COL12A1,COL5A3,EDN1,PDGFD,RPS6KA6,SMAD3,WNT6
Mitotic Prometaphase	1,54E00	3,78E-02	-2,646	BIRC5,CCNB1,CDCA8,CDK1,CENPI,KNTC1,SGO1
Chondroitin Sulfate Biosynthesis (Late Stages)	1,54E00	7,14E-02	#NUM!	CHST7,CHSY3,CSGALNACT1
Apelin Muscle Signaling Pathway	1,54E00	7,14E-02	#NUM!	GNAT2,GNG3,PRKAA2
Pancreatic Secretion Signaling Pathway	1,54E00	3,52E-02	2,828	CA12,CA2,CA3,CA8,CFTR,PLCL1,RYR3,SLC4A4
Collagen chain trimerization	1,51E00	6,98E-02	#NUM!	COL11A1,COL12A1,COL5A3
Signaling by MET	1,5E00	5,33E-02	0,000	COL11A1,COL5A3,LAMC3,LRIG1
Choline Degradation I	1,5E00	0.5	#NUM!	CHDH
Mismatch Repair in Eukaryotes	1,49E00	1,11E-01	#NUM!	MSH2,RFC3
Activation of NMDA receptors and postsynaptic events	1,48E00	5,26E-02	2,000	GRIA4,NRG1,PRKAA2,RPS6KA6
Lung Ionic Balance Signaling Pathway	1,48E00	2,82E-02	1,941	ADGRB3,ADGRV1,CFTR,CNGB3,GRM7,HCAR2,HRH2,KCNQ1,LYN,NPFFR2,PLCL1,PRKAA2,PTGDR
SUMOylation of DNA replication proteins	1,46E00	6,67E-02	#NUM!	BIRC5,CDCA8,TOP2A
Phototransduction Pathway	1,44E00	6,52E-02	#NUM!	CNGB3,GNAT2,GUCY1A2
DNA Damage Bypass	1,41E00	6,38E-02	#NUM!	PCLAF,POLE,RFC3
Cellular Effects of Sildenafil (Viagra)	1,4E00	2,58E-02	0,775	ACTG2,ADGRB3,ADGRV1,CNGB3,GNG3,GRM7,GUCY1A2,HCAR2,HRH2,KCNN2,MYH11,MYO1H,NPFFR2,PRKAA2,PTGDR,SMAD3
ABRA Signaling Pathway	1,38E00	4,88E-02	1,000	ACTG2,DMD,MYH11,MYOCD
Chondroitin Sulfate Biosynthesis	1,37E00	6,12E-02	#NUM!	CHST7,CHSY3,CSGALNACT1
Cell Cycle: G2/M DNA Damage Checkpoint Regulation	1,37E00	6,12E-02	#NUM!	CCNB1,CDK1,TOP2A
NER (Nucleotide Excision Repair, Enhanced Pathway)	1,36E00	4,82E-02	#NUM!	POLA2,POLE,RFC3,TOP2A
Formation of the ureteric bud	1,36E00	9,52E-02	#NUM!	EYA1,GREM1
Neurovascular Coupling Signaling Pathway	1,36E00	3,45E-02	2,646	GABRB3,GABRP,GRIA4,GUCY1A2,KCNN2,PTGS2,RYR3
RHOGDI Signaling	1,36E00	3,45E-02	#NUM!	ACTG2,CDH6,GNAT2,GNG3,ITGB3,MYH11,MYO1H
GABA Receptor Signaling	1,36E00	4,13E-02	#NUM!	GABRB3,GABRP,GNAT2,GNG3,KCNN2
RHO GTPases regulate CFTR trafficking	1,33E00	3,33E-01	#NUM!	CFTR
Dermatan Sulfate Biosynthesis	1,32E00	5,88E-02	#NUM!	CHST7,CHSY3,CSGALNACT1
Signaling by TGF-beta Receptor Complex	1,3E00	5,77E-02	#NUM!	ITGB3,LTBP1,SMAD3
Kinesins	1,3E00	5,77E-02	#NUM!	KIF20B,KIF26B,KIFC1
Nuclear Cytoskeleton Signaling Pathway	1,3E00	3,35E-02	1,633	ACTG2,CDH6,ITGB3,KIF20B,KIF26B,KIFC1,LYN
Synaptogenesis Signaling Pathway	1,28E00	2,99E-02	3,000	CDH6,EPHA1,EPHA6,GRIA4,GRM7,KALRN,LYN,NLGN4X,THBS2
Activation of kainate receptors upon glutamate binding	1,26E00	8,33E-02	#NUM!	GNG3,NCALD
TNFs bind their physiological receptors	1,26E00	8,33E-02	#NUM!	TNFRSF13B,TNFSF11
Osteoarthritis Pathway	1,24E00	3,24E-02	0,000	GREM1,ITGB3,PRG4,PRKAA2,PTCH2,PTGS2,SMAD3
Mitotic Metaphase and Anaphase	1,23E00	3,23E-02	-2,646	BIRC5,CCNB1,CDCA8,CDK1,CENPI,KNTC1,SGO1
Signaling by PDGF	1,23E00	5,36E-02	#NUM!	COL5A3,PDGFD,THBS2
Ephrin A Signaling	1,22E00	3,79E-02	0,447	BMP6,CHN2,EPHA1,EPHA6,LYN
Role of CHK Proteins in Cell Cycle Checkpoint Control	1,21E00	5,26E-02	#NUM!	CDK1,CLSPN,RFC3
GADD45 Signaling	1,21E00	5,26E-02	#NUM!	CCNB1,CDK1,SMAD3
Collagen degradation	1,17E00	5,08E-02	#NUM!	COL11A1,COL12A1,COL5A3
Assembly of collagen fibrils and other multimeric structures	1,17E00	5,08E-02	#NUM!	COL11A1,COL12A1,COL5A3
Dilated Cardiomyopathy Signaling Pathway	1,14E00	3,57E-02	0,000	ACTG2,DMD,MYH11,MYO1H,RBM20
Glutamate Receptor Signaling	1,14E00	4,92E-02	#NUM!	GNG3,GRIA4,GRM7
Neuropathic Pain Signaling in Dorsal Horn Neurons	1,14E00	4,04E-02	2,000	GRIA4,GRM7,KCNN2,PLCL1
O-linked glycosylation	1,12E00	0.04	2,000	ADAMTS20,GCNT7,THBS2,THSD7B
Protein Kinase A Signaling	1,12E00	2,67E-02	0,816	AKAP5,CNGB3,EYA1,GNG3,PLCL1,PTCH2,PTGS2,PTPRH,RYR3,SMAD3
Nicotinate metabolism	1,11E00	6,9E-02	#NUM!	NT5E,PTGS2
Cell Cycle: G1/S Checkpoint Regulation	1,09E00	4,69E-02	#NUM!	CDKN2C,NRG1,SMAD3
Complement System	1,09E00	6,67E-02	#NUM!	C4BPA,MASP2
Human Embryonic Stem Cell Pluripotency	1,08E00	3,16E-02	1,633	BMP6,NTRK1,PDGFD,SALL4,SMAD3,WNT6
Glutamate binding, activation of AMPA receptors and synaptic plasticity	1,06E00	6,45E-02	#NUM!	AKAP5,GRIA4
Collagen biosynthesis and modifying enzymes	1,06E00	4,55E-02	#NUM!	COL11A1,COL12A1,COL5A3
Ephrin B Signaling	1,06E00	4,55E-02	#NUM!	GNAT2,GNG3,KALRN
Synthesis of Lipoxins (LX)	1,04E00	1,67E-01	#NUM!	HPGD
Choline catabolism	1,04E00	1,67E-01	#NUM!	CHDH
Salvage Pathways of Pyrimidine Deoxyribonucleotides	1,04E00	1,67E-01	#NUM!	TK1
FXR/RXR Activation	1,03E00	3,31E-02	0,447	FOXA1,NR1I2,PRKAA2,PTGS2,TNFSF11
Arachidonic acid metabolism	1,02E00	6,06E-02	#NUM!	GGT5,PTGS2
Basal Cell Carcinoma Signaling	1,01E00	4,35E-02	#NUM!	BMP6,PTCH2,WNT6
Circadian Rhythm Signaling	1,01E00	2,85E-02	#NUM!	GNG3,GRIA4,GUCY1A2,LYN,PLCL1,PRKAA2,RYR3
Calcium Signaling	1,01E00	3,02E-02	1,000	AKAP5,GRIA4,MYH11,MYO1H,RYR3,SLC8A1
Gap Junction Signaling	9,95E-01	2,7E-02	0,707	ACTG2,BIRC5,GRIA4,GUCY1A2,KCNN2,PLCL1,SMAD3,TNFSF11
Ovarian Cancer Signaling	9,93E-01	3,23E-02	#NUM!	BRCA2,EDN1,MSH2,PTGS2,WNT6
CREB Signaling in Neurons	9,86E-01	2,36E-02	1,265	ADGRB3,ADGRV1,BMP6,GNAT2,GNG3,GRIA4,GRM7,HCAR2,HRH2,NPFFR2,NTRK1,PLCL1,PTGDR
IL-27 Signaling Pathway	9,75E-01	3,54E-02	-1,000	CD28,IL12RB2,PTGS2,SMAD3
Erythrocytes take up oxygen and release carbon dioxide	9,74E-01	1,43E-01	#NUM!	CA2
Wax and plasmalogen biosynthesis	9,74E-01	1,43E-01	#NUM!	FAR2
IL-15 Production	9,64E-01	3,51E-02	2,000	EPHA1,EPHA6,LYN,NTRK1
Colorectal Cancer Metastasis Signaling	9,59E-01	2,77E-02	#NUM!	BIRC5,GNAT2,GNG3,MSH2,PTGS2,SMAD3,WNT6
Factors involved in megakaryocyte development and platelet production	9,57E-01	4,11E-02	#NUM!	CABLES1,RAD51C,ZFPM2
Costimulation by the CD28 family	9,54E-01	3,48E-02	1,000	CD28,LYN,STK32A,STK32C
Oxytocin Signaling Pathway	9,33E-01	2,72E-02	1,134	GNG3,GUCY1A2,MYH11,MYO1H,PRKAA2,PTGS2,TNFSF11
Post-translational modification: synthesis of GPI-anchored proteins	9,19E-01	3,95E-02	#NUM!	LYPD1,MDGA2,NTM
Antiproliferative Role of TOB in T Cell Signaling	9,13E-01	5,26E-02	#NUM!	CD28,SMAD3
HER-2 Signaling in Breast Cancer	9,1E-01	2,83E-02	1,633	BIRC5,ITGB3,LYN,NRG1,PTGS2,SMAD3
Myelination Signaling Pathway	9,01E-01	2,56E-02	0,000	BMP6,ITGB3,LAMC3,LYN,NRG1,PDGFD,SMAD3,WNT6
Ion channel transport	9,01E-01	3,01E-02	2,236	ANO4,ATP8A1,FXYD4,RYR3,TRPM3
Pancreatic Adenocarcinoma Signaling	8,95E-01	3,31E-02	#NUM!	BIRC5,BRCA2,PTGS2,SMAD3
Role of BRCA1 in DNA Damage Response	8,94E-01	3,85E-02	#NUM!	BRCA2,MSH2,RFC3
Lipophagy	8,72E-01	1,11E-01	#NUM!	PRKAA2
Platelet homeostasis	8,7E-01	3,75E-02	#NUM!	GNG3,GUCY1A2,SLC8A1
Role of NFAT in Regulation of the Immune Response	8,62E-01	2,92E-02	1,000	AKAP5,CD28,GNAT2,GNG3,LYN
DNA damage-induced 14-3-3σ Signaling	8,59E-01	4,88E-02	#NUM!	CCNB1,CDK1
Actin Cytoskeleton Signaling	8,5E-01	2,71E-02	#NUM!	ACTG2,DIAPH3,ITGB3,MYH11,MYO1H,PDGFD
Integrin cell surface interactions	8,47E-01	3,66E-02	#NUM!	COL5A3,ITGB3,TNC
Altered T Cell and B Cell Signaling in Rheumatoid Arthritis	8,47E-01	3,66E-02	#NUM!	CD28,TNFRSF13B,TNFSF11
Cyclins and Cell Cycle Regulation	8,47E-01	3,66E-02	#NUM!	CCNB1,CDK1,CDKN2C
Gustation Pathway	8,47E-01	2,89E-02	0,447	CALHM3,GABRB3,GABRP,KCNN2,SCN4A
Complement cascade	8,43E-01	4,76E-02	#NUM!	C4BPA,MASP2
BER (Base Excision Repair) Pathway	8,43E-01	4,76E-02	#NUM!	POLE,RFC3
Sertoli Cell-Germ Cell Junction Signaling Pathway (Enhanced)	8,37E-01	2,69E-02	0,000	ACTG2,GUCY1A2,LAMC3,PRKAA2,SMAD3,SORBS1
cAMP-mediated signaling	8,37E-01	2,69E-02	0,000	AKAP5,CNGB3,GRM7,HCAR2,HRH2,PTGDR
GABAergic Receptor Signaling Pathway (Enhanced)	8,32E-01	3,12E-02	1,000	GABRB3,GABRP,GNG3,NLGN4X
Prostanoid Biosynthesis	8,29E-01	0.1	#NUM!	PTGS2
γ-glutamyl Cycle	8,29E-01	0.1	#NUM!	GGT5
Guanosine Nucleotides Degradation III	8,29E-01	0.1	#NUM!	NT5E
Elastic fibre formation	8,26E-01	4,65E-02	#NUM!	ITGB3,LTBP1
Class B/2 (Secretin family receptors)	8,25E-01	3,57E-02	#NUM!	GNG3,PTCH2,WNT6
Regulation of Cellular Mechanics by Calpain Protease	8,25E-01	3,57E-02	#NUM!	CDK1,CNGB3,ITGB3
Gαi Signaling	8,23E-01	3,1E-02	#NUM!	GNAT2,GNG3,GRM7,HCAR2
Endothelin-1 Signaling	8,11E-01	2,81E-02	1,342	EDN1,GNAT2,GUCY1A2,PLCL1,PTGS2
Role of OCT4 in Mammalian Embryonic Stem Cell Pluripotency	8,1E-01	4,55E-02	#NUM!	FOXA1,SALL4
MITF-M-dependent gene expression	8,04E-01	3,49E-02	#NUM!	CCNB1,MYRIP,SYTL2
CDX Gastrointestinal Cancer Signaling Pathway	8,04E-01	2,79E-02	1,342	BMP6,PTGS2,SALL4,TNFSF11,WNT6
Cohesin Chromatin Regulation Pathway	8,04E-01	2,79E-02	#NUM!	BIRC5,CCNB1,CDCA8,CDK1,SGO1
TEC Kinase Signaling	8,04E-01	2,79E-02	#NUM!	ACTG2,GNAT2,GNG3,ITGB3,LYN
TP53 Regulates Transcription of Cell Cycle Genes	7,95E-01	4,44E-02	#NUM!	CCNB1,CDK1
Erythrocytes take up carbon dioxide and release oxygen	7,91E-01	9,09E-02	#NUM!	CA2
Chondroitin Sulfate Degradation (Metazoa)	7,91E-01	9,09E-02	#NUM!	CEMIP
Urate Biosynthesis/Inosine 5'-phosphate Degradation	7,91E-01	9,09E-02	#NUM!	NT5E
NAD Signaling Pathway	7,9E-01	3,01E-02	2,000	BMP6,NT5E,PRKAA2,RYR3
Apelin Endothelial Signaling Pathway	7,9E-01	3,01E-02	#NUM!	GNAT2,GNG3,PRKAA2,SMAD3
IL-23 Signaling Pathway	7,8E-01	4,35E-02	#NUM!	IL12RB2,TNFSF11
Regulation of TP53 Activity through Phosphorylation	7,73E-01	3,37E-02	#NUM!	PRKAA2,RFC3,RMI2
nNOS Signaling in Skeletal Muscle Cells	7,65E-01	4,26E-02	#NUM!	DMD,RYR3
HDR through MMEJ (alt-NHEJ)	7,57E-01	8,33E-02	#NUM!	BRCA2
Transcriptional regulation of testis differentiation	7,57E-01	8,33E-02	#NUM!	ZFPM2
Leukotriene Biosynthesis	7,57E-01	8,33E-02	#NUM!	GGT5
Dermatan Sulfate Degradation (Metazoa)	7,57E-01	8,33E-02	#NUM!	CEMIP
DNA Replication Pre-Initiation	7,53E-01	3,3E-02	#NUM!	CDT1,MCM2,MCM5
Th1 Pathway	7,53E-01	3,3E-02	#NUM!	CD28,IL12RB2,TNFSF11
ILK Signaling	7,49E-01	2,67E-02	2,000	ACTG2,ITGB3,MYH11,MYO1H,PTGS2
DNA Methylation and Transcriptional Repression Signaling	7,43E-01	3,26E-02	#NUM!	CDK1,FOXA1,TCF19
Endocannabinoid Neuronal Synapse Pathway	7,43E-01	2,88E-02	#NUM!	GNG3,GRIA4,PLCL1,PTGS2
Cardiac Hypertrophy Signaling (Enhanced)	7,39E-01	2,18E-02	1,414	DIAPH3,EDN1,GNG3,IL12RB2,ITGB3,MYOCD,PLCL1,PTGS2,RYR3,TNFSF11,WNT6
Molecular Mechanisms of Cancer	7,37E-01	2,04E-02	1,807	ADGRB3,ADGRV1,BMP6,CDKN2C,EDN1,GNAT2,GNG3,GRM7,HCAR2,HRH2,IL12RB2,ITGB3,NPFFR2,PTCH2,PTGDR,SMAD3
Role of Tissue Factor in Cancer	7,3E-01	2,63E-02	1,342	BIRC5,ITGB3,LYN,PTGS2,RPS6KA6
Adenosine Nucleotides Degradation II	7,25E-01	7,69E-02	#NUM!	NT5E
Pregnenolone Biosynthesis	7,25E-01	7,69E-02	#NUM!	MICAL2
Transcriptional regulation by RUNX2	7,24E-01	0.04	#NUM!	CCNB1,CDK1
Signaling by EGFR	7,11E-01	3,92E-02	#NUM!	LRIG1,PAG1
GPER1 signaling	7,06E-01	3,12E-02	#NUM!	GNG3,STK32A,STK32C
Regulation of IL-2 Expression in Activated and Anergic T Lymphocytes	7,06E-01	3,12E-02	#NUM!	CARD11,CD28,SMAD3
Integration of energy metabolism	6,98E-01	3,09E-02	#NUM!	AKAP5,GNG3,PRKAA2
Carnitine metabolism	6,97E-01	7,14E-02	#NUM!	PRKAA2
Metabolism of nitric oxide: NOS3 activation and regulation	6,97E-01	7,14E-02	#NUM!	DDAH1
Metabolism of Angiotensinogen to Angiotensins	6,97E-01	7,14E-02	#NUM!	MME
LGI-ADAM interactions	6,97E-01	7,14E-02	#NUM!	ADAM23
Formation of definitive endoderm	6,97E-01	7,14E-02	#NUM!	SMAD3
DNA Double-Strand Break Repair by Homologous Recombination	6,97E-01	7,14E-02	#NUM!	BRCA2
Thyroid Hormone Metabolism II (via Conjugation and/or Degradation)	6,97E-01	7,14E-02	#NUM!	CSGALNACT1
Histidine Degradation VI	6,97E-01	7,14E-02	#NUM!	MICAL2
GABA receptor activation	6,86E-01	3,77E-02	#NUM!	GABRB3,GNG3
α-Adrenergic Signaling	6,8E-01	3,03E-02	#NUM!	GNAT2,GNG3,SLC8A1
Factors Promoting Cardiogenesis in Vertebrates	6,78E-01	2,7E-02	1,000	BMP6,MYOCD,PLCL1,WNT6
Mismatch Repair	6,7E-01	6,67E-02	#NUM!	MSH2
Platelet Adhesion to exposed collagen	6,7E-01	6,67E-02	#NUM!	LYN
FOXO-mediated transcription of cell cycle genes	6,7E-01	6,67E-02	#NUM!	SMAD3
Paracetamol ADME	6,7E-01	6,67E-02	#NUM!	GGT5
Fatty Acid α-oxidation	6,7E-01	6,67E-02	#NUM!	PTGS2
Signaling by Rho Family GTPases	6,65E-01	2,37E-02	#NUM!	ACTG2,CDH6,DIAPH3,GNAT2,GNG3,ITGB3
Glutaminergic Receptor Signaling Pathway (Enhanced)	6,61E-01	2,28E-02	1,134	DGKG,GABRB3,GABRP,GRIA4,GRM7,PLCL1,SCN4A
Microautophagy Signaling Pathway	6,58E-01	2,65E-02	#NUM!	COL11A1,COL12A1,COL5A3,PRKAA2
Post-translational protein phosphorylation	6,55E-01	2,94E-02	#NUM!	LTBP1,TNC,VCAN
Ribonucleotide Reductase Signaling Pathway	6,51E-01	2,63E-02	#NUM!	BIRC5,CDK1,MYBL2,RRM2
HEY1 Signaling Pathway	6,51E-01	2,63E-02	1,000	BMP6,MYH11,PRKAA2,SMAD3
Signaling by ERBB4	6,5E-01	3,57E-02	#NUM!	GABRB3,NRG1
Transport of inorganic cations/anions and amino acids/oligopeptides	6,47E-01	2,91E-02	#NUM!	SLC24A3,SLC4A4,SLC8A1
Eicosanoid Signaling	6,45E-01	2,33E-02	1,342	CFTR,GNG3,HPGD,PLCL1,PTGDR,PTGS2
DNA methylation	6,45E-01	6,25E-02	#NUM!	DNMT3L
Germ layer formation at gastrulation	6,45E-01	6,25E-02	#NUM!	SMAD3
Purine Nucleotides Degradation II (Aerobic)	6,45E-01	6,25E-02	#NUM!	NT5E
Transcriptional regulation of pluripotent stem cells	6,22E-01	5,88E-02	#NUM!	SALL4
Ubiquinol-10 Biosynthesis (Eukaryotic)	6,22E-01	5,88E-02	#NUM!	MICAL2
G alpha (q) signalling events	6,07E-01	2,52E-02	1,000	EDN1,GNG3,KALRN,NPFFR2
Signaling by Activin	6,01E-01	5,56E-02	#NUM!	SMAD3
Glyoxylate metabolism and glycine degradation	6,01E-01	5,56E-02	#NUM!	HAO1
RHO GTPases activate CIT	6,01E-01	5,56E-02	#NUM!	MYH11
Crosstalk between Dendritic Cells and Natural Killer Cells	5,97E-01	3,28E-02	#NUM!	ACTG2,CD28
Serotonin Receptor Signaling	5,9E-01	2,07E-02	1,667	EDN1,GNG3,ITGB3,KALRN,KCNN2,LYN,PLCL1,PTGS2,RYR3
Translocation of SLC2A4 (GLUT4) to the plasma membrane	5,87E-01	3,23E-02	#NUM!	PRKAA2,TBC1D1
L1CAM interactions	5,86E-01	2,7E-02	#NUM!	ITGB3,RPS6KA6,SCN4A
Signaling by NODAL	5,8E-01	5,26E-02	#NUM!	SMAD3
RHO GTPases Activate ROCKs	5,8E-01	5,26E-02	#NUM!	MYH11
Apelin Liver Signaling Pathway	5,8E-01	5,26E-02	#NUM!	EDN1
Mitotic Roles of Polo-Like Kinase	5,77E-01	3,17E-02	#NUM!	CCNB1,CDK1
Pathogen Induced Cytokine Storm Signaling Pathway	5,75E-01	2,21E-02	0,816	COL11A1,COL12A1,COL5A3,IL12RB2,RYR3,TNFSF11
T Helper Cell Differentiation	5,67E-01	3,12E-02	#NUM!	CD28,IL12RB2
Antiproliferative Role of Somatostatin Receptor 2	5,67E-01	3,12E-02	#NUM!	GNG3,GUCY1A2
Interleukin-12 family signaling	5,61E-01	0.05	#NUM!	IL12RB2
Tight Junction Signaling	5,6E-01	2,4E-02	#NUM!	ACTG2,MAGI2,MYH11,MYO1H
Tumor Microenvironment Pathway	5,6E-01	2,4E-02	2,000	ITGB3,PDGFD,PTGS2,TNC
Ribavirin ADME	5,58E-01	3,08E-02	#NUM!	STK32A,STK32C
Pyridoxal 5'-phosphate Salvage Pathway	5,58E-01	3,08E-02	#NUM!	CDK1,PRKAA2
Wound Healing Signaling Pathway	5,54E-01	2,25E-02	0,447	COL11A1,COL12A1,COL5A3,PDGFD,TNFSF11
Regulation of Insulin-like Growth Factor (IGF) transport and uptake by IGFBPs	5,51E-01	2,59E-02	#NUM!	LTBP1,TNC,VCAN
Abacavir ADME	5,49E-01	3,03E-02	#NUM!	STK32A,STK32C
Agrin Interactions at Neuromuscular Junction	5,49E-01	3,03E-02	#NUM!	ACTG2,NRG1
Role of Osteoclasts in Rheumatoid Arthritis Signaling Pathway	5,45E-01	2,15E-02	0,447	ADAM23,COL11A1,COL12A1,COL5A3,ITGB3,TNFSF11
Class C/3 (Metabotropic glutamate/pheromone receptors)	5,44E-01	4,76E-02	#NUM!	GRM7
RHO GTPases activate PAKs	5,44E-01	4,76E-02	#NUM!	MYH11
Synaptic adhesion-like molecules	5,44E-01	4,76E-02	#NUM!	GRIA4
Nucleotide salvage	5,44E-01	4,76E-02	#NUM!	TK1
Chaperone Mediated Autophagy	5,44E-01	4,76E-02	#NUM!	CFTR
NAD Salvage Pathway II	5,44E-01	4,76E-02	#NUM!	NT5E
Caveolar-mediated Endocytosis Signaling	5,4E-01	2,99E-02	#NUM!	ACTG2,ITGB3
Cardiac β-adrenergic Signaling	5,38E-01	2,34E-02	#NUM!	AKAP5,GNAT2,GNG3,SLC8A1
T Cell Receptor Signaling	5,38E-01	2,34E-02	0,000	CARD11,CD28,PAG1,PTPRH
Role of NANOG in Mammalian Embryonic Stem Cell Pluripotency	5,32E-01	2,52E-02	#NUM!	BMP6,SALL4,WNT6
Iron homeostasis signaling pathway	5,32E-01	2,52E-02	#NUM!	BMP6,HJV,SMAD3
Communication between Innate and Adaptive Immune Cells	5,31E-01	2,94E-02	#NUM!	CD28,TNFRSF13B
Nephrin family interactions	5,27E-01	4,55E-02	#NUM!	MAGI2
Growth hormone receptor signaling	5,27E-01	4,55E-02	#NUM!	LYN
Nicotine Degradation III	5,27E-01	4,55E-02	#NUM!	CSGALNACT1
Pyrimidine Deoxyribonucleotides De Novo Biosynthesis I	5,27E-01	4,55E-02	#NUM!	RRM2
ERK5 Signaling	5,22E-01	2,9E-02	#NUM!	NTRK1,RPS6KA6
AMPK Signaling	5,22E-01	2,18E-02	#NUM!	CFTR,GNAT2,GNG3,PRKAA2,TBC1D1
RAF-independent MAPK1/3 activation	5,11E-01	4,35E-02	#NUM!	CDK1
Defensins	5,11E-01	4,35E-02	#NUM!	ART1
Tumoricidal Function of Hepatic Natural Killer Cells	5,11E-01	4,35E-02	#NUM!	LYVE1
Apelin Cardiac Fibroblast Signaling Pathway	5,11E-01	4,35E-02	#NUM!	PRKAA2
G Protein Signaling Mediated by Tubby	5,06E-01	2,82E-02	#NUM!	GNAT2,GNG3
P2Y Purinergic Receptor Signaling Pathway	5,01E-01	2,42E-02	#NUM!	GNG3,ITGB3,PLCL1
Telomere Maintenance	4,98E-01	2,78E-02	#NUM!	POLA2,RFC3
G alpha (12/13) signalling events	4,98E-01	2,78E-02	#NUM!	GNG3,KALRN
Insulin processing	4,95E-01	4,17E-02	#NUM!	MYRIP
Signaling by Erythropoietin	4,95E-01	4,17E-02	#NUM!	LYN
Estrogen-mediated S-phase Entry	4,95E-01	4,17E-02	#NUM!	CDK1
Melatonin Degradation I	4,95E-01	4,17E-02	#NUM!	CSGALNACT1
Macropinocytosis Signaling	4,9E-01	2,74E-02	#NUM!	ITGB3,PDGFD
Synaptic Long Term Potentiation	4,89E-01	2,38E-02	#NUM!	GRIA4,GRM7,PLCL1
G alpha (s) signalling events	4,83E-01	2,36E-02	#NUM!	GNG3,HRH2,PTGDR
PRC2 methylates histones and DNA	4,81E-01	0.04	#NUM!	DNMT3L
Thrombin signalling through proteinase activated receptors (PARs)	4,81E-01	0.04	#NUM!	GNG3
Mitotic G2-G2/M phases	4,74E-01	2,17E-02	-2,000	CCNB1,CDK1,GTSE1,MYBL2
Breast Cancer Regulation by Stathmin1	4,71E-01	1,88E-02	1,414	ADGRB3,ADGRV1,BMP6,CDK1,GNG3,GRM7,HCAR2,HRH2,NPFFR2,PTGDR
WNT ligand biogenesis and trafficking	4,67E-01	3,85E-02	#NUM!	WNT6
Signal amplification	4,67E-01	3,85E-02	#NUM!	GNG3
G-protein beta:gamma signalling	4,67E-01	3,85E-02	#NUM!	GNG3
RHO GTPases activate PKNs	4,67E-01	3,85E-02	#NUM!	MYH11
Cardiogenesis	4,67E-01	3,85E-02	#NUM!	MYOCD
Nicotine Degradation II	4,67E-01	3,85E-02	#NUM!	CSGALNACT1
Pulmonary Healing Signaling Pathway	4,55E-01	2,13E-02	#NUM!	CCNB1,LYN,PRKAA2,WNT6
STAT3 Pathway	4,55E-01	2,27E-02	#NUM!	BMP6,IL12RB2,NTRK1
Effects of PIP2 hydrolysis	4,54E-01	3,7E-02	#NUM!	DGKG
Integrin signaling	4,54E-01	3,7E-02	#NUM!	ITGB3
Clathrin-mediated Endocytosis Signaling	4,51E-01	2,12E-02	#NUM!	ACTG2,HIP1,ITGB3,PDGFD
ID1 Signaling Pathway	4,42E-01	2,09E-02	1,000	BIRC5,LYN,MCAM,SMAD3
EGR2 and SOX10-mediated initiation of Schwann cell myelination	4,41E-01	3,57E-02	#NUM!	ADGRV1
Phagosome Formation	4,41E-01	1,83E-02	1,897	ADGRB3,ADGRV1,GRM7,HCAR2,HRH2,ITGB3,LYN,MYH11,MYO1H,NPFFR2,PTGDR
PD-1, PD-L1 cancer immunotherapy pathway	4,38E-01	2,5E-02	#NUM!	CD28,SMAD3
Signaling by NOTCH4	4,34E-01	2,21E-02	#NUM!	SMAD3,STK32A,STK32C
Th17 Activation Pathway	4,32E-01	2,47E-02	#NUM!	DEFB4B,IL12RB2
Oxytocin in Spinal Neurons Signaling Pathway	4,29E-01	3,45E-02	#NUM!	GUCY1A2
Energy dependent regulation of mTOR by LKB1-AMPK	4,29E-01	3,45E-02	#NUM!	PRKAA2
SUMOylation of intracellular receptors	4,29E-01	3,45E-02	#NUM!	NR1I2
Interconversion of nucleotide di- and triphosphates	4,29E-01	3,45E-02	#NUM!	RRM2
FOXO-mediated transcription of oxidative stress, metabolic and neuronal genes	4,29E-01	3,45E-02	#NUM!	SMAD3
Signaling by CSF3 (G-CSF)	4,29E-01	3,45E-02	#NUM!	LYN
Serotonin Degradation	4,29E-01	3,45E-02	#NUM!	CSGALNACT1
Superpathway of Melatonin Degradation	4,29E-01	3,45E-02	#NUM!	CSGALNACT1
IL-8 Signaling	4,29E-01	2,06E-02	#NUM!	GNAT2,GNG3,ITGB3,PTGS2
Th1 and Th2 Activation Pathway	4,29E-01	2,19E-02	#NUM!	CD28,IL12RB2,TNFSF11
Beta-catenin independent WNT signaling	4,25E-01	2,05E-02	0,000	GNAT2,GNG3,STK32A,STK32C
Relaxin Signaling	4,19E-01	2,16E-02	#NUM!	GNAT2,GNG3,GUCY1A2
Regulation of the Epithelial Mesenchymal Transition in Development Pathway	4,19E-01	2,41E-02	#NUM!	PTCH2,WNT6
Oncogene Induced Senescence	4,18E-01	3,33E-02	#NUM!	CDKN2C
Signaling by CSF1 (M-CSF) in myeloid cells	4,18E-01	3,33E-02	#NUM!	LYN
Sensory perception of taste	4,18E-01	3,33E-02	#NUM!	CALHM3
Regulation of mitotic cell cycle	4,12E-01	2,38E-02	#NUM!	CCNB1,CDK1
Semaphorin Neuronal Repulsive Signaling Pathway	4,09E-01	2,13E-02	#NUM!	GUCY1A2,ITGB3,VCAN
Nucleotide catabolism	4,07E-01	3,23E-02	#NUM!	NT5E
Fcγ Receptor-mediated Phagocytosis in Macrophages and Monocytes	4,06E-01	2,35E-02	#NUM!	ACTG2,LYN
BMP signaling pathway	4,06E-01	2,35E-02	#NUM!	BMP6,GREM1
Hedgehog 'on' state	4,05E-01	2,11E-02	#NUM!	PTCH2,STK32A,STK32C
Corticotropin Releasing Hormone Signaling	4,05E-01	2,11E-02	#NUM!	GUCY1A2,PTCH2,PTGS2
T Cell Exhaustion Signaling Pathway	4,05E-01	2,11E-02	#NUM!	CD28,IL12RB2,SMAD3
Chronic Myeloid Leukemia Signaling	4,04E-01	1,93E-02	-0,447	BIRC5,PLCL1,PRKAA2,SMAD3,WNT6
G alpha (i) signalling events	4,01E-01	1,99E-02	0,000	GNAT2,GNG3,GRM7,HCAR2
PTEN Signaling	0.4	2,1E-02	#NUM!	ITGB3,MAGI2,NTRK1
Striated Muscle Contraction	3,96E-01	3,12E-02	#NUM!	DMD
Transcriptional Regulation by E2F6	3,96E-01	3,12E-02	#NUM!	RRM2
Late endosomal microautophagy	3,96E-01	3,12E-02	#NUM!	CFTR
Allograft Rejection Signaling	3,96E-01	3,12E-02	#NUM!	CD28
Inhibition of Angiogenesis by TSP1	3,96E-01	3,12E-02	#NUM!	GUCY1A2
MIF-mediated Glucocorticoid Regulation	3,96E-01	3,12E-02	#NUM!	PTGS2
KEAP1-NFE2L2 pathway	3,95E-01	2,08E-02	#NUM!	PRKAA2,STK32A,STK32C
eNOS Signaling	3,95E-01	2,08E-02	#NUM!	CNGB3,GUCY1A2,PRKAA2
MAPK6/MAPK4 signaling	3,94E-01	2,3E-02	#NUM!	CDK1,KALRN
GPVI-mediated activation cascade	3,86E-01	3,03E-02	#NUM!	LYN
Autoimmune Thyroid Disease Signaling	3,86E-01	3,03E-02	#NUM!	CD28
Neutrophil Extracellular Trap Signaling Pathway	3,86E-01	1,85E-02	0,816	COL11A1,COL12A1,COL5A3,LYN,NDUFA4L2,PLCL1
NAFLD Signaling Pathway	3,85E-01	1,95E-02	-1,000	PRKAA2,PTGS2,TBC1D1,TNFSF11
WNT/SHH Axonal Guidance Signaling Pathway	3,82E-01	2,04E-02	#NUM!	LYN,PTCH2,WNT6
Opioid Signaling Pathway	3,77E-01	1,87E-02	#NUM!	GNAT2,GNG3,LYN,RPS6KA6,RYR3
Mitotic Prophase	3,76E-01	2,22E-02	#NUM!	CCNB1,CDK1
IL-1 Signaling	3,76E-01	2,22E-02	#NUM!	GNAT2,GNG3
Salvage Pathways of Pyrimidine Ribonucleotides	3,76E-01	2,22E-02	#NUM!	CDK1,PRKAA2
IL-17 Signaling	3,73E-01	2,01E-02	#NUM!	DEFB4B,PTGS2,TNFSF11
p75 NTR receptor-mediated signalling	3,69E-01	0.02	#NUM!	KALRN,STK32A,STK32C
Transcriptional regulation by the AP-2 (TFAP2) family of transcription factors	3,67E-01	2,86E-02	#NUM!	MYBL2
Graft-versus-Host Disease Signaling	3,67E-01	2,86E-02	#NUM!	CD28
Androgen Signaling	3,6E-01	1,97E-02	#NUM!	GNAT2,GNG3,SMAD3
Vasopressin regulates renal water homeostasis via Aquaporins	3,58E-01	2,78E-02	#NUM!	GNG3
TP53 Regulates Transcription of Cell Death Genes	3,58E-01	2,78E-02	#NUM!	BIRC5
Interleukin-10 signaling	3,58E-01	2,78E-02	#NUM!	PTGS2
Aggrephagy	3,58E-01	2,78E-02	#NUM!	CFTR
Primary Immunodeficiency Signaling	3,58E-01	2,78E-02	#NUM!	TNFRSF13B
Inhibition of Matrix Metalloproteases	3,58E-01	2,78E-02	#NUM!	THBS2
Sleep REM Signaling Pathway	3,54E-01	2,13E-02	#NUM!	RPS6KA6,TNFSF11
UVA-Induced MAPK Signaling	3,54E-01	2,13E-02	#NUM!	PLCL1,RPS6KA6
Role of NFAT in Cardiac Hypertrophy	3,53E-01	1,87E-02	#NUM!	AKAP5,GNG3,PLCL1,SLC8A1
Role of Osteoblasts, Osteoclasts and Chondrocytes in Rheumatoid Arthritis	3,49E-01	1,86E-02	#NUM!	BMP6,ITGB3,TNFSF11,WNT6
Nucleosome assembly	3,49E-01	2,7E-02	#NUM!	CENPI
Orexin Signaling Pathway	3,46E-01	1,85E-02	1,000	GNG3,PLCL1,PRKAA2,SLC8A1
Hepatitis B Chronic Liver Pathogenesis Signaling Pathway	3,44E-01	1,92E-02	#NUM!	ABCC6,FOXA1,MXD3
ATM Signaling	3,44E-01	2,08E-02	#NUM!	CCNB1,CDK1
G-Protein Coupled Receptor Signaling	3,43E-01	1,7E-02	0,000	ADGRB3,ADGRV1,CNGB3,GNAT2,GNG3,GRM7,HCAR2,HRH2,KCNN2,NPFFR2,PTGDR
Regulation of TP53 Expression and Degradation	3,4E-01	2,63E-02	#NUM!	CDK1
Intrinsic Prothrombin Activation Pathway	3,4E-01	2,63E-02	#NUM!	COL5A3
CXCR4 Signaling	3,4E-01	1,91E-02	#NUM!	GNAT2,GNG3,LYN
ABC-family proteins mediated transport	3,39E-01	2,06E-02	#NUM!	ABCC6,CFTR
Apelin Cardiomyocyte Signaling Pathway	3,39E-01	2,06E-02	#NUM!	PLCL1,SLC8A1
Agranulocyte Adhesion and Diapedesis	3,36E-01	1,9E-02	#NUM!	ACTG2,MYH11,MYO1H
Retinoid metabolism and transport	3,32E-01	2,56E-02	#NUM!	GPC6
Role of IL-17F in Allergic Inflammatory Airway Diseases	3,32E-01	2,56E-02	#NUM!	RPS6KA6
Dermatan Sulfate Biosynthesis (Late Stages)	3,32E-01	2,56E-02	#NUM!	CHST7
SPINK1 Pancreatic Cancer Pathway	3,32E-01	2,56E-02	#NUM!	SMAD3
Germ Cell-Sertoli Cell Junction Signaling	3,32E-01	1,89E-02	#NUM!	ACTG2,LAMC3,SORBS1
Transcriptional Regulatory Network in Embryonic Stem Cells	3,32E-01	1,89E-02	#NUM!	SALL4,SMAD3,WNT6
Mitochondrial Division Signaling Pathway	3,28E-01	1,87E-02	#NUM!	CCNB1,CDK1,PRKAA2
MIF Regulation of Innate Immunity	3,24E-01	2,5E-02	#NUM!	PTGS2
Mechanisms of Viral Exit from Host Cells	3,24E-01	2,5E-02	#NUM!	ACTG2
PPAR Signaling	3,24E-01	0.02	#NUM!	PDGFD,PTGS2
Class A/1 (Rhodopsin-like receptors)	3,22E-01	1,75E-02	1,342	EDN1,HCAR2,HRH2,NPFFR2,PTGDR
G alpha (z) signalling events	3,17E-01	2,44E-02	#NUM!	GNG3
IL-13 Signaling Pathway	3,15E-01	1,96E-02	#NUM!	DEFB4B,LYN
Nucleotide Excision Repair	3,1E-01	1,94E-02	#NUM!	POLE,RFC3
CCR5 Signaling in Macrophages	3,1E-01	1,94E-02	#NUM!	GNAT2,GNG3
Paxillin Signaling	3,1E-01	1,94E-02	#NUM!	ACTG2,ITGB3
CTLA4 Signaling in Cytotoxic T Lymphocytes	3,1E-01	1,82E-02	#NUM!	CARD11,CD28,LYN
Signaling by SCF-KIT	3,09E-01	2,38E-02	#NUM!	LYN
RHO GTPases Activate WASPs and WAVEs	3,09E-01	2,38E-02	#NUM!	LYN
NR1H2 and NR1H3-mediated signaling	3,09E-01	2,38E-02	#NUM!	ANGPTL3
April Mediated Signaling	3,09E-01	2,38E-02	#NUM!	TNFRSF13B
Glioblastoma Multiforme Signaling	3,06E-01	1,81E-02	#NUM!	PDGFD,PLCL1,WNT6
Regulation of Actin-based Motility by Rho	3,06E-01	1,92E-02	#NUM!	ACTG2,ITGB3
Netrin-1 signaling	3,02E-01	2,33E-02	#NUM!	HJV
Signaling by TGFBR3	3,02E-01	2,33E-02	#NUM!	SMAD3
B Cell Activating Factor Signaling	3,02E-01	2,33E-02	#NUM!	TNFRSF13B
Apelin Pancreas Signaling Pathway	3,02E-01	2,33E-02	#NUM!	PRKAA2
Sertoli Cell-Sertoli Cell Junction Signaling	3,02E-01	1,74E-02	2,000	ACTG2,CDH6,LAMC3,SORBS1
TCR signaling	3,01E-01	1,9E-02	#NUM!	CARD11,PAG1
Interleukin-4 and Interleukin-13 signaling	3,01E-01	1,9E-02	#NUM!	BIRC5,PTGS2
IL-4 Signaling	0.3	1,79E-02	#NUM!	COL11A1,COL12A1,COL5A3
Docosahexaenoic Acid (DHA) Signaling	2,96E-01	1,72E-02	0,000	BMP6,PLCL1,PRKAA2,PTGS2
Virus Entry via Endocytic Pathways	2,93E-01	1,87E-02	#NUM!	ACTG2,ITGB3
S100 Family Signaling Pathway	2,9E-01	1,63E-02	1,265	ADGRB3,ADGRV1,GRM7,HCAR2,HRH2,MCAM,NPFFR2,PLCL1,PTGDR,SMAD3,WNT6
M-decay: degradation of maternal mRNAs by maternally stored factors	2,89E-01	2,22E-02	#NUM!	BIRC5
GPCR-Mediated Nutrient Sensing in Enteroendocrine Cells	2,88E-01	1,85E-02	#NUM!	GNG3,PLCL1
Signaling by the B Cell Receptor (BCR)	2,84E-01	1,83E-02	#NUM!	CARD11,LYN
Sleep NREM Signaling Pathway	2,84E-01	1,83E-02	#NUM!	GABRB3,GABRP
Signaling by NOTCH3	2,82E-01	2,17E-02	#NUM!	DLGAP5
Inositol phosphate metabolism	2,82E-01	2,17E-02	#NUM!	INPP4B
Systemic Lupus Erythematosus in B Cell Signaling Pathway	2,82E-01	1,69E-02	-1,000	CARD11,LYN,PAG1,TNFSF11
CD28 Signaling in T Helper Cells	2,8E-01	1,82E-02	#NUM!	CARD11,CD28
Th2 Pathway	2,8E-01	1,82E-02	#NUM!	CD28,IL12RB2
PPARα/RXRα Activation	2,76E-01	1,71E-02	#NUM!	PLCL1,PRKAA2,SMAD3
NF-κB Signaling	2,76E-01	1,71E-02	#NUM!	CARD11,NTRK1,TNFSF11
Neuregulin Signaling	2,76E-01	1,8E-02	#NUM!	ITGB3,NRG1
Amyotrophic Lateral Sclerosis Signaling	2,76E-01	1,8E-02	#NUM!	GRIA4,NEFM
Atherosclerosis Signaling	2,76E-01	1,8E-02	#NUM!	COL5A3,PDGFD
CSDE1 Signaling Pathway	2,7E-01	2,08E-02	#NUM!	TNC
Transcriptional activity of SMAD2/SMAD3:SMAD4 heterotrimer	2,7E-01	2,08E-02	#NUM!	SMAD3
PXR/RXR Activation	2,7E-01	2,08E-02	#NUM!	NR1I2
Cancer Drug Resistance by Drug Efflux	2,7E-01	2,08E-02	#NUM!	PTGS2
Cell surface interactions at the vascular wall	2,68E-01	1,77E-02	#NUM!	ITGB3,LYN
Sphingosine-1-phosphate Signaling	2,68E-01	1,77E-02	#NUM!	PDGFD,PLCL1
PAK Signaling	2,68E-01	1,77E-02	#NUM!	ITGB3,PDGFD
Deubiquitination	2,66E-01	1,65E-02	0,000	CDK1,CFTR,CLSPN,SMAD3
Signaling by ERBB2	2,64E-01	2,04E-02	#NUM!	NRG1
DNA Double Strand Break Response	2,64E-01	2,04E-02	#NUM!	EYA1
Transcriptional and post-translational regulation of MITF-M expression and activity	2,64E-01	2,04E-02	#NUM!	EDN1
FAT10 Cancer Signaling Pathway	2,64E-01	2,04E-02	#NUM!	SMAD3
Interleukin-3, Interleukin-5 and GM-CSF signaling	2,58E-01	0.02	#NUM!	LYN
Apoptotic execution phase	2,58E-01	0.02	#NUM!	CLSPN
fMLP Signaling in Neutrophils	2,53E-01	1,71E-02	#NUM!	GNAT2,GNG3
RHOA Signaling	2,53E-01	1,71E-02	#NUM!	ACTG2,EPHA1
Role of IL-17A in Arthritis	2,52E-01	1,96E-02	#NUM!	PTGS2
ROBO SLIT Signaling Pathway	2,5E-01	1,69E-02	#NUM!	CABLES1,LYN
NGF Signaling	2,5E-01	1,69E-02	#NUM!	NTRK1,RPS6KA6
Regulation of the Epithelial Mesenchymal Transition by Growth Factors Pathway	2,49E-01	1,63E-02	#NUM!	PDGFD,SMAD3,TNFSF11
Signaling by PTK6	2,47E-01	1,92E-02	#NUM!	NRG1
MSP-RON Signaling Pathway	2,47E-01	1,92E-02	#NUM!	ACTG2
Intra-Golgi and retrograde Golgi-to-ER traffic	2,47E-01	1,62E-02	#NUM!	KIF20B,KIF26B,KIFC1
Adrenomedullin signaling pathway	2,47E-01	1,62E-02	#NUM!	GUCY1A2,KCNN2,PLCL1
SNARE Signaling Pathway	2,43E-01	1,67E-02	#NUM!	MYH11,MYO1H
Visual phototransduction	2,42E-01	1,89E-02	#NUM!	STRA6
CNTF Signaling	2,42E-01	1,89E-02	#NUM!	RPS6KA6
IL-12 Signaling and Production in Macrophages	2,41E-01	1,6E-02	#NUM!	IL12RB2,PRKAA2,TNFSF11
Regulation of the Epithelial-Mesenchymal Transition Pathway	2,41E-01	1,6E-02	#NUM!	PDGFD,SMAD3,WNT6
PI3K/AKT Signaling	2,41E-01	1,6E-02	#NUM!	IL12RB2,ITGB3,PTGS2
CCR3 Signaling in Eosinophils	2,39E-01	1,65E-02	#NUM!	GNAT2,GNG3
Glioma Signaling	2,39E-01	1,65E-02	#NUM!	CDKN2C,PDGFD
G Beta Gamma Signaling	2,39E-01	1,65E-02	#NUM!	GNAT2,GNG3
Sensory processing of sound by outer hair cells of the cochlea	2,32E-01	1,82E-02	#NUM!	KCNN2
Neurexins and neuroligins	2,27E-01	1,79E-02	#NUM!	NLGN4X
Amyloid fiber formation	2,27E-01	1,79E-02	#NUM!	SORL1
DHCR24 Signaling Pathway	2,26E-01	1,6E-02	#NUM!	NR1I2,PDGFD
NFKBIE Signaling Pathway	2,22E-01	1,75E-02	#NUM!	TNFSF11
Transcriptional Regulation by MECP2	2,17E-01	1,72E-02	#NUM!	RBFOX1
Heparan Sulfate Biosynthesis (Late Stages)	2,17E-01	1,72E-02	#NUM!	CHST7
Remodeling of Epithelial Adherens Junctions	2,17E-01	1,72E-02	#NUM!	ACTG2
PCP (Planar Cell Polarity) Pathway	2,17E-01	1,72E-02	#NUM!	WNT6
Senescence-Associated Secretory Phenotype (SASP)	2,13E-01	1,69E-02	#NUM!	CDKN2C
Peroxisomal protein import	2,13E-01	1,69E-02	#NUM!	HAO1
Phospholipases	2,13E-01	1,69E-02	#NUM!	PLCL1
Mitochondrial biogenesis	2,09E-01	1,67E-02	#NUM!	PRKAA2
Role of WNT/GSK-3β Signaling in the Pathogenesis of Influenza	2,09E-01	1,67E-02	#NUM!	WNT6
ERB2-ERBB3 Signaling	2,04E-01	1,64E-02	#NUM!	NRG1
Granzyme A Signaling	0.2	1,61E-02	#NUM!	NDUFA4L2
Oxytocin in Brain Signaling Pathway	0	1,12E-02	#NUM!	GNG3,PTGS2
CLEAR Signaling Pathway	0	1,52E-02	-1,000	BMP6,NTRK1,PRKAA2,TNFSF11
Macrophage Classical Activation Signaling Pathway	0	7,3E-03	#NUM!	TNFSF11
MicroRNA Biogenesis Signaling Pathway	0	1,18E-02	#NUM!	BMP6,SMAD3
Multiple Sclerosis Signaling Pathway	0	1,1E-02	#NUM!	SLC8A1,TNFSF11
Role of Chondrocytes in Rheumatoid Arthritis Signaling Pathway	0	1,54E-02	#NUM!	PRKAA2,PTGS2
Role of Osteoblasts in Rheumatoid Arthritis Signaling Pathway	0	1,4E-02	#NUM!	PTGS2,TNFSF11,WNT6
Glucocorticoid Receptor Signaling	0	1,12E-02	#NUM!	IL12RB2,NDUFA4L2,PRKAA2,PTGS2,SMAD3
Natural Killer Cell Signaling	0	1,27E-02	#NUM!	COL5A3,IL12RB2
IL-10 Signaling	0	7,81E-03	#NUM!	PRKAA2
Leukocyte Extravasation Signaling	0	5,52E-03	#NUM!	ACTG2
Fc Epsilon RI Signaling	0	9,01E-03	#NUM!	LYN
Huntington's Disease Signaling	0	1,15E-02	#NUM!	GNG3,HIP1,NTRK1
Chaperone Mediated Autophagy Signaling Pathway	0	4,59E-03	#NUM!	PRKAA2
IL-33 Signaling Pathway	0	6,76E-03	#NUM!	PTGS2
NOD1/2 Signaling Pathway	0	6,76E-03	#NUM!	TNFSF11
Activin Inhibin Signaling Pathway	0	1,08E-02	#NUM!	PTGS2,SMAD3
Acetylcholine Receptor Signaling Pathway	0	5,46E-03	#NUM!	PLCL1
Adrenergic Receptor Signaling Pathway (Enhanced)	0	1,14E-02	#NUM!	PLCL1,TNFSF11
Cachexia Signaling Pathway	0	9,09E-03	#NUM!	PRKAA2,SMAD3,TNFSF11
ISGylation Signaling Pathway	0	1,2E-02	#NUM!	BIRC5
NRF2-mediated Oxidative Stress Response	0	1,13E-02	#NUM!	ACTG2,EPHX1
LPS/IL-1 Mediated Inhibition of RXR Function	0	1,05E-02	#NUM!	CHST7,NR1I2
p53 Signaling	0	1,09E-02	#NUM!	BIRC5
Opioid Signalling	0	1,22E-02	#NUM!	GNG3
PIP3 activates AKT signaling	0	1,41E-02	#NUM!	CD28,NRG1
PI Metabolism	0	1,23E-02	#NUM!	INPP4B
Phase II - Conjugation of compounds	0	1,54E-02	#NUM!	GGT5
Macroautophagy	0	1,56E-02	#NUM!	PRKAA2
Plasma lipoprotein assembly, remodeling, and clearance	0	1,43E-02	#NUM!	ANGPTL3
Signaling by NTRK1 (TRKA)	0	1,25E-02	#NUM!	NTRK1
Signaling by VEGF	0	9,62E-03	#NUM!	ITGB3
trans-Golgi Network Vesicle Budding	0	1,43E-02	#NUM!	TPD52L1
TCF dependent signaling in response to WNT	0	5,62E-03	#NUM!	SOX6
Fcgamma receptor (FCGR) dependent phagocytosis	0	1,19E-02	#NUM!	LYN
Generic Transcription Pathway	0	3,6E-03	#NUM!	NR1I2
Phase I - Functionalization of compounds	0	1,37E-02	#NUM!	EPHX1
Fc epsilon receptor (FCERI) signaling	0	1,52E-02	#NUM!	CARD11,LYN
Oxidative Stress Induced Senescence	0	1,39E-02	#NUM!	CDKN2C
Semaphorin interactions	0	1,56E-02	#NUM!	MYH11
NCAM signaling for neurite out-growth	0	1,59E-02	#NUM!	COL5A3
Signaling by ROBO receptors	0	0.005	#NUM!	AKAP5
Protein folding	0	1,2E-02	#NUM!	GNG3
Transport of bile salts and organic acids, metal ions and amine compounds	0	1,2E-02	#NUM!	SLC5A11
Interleukin-1 family signaling	0	8,06E-03	#NUM!	SMAD3
Cell junction organization	0	1,15E-02	#NUM!	CDH6
Cilium Assembly	0	5,26E-03	#NUM!	CDK1
C-type lectin receptors (CLRs)	0	1,59E-02	#NUM!	CARD11,LYN
TP53 Regulates Metabolic Genes	0	1,32E-02	#NUM!	PRKAA2
TNFR2 non-canonical NF-kB pathway	0	1,56E-02	#NUM!	TNFSF11
RAF/MAP kinase cascade	0	7,84E-03	#NUM!	ITGB3,NRG1
TP53 Regulates Transcription of DNA Repair Genes	0	1,56E-02	#NUM!	MSH2
Neutrophil degranulation	0	4,84E-03	#NUM!	ATP8A1,MME
PTEN Regulation	0	7,3E-03	#NUM!	SALL4
S Phase	0	1,04E-02	#NUM!	CABLES1
Response to elevated platelet cytosolic Ca2+	0	8,13E-03	#NUM!	ITGB3
Cargo recognition for clathrin-mediated endocytosis	0	9,71E-03	#NUM!	CFTR
Clathrin-mediated endocytosis	0	1,59E-02	#NUM!	CFTR,HIP1
Transcriptional regulation by RUNX3	0	1,09E-02	#NUM!	SMAD3
ESR-mediated signaling	0	9,71E-03	#NUM!	FOXA1
Regulation of RUNX2 expression and activity	0	1,43E-02	#NUM!	HIVEP3
Neddylation	0	8,4E-03	#NUM!	BIRC5,FBXL22
Extra-nuclear estrogen signaling	0	1,49E-02	#NUM!	GNG3
RHO GTPase cycle	0	1,37E-02	1,633	CFTR,CHN2,DIAPH3,KALRN,MCAM,SPATA13
Class I MHC mediated antigen processing and presentation	0	2,77E-03	#NUM!	FBXL22
Acute Phase Response Signaling	0	5,95E-03	#NUM!	C4BPA
Hepatic Cholestasis	0	1,57E-02	#NUM!	CFTR,NR1I2,TNFSF11
LXR/RXR Activation	0	9,71E-03	#NUM!	PTGS2
Mitochondrial Dysfunction	0	6,71E-03	#NUM!	NDUFA4L2,PRKAA2
Autism Signaling Pathway	0	1,44E-02	-1,000	GRM7,NLGN4X,TNFSF11,WNT6
CGAS-STING Signaling Pathway	0	9,43E-03	#NUM!	TNFSF11
Protein Sorting Signaling Pathway	0	5,81E-03	#NUM!	LYN
VDR/RXR Activation	0	1,41E-02	#NUM!	TNFSF11
BBSome Signaling Pathway	0	1,58E-02	0,816	ADGRB3,ADGRV1,GRM7,HCAR2,HRH2,NPFFR2,PTGDR
Histone Modification Signaling Pathway	0	4,03E-03	#NUM!	DNMT3L
Hematoma Resolution Signaling Pathway	0	1,35E-02	#NUM!	NDUFA4L2,PRKAA2,TNFSF11
Glycation Signaling Pathway	0	4,76E-03	#NUM!	TNFSF11
Sheddase Signaling Pathway	0	5,99E-03	#NUM!	ITGB3
PKR-mediated signaling	0	1,56E-02	#NUM!	CDK1
Regulation of endogenous retroelements	0	1,39E-02	#NUM!	DNMT3L
Cyclophilin Signaling Pathway	0	8,97E-03	#NUM!	BIRC5,WNT6
Irritable Bowel Syndrome Signaling Pathway	0	1,27E-02	#NUM!	IL12RB2,TNFSF11,WNT6
NAP1L1 Transcription Regulation Signaling Pathway	0	1,39E-02	#NUM!	CCNB1
TR/RXR Activation	0	9,26E-03	#NUM!	ITGB3
RAR Activation	0	1,57E-02	0,816	CNGB3,GNAT2,SALL4,SMAD3,STRA6,TNFSF11
Erythropoietin Signaling Pathway	0	6,41E-03	#NUM!	TNFSF11
14-3-3-mediated Signaling	0	8,62E-03	#NUM!	PLCL1
Role of Pattern Recognition Receptors in Recognition of Bacteria and Viruses	0	7,81E-03	#NUM!	TNFSF11
Role of PKR in Interferon Induction and Antiviral Response	0	8,55E-03	#NUM!	PDGFD
FcγRIIB Signaling in B Lymphocytes	0	1,22E-02	#NUM!	LYN
NF-κB Activation by Viruses	0	1,35E-02	#NUM!	ITGB3
CD40 Signaling	0	1,54E-02	#NUM!	PTGS2
Airway Pathology in Chronic Obstructive Pulmonary Disease	0	1,08E-02	#NUM!	TNFSF11
Dendritic Cell Maturation	0	1,31E-02	#NUM!	COL5A3,PLCL1
Reelin Signaling in Neurons	0	7,41E-03	#NUM!	LYN
HIF1α Signaling	0	1,03E-02	#NUM!	BMP6,EDN1
Melatonin Signaling	0	1,43E-02	#NUM!	PLCL1
Angiopoietin Signaling	0	1,35E-02	#NUM!	BIRC5
Thrombin Signaling	0	1,43E-02	#NUM!	GNAT2,GNG3,PLCL1
Cardiac Hypertrophy Signaling	0	1,23E-02	#NUM!	GNAT2,GNG3,PLCL1
CDK5 Signaling	0	9,01E-03	#NUM!	CABLES1
ICOS-ICOSL Signaling in T Helper Cells	0	9,8E-03	#NUM!	CD28
HGF Signaling	0	1,56E-02	#NUM!	ITGB3,PTGS2
HMGB1 Signaling	0	6,8E-03	#NUM!	TNFSF11
FLT3 Signaling in Hematopoietic Progenitor Cells	0	1,27E-02	#NUM!	RPS6KA6
GNRH Signaling	0	5,52E-03	#NUM!	GNG3
Cholecystokinin/Gastrin-mediated Signaling	0	8,85E-03	#NUM!	PTGS2
Melanocyte Development and Pigmentation Signaling	0	1,05E-02	#NUM!	RPS6KA6
Aldosterone Signaling in Epithelial Cells	0	6,33E-03	#NUM!	PLCL1
Growth Hormone Signaling	0	1,49E-02	#NUM!	RPS6KA6
Type I Diabetes Mellitus Signaling	0	1,04E-02	#NUM!	CD28
Small Cell Lung Cancer Signaling	0	1,09E-02	#NUM!	PTGS2
Thyroid Cancer Signaling	0	1,35E-02	#NUM!	NTRK1
Type II Diabetes Mellitus Signaling	0	6,85E-03	#NUM!	PRKAA2
Gα12/13 Signaling	0	7,69E-03	#NUM!	CDH6
p70S6K Signaling	0	1,55E-02	#NUM!	LYN,PLCL1
mTOR Signaling	0	1,05E-02	#NUM!	PRKAA2,RPS6KA6
Systemic Lupus Erythematosus Signaling	0	1,27E-02	#NUM!	CD28,LYN
CDC42 Signaling	0	1,53E-02	#NUM!	DIAPH3,ITGB3
FAK Signaling	0	1,52E-02	1,414	ADGRB3,ADGRV1,GRM7,HCAR2,HRH2,IL12RB2,ITGB3,NPFFR2,PTGDR
EIF2 Signaling	0	5,35E-03	#NUM!	ACTG2
RAC Signaling	0	7,63E-03	#NUM!	ITGB3
Phospholipase C Signaling	0	1,16E-02	#NUM!	GNG3,ITGB3,LYN
Role of Macrophages, Fibroblasts and Endothelial Cells in Rheumatoid Arthritis	0	1,37E-02	0,000	PDGFD,PLCL1,TNFSF11,WNT6
Regulation of eIF4 and p70S6K Signaling	0	6,17E-03	#NUM!	ITGB3
Leptin Signaling in Obesity	0	1,37E-02	#NUM!	PLCL1
Glioma Invasiveness Signaling	0	1,47E-02	#NUM!	ITGB3
RANK Signaling in Osteoclasts	0	1,14E-02	#NUM!	TNFSF11
Neuroprotective Role of THOP1 in Alzheimer's Disease	0	1,1E-02	#NUM!	MME
NUR77 Signaling in T Lymphocytes	0	1,39E-02	#NUM!	CD28
PKCθ Signaling in T Lymphocytes	0	1,34E-02	#NUM!	CARD11,CD28
Role of MAPK Signaling in the Pathogenesis of Influenza	0	1,39E-02	#NUM!	PTGS2
PI3K Signaling in B Lymphocytes	0	1,47E-02	#NUM!	LYN,PLCL1
IL-17A Signaling in Fibroblasts	0	1,37E-02	#NUM!	TNFSF11
Role of JAK family kinases in IL-6-type Cytokine Signaling	0	1,39E-02	#NUM!	BIRC5
Actin Nucleation by ARP-WASP Complex	0	1,18E-02	#NUM!	ITGB3
Dopamine-DARPP32 Feedback in cAMP Signaling	0	1,12E-02	#NUM!	GUCY1A2,PLCL1
ERBB Signaling	0	1,1E-02	#NUM!	NRG1
ERBB4 Signaling	0	1,56E-02	#NUM!	NRG1
Netrin Signaling	0	1,25E-02	#NUM!	AKAP5,RYR3
Heparan Sulfate Biosynthesis	0	1,56E-02	#NUM!	CHST7
D-myo-inositol-5-phosphate Metabolism	0	1,02E-02	#NUM!	CA3,PTPRH
D-myo-inositol (1,4,5,6)-Tetrakisphosphate Biosynthesis	0	1,1E-02	#NUM!	CA3,PTPRH
Superpathway of Inositol Phosphate Compounds	0	8,58E-03	#NUM!	CA3,PTPRH
D-myo-inositol (3,4,5,6)-tetrakisphosphate Biosynthesis	0	1,1E-02	#NUM!	CA3,PTPRH
3-phosphoinositide Degradation	0	1,56E-02	#NUM!	CA3,INPP4B,PTPRH
3-phosphoinositide Biosynthesis	0	9,66E-03	#NUM!	CA3,PTPRH
Antioxidant Action of Vitamin C	0	9,8E-03	#NUM!	PLCL1
Epithelial Adherens Junction Signaling	0	1,32E-02	#NUM!	MAGI2,PRKAA2
Gαq Signaling	0	1,27E-02	#NUM!	GNAT2,GNG3
Granulocyte Adhesion and Diapedesis	0	7,19E-03	#NUM!	HRH2
Adipogenesis pathway	0	7,75E-03	#NUM!	SMAD3
HIPPO signaling	0	1,2E-02	#NUM!	SMAD3
WNT/Ca+ pathway	0	1,54E-02	#NUM!	PLCL1
Parkinson's Signaling Pathway	0	1,54E-02	-1,000	ACTG2,GRIA4,NDUFA4L2,TNFSF11
Estrogen Receptor Signaling	0	1,58E-02	2,000	FOXA1,GNAT2,GNG3,NDUFA4L2,PLCL1,PRKAA2
ERK/MAPK Signaling	0	4,95E-03	#NUM!	ITGB3
SAPK/JNK Signaling	0	9,35E-03	#NUM!	GNG3
Nitric Oxide Signaling in the Cardiovascular System	0	8,93E-03	#NUM!	GUCY1A2
Xenobiotic Metabolism Signaling	0	8,58E-03	#NUM!	CHST7,NR1I2
B Cell Receptor Signaling	0	1,14E-02	#NUM!	LYN,PAG1
WNT/β-catenin Signaling	0	1,21E-02	#NUM!	SOX6,WNT6
Neurotrophin/TRK Signaling	0	1,33E-02	#NUM!	NTRK1
Integrin Signaling	0	1,03E-02	#NUM!	ACTG2,ITGB3
Death Receptor Signaling	0	1,14E-02	#NUM!	ACTG2
p38 MAPK Signaling	0	9,09E-03	#NUM!	RPS6KA6
TGF-β Signaling	0	1,06E-02	#NUM!	SMAD3
Apoptosis Signaling	0	1,02E-02	#NUM!	CDK1
VEGF Signaling	0	1,09E-02	#NUM!	ACTG2
Hypoxia Signaling in the Cardiovascular System	0	1,41E-02	#NUM!	EDN1
PDGF Signaling	0	1,19E-02	#NUM!	PDGFD
GPCR-Mediated Integration of Enteroendocrine Signaling Exemplified by an L Cell	0	1,39E-02	#NUM!	PLCL1
Autophagy	0	9,8E-03	#NUM!	BMP6,PRKAA2
Sumoylation Pathway	0	1,02E-02	#NUM!	RFC3
IL-7 Signaling Pathway	0	1,47E-02	#NUM!	LYN
Sirtuin Signaling Pathway	0	7,75E-03	#NUM!	NDUFA4L2,PRKAA2
Neuroinflammation Signaling Pathway	0	1,53E-02	#NUM!	BIRC5,GABRB3,GABRP,PTGS2
Endocannabinoid Developing Neuron Pathway	0	8,47E-03	#NUM!	GNG3
Endocannabinoid Cancer Inhibition Pathway	0	7,04E-03	#NUM!	PRKAA2
Apelin Adipocyte Signaling Pathway	0	1,32E-02	#NUM!	PRKAA2
Systemic Lupus Erythematosus in T Cell Signaling Pathway	0	5,08E-03	#NUM!	CD28
Senescence Pathway	0	1,08E-02	#NUM!	CCNB1,CDK1,SMAD3
White Adipose Tissue Browning Pathway	0	1,52E-02	#NUM!	GUCY1A2,PRKAA2
Inhibition of ARE-Mediated mRNA Degradation Pathway	0	6,62E-03	#NUM!	TNFSF11
HOTAIR Regulatory Pathway	0	1,38E-02	#NUM!	FOXA1,WNT6
Hepatic Fibrosis Signaling Pathway	0	1,52E-02	0,816	EDN1,ITGB3,PDGFD,PTCH2,SMAD3,WNT6
Xenobiotic Metabolism General Signaling Pathway	0	8,85E-03	#NUM!	NR1I2
Xenobiotic Metabolism CAR Signaling Pathway	0	7,3E-03	#NUM!	CHST7
Xenobiotic Metabolism PXR Signaling Pathway	0	1,44E-02	#NUM!	CHST7,NR1I2
Insulin Secretion Signaling Pathway	0	1,16E-02	#NUM!	LYN,PLCL1,RYR3
Coronavirus Pathogenesis Pathway	0	1,16E-02	#NUM!	PTGS2,SMAD3
Coronavirus Replication Pathway	0	9,43E-03	#NUM!	IFITM5
MSP-RON Signaling in Macrophages Pathway	0	0.01	#NUM!	PTGS2
GM-CSF Signaling	0	1,49E-02	#NUM!	LYN
Ferroptosis Signaling Pathway	0	8,93E-03	#NUM!	PRKAA2
Role of MAPK Signaling in Promoting the Pathogenesis of Influenza	0	1,03E-02	#NUM!	PTGS2
Role of MAPK Signaling in Inhibiting the Pathogenesis of Influenza	0	1,47E-02	#NUM!	PTGS2

## Sheet: cluster 1
Ingenuity Canonical Pathways	-log(p-value)	Ratio	z-score	Molecules
Signaling by ERBB2	3,02E00	4,08E-02	#NUM!	BTC,NRG1
Signaling by PTK6	2,97E00	3,85E-02	#NUM!	BTC,NRG1
Signaling by ERBB4	2,91E00	3,57E-02	#NUM!	BTC,NRG1
RAF/MAP kinase cascade	2,79E00	1,18E-02	#NUM!	BTC,KSR1,NRG1
Myelination Signaling Pathway	2,54E00	9,62E-03	#NUM!	GLI2,LAMA3,NRG1
Cell junction organization	2,53E00	2,3E-02	#NUM!	CADM1,LAMA3
ERBB Signaling	2,49E00	2,2E-02	#NUM!	BTC,NRG1
Neuregulin Signaling	2,32E00	1,8E-02	#NUM!	BTC,NRG1
Synthesis of Lipoxins (LX)	2,25E00	1,67E-01	#NUM!	PTGR1
PIP3 activates AKT signaling	2,11E00	1,41E-02	#NUM!	BTC,NRG1
Methylglyoxal Degradation III	1,99E00	9,09E-02	#NUM!	PTGR1
Signaling by Hippo	1,73E00	0.05	#NUM!	WWC1
Acetone Degradation I (to Methylglyoxal)	1,71E00	4,76E-02	#NUM!	PTGR1
Sonic Hedgehog Signaling	1,55E00	3,33E-02	#NUM!	GLI2
Arachidonic acid metabolism	1,51E00	3,03E-02	#NUM!	PTGR1
G alpha (z) signalling events	1,42E00	2,44E-02	#NUM!	RGS20
NR1H2 and NR1H3-mediated signaling	1,41E00	2,38E-02	#NUM!	ABCA1
Signaling by NOTCH3	1,37E00	2,17E-02	#NUM!	WWC1
Transcriptional regulation by RUNX2	1,34E00	0.02	#NUM!	GLI2
Stearate Biosynthesis I (Animals)	1,34E00	0.02	#NUM!	PTGR1
Signaling by EGFR	1,33E00	1,96E-02	#NUM!	BTC
UFMylation Signaling Pathway	1,27E00	1,72E-02	#NUM!	ABCA1
Assembly of collagen fibrils and other multimeric structures	1,27E00	1,69E-02	#NUM!	LAMA3
ERB2-ERBB3 Signaling	1,25E00	1,64E-02	#NUM!	NRG1
ERBB4 Signaling	1,23E00	1,56E-02	#NUM!	NRG1
Cell Cycle: G1/S Checkpoint Regulation	1,23E00	1,56E-02	#NUM!	NRG1
Agrin Interactions at Neuromuscular Junction	1,22E00	1,52E-02	#NUM!	NRG1
Extra-nuclear estrogen signaling	1,21E00	1,49E-02	#NUM!	BTC
Basal Cell Carcinoma Signaling	1,2E00	1,45E-02	#NUM!	GLI2
Plasma lipoprotein assembly, remodeling, and clearance	1,19E00	1,43E-02	#NUM!	ABCA1
Signaling by MET	1,16E00	1,33E-02	#NUM!	LAMA3
Activation of NMDA receptors and postsynaptic events	1,16E00	1,32E-02	#NUM!	NRG1
Degradation of the extracellular matrix	1,15E00	1,3E-02	#NUM!	LAMA3
HIPPO signaling	1,12E00	1,2E-02	#NUM!	WWC1
Regulation of the Epithelial Mesenchymal Transition in Development Pathway	1,12E00	1,2E-02	#NUM!	GLI2
Ceramide Signaling	1,1E00	1,14E-02	#NUM!	KSR1
Extracellular matrix organization	1,04E00	9,8E-03	#NUM!	LAMA3
Cargo recognition for clathrin-mediated endocytosis	1,03E00	9,71E-03	#NUM!	BTC
LXR/RXR Activation	1,03E00	9,71E-03	#NUM!	ABCA1
Hedgehog 'off' state	1,01E00	9,26E-03	#NUM!	GLI2
CDK5 Signaling	1	9,01E-03	#NUM!	LAMA3
Ferroptosis Signaling Pathway	9,97E-01	8,93E-03	#NUM!	ABCA1
Regulation of lipid metabolism by PPARalpha	9,9E-01	8,77E-03	#NUM!	ABCA1
Synthesis of DNA	9,72E-01	8,4E-03	#NUM!	GINS1
GP6 Signaling Pathway	9,62E-01	8,2E-03	#NUM!	LAMA3
Clathrin-mediated endocytosis	9,49E-01	7,94E-03	#NUM!	BTC
Hedgehog 'on' state	0.9	7,04E-03	#NUM!	GLI2
Corticotropin Releasing Hormone Signaling	0.9	7,04E-03	#NUM!	GLI2
Macrophage Alternative Activation Signaling Pathway	8,86E-01	6,8E-03	#NUM!	ABCA1
WNT/SHH Axonal Guidance Signaling Pathway	8,86E-01	6,8E-03	#NUM!	GLI2
Epithelial Adherens Junction Signaling	8,75E-01	6,62E-03	#NUM!	WWC1
PPARα/RXRα Activation	8,15E-01	5,71E-03	#NUM!	ABCA1
ID1 Signaling Pathway	7,8E-01	5,24E-03	#NUM!	GLI2
LPS/IL-1 Mediated Inhibition of RXR Function	7,8E-01	5,24E-03	#NUM!	ABCA1
G alpha (i) signalling events	7,6E-01	4,98E-03	#NUM!	RGS20
ERK/MAPK Signaling	7,58E-01	4,95E-03	#NUM!	KSR1
HER-2 Signaling in Breast Cancer	7,39E-01	4,72E-03	#NUM!	NRG1
Osteoarthritis Pathway	7,32E-01	4,63E-03	#NUM!	GLI2
Wound Healing Signaling Pathway	7,21E-01	4,5E-03	#NUM!	LAMA3
Sertoli Cell-Germ Cell Junction Signaling Pathway (Enhanced)	7,19E-01	4,48E-03	#NUM!	LAMA3
Cyclophilin Signaling Pathway	7,19E-01	4,48E-03	#NUM!	ABCA1
Pancreatic Secretion Signaling Pathway	7,12E-01	4,41E-03	#NUM!	CA8
Sertoli Cell-Sertoli Cell Junction Signaling	7,07E-01	4,35E-03	#NUM!	LAMA3
Neddylation	6,94E-01	4,2E-03	#NUM!	LMO7
Sirtuin Signaling Pathway	6,62E-01	3,88E-03	#NUM!	ABCA1
Chronic Myeloid Leukemia Signaling	6,61E-01	3,86E-03	#NUM!	GLI2
Opioid Signaling Pathway	6,49E-01	3,75E-03	#NUM!	RGS20
Autism Signaling Pathway	6,35E-01	3,61E-03	#NUM!	GLI2
Synaptogenesis Signaling Pathway	6,03E-01	3,32E-03	#NUM!	CADM1
Pulmonary Fibrosis Idiopathic Signaling Pathway	5,92E-01	3,23E-03	#NUM!	GLI2
Class I MHC mediated antigen processing and presentation	5,35E-01	2,77E-03	#NUM!	LMO7
Hepatic Fibrosis Signaling Pathway	5,03E-01	2,53E-03	#NUM!	GLI2
BBSome Signaling Pathway	4,61E-01	2,25E-03	#NUM!	GLI2
Axonal Guidance Signaling	4,44E-01	2,15E-03	#NUM!	GLI2
S100 Family Signaling Pathway	3,2E-01	1,48E-03	#NUM!	BTC

## Sheet: cluster 2
Ingenuity Canonical Pathways	-log(p-value)	Ratio	z-score	Molecules
Cell Cycle Checkpoints	4,39E00	6,45E-02	-4,000	AURKB,BIRC5,CCNB1,CCNB2,CDC20,CLSPN,GTSE1,KNL1,MCM10,MCM5,NUF2,PKMYT1,RFC3,SGO1,SPC25,UBE2C
SUMOylation of intracellular receptors	3,61E00	1,72E-01	2,236	ESR1,NR1I2,NR3C2,PGR,RORA
Kinetochore Metaphase Signaling Pathway	3,14E00	8,25E-02	-1,890	AURKB,BIRC5,CCNB1,CDC20,KNL1,NUF2,SPC25,TTK
Pyruvate Fermentation to Lactate	2,63E00	0.5	#NUM!	LDHA,LDHC
Sperm Motility	2,58E00	5,15E-02	2,236	BLK,CNGB3,EGFR,EPHA1,EPHA3,GNAT2,PDE2A,PLA2G10,PLCL1,PLCL2,PRKCG,ROR1
Potassium Channels	2,56E00	7,45E-02	2,646	KCND3,KCNG2,KCNH1,KCNMB4,KCNQ1,KCNQ3,KCNQ5
Cardiac conduction	2,48E00	6,5E-02	2,000	FGF14,FXYD4,KCND3,KCNQ1,MME,PLN,RYR2,SCN2A
Lung Ionic Balance Signaling Pathway	2,26E00	3,9E-02	3,300	ADGRD1,ADGRL3,BLK,CCR7,CLCA2,CNGB3,ESR1,GPRC5A,GRM7,KCNMB4,KCNQ1,LHCGR,LPAR4,NOX4,PLCL1,PLCL2,PRKCG,SSTR3
Interleukin-6 family signaling	2,04E00	1,36E-01	#NUM!	CRLF1,IL31RA,IL6R
Hepatic Fibrosis / Hepatic Stellate Cell Activation	2,03E00	5,08E-02	#NUM!	CCR7,COL23A1,COL4A3,COL4A4,EGFR,IGFBP3,IL1RL1,IL6R,MYO1H
Cohesin Chromatin Regulation Pathway	2	5,03E-02	-0,816	AURKB,BIRC5,CCNB1,CCNB2,DCHS2,ESR1,KNL1,SGO1,TTK
Synaptic Long Term Depression	1,97E00	4,97E-02	3,000	CACNA2D3,GNAT2,GRIA2,GRM7,PLA2G10,PLCL1,PLCL2,PRKCG,RYR2
Mitotic Metaphase and Anaphase	1,92E00	4,61E-02	-3,162	AURKB,BIRC5,CCNB1,CCNB2,CDC20,KNL1,NUF2,SGO1,SPC25,UBE2C
Mitotic Prometaphase	1,91E00	4,86E-02	-3,000	AURKB,BIRC5,CCNB1,CCNB2,CDC20,KNL1,NUF2,SGO1,SPC25
DHCR24 Signaling Pathway	1,89E00	5,6E-02	2,449	C3,ESR1,ITIH4,KNG1,NLGN1,NR1I2,PRKCG
RHO GTPases Activate Formins	1,89E00	5,6E-02	-2,646	AURKB,BIRC5,CDC20,KNL1,NUF2,SGO1,SPC25
Neuropathic Pain Signaling in Dorsal Horn Neurons	1,84E00	6,06E-02	2,449	GRIA2,GRM7,KCNQ3,PLCL1,PLCL2,PRKCG
Complement System	1,67E00	0.1	#NUM!	C3,CFD,MASP2
Reversible hydration of carbon dioxide	1,64E00	1,67E-01	#NUM!	CA2,CA3
Nitric Oxide Signaling in the Cardiovascular System	1,6E00	5,36E-02	#NUM!	CACNA2D3,KNG1,PDE2A,PLN,PRKCG,RYR2
Axonal Guidance Signaling	1,6E00	3,44E-02	#NUM!	BMP7,EFNB2,EPHA1,EPHA3,GNAT2,NFATC2,NTN4,PAPPA,PLCL1,PLCL2,PRKCG,ROBO1,SEMA3A,SRGAP3,UNC5D,WNT8A
Signaling by ERBB4	1,59E00	7,14E-02	#NUM!	EGFR,ESR1,NRG1,PGR
Cardiac Hypertrophy Signaling (Enhanced)	1,59E00	3,37E-02	2,840	ACVR1C,CACNA2D3,FGF14,FGF5,IL1RL1,IL31RA,IL6R,MPPED2,NFATC2,PDE11A,PDE2A,PLCL1,PLCL2,PLN,PRKCG,RYR2,WNT8A
eNOS Signaling	1,59E00	4,86E-02	2,236	CHRNB2,CNGB3,ESR1,HSPA2,KNG1,LPAR4,PRKCG
Factors Promoting Cardiogenesis in Vertebrates	1,53E00	4,73E-02	2,646	ACVR1C,BMP7,NOX4,PLCL1,PLCL2,PRKCG,WNT8A
Phospholipases	1,52E00	6,78E-02	#NUM!	PLA2G10,PLCL1,PLCL2,PLD5
Transcriptional regulation by the AP-2 (TFAP2) family of transcription factors	1,49E00	8,57E-02	#NUM!	EGFR,ESR1,MYBL2
EPH-Ephrin signaling	1,46E00	5,56E-02	1,342	CLTCL1,EFNB2,EPHA1,EPHA3,TIAM1
Fatty Acid α-oxidation	1,45E00	1,33E-01	#NUM!	ALDH2,BCO2
Mitotic Roles of Polo-Like Kinase	1,43E00	6,35E-02	#NUM!	CCNB1,CCNB2,CDC20,PKMYT1
Signaling by Insulin receptor	1,43E00	8,11E-02	#NUM!	ATP6V0D2,GRB10,IRS1
Pancreatic Secretion Signaling Pathway	1,41E00	3,96E-02	1,414	CA2,CA3,CLCA2,EGFR,PLCL1,PLCL2,PRKCG,RYR2,SLC6A6
WNT/Ca+ pathway	1,39E00	6,15E-02	2,000	NFATC2,PLCL1,PLCL2,ROR1
Glutaminergic Receptor Signaling Pathway (Enhanced)	1,35E00	3,58E-02	2,530	CACNA2D3,GABRP,GRIA2,GRM7,HOMER1,PLA2G10,PLCL1,PLCL2,PLD5,PRKCG,SCN2A
Glyoxylate metabolism and glycine degradation	1,31E00	1,11E-01	#NUM!	GNMT,HAO1
Complement cascade	1,29E00	7,14E-02	#NUM!	C3,CFD,MASP2
Melatonin Signaling	1,29E00	5,71E-02	2,000	PLCL1,PLCL2,PRKCG,RORA
Neurovascular Coupling Signaling Pathway	1,29E00	3,94E-02	1,890	CACNA2D3,ENTPD8,GABRP,GRIA2,KCNMB4,KNG1,PLA2G10,RYR2
Extracellular matrix organization	1,27E00	4,9E-02	2,236	COL4A3,COL4A4,LAMC3,NTN4,TNXB
Netrin-1 signaling	1,26E00	6,98E-02	#NUM!	NTN4,ROBO1,UNC5D
Collagen chain trimerization	1,26E00	6,98E-02	#NUM!	COL23A1,COL4A3,COL4A4
Ethanol Degradation IV	1,26E00	1,05E-01	#NUM!	ACSS3,ALDH2
Ethanol Degradation II	1,26E00	1,05E-01	#NUM!	ACSS3,ALDH2
PI3K Signaling in B Lymphocytes	1,25E00	4,41E-02	2,236	BLK,C3,IRS1,NFATC2,PLCL1,PLCL2
Cardiac β-adrenergic Signaling	1,25E00	4,09E-02	#NUM!	CACNA2D3,GNAT2,MPPED2,PDE11A,PDE2A,PLN,RYR2
Xenobiotic Metabolism CAR Signaling Pathway	1,24E00	4,38E-02	-0,447	ALDH2,EGFR,HS3ST3A1,NDST4,PPARGC1A,PRKCG
nNOS Signaling in Neurons	1,24E00	6,82E-02	#NUM!	CAPN3,CAPN8,PRKCG
Circadian Rhythm Signaling	1,23E00	3,66E-02	#NUM!	BLK,CACNA2D3,CRY1,GRIA2,PLCL1,PLCL2,PRKCG,RORA,RYR2
Xenobiotic Metabolism PXR Signaling Pathway	1,22E00	4,32E-02	0,447	ALDH2,HS3ST3A1,NDST4,NR1I2,PPARGC1A,PRKCG
tRNA Splicing	1,22E00	6,67E-02	#NUM!	MPPED2,PDE11A,PDE2A
G-Protein Coupled Receptor Signaling	1,21E00	2,94E-02	1,147	ADGRD1,ADGRL3,CCR7,CNGB3,GNAT2,GPRC5A,GRM7,KCNQ3,LHCGR,LPAR4,MPPED2,NFATC2,PDE11A,PDE2A,PRKCG,RAPGEF4,SIX1,SSTR3,SYNGAP1
Formation of the ureteric bud	1,19E00	9,52E-02	#NUM!	GFRA1,SIX1
GPCR-Mediated Nutrient Sensing in Enteroendocrine Cells	1,18E00	4,63E-02	2,236	CACNA2D3,PLCL1,PLCL2,PRKCG,RAPGEF4
PIP3 activates AKT signaling	1,18E00	4,23E-02	1,633	EGFR,ESR1,FGF5,IL1RL1,IRS1,NRG1
HSP90 chaperone cycle for steroid hormone receptors in the presence of ligand	1,17E00	6,38E-02	#NUM!	HSPA2,NR3C2,PGR
nNOS Signaling in Skeletal Muscle Cells	1,17E00	6,38E-02	#NUM!	CACNA2D3,CAPN3,RYR2
Cachexia Signaling Pathway	1,17E00	3,33E-02	1,508	ACVR1C,CAPN3,CAPN8,HSPA2,IGFBP3,IL1RL1,IL6R,IRS1,MSTN,NOX4,PRKCG
Cellular Effects of Sildenafil (Viagra)	1,14E00	2,9E-02	-0,943	ACVR1C,ADGRD1,ADGRL3,CACNA2D3,CAPN3,CAPN8,CCR7,CNGB3,GPRC5A,GRM7,KCNQ3,LHCGR,LPAR4,MYO1H,NFATC2,PLN,PPARGC1A,SSTR3
Cell Cycle: G2/M DNA Damage Checkpoint Regulation	1,13E00	6,12E-02	#NUM!	CCNB1,CCNB2,PKMYT1
IL-27 Signaling Pathway	1,12E00	4,42E-02	-0,447	IL1RL1,LPAR4,PPARGC1A,RORA,TRIM69
NGF processing	1,11E00	2,5E-01	#NUM!	PCSK5
Phenylethylamine Degradation I	1,11E00	2,5E-01	#NUM!	ALDH2
IL-15 Production	1,1E00	4,39E-02	2,236	BLK,EGFR,EPHA1,EPHA3,ROR1
Th17 Activation Pathway	1,1E00	4,94E-02	#NUM!	DEFB4B,IL6R,NFATC2,RORA
cAMP-mediated signaling	1,1E00	3,59E-02	1,890	CNGB3,GRM7,LHCGR,MPPED2,PDE11A,PDE2A,RAPGEF4,SSTR3
Gαs Signaling	1,09E00	4,35E-02	#NUM!	CNGB3,GNAT2,LHCGR,RAPGEF4,RYR2
Synaptogenesis Signaling Pathway	1,09E00	3,32E-02	2,333	BLK,EFNB2,EPHA1,EPHA3,GRIA2,GRM7,NLGN1,SYNGAP1,SYT14,TIAM1
Oxidative Ethanol Degradation III	1,08E00	8,33E-02	#NUM!	ACSS3,ALDH2
FAK Signaling	1,07E00	2,88E-02	3,153	ACVR1C,ADGRD1,ADGRL3,CAPN3,CAPN8,CCR7,EFNB2,EGFR,GPRC5A,GRM7,IL1RL1,IL31RA,IL6R,KLF8,LHCGR,LPAR4,SSTR3
Regulation of mitotic cell cycle	1,06E00	4,76E-02	-2,000	AURKB,CCNB1,CDC20,UBE2C
Regulation of Cellular Mechanics by Calpain Protease	1,06E00	4,76E-02	#NUM!	CAPN3,CAPN8,CNGB3,EGFR
ID1 Signaling Pathway	1,05E00	3,66E-02	1,890	ACVR1C,BIRC5,BLK,CDC20,CHRNB2,EGFR,IL6R
MITF-M-dependent gene expression	1,03E00	4,65E-02	1,000	CCNB1,MITF,MLANA,PPARGC1A
Pulmonary Fibrosis Idiopathic Signaling Pathway	1,03E00	3,23E-02	1,897	ACVR1C,BIRC5,COL23A1,COL4A3,COL4A4,EFNB2,EGFR,NOX4,PRKN,WNT8A
Lysine Degradation II	1,02E00	0.2	#NUM!	AADAT
Lysine Degradation V	1,02E00	0.2	#NUM!	AADAT
Acetate Conversion to Acetyl-CoA	1,02E00	0.2	#NUM!	ACSS3
Circadian Clock	1,01E00	5,45E-02	#NUM!	CRY1,PPARGC1A,RORA
Aldosterone Signaling in Epithelial Cells	1,01E00	3,8E-02	2,000	HSPA2,KCNMB4,NR3C2,PLCL1,PLCL2,PRKCG
GP6 Signaling Pathway	1,01E00	4,1E-02	2,236	COL23A1,COL4A3,COL4A4,LAMC3,PRKCG
Serotonin Receptor Signaling	1,01E00	2,99E-02	3,051	BLK,CACNA2D3,CCR7,IL1RL1,KCNQ3,PLA2G10,PLCL1,PLCL2,PLD5,PLN,PPARGC1A,PRKCG,RYR2
Protein ubiquitination	9,96E-01	7,41E-02	#NUM!	UBE2C,UBE2T
Neurexins and neuroligins	9,94E-01	5,36E-02	#NUM!	DLGAP1,HOMER1,NLGN1
Netrin Signaling	9,91E-01	3,75E-02	0,816	CACNA2D3,NFATC2,PRKCG,RYR2,TIAM1,UNC5D
Synaptic Long Term Potentiation	9,64E-01	3,97E-02	2,236	GRIA2,GRM7,PLCL1,PLCL2,PRKCG
Heparan Sulfate Biosynthesis (Late Stages)	9,6E-01	5,17E-02	#NUM!	ALDH2,HS3ST3A1,NDST4
FOXO-mediated transcription of oxidative stress, metabolic and neuronal genes	9,44E-01	6,9E-02	#NUM!	ABCA6,PPARGC1A
Collagen degradation	9,43E-01	5,08E-02	#NUM!	COL23A1,COL4A3,COL4A4
Synthesis of Lipoxins (LX)	9,43E-01	1,67E-01	#NUM!	HPGD
Inositol Pyrophosphates Biosynthesis	9,43E-01	1,67E-01	#NUM!	PPIP5K1
Ion channel transport	9,35E-01	3,61E-02	2,449	ATP6V0D2,CLCA2,FXYD4,PLN,RYR2,TRPM6
Neutrophil Extracellular Trap Signaling Pathway	9,34E-01	3,09E-02	0,632	BLK,COL23A1,COL4A3,COL4A4,NDUFA4L2,NOX4,PLA2G10,PLCL1,PLCL2,PRKCG
p70S6K Signaling	9,33E-01	3,88E-02	2,236	EGFR,IRS1,PLCL1,PLCL2,PRKCG
Sheddase Signaling Pathway	9,26E-01	3,59E-02	0,000	BIK,CCR7,COL4A3,COL4A4,EGFR,IGFBP3
Transcriptional regulation of brown and beige adipocyte differentiation	9,2E-01	6,67E-02	#NUM!	BMP7,PPARGC1A
Sonic Hedgehog Signaling	9,2E-01	6,67E-02	#NUM!	CCNB1,CCNB2
Glutamate Receptor Signaling	9,11E-01	4,92E-02	#NUM!	GRIA2,GRM7,HOMER1
White Adipose Tissue Browning Pathway	9,02E-01	3,79E-02	1,342	BMP7,CACNA2D3,LDHA,LDHC,PPARGC1A
Glutamate binding, activation of AMPA receptors and synaptic plasticity	8,96E-01	6,45E-02	#NUM!	GRIA2,PRKCG
WNK Renal Signaling Pathway	8,87E-01	4,12E-02	#NUM!	IRS1,NR3C2,PRKCG,PRKN
Apelin Cardiomyocyte Signaling Pathway	8,87E-01	4,12E-02	1,000	PLCL1,PLCL2,PLN,PRKCG
Protein Kinase A Signaling	8,83E-01	2,94E-02	1,667	CNGB3,MPPED2,NFATC2,PDE11A,PDE2A,PLCL1,PLCL2,PLN,PRKCG,PTPRQ,RYR2
NCAM signaling for neurite out-growth	8,81E-01	4,76E-02	#NUM!	COL4A3,COL4A4,GFRA1
Erythrocytes take up oxygen and release carbon dioxide	8,8E-01	1,43E-01	#NUM!	CA2
S100 Family Signaling Pathway	8,76E-01	2,66E-02	3,771	ADGRD1,ADGRL3,CACNA2D3,CCR7,EGFR,ESR1,GPRC5A,GRM7,LHCGR,LPAR4,NOX4,PLA2G10,PLCL1,PLCL2,PRKCG,RYR2,SSTR3,WNT8A
Heparan Sulfate Biosynthesis	8,66E-01	4,69E-02	#NUM!	ALDH2,HS3ST3A1,NDST4
PPARα/RXRα Activation	8,57E-01	3,43E-02	-1,000	ACVR1C,IL1RL1,IRS1,PLCL1,PLCL2,PPARGC1A
Detoxification of Reactive Oxygen Species	8,52E-01	6,06E-02	#NUM!	NOX4,NOX5
CREB Signaling in Neurons	8,46E-01	2,72E-02	3,207	ADGRD1,ADGRL3,CACNA2D3,CCR7,EGFR,GNAT2,GPRC5A,GRIA2,GRM7,LHCGR,LPAR4,PLCL1,PLCL2,PRKCG,SSTR3
Orexin Signaling Pathway	8,45E-01	3,24E-02	2,646	ATP6V0D2,CACNA2D3,PLA2G10,PLCL1,PLCL2,PPARGC1A,PRKCG
Eicosanoid Signaling	8,4E-01	3,11E-02	2,121	EGFR,HPGD,KCNMB4,PLA2G10,PLCL1,PLCL2,PRKCG,RAPGEF4
Collagen biosynthesis and modifying enzymes	8,37E-01	4,55E-02	#NUM!	COL23A1,COL4A3,COL4A4
Endothelin-1 Signaling	8,32E-01	3,37E-02	2,236	GNAT2,PLA2G10,PLCL1,PLCL2,PLD5,PRKCG
Activation of the pre-replicative complex	8,31E-01	5,88E-02	#NUM!	MCM10,MCM5
Antioxidant Action of Vitamin C	8,31E-01	3,92E-02	#NUM!	PLA2G10,PLCL1,PLCL2,PLD5
Neurotransmitter receptors and postsynaptic signal transmission	8,26E-01	1,25E-01	#NUM!	NBEA
Dilated Cardiomyopathy Signaling Pathway	8,26E-01	3,57E-02	1,000	CACNA2D3,MYO1H,PDE2A,PLN,RYR2
Growth Hormone Signaling	8,23E-01	4,48E-02	#NUM!	IGFBP3,IRS1,PRKCG
LXR/RXR Activation	8,2E-01	3,88E-02	#NUM!	C3,IL1RL1,ITIH4,KNG1
Neuroinflammation Signaling Pathway	8,08E-01	3,05E-02	0,378	ACVR1C,BIRC5,GABRP,IL6R,NFATC2,NOX4,PLA2G10,PRKCG
Wound Healing Signaling Pathway	8,02E-01	3,15E-02	1,890	ACVR1C,CALCA,COL23A1,COL4A3,COL4A4,EGFR,IL1RL1
TP53 Regulates Transcription of Cell Death Genes	7,92E-01	5,56E-02	#NUM!	BIRC5,IGFBP3
Mitotic G2-G2/M phases	7,86E-01	3,26E-02	-2,449	CCNB1,CCNB2,GTSE1,MYBL2,PKMYT1,TPX2
Neurotransmitter clearance	7,79E-01	1,11E-01	#NUM!	ALDH2
Ketone body metabolism	7,79E-01	1,11E-01	#NUM!	ACSS3
RUNX1 and FOXP3 control the development of regulatory T lymphocytes (Tregs)	7,79E-01	1,11E-01	#NUM!	NFATC2
Assembly and cell surface presentation of NMDA receptors	7,73E-01	5,41E-02	#NUM!	LRRC7,NBEA
VDR/RXR Activation	7,71E-01	4,23E-02	#NUM!	IGFBP3,IL1RL1,PRKCG
Hypoxia Signaling in the Cardiovascular System	7,71E-01	4,23E-02	#NUM!	LDHA,UBE2C,UBE2T
GPCR-Mediated Integration of Enteroendocrine Signaling Exemplified by an L Cell	7,58E-01	4,17E-02	#NUM!	CALCA,PLCL1,PLCL2
RET signaling	7,55E-01	5,26E-02	#NUM!	GFRA1,GRB10
Pathogen Induced Cytokine Storm Signaling Pathway	7,46E-01	2,94E-02	2,828	C3,COL23A1,COL4A3,COL4A4,IL1RL1,IL6R,NOD2,RYR2
Neuregulin Signaling	7,39E-01	3,6E-02	2,000	EGFR,NRG1,PRKCG,TMEFF2
Amyotrophic Lateral Sclerosis Signaling	7,39E-01	3,6E-02	#NUM!	CACNA2D3,CAPN3,CAPN8,GRIA2
L1CAM interactions	7,39E-01	3,6E-02	2,000	ANK2,EGFR,KCNQ3,SCN2A
Alpha-protein kinase 1 signaling pathway	7,38E-01	0.1	#NUM!	TIFA
Dermatan Sulfate Biosynthesis (Late Stages)	7,38E-01	5,13E-02	#NUM!	HS3ST3A1,NDST4
LPS/IL-1 Mediated Inhibition of RXR Function	7,34E-01	3,14E-02	#NUM!	ALDH2,HS3ST3A1,IL1RL1,NDST4,NR1I2,PPARGC1A
Epithelial Adherens Junction Signaling	7,32E-01	3,31E-02	-1,342	ACVR1C,EGFR,MAGI2,RACGAP1,TIAM1
Ribonucleotide Reductase Signaling Pathway	7,24E-01	3,29E-02	-1,000	BIRC5,EGFR,ESR1,MYBL2,RRM2
DAG and IP3 signaling	7,21E-01	0.05	#NUM!	NBEA,PRKCG
Activation of NMDA receptors and postsynaptic events	7,11E-01	3,95E-02	#NUM!	GRIA2,LRRC7,NRG1
Post-translational modification: synthesis of GPI-anchored proteins	7,11E-01	3,95E-02	#NUM!	CNTN3,LSAMP,NEGR1
HIF1α Signaling	7,07E-01	3,08E-02	1,633	HSPA2,IL6R,LDHA,LDHC,NOX4,PRKCG
DNA damage-induced 14-3-3σ Signaling	7,04E-01	4,88E-02	#NUM!	CCNB1,CCNB2
Erythrocytes take up carbon dioxide and release oxygen	7,01E-01	9,09E-02	#NUM!	CA2
Signaling by Leptin	7,01E-01	9,09E-02	#NUM!	IRS1
Regulation of Insulin-like Growth Factor (IGF) transport and uptake by IGFBPs	6,93E-01	3,45E-02	1,000	C3,IGFBP3,KNG1,PAPPA
TAK1-dependent IKK and NF-kappa-B activation	6,89E-01	4,76E-02	#NUM!	NOD2,TIFA
Triacylglycerol Degradation	6,89E-01	4,76E-02	#NUM!	ALDH2,NDST4
Chondroitin Sulfate Biosynthesis (Late Stages)	6,89E-01	4,76E-02	#NUM!	HS3ST3A1,NDST4
Apelin Muscle Signaling Pathway	6,89E-01	4,76E-02	#NUM!	GNAT2,PPARGC1A
fMLP Signaling in Neutrophils	6,85E-01	3,42E-02	#NUM!	GNAT2,NFATC2,NOX4,PRKCG
Calcium Signaling	6,8E-01	3,02E-02	2,236	CACNA2D3,CHRNB2,GRIA2,MYO1H,NFATC2,RYR2
Elastic fibre formation	6,73E-01	4,65E-02	#NUM!	BMP7,MFAP5
Synthesis of DNA	6,67E-01	3,36E-02	-2,000	GINS4,MCM5,RFC3,UBE2C
Iron homeostasis signaling pathway	6,67E-01	3,36E-02	#NUM!	ATP6V0D2,BMP7,EGFR,IL6R
Platelet homeostasis	6,67E-01	3,75E-02	#NUM!	KCNMB4,PDE11A,PDE2A
G alpha (i) signalling events	6,67E-01	2,99E-02	2,449	C3,CCR7,GNAT2,GRM7,KNG1,SSTR3
Presynaptic depolarization and calcium channel opening	6,67E-01	8,33E-02	#NUM!	CACNA2D3
Synthesis of Prostaglandins (PG) and Thromboxanes (TX)	6,67E-01	8,33E-02	#NUM!	HPGD
POU5F1 (OCT4), SOX2, NANOG activate genes related to proliferation	6,67E-01	8,33E-02	#NUM!	EPHA1
Lysine catabolism	6,67E-01	8,33E-02	#NUM!	AADAT
Signaling by LTK	6,67E-01	8,33E-02	#NUM!	IRS1
Histamine Degradation	6,67E-01	8,33E-02	#NUM!	ALDH2
PI3K Cascade	6,58E-01	4,55E-02	#NUM!	FGF5,IRS1
G Beta Gamma Signaling	6,51E-01	3,31E-02	2,000	CACNA2D3,EGFR,GNAT2,PRKCG
GABA Receptor Signaling	6,51E-01	3,31E-02	#NUM!	CACNA2D3,GABRP,GNAT2,KCNQ3
Integrin cell surface interactions	6,47E-01	3,66E-02	#NUM!	COL23A1,COL4A3,COL4A4
Phagosome Formation	6,46E-01	2,49E-02	3,742	ADGRD1,ADGRL3,BLK,C3,CCR7,GPRC5A,GRM7,LHCGR,LPAR4,MYO1H,PLA2G10,PLD5,PRKCG,RAPGEF4,SSTR3
SUMOylation of DNA replication proteins	6,44E-01	4,44E-02	#NUM!	AURKB,BIRC5
Estrogen Receptor Signaling	6,41E-01	2,64E-02	2,828	CACNA2D3,EGFR,ESR1,GNAT2,NDUFA4L2,PGR,PLCL1,PLCL2,PPARGC1A,PRKCG
Transport of bile salts and organic acids, metal ions and amine compounds	6,37E-01	3,61E-02	#NUM!	SLC16A3,SLC39A8,SLC6A6
Role of Macrophages, Fibroblasts and Endothelial Cells in Rheumatoid Arthritis	6,36E-01	2,74E-02	2,828	IL1RL1,IL6R,NFATC2,PLCL1,PLCL2,PRKCG,SFRP2,WNT8A
Acetylcholine binding and downstream events	6,36E-01	7,69E-02	#NUM!	CHRNB2
Dissolution of Fibrin Clot	6,36E-01	7,69E-02	#NUM!	SERPINB2
Response to elevated platelet cytosolic Ca2+	6,34E-01	3,25E-02	2,000	CFD,ITIH4,KNG1,PRKCG
Heme signaling	6,3E-01	4,35E-02	#NUM!	PPARGC1A,RORA
Pyruvate metabolism	6,3E-01	4,35E-02	#NUM!	LDHA,LDHC
Phototransduction Pathway	6,3E-01	4,35E-02	#NUM!	CNGB3,GNAT2
SPINK1 General Cancer Pathway	6,3E-01	4,35E-02	#NUM!	EGFR,IL6R
RAR Activation	6,23E-01	2,61E-02	1,265	ACVR1C,CNGB3,GNAT2,HOXD3,IGFBP3,MPPED2,PDE11A,PDE2A,PPARGC1A,WNT8A
Gap Junction Signaling	6,16E-01	2,7E-02	-1,414	BIRC5,EGFR,GRIA2,KCNQ3,PLA2G10,PLCL1,PLCL2,PRKCG
IL-4 Signaling	6,09E-01	2,98E-02	2,236	COL23A1,COL4A3,COL4A4,IRS1,NFATC2
Metabolism of Angiotensinogen to Angiotensins	6,08E-01	7,14E-02	#NUM!	MME
Rap1 signalling	6,08E-01	7,14E-02	#NUM!	RAPGEF4
Tryptophan catabolism	6,08E-01	7,14E-02	#NUM!	AADAT
Response of EIF2AK1 (HRI) to heme deficiency	6,08E-01	7,14E-02	#NUM!	GRB10
Choline Biosynthesis III	6,08E-01	7,14E-02	#NUM!	PLD5
Phenylalanine Degradation IV (Mammalian, via Side Chain)	6,08E-01	7,14E-02	#NUM!	ALDH2
PXR/RXR Activation	6,03E-01	4,17E-02	#NUM!	NR1I2,PPARGC1A
Amyloid Processing	6,03E-01	4,17E-02	#NUM!	CAPN3,CAPN8
G alpha (s) signalling events	6,03E-01	3,15E-02	1,000	CALCA,LHCGR,PDE11A,PDE2A
RAF/MAP kinase cascade	6,02E-01	2,75E-02	1,890	EGFR,FGF5,GFRA1,IRS1,LRRC7,NRG1,SYNGAP1
HER-2 Signaling in Breast Cancer	0.6	2,83E-02	1,633	BIRC5,BLK,EGFR,NRG1,PGR,PRKCG
Signaling by ERBB2	5,91E-01	4,08E-02	#NUM!	EGFR,NRG1
Chondroitin Sulfate Biosynthesis	5,91E-01	4,08E-02	#NUM!	HS3ST3A1,NDST4
FOXO-mediated transcription of cell cycle genes	5,83E-01	6,67E-02	#NUM!	MSTN
Chronic Myeloid Leukemia Signaling	5,82E-01	2,7E-02	0,378	AURKB,BIRC5,BLK,NFATC2,PLCL1,PLCL2,WNT8A
Parkinson's Signaling Pathway	5,82E-01	2,7E-02	-0,378	ALDH2,ATP6V0D2,CACNA2D3,GRIA2,NDUFA4L2,PPARGC1A,PRKN
Insulin Secretion Signaling Pathway	5,82E-01	2,7E-02	2,236	BLK,CACNA2D3,PLCL1,PLCL2,PRKCG,RAPGEF4,RYR2
Regulation of TP53 Activity through Phosphorylation	5,8E-01	3,37E-02	#NUM!	AURKB,RFC3,TPX2
UVB-Induced MAPK Signaling	5,78E-01	0.04	#NUM!	EGFR,PRKCG
UVC-Induced MAPK Signaling	5,78E-01	0.04	#NUM!	EGFR,PRKCG
Ephrin A Signaling	5,66E-01	3,03E-02	1,000	BLK,EGFR,EPHA1,EPHA3
STAT3 Pathway	5,66E-01	3,03E-02	#NUM!	EGFR,IL1RL1,IL31RA,IL6R
Dermatan Sulfate Biosynthesis	5,66E-01	3,92E-02	#NUM!	HS3ST3A1,NDST4
Neuroprotective Role of THOP1 in Alzheimer's Disease	5,62E-01	3,3E-02	#NUM!	CFD,KNG1,MME
ERBB Signaling	5,62E-01	3,3E-02	#NUM!	EGFR,NRG1,PRKCG
CLEAR Signaling Pathway	5,62E-01	2,66E-02	0,378	ATP6V0D2,BNIP3,EGFR,MITF,PPARGC1A,PRKCG,PRKN
NAD Signaling Pathway	5,59E-01	3,01E-02	1,000	LDHA,LDHC,PPARGC1A,RYR2
DNA methylation	5,59E-01	6,25E-02	#NUM!	DNMT3L
Tryptophan Degradation X (Mammalian, via Tryptamine)	5,59E-01	6,25E-02	#NUM!	ALDH2
Putrescine Degradation III	5,59E-01	6,25E-02	#NUM!	ALDH2
Adrenergic Receptor Signaling Pathway (Enhanced)	5,58E-01	2,84E-02	2,236	ATP6V0D2,CACNA2D3,PLCL1,PLCL2,PRKCG
Glucocorticoid Receptor Signaling	5,55E-01	2,47E-02	#NUM!	EGFR,ESR1,HSPA2,IL1RL1,IL31RA,IL6R,NDUFA4L2,NFATC2,NR3C2,PGR,PLA2G10
Signaling by PTK6	5,54E-01	3,85E-02	#NUM!	EGFR,NRG1
Prolactin Signaling	5,45E-01	3,23E-02	#NUM!	IRS1,KCNMB4,PRKCG
Myelination Signaling Pathway	5,42E-01	2,56E-02	2,121	BLK,BMP7,EGFR,IRS1,LAMC3,NFATC2,NRG1,WNT8A
CDX Gastrointestinal Cancer Signaling Pathway	5,4E-01	2,79E-02	1,342	BMP7,EGFR,IL6R,NOX4,WNT8A
UVA-Induced MAPK Signaling	5,37E-01	3,19E-02	#NUM!	EGFR,PLCL1,PLCL2
Signaling by Type 1 Insulin-like Growth Factor 1 Receptor (IGF1R)	5,37E-01	5,88E-02	#NUM!	IRS1
Gastrin-CREB signalling pathway via PKC and MAPK	5,37E-01	5,88E-02	#NUM!	EGFR
Th1 and Th2 Activation Pathway	5,32E-01	2,92E-02	#NUM!	ACVR1C,IL1RL1,IL6R,NFATC2
Calcium-induced T Lymphocyte Apoptosis	5,32E-01	3,7E-02	#NUM!	NFATC2,PRKCG
Relaxin Signaling	5,19E-01	2,88E-02	#NUM!	GNAT2,MPPED2,PDE11A,PDE2A
Endocannabinoid Neuronal Synapse Pathway	5,19E-01	2,88E-02	2,000	CACNA2D3,GRIA2,PLCL1,PLCL2
Acetylcholine Receptor Signaling Pathway	5,18E-01	2,73E-02	2,236	CACNA2D3,CHRNB2,PLCL1,PLCL2,PRKCG
RORA activates gene expression	5,16E-01	5,56E-02	#NUM!	RORA
Signaling by Activin	5,16E-01	5,56E-02	#NUM!	ACVR1C
Mismatch Repair in Eukaryotes	5,16E-01	5,56E-02	#NUM!	RFC3
Signaling by PDGF	5,11E-01	3,57E-02	#NUM!	COL4A3,COL4A4
Amyloid fiber formation	5,11E-01	3,57E-02	#NUM!	CALCA,PRKN
Role of CHK Proteins in Cell Cycle Checkpoint Control	0.5	3,51E-02	#NUM!	CLSPN,RFC3
GADD45 Signaling	0.5	3,51E-02	#NUM!	ACVR1C,CCNB1
Signaling by NODAL	4,96E-01	5,26E-02	#NUM!	ACVR1C
Dopamine Degradation	4,96E-01	5,26E-02	#NUM!	ALDH2
Inflammasome pathway	4,96E-01	5,26E-02	#NUM!	NOD2
Apelin Liver Signaling Pathway	4,96E-01	5,26E-02	#NUM!	IRS1
Docosahexaenoic Acid (DHA) Signaling	4,95E-01	2,59E-02	2,449	BIK,PLA2G10,PLCL1,PLCL2,PRKCG,SYT14
Generic Transcription Pathway	4,93E-01	2,52E-02	2,646	ESR1,NR1I2,NR3C2,PGR,RORA,ZNF514,ZNF804B
Senescence Pathway	4,93E-01	2,52E-02	2,236	ACVR1C,CACNA2D3,CAPN3,CAPN8,CCNB1,CCNB2,NFATC2
IGF-1 Signaling	4,91E-01	0.03	#NUM!	GRB10,IGFBP3,IRS1
Xenobiotic Metabolism Signaling	4,9E-01	2,58E-02	#NUM!	ALDH2,HS3ST3A1,NDST4,NR1I2,PPARGC1A,PRKCG
Pulmonary Healing Signaling Pathway	4,9E-01	2,66E-02	2,000	BLK,CCNB1,EGFR,PRKCG,WNT8A
Transcriptional Regulation by MECP2	4,9E-01	3,45E-02	#NUM!	AURKB,GRIA2
Assembly of collagen fibrils and other multimeric structures	4,81E-01	3,39E-02	#NUM!	COL4A3,COL4A4
Role of Tissue Factor in Cancer	4,8E-01	2,63E-02	0,447	ACVR1C,BIRC5,BLK,EGFR,FGF5
SUMOylation of transcription factors	4,78E-01	0.05	#NUM!	MITF
Interleukin-12 family signaling	4,78E-01	0.05	#NUM!	CRLF1
Noradrenaline and Adrenaline Degradation	4,78E-01	0.05	#NUM!	ALDH2
Post-translational protein phosphorylation	4,76E-01	2,94E-02	#NUM!	C3,IGFBP3,KNG1
Hepatic Cholestasis	4,75E-01	2,62E-02	1,342	ESR1,IL1RL1,IL6R,NR1I2,PRKCG
Transport of inorganic cations/anions and amino acids/oligopeptides	4,69E-01	2,91E-02	#NUM!	SLC24A3,SLC4A9,SLC6A6
CCR5 Signaling in Macrophages	4,69E-01	2,91E-02	#NUM!	CACNA2D3,GNAT2,PRKCG
Class C/3 (Metabotropic glutamate/pheromone receptors)	4,61E-01	4,76E-02	#NUM!	GRM7
IL-8 Signaling	4,6E-01	2,58E-02	#NUM!	EGFR,GNAT2,NOX4,PLD5,PRKCG
Interleukin-4 and Interleukin-13 signaling	4,55E-01	2,86E-02	#NUM!	BIRC5,IL6R,RORA
Deubiquitination	4,45E-01	2,47E-02	0,816	CDC20,CLSPN,ESR1,NOD2,OTUD7A,PRKN
Cardiac Hypertrophy Signaling	4,45E-01	2,47E-02	2,000	CACNA2D3,GNAT2,IL6R,IRS1,PLCL1,PLCL2
Interleukin-7 signaling	4,45E-01	4,55E-02	#NUM!	IRS1
Nephrin family interactions	4,45E-01	4,55E-02	#NUM!	MAGI2
Growth hormone receptor signaling	4,45E-01	4,55E-02	#NUM!	IRS1
Pyrimidine Deoxyribonucleotides De Novo Biosynthesis I	4,45E-01	4,55E-02	#NUM!	RRM2
HEY1 Signaling Pathway	4,42E-01	2,63E-02	1,000	ACVR1C,BMP7,EGFR,MFAP5
ERBB4 Signaling	4,35E-01	3,12E-02	#NUM!	NRG1,PRKCG
RAF-independent MAPK1/3 activation	4,3E-01	4,35E-02	#NUM!	IL6R
IL-17A Signaling in Gastric Cells	4,3E-01	4,35E-02	#NUM!	EGFR
TREM1 Signaling	4,27E-01	3,08E-02	#NUM!	IL1RL1,NOD2
Pyridoxal 5'-phosphate Salvage Pathway	4,27E-01	3,08E-02	#NUM!	MAK,TTK
p38 MAPK Signaling	4,23E-01	2,73E-02	#NUM!	IL1RL1,PLA2G10,TIFA
Th2 Pathway	4,23E-01	2,73E-02	#NUM!	ACVR1C,IL1RL1,NFATC2
Agrin Interactions at Neuromuscular Junction	4,19E-01	3,03E-02	#NUM!	EGFR,NRG1
Ephrin B Signaling	4,19E-01	3,03E-02	#NUM!	EFNB2,GNAT2
Estrogen-mediated S-phase Entry	4,15E-01	4,17E-02	#NUM!	ESR1
Extra-nuclear estrogen signaling	4,11E-01	2,99E-02	#NUM!	EGFR,ESR1
Bladder Cancer Signaling	4,1E-01	2,68E-02	#NUM!	EGFR,FGF14,FGF5
Gαq Signaling	4,1E-01	2,53E-02	#NUM!	GNAT2,NFATC2,PLD5,PRKCG
PRC2 methylates histones and DNA	4,02E-01	0.04	#NUM!	DNMT3L
Signaling by NTRK2 (TRKB)	4,02E-01	0.04	#NUM!	TIAM1
Maturity Onset Diabetes of Young (MODY) Signaling	3,95E-01	2,9E-02	#NUM!	BLK,CACNA2D3
Basal Cell Carcinoma Signaling	3,95E-01	2,9E-02	#NUM!	BMP7,WNT8A
WNT ligand biogenesis and trafficking	3,89E-01	3,85E-02	#NUM!	WNT8A
Cardiomyocyte Differentiation via BMP Receptors	3,89E-01	3,85E-02	#NUM!	BMP7
Regulation of RUNX2 expression and activity	3,88E-01	2,86E-02	#NUM!	ESR1,PPARGC1A
14-3-3-mediated Signaling	3,87E-01	2,59E-02	#NUM!	PLCL1,PLCL2,PRKCG
Glycation Signaling Pathway	3,87E-01	2,38E-02	-0,447	COL4A3,COL4A4,IRS1,NOX4,PRKCG
Thrombin Signaling	3,87E-01	2,38E-02	2,000	EGFR,GNAT2,PLCL1,PLCL2,PRKCG
Glycosaminoglycan metabolism	3,81E-01	2,56E-02	#NUM!	HPSE2,HS3ST3A1,NDST4
G Protein Signaling Mediated by Tubby	3,8E-01	2,82E-02	#NUM!	GNAT2,SSTR3
Huntington's Disease Signaling	3,77E-01	2,31E-02	2,000	CAPN3,CAPN8,CLTCL1,EGFR,HSPA2,PRKCG
CTLA4 Signaling in Cytotoxic T Lymphocytes	3,76E-01	2,42E-02	0,000	BLK,CLTCL1,NFATC2,PLD5
WNT/β-catenin Signaling	3,76E-01	2,42E-02	0,000	ACVR1C,SFRP2,SOX5,WNT8A
Integrin signaling	3,76E-01	3,7E-02	#NUM!	RAPGEF4
Telomere Maintenance	3,73E-01	2,78E-02	#NUM!	DSCC1,RFC3
NAP1L1 Transcription Regulation Signaling Pathway	3,73E-01	2,78E-02	#NUM!	CCNB1,RASSF10
Role of JAK family kinases in IL-6-type Cytokine Signaling	3,73E-01	2,78E-02	#NUM!	BIRC5,IL6R
GDNF Family Ligand-Receptor Interactions	3,73E-01	2,78E-02	#NUM!	GFRA1,IRS1
Glioblastoma Multiforme Signaling	3,72E-01	2,41E-02	2,000	EGFR,PLCL1,PLCL2,WNT8A
Role of NFAT in Cardiac Hypertrophy	3,7E-01	2,34E-02	2,000	CACNA2D3,IL6R,PLCL1,PLCL2,PRKCG
Tight Junction Signaling	3,67E-01	2,4E-02	#NUM!	CLDN20,MAGI2,MYO1H,TIAM1
Tumor Microenvironment Pathway	3,67E-01	2,4E-02	0,000	FGF14,FGF5,IL6R,TIAM1
Role of Osteoblasts, Osteoclasts and Chondrocytes in Rheumatoid Arthritis	3,66E-01	2,33E-02	#NUM!	BMP7,IL1RL1,NFATC2,SFRP2,WNT8A
Estrogen-Dependent Breast Cancer Signaling	3,66E-01	2,74E-02	#NUM!	EGFR,ESR1
Leptin Signaling in Obesity	3,66E-01	2,74E-02	#NUM!	PLCL1,PLCL2
RIPK1-mediated regulated necrosis	3,64E-01	3,57E-02	#NUM!	PRKN
Signaling by NTRK3 (TRKC)	3,64E-01	3,57E-02	#NUM!	IRS1
CCR3 Signaling in Eosinophils	3,6E-01	2,48E-02	#NUM!	GNAT2,PLA2G10,PRKCG
Pancreatic Adenocarcinoma Signaling	3,6E-01	2,48E-02	#NUM!	BIRC5,EGFR,PLD5
Interconversion of nucleotide di- and triphosphates	3,53E-01	3,45E-02	#NUM!	RRM2
Serotonin Degradation	3,53E-01	3,45E-02	#NUM!	ALDH2
Opioid Signaling Pathway	3,52E-01	2,25E-02	1,342	BLK,CACNA2D3,CLTCL1,GNAT2,PRKCG,RYR2
Apelin Adipocyte Signaling Pathway	3,46E-01	2,63E-02	#NUM!	NOX4,PPARGC1A
P2Y Purinergic Receptor Signaling Pathway	3,44E-01	2,42E-02	#NUM!	PLCL1,PLCL2,PRKCG
Signaling by ALK	3,42E-01	3,33E-02	#NUM!	IRS1
Sensory perception of taste	3,42E-01	3,33E-02	#NUM!	SCN2A
Gustation Pathway	3,41E-01	2,31E-02	#NUM!	CACNA2D3,GABRP,KCNQ3,SCN2A
Degradation of the extracellular matrix	3,4E-01	2,6E-02	#NUM!	CAPN3,CAPN8
BAG2 Signaling Pathway	3,4E-01	2,6E-02	#NUM!	HSPA2,PRKN
Cyclophilin Signaling Pathway	3,36E-01	2,24E-02	1,342	BIRC5,IL6R,NFATC2,NOX4,WNT8A
Mitotic G1 phase and G1/S transition	3,34E-01	2,38E-02	#NUM!	CCNB1,MYBL2,RRM2
Hereditary Breast Cancer Signaling	3,34E-01	2,38E-02	#NUM!	CCNB1,ESR1,RFC3
Nucleotide catabolism	3,32E-01	3,23E-02	#NUM!	ENTPD8
Necroptosis Signaling Pathway	3,3E-01	2,36E-02	#NUM!	CAPN3,CAPN8,PLA2G10
GABAergic Receptor Signaling Pathway (Enhanced)	3,25E-01	2,34E-02	#NUM!	CACNA2D3,GABRP,NLGN1
Role of Pattern Recognition Receptors in Recognition of Bacteria and Viruses	3,25E-01	2,34E-02	#NUM!	C3,NOD2,PRKCG
Transcriptional Regulation by E2F6	3,22E-01	3,12E-02	#NUM!	RRM2
MIF-mediated Glucocorticoid Regulation	3,22E-01	3,12E-02	#NUM!	PLA2G10
VEGF Family Ligand-Receptor Interactions	3,21E-01	2,5E-02	#NUM!	PLA2G10,PRKCG
Gαi Signaling	3,2E-01	2,33E-02	#NUM!	GNAT2,GRM7,SSTR3
Oxytocin in Brain Signaling Pathway	3,17E-01	2,23E-02	2,000	CACNA2D3,EGFR,PLA2G10,PRKCG
Dopamine-DARPP32 Feedback in cAMP Signaling	3,17E-01	2,23E-02	#NUM!	CACNA2D3,PLCL1,PLCL2,PRKCG
Role of Osteoclasts in Rheumatoid Arthritis Signaling Pathway	3,13E-01	2,15E-02	2,449	COL23A1,COL4A3,COL4A4,IL1RL1,MITF,SFRP2
Mitochondrial Fatty Acid Beta-Oxidation	3,13E-01	3,03E-02	#NUM!	ACSM3
Gene and protein expression by JAK-STAT signaling after IL-12 stimulation	3,13E-01	3,03E-02	#NUM!	SERPINB2
Coagulation System	3,13E-01	3,03E-02	#NUM!	KNG1
Sertoli Cell-Sertoli Cell Junction Signaling	3,11E-01	2,17E-02	1,342	CLDN20,COL4A3,EGFR,IL1RL1,LAMC3
Opioid Signalling	3,1E-01	2,44E-02	#NUM!	NBEA,PRKCG
Cyclins and Cell Cycle Regulation	3,1E-01	2,44E-02	#NUM!	CCNB1,CCNB2
Multiple Sclerosis Signaling Pathway	3,09E-01	2,21E-02	2,000	C3,CAPN3,CAPN8,NFATC2
Leukocyte Extravasation Signaling	3,09E-01	2,21E-02	#NUM!	CLDN20,NOX4,PRKCG,RAPGEF4
ISGylation Signaling Pathway	3,04E-01	2,41E-02	#NUM!	BIRC5,PRKN
Mitophagy	3,04E-01	2,94E-02	#NUM!	PRKN
Class B/2 (Secretin family receptors)	2,98E-01	2,38E-02	#NUM!	CALCA,WNT8A
Regulation of the Epithelial Mesenchymal Transition by Growth Factors Pathway	2,98E-01	2,17E-02	#NUM!	EGFR,FGF14,FGF5,IL6R
Class A/1 (Rhodopsin-like receptors)	2,95E-01	2,11E-02	2,449	C3,CCR7,KNG1,LHCGR,LPAR4,SSTR3
Fanconi Anemia Pathway	2,95E-01	2,86E-02	#NUM!	UBE2T
Triglyceride metabolism	2,95E-01	2,86E-02	#NUM!	AGMO
FLT3 Signaling	2,95E-01	2,86E-02	#NUM!	GRB10
IL-9 Signaling	2,95E-01	2,86E-02	#NUM!	IRS1
Adrenomedullin signaling pathway	2,94E-01	2,16E-02	1,000	C3,KCNQ3,PLCL1,PLCL2
Fcγ Receptor-mediated Phagocytosis in Macrophages and Monocytes	2,93E-01	2,35E-02	#NUM!	PLD5,PRKCG
FGF Signaling	2,93E-01	2,35E-02	#NUM!	FGF14,FGF5
IL-12 Signaling and Production in Macrophages	2,87E-01	2,14E-02	1,000	C3,NFATC2,NOD2,PRKCG
Regulation of the Epithelial-Mesenchymal Transition Pathway	2,87E-01	2,14E-02	#NUM!	EGFR,FGF14,FGF5,WNT8A
Formation of Fibrin Clot (Clotting Cascade)	2,86E-01	2,78E-02	#NUM!	KNG1
Aggrephagy	2,86E-01	2,78E-02	#NUM!	PRKN
Ephrin Receptor Signaling	2,8E-01	2,12E-02	#NUM!	EFNB2,EPHA1,EPHA3,GNAT2
Nucleosome assembly	2,78E-01	2,7E-02	#NUM!	KNL1
Meiotic recombination	2,78E-01	2,7E-02	#NUM!	PSMC3IP
RANK Signaling in Osteoclasts	2,77E-01	2,27E-02	#NUM!	MITF,NFATC2
Granulocyte Adhesion and Diapedesis	2,77E-01	2,16E-02	#NUM!	CCR7,CLDN20,IL1RL1
MAP kinase activation	2,71E-01	2,63E-02	#NUM!	NOD2
Resolution of Abasic Sites (AP sites)	2,71E-01	2,63E-02	#NUM!	RFC3
Transcriptional Regulation by VENTX	2,71E-01	2,63E-02	#NUM!	UBE2C
Intrinsic Prothrombin Activation Pathway	2,71E-01	2,63E-02	#NUM!	KNG1
Pyrimidine Ribonucleotides Interconversion	2,71E-01	2,63E-02	#NUM!	ENTPD8
Mitotic Prophase	2,68E-01	2,22E-02	#NUM!	CCNB1,CCNB2
Salvage Pathways of Pyrimidine Ribonucleotides	2,68E-01	2,22E-02	#NUM!	MAK,TTK
T Cell Exhaustion Signaling Pathway	2,65E-01	2,11E-02	#NUM!	ACVR1C,IL6R,NFATC2
Protein Ubiquitination Pathway	2,64E-01	2,04E-02	-1,342	CDC20,HSPA2,PRKN,UBE2C,UBE2T
Signaling by FGFR3	2,63E-01	2,56E-02	#NUM!	FGF5
Retinoid metabolism and transport	2,63E-01	2,56E-02	#NUM!	BCO2
SPINK1 Pancreatic Cancer Pathway	2,63E-01	2,56E-02	#NUM!	CPA6
DNA Replication Pre-Initiation	2,63E-01	2,2E-02	#NUM!	MCM5,UBE2C
Th1 Pathway	2,63E-01	2,2E-02	#NUM!	IL6R,NFATC2
Beta-catenin independent WNT signaling	2,6E-01	2,05E-02	2,000	GNAT2,PRKCG,ROR1,STK32A
Mitochondrial Dysfunction	2,59E-01	2,01E-02	0,816	CACNA2D3,CAPN3,CAPN8,NDUFA4L2,PPARGC1A,PRKN
Transcriptional regulation of granulopoiesis	2,56E-01	2,5E-02	#NUM!	IL6R
MIF Regulation of Innate Immunity	2,56E-01	2,5E-02	#NUM!	PLA2G10
Mechanisms of Viral Exit from Host Cells	2,56E-01	2,5E-02	#NUM!	PRKCG
Histone Modification Signaling Pathway	2,56E-01	2,02E-02	0,447	AURKB,CECR2,DNMT3L,ESR1,KDM7A
Airway Pathology in Chronic Obstructive Pulmonary Disease	2,54E-01	2,15E-02	#NUM!	FGF14,FGF5
Type II Diabetes Mellitus Signaling	2,51E-01	2,05E-02	#NUM!	CACNA2D3,IRS1,PRKCG
G alpha (z) signalling events	2,49E-01	2,44E-02	#NUM!	PRKCG
Smooth Muscle Contraction	2,49E-01	2,44E-02	#NUM!	ALDH2
Pyrimidine Ribonucleotides De Novo Biosynthesis	2,49E-01	2,44E-02	#NUM!	ENTPD8
TGF-β Signaling	2,49E-01	2,13E-02	#NUM!	ACVR1C,BMP7
WNT/SHH Axonal Guidance Signaling Pathway	2,47E-01	2,04E-02	#NUM!	BLK,SEMA3A,WNT8A
NOD1/2 Signaling Pathway	2,44E-01	2,03E-02	#NUM!	ACAP1,HSPA2,NOD2
Signaling by SCF-KIT	2,42E-01	2,38E-02	#NUM!	GRB10
Gap junction trafficking and regulation	2,42E-01	2,38E-02	#NUM!	CLTCL1
RHO GTPases Activate WASPs and WAVEs	2,42E-01	2,38E-02	#NUM!	BLK
April Mediated Signaling	2,42E-01	2,38E-02	#NUM!	NFATC2
BER (Base Excision Repair) Pathway	2,42E-01	2,38E-02	#NUM!	RFC3
ATM Signaling	2,4E-01	2,08E-02	#NUM!	CCNB1,CCNB2
Integration of energy metabolism	2,36E-01	2,06E-02	#NUM!	KCNG2,RAPGEF4
Role of MAPK Signaling in Promoting the Pathogenesis of Influenza	2,36E-01	2,06E-02	#NUM!	ATP6V0D2,PLA2G10
Meiotic synapsis	2,36E-01	2,33E-02	#NUM!	HSPA2
B Cell Activating Factor Signaling	2,36E-01	2,33E-02	#NUM!	NFATC2
Apoptosis Signaling	2,32E-01	2,04E-02	#NUM!	CAPN3,CAPN8
SUMOylation of transcription cofactors	2,3E-01	2,27E-02	#NUM!	PPARGC1A
α-Adrenergic Signaling	2,28E-01	2,02E-02	#NUM!	GNAT2,PRKCG
PPAR Signaling	2,24E-01	0.02	#NUM!	IL1RL1,PPARGC1A
TP53 Regulates Transcription of Cell Cycle Genes	2,24E-01	2,22E-02	#NUM!	CCNB1
M-decay: degradation of maternal mRNAs by maternally stored factors	2,24E-01	2,22E-02	#NUM!	BIRC5
Signaling by NOTCH3	2,18E-01	2,17E-02	#NUM!	EGFR
Inositol phosphate metabolism	2,18E-01	2,17E-02	#NUM!	PPIP5K1
IL-23 Signaling Pathway	2,18E-01	2,17E-02	#NUM!	RORA
DNA Damage Bypass	2,12E-01	2,13E-02	#NUM!	RFC3
Amino acids regulate mTORC1	2,07E-01	2,08E-02	#NUM!	ATP6V0D2
Melanoma Signaling	2,07E-01	2,08E-02	#NUM!	MITF
Transcriptional and post-translational regulation of MITF-M expression and activity	2,01E-01	2,04E-02	#NUM!	MITF
FAT10 Cancer Signaling Pathway	2,01E-01	2,04E-02	#NUM!	ACVR1C
Signaling by FGFR1	1,96E-01	0.02	#NUM!	FGF5
Apoptotic execution phase	1,96E-01	0.02	#NUM!	CLSPN
Transcriptional regulation by RUNX2	1,96E-01	0.02	#NUM!	CCNB1
Iron uptake and transport	1,96E-01	0.02	#NUM!	ATP6V0D2
Oxytocin Signaling Pathway	0	1,95E-02	2,236	CACNA2D3,EGFR,MYO1H,PLA2G10,PRKCG
IL-13 Signaling Pathway	0	1,96E-02	#NUM!	BLK,DEFB4B
SNARE Signaling Pathway	0	1,67E-02	#NUM!	MYO1H,SYT14
Immunogenic Cell Death Signaling Pathway	0	1,43E-02	#NUM!	HSPA2
MicroRNA Biogenesis Signaling Pathway	0	1,18E-02	#NUM!	EGFR,ESR1
Role of Chondrocytes in Rheumatoid Arthritis Signaling Pathway	0	1,54E-02	#NUM!	IL1RL1,IL6R
Role of Osteoblasts in Rheumatoid Arthritis Signaling Pathway	0	1,87E-02	-1,000	BMP7,IL6R,SFRP2,WNT8A
Natural Killer Cell Signaling	0	1,27E-02	#NUM!	HSPA2,NFATC2
IL-10 Signaling	0	1,56E-02	#NUM!	IL1RL1,IL6R
Macrophage Alternative Activation Signaling Pathway	0	1,36E-02	#NUM!	IRS1,PPARGC1A
Fc Epsilon RI Signaling	0	1,8E-02	#NUM!	PLA2G10,PRKCG
Actin Cytoskeleton Signaling	0	1,81E-02	#NUM!	FGF14,FGF5,MYO1H,TIAM1
Chaperone Mediated Autophagy Signaling Pathway	0	1,38E-02	#NUM!	ATP6V0D2,HSPA2,NFATC2
IL-33 Signaling Pathway	0	6,76E-03	#NUM!	IL1RL1
ABRA Signaling Pathway	0	1,22E-02	#NUM!	PPARGC1A
Activin Inhibin Signaling Pathway	0	5,41E-03	#NUM!	IL1RL1
Microautophagy Signaling Pathway	0	1,99E-02	#NUM!	COL23A1,COL4A3,COL4A4
Sertoli Cell-Germ Cell Junction Signaling Pathway (Enhanced)	0	1,35E-02	#NUM!	CLDN20,IL1RL1,LAMC3
NRF2-mediated Oxidative Stress Response	0	5,65E-03	#NUM!	PRKCG
Aryl Hydrocarbon Receptor Signaling	0	1,59E-02	#NUM!	ALDH2,ESR1
p53 Signaling	0	1,09E-02	#NUM!	BIRC5
Glycerophospholipid biosynthesis	0	8,26E-03	#NUM!	PLA2G10
Mitochondrial biogenesis	0	1,67E-02	#NUM!	PPARGC1A
NLR signaling pathways	0	1,85E-02	#NUM!	NOD2
Plasma lipoprotein assembly, remodeling, and clearance	0	1,43E-02	#NUM!	PCSK5
Signaling by EGFR	0	1,96E-02	#NUM!	EGFR
Signaling by NTRK1 (TRKA)	0	1,25E-02	#NUM!	IRS1
p75 NTR receptor-mediated signalling	0	1,33E-02	#NUM!	STK32A,TIAM1
Signaling by NOTCH1	0	1,39E-02	#NUM!	NBEA
Immunoregulatory interactions between a Lymphoid and a non-Lymphoid cell	0	1,25E-02	#NUM!	C3
TCF dependent signaling in response to WNT	0	1,12E-02	#NUM!	SFRP2,WNT8A
Cell surface interactions at the vascular wall	0	8,85E-03	#NUM!	SLC16A3
Fcgamma receptor (FCGR) dependent phagocytosis	0	1,19E-02	#NUM!	BLK
Phase I - Functionalization of compounds	0	1,37E-02	#NUM!	ALDH2
MHC class II antigen presentation	0	9,52E-03	#NUM!	RACGAP1
Abacavir ADME	0	1,52E-02	#NUM!	STK32A
Selenoamino acid metabolism	0	9,71E-03	#NUM!	GNMT
Fc epsilon receptor (FCERI) signaling	0	7,58E-03	#NUM!	NFATC2
Oxidative Stress Induced Senescence	0	1,39E-02	#NUM!	TNIK
Senescence-Associated Secretory Phenotype (SASP)	0	1,69E-02	#NUM!	UBE2C
Cellular response to heat stress	0	1,1E-02	#NUM!	HSPA2
Semaphorin interactions	0	1,56E-02	#NUM!	SEMA3A
Signaling by ROBO receptors	0	0.01	#NUM!	ROBO1,SRGAP3
Transcriptional regulation of white adipocyte differentiation	0	1,22E-02	#NUM!	PPARGC1A
ABC-family proteins mediated transport	0	1,03E-02	#NUM!	ABCA6
Costimulation by the CD28 family	0	8,7E-03	#NUM!	STK32A
Regulation of lipid metabolism by PPARalpha	0	1,75E-02	#NUM!	PPARGC1A,RORA
G alpha (q) signalling events	0	1,26E-02	#NUM!	KNG1,LPAR4
G alpha (12/13) signalling events	0	1,39E-02	#NUM!	TIAM1
Interleukin-1 family signaling	0	1,61E-02	#NUM!	IL1RL1,NOD2
Cell junction organization	0	1,15E-02	#NUM!	CLDN20
Regulation of mRNA stability by proteins that bind AU-rich elements	0	1,15E-02	#NUM!	GPRC5A
Activation of anterior HOX genes in hindbrain during early embryogenesis	0	1,47E-02	#NUM!	HOXD3
Cilium Assembly	0	5,26E-03	#NUM!	SSTR3
C-type lectin receptors (CLRs)	0	7,94E-03	#NUM!	NFATC2
TP53 Regulates Metabolic Genes	0	1,32E-02	#NUM!	HIGD1C
Hedgehog 'on' state	0	7,04E-03	#NUM!	STK32A
Signaling by FGFR2	0	1,47E-02	#NUM!	FGF5
HDR through Homologous Recombination (HRR) or Single Strand Annealing (SSA)	0	1,98E-02	#NUM!	CLSPN,RFC3
Nucleotide Excision Repair	0	9,71E-03	#NUM!	RFC3
Neutrophil degranulation	0	9,69E-03	2,000	C3,CFD,LRRC7,MME
Signaling by MET	0	1,33E-02	#NUM!	LAMC3
COPI-mediated anterograde transport	0	1,14E-02	#NUM!	ANK2
Intra-Golgi and retrograde Golgi-to-ER traffic	0	5,41E-03	#NUM!	RACGAP1
Cargo recognition for clathrin-mediated endocytosis	0	1,94E-02	#NUM!	CLTCL1,EGFR
Clathrin-mediated endocytosis	0	1,59E-02	#NUM!	CLTCL1,EGFR
Transcriptional regulation by RUNX1	0	1,45E-02	#NUM!	BLK,ESR1
ESR-mediated signaling	0	1,94E-02	#NUM!	ESR1,PGR
Neddylation	0	4,2E-03	#NUM!	BIRC5
RHO GTPase cycle	0	1,37E-02	0,000	DEPDC1B,FILIP1,PLEKHG1,RACGAP1,SRGAP3,TIAM1
Signaling by NOTCH4	0	7,35E-03	#NUM!	STK32A
Peroxisomal protein import	0	1,69E-02	#NUM!	HAO1
GPER1 signaling	0	1,04E-02	#NUM!	STK32A
Sensory processing of sound by inner hair cells of the cochlea	0	1,47E-02	#NUM!	EPS8L2
Sensory processing of sound by outer hair cells of the cochlea	0	1,82E-02	#NUM!	EPS8L2
Cytoprotection by HMOX1	0	1,96E-02	#NUM!	HIGD1C
KEAP1-NFE2L2 pathway	0	6,94E-03	#NUM!	STK32A
Class I MHC mediated antigen processing and presentation	0	1,39E-02	0,447	CDC20,HECW2,PRKN,TRIM69,UBE2C
Kinesins	0	1,92E-02	#NUM!	RACGAP1
Signaling by the B Cell Receptor (BCR)	0	1,83E-02	#NUM!	BLK,NFATC2
Acute Phase Response Signaling	0	1,79E-02	#NUM!	C3,IL6R,ITIH4
Autism Signaling Pathway	0	1,81E-02	0,447	ALDH2,CACNA2D3,GRM7,NLGN1,WNT8A
CGAS-STING Signaling Pathway	0	9,43E-03	#NUM!	ATP6V0D2
NAFLD Signaling Pathway	0	1,95E-02	0,000	IL6R,IRS1,NOX4,PPARGC1A
Protein Sorting Signaling Pathway	0	1,74E-02	#NUM!	BLK,CLTCL1,PLD5
ROBO SLIT Signaling Pathway	0	1,69E-02	#NUM!	BLK,ROBO1
FXR/RXR Activation	0	1,32E-02	#NUM!	NR1I2,PPARGC1A
BBSome Signaling Pathway	0	1,8E-02	2,828	ADGRD1,ADGRL3,CCR7,GPRC5A,GRM7,LHCGR,LPAR4,SSTR3
Sleep NREM Signaling Pathway	0	1,83E-02	#NUM!	EGFR,GABRP
Sleep REM Signaling Pathway	0	1,06E-02	#NUM!	HOMER1
UFMylation Signaling Pathway	0	1,72E-02	#NUM!	ESR1
Nuclear Cytoskeleton Signaling Pathway	0	9,57E-03	#NUM!	BLK,RACGAP1
Hematoma Resolution Signaling Pathway	0	1,79E-02	#NUM!	C3,IL1RL1,NDUFA4L2,NOX4
Mitochondrial Division Signaling Pathway	0	1,87E-02	#NUM!	CACNA2D3,CCNB1,CCNB2
Chromatin organization	0	4,78E-03	#NUM!	KDM7A
Ribavirin ADME	0	1,54E-02	#NUM!	STK32A
PKR-mediated signaling	0	1,56E-02	#NUM!	HSPA2
Mitochondrial protein degradation	0	1,15E-02	#NUM!	ALDH2
Respiratory electron transport	0	1,41E-02	#NUM!	HIGD1C
Regulation of endogenous retroelements	0	1,39E-02	#NUM!	DNMT3L
Hepatitis B Chronic Liver Pathogenesis Signaling Pathway	0	1,28E-02	#NUM!	CDC20,PRKCG
Irritable Bowel Syndrome Signaling Pathway	0	1,69E-02	1,000	IL1RL1,IL6R,NOD2,WNT8A
TR/RXR Activation	0	1,85E-02	#NUM!	PPARGC1A,SLC16A3
Role of BRCA1 in DNA Damage Response	0	1,28E-02	#NUM!	RFC3
Erythropoietin Signaling Pathway	0	6,41E-03	#NUM!	PRKCG
Caveolar-mediated Endocytosis Signaling	0	1,49E-02	#NUM!	EGFR
Clathrin-mediated Endocytosis Signaling	0	1,59E-02	#NUM!	CLTCL1,FGF14,FGF5
Role of PKR in Interferon Induction and Antiviral Response	0	8,55E-03	#NUM!	HSPA2
Role of NFAT in Regulation of the Immune Response	0	1,17E-02	#NUM!	GNAT2,NFATC2
FcγRIIB Signaling in B Lymphocytes	0	1,22E-02	#NUM!	CACNA2D3
LPS-stimulated MAPK Signaling	0	1,2E-02	#NUM!	PRKCG
NF-κB Activation by Viruses	0	1,35E-02	#NUM!	PRKCG
IL-3 Signaling	0	1,35E-02	#NUM!	PRKCG
IL-17 Signaling	0	6,71E-03	#NUM!	DEFB4B
CXCR4 Signaling	0	1,27E-02	#NUM!	GNAT2,PRKCG
Thrombopoietin Signaling	0	1,61E-02	#NUM!	PRKCG
T Helper Cell Differentiation	0	1,56E-02	#NUM!	IL6R
CD28 Signaling in T Helper Cells	0	9,09E-03	#NUM!	NFATC2
Virus Entry via Endocytic Pathways	0	1,87E-02	#NUM!	CLTCL1,PRKCG
Dendritic Cell Maturation	0	1,96E-02	#NUM!	CCR7,PLCL1,PLCL2
Reelin Signaling in Neurons	0	7,41E-03	#NUM!	BLK
Angiopoietin Signaling	0	1,35E-02	#NUM!	BIRC5
Renin-Angiotensin Signaling	0	8,62E-03	#NUM!	PRKCG
Semaphorin Signaling in Neurons	0	1,72E-02	#NUM!	SEMA3A
ICOS-ICOSL Signaling in T Helper Cells	0	9,8E-03	#NUM!	NFATC2
Molecular Mechanisms of Cancer	0	1,92E-02	3,873	ADGRD1,ADGRL3,BMP7,CCR7,GNAT2,GPRC5A,GRM7,IL1RL1,IL31RA,IL6R,IRS1,LHCGR,LPAR4,PRKCG,SSTR3
Corticotropin Releasing Hormone Signaling	0	1,41E-02	#NUM!	CACNA2D3,PRKCG
HGF Signaling	0	7,81E-03	#NUM!	PRKCG
GNRH Signaling	0	1,66E-02	#NUM!	CACNA2D3,EGFR,PRKCG
Cholecystokinin/Gastrin-mediated Signaling	0	1,77E-02	#NUM!	EGFR,PRKCG
Human Embryonic Stem Cell Pluripotency	0	1,58E-02	#NUM!	BMP7,PRKCG,WNT8A
Melanocyte Development and Pigmentation Signaling	0	1,05E-02	#NUM!	MITF
DNA Methylation and Transcriptional Repression Signaling	0	1,09E-02	#NUM!	TCF19
Androgen Signaling	0	1,97E-02	#NUM!	CACNA2D3,GNAT2,PRKCG
Germ Cell-Sertoli Cell Junction Signaling	0	6,29E-03	#NUM!	LAMC3
Role of NANOG in Mammalian Embryonic Stem Cell Pluripotency	0	1,68E-02	#NUM!	BMP7,WNT8A
Glioma Signaling	0	1,65E-02	#NUM!	EGFR,PRKCG
Thyroid Cancer Signaling	0	1,35E-02	#NUM!	IRS1
Non-Small Cell Lung Cancer Signaling	0	1,08E-02	#NUM!	EGFR
Production of Nitric Oxide and Reactive Oxygen Species in Macrophages	0	5,62E-03	#NUM!	PRKCG
Gα12/13 Signaling	0	7,69E-03	#NUM!	LPAR4
ERK5 Signaling	0	1,45E-02	#NUM!	EGFR
Colorectal Cancer Metastasis Signaling	0	1,98E-02	1,000	BIRC5,EGFR,GNAT2,IL6R,WNT8A
mTOR Signaling	0	1,58E-02	#NUM!	IRS1,PLD5,PRKCG
Communication between Innate and Adaptive Immune Cells	0	1,47E-02	#NUM!	CCR7
Sphingosine-1-phosphate Signaling	0	1,77E-02	#NUM!	PLCL1,PLCL2
Crosstalk between Dendritic Cells and Natural Killer Cells	0	1,64E-02	#NUM!	CCR7
Systemic Lupus Erythematosus Signaling	0	1,9E-02	#NUM!	IL6R,KNG1,NFATC2
ILK Signaling	0	1,07E-02	#NUM!	IRS1,MYO1H
EIF2 Signaling	0	5,35E-03	#NUM!	NOX4
AMPK Signaling	0	1,75E-02	#NUM!	CHRNB2,GNAT2,IRS1,PPARGC1A
PAK Signaling	0	8,85E-03	#NUM!	EPHA3
RAC Signaling	0	1,53E-02	#NUM!	NOX4,TIAM1
RHOA Signaling	0	1,71E-02	#NUM!	EPHA1,LPAR4
Phospholipase C Signaling	0	1,55E-02	#NUM!	NFATC2,PLA2G10,PLD5,PRKCG
Ovarian Cancer Signaling	0	1,94E-02	#NUM!	EGFR,LHCGR,WNT8A
Atherosclerosis Signaling	0	9,01E-03	#NUM!	PLA2G10
Regulation of eIF4 and p70S6K Signaling	0	6,17E-03	#NUM!	IRS1
IL-1 Signaling	0	1,11E-02	#NUM!	GNAT2
Breast Cancer Regulation by Stathmin1	0	1,88E-02	3,162	ADGRD1,ADGRL3,AURKB,CCR7,GPRC5A,GRM7,LHCGR,LPAR4,PRKCG,SSTR3
Regulation of IL-2 Expression in Activated and Anergic T Lymphocytes	0	1,04E-02	#NUM!	NFATC2
Granzyme A Signaling	0	1,61E-02	#NUM!	NDUFA4L2
Role of WNT/GSK-3β Signaling in the Pathogenesis of Influenza	0	1,67E-02	#NUM!	WNT8A
NUR77 Signaling in T Lymphocytes	0	1,39E-02	#NUM!	PRKCG
PKCθ Signaling in T Lymphocytes	0	1,34E-02	#NUM!	CACNA2D3,NFATC2
Role of MAPK Signaling in the Pathogenesis of Influenza	0	1,39E-02	#NUM!	PLA2G10
Cell Cycle Control of Chromosomal Replication	0	1,85E-02	#NUM!	MCM5
Role of JAK2 in Hormone-like Cytokine Signaling	0	1,92E-02	#NUM!	IRS1
Role of JAK1 and JAK3 in γc Cytokine Signaling	0	1,54E-02	#NUM!	IRS1
Signaling by Rho Family GTPases	0	7,91E-03	#NUM!	GNAT2,NOX4
RHOGDI Signaling	0	1,48E-02	#NUM!	ESR1,GNAT2,MYO1H
Telomerase Signaling	0	9,71E-03	#NUM!	EGFR
Transcriptional Regulatory Network in Embryonic Stem Cells	0	1,26E-02	#NUM!	ACVR1C,WNT8A
ERB2-ERBB3 Signaling	0	1,64E-02	#NUM!	NRG1
D-myo-inositol-5-phosphate Metabolism	0	1,52E-02	#NUM!	CA3,PPIP5K1,PTPRQ
D-myo-inositol (1,4,5,6)-Tetrakisphosphate Biosynthesis	0	1,66E-02	#NUM!	CA3,PPIP5K1,PTPRQ
Superpathway of Inositol Phosphate Compounds	0	1,29E-02	#NUM!	CA3,PPIP5K1,PTPRQ
D-myo-inositol (3,4,5,6)-tetrakisphosphate Biosynthesis	0	1,66E-02	#NUM!	CA3,PPIP5K1,PTPRQ
3-phosphoinositide Degradation	0	1,56E-02	#NUM!	CA3,PPIP5K1,PTPRQ
3-phosphoinositide Biosynthesis	0	1,45E-02	#NUM!	CA3,PPIP5K1,PTPRQ
Agranulocyte Adhesion and Diapedesis	0	1,9E-02	#NUM!	CCR7,CLDN20,MYO1H
TEC Kinase Signaling	0	1,68E-02	#NUM!	BLK,GNAT2,PRKCG
Adipogenesis pathway	0	1,55E-02	#NUM!	BMP7,PPIP5K1
HIPPO signaling	0	1,2E-02	#NUM!	FAT4
PCP (Planar Cell Polarity) Pathway	0	1,72E-02	#NUM!	WNT8A
Unfolded protein response	0	1,18E-02	#NUM!	HSPA2
Toll-like Receptor Signaling	0	1,35E-02	#NUM!	IL1RL1
EGF Signaling	0	1,82E-02	#NUM!	EGFR
Cell Cycle: G1/S Checkpoint Regulation	0	1,56E-02	#NUM!	NRG1
ERK/MAPK Signaling	0	1,98E-02	2,000	ESR1,PLA2G10,PRKCG,RAPGEF4
SAPK/JNK Signaling	0	9,35E-03	#NUM!	IRS1
PI3K/AKT Signaling	0	1,6E-02	#NUM!	IL1RL1,IL31RA,IL6R
PTEN Signaling	0	1,4E-02	#NUM!	EGFR,MAGI2
B Cell Receptor Signaling	0	5,71E-03	#NUM!	NFATC2
Insulin Receptor Signaling	0	1,55E-02	#NUM!	GRB10,IRS1
Integrin Signaling	0	1,54E-02	#NUM!	CAPN3,CAPN8,TSPAN2
NF-κB Signaling	0	5,71E-03	#NUM!	EGFR
T Cell Receptor Signaling	0	5,85E-03	#NUM!	NFATC2
IL-6 Signaling	0	1,63E-02	#NUM!	IL1RL1,IL6R
BMP signaling pathway	0	1,18E-02	#NUM!	BMP7
Phagosome Maturation	0	1,63E-02	#NUM!	ATP6V0D2,NOX4
Autophagy	0	1,47E-02	#NUM!	BNIP3,IRS1,NOD2
Macropinocytosis Signaling	0	1,37E-02	#NUM!	PRKCG
Sumoylation Pathway	0	1,02E-02	#NUM!	RFC3
Osteoarthritis Pathway	0	1,85E-02	#NUM!	IL1RL1,PPARGC1A,SLC39A8,WNT8A
Sirtuin Signaling Pathway	0	1,55E-02	1,000	LDHA,LDHC,NDUFA4L2,PPARGC1A
NER (Nucleotide Excision Repair, Enhanced Pathway)	0	1,2E-02	#NUM!	RFC3
Apelin Endothelial Signaling Pathway	0	1,5E-02	#NUM!	GNAT2,PRKCG
Systemic Lupus Erythematosus in T Cell Signaling Pathway	0	1,02E-02	#NUM!	ESR1,NFATC2
Systemic Lupus Erythematosus in B Cell Signaling Pathway	0	1,69E-02	#NUM!	BLK,IL6R,NFATC2,PRKCG
HOTAIR Regulatory Pathway	0	1,38E-02	#NUM!	ESR1,WNT8A
Hepatic Fibrosis Signaling Pathway	0	1,52E-02	2,236	ACVR1C,CACNA2D3,IL1RL1,NOX4,PRKCG,WNT8A
Xenobiotic Metabolism General Signaling Pathway	0	1,77E-02	#NUM!	NR1I2,PRKCG
Xenobiotic Metabolism AHR Signaling Pathway	0	1,59E-02	#NUM!	ALDH2
Semaphorin Neuronal Repulsive Signaling Pathway	0	7,09E-03	#NUM!	SEMA3A
Regulation of the Epithelial Mesenchymal Transition in Development Pathway	0	1,2E-02	#NUM!	WNT8A
Coronavirus Pathogenesis Pathway	0	5,81E-03	#NUM!	KNG1
MSP-RON Signaling in Cancer Cells Pathway	0	7,63E-03	#NUM!	EGFR
Ferroptosis Signaling Pathway	0	1,79E-02	#NUM!	NOX4,SLC39A8
Role of MAPK Signaling in Inhibiting the Pathogenesis of Influenza	0	1,47E-02	#NUM!	PLA2G10

## Sheet: cluster 3
Ingenuity Canonical Pathways	-log(p-value)	Ratio	z-score	Molecules
Mitotic G1 phase and G1/S transition	1,48E00	3,17E-02	2,000	CDC25A,FBXO5,ORC1,TOP2A
Cell Cycle Checkpoints	1,15E01	7,66E-02	-4,359	BARD1,BRCA1,BRIP1,BUB1,CDC25A,CDC25C,CDCA8,CENPA,CENPE,CENPF,CENPI,CENPN,EXO1,INCENP,KNL1,KNTC1,MCM10,ORC1,RFC3
RHO GTPases Activate Formins	7,48E00	8,8E-02	-3,317	BUB1,CDCA8,CENPA,CENPE,CENPF,CENPI,CENPN,DIAPH3,INCENP,KNL1,KNTC1
Mitotic Prometaphase	6,64E00	6,49E-02	-3,464	BUB1,CDCA8,CENPA,CENPE,CENPF,CENPI,CENPN,CEP78,INCENP,KNL1,KNTC1,NCAPD2
Kinetochore Metaphase Signaling Pathway	5,37E00	8,25E-02	-2,449	BUB1,CDCA8,CENPA,CENPE,CENPN,INCENP,KNL1,KNTC1
Mitotic Metaphase and Anaphase	5,09E00	5,07E-02	-3,317	BUB1,CDCA8,CENPA,CENPE,CENPF,CENPI,CENPN,FBXO5,INCENP,KNL1,KNTC1
Nucleosome assembly	4,58E00	1,35E-01	-2,236	CENPA,CENPI,CENPN,H2AC6,KNL1
HDR through Homologous Recombination (HRR) or Single Strand Annealing (SSA)	4,27E00	6,93E-02	-2,646	BARD1,BRCA1,BRIP1,EXO1,GEN1,RFC3,XRCC2
Hereditary Breast Cancer Signaling	3,67E00	5,56E-02	0,378	BARD1,BRCA1,CDC25C,ESR1,FANCM,RFC3,XRCC2
Cohesin Chromatin Regulation Pathway	3,47E00	4,47E-02	-2,449	BUB1,CDCA8,ESR1,H2AC6,INCENP,KNL1,NCAPD2,NCAPG2
Role of BRCA1 in DNA Damage Response	3,03E00	6,41E-02	#NUM!	BARD1,BRCA1,BRIP1,FANCM,RFC3
Regulation of TP53 Activity through Phosphorylation	2,78E00	5,62E-02	-2,236	BARD1,BRCA1,BRIP1,EXO1,RFC3
PRC2 methylates histones and DNA	2,76E00	1,2E-01	#NUM!	DNMT3L,H2AC6,PHF19
Role of CHK Proteins in Cell Cycle Checkpoint Control	2,66E00	7,02E-02	#NUM!	BRCA1,CDC25A,CDC25C,RFC3
Histone Modification Signaling Pathway	2,56E00	3,23E-02	-2,121	BUB1,DNMT3L,ESR1,H1-5,NCAPG2,ORC1,PHF19,RPS6KA5
Mitotic Roles of Polo-Like Kinase	2,5E00	6,35E-02	-1,000	CDC25A,CDC25C,FBXO5,KIF23
Nuclear Cytoskeleton Signaling Pathway	2,38E00	3,35E-02	-0,378	ACTA2,ACTG2,CENPE,ITGB7,KIF15,KIF23,SYNE2
Actin Cytoskeleton Signaling	2,25E00	3,17E-02	1,000	ACTA2,ACTG2,DIAPH3,FGF14,ITGB7,MATK,MYO5C
DNA Double-Strand Break Repair by Homologous Recombination	2,11E00	1,43E-01	#NUM!	BRCA1,GEN1
Meiotic synapsis	2,09E00	6,98E-02	#NUM!	BRCA1,H2AC6,SYNE2
SUMOylation of DNA replication proteins	2,04E00	6,67E-02	#NUM!	CDCA8,INCENP,TOP2A
DNA methylation	2	1,25E-01	#NUM!	DNMT3L,H2AC6
Cell Cycle: G2/M DNA Damage Checkpoint Regulation	1,93E00	6,12E-02	#NUM!	BRCA1,CDC25C,TOP2A
Mismatch Repair in Eukaryotes	1,9E00	1,11E-01	#NUM!	EXO1,RFC3
Kinesins	1,86E00	5,77E-02	#NUM!	CENPE,KIF15,KIF23
WNK Renal Signaling Pathway	1,84E00	4,12E-02	#NUM!	BRCA1,PRKN,RPS6KA5,SCNN1B
Amyloid fiber formation	1,78E00	5,36E-02	#NUM!	H2AC6,PRKN,SAA1
Agranulocyte Adhesion and Diapedesis	1,74E00	3,16E-02	#NUM!	ACTA2,ACTG2,CCL20,ITGB7,MYO5C
Estrogen-mediated S-phase Entry	1,66E00	8,33E-02	#NUM!	CDC25A,ESR1
Caveolar-mediated Endocytosis Signaling	1,57E00	4,48E-02	#NUM!	ACTA2,ACTG2,ITGB7
Biotin-carboxyl Carrier Protein Assembly	1,54E00	3,33E-01	#NUM!	ACACB
Deubiquitination	1,52E00	2,47E-02	-2,449	BARD1,BRCA1,CDC25A,ESR1,H2AC6,PRKN
SUMOylation of intracellular receptors	1,5E00	6,9E-02	#NUM!	ESR1,NR1I2
DHCR24 Signaling Pathway	1,49E00	3,2E-02	#NUM!	ESR1,NLGN1,NR1I2,SAA1
ILK Signaling	1,46E00	2,67E-02	1,000	ACTA2,ACTG2,ITGB7,MYO5C,RPS6KA5
Activation of the pre-replicative complex	1,37E00	5,88E-02	#NUM!	MCM10,ORC1
RHOGDI Signaling	1,33E00	2,46E-02	#NUM!	ACTA2,ACTG2,ESR1,ITGB7,MYO5C
Melanin biosynthesis	1,33E00	0.2	#NUM!	OCA2
Lysine Degradation II	1,33E00	0.2	#NUM!	AASS
Meiotic recombination	1,31E00	5,41E-02	#NUM!	BRCA1,H2AC6
Senescence Pathway	1,28E00	2,16E-02	0,447	CAPN8,CDC25A,CDC25C,PHF19,RPS6KA5,SAA1
Glycine Cleavage Complex	1,25E00	1,67E-01	#NUM!	OCA2
Nonhomologous End-Joining (NHEJ)	1,25E00	0.05	#NUM!	BARD1,BRCA1
Mechanisms of Viral Exit from Host Cells	1,25E00	0.05	#NUM!	ACTA2,ACTG2
Smooth Muscle Contraction	1,23E00	4,88E-02	#NUM!	ACTA2,ACTG2
DNA damage-induced 14-3-3σ Signaling	1,23E00	4,88E-02	#NUM!	BRCA1,CDC25C
ATM Signaling	1,18E00	3,12E-02	#NUM!	BRCA1,CDC25A,CDC25C
DNA Damage/Telomere Stress Induced Senescence	1,17E00	4,55E-02	#NUM!	H1-5,H2AC6
Neurotransmitter receptors and postsynaptic signal transmission	1,13E00	1,25E-01	#NUM!	GLRA2
Paxillin Signaling	1,11E00	2,91E-02	#NUM!	ACTA2,ACTG2,ITGB7
Regulation of Actin-based Motility by Rho	1,1E00	2,88E-02	#NUM!	ACTA2,ACTG2,ITGB7
DNA Double Strand Break Response	1,09E00	4,08E-02	#NUM!	BARD1,BRCA1
MHC class II antigen presentation	1,09E00	2,86E-02	#NUM!	CENPE,KIF15,KIF23
Virus Entry via Endocytic Pathways	1,07E00	2,8E-02	#NUM!	ACTA2,ACTG2,ITGB7
MSP-RON Signaling Pathway	1,05E00	3,85E-02	#NUM!	ACTA2,ACTG2
p38 MAPK Signaling	1,05E00	2,73E-02	#NUM!	IL1RAPL1,PLA2G3,RPS6KA5
Caspase activation via Dependence Receptors in the absence of ligand	1,04E00	0.1	#NUM!	DAPK1
Role of IL-17A in Psoriasis	1,04E00	0.1	#NUM!	CCL20
Bladder Cancer Signaling	1,03E00	2,68E-02	#NUM!	DAPK1,FGF14,RPS6KA5
Cell Cycle Control of Chromosomal Replication	1,02E00	3,7E-02	#NUM!	ORC1,TOP2A
Signaling by Rho Family GTPases	1,01E00	1,98E-02	0,000	ACTA2,ACTG2,DIAPH3,ITGB7,NCF2
Mitotic G2-G2/M phases	9,92E-01	2,17E-02	-2,000	CDC25A,CDC25C,CENPF,CEP78
Pre-NOTCH Expression and Processing	9,69E-01	3,45E-02	#NUM!	H2AC6,ST3GAL6
Remodeling of Epithelial Adherens Junctions	9,69E-01	3,45E-02	#NUM!	ACTA2,ACTG2
Clathrin-mediated Endocytosis Signaling	9,6E-01	2,12E-02	#NUM!	ACTA2,ACTG2,FGF14,ITGB7
Lysine catabolism	9,6E-01	8,33E-02	#NUM!	AASS
Crosstalk between Dendritic Cells and Natural Killer Cells	9,33E-01	3,28E-02	#NUM!	ACTA2,ACTG2
Cytosolic iron-sulfur cluster assembly	9,28E-01	7,69E-02	#NUM!	BRIP1
Dissolution of Fibrin Clot	9,28E-01	7,69E-02	#NUM!	SERPINB2
Advanced glycosylation endproduct receptor signaling	9,28E-01	7,69E-02	#NUM!	SAA1
Pregnenolone Biosynthesis	9,28E-01	7,69E-02	#NUM!	CYP11A1
Integrin Signaling	9,24E-01	2,05E-02	1,000	ACTA2,ACTG2,CAPN8,ITGB7
Granzyme A Signaling	9,22E-01	3,23E-02	#NUM!	H1-5,NDUFA4L2
Necroptosis Signaling Pathway	9,08E-01	2,36E-02	#NUM!	CAPN8,DAPK1,PLA2G3
Carnitine metabolism	8,98E-01	7,14E-02	#NUM!	ACACB
Mitotic Telophase/Cytokinesis	8,98E-01	7,14E-02	#NUM!	KIF23
Histidine Degradation VI	8,98E-01	7,14E-02	#NUM!	CYP11A1
ERK/MAPK Signaling	8,84E-01	1,98E-02	#NUM!	ESR1,ITGB7,PLA2G3,RPS6KA5
Agrin Interactions at Neuromuscular Junction	8,77E-01	3,03E-02	#NUM!	ACTA2,ACTG2
Mismatch Repair	8,7E-01	6,67E-02	#NUM!	EXO1
ERK5 Signaling	8,46E-01	2,9E-02	#NUM!	NTRK1,RPS6KA5
Activated PKN1 stimulates transcription of AR regulated genes KLK2 and KLK3	8,44E-01	6,25E-02	#NUM!	H2AC6
Ubiquinol-10 Biosynthesis (Eukaryotic)	8,19E-01	5,88E-02	#NUM!	CYP11A1
Dilated Cardiomyopathy Signaling Pathway	8,17E-01	2,14E-02	#NUM!	ACTA2,ACTG2,MYO5C
Telomere Maintenance	8,17E-01	2,78E-02	#NUM!	H2AC6,RFC3
Regulation of endogenous retroelements	8,17E-01	2,78E-02	#NUM!	DNMT3L,H2AC6
SIRT1 negatively regulates rRNA expression	7,97E-01	5,56E-02	#NUM!	H2AC6
Neurotrophin/TRK Signaling	7,89E-01	2,67E-02	#NUM!	NTRK1,SORCS1
Post-translational modification: synthesis of GPI-anchored proteins	7,8E-01	2,63E-02	#NUM!	LY6D,NTNG1
Receptor-type tyrosine-protein phosphatases	7,55E-01	0.05	#NUM!	IL1RAPL1
Signaling by NTRK1 (TRKA)	7,46E-01	2,5E-02	#NUM!	NTRK1,RPS6KA5
Chromatin modifications during the maternal to zygotic transition (MZT)	7,36E-01	4,76E-02	#NUM!	H2AC6
ABRA Signaling Pathway	7,29E-01	2,44E-02	#NUM!	ACTA2,ACTG2
Keratinization	7,29E-01	2,44E-02	#NUM!	CSTA,PI3
Transport of bile salts and organic acids, metal ions and amine compounds	7,21E-01	2,41E-02	#NUM!	SLC16A3,SLC5A11
NER (Nucleotide Excision Repair, Enhanced Pathway)	7,21E-01	2,41E-02	#NUM!	RFC3,TOP2A
Regulation of Cellular Mechanics by Calpain Protease	7,13E-01	2,38E-02	#NUM!	CAPN8,ITGB7
Fcγ Receptor-mediated Phagocytosis in Macrophages and Monocytes	7,05E-01	2,35E-02	#NUM!	ACTA2,ACTG2
FGF Signaling	7,05E-01	2,35E-02	#NUM!	FGF14,RPS6KA5
RHO GTPases Activate NADPH Oxidases	0.7	4,35E-02	#NUM!	NCF2
IL-17A Signaling in Gastric Cells	0.7	4,35E-02	#NUM!	CCL20
Gene Silencing by RNA	6,98E-01	2,33E-02	#NUM!	H2AC6,MYBL1
Death Receptor Signaling	6,83E-01	2,27E-02	#NUM!	ACTA2,ACTG2
Mitotic Prophase	6,68E-01	2,22E-02	#NUM!	H2AC6,NCAPG2
Ion channel transport	6,68E-01	1,81E-02	#NUM!	ATP10A,CLCA2,SCNN1B
ERCC6 (CSB) and EHMT2 (G9a) positively regulate rRNA expression	6,68E-01	0.04	#NUM!	H2AC6
Airway Inflammation in Asthma	6,68E-01	0.04	#NUM!	CCL20
Tight Junction Signaling	6,63E-01	1,8E-02	#NUM!	ACTA2,ACTG2,MYO5C
DNA Replication Pre-Initiation	6,61E-01	2,2E-02	#NUM!	H2AC6,ORC1
VEGF Signaling	6,54E-01	2,17E-02	#NUM!	ACTA2,ACTG2
Antimicrobial peptides	6,53E-01	3,85E-02	#NUM!	PI3
RHO GTPases activate PKNs	6,53E-01	3,85E-02	#NUM!	CDC25C
Airway Pathology in Chronic Obstructive Pulmonary Disease	6,47E-01	2,15E-02	#NUM!	CCL20,FGF14
RIPK1-mediated regulated necrosis	6,25E-01	3,57E-02	#NUM!	PRKN
Parkinson's Signaling Pathway	6,21E-01	1,54E-02	-1,000	ACTA2,ACTG2,NDUFA4L2,PRKN
Hepatic Fibrosis / Hepatic Stellate Cell Activation	6,15E-01	1,69E-02	#NUM!	ACTA2,IL1RAPL1,MYO5C
RHO GTPase cycle	6,08E-01	1,37E-02	-2,449	DEPDC1B,DIAPH3,ECT2,FILIP1,NCF2,NHS
TEC Kinase Signaling	6,06E-01	1,68E-02	#NUM!	ACTA2,ACTG2,ITGB7
Sensory perception of taste	5,99E-01	3,33E-02	#NUM!	SCNN1B
Transcriptional regulation of brown and beige adipocyte differentiation	5,99E-01	3,33E-02	#NUM!	ZNF423
Leukocyte Extravasation Signaling	5,97E-01	1,66E-02	#NUM!	ACTA2,ACTG2,NCF2
D-myo-inositol (1,4,5,6)-Tetrakisphosphate Biosynthesis	5,97E-01	1,66E-02	#NUM!	CDC25A,CDC25C,MTMR8
D-myo-inositol (3,4,5,6)-tetrakisphosphate Biosynthesis	5,97E-01	1,66E-02	#NUM!	CDC25A,CDC25C,MTMR8
Nucleotide catabolism	5,86E-01	3,23E-02	#NUM!	ENTPD8
Sialic acid metabolism	5,86E-01	3,23E-02	#NUM!	ST3GAL6
Transport of inorganic cations/anions and amino acids/oligopeptides	5,84E-01	1,94E-02	#NUM!	SLC3A1,SLC9A9
ESR-mediated signaling	5,84E-01	1,94E-02	#NUM!	ESR1,H2AC6
LXR/RXR Activation	5,84E-01	1,94E-02	#NUM!	IL1RAPL1,SAA1
Intra-Golgi and retrograde Golgi-to-ER traffic	5,8E-01	1,62E-02	#NUM!	CENPE,KIF15,KIF23
Metabolism of steroid hormones	5,75E-01	3,12E-02	#NUM!	CYP11A1
Transcriptional Regulation by E2F6	5,75E-01	3,12E-02	#NUM!	BRCA1
MIF-mediated Glucocorticoid Regulation	5,75E-01	3,12E-02	#NUM!	PLA2G3
mRNA 3 Prime End Processing Signaling Pathway	5,72E-01	1,9E-02	#NUM!	BARD1,BRCA1
Detoxification of Reactive Oxygen Species	5,63E-01	3,03E-02	#NUM!	NCF2
MAPK targets/ Nuclear events mediated by MAP kinases	5,63E-01	3,03E-02	#NUM!	RPS6KA5
Gene and protein expression by JAK-STAT signaling after IL-12 stimulation	5,63E-01	3,03E-02	#NUM!	SERPINB2
Cilium Assembly	5,59E-01	1,58E-02	#NUM!	BBS1,CEP78,KIF24
Hepatic Cholestasis	5,55E-01	1,57E-02	#NUM!	ESR1,IL1RAPL1,NR1I2
Mitophagy	5,52E-01	2,94E-02	#NUM!	PRKN
3-phosphoinositide Degradation	5,51E-01	1,56E-02	#NUM!	CDC25A,CDC25C,MTMR8
Lung Ionic Balance Signaling Pathway	5,47E-01	1,3E-02	0,000	CLCA2,ESR1,GPR160,GPR52,KCNQ1,SCNN1B
Fanconi Anemia Pathway	5,42E-01	2,86E-02	#NUM!	FANCM
Transcriptional regulation by the AP-2 (TFAP2) family of transcription factors	5,42E-01	2,86E-02	#NUM!	ESR1
Neuregulin Signaling	5,39E-01	1,8E-02	#NUM!	ITGB7,MATK
Axonal Guidance Signaling	5,37E-01	1,29E-02	#NUM!	ITGB7,NTNG1,NTRK1,PAPPA,SEMA3A,UNC5D
Binding and Uptake of Ligands by Scavenger Receptors	5,31E-01	2,78E-02	#NUM!	SAA1
Interleukin-10 signaling	5,31E-01	2,78E-02	#NUM!	CCL20
Aggrephagy	5,31E-01	2,78E-02	#NUM!	PRKN
D-myo-inositol-5-phosphate Metabolism	5,31E-01	1,52E-02	#NUM!	CDC25A,CDC25C,MTMR8
IL-15 Production	5,23E-01	1,75E-02	#NUM!	MATK,NTRK1
B-WICH complex positively regulates rRNA expression	5,12E-01	2,63E-02	#NUM!	H2AC6
Resolution of Abasic Sites (AP sites)	5,12E-01	2,63E-02	#NUM!	RFC3
Pyrimidine Ribonucleotides Interconversion	5,12E-01	2,63E-02	#NUM!	ENTPD8
RHOA Signaling	5,08E-01	1,71E-02	#NUM!	ACTA2,ACTG2
NGF Signaling	5,03E-01	1,69E-02	#NUM!	NTRK1,RPS6KA5
Role of IL-17F in Allergic Inflammatory Airway Diseases	5,03E-01	2,56E-02	#NUM!	RPS6KA5
Synthesis of DNA	4,98E-01	1,68E-02	#NUM!	ORC1,RFC3
3-phosphoinositide Biosynthesis	4,94E-01	1,45E-02	#NUM!	CDC25A,CDC25C,MTMR8
Transcriptional regulation of granulopoiesis	4,94E-01	2,5E-02	#NUM!	H2AC6
MIF Regulation of Innate Immunity	4,94E-01	2,5E-02	#NUM!	PLA2G3
Pyrimidine Ribonucleotides De Novo Biosynthesis	4,85E-01	2,44E-02	#NUM!	ENTPD8
Cardiac conduction	4,79E-01	1,63E-02	#NUM!	FGF14,KCNQ1
Activation of gene expression by SREBF (SREBP)	4,76E-01	2,38E-02	#NUM!	ACACB
TAK1-dependent IKK and NF-kappa-B activation	4,76E-01	2,38E-02	#NUM!	SAA1
BER (Base Excision Repair) Pathway	4,76E-01	2,38E-02	#NUM!	RFC3
Netrin-1 signaling	4,68E-01	2,33E-02	#NUM!	UNC5D
Role of OCT4 in Mammalian Embryonic Stem Cell Pluripotency	4,6E-01	2,27E-02	#NUM!	BRCA1
nNOS Signaling in Neurons	4,6E-01	2,27E-02	#NUM!	CAPN8
Pulmonary Fibrosis Idiopathic Signaling Pathway	4,58E-01	1,29E-02	#NUM!	ACTA2,ACTG2,PRKN,RPS6KA5
TP53 Regulates Transcription of Cell Cycle Genes	4,52E-01	2,22E-02	#NUM!	CDC25C
tRNA Splicing	4,52E-01	2,22E-02	#NUM!	PDE7B
CDC42 Signaling	4,44E-01	1,53E-02	#NUM!	DIAPH3,ITGB7
RAC Signaling	4,44E-01	1,53E-02	#NUM!	ITGB7,NCF2
Sertoli Cell-Germ Cell Junction Signaling Pathway (Enhanced)	4,4E-01	1,35E-02	#NUM!	ACTA2,ACTG2,IL1RAPL1
STAT3 Pathway	4,4E-01	1,52E-02	#NUM!	CDC25A,NTRK1
DNA Damage Bypass	4,37E-01	2,13E-02	#NUM!	RFC3
RUNX1 regulates megakaryocyte differentiation and platelet function	4,37E-01	2,13E-02	#NUM!	H2AC6
PFKFB4 Signaling Pathway	4,37E-01	2,13E-02	#NUM!	RPS6KA5
PXR/RXR Activation	4,3E-01	2,08E-02	#NUM!	NR1I2
Amyloid Processing	4,3E-01	2,08E-02	#NUM!	CAPN8
Signaling by ERBB2	4,23E-01	2,04E-02	#NUM!	MATK
Macrophage Classical Activation Signaling Pathway	4,2E-01	1,46E-02	#NUM!	CCL20,NCF2
Sertoli Cell-Sertoli Cell Junction Signaling	4,19E-01	1,3E-02	#NUM!	ACTA2,ACTG2,IL1RAPL1
Apoptotic execution phase	4,16E-01	0.02	#NUM!	H1-5
UVB-Induced MAPK Signaling	4,16E-01	0.02	#NUM!	RPS6KA5
Transcriptional regulation by RUNX1	4,16E-01	1,45E-02	#NUM!	ESR1,H2AC6
Granulocyte Adhesion and Diapedesis	4,12E-01	1,44E-02	#NUM!	CCL20,IL1RAPL1
Superpathway of Inositol Phosphate Compounds	4,1E-01	1,29E-02	#NUM!	CDC25A,CDC25C,MTMR8
Sperm Motility	4,1E-01	1,29E-02	#NUM!	MATK,NTRK1,PLA2G3
Role of IL-17A in Arthritis	4,09E-01	1,96E-02	#NUM!	CCL20
Semaphorin Neuronal Repulsive Signaling Pathway	4,04E-01	1,42E-02	#NUM!	ITGB7,SEMA3A
NoRC negatively regulates rRNA expression	4,03E-01	1,92E-02	#NUM!	H2AC6
PTEN Signaling	3,97E-01	1,4E-02	#NUM!	ITGB7,NTRK1
CNTF Signaling	3,96E-01	1,89E-02	#NUM!	RPS6KA5
Circadian Clock	3,84E-01	1,82E-02	#NUM!	CRY1
RNA Polymerase I Transcription	3,84E-01	1,82E-02	#NUM!	H2AC6
Signaling by ERBB4	3,78E-01	1,79E-02	#NUM!	ESR1
Neurexins and neuroligins	3,78E-01	1,79E-02	#NUM!	NLGN1
GADD45 Signaling	3,72E-01	1,75E-02	#NUM!	BRCA1
Glucocorticoid Receptor Signaling	3,7E-01	1,12E-02	#NUM!	BRCA1,ESR1,NDUFA4L2,PLA2G3,RPS6KA5
Epithelial Adherens Junction Signaling	3,69E-01	1,32E-02	#NUM!	ECT2,KIF23
UFMylation Signaling Pathway	3,67E-01	1,72E-02	#NUM!	ESR1
Semaphorin Signaling in Neurons	3,67E-01	1,72E-02	#NUM!	SEMA3A
Ribonucleotide Reductase Signaling Pathway	3,66E-01	1,32E-02	#NUM!	CDC25A,ESR1
Senescence-Associated Secretory Phenotype (SASP)	3,61E-01	1,69E-02	#NUM!	H2AC6
RAB geranylgeranylation	3,61E-01	1,69E-02	#NUM!	RAB26
Phospholipases	3,61E-01	1,69E-02	#NUM!	PLA2G3
IL-17A Signaling in Airway Cells	3,51E-01	1,64E-02	#NUM!	CCL20
Germ Cell-Sertoli Cell Junction Signaling	3,43E-01	1,26E-02	#NUM!	ACTA2,ACTG2
NCAM signaling for neurite out-growth	3,4E-01	1,59E-02	#NUM!	RPS6KA5
Semaphorin interactions	3,35E-01	1,56E-02	#NUM!	SEMA3A
TP53 Regulates Transcription of DNA Repair Genes	3,35E-01	1,56E-02	#NUM!	BRCA1
PKR-mediated signaling	3,35E-01	1,56E-02	#NUM!	FANCM
Cell Cycle: G1/S Checkpoint Regulation	3,35E-01	1,56E-02	#NUM!	CDC25A
DDX58/IFIH1-mediated induction of interferon-alpha/beta	3,31E-01	1,54E-02	#NUM!	SAA1
Pyridoxal 5'-phosphate Salvage Pathway	3,31E-01	1,54E-02	#NUM!	DAPK1
Extra-nuclear estrogen signaling	3,21E-01	1,49E-02	#NUM!	ESR1
Growth Hormone Signaling	3,21E-01	1,49E-02	#NUM!	RPS6KA5
Activation of anterior HOX genes in hindbrain during early embryogenesis	3,17E-01	1,47E-02	#NUM!	H2AC6
Sensory processing of sound by inner hair cells of the cochlea	3,17E-01	1,47E-02	#NUM!	CABP1
IL-7 Signaling Pathway	3,17E-01	1,47E-02	#NUM!	CDC25A
Role of MAPK Signaling in Inhibiting the Pathogenesis of Influenza	3,17E-01	1,47E-02	#NUM!	PLA2G3
Protein Kinase A Signaling	3,13E-01	1,07E-02	0,000	CDC25A,CDC25C,H1-5,PDE7B
MicroRNA Biogenesis Signaling Pathway	3,11E-01	1,18E-02	#NUM!	BRCA1,ESR1
Immunogenic Cell Death Signaling Pathway	3,08E-01	1,43E-02	#NUM!	DAPK1
Regulation of RUNX2 expression and activity	3,08E-01	1,43E-02	#NUM!	ESR1
Oxidative Stress Induced Senescence	2,99E-01	1,39E-02	#NUM!	H2AC6
G alpha (12/13) signalling events	2,99E-01	1,39E-02	#NUM!	ECT2
Role of MAPK Signaling in the Pathogenesis of Influenza	2,99E-01	1,39E-02	#NUM!	PLA2G3
Generic Transcription Pathway	2,99E-01	1,08E-02	#NUM!	ESR1,NR1I2,ZNF566
Phase I - Functionalization of compounds	2,95E-01	1,37E-02	#NUM!	CYP11A1
Estrogen-Dependent Breast Cancer Signaling	2,95E-01	1,37E-02	#NUM!	ESR1
IL-17A Signaling in Fibroblasts	2,95E-01	1,37E-02	#NUM!	ACTA2
Macropinocytosis Signaling	2,95E-01	1,37E-02	#NUM!	ITGB7
NRF2-mediated Oxidative Stress Response	2,93E-01	1,13E-02	#NUM!	ACTA2,ACTG2
Metabolism of water-soluble vitamins and cofactors	2,91E-01	1,35E-02	#NUM!	ACACB
Thyroid Cancer Signaling	2,91E-01	1,35E-02	#NUM!	NTRK1
SUMOylation of DNA damage response and repair proteins	2,87E-01	1,33E-02	#NUM!	BRCA1
Apelin Adipocyte Signaling Pathway	2,83E-01	1,32E-02	#NUM!	NCF2
Degradation of the extracellular matrix	2,79E-01	1,3E-02	#NUM!	CAPN8
BAG2 Signaling Pathway	2,79E-01	1,3E-02	#NUM!	PRKN
Hepatic Fibrosis Signaling Pathway	2,76E-01	1,01E-02	#NUM!	ACTA2,IL1RAPL1,ITGB7,NCF2
FLT3 Signaling in Hematopoietic Progenitor Cells	2,72E-01	1,27E-02	#NUM!	RPS6KA5
Cardiac Hypertrophy Signaling (Enhanced)	2,7E-01	9,9E-03	-2,000	DIAPH3,FGF14,ITGB7,PDE7B,RPS6KA5
EIF2 Signaling	2,68E-01	1,07E-02	#NUM!	ACTA2,ACTG2
Immunoregulatory interactions between a Lymphoid and a non-Lymphoid cell	2,68E-01	1,25E-02	#NUM!	ITGB7
VEGF Family Ligand-Receptor Interactions	2,68E-01	1,25E-02	#NUM!	PLA2G3
PD-1, PD-L1 cancer immunotherapy pathway	2,68E-01	1,25E-02	#NUM!	CIP2A
PI Metabolism	2,65E-01	1,23E-02	#NUM!	MTMR8
Th17 Activation Pathway	2,65E-01	1,23E-02	#NUM!	CCL20
Gap Junction Signaling	2,64E-01	1,01E-02	#NUM!	ACTA2,ACTG2,PLA2G3
Integrin cell surface interactions	2,61E-01	1,22E-02	#NUM!	ITGB7
Cyclins and Cell Cycle Regulation	2,61E-01	1,22E-02	#NUM!	CDC25A
Mitochondrial Dysfunction	2,6E-01	1,01E-02	#NUM!	CAPN8,NDUFA4L2,PRKN
LPS/IL-1 Mediated Inhibition of RXR Function	2,59E-01	1,05E-02	#NUM!	IL1RAPL1,NR1I2
Cellular Effects of Sildenafil (Viagra)	2,58E-01	9,68E-03	0,816	ACTA2,ACTG2,CAPN8,GPR160,GPR52,MYO5C
ISGylation Signaling Pathway	2,58E-01	1,2E-02	#NUM!	PRKN
Regulation of the Epithelial Mesenchymal Transition in Development Pathway	2,58E-01	1,2E-02	#NUM!	BRCA1
Regulation of mitotic cell cycle	2,54E-01	1,19E-02	#NUM!	FBXO5
Actin Nucleation by ARP-WASP Complex	2,51E-01	1,18E-02	#NUM!	ITGB7
BMP signaling pathway	2,51E-01	1,18E-02	#NUM!	ZNF423
Calcium Signaling	2,42E-01	1,01E-02	#NUM!	ACTA2,MYO5C
G alpha (i) signalling events	2,38E-01	9,95E-03	#NUM!	CCL20,SAA1
Salvage Pathways of Pyrimidine Ribonucleotides	2,35E-01	1,11E-02	#NUM!	DAPK1
Neurovascular Coupling Signaling Pathway	2,34E-01	9,85E-03	#NUM!	ENTPD8,PLA2G3
p53 Signaling	2,29E-01	1,09E-02	#NUM!	BRCA1
Potassium Channels	2,23E-01	1,06E-02	#NUM!	KCNQ1
Sleep REM Signaling Pathway	2,23E-01	1,06E-02	#NUM!	RPS6KA5
UVA-Induced MAPK Signaling	2,23E-01	1,06E-02	#NUM!	RPS6KA5
TGF-β Signaling	2,23E-01	1,06E-02	#NUM!	ZNF423
Melanocyte Development and Pigmentation Signaling	2,21E-01	1,05E-02	#NUM!	RPS6KA5
S Phase	2,18E-01	1,04E-02	#NUM!	CDC25A
Integration of energy metabolism	2,15E-01	1,03E-02	#NUM!	ACACB
Role of MAPK Signaling in Promoting the Pathogenesis of Influenza	2,15E-01	1,03E-02	#NUM!	PLA2G3
Apoptosis Signaling	2,12E-01	1,02E-02	#NUM!	CAPN8
Sumoylation Pathway	2,12E-01	1,02E-02	#NUM!	RFC3
PPAR Signaling	2,07E-01	0.01	#NUM!	IL1RAPL1
Antioxidant Action of Vitamin C	2,02E-01	9,8E-03	#NUM!	PLA2G3
Nucleotide Excision Repair	0.2	9,71E-03	#NUM!	RFC3
NAD Signaling Pathway	0	7,52E-03	#NUM!	H1-5
Oxytocin in Brain Signaling Pathway	0	5,59E-03	#NUM!	PLA2G3
Oxytocin Signaling Pathway	0	7,78E-03	#NUM!	MYO5C,PLA2G3
Pulmonary Healing Signaling Pathway	0	5,32E-03	#NUM!	CDC25C
Wound Healing Signaling Pathway	0	9,01E-03	#NUM!	ACTA2,IL1RAPL1
CLEAR Signaling Pathway	0	7,6E-03	#NUM!	NTRK1,PRKN
SNARE Signaling Pathway	0	8,33E-03	#NUM!	MYO5C
CDX Gastrointestinal Cancer Signaling Pathway	0	5,59E-03	#NUM!	NCF2
Multiple Sclerosis Signaling Pathway	0	5,52E-03	#NUM!	CAPN8
Pathogen Induced Cytokine Storm Signaling Pathway	0	7,35E-03	#NUM!	CCL20,IL1RAPL1
Role of Chondrocytes in Rheumatoid Arthritis Signaling Pathway	0	7,69E-03	#NUM!	IL1RAPL1
Role of Osteoclasts in Rheumatoid Arthritis Signaling Pathway	0	3,58E-03	#NUM!	IL1RAPL1
IL-10 Signaling	0	7,81E-03	#NUM!	IL1RAPL1
Macrophage Alternative Activation Signaling Pathway	0	6,8E-03	#NUM!	RPS6KA5
Neutrophil Extracellular Trap Signaling Pathway	0	9,26E-03	#NUM!	NCF2,NDUFA4L2,PLA2G3
S100 Family Signaling Pathway	0	8,88E-03	-1,633	CCL20,ESR1,GPR160,GPR52,NCF2,PLA2G3
Circadian Rhythm Signaling	0	8,13E-03	#NUM!	CRY1,RPS6KA5
Amyotrophic Lateral Sclerosis Signaling	0	9,01E-03	#NUM!	CAPN8
Fc Epsilon RI Signaling	0	9,01E-03	#NUM!	PLA2G3
Synaptic Long Term Depression	0	5,52E-03	#NUM!	PLA2G3
Huntington's Disease Signaling	0	7,69E-03	#NUM!	CAPN8,NTRK1
Chaperone Mediated Autophagy Signaling Pathway	0	4,59E-03	#NUM!	CIP2A
Myelination Signaling Pathway	0	6,41E-03	#NUM!	ITGB7,MYRF
Activin Inhibin Signaling Pathway	0	5,41E-03	#NUM!	IL1RAPL1
GABAergic Receptor Signaling Pathway (Enhanced)	0	7,81E-03	#NUM!	NLGN1
Glutaminergic Receptor Signaling Pathway (Enhanced)	0	3,26E-03	#NUM!	PLA2G3
Cachexia Signaling Pathway	0	6,06E-03	#NUM!	CAPN8,IL1RAPL1
Orexin Signaling Pathway	0	4,63E-03	#NUM!	PLA2G3
PPARα/RXRα Activation	0	5,71E-03	#NUM!	IL1RAPL1
Aryl Hydrocarbon Receptor Signaling	0	7,94E-03	#NUM!	ESR1
PIP3 activates AKT signaling	0	7,04E-03	#NUM!	ESR1
Glycerophospholipid biosynthesis	0	8,26E-03	#NUM!	PLA2G3
Glycosaminoglycan metabolism	0	8,55E-03	#NUM!	ST3GAL6
p75 NTR receptor-mediated signalling	0	6,67E-03	#NUM!	ECT2
Signaling by VEGF	0	9,62E-03	#NUM!	NCF2
TCF dependent signaling in response to WNT	0	5,62E-03	#NUM!	H2AC6
Cell surface interactions at the vascular wall	0	8,85E-03	#NUM!	SLC16A3
Class A/1 (Rhodopsin-like receptors)	0	7,02E-03	#NUM!	CCL20,SAA1
L1CAM interactions	0	9,01E-03	#NUM!	RPS6KA5
Regulation of Insulin-like Growth Factor (IGF) transport and uptake by IGFBPs	0	8,62E-03	#NUM!	PAPPA
G alpha (q) signalling events	0	6,29E-03	#NUM!	SAA1
G alpha (s) signalling events	0	7,87E-03	#NUM!	PDE7B
Interleukin-1 family signaling	0	8,06E-03	#NUM!	IL1RAPL1
C-type lectin receptors (CLRs)	0	7,94E-03	#NUM!	RPS6KA5
Interleukin-4 and Interleukin-13 signaling	0	9,52E-03	#NUM!	SAA1
Neutrophil degranulation	0	2,42E-03	#NUM!	NBEAL2
Neddylation	0	8,4E-03	#NUM!	BRCA1,FBXL22
Signaling by NOTCH4	0	7,35E-03	#NUM!	ACTA2
KEAP1-NFE2L2 pathway	0	6,94E-03	#NUM!	BRCA1
Class I MHC mediated antigen processing and presentation	0	8,31E-03	#NUM!	FBXL22,NCF2,PRKN
Acute Phase Response Signaling	0	5,95E-03	#NUM!	SAA1
Autism Signaling Pathway	0	3,61E-03	#NUM!	NLGN1
CGAS-STING Signaling Pathway	0	9,43E-03	#NUM!	CCL20
NAFLD Signaling Pathway	0	4,88E-03	#NUM!	ACACB
Pancreatic Secretion Signaling Pathway	0	4,41E-03	#NUM!	CLCA2
FXR/RXR Activation	0	6,62E-03	#NUM!	NR1I2
BBSome Signaling Pathway	0	9,01E-03	#NUM!	BBS1,GPR160,GPR52,PHF19
IL-27 Signaling Pathway	0	8,85E-03	#NUM!	IL1RAPL1
WNT/SHH Axonal Guidance Signaling Pathway	0	6,8E-03	#NUM!	SEMA3A
Hematoma Resolution Signaling Pathway	0	4,48E-03	#NUM!	NDUFA4L2
Glycation Signaling Pathway	0	4,76E-03	#NUM!	NCF2
Sheddase Signaling Pathway	0	5,99E-03	#NUM!	ITGB7
Chromatin organization	0	4,78E-03	#NUM!	H2AC6
Irritable Bowel Syndrome Signaling Pathway	0	8,47E-03	#NUM!	CCL20,IL1RAPL1
TR/RXR Activation	0	9,26E-03	#NUM!	SLC16A3
RAR Activation	0	5,22E-03	#NUM!	PDE7B,RPS6KA5
IL-8 Signaling	0	5,15E-03	#NUM!	NCF2
IL-17 Signaling	0	6,71E-03	#NUM!	CCL20
fMLP Signaling in Neutrophils	0	8,55E-03	#NUM!	NCF2
CCR3 Signaling in Eosinophils	0	8,26E-03	#NUM!	PLA2G3
HIF1α Signaling	0	5,13E-03	#NUM!	NCF2
Endothelin-1 Signaling	0	5,62E-03	#NUM!	PLA2G3
Relaxin Signaling	0	7,19E-03	#NUM!	PDE7B
Docosahexaenoic Acid (DHA) Signaling	0	8,62E-03	#NUM!	CCL20,PLA2G3
Molecular Mechanisms of Cancer	0	7,66E-03	0,816	BRCA1,CDC25A,CDC25C,GPR160,GPR52,ITGB7
HGF Signaling	0	7,81E-03	#NUM!	ITGB7
Human Embryonic Stem Cell Pluripotency	0	5,26E-03	#NUM!	NTRK1
Aldosterone Signaling in Epithelial Cells	0	6,33E-03	#NUM!	SCNN1B
CREB Signaling in Neurons	0	5,43E-03	#NUM!	GPR160,GPR52,NTRK1
Production of Nitric Oxide and Reactive Oxygen Species in Macrophages	0	5,62E-03	#NUM!	NCF2
mTOR Signaling	0	5,26E-03	#NUM!	RPS6KA5
FAK Signaling	0	6,77E-03	0,000	CAPN8,GPR160,GPR52,ITGB7
AMPK Signaling	0	4,37E-03	#NUM!	ACACB
PAK Signaling	0	8,85E-03	#NUM!	ITGB7
Role of Osteoblasts, Osteoclasts and Chondrocytes in Rheumatoid Arthritis	0	4,65E-03	#NUM!	IL1RAPL1
Phospholipase C Signaling	0	7,75E-03	#NUM!	ITGB7,PLA2G3
Ovarian Cancer Signaling	0	6,45E-03	#NUM!	BRCA1
HER-2 Signaling in Breast Cancer	0	4,72E-03	#NUM!	ITGB7
Atherosclerosis Signaling	0	9,01E-03	#NUM!	PLA2G3
Role of Macrophages, Fibroblasts and Endothelial Cells in Rheumatoid Arthritis	0	3,42E-03	#NUM!	IL1RAPL1
Regulation of eIF4 and p70S6K Signaling	0	6,17E-03	#NUM!	ITGB7
Breast Cancer Regulation by Stathmin1	0	3,77E-03	#NUM!	GPR160,GPR52
Role of Tissue Factor in Cancer	0	5,26E-03	#NUM!	RPS6KA5
eNOS Signaling	0	6,94E-03	#NUM!	ESR1
Netrin Signaling	0	6,25E-03	#NUM!	UNC5D
Regulation of the Epithelial-Mesenchymal Transition Pathway	0	5,35E-03	#NUM!	FGF14
Adipogenesis pathway	0	7,75E-03	#NUM!	ZNF423
Estrogen Receptor Signaling	0	5,28E-03	#NUM!	ESR1,NDUFA4L2
PI3K/AKT Signaling	0	5,35E-03	#NUM!	ITGB7
Cardiac β-adrenergic Signaling	0	5,85E-03	#NUM!	PDE7B
Protein Ubiquitination Pathway	0	8,16E-03	#NUM!	BRCA1,PRKN
Xenobiotic Metabolism Signaling	0	4,29E-03	#NUM!	NR1I2
WNT/β-catenin Signaling	0	6,06E-03	#NUM!	SOX5
Serotonin Receptor Signaling	0	2,3E-03	#NUM!	PLA2G3
Insulin Receptor Signaling	0	7,75E-03	#NUM!	SCNN1B
cAMP-mediated signaling	0	4,48E-03	#NUM!	PDE7B
NF-κB Signaling	0	5,71E-03	#NUM!	NTRK1
G-Protein Coupled Receptor Signaling	0	4,64E-03	#NUM!	GPR160,GPR52,PDE7B
IL-6 Signaling	0	8,13E-03	#NUM!	IL1RAPL1
Gustation Pathway	0	5,78E-03	#NUM!	SCNN1B
Phagosome Formation	0	8,31E-03	-0,447	GPR160,GPR52,ITGB7,MYO5C,PLA2G3
Phagosome Maturation	0	8,13E-03	#NUM!	NCF2
Autophagy	0	4,9E-03	#NUM!	DAPK1
Osteoarthritis Pathway	0	9,26E-03	#NUM!	IL1RAPL1,ITGB7
Sirtuin Signaling Pathway	0	7,75E-03	#NUM!	H1-5,NDUFA4L2
Neuroinflammation Signaling Pathway	0	7,63E-03	#NUM!	NCF2,PLA2G3
Opioid Signaling Pathway	0	3,75E-03	#NUM!	RPS6KA5
Adrenomedullin signaling pathway	0	5,41E-03	#NUM!	MATK
Endocannabinoid Developing Neuron Pathway	0	8,47E-03	#NUM!	BRCA1
Synaptogenesis Signaling Pathway	0	3,32E-03	#NUM!	NLGN1
Systemic Lupus Erythematosus in T Cell Signaling Pathway	0	5,08E-03	#NUM!	ESR1
HOTAIR Regulatory Pathway	0	6,9E-03	#NUM!	ESR1
Xenobiotic Metabolism General Signaling Pathway	0	8,85E-03	#NUM!	NR1I2
Xenobiotic Metabolism PXR Signaling Pathway	0	7,19E-03	#NUM!	NR1I2
Insulin Secretion Signaling Pathway	0	7,72E-03	#NUM!	RPS6KA5,SCNN1B
Regulation of the Epithelial Mesenchymal Transition by Growth Factors Pathway	0	5,43E-03	#NUM!	FGF14
Tumor Microenvironment Pathway	0	5,99E-03	#NUM!	FGF14
MSP-RON Signaling in Cancer Cells Pathway	0	7,63E-03	#NUM!	ACTA2
Eicosanoid Signaling	0	3,89E-03	#NUM!	PLA2G3
Ephrin Receptor Signaling	0	5,29E-03	#NUM!	ITGB7

## Sheet: cluster 4
Ingenuity Canonical Pathways	-log(p-value)	Ratio	z-score	Molecules
Sperm Motility	5,31E00	1,89E-01	-4,123	ABL2,CATSPER2,DDR2,DSTYK,DYRK1A,EGFR,EPHA1,EPHA3,EPHA4,EPHA6,GNAO1,GNAQ,GNAT2,GNG3,GUCY1A2,IGF1R,INSR,ITPR1,ITPR2,JAK2,MAP2K5,MATK,MERTK,MET,PDE1C,PDE2A,PDE4D,PEAK1,PLA2G10,PLA2G4A,PLA2G5,PLCB1,PLCE1,PLCL1,PRKCA,PRKCE,PRKCG,PRKD1,PRKG1,ROR1,ROR2,SLC12A2,TEC,TXK
RHO GTPase cycle	5,23E00	1,6E-01	-7,649	ABL2,AKAP13,ANLN,ARAP3,ARHGAP12,ARHGAP20,ARHGAP21,ARHGAP24,ARHGAP26,ARHGAP28,ARHGAP31,ARHGAP32,ARHGAP39,ARHGAP4,ARHGAP42,ARHGEF11,ARHGEF12,ARHGEF17,ARHGEF25,ARHGEF5,ARHGEF9,CDC42BPA,CDC42EP2,CDC42SE2,CHN2,CPD,DEPDC1B,DIAPH1,DIAPH2,DIAPH3,DLC1,DNMBP,DOCK1,DOCK4,DOCK9,DST,FARP1,FMNL2,FRS2,GOLGA3,KALRN,LEMD3,MSI2,MTR,MYO9A,NCF2,NHS,OPHN1,PAK3,PEAK1,PICALM,PIK3CA,PIK3R3,PKP4,PLD1,PTPN13,RALGAPA1,RASA…
Axonal Guidance Signaling	4,87E00	1,55E-01	#NUM!	ADAM12,ADAM22,ADAM32,ADAM9,ADAMTS12,ADAMTS17,ADAMTS19,ADAMTS3,ADAMTS6,ADAMTS9,AKT3,ARHGEF11,ARHGEF12,CXCL12,DOCK1,EFNA5,EPHA1,EPHA3,EPHA4,EPHA6,GLI2,GLI3,GNAO1,GNAQ,GNAT2,GNG3,GSK3B,HERC2,ITGA6,ITGA9,ITGB3,ITGB4,ITGB8,KALRN,MAPK1,MET,MYL10,MYL9,NFAT5,NFATC1,NFATC2,NRP1,PAK3,PAPPA,PDGFC,PDGFD,PIK3C2B,PIK3CA,PIK3CB,PIK3R3,PLCB1,PLCE1,PLCL1,PLXNA2,PRKCA,PRKCE,PRKCG,PRKD1,RAP2A,ROBO1,SEMA3A,SEMA4A,SE…
Nitric Oxide Signaling in the Cardiovascular System	4,5E00	2,23E-01	-4,264	AKT3,CACNA1C,CACNA2D1,CACNB2,GUCY1A2,ITPR1,ITPR2,KNG1,MAPK1,PDE1C,PDE2A,PDE3B,PDGFC,PIK3C2B,PIK3CA,PIK3CB,PIK3R3,PLN,PRKCA,PRKCE,PRKCG,PRKD1,PRKG1,VEGFC,VEGFD
Cardiac Hypertrophy Signaling (Enhanced)	4,42E00	1,49E-01	-5,830	ADCY9,ADRA1A,AKAP13,AKT3,BMPR2,CACNA1C,CACNA2D1,CACNB2,CAMK2D,DIAPH1,DIAPH2,DIAPH3,DLG1,EDA,ENPP6,FGF1,FGF19,FGF21,GHR,GNAQ,GNG3,GSK3B,HDAC4,HDAC8,IGF1R,IL31RA,IL6R,ITGA6,ITGA9,ITGB3,ITGB4,ITGB8,ITPR1,ITPR2,JAK2,MAP2K5,MAP3K14,MAP3K2,MAP3K3,MAP3K4,MAP3K5,MAPK1,MAPK8,MEF2C,MYOCD,NFAT5,NFATC1,NFATC2,NFKB1,PDE10A,PDE1C,PDE2A,PDE3A,PDE3B,PDE4D,PDE7A,PDE7B,PDE8A,PIK3C2B,PIK3CA,PIK3CB,PIK3R3,PLCB1,PLCE…
PTEN Signaling	4,29E00	2,03E-01	3,962	AKT3,BMPR1B,BMPR2,CNKSR3,EGFR,FOXO3,GHR,GSK3B,IGF1R,INSR,ITGA6,ITGA9,ITGB3,ITGB4,ITGB8,MAGI1,MAGI2,MAGI3,MAPK1,MAST2,NFKB1,PDPK1,PIK3CA,PIK3CB,PIK3R3,RAP2A,SOS1,SOS2,SYNJ2
Phospholipase C Signaling	4,17E00	1,71E-01	-4,490	ADCY9,ARHGEF11,ARHGEF12,ARHGEF17,ARHGEF5,ARHGEF9,CREB3L2,CREB5,CREBBP,GNAQ,GNG3,HDAC4,HDAC8,ITGA6,ITGA9,ITGB3,ITGB4,ITGB8,ITPR1,ITPR2,MAPK1,MEF2C,MYL10,MYL9,NFAT5,NFATC1,NFATC2,NFKB1,PLA2G10,PLA2G4A,PLA2G5,PLCB1,PLCE1,PLD1,PLD3,PPP1R12B,PRKCA,PRKCE,PRKCG,PRKD1,RAP2A,RPS6KA3,SOS1,SOS2
Ephrin Receptor Signaling	4,17E00	1,85E-01	-2,668	AKT3,CREB3L2,CREB5,CREBBP,CXCL12,EFNA5,EPHA1,EPHA3,EPHA4,EPHA6,FGF1,GNAO1,GNAQ,GNAT2,GNG3,GRIN2D,ITGA6,ITGA9,ITGB3,ITGB4,ITGB8,JAK2,KALRN,MAP3K14,MAP4K4,MAPK1,PAK3,PDGFC,PDGFD,PTPN13,RAP2A,SOS1,SOS2,VEGFC,VEGFD
Protein Kinase A Signaling	4,06E00	1,55E-01	-1,769	ADCY9,AKAP13,AKAP14,AKAP6,BRAF,CAMK2D,CREB3L2,CREB5,CREBBP,DUSP16,ENPP6,EYA1,EYA3,FLNB,GLI3,GNAQ,GNG3,GSK3B,ITPR1,ITPR2,MAPK1,MTMR3,MTMR7,MYL10,MYL9,MYLK3,NFAT5,NFATC1,NFATC2,NFKB1,PDE10A,PDE1C,PDE2A,PDE3A,PDE3B,PDE4D,PDE7A,PDE7B,PDE8A,PLCB1,PLCE1,PLCL1,PLN,PRKCA,PRKCE,PRKCG,PRKD1,PTPDC1,PTPN13,PTPN14,PTPN3,PTPN4,PTPRD,PTPRE,PTPRG,PTPRK,PTPRM,SMAD3
FGF Signaling	4,06E00	2,35E-01	-3,441	AKT3,CREB3L2,CREB5,CREBBP,FGF1,FGF19,FGF21,FRS2,ITPR1,MAP3K5,MAPK1,MAPK8,MET,PIK3C2B,PIK3CA,PIK3CB,PIK3R3,PRKCA,SOS1,SOS2
Xenobiotic Metabolism General Signaling Pathway	3,98E00	2,12E-01	-4,899	AKT3,ARNT,CREBBP,EIF2AK3,MAP2K5,MAP3K14,MAP3K2,MAP3K3,MAP3K4,MAP3K5,MAPK1,MAPK8,NR1I2,PIK3C2B,PIK3CA,PIK3CB,PIK3R3,PPARA,PRKCA,PRKCE,PRKCG,PRKD1,RAP2A,SLC51A
VEGF Family Ligand-Receptor Interactions	3,94E00	2,37E-01	-4,123	AKT3,MAPK1,NRP1,PIK3C2B,PIK3CA,PIK3CB,PIK3R3,PLA2G10,PLA2G4A,PLA2G5,PRKCA,PRKCE,PRKCG,PRKD1,RAP2A,SOS1,SOS2,VEGFC,VEGFD
HGF Signaling	3,92E00	2,03E-01	-4,583	AKT3,DOCK1,ITGA6,ITGA9,ITGB3,ITGB4,ITGB8,MAP3K14,MAP3K2,MAP3K3,MAP3K4,MAP3K5,MAPK1,MAPK8,MET,PIK3C2B,PIK3CA,PIK3CB,PIK3R3,PRKCA,PRKCE,PRKCG,PRKD1,RAP2A,SOS1,SOS2
Oxytocin Signaling Pathway	3,9E00	1,67E-01	-5,060	AKT3,CACNA1C,CACNA2D1,CACNB2,CAMKK1,CREB3L2,CREB5,CREBBP,EGFR,GNAO1,GNAQ,GNG3,GSK3B,GUCY1A2,ITPR1,ITPR2,MAP2K5,MAPK1,MAPK8,MEF2C,MYH7,MYL9,MYO1H,NFATC1,NFKB1,PIK3C2B,PIK3CA,PIK3CB,PIK3R3,PLA2G10,PLA2G4A,PLA2G5,PLCB1,PPARA,PPP1R12B,PRKCA,PRKCE,PRKCG,PRKD1,PRKG1,RAP2A,SOS1,SOS2
Actin Cytoskeleton Signaling	3,76E00	1,72E-01	-2,858	ARHGAP24,ARHGEF12,DIAPH1,DIAPH2,DIAPH3,DOCK1,FGF1,FGF19,FGF21,GSN,ITGA6,ITGA9,ITGB3,ITGB4,ITGB8,MAPK1,MATK,MYH7,MYL10,MYL9,MYLK3,MYO1H,PAK3,PDGFC,PDGFD,PIK3C2B,PIK3CA,PIK3CB,PIK3R3,PIP5K1A,PPP1R12B,RAP2A,SOS1,SOS2,SSH2,TIAM2,TLN2,TRIO
Regulation of the Epithelial Mesenchymal Transition by Growth Factors Pathway	3,7E00	1,79E-01	-4,017	AKT3,BRAF,EGFR,FGF1,FGF19,FGF21,FRS2,GSK3B,HMGA2,IL6R,JAK2,LATS2,MAP2K5,MAPK1,MAPK8,MET,NFKB1,PDGFC,PDGFD,PIK3C2B,PIK3CA,PIK3CB,PIK3R3,RAP2A,SMAD3,SMURF1,SOS1,SOS2,TNFRSF1A,TNFSF12,WWTR1,ZEB1,ZEB2
Apelin Cardiomyocyte Signaling Pathway	3,68E00	2,16E-01	-2,837	AKT3,ARNT,ITPR1,MAPK1,MAPK8,MYL10,MYL9,PIK3C2B,PIK3CA,PIK3CB,PIK3R3,PLCB1,PLCE1,PLCL1,PLN,PRKCA,PRKCE,PRKCG,PRKD1,SLC8A1,SLC8A2
Myelination Signaling Pathway	3,66E00	1,57E-01	-4,907	ADAM22,ADGRG6,AKT3,ARHGAP12,ARHGAP4,BMPR1B,BMPR2,BRAF,CHD7,CREB3L2,CREB5,CREBBP,DLC1,EGFR,GLI2,GLI3,GSK3B,HDAC4,HDAC8,IGF1R,ITGA6,ITGB3,ITGB4,ITGB8,KLK1,LAMA2,LAMA3,LAMA4,MAPK1,NFATC1,NFATC2,NFKB1,NOTCH2,PDGFC,PDGFD,PIK3C2B,PIK3CA,PIK3CB,PIK3R3,RAP2A,RAPGEF2,RPTOR,SMAD3,SOS1,SOS2,TSC1,WNT6,XAF1,ZEB2
Docosahexaenoic Acid (DHA) Signaling	3,64E00	1,68E-01	-4,218	ADCY9,AKT3,APAF1,BRAF,CREB3L2,CREB5,CREBBP,EIF2AK3,GNAQ,GSK3B,ITPR1,ITPR2,KCNMA1,MAPK1,OSGIN1,PDPK1,PIK3C2B,PIK3CA,PIK3CB,PIK3R3,PLA2G10,PLA2G4A,PLA2G5,PLCB1,PLCE1,PLCL1,PRKCA,PRKCE,PRKCG,PRKD1,RPTOR,SERPINF1,SPTBN2,STXBP4,STXBP5,STXBP6,SYNJ2,SYT5,TNFRSF1A
Thrombin Signaling	3,57E00	1,71E-01	-4,914	ADCY9,AKT3,ARHGEF11,ARHGEF12,ARHGEF17,ARHGEF25,ARHGEF5,ARHGEF9,CAMK1D,CAMK2D,EGFR,GNAO1,GNAQ,GNAT2,GNG3,ITPR1,ITPR2,MAPK1,MYL10,MYL9,NFKB1,PDPK1,PIK3C2B,PIK3CA,PIK3CB,PIK3R3,PLCB1,PLCE1,PLCL1,PPP1R12B,PRKCA,PRKCE,PRKCG,PRKD1,RAP2A,SOS1
Non-Small Cell Lung Cancer Signaling	3,49E00	2,15E-01	-3,000	AKT3,CDK6,EGFR,FHIT,FOXO3,HDAC4,HDAC8,ITPR1,ITPR2,MAPK1,PDPK1,PIK3C2B,PIK3CA,PIK3CB,PIK3R3,PRKCA,RAP2A,RB1,SOS1,SOS2
O-linked glycosylation	3,49E00	2,1E-01	-4,146	ADAMTS12,ADAMTS17,ADAMTS19,ADAMTS3,ADAMTS6,ADAMTS9,ADAMTSL1,ADAMTSL3,B3GLCT,B4GALT5,GCNT3,GCNT4,GCNT7,LARGE1,MUC6,SEMA5A,SPON2,ST3GAL1,ST3GAL3,ST6GAL1,THSD4
B Cell Receptor Signaling	3,41E00	1,77E-01	-4,271	AKT3,CAMK2D,CD19,CREB3L2,CREB5,CREBBP,EBF1,GAB2,GSK3B,MAP3K14,MAP3K2,MAP3K3,MAP3K4,MAP3K5,MAPK1,MAPK8,MEF2C,NFAT5,NFATC1,NFATC2,NFKB1,PAG1,PDPK1,PIK3C2B,PIK3CA,PIK3CB,PIK3R3,RAP2A,SOS1,SOS2,SYNJ2
Role of NFAT in Cardiac Hypertrophy	3,41E00	1,68E-01	-4,642	ADCY9,AKT3,CACNA1C,CACNA2D1,CACNB2,CAMK1D,CAMK2D,CATSPER2,GNAQ,GNG3,GSK3B,HDAC4,HDAC8,IGF1R,IL6R,ITPR1,ITPR2,MAPK1,MAPK8,MEF2C,PIK3C2B,PIK3CA,PIK3CB,PIK3R3,PLCB1,PLCE1,PLCL1,PRKCA,PRKCE,PRKCG,PRKD1,RAP2A,SLC8A1,SLC8A2,SOS1,SOS2
MSP-RON Signaling in Cancer Cells Pathway	3,36E00	1,91E-01	-3,710	AKT3,ARNT,BRAF,CREB3L2,CREB5,CREBBP,EGFR,GSK3B,ITGA6,ITGB4,KLK1,MAPK1,MET,NFKB1,PDGFC,PIK3C2B,PIK3CA,PIK3CB,PIK3R3,RAP2A,RPS6KA3,SOS1,SOS2,VEGFC,VEGFD
Neurotrophin/TRK Signaling	3,33E00	2,27E-01	-3,742	CREB3L2,CREB5,CREBBP,FRS2,MAP2K5,MAP3K5,MAPK1,MAPK8,PDPK1,PIK3C2B,PIK3CA,PIK3CB,PIK3R3,RAP2A,SORCS1,SOS1,SOS2
fMLP Signaling in Neutrophils	3,32E00	1,97E-01	-4,359	GNAO1,GNAQ,GNAT2,GNG3,ITPR1,ITPR2,MAPK1,NCF2,NFAT5,NFATC1,NFATC2,NFKB1,NOX4,PIK3C2B,PIK3CA,PIK3CB,PIK3R3,PLCB1,PRKCA,PRKCE,PRKCG,PRKD1,RAP2A
DHCR24 Signaling Pathway	3,29E00	1,92E-01	-2,985	A1BG,AKT3,AMBP,APOD,ESR1,GSK3B,KNG1,NFKB1,NLGN1,NR1I2,PDGFC,PDGFD,PDZK1,PIK3C2B,PIK3CA,PIK3CB,PIK3R3,PRKCA,PRKCE,PRKCG,PRKD1,RAP2A,SERPINF1,THRB
RHO GTPases Activate Formins	3,29E00	1,92E-01	-4,899	AHCTF1,BUB1B,CENPA,CENPE,CENPI,CENPN,CENPO,CENPP,CLASP1,CLASP2,CLIP1,DIAPH1,DIAPH2,DIAPH3,DYNC1I1,FMNL2,KIF2C,MAD1L1,MRTFA,NUF2,NUP98,SCAI,SRGAP2,TAOK1
Glutaminergic Receptor Signaling Pathway (Enhanced)	3,28E00	1,53E-01	-6,487	ADCY9,AKT3,CACNA1C,CACNA2D1,CACNB2,CAMK2D,CATSPER2,CREB3L2,CREB5,CREBBP,DGKB,DGKG,DGKH,DGKI,GNAO1,GNAQ,GRIK2,GRIN2D,GRM7,HOMER1,ITPR1,ITPR2,MAPK1,NFKB1,PIK3C2B,PIK3CA,PIK3CB,PIK3R3,PLA2G10,PLA2G4A,PLA2G5,PLCB1,PLCE1,PLCL1,PLD1,PLD3,PRKCA,PRKCE,PRKCG,PRKD1,RPTOR,SCN8A,SHANK2,SLC1A3,SLC38A4,SNAP25,TRPC1
Oxytocin in Brain Signaling Pathway	3,24E00	1,73E-01	-4,271	AKT3,CACNA1C,CACNA2D1,CACNB2,CAMKK1,CATSPER2,CREB3L2,CREB5,CREBBP,EGFR,GNAO1,GNAQ,GNG3,ITPR1,ITPR2,KCNJ13,MAPK1,MEF2C,NFKB1,PIK3C2B,PIK3CA,PIK3CB,PIK3R3,PLA2G10,PLA2G4A,PLA2G5,PRKCA,PRKCE,PRKCG,PRKD1,RAP2A
PKCθ Signaling in T Lymphocytes	3,21E00	1,81E-01	-4,472	CACNA1C,CACNA2D1,CACNB2,CAMK2D,CATSPER2,CD28,ITPR1,ITPR2,MAP3K14,MAP3K2,MAP3K3,MAP3K4,MAP3K5,MAPK1,MAPK8,NFAT5,NFATC1,NFATC2,NFKB1,PIK3C2B,PIK3CA,PIK3CB,PIK3R3,POU2F1,RAP2A,SOS1,SOS2
GNRH Signaling	3,15E00	1,71E-01	-4,600	ADCY9,CACNA1C,CACNA2D1,CACNB2,CAMK2D,CATSPER2,CREB3L2,CREB5,CREBBP,EGFR,GNAQ,GNG3,ITPR1,ITPR2,MAP3K14,MAP3K2,MAP3K3,MAP3K4,MAP3K5,MAPK1,MAPK8,NFKB1,PAK3,PLCB1,PRKCA,PRKCE,PRKCG,PRKD1,RAP2A,SOS1,SOS2
Glioma Signaling	3,11E00	1,9E-01	-4,359	AKT3,CAMK1D,CAMK2D,CDK6,EGFR,HDAC4,HDAC8,IGF1R,MAPK1,PDGFC,PDGFD,PIK3C2B,PIK3CA,PIK3CB,PIK3R3,PRKCA,PRKCE,PRKCG,PRKD1,RAP2A,RB1,SOS1,SOS2
Gap Junction Signaling	3,1E00	1,52E-01	-0,905	ADCY9,AKT3,CREB3L2,CREB5,CREBBP,CSNK1G1,DLG1,EGFR,GNAQ,GRIK2,GSK3B,GUCY1A2,ITPR1,ITPR2,KCNH2,LRP6,MAP2K5,MAP3K2,MAP3K5,MAPK1,MAPK8,NFKB1,PIK3C2B,PIK3CA,PIK3CB,PIK3R3,PLA2G10,PLA2G4A,PLA2G5,PLCB1,PLCE1,PLCL1,PRKCA,PRKCE,PRKCG,PRKD1,PRKG1,PTPRM,RAP2A,RUNX2,SMAD3,SOS1,SOS2,TJP2,TNFRSF1A
IL-15 Production	3,09E00	1,93E-01	-4,264	ABL2,DDR2,DSTYK,DYRK1A,EGFR,EPHA1,EPHA3,EPHA4,EPHA6,IGF1R,INSR,JAK2,MAP2K5,MATK,MERTK,MET,NFKB1,PEAK1,ROR1,ROR2,TEC,TXK
Acetylcholine Receptor Signaling Pathway	3,07E00	1,69E-01	-4,849	ACHE,ADAM9,ADCY9,AKT3,CACNA1C,CACNA2D1,CACNB2,CAMK2D,CATSPER2,CHRM2,CREB3L2,CREB5,CREBBP,GNAO1,GNAQ,ITPR1,ITPR2,JAK2,MAPK1,NFKB1,PIK3C2B,PIK3CA,PIK3CB,PIK3R3,PLCB1,PLCE1,PLCL1,PRKCA,PRKCE,PRKCG,PRKD1
Prolactin Signaling	3,06E00	2,04E-01	-3,357	CREBBP,JAK2,KCNMA1,KCNMB2,KCNMB4,MAPK1,PDPK1,PIK3C2B,PIK3CA,PIK3CB,PIK3R3,PRKCA,PRKCE,PRKCG,PRKD1,RAP2A,SOCS5,SOS1,SOS2
Netrin Signaling	3,06E00	1,75E-01	-4,914	AKT3,CACNA1C,CACNA2D1,CACNB2,CAMK2D,CATSPER2,DOCK1,ENAH,ITPR1,ITPR2,MAPK1,MAPK8,NEO1,NFAT5,NFATC1,NFATC2,NFKB1,PIK3C2B,PIK3CA,PIK3CB,PIK3R3,PRKCA,PRKCE,PRKCG,PRKD1,PRKG1,SNAP25,TRIO
Type II Diabetes Mellitus Signaling	2,99E00	1,78E-01	-3,500	ACSBG1,AKT3,CACNA1C,CACNA2D1,CACNB2,CATSPER2,INSR,ITPR1,ITPR2,MAP3K14,MAP3K5,MAPK1,MAPK8,NFKB1,PDPK1,PIK3C2B,PIK3CA,PIK3CB,PIK3R3,PRKCA,PRKCE,PRKCG,PRKD1,SLC27A3,SOCS5,TNFRSF1A
Mitotic Prometaphase	2,99E00	1,68E-01	-5,568	AHCTF1,ALMS1,BUB1B,CDCA5,CENPA,CENPE,CENPI,CENPN,CENPO,CENPP,CEP135,CEP192,CLASP1,CLASP2,CLIP1,DYNC1I1,HDAC8,KIF2C,MAD1L1,NCAPD2,NEK7,NINL,NUF2,NUP98,PDS5A,PLK4,SDCCAG8,SFI1,STAG1,TAOK1,TUBGCP4
Role of Macrophages, Fibroblasts and Endothelial Cells in Rheumatoid Arthritis	2,97E00	1,51E-01	-5,126	AKT3,CAMK2D,CREB3L2,CREB5,CREBBP,CSNK1G1,CXCL12,DKKL1,GNAO1,GNAQ,GSK3B,IL1RAPL1,IL6R,JAK2,LRP6,MAP3K14,MAPK1,NFAT5,NFATC1,NFATC2,NFKB1,NLK,PDGFC,PDGFD,PIK3C2B,PIK3CA,PIK3CB,PIK3R3,PLCB1,PLCE1,PLCL1,PRKCA,PRKCE,PRKCG,PRKD1,RAP2A,ROR2,TLR10,TLR6,TNFRSF1A,TRAF3,VEGFC,VEGFD,WNT6
Growth Hormone Signaling	2,95E00	2,24E-01	-3,207	GHR,IGF1R,JAK2,MAPK1,PDPK1,PIK3C2B,PIK3CA,PIK3CB,PIK3R3,PRKCA,PRKCE,PRKCG,PRKD1,RPS6KA3,SOCS5
NF-κB Activation by Viruses	2,94E00	2,16E-01	-3,500	AKT3,ITGA6,ITGB3,MAP3K14,MAPK1,NFKB1,PIK3C2B,PIK3CA,PIK3CB,PIK3R3,PRKCA,PRKCE,PRKCG,PRKD1,RAP2A,TNFRSF14
Pancreatic Secretion Signaling Pathway	2,93E00	1,59E-01	-5,000	ADCY9,AKT3,ARHGEF11,ARHGEF12,ARHGEF17,ARHGEF5,ARHGEF9,CA4,CADPS2,DIAPH1,EGFR,GNAQ,ITPR1,ITPR2,KCNMA1,MAPK1,PIK3C2B,PIK3CA,PIK3CB,PIK3R3,PLCB1,PLCE1,PLCL1,PRKCA,PRKCE,PRKCG,PRKD1,RPTOR,SLC12A2,SLC4A4,SLC4A7,SNAP25,STXBP4,STXBP5,STXBP6,WNK1
NGF Signaling	2,89E00	1,86E-01	-4,583	AKT3,CREB3L2,CREB5,CREBBP,MAP3K14,MAP3K2,MAP3K3,MAP3K4,MAP3K5,MAPK1,MAPK8,NFKB1,PDPK1,PIK3C2B,PIK3CA,PIK3CB,PIK3R3,RAP2A,RPS6KA3,SOS1,SOS2,TRIO
Semaphorin Neuronal Repulsive Signaling Pathway	2,87E00	1,77E-01	0,000	AKT3,ARHGEF12,FARP1,GSK3B,GUCY1A2,ITGA6,ITGA9,ITGB3,ITGB4,ITGB8,MAP2K5,MYL10,MYL9,NRP1,PAK3,PDE4D,PIK3C2B,PIK3CA,PIK3CB,PIK3R3,PLXNA2,PPP1R12B,PRKG1,SEMA3A,SEMA5A
EGF Signaling	2,86E00	2,36E-01	-3,606	AKT3,EGFR,ITPR1,ITPR2,MAPK1,MAPK8,PIK3C2B,PIK3CA,PIK3CB,PIK3R3,PRKCA,SOS1,SOS2
CXCR4 Signaling	2,85E00	1,72E-01	-2,985	ADCY9,AKT3,ARHGEF11,CXCL12,DOCK1,ELMO1,GNAO1,GNAQ,GNAT2,GNG3,ITPR1,ITPR2,MAPK1,MAPK8,MYL10,MYL9,PAK3,PIK3C2B,PIK3CA,PIK3CB,PIK3R3,PLCB1,PRKCA,PRKCE,PRKCG,PRKD1,RAP2A
PIP3 activates AKT signaling	2,83E00	1,76E-01	-3,800	AKT3,CD19,CD28,EGFR,ESR1,FGF1,FGF19,FOXO3,FRS2,GAB2,GSK3B,INSR,MAPK1,MET,NR4A1,PDPK1,PHLPP1,PHLPP2,PIK3CA,PIK3CB,PIK3R3,PIP5K1A,PRR5L,RICTOR,STRN
Signaling by Hippo	2,79E00	3,5E-01	-2,646	LATS2,MOB1B,NPHP4,STK3,TJP2,WWC1,WWTR1
CCR3 Signaling in Eosinophils	2,74E00	1,82E-01	-3,742	GNAO1,GNAQ,GNAT2,GNG3,ITPR1,ITPR2,MAPK1,PAK3,PIK3C2B,PIK3CA,PIK3CB,PIK3R3,PLA2G10,PLA2G4A,PLA2G5,PLCB1,PPP1R12B,PRKCA,PRKCE,PRKCG,PRKD1,RAP2A
UVB-Induced MAPK Signaling	2,74E00	2,4E-01	-3,464	EGFR,MAPK1,MAPK8,PIK3C2B,PIK3CA,PIK3CB,PIK3R3,PRKCA,PRKCE,PRKCG,PRKD1,RPS6KA3
p70S6K Signaling	2,72E00	1,78E-01	-3,545	AKT3,CD19,EGFR,GNAQ,MAPK1,PDPK1,PIK3C2B,PIK3CA,PIK3CB,PIK3R3,PLCB1,PLCE1,PLCL1,PLD1,PPM1L,PPP2R3A,PRKCA,PRKCE,PRKCG,PRKD1,RAP2A,SOS1,SOS2
Neuropathic Pain Signaling in Dorsal Horn Neurons	2,72E00	1,92E-01	-3,900	CAMK1D,CAMK2D,GRIN2D,GRM7,ITPR1,ITPR2,KCNH2,MAPK1,PIK3C2B,PIK3CA,PIK3CB,PIK3R3,PLCB1,PLCE1,PLCL1,PRKCA,PRKCE,PRKCG,PRKD1
Lymphotoxin β Receptor Signaling	2,66E00	2,35E-01	-3,317	AKT3,APAF1,CREBBP,MAP3K14,MAPK1,NFKB1,PDPK1,PIK3C2B,PIK3CA,PIK3CB,PIK3R3,TRAF3
Relaxin Signaling	2,62E00	1,73E-01	-3,162	ADCY9,AKT3,BRAF,ENPP6,GNAO1,GNAQ,GNAT2,GNG3,GUCY1A2,MAPK1,NFKB1,PDE10A,PDE1C,PDE2A,PDE3A,PDE3B,PDE4D,PDE7A,PDE7B,PDE8A,PIK3C2B,PIK3CA,PIK3CB,PIK3R3
tRNA Splicing	2,62E00	2,44E-01	-2,714	ENPP6,PDE10A,PDE1C,PDE2A,PDE3A,PDE3B,PDE4D,PDE7A,PDE7B,PDE8A,TSEN2
P2Y Purinergic Receptor Signaling Pathway	2,6E00	1,77E-01	-4,359	ADCY9,AKT3,CREB3L2,CREB5,CREBBP,GNAQ,GNG3,ITGB3,MAPK1,NFKB1,PIK3C2B,PIK3CA,PIK3CB,PIK3R3,PLCB1,PLCE1,PLCL1,PRKCA,PRKCE,PRKCG,PRKD1,RAP2A
Dilated Cardiomyopathy Signaling Pathway	2,58E00	1,71E-01	-2,500	ADCY9,AKT3,CACNA1C,CACNA2D1,CACNB2,CAMK1D,CAMK2D,CATSPER2,DMD,GSK3B,ITPR1,ITPR2,LAMA4,MAP3K3,MAPK1,MYH7,MYL9,MYO1H,PDE2A,PDE3A,PLN,PRKCE,SGCD,UTRN
RHOA Signaling	2,57E00	1,79E-01	-0,471	ABL2,ANLN,ARHGAP12,ARHGAP4,ARHGEF11,ARHGEF12,CDC42EP2,DLC1,EPHA1,IGF1R,LPAR2,MYL10,MYL9,MYLK3,PFN4,PIKFYVE,PIP5K1A,PLD1,PPP1R12B,RAPGEF2,RAPGEF6
Macropinocytosis Signaling	2,56E00	2,05E-01	-3,162	ITGB3,ITGB4,ITGB8,MET,PDGFC,PDGFD,PIK3C2B,PIK3CA,PIK3CB,PIK3R3,PRKCA,PRKCE,PRKCG,PRKD1,RAP2A
Sertoli Cell-Sertoli Cell Junction Signaling	2,55E00	1,52E-01	-3,212	AKT3,CDH11,CDH13,CLDN20,CLDN4,CLDN5,CREB3L2,CREB5,CREBBP,DLG1,EGFR,EPB41,IL1RAPL1,ITGA6,LAMA2,LAMA3,LAMA4,MAP3K14,MAP3K2,MAP3K3,MAP3K4,MAP3K5,MAPK1,MAPK8,NECTIN2,NFKB1,PAK3,PIK3C2B,PIK3CA,PIK3CB,PIK3R3,RAP2A,SPTBN2,TJP2,TNFRSF1A
Apelin Endothelial Signaling Pathway	2,55E00	1,73E-01	-3,578	ADCY9,AKT3,ARNT,GNAO1,GNAQ,GNAT2,GNG3,HDAC4,MAPK1,MAPK8,MEF2C,NFKB1,PIK3C2B,PIK3CA,PIK3CB,PIK3R3,PLCB1,PRKCA,PRKCE,PRKCG,PRKD1,RAP2A,SMAD3
Histone Modification Signaling Pathway	2,52E00	1,49E-01	-5,667	ASH1L,ATAD2B,BAZ2B,CDYL2,CECR2,CREBBP,DNMT3B,ESR1,EZH2,HDAC4,KAT6A,KDM2A,KDM3A,KDM4C,KDM6A,KDM7A,KMT2C,MAPK8,MBTD1,MLLT10,NCOA3,NFKB1,PDGFC,PHF19,PHF21A,PRDM2,PRDM5,PRKDC,SFMBT1,SMYD3,TAF1,TRIM33,VEGFC,VEGFD,ZCWPW2,ZFAT,ZZZ3
PI Metabolism	2,51E00	1,98E-01	-3,500	ENPP6,INPP4B,MTMR10,MTMR3,MTMR7,MTMR8,MTMR9,PIK3C2B,PIK3CA,PIK3CB,PIK3R3,PIKFYVE,PIP5K1A,PTPN13,SBF2,SYNJ2
DAG and IP3 signaling	2,51E00	2,5E-01	-3,000	ADCY9,CAMK2D,CAMKK1,ITPR1,ITPR2,NBEA,PDE1C,PRKCA,PRKCE,PRKCG
Gαq Signaling	2,49E00	1,65E-01	-3,545	ADRA1A,AKT3,ARHGEF25,GNAO1,GNAQ,GNAT2,GNG3,GSK3B,ITPR1,ITPR2,MAPK1,NFATC1,NFATC2,NFKB1,PIK3C2B,PIK3CA,PIK3CB,PIK3R3,PLCB1,PLD1,PLD3,PRKCA,PRKCE,PRKCG,PRKD1,RGS7
Orexin Signaling Pathway	2,47E00	1,53E-01	-4,596	ADCY9,AKT3,CACNA1C,CACNA2D1,CACNB2,CATSPER2,GNAQ,GNG3,ITPR1,ITPR2,MAPK1,NFKB1,PIK3C2B,PIK3CA,PIK3CB,PIK3R3,PIKFYVE,PIP5K1A,PLA2G10,PLA2G4A,PLA2G5,PLCB1,PLCE1,PLCL1,PLD1,PRKCA,PRKCE,PRKCG,PRKD1,RPTOR,SLC8A1,SLC8A2,TRPC1
PPARα/RXRα Activation	2,46E00	1,6E-01	3,128	ADCY9,BMPR2,CLOCK,CREBBP,GHR,GNAQ,GPD2,IL1RAPL1,INSR,JAK2,MAP3K14,MAP4K4,MAPK1,MAPK8,MEF2C,NCOA3,NCOA6,NFKB1,NR2C2,PLCB1,PLCE1,PLCL1,PPARA,PRKCA,RAP2A,SMAD3,SOS1,SOS2
WNK Renal Signaling Pathway	2,44E00	1,86E-01	-4,000	AKT3,INSR,LRRC8C,LRRC8D,NR3C2,PIK3C2B,PIK3CA,PIK3CB,PIK3R3,PRKCA,PRKCE,PRKCG,PRKD1,PRKN,SCNN1B,UBR2,WNK1,WNK3
IL-7 Signaling Pathway	2,43E00	2,06E-01	-3,051	AKT3,EBF1,FOXO3,GSK3B,MAPK1,MET,NFATC1,PDPK1,PIK3C2B,PIK3CA,PIK3CB,PIK3R3,SOS1,SOS2
eNOS Signaling	2,42E00	1,67E-01	-3,900	ADCY9,AKT3,AQP7,ESR1,GNAQ,GUCY1A2,ITPR1,ITPR2,KNG1,LPAR2,NOSTRIN,PDGFC,PDPK1,PIK3C2B,PIK3CA,PIK3CB,PIK3R3,PRKCA,PRKCE,PRKCG,PRKD1,PRKG1,VEGFC,VEGFD
Ribonucleotide Reductase Signaling Pathway	2,42E00	1,64E-01	-3,400	AKT3,ARID1A,ARID2,BRAF,BTRC,CDK6,CREB3L2,CREB5,CREBBP,EGFR,ESR1,FOXO3,MAPK1,MAPK8,MET,NFKB1,PARP4,PARP8,PIK3C2B,PIK3CA,PIK3CB,PIK3R3,RB1,RPTOR,TNKS
PAK Signaling	2,4E00	1,77E-01	-2,840	EPHA3,ITGA6,ITGA9,ITGB3,ITGB4,ITGB8,MAPK1,MAPK8,MYL10,MYL9,PAK3,PDGFC,PDGFD,PIK3C2B,PIK3CA,PIK3CB,PIK3R3,RAP2A,SOS1,SOS2
Pancreatic Adenocarcinoma Signaling	2,39E00	1,74E-01	-3,500	AKT3,BRCA2,EGFR,HDAC4,HDAC8,JAK2,MAPK1,MAPK8,NFKB1,PDGFC,PIK3C2B,PIK3CA,PIK3CB,PIK3R3,PLD1,PLD3,RAD51,RB1,SMAD3,VEGFC,VEGFD
G Beta Gamma Signaling	2,39E00	1,74E-01	-3,771	AKT3,CACNA1C,CACNA2D1,CACNB2,CATSPER2,EGFR,GNAO1,GNAQ,GNAT2,GNG3,ITPR1,ITPR2,MAPK1,PDPK1,PRKCA,PRKCE,PRKCG,PRKD1,RAP2A,SOS1,SOS2
Insulin Receptor Signaling	2,38E00	1,71E-01	-2,683	AKT3,FOXO3,GRB10,GSK3B,INSR,JAK2,MAPK1,MAPK8,PDE3B,PDPK1,PIK3C2B,PIK3CA,PIK3CB,PIK3R3,RAP2A,RPTOR,SCNN1B,SOS1,SOS2,STXBP4,SYNJ2,TSC1
ERK/MAPK Signaling	2,38E00	1,53E-01	-3,266	BRAF,CREB3L2,CREB5,CREBBP,DOCK1,ESR1,ITGA6,ITGA9,ITGB3,ITGB4,ITGB8,KSR1,MAPK1,NFATC1,PAK3,PIK3C2B,PIK3CA,PIK3CB,PIK3R3,PLA2G10,PLA2G4A,PLA2G5,PPM1L,PPP2R3A,PRKCA,PRKCE,PRKCG,RAP2A,SOS1,SOS2,TLN2
IL-8 Signaling	2,37E00	1,55E-01	-4,200	AKT3,ANGPT2,BRAF,EGFR,GNAO1,GNAQ,GNAT2,GNG3,ITGB3,MAP4K4,MAPK1,MAPK8,MYL9,NCF2,NFKB1,NOX4,PDGFC,PIK3C2B,PIK3CA,PIK3CB,PIK3R3,PLD1,PLD3,PRKCA,PRKCE,PRKCG,PRKD1,RAP2A,VEGFC,VEGFD
ERBB Signaling	2,37E00	1,87E-01	-3,638	EGFR,GSK3B,MAPK1,MAPK8,PAK3,PDPK1,PIK3C2B,PIK3CA,PIK3CB,PIK3R3,PRKCA,PRKCE,PRKCG,PRKD1,RAP2A,SOS1,SOS2
Thrombopoietin Signaling	2,37E00	2,1E-01	-3,606	GAB2,JAK2,MAPK1,PIK3C2B,PIK3CA,PIK3CB,PIK3R3,PRKCA,PRKCE,PRKCG,PRKD1,RAP2A,SOS1
Endothelin-1 Signaling	2,36E00	1,57E-01	-4,041	ADCY9,BRAF,GNAO1,GNAQ,GNAT2,GUCY1A2,ITPR1,ITPR2,MAPK1,MAPK8,PIK3C2B,PIK3CA,PIK3CB,PIK3R3,PLA2G10,PLA2G4A,PLA2G5,PLCB1,PLCE1,PLCL1,PLD1,PLD3,PRKCA,PRKCE,PRKCG,PRKD1,RAP2A,SOS1
Integrin Signaling	2,34E00	1,54E-01	-3,780	AKT3,ARHGAP26,ASAP1,BCAR3,BRAF,DOCK1,GSK3B,GSN,ITGA6,ITGA9,ITGB3,ITGB4,ITGB8,LIMS1,MAPK1,MAPK8,MYL9,MYLK3,PAK3,PFN4,PIK3C2B,PIK3CA,PIK3CB,PIK3R3,PIKFYVE,PPP1R12B,RAP2A,SOS1,SOS2,TLN2
ILK Signaling	2,33E00	1,55E-01	-2,449	AKT3,CREB3L2,CREB5,CREBBP,DOCK1,FLNB,GSK3B,ITGB3,ITGB4,ITGB8,LIMS1,MAPK1,MAPK8,MYH7,MYL9,MYO1H,NFKB1,PDGFC,PDPK1,PIK3C2B,PIK3CA,PIK3CB,PIK3R3,PPM1L,PPP2R3A,RICTOR,TNFRSF1A,VEGFC,VEGFD
Regulation of the Epithelial-Mesenchymal Transition Pathway	2,33E00	1,55E-01	#NUM!	AKT3,BRAF,EGFR,FGF1,FGF19,FGF21,FRS2,GSK3B,HMGA2,JAK2,MAML1,MAP2K5,MAPK1,MET,NFKB1,NOTCH2,PDGFD,PIK3C2B,PIK3CA,PIK3CB,PIK3R3,RAP2A,SMAD3,SMURF1,SOS1,SOS2,WNT6,ZEB1,ZEB2
Cardiac β-adrenergic Signaling	2,31E00	1,58E-01	-1,807	ADCY9,AKAP13,AKAP14,AKAP6,CACNA1C,CACNA2D1,CACNB2,ENPP6,GNAO1,GNAQ,GNAT2,GNG3,GRK3,PDE10A,PDE1C,PDE2A,PDE3A,PDE3B,PDE4D,PDE7A,PDE7B,PDE8A,PLN,PPM1L,PPP2R3A,SLC8A1,SLC8A2
TR/RXR Activation	2,28E00	1,76E-01	-3,771	ACACA,AKT3,CYP7A1,ITGB3,MYH7,NCOA2,NCOA3,NCOA6,NRF1,PDE3B,PDGFC,PIK3C2B,PIK3CA,PIK3CB,PIK3R3,PPARA,THRB,VEGFC,VEGFD
Renin-Angiotensin Signaling	2,27E00	1,72E-01	-4,359	ADCY9,GNAQ,ITPR1,ITPR2,JAK2,MAPK1,MAPK8,NFKB1,PAK3,PIK3C2B,PIK3CA,PIK3CB,PIK3R3,PRKCA,PRKCE,PRKCG,PRKD1,RAP2A,SOS1,SOS2
Ephrin A Signaling	2,26E00	1,67E-01	-1,279	ACHE,AKT3,ARHGEF5,BRAF,CHN2,CLDN4,EFNA5,EGFR,EPHA1,EPHA3,EPHA4,EPHA6,JAK2,MAPK1,MYL10,MYL9,NFATC1,PIK3C2B,PIK3CA,PIK3CB,PIK3R3,PRKG1
ERBB4 Signaling	2,24E00	2,03E-01	-3,606	MAPK1,PDPK1,PIK3C2B,PIK3CA,PIK3CB,PIK3R3,PRKCA,PRKCE,PRKCG,PRKD1,RAP2A,SOS1,SOS2
FLT3 Signaling in Hematopoietic Progenitor Cells	2,22E00	1,9E-01	-3,742	AKT3,CREB3L2,CREB5,CREBBP,GAB2,MAPK1,PDPK1,PIK3C2B,PIK3CA,PIK3CB,PIK3R3,RAP2A,RPS6KA3,SOS1,SOS2
Aldosterone Signaling in Epithelial Cells	2,19E00	1,58E-01	-4,690	ITPR1,ITPR2,KCNMA1,KCNMB2,KCNMB4,MAPK1,NR3C2,PDPK1,PIK3C2B,PIK3CA,PIK3CB,PIK3R3,PIKFYVE,PIP5K1A,PLCB1,PLCE1,PLCL1,PRKCA,PRKCE,PRKCG,PRKD1,SCNN1B,SLC12A2,SOS1,SOS2
Corticotropin Releasing Hormone Signaling	2,19E00	1,62E-01	-2,357	ADCY9,BRAF,CACNA1C,CACNA2D1,CACNB2,CATSPER2,CREB3L2,CREB5,CREBBP,GLI2,GLI3,GNAO1,GNAQ,GUCY1A2,ITPR1,ITPR2,MAPK1,MEF2C,NR4A1,PRKCA,PRKCE,PRKCG,PRKD1
WNT/Ca+ pathway	2,18E00	0.2	-3,464	CREB3L2,CREB5,CREBBP,GSK3B,NFAT5,NFATC1,NFATC2,NFKB1,PLCB1,PLCE1,PLCL1,PRKCA,ROR1
Fc Epsilon RI Signaling	2,15E00	1,71E-01	-3,771	AKT3,MAPK1,MAPK8,PDPK1,PIK3C2B,PIK3CA,PIK3CB,PIK3R3,PLA2G10,PLA2G4A,PLA2G5,PRKCA,PRKCE,PRKCG,PRKD1,RAP2A,SOS1,SOS2,SYNJ2
Estrogen-Dependent Breast Cancer Signaling	2,14E00	1,92E-01	-3,606	AKT3,CREB3L2,CREB5,CREBBP,EGFR,ESR1,IGF1R,MAPK1,NFKB1,PIK3C2B,PIK3CA,PIK3CB,PIK3R3,RAP2A
RANK Signaling in Osteoclasts	2,14E00	1,82E-01	-3,357	AKT3,GSN,MAP3K14,MAP3K2,MAP3K3,MAP3K4,MAP3K5,MAPK1,MAPK8,NFATC1,NFATC2,NFKB1,PIK3C2B,PIK3CA,PIK3CB,PIK3R3
RET signaling	2,14E00	2,37E-01	-3,000	DOK6,FRS2,GAB2,GRB10,PIK3CA,PIK3CB,PIK3R3,PRKCA,SOS1
Signaling by Rho Family GTPases	2,13E00	1,42E-01	-3,400	ARHGEF11,ARHGEF12,ARHGEF17,ARHGEF5,ARHGEF9,CDC42EP2,CDH11,CDH13,CLIP1,DIAPH3,GNAO1,GNAQ,GNAT2,GNG3,ITGA6,ITGA9,ITGB3,ITGB4,ITGB8,MAPK1,MAPK8,MYL10,MYL9,NCF2,NFKB1,NOX4,PAK3,PARD3,PIK3C2B,PIK3CA,PIK3CB,PIK3R3,PIKFYVE,PIP5K1A,PLD1,PPP1R12B
Endometrial Cancer Signaling	2,11E00	2,03E-01	-2,714	AKT3,FOXO3,GSK3B,MAPK1,PDPK1,PIK3C2B,PIK3CA,PIK3CB,PIK3R3,RAP2A,SOS1,SOS2
Kinesins	2,11E00	2,12E-01	-3,317	CENPE,KIF11,KIF13B,KIF15,KIF16B,KIF1B,KIF21A,KIF23,KIF26B,KIF27,KIF2C
CLEAR Signaling Pathway	2,1E00	1,41E-01	-0,169	AKT3,BMPR1B,BMPR2,CREB3L2,CREB5,CREBBP,DEPDC5,EGFR,EIF2AK3,FGF21,FNIP1,GHR,GNPTG,GSK3B,IGF1R,INSR,ITPR1,ITPR2,MAP4K3,MAPK1,MID1,PPARA,PPM1L,PPP2R3A,PRKCA,PRKCE,PRKCG,PRKD1,PRKN,RAP2A,RPTOR,TLR10,TLR6,TNFRSF1A,TSC1,UVRAG,VPS8
IL-3 Signaling	2,09E00	1,89E-01	-3,742	AKT3,GAB2,JAK2,MAPK1,PIK3C2B,PIK3CA,PIK3CB,PIK3R3,PRKCA,PRKCE,PRKCG,PRKD1,RAP2A,SOS1
RHOGDI Signaling	2,09E00	1,48E-01	2,065	ARHGAP12,ARHGAP4,ARHGEF11,ARHGEF12,ARHGEF17,ARHGEF5,ARHGEF9,CDH11,CDH13,CREBBP,DLC1,ESR1,GNAO1,GNAQ,GNAT2,GNG3,ITGA6,ITGA9,ITGB3,ITGB4,ITGB8,MYH7,MYL10,MYL9,MYO1H,PAK3,PIKFYVE,PIP5K1A,PPP1R12B,PRKCA
Estrogen Receptor Signaling	2,08E00	1,32E-01	-5,217	ADCY9,AKT3,CACNA1C,CACNA2D1,CACNB2,CDK8,CREB3L2,CREB5,CREBBP,EGFR,ESR1,FOXO3,GNAO1,GNAQ,GNAT2,GNG3,GSK3B,IGF1R,JAK2,MAPK1,MED12L,MED13L,MT-ND6,MYL10,MYL9,NCOA2,NCOA3,NFKB1,NRF1,NRIP1,PDGFC,PIK3C2B,PIK3CA,PIK3CB,PIK3R3,PLCB1,PLCE1,PLCL1,PPP1R12B,PRKCA,PRKCE,PRKCG,PRKD1,PRKDC,RAP2A,RUNX2,SOS1,SOS2,VEGFC,VEGFD
Opioid Signalling	2,07E00	1,83E-01	-3,051	ADCY9,CAMK2D,CAMKK1,GNAQ,GNG3,ITPR1,ITPR2,MAPK1,NBEA,PDE1C,PDE4D,PLA2G4A,PLCB1,PRKCA,PRKCG
PI3K/AKT Signaling	2,06E00	1,5E-01	-0,728	AKT3,FOXO3,GAB2,GHR,GSK3B,IL31RA,IL6R,ITGA6,ITGA9,ITGB3,ITGB4,ITGB8,JAK2,LIMS1,MAP3K5,MAPK1,NFKB1,PDPK1,PIK3CA,PIK3CB,PIK3R3,PPM1L,PPP2R3A,RAP2A,SOS1,SOS2,SYNJ2,TSC1
SPINK1 General Cancer Pathway	2,05E00	2,17E-01	-3,162	AKT3,EGFR,IL6R,JAK2,MAPK1,PIK3C2B,PIK3CA,PIK3CB,PIK3R3,RAP2A
NAFLD Signaling Pathway	2,03E00	1,46E-01	-1,826	ACACA,AKT3,EDA,EIF2AK3,ERN1,FOXO3,GSK3B,IL6R,INSR,JAK2,MAP3K5,MAPK8,NFKB1,NOX4,PIK3C2B,PIK3CA,PIK3CB,PIK3R3,PPARA,PPM1L,PPP2R3A,PRKCE,RPTOR,SOCS5,TBC1D1,TLR10,TLR6,TNFRSF10B,TNFRSF1A,TNFSF12
Eicosanoid Signaling	2,03E00	1,4E-01	-5,488	ABCC1,ADCY9,AKT3,BRAF,CREB3L2,CREB5,CREBBP,EGFR,GNAO1,GNAQ,GNG3,KCNMA1,KCNMB2,KCNMB4,MAPK1,NFATC1,NFKB1,PDGFC,PIK3C2B,PIK3CA,PIK3CB,PIK3R3,PLA2G10,PLA2G4A,PLA2G5,PLCB1,PLCE1,PLCL1,PRKCA,PRKCE,PRKCG,PRKD1,RAP2A,RPS6KA3,VEGFC,VEGFD
Sertoli Cell-Germ Cell Junction Signaling Pathway (Enhanced)	2,01E00	1,43E-01	-2,828	AKT3,CLDN20,CLDN4,CLDN5,EPS8,GSK3B,GUCY1A2,IL1RAPL1,ITGA6,LAMA2,LAMA3,LAMA4,MAP3K14,MAP3K2,MAP3K3,MAP3K4,MAP3K5,MAPK1,MAPK8,NECTIN2,NFKB1,PDPK1,PIK3C2B,PIK3CA,PIK3CB,PIK3R3,PPM1L,PPP2R3A,PRKG1,RAP2A,SMAD3,TNFRSF1A
Opioid Signaling Pathway	1,99E00	1,39E-01	-3,772	ADCY9,AKT3,BRAF,CACNA1C,CACNA2D1,CACNB2,CAMK1D,CAMK2D,CATSPER2,CREB3L2,CREB5,CREBBP,EGR4,GNAO1,GNAQ,GNAT2,GNG3,GRIN2D,GRK3,GSK3B,ITPR1,ITPR2,MAP2K5,MAPK1,NFKB1,PDE1C,PLCB1,PRKCA,PRKCE,PRKCG,PRKD1,RAP2A,RGS17,RGS7,RPS6KA3,SOS1,SOS2
RAC Signaling	1,99E00	1,6E-01	-3,873	ITGA6,ITGA9,ITGB3,ITGB4,ITGB8,MAPK1,MAPK8,NCF2,NFKB1,NOX4,PAK3,PARD3,PIK3C2B,PIK3CA,PIK3CB,PIK3R3,PIKFYVE,PIP5K1A,PLD1,RAP2A,SH3RF1
Cardiac conduction	1,99E00	1,63E-01	-2,668	ATP1B2,CACNA1C,CACNB2,CAMK2D,CLIC2,FXYD4,HIPK1,HIPK2,ITPR1,ITPR2,KCND1,KCNH2,KCNK15,KCNQ1,PLN,SCN8A,SLC8A1,SLC8A2,TRPC1,WWTR1
Synaptic Long Term Depression	1,99E00	1,49E-01	-4,200	CACNA1C,CACNA2D1,CACNB2,CATSPER2,GNAO1,GNAQ,GNAT2,GRM7,GUCY1A2,IGF1R,ITPR1,ITPR2,MAPK1,PLA2G10,PLA2G4A,PLA2G5,PLCB1,PLCE1,PLCL1,PPM1L,PPP2R3A,PRKCA,PRKCE,PRKCG,PRKD1,PRKG1,RAP2A
Effects of PIP2 hydrolysis	1,98E00	2,59E-01	-2,646	DGKB,DGKG,DGKH,DGKI,ITPR1,ITPR2,PRKCE
Erythropoietin Signaling Pathway	1,98E00	1,54E-01	-3,266	AKT3,APAF1,ARNT,EDA,FOXO3,GSK3B,ITPR1,ITPR2,JAK2,MAPK1,NFKB1,PDPK1,PIK3C2B,PIK3CA,PIK3CB,PIK3R3,PRKCA,PRKCE,PRKCG,PRKD1,RAP2A,SOS1,SOS2,TNFSF12
PDGF Signaling	1,97E00	1,79E-01	-3,873	ABL2,JAK2,MAPK1,MAPK8,PDGFC,PDGFD,PIK3C2B,PIK3CA,PIK3CB,PIK3R3,PRKCA,RAP2A,SOS1,SOS2,SYNJ2
Xenobiotic Metabolism Signaling	1,97E00	1,42E-01	#NUM!	ARNT,CAMK1D,CAMK2D,CHST11,CREBBP,EIF2AK3,HDAC4,HS2ST1,HS6ST3,MAP2K5,MAP3K14,MAP3K2,MAP3K3,MAP3K4,MAP3K5,MAPK1,MAPK8,NFKB1,NR1I2,NRIP1,PIK3C2B,PIK3CA,PIK3CB,PIK3R3,PPM1L,PPP2R3A,PRKCA,PRKCE,PRKCG,PRKD1,RAP2A,SOD3,UST
ERK5 Signaling	1,96E00	1,88E-01	-2,887	CREB3L2,CREB5,CREBBP,EGFR,FOXO3,GNAQ,MAP2K5,MAP3K2,MAP3K3,MEF2C,RAP2A,RPS6KA3,WNK1
p53 Signaling	1,96E00	1,74E-01	-0,775	AKT3,APAF1,GSK3B,HIPK2,JMY,MAPK8,PIK3C2B,PIK3CA,PIK3CB,PIK3R3,PRKDC,RB1,STAG1,TNFRSF10B,TOPBP1,TP53BP2
IGF-1 Signaling	1,95E00	1,7E-01	-3,357	AKT3,FOXO3,GRB10,IGF1R,IGFBP4,JAK2,MAPK1,MAPK8,PDPK1,PIK3C2B,PIK3CA,PIK3CB,PIK3R3,RAP2A,SOCS5,SOS1,SOS2
14-3-3-mediated Signaling	1,95E00	1,64E-01	-2,982	AKT3,GSK3B,MAP3K5,MAPK1,MAPK8,PIK3C2B,PIK3CA,PIK3CB,PIK3R3,PLCB1,PLCE1,PLCL1,PRKCA,PRKCE,PRKCG,PRKD1,RAP2A,TNFRSF1A,TSC1
Prostate Cancer Signaling	1,95E00	1,67E-01	-2,357	AKT3,CREB3L2,CREB5,CREBBP,GSK3B,HDAC4,HDAC8,MAPK1,NFKB1,PDPK1,PIK3C2B,PIK3CA,PIK3CB,PIK3R3,RAP2A,RB1,SOS1,SOS2
G-Protein Coupled Receptor Signaling	1,92E00	1,21E-01	-4,217	ADCY9,ADGRA3,ADGRG6,ADGRL3,ADORA1,ADRA1A,AKT3,BRAF,CAMK2D,CHRM2,CREB3L2,CREB5,CREBBP,ENPP6,FOXO3,GNAO1,GNAQ,GNAT2,GNG3,GPR160,GPR183,GPR21,GPR22,GPR39,GPR63,GPR82,GRK3,GRM7,GSK3B,HCAR2,HTR4,KCNH2,LATS2,LPAR2,MAP2K5,MAP3K14,MAP3K2,MAP3K3,MAP3K4,MAP3K5,MAPK1,MAPK8,MEF2C,MRTFA,MYL10,MYL9,MYLK3,NFAT5,NFATC1,NFATC2,NFKB1,NPFFR2,PAK3,PDE10A,PDE1C,PDE2A,PDE3A,PDE3B,PDE4D,PDE7A,PDE7B,PDE8A,PDPK1,PIK3C2B,…
Fcγ Receptor-mediated Phagocytosis in Macrophages and Monocytes	1,92E00	1,76E-01	-2,840	AKT3,DGKB,DOCK1,GAB2,MAPK1,MYO5A,PIK3R3,PIP5K1A,PLD1,PLD3,PRKCA,PRKCE,PRKCG,PRKD1,TLN2
CSDE1 Signaling Pathway	1,92E00	2,08E-01	-2,333	AGO2,AGO3,AKT3,APAF1,CNOT6,DCP1A,EDC4,PUM1,TNC,TRIO
Cancer Drug Resistance by Drug Efflux	1,92E00	2,08E-01	-3,162	ABCC1,AKT3,BRAF,FOXO3,MAPK1,NFKB1,PIK3CA,PIK3CB,PIK3R3,RAP2A
Melatonin Signaling	1,91E00	1,86E-01	-2,887	BRAF,CAMK2D,GNAO1,GNAQ,MAP2K5,MAPK1,PLCB1,PLCE1,PLCL1,PRKCA,PRKCE,PRKCG,PRKD1
T Cell Exhaustion Signaling Pathway	1,89E00	1,55E-01	-1,147	AKT3,BMPR2,CD28,FOXP1,IL6R,JAK2,MAPK1,MAPK8,MGAT5,NFAT5,NFATC1,NFATC2,PIK3C2B,PIK3CA,PIK3CB,PIK3R3,PPM1L,PPP2R3A,PRDM1,RAP2A,SMAD3,TNFRSF14
UVA-Induced MAPK Signaling	1,87E00	1,7E-01	-3,464	EGFR,MAPK1,MAPK8,PARP4,PARP8,PIK3C2B,PIK3CA,PIK3CB,PIK3R3,PLCB1,PLCE1,PLCL1,PRKCA,RAP2A,RPS6KA3,TNKS
Neurexins and neuroligins	1,87E00	1,96E-01	-3,317	CASK,DLG2,DLGAP1,EPB41,EPB41L2,EPB41L3,GRIN2D,HOMER1,NLGN1,NLGN4X,SHANK2
Adrenomedullin signaling pathway	1,87E00	1,46E-01	-3,922	ADCY9,AKT3,ARNT,BRAF,GNAQ,GSK3B,GUCY1A2,ITPR1,ITPR2,KCNH2,MAP2K5,MAPK1,MAPK8,MATK,MYLK3,NFKB1,PIK3C2B,PIK3CA,PIK3CB,PIK3R3,PLCB1,PLCE1,PLCL1,PRKG1,RAP2A,SOS1,SOS2
FLT3 Signaling	1,86E00	2,29E-01	-2,828	ABL2,AKT3,FOXO3,GAB2,GRB10,PIK3CA,SLA2,SOS1
Circadian Rhythm Signaling	1,86E00	1,38E-01	#NUM!	ADCY9,BRAF,BTRC,CACNA1C,CACNA2D1,CACNB2,CAMK2D,CATSPER2,CLOCK,CREB3L2,CREB5,CREBBP,CRY1,DBP,GNAQ,GNG3,GRIN2D,GSK3B,GUCY1A2,ITPR1,ITPR2,KLK1,MAP2K5,MAPK1,PLCB1,PLCE1,PLCL1,PRKCA,PRKCE,PRKCG,PRKD1,PRKG1,RAP2A,RPTOR
April Mediated Signaling	1,85E00	2,14E-01	-3,000	MAP3K14,MAPK1,MAPK8,NFAT5,NFATC1,NFATC2,NFKB1,TNFRSF13B,TRAF3
AMPK Signaling	1,85E00	1,4E-01	-1,414	ACACA,ADRA1A,AK4,AK5,AKT3,ARID1A,ARID2,CREB3L2,CREB5,CREBBP,FOXO3,GNAO1,GNAQ,GNAT2,GNG3,INSR,MAPK1,PHLPP1,PHLPP2,PIK3C2B,PIK3CA,PIK3CB,PIK3R3,PPM1B,PPM1E,PPM1H,PPM1L,PPP2R3A,RAB3A,RPTOR,TBC1D1,TSC1
HER-2 Signaling in Breast Cancer	1,83E00	1,42E-01	-3,138	AHCTF1,AKT3,BRAF,EGFR,FOXO3,GSK3B,ITGB3,ITGB4,ITGB8,MAPK1,MTCL1,NDC1,NFKB1,NUP98,PARD3,PIK3C2B,PIK3CA,PIK3CB,PIK3R3,PRKCA,PRKCE,PRKCG,PRKD1,RAP2A,RB1,RPTOR,SMAD3,SOS1,SOS2,TSC1
Cell junction organization	1,83E00	1,72E-01	-1,807	CDH11,CDH13,CLDN20,CLDN4,CLDN5,DST,ITGA6,ITGB4,LAMA3,LIMS1,NECTIN2,PALS1,PARD3,PATJ,SDK1
Semaphorin interactions	1,83E00	1,88E-01	-2,309	ARHGEF11,ARHGEF12,GSK3B,MET,MYL9,NRP1,PAK3,PLXNA2,PLXNA4,SEMA3A,SEMA4A,SEMA5A
Neuregulin Signaling	1,83E00	1,62E-01	-3,606	AKT3,EGFR,ITGA6,ITGA9,ITGB3,ITGB4,ITGB8,MAPK1,MATK,PDPK1,PIK3R3,PRKCA,PRKCE,PRKCG,PRKD1,RAP2A,SOS1,SOS2
Paxillin Signaling	1,83E00	1,65E-01	-3,464	DOCK1,ITGA6,ITGA9,ITGB3,ITGB4,ITGB8,MAPK1,MAPK8,PAK3,PIK3C2B,PIK3CA,PIK3CB,PIK3R3,RAP2A,SOS1,SOS2,TLN2
Synaptogenesis Signaling Pathway	1,82E00	1,33E-01	-4,110	ADCY9,AKT3,BRAF,CACNA2D1,CACNB2,CAMK2D,CDH11,CDH13,CLASP2,CREB3L2,CREB5,CREBBP,EFNA5,EPHA1,EPHA3,EPHA4,EPHA6,FARP1,GRIN2D,GRM7,GSK3B,ITPR1,KALRN,MAPK1,NLGN1,NLGN4X,PIK3C2B,PIK3CA,PIK3CB,PIK3R3,PRKCE,RAB3A,RAP2A,SNAP25,SOS1,SOS2,STXBP4,STXBP5,STXBP6,SYT5
Signaling by NOTCH1	1,81E00	1,81E-01	-3,051	CDK8,CREBBP,DLK1,DNER,HDAC4,HDAC8,MAML1,MAML2,MAML3,MAMLD1,MIB1,NBEA,NUMB
G alpha (12/13) signalling events	1,81E00	1,81E-01	-3,051	ADRA1A,AKAP13,ARHGEF11,ARHGEF12,ARHGEF17,ARHGEF5,ARHGEF9,GNG3,KALRN,SOS1,SOS2,TIAM2,TRIO
NUR77 Signaling in T Lymphocytes	1,81E00	1,81E-01	-3,051	APAF1,CD28,MAP2K5,MAP3K2,MAP3K3,MAPK1,NFATC1,NR4A1,PRKCA,PRKCE,PRKCG,PRKD1,RPS6KA3
GDNF Family Ligand-Receptor Interactions	1,81E00	1,81E-01	-3,162	DOK6,FRS2,ITPR1,ITPR2,MAPK1,MAPK8,PIK3C2B,PIK3CA,PIK3CB,PIK3R3,RAP2A,SOS1,SOS2
Signaling by VEGF	1,79E00	1,63E-01	-4,123	AKT3,DOCK1,ELMO1,ITGB3,ITPR1,ITPR2,NCF2,NRP1,PAK3,PDPK1,PIK3CA,PIK3CB,PRKCA,PRR5L,RICTOR,VEGFC,VEGFD
B Cell Activating Factor Signaling	1,78E00	2,09E-01	-3,000	MAP3K14,MAPK1,MAPK8,NFAT5,NFATC1,NFATC2,NFKB1,TNFRSF13B,TRAF3
Apelin Pancreas Signaling Pathway	1,78E00	2,09E-01	-0,333	EIF2AK3,ERN1,MAPK8,NFKB1,PDE3B,PIK3C2B,PIK3CA,PIK3CB,PIK3R3
Role of NFAT in Regulation of the Immune Response	1,78E00	1,46E-01	-4,146	AKT3,CD28,CSNK1G1,GNAO1,GNAQ,GNAT2,GNG3,GSK3B,ITPR1,ITPR2,KPNA1,MAPK1,MEF2C,NFAT5,NFATC1,NFATC2,NFKB1,PIK3C2B,PIK3CA,PIK3CB,PIK3R3,PLCB1,RAP2A,SOS1,SOS2
Gastrin-CREB signalling pathway via PKC and MAPK	1,77E00	2,94E-01	-2,236	EGFR,MAPK1,PRKCA,RPS6KA3,SOS1
Leptin Signaling in Obesity	1,77E00	1,78E-01	-3,000	ADCY9,AKT3,JAK2,MAPK1,PDE3A,PDE3B,PIK3C2B,PIK3CA,PIK3CB,PIK3R3,PLCB1,PLCE1,PLCL1
Hepatic Fibrosis Signaling Pathway	1,76E00	1,27E-01	-4,217	AKT3,BMPR2,BRAF,CACNA1C,CACNA2D1,CACNB2,CREB3L2,CREB5,CREBBP,CSNK1G1,EZH2,GLI2,GLI3,GSK3B,IL1RAPL1,ITGA6,ITGA9,ITGB3,ITGB4,ITGB8,JAK2,LRP6,MAP2K5,MAPK1,MAPK8,MYL10,MYL9,MYLK3,NCF2,NFKB1,NOX4,PDGFC,PDGFD,PIK3C2B,PIK3CA,PIK3CB,PIK3R3,PRKCA,PRKCE,PRKCG,PRKD1,RAP2A,SMAD3,SOS1,SOS2,TNFRSF1A,TRPM7,VEGFC,VEGFD,WNT6
Pre-NOTCH Expression and Processing	1,76E00	1,9E-01	-2,828	AGO2,AGO3,CREBBP,MAML1,MAML2,MAML3,MAMLD1,NOTCH2,ST3GAL3,ST3GAL6,TNRC6C
GP6 Signaling Pathway	1,73E00	1,56E-01	-3,900	AKT3,CERT1,COL12A1,COL4A2,GSK3B,ITGB3,ITPR1,LAMA2,LAMA3,LAMA4,PDPK1,PIK3C2B,PIK3CA,PIK3CB,PIK3R3,PRKCA,PRKCE,PRKCG,PRKD1
Calcium Signaling	1,72E00	1,41E-01	-3,900	CACNA1C,CACNA2D1,CACNB2,CAMK1D,CAMK2D,CAMKK1,CATSPER2,CREB3L2,CREB5,CREBBP,GRIN2D,HDAC4,HDAC8,ITPR1,ITPR2,MAPK1,MEF2C,MICU1,MYH7,MYL9,MYO1H,NFAT5,NFATC1,NFATC2,RAP2A,SLC8A1,SLC8A2,TRPC1
Hepatitis B Chronic Liver Pathogenesis Signaling Pathway	1,71E00	1,47E-01	-3,962	AKT3,ANGPT2,BUB1B,CAMKK1,CREB3L2,CREB5,CREBBP,GSK3B,IRF7,MAPK1,MAPK8,NCOA3,NFKB1,PIK3C2B,PIK3CA,PIK3CB,PIK3R3,PRKCA,PRKCE,PRKCG,PRKD1,RAP2A,TRIM37
FcγRIIB Signaling in B Lymphocytes	1,71E00	1,71E-01	-2,828	CACNA1C,CACNA2D1,CACNB2,CATSPER2,ITPR1,ITPR2,MAPK8,PDPK1,PIK3C2B,PIK3CA,PIK3CB,PIK3R3,RAP2A,SOS1
Serotonin Receptor Signaling	1,71E00	1,24E-01	-5,357	ADCY9,ADRA1A,AKT3,ARFGEF2,BRAF,CACNA1C,CACNA2D1,CACNB2,CAMK2D,CREB3L2,CREB5,CREBBP,FOXO3,GCH1,GNAO1,GNAQ,GNG3,GPBAR1,GSK3B,HTR4,ITGB3,JAK2,KALRN,KCNH2,MAP2K5,MAP3K5,MAPK1,MYLK3,NFKB1,PAK3,PIK3C2B,PIK3CA,PIK3CB,PIK3R3,PLA2G10,PLA2G4A,PLA2G5,PLCB1,PLCE1,PLCL1,PLD1,PLD3,PLN,PPP1R12B,PRKCA,PRKCE,PRKCG,PRKD1,RAB3A,RAP2A,RB1,RPS6KA3,SLC18A2,TRPC1
CDC42 Signaling	1,71E00	1,53E-01	-1,155	CDC42BPA,CDC42EP2,CLIP1,DIAPH1,DIAPH3,EXOC4,EXOC6B,GSK3B,ITGA6,ITGA9,ITGB3,ITGB4,ITGB8,MAPK1,MAPK8,MYL10,MYL9,PAK3,PARD3,PPP1R12B
Nuclear Cytoskeleton Signaling Pathway	1,69E00	1,39E-01	-5,014	AHCTF1,BTRC,CDH11,CDH13,CENPE,DYNC1I1,ITGA6,ITGA9,ITGB3,ITGB4,ITGB8,KIF11,KIF13B,KIF15,KIF16B,KIF1B,KIF21A,KIF23,KIF26B,KIF27,KIF2C,MRTFA,MTCL1,NDC1,NFKB1,NUP98,PRKDC,RUNX2,SYNE1
Renal Cell Carcinoma Signaling	1,67E00	1,73E-01	-3,317	AKT3,ARNT,CREBBP,MAPK1,MET,PAK3,PIK3C2B,PIK3CA,PIK3CB,PIK3R3,RAP2A,SOS1,SOS2
White Adipose Tissue Browning Pathway	1,67E00	1,52E-01	-3,000	ADCY9,ANGPT2,CACNA1C,CACNA2D1,CACNB2,CATSPER2,CREB3L2,CREB5,CREBBP,FGF21,GPBAR1,GUCY1A2,ITPR1,ITPR2,LDHC,MAPK1,NRF1,PPARA,PRKG1,THRB
Glioblastoma Multiforme Signaling	1,67E00	1,45E-01	-2,985	AKT3,CDK6,EGFR,GSK3B,IGF1R,ITPR1,ITPR2,MAPK1,NF1,PDGFC,PDGFD,PIK3C2B,PIK3CA,PIK3CB,PIK3R3,PLCB1,PLCE1,PLCL1,RAP2A,RB1,SOS1,SOS2,TSC1,WNT6
α-Adrenergic Signaling	1,67E00	1,62E-01	-2,887	ADCY9,ADRA1A,GNAO1,GNAQ,GNAT2,GNG3,ITPR1,ITPR2,MAPK1,PRKCA,PRKCE,PRKCG,PRKD1,RAP2A,SLC8A1,SLC8A2
LPS-stimulated MAPK Signaling	1,67E00	1,69E-01	-3,051	MAP3K14,MAP3K5,MAPK1,MAPK8,NFKB1,PIK3C2B,PIK3CA,PIK3CB,PIK3R3,PRKCA,PRKCE,PRKCG,PRKD1,RAP2A
HIPPO signaling	1,67E00	1,69E-01	0,333	BTRC,DLG1,DLG2,LATS2,PARD3,PATJ,PPM1L,PPP2R3A,SMAD3,STK3,TJP2,TP53BP2,WWC1,WWTR1
NF-κB Signaling	1,66E00	1,43E-01	-4,600	AKT3,BMPR1B,BMPR2,BRAF,BTRC,CREBBP,EGFR,GHR,GSK3B,IGF1R,INSR,MAP3K14,MAP3K3,MAP4K4,MAPK8,NFKB1,PIK3C2B,PIK3CA,PIK3CB,PIK3R3,RAP2A,TLR10,TLR6,TNFRSF1A,TRAF3
Glycation Signaling Pathway	1,66E00	1,38E-01	-4,642	AKT3,BRAF,COL4A2,DIAPH1,EDA,EIF2AK3,ERN1,ICAM2,JAK2,MAPK1,MAPK8,NCF2,NFKB1,NOX4,PDGFC,PIK3C2B,PIK3CA,PIK3CB,PIK3R3,PRKCA,PRKCE,PRKCG,PRKD1,RAP2A,SOS1,SOS2,TNFSF12,VEGFC,VEGFD
Tumor Microenvironment Pathway	1,64E00	1,44E-01	-2,858	AKT3,BRAF,CXCL12,FGF1,FGF19,FGF21,FOXO3,IL6R,ITGB3,JAK2,MAP3K14,MAPK1,NFKB1,PDGFC,PDGFD,PIK3C2B,PIK3CA,PIK3CB,PIK3R3,RAP2A,TNC,TNFRSF1A,VEGFC,VEGFD
GPCR-Mediated Nutrient Sensing in Enteroendocrine Cells	1,64E00	1,57E-01	-3,000	ADCY9,CACNA1C,CACNA2D1,CACNB2,CATSPER2,GNAQ,GNG3,GPBAR1,ITPR1,ITPR2,PLCB1,PLCE1,PLCL1,PRKCA,PRKCE,PRKCG,PRKD1
VEGF Signaling	1,63E00	1,63E-01	-3,051	AKT3,ARNT,FOXO3,MAPK1,PDGFC,PIK3C2B,PIK3CA,PIK3CB,PIK3R3,PRKCA,RAP2A,SOS1,SOS2,VEGFC,VEGFD
Acute Phase Response Signaling	1,62E00	1,43E-01	-2,357	AKT3,AMBP,C1R,C1S,C4BPA,CRABP1,CRABP2,IL6R,JAK2,MAP3K14,MAP3K5,MAPK1,MAPK8,NFKB1,PDPK1,PIK3CA,PIK3CB,PIK3R3,RAP2A,SERPINF1,SOCS5,SOS1,SOS2,TNFRSF1A
Signaling by NOTCH3	1,6E00	1,96E-01	-3,000	CREBBP,EGFR,MAML1,MAML2,MAML3,MAMLD1,MIB1,TACC3,WWC1
Syndecan interactions	1,6E00	2,4E-01	-1,633	CASK,ITGA6,ITGB3,ITGB4,PRKCA,TNC
Synaptic Long Term Potentiation	1,59E00	1,51E-01	-4,123	CACNA1C,CAMK2D,CREB3L2,CREB5,CREBBP,GNAQ,GRIN2D,GRM7,ITPR1,ITPR2,MAPK1,PLCB1,PLCE1,PLCL1,PRKCA,PRKCE,PRKCG,PRKD1,RAP2A
Hereditary Breast Cancer Signaling	1,59E00	1,51E-01	-2,065	AKT3,BLM,BRCA2,CDK6,CREBBP,ESR1,FANCA,FANCC,PDGFC,PIK3C2B,PIK3CA,PIK3CB,PIK3R3,RAD51,RAD51B,RAP2A,RB1,VEGFC,VEGFD
Beta-catenin independent WNT signaling	1,59E00	1,38E-01	-4,146	AGO2,AGO3,GNAO1,GNAT2,GNG3,ITPR1,ITPR2,NFATC1,NLK,PIK3C2B,PIK3CA,PIK3CB,PIK3R3,PLCB1,PLK4,PRKCA,PRKCG,PRKG1,PSMA8,PSME2,ROR1,ROR2,SMURF1,SMURF2,STK3,STK32A,TNRC6C
Neurotransmitter release cycle	1,59E00	2,05E-01	-2,121	CASK,PPFIA1,RAB3A,RIMS1,SLC18A2,SLC1A3,SNAP25,UNC13B
Endocannabinoid Developing Neuron Pathway	1,58E00	1,53E-01	-3,000	ADCY9,AKT3,BRAF,CREB3L2,CREB5,CREBBP,GNAO1,GNG3,GSK3B,MAP2K5,MAPK1,MAPK8,PIK3C2B,PIK3CA,PIK3CB,PIK3R3,RAP2A,RPTOR
Production of Nitric Oxide and Reactive Oxygen Species in Macrophages	1,58E00	1,4E-01	-3,400	AKT3,APOD,CREBBP,JAK2,MAP3K14,MAP3K2,MAP3K3,MAP3K4,MAP3K5,MAPK1,MAPK8,NCF2,NFKB1,PIK3C2B,PIK3CA,PIK3CB,PIK3R3,PPARA,PPM1L,PPP2R3A,PRKCA,PRKCE,PRKCG,PRKD1,TNFRSF1A
TEC Kinase Signaling	1,55E00	1,4E-01	-3,873	GNAO1,GNAQ,GNAT2,GNG3,ITGA6,ITGA9,ITGB3,ITGB4,ITGB8,JAK2,MAPK8,NFKB1,PAK3,PIK3C2B,PIK3CA,PIK3CB,PIK3R3,PRKCA,PRKCE,PRKCG,PRKD1,TEC,TNFRSF10B,TNFSF12,TXK
TGF-β Signaling	1,55E00	1,6E-01	-2,496	BMPR1B,BMPR2,CREBBP,INHBB,IRF7,MAPK1,MAPK8,RAP2A,RNF111,RUNX2,SMAD3,SMURF1,SMURF2,SOS1,SOS2
CCR5 Signaling in Macrophages	1,52E00	1,55E-01	-2,449	CACNA1C,CACNA2D1,CACNB2,CATSPER2,GNAO1,GNAQ,GNAT2,GNG3,ITPR1,ITPR2,MAPK1,MAPK8,PRKCA,PRKCE,PRKCG,PRKD1
Telomerase Signaling	1,52E00	1,55E-01	-2,496	AKT3,EGFR,HDAC4,HDAC8,MAPK1,PDPK1,PIK3C2B,PIK3CA,PIK3CB,PIK3R3,PPM1L,PPP2R3A,RAP2A,RB1,SOS1,SOS2
Cardiac Hypertrophy Signaling	1,51E00	1,32E-01	-3,922	ADCY9,ADRA1A,CACNA1C,CACNA2D1,CACNB2,CREBBP,GNAO1,GNAQ,GNAT2,GNG3,GSK3B,IGF1R,IL6R,MAP3K14,MAP3K2,MAP3K3,MAP3K4,MAP3K5,MAPK1,MAPK8,MEF2C,MYL10,MYL9,PIK3C2B,PIK3CA,PIK3CB,PIK3R3,PLCB1,PLCE1,PLCL1,RAP2A,SOS1
RAB GEFs exchange GTP for GDP on RABs	1,51E00	1,61E-01	-2,138	AKT3,DENND1A,DENND1B,DENND4C,DENND5B,DENND6B,MON1B,RAB3A,RAB3GAP2,RIC1,RIN1,SBF2,TRAPPC10,TRAPPC9
mTOR Signaling	1,5E00	1,37E-01	-2,837	AKT3,EIF4G3,INSR,MAPK1,PDGFC,PDPK1,PIK3C2B,PIK3CA,PIK3CB,PIK3R3,PLD1,PLD3,PPM1L,PPP2R3A,PRKCA,PRKCE,PRKCG,PRKD1,PRR5L,RAP2A,RICTOR,RPS6KA3,RPTOR,TSC1,VEGFC,VEGFD
Role of Tissue Factor in Cancer	1,5E00	1,37E-01	-4,315	AKT3,BMPR2,BRAF,EGFR,GNAQ,ITGA6,ITGB3,JAK2,MAP2K5,MAPK1,MAPK8,MET,NFKB1,PIK3C2B,PIK3CA,PIK3CB,PIK3R3,PLCB1,PPP2R3A,PRKCA,RAP2A,RB1,RPS6KA3,TNFRSF1A,VEGFC,ZEB1
Neuroinflammation Signaling Pathway	1,49E00	1,3E-01	-2,191	AKT3,BIRC6,BMPR2,CREB3L2,CREB5,CREBBP,CXCL12,GRIN2D,GSK3B,IL6R,IRF7,JAK2,KLK1,MAPK1,MAPK8,NCF2,NFAT5,NFATC1,NFATC2,NFKB1,NOX4,PIK3C2B,PIK3CA,PIK3CB,PIK3R3,PLA2G10,PLA2G4A,PLA2G5,PRKCG,SLC1A3,TLR10,TLR6,TNFRSF1A,TRAF3
Melanoma Signaling	1,49E00	1,88E-01	-2,333	AKT3,BRAF,MAPK1,PIK3C2B,PIK3CA,PIK3CB,PIK3R3,RAP2A,RB1
Cholecystokinin/Gastrin-mediated Signaling	1,47E00	1,5E-01	-4,123	EGFR,EPHA4,GNAQ,ITPR1,ITPR2,MAP2K5,MAPK1,MAPK8,MEF2C,PLCB1,PRKCA,PRKCE,PRKCG,PRKD1,RAP2A,SOS1,SOS2
Platelet homeostasis	1,47E00	1,63E-01	-2,496	GNG3,GUCY1A2,ITPR1,ITPR2,KCNMA1,KCNMB2,KCNMB4,PDE10A,PDE2A,PLA2G4A,PRKG1,SLC8A1,SLC8A2
Factors Promoting Cardiogenesis in Vertebrates	1,45E00	1,42E-01	-3,300	BMPR1B,BMPR2,CAMK2D,CREB3L2,CREB5,CREBBP,GSK3B,LRP6,MAPK8,MEF2C,MYH7,MYOCD,NOX4,PLCB1,PLCE1,PLCL1,PRKCA,PRKCE,PRKCG,PRKD1,WNT6
BMAL1:CLOCK,NPAS2 activates circadian gene expression	1,45E00	2,22E-01	-1,633	CLOCK,CREBBP,DBP,NCOA2,NCOA6,PPARA
Systemic Lupus Erythematosus in B Cell Signaling Pathway	1,45E00	1,31E-01	-2,694	AKT3,CD19,EDA,FOXO3,GSK3B,IL6R,IRF7,JAK2,MAP3K14,MAP4K4,MAPK1,NFAT5,NFATC1,NFATC2,NFKB1,PAG1,PDPK1,PIK3C2B,PIK3CA,PIK3CB,PIK3R3,PRKCA,PRKCE,PRKCG,PRKD1,RAP2A,SOS1,SOS2,SYNJ2,TNFSF12,TRAF3
YAP1- and WWTR1 (TAZ)-stimulated gene expression	1,45E00	2,86E-01	-2,000	HIPK1,HIPK2,RUNX2,WWTR1
Choline Biosynthesis III	1,45E00	2,86E-01	-1,000	PCYT1B,PHKA1,PLD1,PLD3
JAK/STAT Signaling	1,43E00	1,6E-01	-3,051	AKT3,GNAQ,JAK2,MAPK1,NFKB1,PIK3C2B,PIK3CA,PIK3CB,PIK3R3,RAP2A,SOCS5,SOS1,SOS2
Signaling by SCF-KIT	1,41E00	1,9E-01	-2,828	GAB2,GRB10,JAK2,PIK3CA,PIK3R3,PRKCA,SOS1,TEC
Transcriptional regulation by RUNX2	1,39E00	1,8E-01	-1,667	AKT3,GLI2,GLI3,HDAC4,MAPK1,RB1,RUNX2,WWTR1,ZNF521
UVC-Induced MAPK Signaling	1,39E00	1,8E-01	-3,000	BRAF,EGFR,MAPK1,MAPK8,PRKCA,PRKCE,PRKCG,PRKD1,RAP2A
SAPK/JNK Signaling	1,39E00	1,5E-01	-3,873	GNG3,MAP3K2,MAP3K3,MAP3K4,MAP3K5,MAP4K3,MAP4K4,MAPK8,NFATC1,PIK3C2B,PIK3CA,PIK3CB,PIK3R3,RAP2A,SOS1,SOS2
Formation of paraxial mesoderm	1,39E00	2,38E-01	-2,236	CREBBP,MAML1,MAML2,MAML3,MAMLD1
Metabolism of water-soluble vitamins and cofactors	1,38E00	1,62E-01	-2,309	ABCC1,ACACA,CUBN,GPHN,LRP2,MTR,PANK2,PCCA,SLC23A2,SLC52A3,TCN2,TPK1
Transcriptional Regulation by MECP2	1,38E00	1,72E-01	-3,162	AGO2,AGO3,CAMK2D,HIPK2,HTT,MEF2C,MET,PTPN4,RBFOX1,TNRC6C
Autophagy	1,38E00	1,32E-01	-1,569	AKT3,AMBRA1,ARNT,BIRC6,CREB3L2,CREB5,CREBBP,EIF2AK3,EPG5,ERN1,FOXO3,GSK3B,INSR,MAPK1,MAPK8,NFKB1,PIK3C2B,PIK3CA,PIK3CB,PIK3R3,PPM1L,PPP2R3A,RPTOR,TNFRSF1A,TRAF3,TSC1,UVRAG
Role of p14/p19ARF in Tumor Suppression	1,38E00	2,14E-01	1,342	PIK3C2B,PIK3CA,PIK3CB,PIK3R3,RB1,SF3A2
Chronic Myeloid Leukemia Signaling	1,37E00	1,27E-01	-4,352	AKT3,CDK6,FOXO3,GAB2,GLI2,GLI3,GSK3B,HDAC4,HDAC8,JAK2,MAPK1,MSI2,NFAT5,NFATC1,NFATC2,NFKB1,NOTCH2,NUMB,PIK3C2B,PIK3CA,PIK3CB,PIK3R3,PLCB1,PLCE1,PLCL1,PTPN13,RAP2A,RB1,RPTOR,SMAD3,SOS1,SOS2,WNT6
Insulin Secretion Signaling Pathway	1,37E00	1,27E-01	-4,747	ADCY9,AGO2,AGO3,CACNA1C,CACNA2D1,CACNB2,CAMK2D,CREB3L2,CREB5,CREBBP,EIF2AK3,EIF4G3,GHR,GNAQ,INSR,ITPR1,ITPR2,JAK2,KCNB1,MAPK1,PIK3C2B,PIK3CA,PIK3CB,PIK3R3,PLCB1,PLCE1,PLCL1,PRKCA,PRKCE,PRKCG,PRKD1,SCNN1B,SNAP25
Epithelial Adherens Junction Signaling	1,37E00	1,39E-01	-0,218	AKT3,ARHGEF17,BMPR2,DIAPH1,EGFR,FGF1,IGF1R,KIF23,LATS2,MAGI1,MAGI2,MET,NECTIN2,NOTCH2,PAK3,PPM1L,PPP2R3A,RAP2A,STK3,TNS1,WWC1
Mitochondrial Division Signaling Pathway	1,36E00	1,38E-01	-3,838	ADRA1A,CACNA1C,CACNA2D1,CACNB2,CAMK2D,CATSPER2,GNAQ,GSK3B,HTT,ITPR1,ITPR2,MAPK1,MET,PDGFC,PPM1L,PPP2R3A,PRKD1,RAP2A,SPIRE1,TNFRSF1A,VEGFC,VEGFD
PPAR Signaling	1,34E00	1,5E-01	1,807	CREBBP,IL1RAPL1,INSR,MAP3K14,MAP4K4,MAPK1,NFKB1,NRIP1,PDGFC,PDGFD,PPARA,RAP2A,SOS1,SOS2,TNFRSF1A
MSP-RON Signaling in Macrophages Pathway	1,34E00	1,5E-01	-2,111	CREB3L2,CREB5,CREBBP,GAB2,JAK2,KLK1,MAPK1,NFKB1,PIK3C2B,PIK3CA,PIK3CB,PIK3R3,RAP2A,SOS1,SOS2
Androgen Signaling	1,34E00	1,38E-01	-2,309	CACNA1C,CACNA2D1,CACNB2,CATSPER2,CREBBP,GNAO1,GNAQ,GNAT2,GNG3,ITPR1,ITPR2,MAPK1,NCOA2,NFKB1,PRKCA,PRKCE,PRKCG,PRKD1,SMAD3,TAF1,TAF4B
Extra-nuclear estrogen signaling	1,34E00	1,64E-01	-2,714	AKT3,EGFR,ESR1,FOXO3,GNG3,IGF1R,MAPK1,PDPK1,PIK3CA,PIK3R3,STRN
GM-CSF Signaling	1,34E00	1,64E-01	-3,317	AKT3,CAMK2D,JAK2,MAPK1,PIK3C2B,PIK3CA,PIK3CB,PIK3R3,RAP2A,SOS1,SOS2
Dopamine-DARPP32 Feedback in cAMP Signaling	1,33E00	1,34E-01	-4,583	ADCY9,CACNA1C,CACNA2D1,CACNB2,CAMKK1,CREB3L2,CREB5,CREBBP,CSNK1G1,GNAQ,GRIN2D,GUCY1A2,ITPR1,ITPR2,PLCB1,PLCE1,PLCL1,PPM1L,PPP2R3A,PRKCA,PRKCE,PRKCG,PRKD1,PRKG1
SUMOylation of intracellular receptors	1,31E00	2,07E-01	-2,449	ESR1,HDAC4,NR1I2,NR3C2,PPARA,THRB
Nephrin family interactions	1,31E00	2,27E-01	-2,236	CASK,KIRREL1,MAGI2,PIK3CA,PIK3CB
PI3K Cascade	1,31E00	1,82E-01	-2,121	FGF1,FGF19,FRS2,GAB2,PDE3B,PDPK1,PIK3CA,PIK3CB
SUMOylation of transcription cofactors	1,31E00	1,82E-01	-2,828	CREBBP,HIPK2,MRTFA,NCOA2,NRIP1,PHC3,SCMH1,UHRF2
PI3K Signaling in B Lymphocytes	1,3E00	1,4E-01	-3,638	AKT3,CAMK2D,CD19,CD81,FOXO3,ITPR1,ITPR2,MAPK1,NFAT5,NFATC1,NFATC2,NFKB1,PDPK1,PIK3CA,PIK3CB,PLCB1,PLCE1,PLCL1,RAP2A
IL-2 Signaling	1,29E00	1,67E-01	-3,000	AKT3,MAPK1,MAPK8,PIK3C2B,PIK3CA,PIK3CB,PIK3R3,RAP2A,SOS1,SOS2
Human Embryonic Stem Cell Pluripotency	1,29E00	1,32E-01	-4,200	AKT3,BMPR1B,BMPR2,BRAF,GSK3B,JAK2,MAP2K5,MAPK1,NR5A2,PDGFC,PDGFD,PDPK1,PIK3C2B,PIK3CA,PIK3CB,PIK3R3,PRKCA,PRKCE,PRKCG,PRKD1,RAP2A,SMAD3,SOS1,SOS2,WNT6
ICOS-ICOSL Signaling in T Helper Cells	1,28E00	1,47E-01	-3,606	AKT3,CAMK2D,CD28,GAB2,ITPR1,ITPR2,NFAT5,NFATC1,NFATC2,NFKB1,PDPK1,PIK3C2B,PIK3CA,PIK3CB,PIK3R3
Chromatin organization	1,27E00	1,29E-01	-5,196	ARID1A,ARID1B,ARID2,ASH1L,ATXN7,CLOCK,CREBBP,ELP4,EZH2,GATAD2B,HDAC8,JAK2,KANSL1,KAT6A,KDM2A,KDM3A,KDM4C,KDM6A,KDM7A,KMT2C,NCOA2,NFKB1,PHF21A,RBBP5,SAP130,SMYD3,ZZZ3
ID1 Signaling Pathway	1,26E00	1,31E-01	-3,400	AKT3,BMPR1B,BMPR2,BRAF,CDKN1C,CREBBP,EGFR,FOXO3,GLI2,GSK3B,IGF1R,IL6R,KIF11,MAPK1,NFKB1,PDGFC,PIK3C2B,PIK3CA,PIK3CB,PIK3R3,RAP2A,SMAD3,TNFRSF1A,VEGFC,VEGFD
M-decay: degradation of maternal mRNAs by maternally stored factors	1,26E00	1,78E-01	-2,828	AGO2,CNOT1,CNOT6,DICER1,ELL2,KDM4C,MED12L,TET2
IL-17A Signaling in Airway Cells	1,25E00	1,64E-01	-3,000	AKT3,GSK3B,JAK2,MAPK1,MAPK8,NFKB1,PIK3C2B,PIK3CA,PIK3CB,PIK3R3
ERB2-ERBB3 Signaling	1,25E00	1,64E-01	-2,530	GSK3B,MAPK1,PDPK1,PIK3C2B,PIK3CA,PIK3CB,PIK3R3,RAP2A,SOS1,SOS2
CNTF Signaling	1,25E00	1,7E-01	-3,000	JAK2,MAPK1,PIK3C2B,PIK3CA,PIK3CB,PIK3R3,RAP2A,RPS6KA3,SOS1
Signaling by NOTCH2	1,25E00	0.2	-2,449	MAML1,MAML2,MAML3,MAMLD1,MIB1,NOTCH2
Natural Killer Cell Signaling	1,22E00	1,34E-01	-4,146	AKT3,JAK2,MAP3K14,MAP3K2,MAP3K3,MAP3K4,MAP3K5,MAPK1,NECTIN2,NFAT5,NFATC1,NFATC2,NFKB1,PAK3,PIK3C2B,PIK3CA,PIK3CB,PIK3R3,RAP2A,SOS1,SOS2
Heme signaling	1,21E00	1,74E-01	1,890	CLOCK,CREBBP,MEF2C,NCOA2,NCOA6,NRIP1,PPARA,SLC46A1
Role of PI3K/AKT Signaling in the Pathogenesis of Influenza	1,21E00	1,74E-01	-2,121	AKT3,GSK3B,MAPK1,NFKB1,PIK3C2B,PIK3CA,PIK3CB,PIK3R3
CD27 Signaling in Lymphocytes	1,21E00	1,67E-01	-2,333	APAF1,MAP2K5,MAP3K14,MAP3K2,MAP3K3,MAP3K4,MAP3K5,MAPK8,NFKB1
Cell Cycle Control of Chromosomal Replication	1,21E00	1,67E-01	-3,000	CDC6,CDK13,CDK14,CDK17,CDK6,CDK8,MCM8,ORC5,POLA1
Tight Junction Signaling	1,19E00	1,32E-01	#NUM!	AKT3,CASK,CLDN20,CLDN4,CLDN5,CNKSR3,EPB41,MAGI2,MYH7,MYL9,MYO1H,NECTIN2,NFKB1,PALS1,PARD3,PATJ,PPM1L,PPP2R3A,SMURF1,SNAP25,TJP2,TNFRSF1A
G Protein Signaling Mediated by Tubby	1,19E00	1,55E-01	-2,530	GNAO1,GNAQ,GNAT2,GNG3,IFT140,INSR,JAK2,MERTK,PLCB1,THRB,TUB
HIF1α Signaling	1,18E00	1,28E-01	-5,000	AKT3,ARNT,BRAF,CAMK1D,CAMK2D,CREBBP,IL6R,LDHC,MAP2K5,MAPK1,MET,NCF2,NOX4,PDGFC,PIK3C2B,PIK3CA,PIK3CB,PIK3R3,PRKCA,PRKCE,PRKCG,PRKD1,RAP2A,VEGFC,VEGFD
Huntington's Disease Signaling	1,18E00	1,23E-01	-3,266	AKT3,APAF1,CREB3L2,CREB5,CREBBP,EGFR,GNAQ,GNG3,HDAC4,HDAC8,HIP1,HTT,IGF1R,ITPR1,MAPK1,MAPK8,PDPK1,PIK3C2B,PIK3CA,PIK3CB,PIK3R3,PLCB1,PRKCA,PRKCE,PRKCG,PRKD1,PSMA8,PSME2,SNAP25,SOS1,SOS2,ZDHHC17
IL-6 Signaling	1,18E00	1,38E-01	-3,638	AKT3,IL1RAPL1,IL6R,JAK2,MAP3K14,MAP4K4,MAPK1,MAPK8,NFKB1,PIK3C2B,PIK3CA,PIK3CB,PIK3R3,RAP2A,SOS1,SOS2,TNFRSF1A
cAMP-mediated signaling	1,17E00	1,26E-01	-3,266	ADCY9,ADORA1,AKAP13,AKAP14,AKAP6,BRAF,CAMK1D,CAMK2D,CHRM2,CREB3L2,CREB5,CREBBP,ENPP6,GNAO1,GRM7,HCAR2,HTR4,MAPK1,PDE10A,PDE1C,PDE2A,PDE3A,PDE3B,PDE4D,PDE7A,PDE7B,PDE8A,RGS7
Regulation of beta-cell development	1,17E00	1,79E-01	-2,646	AKT3,CREBBP,MAML1,MAML2,MAML3,MAMLD1,NR5A2
Retinoic acid Mediated Apoptosis Signaling	1,17E00	1,79E-01	-2,236	APAF1,CRABP1,CRABP2,PARP4,PARP8,TNFRSF10B,TNKS
p75 NTR receptor-mediated signalling	1,17E00	1,33E-01	-4,472	AKAP13,ARHGEF11,ARHGEF12,ARHGEF17,ARHGEF5,ARHGEF9,KALRN,MAPK8,NFKB1,PIK3C2B,PIK3CA,PIK3CB,PIK3R3,PLK4,SOS1,SOS2,STK3,STK32A,TIAM2,TRIO
Integration of energy metabolism	1,17E00	1,44E-01	-2,673	ACACA,ADCY9,CACNA1C,CACNB2,GNAQ,GNG3,ITPR1,ITPR2,KCNB1,KCNG2,PLCB1,PRKCA,SNAP25,SYT5
Signaling by Type 1 Insulin-like Growth Factor 1 Receptor (IGF1R)	1,17E00	2,35E-01	-2,000	IGF1R,PIK3CA,PIK3CB,SOS1
Regulation of RUNX1 Expression and Activity	1,17E00	2,35E-01	#NUM!	AGO2,AGO3,CDK6,TNRC6C
Circadian Clock	1,17E00	1,64E-01	-3,000	BTRC,CLOCK,CREBBP,CRY1,MEF2C,NCOA2,NCOA6,NRIP1,PPARA
PD-1, PD-L1 cancer immunotherapy pathway	1,16E00	1,5E-01	2,111	AKT3,CBLB,CD28,GSK3B,JAK2,LATS2,PIK3C2B,PIK3CA,PIK3CB,PIK3R3,SMAD3,TNFRSF1A
nNOS Signaling in Skeletal Muscle Cells	1,16E00	1,7E-01	-2,828	CACNA1C,CACNA2D1,CACNB2,CATSPER2,DMD,ITPR1,ITPR2,SNTB1
Oxidative Stress Induced Senescence	1,15E00	1,53E-01	-1,897	AGO3,CDK6,EZH2,MAP3K5,MAP4K4,MAPK1,MAPK8,PHC3,SCMH1,TNIK,TNRC6C
Glycerol Degradation I	1,14E00	0.4	#NUM!	GK5,GPD2
Acetate Conversion to Acetyl-CoA	1,14E00	0.4	#NUM!	ACSS3,DIP2A
Colorectal Cancer Metastasis Signaling	1,13E00	1,23E-01	-3,674	ADCY9,AKT3,BRAF,EGFR,GNAO1,GNAQ,GNAT2,GNG3,GRK3,GSK3B,IL6R,JAK2,LRP6,MAPK1,MAPK8,NFKB1,PDGFC,PIK3C2B,PIK3CA,PIK3CB,PIK3R3,RAP2A,SMAD3,SOS1,SOS2,TLR10,TLR6,TNFRSF1A,VEGFC,VEGFD,WNT6
Pulmonary Healing Signaling Pathway	1,13E00	1,28E-01	-3,266	BMPR1B,BMPR2,BRAF,CXCL12,DLK1,EGFR,MAPK1,MAPK8,NFATC1,NFKB1,NOTCH2,PDGFC,PRKCA,PRKCE,PRKCG,PRKD1,RAP2A,SOS1,SOS2,TNFRSF1A,VEGFC,VEGFD,WNT6,WWTR1
Pulmonary Fibrosis Idiopathic Signaling Pathway	1,13E00	1,19E-01	-3,781	AKT3,BMPR2,BRAF,CERT1,COL12A1,COL4A2,CREBBP,CXCL12,EGFR,EZH2,FOXO3,GLI2,GSK3B,JAK2,JARID2,LATS2,MAPK1,MAPK8,MRTFA,NFKB1,NOTCH2,NOX4,PDGFC,PDGFD,PIK3C2B,PIK3CA,PIK3CB,PIK3R3,PRKN,RAP2A,RPS6KA3,RTEL1,SMAD3,SOS1,SOS2,WNT6,WWTR1
3-phosphoinositide Biosynthesis	1,12E00	1,26E-01	-4,243	DUSP13B,DUSP16,MTMR7,MTMR8,MTMR9,PIK3C2B,PIK3CA,PIK3CB,PIK3R3,PIKFYVE,PIP5K1A,PPFIA1,PPIP5K1,PPM1H,PPM1L,PPP1R12B,PPP2R3A,PPTC7,PTPN13,PTPN3,PTPRD,PTPRE,PTPRG,PTPRM,SSH2,SYNJ2
Signaling by FGFR4	1,12E00	1,75E-01	-1,890	BRAF,FGF1,FGF19,FRS2,MAPK1,PIK3CA,SOS1
Formation of WDR5-containing histone-modifying complexes	1,12E00	1,75E-01	-2,646	KANSL1,KDM6A,KMT2C,NCOA6,RBBP5,TASP1,ZZZ3
Transcriptional activity of SMAD2/SMAD3:SMAD4 heterotrimer	1,12E00	1,67E-01	-2,828	CDK8,MAPK1,NEDD4L,RNF111,SMAD3,SMURF2,TRIM33,WWTR1
Glycosaminoglycan metabolism	1,1E00	1,37E-01	-3,500	B4GALT5,CHST11,CHSY3,CSGALNACT2,EXT1,GLCE,GPC6,HMMR,HS2ST1,HS6ST3,IDUA,ST3GAL1,ST3GAL3,ST3GAL6,UST,XYLT1
CD40 Signaling	1,1E00	1,54E-01	-3,162	MAP2K5,MAP3K14,MAPK1,MAPK8,NFKB1,PIK3C2B,PIK3CA,PIK3CB,PIK3R3,TRAF3
RORA activates gene expression	1,09E00	2,22E-01	-2,000	CREBBP,NCOA2,NCOA6,PPARA
Leukocyte Extravasation Signaling	1,09E00	1,27E-01	-2,524	ARHGAP12,ARHGAP4,CLDN20,CLDN4,CLDN5,CXCL12,DLC1,MAP3K4,MAPK1,MAPK8,NCF2,NOX4,PIK3C2B,PIK3CA,PIK3CB,PIK3R3,PRKCA,PRKCE,PRKCG,PRKD1,TEC,THY1,TXK
Transcriptional Regulation by NPAS4	1,08E00	1,82E-01	#NUM!	AGO2,AGO3,ARNT,CREBBP,MAPK1,TNRC6C
Signaling by ERBB2	1,08E00	1,63E-01	-2,121	AKT3,DIAPH1,EGFR,MATK,PIK3CA,PRKCA,PRKCE,SOS1
Hepatic Cholestasis	1,07E00	1,26E-01	-1,225	ABCC1,ADCY9,AKT3,CYP7A1,EDA,ESR1,FGF19,IL1RAPL1,IL6R,INSR,MAP3K4,MAPK1,MAPK8,NFKB1,NR1I2,NR5A2,PPARA,PRKCA,PRKCE,PRKCG,PRKD1,TJP2,TNFRSF1A,TNFSF12
Transcriptional regulation by RUNX3	1,06E00	1,41E-01	-3,317	CREBBP,FOXO3,HDAC4,MAML1,MAML2,MAML3,MAMLD1,PSME2,SMAD3,SMURF1,SMURF2,WWTR1,ZFHX3
DNA Methylation and Transcriptional Repression Signaling	1,06E00	1,41E-01	-2,714	CDK13,CDK14,CDK17,CDK6,CDK8,DNMT3B,GATAD2B,RB1,SAP130,TCF12,TET2,TET3,ZEB1
Small Cell Lung Cancer Signaling	1,06E00	1,41E-01	-1,897	AKT3,APAF1,CDK6,FHIT,HDAC4,HDAC8,NFKB1,PIK3C2B,PIK3CA,PIK3CB,PIK3R3,RB1,TRAF3
BEX2 Signaling Pathway	1,05E00	1,47E-01	-0,632	AKT3,GSK3B,KLK1,MAPK8,NFKB1,PDGFC,PPM1L,PPP2R3A,TSC1,VEGFC,VEGFD
Interleukin-3, Interleukin-5 and GM-CSF signaling	1,04E00	1,6E-01	-2,828	GAB2,JAK2,PIK3CA,PIK3CB,PIK3R3,SOS1,SYNJ2,TEC
Generic Transcription Pathway	1,03E00	1,19E-01	-5,048	CDK8,CREBBP,ESR1,ESRRG,HDAC4,HDAC8,MAML1,MAML2,MAML3,MAMLD1,NOTCH2,NR1I2,NR2C2,NR3C2,NR4A1,NR4A3,NR5A2,NR6A1,PPARA,THRB,ZFP14,ZNF12,ZNF133,ZNF30,ZNF398,ZNF473,ZNF483,ZNF566,ZNF605,ZNF614,ZNF704,ZNF710,ZNF790
Caveolar-mediated Endocytosis Signaling	1,03E00	1,49E-01	-2,121	EGFR,FLNB,INSR,ITGA6,ITGA9,ITGB3,ITGB4,ITGB8,MAP3K2,PRKCA
Complement cascade	1,03E00	1,67E-01	1,890	C1R,C1S,C4BPA,CD19,CD81,CFD,MASP2
Interleukin-2 family signaling	1,03E00	1,67E-01	-2,646	GAB2,JAK2,PIK3CA,PIK3CB,PIK3R3,SOS1,SYNJ2
Thiamin Salvage III	1,03E00	1	#NUM!	TPK1
Lanosterol Biosynthesis	1,03E00	1	#NUM!	LSS
Antioxidant Action of Vitamin C	1,03E00	1,37E-01	2,714	JAK2,MAPK1,MAPK8,NFKB1,PLA2G10,PLA2G4A,PLA2G5,PLCB1,PLCE1,PLCL1,PLD1,PLD3,SLC23A2,TXNRD3
Signaling by LTK	1,02E00	2,5E-01	#NUM!	PIK3CA,PIK3CB,SOS1
Wound Healing Signaling Pathway	1,02E00	1,22E-01	-3,272	BMPR2,CERT1,COL12A1,COL4A2,EDA,EGFR,IL1RAPL1,ITGA6,ITGB4,JAK2,LAMA2,LAMA3,MAP2K5,MAP3K14,MAPK1,MAPK8,NFKB1,PDGFC,PDGFD,PRKCA,RAP2A,SOS1,SOS2,TNFRSF1A,TNFSF12,VEGFC,VEGFD
Role of Osteoclasts in Rheumatoid Arthritis Signaling Pathway	1,02E00	1,18E-01	-3,900	ADAM12,ADAM22,ADAM32,ADAM9,AKT3,BRAF,CERT1,COL12A1,COL4A2,CREB3L2,CREB5,CREBBP,FOXO3,GSK3B,GSN,IL1RAPL1,ITGB3,MAP2K5,MAP3K14,MAP3K5,MAPK1,MAPK8,NFATC1,NFKB1,PIK3C2B,PIK3CA,PIK3CB,PIK3R3,RAP2A,SOS1,SOS2,TEC,TNFRSF1A
Gα12/13 Signaling	1	1,31E-01	-1,698	AKT3,CDH11,CDH13,LPAR2,MAP3K5,MAPK1,MAPK8,MEF2C,MYL10,MYL9,NFKB1,PIK3C2B,PIK3CA,PIK3CB,PIK3R3,RAP2A,TEC
ESR-mediated signaling	1	1,36E-01	-2,530	AGO2,AGO3,CREBBP,CXCL12,ESR1,KANK1,MAPK1,NCOA2,NCOA3,NR5A2,NRIP1,POU2F1,STAG1,TNRC6C
Signaling by EGFR	9,99E-01	1,57E-01	-2,828	ADAM12,EGFR,LRIG1,PAG1,PIK3CA,PTPN3,PTPRK,SOS1
Role of Osteoblasts in Rheumatoid Arthritis Signaling Pathway	9,92E-01	1,21E-01	0,816	AKT3,BMPR1B,BMPR2,CSNK1G1,CTSC,CTSE,CXCL12,EDA,GSK3B,IGF1R,IL6R,JAK2,LRP6,MAPK1,PDGFC,PIK3C2B,PIK3CA,PIK3CB,PIK3R3,RUNX2,SMURF1,SMURF2,TNFSF12,VEGFC,VEGFD,WNT6
Chondroitin and Dermatan Biosynthesis	9,91E-01	3,33E-01	#NUM!	CHSY3,CSGALNACT2
Superpathway of Inositol Phosphate Compounds	9,91E-01	1,2E-01	-4,583	DUSP13B,DUSP16,MTMR7,MTMR8,MTMR9,PIK3C2B,PIK3CA,PIK3CB,PIK3R3,PIKFYVE,PIP5K1A,PLCB1,PLCE1,PPFIA1,PPIP5K1,PPM1H,PPM1L,PPP1R12B,PPP2R3A,PPTC7,PTPN13,PTPN3,PTPRD,PTPRE,PTPRG,PTPRM,SSH2,SYNJ2
IL-4 Signaling	9,77E-01	1,25E-01	-4,583	AKT3,CERT1,COL12A1,COL4A2,CREB3L2,CREB5,CREBBP,MAPK1,NFATC2,NFKB1,PIK3C2B,PIK3CA,PIK3CB,PIK3R3,PRR5L,RAP2A,RICTOR,RPTOR,SOS1,SOS2,TRPC1
Melanocyte Development and Pigmentation Signaling	9,76E-01	1,37E-01	-3,464	ADCY9,CREB3L2,CREB5,CREBBP,MAPK1,PIK3C2B,PIK3CA,PIK3CB,PIK3R3,RAP2A,RPS6KA3,SOS1,SOS2
Role of Osteoblasts, Osteoclasts and Chondrocytes in Rheumatoid Arthritis	9,75E-01	1,21E-01	#NUM!	AKT3,BMPR1B,BMPR2,CSNK1G1,DKKL1,GSK3B,GSN,IL1RAPL1,ITGB3,LRP6,MAP3K14,MAP3K5,MAPK1,MAPK8,NFAT5,NFATC1,NFATC2,NFKB1,PIK3C2B,PIK3CA,PIK3CB,PIK3R3,RUNX2,SMURF1,TNFRSF1A,WNT6
Signaling by TGF-beta Receptor Complex	9,61E-01	1,54E-01	-2,828	ITGB3,ITGB8,LTBP1,NEDD4L,PARD3,SMAD3,SMURF1,SMURF2
Role of BRCA1 in DNA Damage Response	9,57E-01	1,41E-01	-1,667	ARID1A,ARID2,BLM,BRCA2,BRIP1,FANCA,FANCC,POU2F1,RAD51,RB1,TOPBP1
Fc epsilon receptor (FCERI) signaling	9,57E-01	1,29E-01	-2,828	BTRC,GAB2,ITPR1,ITPR2,MAPK1,MAPK8,NFATC1,NFATC2,NFKB1,PDPK1,PIK3CA,PIK3CB,PSMA8,PSME2,SOS1,TEC,TXK
Endoplasmic Reticulum Stress Pathway	9,55E-01	0.2	-2,000	EIF2AK3,ERN1,MAP3K5,MAPK8
ATM Signaling	9,5E-01	1,35E-01	-0,302	BLM,CREB3L2,CREB5,CREBBP,HERC2,MAPK8,PPM1L,PPP2R3A,RAD51,SMC1B,TLK2,TOPBP1,ZEB1
Mitotic Metaphase and Anaphase	9,4E-01	1,2E-01	-4,707	AHCTF1,BUB1B,CDCA5,CENPA,CENPE,CENPI,CENPN,CENPO,CENPP,CLASP1,CLASP2,CLIP1,DYNC1I1,FBXO5,HDAC8,KIF2C,LEMD3,MAD1L1,NDC1,NUF2,NUP98,PDS5A,PSMA8,PSME2,STAG1,TAOK1
Endocannabinoid Cancer Inhibition Pathway	9,4E-01	1,27E-01	1,698	ADCY9,AKT3,CREB3L2,CREB5,CREBBP,GNAO1,GNAQ,GSK3B,MAP2K5,MAPK1,PDGFC,PIK3C2B,PIK3CA,PIK3CB,PIK3R3,RPTOR,VEGFC,VEGFD
Pregnenolone Biosynthesis	9,38E-01	2,31E-01	#NUM!	CYP11A1,MICAL2,MICAL3
Regulation of CDH11 Expression and Function	9,37E-01	1,79E-01	0,447	AGO2,AGO3,CDH11,TNRC6C,ZEB2
NAD Signaling Pathway	9,35E-01	1,28E-01	-2,183	AKT3,CLOCK,DXO,EIF2AK3,ERN1,GSK3B,LDHC,NFKB1,NT5E,PARP4,PARP8,PIK3C2B,PIK3CA,PIK3CB,PIK3R3,SLC29A1,TNKS
Costimulation by the CD28 family	9,27E-01	1,3E-01	-3,357	AKT3,CD28,MAP3K14,PAK3,PDPK1,PIK3C2B,PIK3CA,PIK3CB,PIK3R3,PLK4,PRR5L,RICTOR,STK3,STK32A,TNFRSF14
Ceramide Signaling	9,25E-01	1,36E-01	0,000	AKT3,KSR1,MAPK8,NFKB1,PIK3C2B,PIK3CA,PIK3CB,PIK3R3,PPM1L,PPP2R3A,RAP2A,TNFRSF1A
Acute Myeloid Leukemia Signaling	9,25E-01	1,36E-01	-3,464	AKT3,BRAF,MAP2K5,MAPK1,NFKB1,PIK3C2B,PIK3CA,PIK3CB,PIK3R3,RAP2A,SOS1,SOS2
Death Receptor Signaling	9,25E-01	1,36E-01	-2,309	APAF1,MAP3K14,MAP3K5,MAP4K4,MAPK8,NFKB1,PARP4,PARP8,TNFRSF10B,TNFRSF1A,TNFSF12,TNKS
Kinetochore Metaphase Signaling Pathway	9,24E-01	1,34E-01	-1,667	BUB1B,CENPA,CENPE,CENPN,CENPO,CENPP,KIF2C,MAD1L1,MASTL,NUF2,SKA3,SMC1B,STAG1
Regulation of eIF4 and p70S6K Signaling	9,12E-01	1,23E-01	-2,309	AGO2,AGO3,AKT3,EIF4G3,ITGA6,ITGA9,ITGB3,ITGB4,ITGB8,MAPK1,PDPK1,PIK3C2B,PIK3CA,PIK3CB,PIK3R3,PPM1L,PPP2R3A,RAP2A,SOS1,SOS2
Autism Signaling Pathway	9,01E-01	1,16E-01	-2,828	AKT3,BRAF,CACNA1C,CACNA2D1,CACNB2,CAMK2D,CAMKK1,CREBBP,EDA,GLI2,GRIN2D,GRM7,GSK3B,IGF1R,LRP6,MAPK1,MET,NF1,NLGN1,NLGN4X,PCCA,PIK3C2B,PIK3CA,PIK3CB,PIK3R3,RAP2A,RPTOR,SOS1,SOS2,TNFSF12,TSC1,WNT6
Synaptic adhesion-like molecules	8,94E-01	1,9E-01	-1,000	DLG1,GRIN2D,LRFN1,PTPRD
Signaling by Insulin receptor	8,94E-01	1,62E-01	-2,449	GRB10,INSR,MAPK1,PIK3CA,PIK3CB,SOS1
Nucleosome assembly	8,94E-01	1,62E-01	-2,449	CENPA,CENPI,CENPN,CENPO,CENPP,OIP5
Assembly and cell surface presentation of NMDA receptors	8,94E-01	1,62E-01	-2,449	CAMK2D,CASK,DLG1,DLG2,GRIN2D,NBEA
Reelin Signaling in Neurons	8,92E-01	1,26E-01	-3,357	AKT3,ARHGEF11,ARHGEF12,ARHGEF17,ARHGEF25,ARHGEF5,ARHGEF9,CAMK2D,GRIN2D,GSK3B,MAP2K5,MAPK1,MAPK8,PIK3C2B,PIK3CA,PIK3CB,PIK3R3
Calcium-induced T Lymphocyte Apoptosis	8,9E-01	1,48E-01	-2,121	ITPR1,ITPR2,NFATC2,NR4A1,PRKCA,PRKCE,PRKCG,PRKD1
Senescence Pathway	8,87E-01	1,15E-01	-2,556	AKT3,ASXL1,ASXL2,BMPR2,BRAF,CACNA1C,CACNA2D1,CACNB2,CDK6,CREBBP,EZH2,FOXO3,HIPK2,ITPR2,MAP2K5,MAPK1,NF1,NFAT5,NFATC1,NFATC2,NFKB1,PHF19,PIK3C2B,PIK3CA,PIK3CB,PIK3R3,PPM1L,PPP2R3A,RAP2A,RB1,SMAD3,YPEL3
3-phosphoinositide Degradation	8,81E-01	1,2E-01	-4,000	DUSP13B,DUSP16,INPP4B,MTMR3,MTMR7,MTMR8,MTMR9,PIKFYVE,PPFIA1,PPIP5K1,PPM1H,PPM1L,PPP1R12B,PPP2R3A,PPTC7,PTPN13,PTPN3,PTPRD,PTPRE,PTPRG,PTPRM,SSH2,SYNJ2
HOTAIR Regulatory Pathway	8,78E-01	1,24E-01	-2,357	AGO2,AGO3,AKT3,ATXN1,CREBBP,DNMT3B,ESR1,EZH2,JARID2,KMT2C,MET,MRTFA,NFKB1,PIK3C2B,PIK3CA,PIK3CB,PIK3R3,WNT6
Chemokine Signaling	8,74E-01	1,39E-01	-1,897	CAMK1D,CAMK2D,CXCL12,GNAQ,MAPK1,MAPK8,PLCB1,PPP1R12B,PRKCA,RAP2A
Regulation of NFE2L2 gene expression	8,72E-01	2,86E-01	#NUM!	CREBBP,NFKB1
NFE2L2 regulating MDR associated enzymes	8,72E-01	2,86E-01	#NUM!	ABCC1,CREBBP
Phosphatidylcholine Biosynthesis I	8,72E-01	2,86E-01	#NUM!	PCYT1B,PHKA1
IL-23 Signaling Pathway	8,7E-01	1,52E-01	-2,646	AKT3,JAK2,NFKB1,PIK3C2B,PIK3CA,PIK3CB,PIK3R3
Ovarian Cancer Signaling	8,66E-01	1,23E-01	-3,051	AKT3,BRAF,BRCA2,EGFR,GSK3B,HDAC4,HDAC8,MAPK1,PDGFC,PIK3C2B,PIK3CA,PIK3CB,PIK3R3,RAD51,RAP2A,RB1,VEGFC,VEGFD,WNT6
Prolactin receptor signaling	8,63E-01	2,14E-01	#NUM!	BTRC,GHR,JAK2
Mitotic Telophase/Cytokinesis	8,63E-01	2,14E-01	#NUM!	KIF23,PDS5A,STAG1
Interleukin-15 signaling	8,63E-01	2,14E-01	#NUM!	GAB2,SOS1,SOS2
DNA Double-Strand Break Repair by Homologous Recombination	8,63E-01	2,14E-01	#NUM!	BRCA2,POLA1,RAD51
Assembly of RNA Polymerase III Complex	8,63E-01	2,14E-01	#NUM!	GTF3C1,GTF3C3,SF3A2
Histidine Degradation VI	8,63E-01	2,14E-01	#NUM!	CYP11A1,MICAL2,MICAL3
Sleep NREM Signaling Pathway	8,54E-01	1,28E-01	2,138	ADCY9,ADORA1,BRAF,CAMK2D,CREB3L2,CREB5,CREBBP,EGFR,HDAC4,MAP2K5,MAPK1,PRKCA,RAP2A,SIK3
Xenobiotic Metabolism CAR Signaling Pathway	8,51E-01	1,24E-01	-0,243	ABCC1,CHST11,CREBBP,EGFR,HS2ST1,HS6ST3,MAP2K5,MAPK1,NRIP1,PPM1L,PPP2R3A,PRKCA,PRKCE,PRKCG,PRKD1,SOD3,UST
Antiproliferative Role of Somatostatin Receptor 2	8,49E-01	1,41E-01	-2,646	BRAF,GNG3,GUCY1A2,MAPK1,PIK3C2B,PIK3CA,PIK3CB,PIK3R3,RAP2A
ABRA Signaling Pathway	8,46E-01	1,34E-01	-2,111	DIAPH1,DMD,GSN,MAPK8,MEF2C,MRTFA,MYL9,MYOCD,PDGFC,VEGFC,VEGFD
Role of Pattern Recognition Receptors in Recognition of Bacteria and Viruses	8,44E-01	1,25E-01	-3,207	EDA,IRF7,MAPK1,MAPK8,NFKB1,NOD1,PIK3C2B,PIK3CA,PIK3CB,PIK3R3,PRKCA,PRKCE,PRKCG,PRKD1,TLR6,TNFSF12
Oncogene Induced Senescence	8,41E-01	1,67E-01	0,447	AGO3,CDK6,MAPK1,RB1,TNRC6C
Complement System	8,41E-01	1,67E-01	#NUM!	C1R,C1S,C4BPA,CFD,MASP2
Vitamin-C Transport	8,39E-01	1,82E-01	#NUM!	LRRC8C,LRRC8D,SLC23A2,TXNRD3
Ion channel transport	8,37E-01	1,2E-01	-3,578	ANO4,ANO6,ATP10D,ATP11B,ATP1B2,CAMK2D,CLCN2,CLCN5,CLIC2,FXYD4,NEDD4L,PLN,SCNN1B,SLC9B1,TRPC1,TRPM3,TRPM6,TRPM7,WNK1,WNK3
CD28 Signaling in T Helper Cells	8,32E-01	1,27E-01	-3,742	AKT3,CD28,ITPR1,ITPR2,MAPK8,NFAT5,NFATC1,NFATC2,NFKB1,PDPK1,PIK3C2B,PIK3CA,PIK3CB,PIK3R3
Mouse Embryonic Stem Cell Pluripotency	8,27E-01	1,29E-01	-2,496	AKT3,BMPR2,CREBBP,GSK3B,JAK2,MAPK1,PIK3C2B,PIK3CA,PIK3CB,PIK3R3,RAP2A,SOS1,SOS2
Adipogenesis pathway	8,24E-01	1,24E-01	0,000	BMPR1B,BMPR2,BSCL2,CLOCK,DLK1,EBF1,EZH2,FGF1,HDAC4,HDAC8,KAT6A,PPIP5K1,RB1,SAP130,SMAD3,TNFRSF1A
Pyridoxal 5'-phosphate Salvage Pathway	8,2E-01	1,38E-01	-3,000	BRAF,CDK6,CDK8,DYRK1A,HIPK1,MAPK1,MAPK8,PAK3,PRKCE
PEDF Signaling	8,2E-01	1,33E-01	-2,714	AKT3,MAPK1,NFKB1,PIK3C2B,PIK3CA,PIK3CB,PIK3R3,RAP2A,SERPINF1,TCF12,ZEB1
Angiopoietin Signaling	8,19E-01	1,35E-01	-1,633	AKT3,ANGPT2,NFKB1,PAK3,PIK3C2B,PIK3CA,PIK3CB,PIK3R3,RAP2A,SOS1
Thyroid Cancer Signaling	8,19E-01	1,35E-01	-2,530	AKT3,BRAF,GSK3B,INSR,MAPK1,PIK3C2B,PIK3CA,PIK3CB,PIK3R3,RAP2A
Signaling by FGFR3	8,14E-01	1,54E-01	-2,449	BRAF,FGF1,FRS2,MAPK1,PIK3CA,SOS1
Role of IL-17F in Allergic Inflammatory Airway Diseases	8,14E-01	1,54E-01	-2,236	CREB3L2,CREB5,CREBBP,MAPK1,NFKB1,RPS6KA3
Endocannabinoid Neuronal Synapse Pathway	8,12E-01	1,22E-01	-2,673	ADCY9,CACNA1C,CACNA2D1,CACNB2,CATSPER2,GNAO1,GNAQ,GNG3,GRIN2D,ITPR1,ITPR2,MAPK1,MAPK8,PLCB1,PLCE1,PLCL1,RIMS1
Amyotrophic Lateral Sclerosis Signaling	8,1E-01	1,26E-01	-3,162	AKT3,APAF1,CACNA1C,CACNA2D1,CACNB2,GRIK2,GRIN2D,PDGFC,PIK3C2B,PIK3CA,PIK3CB,PIK3R3,VEGFC,VEGFD
Extracellular matrix organization	8,04E-01	1,27E-01	-3,051	ADAM12,COL4A2,DDR2,DMD,ITGA6,ITGA9,ITGB3,ITGB4,LAMA2,LAMA3,LAMA4,SH3PXD2A,TNC
Osteoarthritis Pathway	8,02E-01	1,16E-01	-1,213	BMPR2,CNMD,CREB3L2,CREB5,CREBBP,DDR2,FOXO3,GLI2,GLI3,HDAC4,IL1RAPL1,ITGA6,ITGA9,ITGB3,ITGB4,ITGB8,MEF2C,NFKB1,PDGFC,RUNX2,SIK3,SMAD3,TNFRSF1A,VEGFC,VEGFD
D-myo-inositol-5-phosphate Metabolism	7,98E-01	1,17E-01	-3,873	DUSP13B,DUSP16,MTMR7,MTMR8,MTMR9,PIKFYVE,PLCB1,PLCE1,PPFIA1,PPIP5K1,PPM1H,PPM1L,PPP1R12B,PPP2R3A,PPTC7,PTPN13,PTPN3,PTPRD,PTPRE,PTPRG,PTPRM,SSH2,SYNJ2
Glycerophospholipid biosynthesis	7,96E-01	1,24E-01	-1,807	ACHE,CDS1,DDHD1,ETNK2,GPD2,LPCAT2,MBOAT2,OSBPL10,PCYT1B,PLA2G10,PLA2G4A,PLA2G5,PLD1,PLD3,SELENOI
Fcgamma receptor (FCGR) dependent phagocytosis	7,95E-01	1,31E-01	-3,000	DOCK1,ELMO1,ITPR1,ITPR2,MAPK1,MYO5A,PIK3CA,PIK3CB,PLD1,PLD3,PRKCE
Regulation of Cellular Mechanics by Calpain Protease	7,95E-01	1,31E-01	-2,000	CDK6,EGFR,ITGA6,ITGA9,ITGB3,ITGB4,ITGB8,MAPK1,RAP2A,RB1,TLN2
RAF-independent MAPK1/3 activation	7,87E-01	1,74E-01	-2,000	DUSP16,IL6R,JAK2,MAPK1
IL-17A Signaling in Gastric Cells	7,87E-01	1,74E-01	#NUM!	EGFR,MAPK1,MAPK8,NFKB1
Transport of inorganic cations/anions and amino acids/oligopeptides	7,82E-01	1,26E-01	-3,051	AHCYL2,SLC12A2,SLC1A3,SLC20A2,SLC24A3,SLC38A4,SLC3A1,SLC43A2,SLC4A4,SLC4A7,SLC8A1,SLC8A2,SLC9A9
MIF Regulation of Innate Immunity	7,77E-01	1,5E-01	-2,236	MAPK1,MAPK8,NFKB1,PLA2G10,PLA2G4A,PLA2G5
Potassium Channels	7,76E-01	1,28E-01	-1,732	GNG3,KCNAB1,KCNB1,KCNB2,KCND1,KCNG2,KCNH1,KCNH2,KCNMA1,KCNMB2,KCNMB4,KCNQ1
Phosphatidylethanolamine Biosynthesis II	7,74E-01	2,5E-01	#NUM!	ETNK2,SELENOI
IL-27 Signaling Pathway	7,68E-01	1,24E-01	-2,138	AKT3,CD28,IL1RAPL1,JAK2,MAPK1,NFKB1,PIK3C2B,PIK3CA,PIK3CB,PIK3R3,SMAD3,TLR10,TLR6,TNFRSF1A
Chondroitin Sulfate Biosynthesis	7,67E-01	1,43E-01	-2,646	CHST11,CHSY3,CSGALNACT2,HS2ST1,HS6ST3,UST,XYLT1
Transcriptional Regulation by E2F6	7,56E-01	1,56E-01	#NUM!	APAF1,EZH2,MGA,PHC3,RAD51
MIF-mediated Glucocorticoid Regulation	7,56E-01	1,56E-01	-2,000	MAPK1,NFKB1,PLA2G10,PLA2G4A,PLA2G5
Transport of glycerol from adipocytes to the liver by Aquaporins	7,48E-01	0.5	#NUM!	AQP7
All-trans-decaprenyl Diphosphate Biosynthesis	7,48E-01	0.5	#NUM!	PDSS1
Choline Degradation I	7,48E-01	0.5	#NUM!	CHDH
Glycerol-3-phosphate Shuttle	7,48E-01	0.5	#NUM!	GPD2
HEY1 Signaling Pathway	7,48E-01	1,18E-01	-2,357	ADORA1,AKT3,ARNT,BMPR1B,BMPR2,EGFR,MEF2C,NFATC1,NOTCH2,PDGFC,PIK3C2B,PIK3CA,PIK3CB,PIK3R3,RUNX2,SMAD3,VEGFC,VEGFD
MITF-M-dependent gene expression	7,46E-01	1,28E-01	-1,265	AGO2,AGO3,ARID1A,ARID1B,DIAPH1,DICER1,DPF2,MET,MYO5A,MYRIP,TNRC6C
D-myo-inositol (1,4,5,6)-Tetrakisphosphate Biosynthesis	7,45E-01	1,16E-01	-3,606	DUSP13B,DUSP16,MTMR7,MTMR8,MTMR9,PIKFYVE,PPFIA1,PPIP5K1,PPM1H,PPM1L,PPP1R12B,PPP2R3A,PPTC7,PTPN13,PTPN3,PTPRD,PTPRE,PTPRG,PTPRM,SSH2,SYNJ2
D-myo-inositol (3,4,5,6)-tetrakisphosphate Biosynthesis	7,45E-01	1,16E-01	-3,606	DUSP13B,DUSP16,MTMR7,MTMR8,MTMR9,PIKFYVE,PPFIA1,PPIP5K1,PPM1H,PPM1L,PPP1R12B,PPP2R3A,PPTC7,PTPN13,PTPN3,PTPRD,PTPRE,PTPRG,PTPRM,SSH2,SYNJ2
G alpha (z) signalling events	7,41E-01	1,46E-01	-1,633	ADCY9,GNG3,PRKCA,PRKCE,PRKCG,RGS17
Activation of kainate receptors upon glutamate binding	7,39E-01	1,67E-01	-1,000	DLG1,GNG3,GRIK2,PLCB1
TNFs bind their physiological receptors	7,39E-01	1,67E-01	0,000	EDA,TNFRSF13B,TNFRSF14,TNFRSF1A
Signaling by Erythropoietin	7,39E-01	1,67E-01	-2,000	JAK2,PIK3CA,PIK3CB,SOS1
Activation of anterior HOX genes in hindbrain during early embryogenesis	7,37E-01	1,32E-01	-3,000	CNOT6,CREBBP,EZH2,KDM6A,KMT2C,MEIS1,NCOA3,NCOA6,RBBP5
Role of MAPK Signaling in Inhibiting the Pathogenesis of Influenza	7,37E-01	1,32E-01	-2,828	BRAF,MAP3K5,MAPK1,MAPK8,NFKB1,PLA2G10,PLA2G4A,PLA2G5,RPS6KA3
Signaling by FGFR1	7,36E-01	1,4E-01	-2,646	BRAF,FGF1,FRS2,MAPK1,PIK3CA,SOS1,SPRED2
SUMOylation of DNA methylation proteins	7,35E-01	1,88E-01	#NUM!	DNMT3B,PHC3,SCMH1
Phospholipases	7,35E-01	1,36E-01	-1,890	PLA2G10,PLA2G4A,PLA2G5,PLCB1,PLCE1,PLCL1,PLD1,PLD3
Dendritic Cell Maturation	7,3E-01	1,18E-01	-3,638	AKT3,CREB3L2,CREB5,CREBBP,DDR2,JAK2,MAP3K14,MAPK1,MAPK8,NFKB1,PIK3C2B,PIK3CA,PIK3CB,PIK3R3,PLCB1,PLCE1,PLCL1,TNFRSF1A
IL-15 Signaling	7,17E-01	1,28E-01	-3,162	AKT3,JAK2,MAPK1,NFKB1,PIK3C2B,PIK3CA,PIK3CB,PIK3R3,RAP2A,RPTOR
CREB Signaling in Neurons	7,14E-01	1,05E-01	-5,940	ADCY9,ADGRA3,ADGRG6,ADGRL3,ADORA1,ADRA1A,AKT3,BMPR1B,BMPR2,CACNA1C,CACNA2D1,CACNB2,CAMK2D,CATSPER2,CHRM2,CREB3L2,CREB5,CREBBP,EGFR,GHR,GNAO1,GNAQ,GNAT2,GNG3,GPR160,GPR183,GPR21,GPR22,GPR39,GPR63,GPR82,GRIK2,GRIN2D,GRM7,HCAR2,HTR4,IGF1R,INSR,ITPR1,ITPR2,LPAR2,MAPK1,NPFFR2,PIK3C2B,PIK3CA,PIK3CB,PIK3R3,PLCB1,PLCE1,PLCL1,PRKCA,PRKCE,PRKCG,PRKD1,RAP2A,SOS1,SOS2,TACR2
Activation of gene expression by SREBF (SREBP)	7,08E-01	1,43E-01	-2,236	ACACA,CREBBP,LSS,NCOA2,NCOA6,PPARA
NR1H2 and NR1H3-mediated signaling	7,08E-01	1,43E-01	#NUM!	AGO2,AGO3,APOD,KDM3A,NRIP1,TNRC6C
Chondroitin Sulfate Biosynthesis (Late Stages)	7,08E-01	1,43E-01	-2,449	CHST11,CHSY3,CSGALNACT2,HS2ST1,HS6ST3,UST
Apelin Muscle Signaling Pathway	7,08E-01	1,43E-01	#NUM!	AKT3,GNAO1,GNAQ,GNAT2,GNG3,NRF1
Neurovascular Coupling Signaling Pathway	7,07E-01	1,13E-01	-1,528	ADORA1,CACNA1C,CACNA2D1,CACNB2,CATSPER2,CHRM2,ENTPD7,GNAQ,GRIN2D,GUCY1A2,ITPR1,ITPR2,KCNMA1,KCNMB2,KCNMB4,KNG1,PLA2G10,PLA2G4A,PLA2G5,PLCB1,PPP1R12B,PRKG1,SLC1A3
Role of IL-17A in Arthritis	7,05E-01	1,37E-01	#NUM!	MAPK1,MAPK8,NFKB1,PIK3C2B,PIK3CA,PIK3CB,PIK3R3
Dermatan Sulfate Biosynthesis	7,05E-01	1,37E-01	-2,646	CHST11,CHSY3,CSGALNACT2,HS2ST1,HS6ST3,UST,XYLT1
Virus Entry via Endocytic Pathways	6,98E-01	1,21E-01	-3,051	FLNB,ITGB3,ITGB4,ITGB8,PIK3C2B,PIK3CA,PIK3CB,PIK3R3,PRKCA,PRKCE,PRKCG,PRKD1,RAP2A
PRC2 methylates histones and DNA	6,94E-01	1,6E-01	-2,000	DNMT3B,EZH2,JARID2,PHF19
CTLA4 Signaling in Cytotoxic T Lymphocytes	6,92E-01	1,15E-01	2,065	AKT3,CBLB,CD28,GSK3B,MAPK1,MAPK8,NFAT5,NFATC1,NFATC2,NFKB1,PIK3C2B,PIK3CA,PIK3CB,PIK3R3,PLD1,PLD3,PPM1L,PPP2R3A,RAP2A
Signaling by NOTCH4	6,92E-01	1,18E-01	-3,500	CREBBP,MAML1,MAML2,MAML3,MAMLD1,NOTCH2,PIK3C2B,PIK3CA,PIK3CB,PIK3R3,PLK4,PSME2,SMAD3,STK3,STK32A,TACC3
Formation of the posterior neural plate	6,91E-01	2,22E-01	#NUM!	ZEB2,ZNF521
RAR Activation	6,91E-01	1,07E-01	-3,280	ADCY9,AKT3,ARID1A,ARID2,BMPR2,CAMK2D,CRABP1,CRABP2,CREB3L2,CREB5,CREBBP,DLK1,EDA,ENPP6,GNAQ,GNAT2,JAK2,MAPK1,MAPK8,MEIS1,MEIS2,NFATC1,NFKB1,NRIP1,PDE10A,PDE1C,PDE2A,PDE3A,PDE3B,PDE4D,PDE7A,PDE7B,PDE8A,PDPK1,PIK3C2B,PIK3CA,PIK3CB,PIK3R3,SMAD3,STRA6,TNFSF12
Apoptosis Signaling	6,88E-01	1,22E-01	1,265	APAF1,BIRC6,MAP3K14,MAP3K5,MAP4K4,MAPK1,MAPK8,NFKB1,PRKCA,PRKCE,RAP2A,TNFRSF1A
Pyroptosis Signaling Pathway	6,86E-01	1,29E-01	-1,000	FOXO3,GSDMB,MAPK1,NEK7,NFKB1,TLR10,TLR6,TNFRSF1A,TRAF3
Ubiquinol-10 Biosynthesis (Eukaryotic)	6,8E-01	1,76E-01	#NUM!	CYP11A1,MICAL2,MICAL3
4-1BB Signaling in T Lymphocytes	6,8E-01	1,47E-01	-2,236	MAP3K14,MAP3K5,MAPK1,MAPK8,NFKB1
TWEAK Signaling	6,8E-01	1,47E-01	-1,342	APAF1,MAP3K14,NFKB1,TNFSF12,TRAF3
Netrin-1 signaling	6,75E-01	1,4E-01	-2,449	DOCK1,NEO1,ROBO1,SLIT2,TRIO,TRPC1
Signaling by TGFBR3	6,75E-01	1,4E-01	-2,449	AGO2,AGO3,HELLS,SMAD3,TCF12,TNRC6C
Adrenergic Receptor Signaling Pathway (Enhanced)	6,73E-01	1,14E-01	-4,025	ADCY9,ADRA1A,CACNA1C,CACNA2D1,CACNB2,CATSPER2,EDA,GNAO1,GNAQ,ITPR1,ITPR2,PLCB1,PLCE1,PLCL1,PRKCA,PRKCE,PRKCG,PRKD1,SLC18A2,TNFSF12
RAF/MAP kinase cascade	6,7E-01	1,1E-01	-4,200	BRAF,CAMK2D,DLG1,DLG2,DUSP16,EGFR,FGF1,FGF19,FRS2,GRIN2D,ITGB3,JAK2,KSR1,MAPK1,MET,NF1,PIK3CA,PIK3CB,PSMA8,PSME2,PTPN3,RANBP9,RAPGEF2,RASAL2,RGL1,SOS1,SPRED2,SPTBN2
WNT/SHH Axonal Guidance Signaling Pathway	6,69E-01	1,16E-01	-3,153	ADCY9,CAMK2D,GLI2,GLI3,GSK3B,ITPR1,ITPR2,MAPK8,PIK3C2B,PIK3CA,PIK3CB,PIK3R3,PLXNA2,PRKCA,SEMA3A,TRPC1,WNT6
Salvage Pathways of Pyrimidine Ribonucleotides	6,58E-01	1,22E-01	-3,317	AK4,AK5,BRAF,CDK6,CDK8,DYRK1A,HIPK1,MAPK1,MAPK8,PAK3,PRKCE
Hepatic Fibrosis / Hepatic Stellate Cell Activation	6,58E-01	1,13E-01	#NUM!	CERT1,COL12A1,COL4A2,EGFR,FGF1,IGF1R,IGFBP4,IL1RAPL1,IL6R,MET,MYH7,MYL9,MYO1H,NFKB1,PDGFC,PDGFD,SMAD3,TNFRSF1A,VEGFC,VEGFD
G-protein beta:gamma signalling	6,53E-01	1,54E-01	-1,000	AKT3,GNG3,PDPK1,PLCB1
Cardiomyocyte Differentiation via BMP Receptors	6,53E-01	1,54E-01	#NUM!	BMPR1B,BMPR2,MEF2C,MYH7
D-myo-inositol (1,4,5)-Trisphosphate Biosynthesis	6,53E-01	1,54E-01	-2,000	PIKFYVE,PIP5K1A,PLCB1,PLCE1
Role of NANOG in Mammalian Embryonic Stem Cell Pluripotency	6,52E-01	1,18E-01	-2,714	AKT3,BMPR1B,BMPR2,GSK3B,JAK2,MAPK1,PIK3C2B,PIK3CA,PIK3CB,PIK3R3,RAP2A,SOS1,SOS2,WNT6
IL-9 Signaling	6,45E-01	1,43E-01	-2,236	NFKB1,PIK3C2B,PIK3CA,PIK3CB,PIK3R3
Notch Signaling	6,45E-01	1,43E-01	#NUM!	MAML1,MAML2,MAML3,NOTCH2,NUMB
nNOS Signaling in Neurons	6,45E-01	1,36E-01	#NUM!	DLG2,GRIN2D,PRKCA,PRKCE,PRKCG,PRKD1
NAP1L1 Transcription Regulation Signaling Pathway	6,38E-01	1,25E-01	-2,333	AKT3,ERCC6,MAPK1,NFKB1,PIK3C2B,PIK3CA,PIK3CB,PIK3R3,UBR4
Role of MAPK Signaling in the Pathogenesis of Influenza	6,38E-01	1,25E-01	#NUM!	AKT3,MAP3K5,MAPK1,MAPK8,PLA2G10,PLA2G4A,PLA2G5,PRKCA,RAP2A
Th1 Pathway	6,37E-01	1,21E-01	-3,317	CD28,IL6R,JAK2,NFATC1,NFATC2,NFKB1,NOTCH2,PIK3C2B,PIK3CA,PIK3CB,PIK3R3
IL-17 Signaling	6,37E-01	1,14E-01	-3,153	AKT3,EDA,GSK3B,JAK2,MAP3K14,MAPK1,MAPK8,NFKB1,PDGFC,PIK3C2B,PIK3CA,PIK3CB,PIK3R3,RAP2A,TNFSF12,VEGFC,VEGFD
Cell Cycle Checkpoints	6,34E-01	1,09E-01	-4,811	AHCTF1,BLM,BRIP1,BUB1B,CDC6,CENPA,CENPE,CENPI,CENPN,CENPO,CENPP,CLASP1,CLASP2,CLIP1,COP1,DYNC1I1,HERC2,KIF2C,MAD1L1,MCM8,NUF2,NUP98,ORC5,PSMA8,PSME2,TAOK1,TOPBP1
SNARE Signaling Pathway	6,34E-01	1,17E-01	-1,941	ADCY9,CACNA2D1,CACNB2,CAMK2D,MYH7,MYL9,MYO1H,RAB3A,RIMS1,SNAP25,STXBP4,STXBP5,STXBP6,SYT5
Germ Cell-Sertoli Cell Junction Signaling	6,34E-01	1,13E-01	#NUM!	GSN,ITGA6,MAP3K14,MAP3K2,MAP3K3,MAP3K4,MAP3K5,MAPK1,MAPK8,NECTIN2,PAK3,PDPK1,PIK3C2B,PIK3CA,PIK3CB,PIK3R3,RAP2A,TNFRSF1A
Signaling by Activin	6,3E-01	1,67E-01	#NUM!	INHBB,MAPK1,SMAD3
Unfolded Protein Response (UPR)	6,3E-01	1,67E-01	#NUM!	CREB3L2,EIF2AK3,ERN1
RHO GTPases activate CIT	6,3E-01	1,67E-01	#NUM!	MYL9,PPP1R12B,PRC1
GABA synthesis, release, reuptake and degradation	6,3E-01	1,67E-01	#NUM!	RAB3A,RIMS1,SNAP25
FOXO-mediated transcription	6,3E-01	1,67E-01	#NUM!	AKT3,CREBBP,FOXO3
Clathrin-mediated Endocytosis Signaling	6,27E-01	1,11E-01	#NUM!	APOD,FGF1,FGF19,FGF21,HIP1,ITGB3,ITGB4,ITGB8,MET,MYO1E,NUMB,PDGFC,PDGFD,PICALM,PIK3C2B,PIK3CA,PIK3CB,PIK3R3,SH3BP4,VEGFC,VEGFD
L1CAM interactions	6,22E-01	1,17E-01	-2,496	DLG1,EGFR,ITGA9,ITGB3,LYPLA2,MAPK1,NRCAM,NRP1,NUMB,RANBP9,RPS6KA3,SCN8A,SPTBN2
Formation of the anterior neural plate	6,21E-01	0.2	#NUM!	ZEB2,ZNF521
γ-glutamyl Cycle	6,21E-01	0.2	#NUM!	CHAC1,GGT5
IL-17A Signaling in Fibroblasts	6,16E-01	1,23E-01	-2,333	CXCL12,GSK3B,IGF2BP2,JAK2,MAPK1,MAPK8,NFKB1,PRKCA,THY1
Cachexia Signaling Pathway	6,15E-01	1,06E-01	-1,372	ADCY9,AGO2,AGO3,AKT3,BMPR2,EDA,EIF2AK3,ERN1,FBXO30,FOXO3,GSK3B,IGF1R,IL1RAPL1,IL6R,INHBB,INSR,MAPK1,MAPK8,MEF2C,NFKB1,NOX4,PDE3B,PIK3C2B,PIK3CA,PIK3CB,PIK3R3,PRKCA,PRKCE,PRKCG,PRKD1,PSMA8,PSME2,SMAD3,TNFRSF1A,TNFSF12
ISGylation Signaling Pathway	6,06E-01	1,2E-01	-1,265	ARIH1,CREBBP,FLNB,IRF7,MAPK8,NFAT5,NFKB1,PRKN,TLR10,TLR6
Heparan Sulfate Biosynthesis	6,06E-01	1,25E-01	-2,828	CHST11,EXT1,EXTL3,GLCE,HS2ST1,HS6ST3,UST,XYLT1
T Cell Receptor Signaling	6,02E-01	1,11E-01	-2,982	AKT3,CD28,FOXO3,GSK3B,MAPK1,MAPK8,NFAT5,NFATC1,NFATC2,NFKB1,PAG1,PIK3C2B,PIK3CA,PIK3CB,PIK3R3,RAP2A,RPTOR,SOS1,SOS2
Tetrahydrobiopterin Biosynthesis I	5,93E-01	3,33E-01	#NUM!	GCH1
Methionine Salvage II (Mammalian)	5,93E-01	3,33E-01	#NUM!	MTR
Biotin-carboxyl Carrier Protein Assembly	5,93E-01	3,33E-01	#NUM!	ACACA
Tetrahydrobiopterin Biosynthesis II	5,93E-01	3,33E-01	#NUM!	GCH1
Inositol phosphate metabolism	5,87E-01	1,3E-01	-2,449	INPP4B,MTMR7,MTMR9,PLCB1,PLCE1,PPIP5K1
Sphingosine-1-phosphate Signaling	5,87E-01	1,15E-01	-3,051	ADCY9,AKT3,GNAQ,MAPK1,PDGFC,PDGFD,PIK3C2B,PIK3CA,PIK3CB,PIK3R3,PLCB1,PLCE1,PLCL1
Signaling by NODAL	5,84E-01	1,58E-01	#NUM!	FOXO3,MAPK1,SMAD3
Ribavirin ADME	5,82E-01	1,23E-01	-2,121	PIK3C2B,PIK3CA,PIK3CB,PIK3R3,PLK4,SLC29A1,STK3,STK32A
EGR2 and SOX10-mediated initiation of Schwann cell myelination	5,77E-01	1,43E-01	-2,000	ADGRG6,LAMA2,UTRN,WWTR1
Regulation of Actin-based Motility by Rho	5,74E-01	1,15E-01	0,000	GSN,ITGA6,ITGA9,ITGB3,ITGB4,ITGB8,MYL10,MYL9,PAK3,PIKFYVE,PIP5K1A,PPP1R12B
SUMOylation of DNA damage response and repair proteins	5,73E-01	1,2E-01	-3,000	BLM,EID3,HERC2,NDC1,NUP98,PHC3,SCMH1,SMC5,STAG1
Regulation of lipid metabolism by PPARalpha	5,7E-01	1,14E-01	-3,051	ARNT,CDK8,CLOCK,CREBBP,CYP7A1,MED13L,NCOA2,NCOA3,NCOA6,NRF1,PPARA,RGL1,TIAM2
BMP signaling pathway	5,66E-01	1,18E-01	-2,530	BMPR1B,BMPR2,CREBBP,MAPK1,MAPK8,NFKB1,RAP2A,RUNX2,SMURF1,SOS1
KEAP1-NFE2L2 pathway	5,63E-01	1,11E-01	-3,500	AKT3,AMER1,BTRC,CREBBP,EIF2AK3,FBXL17,GSK3B,PIK3C2B,PIK3CA,PIK3CB,PIK3R3,PLK4,PSMA8,PSME2,STK3,STK32A
Phagosome Formation	5,6E-01	1,01E-01	-6,119	ADGRA3,ADGRG6,ADGRL3,ADORA1,ADRA1A,AKT3,CHRM2,CLIP1,DIAPH1,DOCK1,ELMO1,GAB2,GPR160,GPR183,GPR21,GPR22,GPR39,GPR63,GPR82,GRM7,HCAR2,HTR4,ITGA6,ITGA9,ITGB3,ITGB4,ITGB8,ITPR1,ITPR2,LPAR2,MAP2K5,MAPK1,MYH7,MYL9,MYLK3,MYO1H,NPFFR2,PAK3,PIK3C2B,PIK3CA,PIK3CB,PIK3R3,PIKFYVE,PIP5K1A,PLA2G10,PLA2G4A,PLA2G5,PLD1,PLD3,PRKCA,PRKCE,PRKCG,PRKD1,RAP2A,SAP130,SOS1,SOS2,TACR2,TLN2,TLR10,TLR6
RUNX1 regulates megakaryocyte differentiation and platelet function	5,6E-01	1,28E-01	-1,633	AGO3,KMT2C,MYL9,NR4A3,RBBP5,TNRC6C
PFKFB4 Signaling Pathway	5,6E-01	1,28E-01	-2,236	CREB3L2,CREB5,CREBBP,MAP2K5,MAPK1,NCOA3
Specification of primordial germ cells	5,6E-01	1,82E-01	#NUM!	PRDM1,TET2
Gαs Signaling	5,54E-01	1,13E-01	-2,121	ADCY9,BRAF,CREB3L2,CREB5,CREBBP,GNAO1,GNAQ,GNAT2,GNG3,HCAR2,HTR4,MAPK1,RAPGEF2
Activation of NMDA receptors and postsynaptic events	5,52E-01	1,18E-01	-3,000	CAMK2D,CAMKK1,DLG1,DLG2,GRIN2D,MAPK1,PDPK1,PPM1E,RPS6KA3
Regulation of TP53 Expression and Degradation	5,51E-01	1,32E-01	-2,236	AKT3,PDPK1,PRDM1,PRR5L,RICTOR
RNA Polymerase III Transcription	5,51E-01	1,32E-01	-2,236	GTF3C1,GTF3C3,NFIA,POLR3B,POU2F1
NFKBIE Signaling Pathway	5,48E-01	1,23E-01	1,134	ANKRD28,ANKRD44,MAP3K3,NFKB1,PPP6R3,TNFRSF1A,TNFSF12
Polyamine Regulation in Colon Cancer	5,48E-01	1,23E-01	-1,890	AKT3,BRAF,GSK3B,MAP2K5,MAPK1,RPTOR,TRPC1
GADD45 Signaling	5,48E-01	1,23E-01	-1,890	FOXO3,MAP3K4,MAPK1,MAPK8,NFKB1,POU2F1,SMAD3
Nicotinate metabolism	5,43E-01	1,38E-01	-2,000	NT5E,PARP4,PARP8,RNLS
Regulation of IL-2 Expression in Activated and Anergic T Lymphocytes	5,43E-01	1,15E-01	-2,714	CD28,MAPK1,MAPK8,NFAT5,NFATC1,NFATC2,NFKB1,RAP2A,SMAD3,SOS1,SOS2
Receptor-type tyrosine-protein phosphatases	5,42E-01	1,5E-01	#NUM!	IL1RAPL1,PPFIA1,PTPRD
C-type lectin receptors (CLRs)	5,36E-01	1,11E-01	-3,207	BTRC,CREBBP,ICAM2,ITPR1,ITPR2,MAP3K14,MUC6,NFATC1,NFATC2,NFKB1,PAK3,PDPK1,PSMA8,PSME2
TNFR1 Signaling	5,35E-01	1,25E-01	-1,633	APAF1,MAP3K14,MAPK8,NFKB1,PAK3,TNFRSF1A
MAPK6/MAPK4 signaling	5,28E-01	1,15E-01	0,000	AGO2,AGO3,CDC42EP2,FOXO3,KALRN,NCOA3,PAK3,PSMA8,PSME2,TNRC6C
Role of MAPK Signaling in Promoting the Pathogenesis of Influenza	5,25E-01	1,13E-01	-3,162	BRAF,MAP3K5,MAPK1,MAPK8,NFKB1,PLA2G10,PLA2G4A,PLA2G5,PRKCA,RAP2A,RPS6KA3
Cytosolic sensors of pathogen-associated DNA	5,25E-01	1,21E-01	-1,890	CREBBP,IRF7,NFKB1,NKIRAS1,POLR3B,PRKDC,TRIM56
Semaphorin Signaling in Neurons	5,25E-01	1,21E-01	#NUM!	ARHGEF12,MAPK1,MET,NRP1,PAK3,PLXNA2,SEMA3A
Heparan Sulfate Biosynthesis (Late Stages)	5,25E-01	1,21E-01	-2,646	CHST11,EXT1,EXTL3,GLCE,HS2ST1,HS6ST3,UST
IL-12 Signaling and Production in Macrophages	5,23E-01	1,07E-01	-2,236	AKT3,APOD,DDR2,JAK2,MAPK1,MAPK8,NFAT5,NFATC1,NFATC2,NFKB1,PIK3C2B,PIK3CA,PIK3CB,PIK3R3,POU2F1,PRKCA,PRKCE,PRKCG,PRKD1,PRKDC
NRF2-mediated Oxidative Stress Response	5,22E-01	1,07E-01	-3,051	ABCC1,CREBBP,EIF2AK3,EPHX1,GSK3B,MAP2K5,MAP3K5,MAPK1,MAPK8,PIK3C2B,PIK3CA,PIK3CB,PIK3R3,PRKCA,PRKCE,PRKCG,PRKD1,RAP2A,SOD3
G alpha (s) signalling events	5,21E-01	1,1E-01	-2,673	ADCY9,GNG3,GPBAR1,GPR39,GRK3,HTR4,PDE10A,PDE2A,PDE3A,PDE3B,PDE4D,PDE7A,PDE7B,PDE8A
Sensory processing of sound by inner hair cells of the cochlea	5,18E-01	1,18E-01	-2,121	CACNB2,CASK,EPB41L3,EPS8,KCNMA1,PCLO,RAB3A,SNAP25
Glioma Invasiveness Signaling	5,18E-01	1,18E-01	-2,828	HMMR,ITGB3,MAPK1,PIK3C2B,PIK3CA,PIK3CB,PIK3R3,RAP2A
Signaling by ALK	5,12E-01	1,33E-01	-2,000	FRS2,PIK3CA,PIK3CB,PRDM1
Signaling by CSF1 (M-CSF) in myeloid cells	5,12E-01	1,33E-01	-2,000	GAB2,PIK3CA,PIK3CB,SOS1
Role of RIG1-like Receptors in Antiviral Innate Immunity	5,12E-01	1,33E-01	#NUM!	CREBBP,IRF7,NFKB1,TRAF3
Superpathway of Methionine Degradation	5,12E-01	1,33E-01	-2,000	AHCYL2,EEF1AKMT2,MTR,PCCA
Sonic Hedgehog Signaling	5,12E-01	1,33E-01	-1,000	DYRK1A,GLI2,GLI3,GSK3B
FAT10 Cancer Signaling Pathway	5,1E-01	1,22E-01	-0,816	AKT3,BMPR2,GSK3B,NFKB1,SMAD3,TNFRSF1A
Transcriptional regulation by RUNX1	5,07E-01	1,09E-01	-2,840	ARID1A,ARID1B,ARID2,AUTS2,CLDN5,CREBBP,ESR1,HIPK2,PCGF5,PHC3,PSMA8,PSME2,RUNX2,SCMH1,TCF12
GABAergic Receptor Signaling Pathway (Enhanced)	5,07E-01	1,09E-01	1,604	ADCY9,CACNA1C,CACNA2D1,CACNB2,CATSPER2,GNAO1,GNG3,GPHN,GRIN2D,ITPR1,ITPR2,NLGN1,NLGN4X,SLC12A2
Presynaptic depolarization and calcium channel opening	5,06E-01	1,67E-01	#NUM!	CACNA2D1,CACNB2
Vitamin D (calciferol) metabolism	5,06E-01	1,67E-01	#NUM!	CUBN,LRP2
POU5F1 (OCT4), SOX2, NANOG activate genes related to proliferation	5,06E-01	1,67E-01	#NUM!	EPHA1,NR6A1
Dermatan Sulfate Degradation (Metazoa)	5,06E-01	1,67E-01	#NUM!	CEMIP2,IDUA
RHO GTPases activate PAKs	5,03E-01	1,43E-01	#NUM!	MYL9,PAK3,PPP1R12B
Assembly of collagen fibrils and other multimeric structures	5,03E-01	1,19E-01	-1,134	COL12A1,COL4A2,DST,ITGA6,ITGB4,LAMA3,PCOLCE
Transcriptional Regulatory Network in Embryonic Stem Cells	4,95E-01	1,07E-01	-1,698	AKT3,BMPR1B,BMPR2,GSK3B,IGF1R,JAK2,KAT6A,MAPK1,MEIS1,PIK3C2B,PIK3CA,PIK3CB,PIK3R3,RAP2A,SMAD3,WNT6,ZFHX3
Gαi Signaling	4,92E-01	1,09E-01	-0,632	ADCY9,ADORA1,CHRM2,GNAO1,GNAQ,GNAT2,GNG3,GRM7,HCAR2,MAPK1,RAP2A,RGS7,SOS1,SOS2
Neurotransmitter uptake and metabolism In glial cells	4,88E-01	2,5E-01	#NUM!	SLC1A3
NGF processing	4,88E-01	2,5E-01	#NUM!	PCSK5
NFE2L2 regulating inflammation associated genes	4,88E-01	2,5E-01	#NUM!	CREBBP
NFE2L2 regulating ER-stress associated genes	4,88E-01	2,5E-01	#NUM!	CREBBP
Creatine-phosphate Biosynthesis	4,88E-01	2,5E-01	#NUM!	MAP4K4
Pyruvate Fermentation to Lactate	4,88E-01	2,5E-01	#NUM!	LDHC
Methylmalonyl Pathway	4,88E-01	2,5E-01	#NUM!	PCCA
Oxidized GTP and dGTP Detoxification	4,88E-01	2,5E-01	#NUM!	DXO
Molybdenum Cofactor Biosynthesis	4,88E-01	2,5E-01	#NUM!	GPHN
MicroRNA Biogenesis Signaling Pathway	4,84E-01	1,06E-01	-2,357	AGO2,AGO3,AHCTF1,AKT3,DICER1,EGFR,ESR1,MAPK1,MTCL1,NDC1,NUP98,PIK3C2B,PIK3CA,PIK3CB,PIK3R3,RAP2A,SF3A2,SMAD3
Signaling by BMP	4,82E-01	1,29E-01	-2,000	BMPR1B,BMPR2,SMURF1,SMURF2
Glutamate binding, activation of AMPA receptors and synaptic plasticity	4,82E-01	1,29E-01	-2,000	CAMK2D,DLG1,PRKCA,PRKCG
Sialic acid metabolism	4,82E-01	1,29E-01	-2,000	ST3GAL1,ST3GAL3,ST3GAL6,ST6GAL1
Signaling by NTRK1 (TRKA)	4,77E-01	1,13E-01	-3,000	BRAF,FRS2,MAP2K5,MAPK1,MEF2C,PIK3CA,PIK3CB,RPS6KA3,SOS1
Multiple Sclerosis Signaling Pathway	4,74E-01	1,05E-01	-2,982	BRAF,EDA,EZH2,GRIN2D,JARID2,MAPK1,NCOA3,NFATC2,NFKB1,PARP4,PARP8,SLC8A1,SLC8A2,TLR10,TLR6,TNFRSF1A,TNFSF12,TNKS,UBR2
Interleukin-6 family signaling	4,68E-01	1,36E-01	#NUM!	IL31RA,IL6R,JAK2
Growth hormone receptor signaling	4,68E-01	1,36E-01	#NUM!	GHR,JAK2,MAPK1
GABA Receptor Signaling	4,63E-01	1,07E-01	#NUM!	ADCY9,CACNA1C,CACNA2D1,CACNB2,CATSPER2,GNAO1,GNAQ,GNAT2,GNG3,GPHN,ITPR1,ITPR2,KCNH2
Cytosolic iron-sulfur cluster assembly	4,59E-01	1,54E-01	#NUM!	BRIP1,RTEL1
Hedgehog 'on' state	4,54E-01	1,06E-01	-3,357	CDC73,GLI2,GLI3,NUMB,PIK3C2B,PIK3CA,PIK3CB,PIK3R3,PLK4,PSMA8,PSME2,SMURF1,SMURF2,STK3,STK32A
Inhibition of Angiogenesis by TSP1	4,53E-01	1,25E-01	#NUM!	AKT3,GUCY1A2,MAPK1,MAPK8
STAT3 Pathway	4,51E-01	1,06E-01	-2,887	BMPR1B,BMPR2,EGFR,GHR,IGF1R,IL31RA,IL6R,INSR,JAK2,MAP2K5,MAPK1,MAPK8,RAP2A,SOCS5
Bladder Cancer Signaling	4,47E-01	1,07E-01	-0,447	EGFR,FGF1,FGF19,FGF21,HDAC4,HDAC8,MAPK1,PDGFC,RAP2A,RB1,VEGFC,VEGFD
MSP-RON Signaling Pathway	4,44E-01	1,15E-01	#NUM!	JAK2,KLK1,PIK3C2B,PIK3CA,PIK3CB,PIK3R3
Transcriptional regulation of white adipocyte differentiation	4,43E-01	1,1E-01	-2,333	CDK8,CREBBP,EBF1,MED13L,NCOA2,NCOA3,NCOA6,NFKB1,PPARA
GPCR-Mediated Integration of Enteroendocrine Signaling Exemplified by an L Cell	4,42E-01	1,11E-01	0,707	ADCY9,CHRM2,GNAQ,ITPR1,ITPR2,PLCB1,PLCE1,PLCL1
RHO GTPases Activate NADPH Oxidases	4,35E-01	1,3E-01	#NUM!	MAPK1,NCF2,PRKCA
Activin Inhibin Signaling Pathway	4,3E-01	1,03E-01	-2,982	AKT3,CREBBP,FOXO3,GSK3B,IL1RAPL1,INHBB,MAP2K5,MAPK1,MAPK8,NFATC1,NFKB1,PIK3C2B,PIK3CA,PIK3CB,PIK3R3,SMAD3,TLR10,TLR6,TNFRSF1A
GPVI-mediated activation cascade	4,27E-01	1,21E-01	-2,000	PDPK1,PIK3CA,PIK3CB,PIK3R3
MAPK targets/ Nuclear events mediated by MAP kinases	4,27E-01	1,21E-01	-2,000	MAPK1,MAPK8,MEF2C,RPS6KA3
Factors involved in megakaryocyte development and platelet production	4,25E-01	1,1E-01	-2,828	CARMIL1,DOCK1,DOCK4,DOCK9,JAK2,JMJD1C,PHF21A,RAD51B
Mitotic Roles of Polo-Like Kinase	4,24E-01	1,11E-01	-1,000	FBXO5,KIF11,KIF23,PLK4,PPM1L,PPP2R3A,PRC1
Interleukin-1 family signaling	4,23E-01	1,05E-01	-2,887	BTRC,IL1RAPL1,MAP3K3,MAPK8,NFKB1,NOD1,PELI2,PSMA8,PSME2,PTPN13,PTPN14,PTPN4,SMAD3
Rap1 signalling	4,17E-01	1,43E-01	#NUM!	PRKG1,RAP1GAP2
Regulation of TP53 Activity through Association with Co-factors	4,17E-01	1,43E-01	#NUM!	AKT3,TP53BP2
Response of EIF2AK1 (HRI) to heme deficiency	4,17E-01	1,43E-01	#NUM!	CHAC1,GRB10
Fatty Acid Activation	4,17E-01	1,43E-01	#NUM!	ACSBG1,SLC27A3
Systemic Lupus Erythematosus in T Cell Signaling Pathway	4,12E-01	1,02E-01	-1,147	AKT3,CD28,CREB3L2,CREB5,CREBBP,ESR1,ITPR1,MAP2K5,MAPK1,NFATC2,PIK3C2B,PIK3CA,PIK3CB,PIK3R3,PPM1L,PPP2R3A,RAP2A,RPTOR,SOS1,SOS2
Breast Cancer Regulation by Stathmin1	4,11E-01	9,79E-02	-5,374	ADGRA3,ADGRG6,ADGRL3,ADORA1,ADRA1A,ARHGEF11,ARHGEF12,ARHGEF17,ARHGEF5,ARHGEF9,CAMK1D,CAMK2D,CDK6,CHRM2,CREB3L2,CREB5,CREBBP,GNAQ,GNG3,GPR160,GPR183,GPR21,GPR22,GPR39,GPR63,GPR82,GRM7,HCAR2,HTR4,LPAR2,MAPK1,NFKB1,NPFFR2,PDGFC,PIK3C2B,PIK3CA,PIK3CB,PIK3R3,PLCB1,PPM1L,PPP2R3A,PRKCA,PRKCE,PRKCG,PRKD1,RAP2A,RPS6KA3,SOS1,SOS2,TACR2,VEGFC,VEGFD
Protein repair	4,11E-01	0.2	#NUM!	MSRB3
Arsenate Detoxification I (Glutaredoxin)	4,11E-01	0.2	#NUM!	AS3MT
2-oxobutanoate Degradation I	4,11E-01	0.2	#NUM!	PCCA
Toll-like Receptor Signaling	4,08E-01	1,08E-01	-2,000	MAP3K14,MAP4K4,MAPK1,MAPK8,NFKB1,PPARA,TLR10,TLR6
Cell Cycle: G1/S Checkpoint Regulation	4,06E-01	1,09E-01	0,000	BTRC,CDK6,GSK3B,HDAC4,HDAC8,RB1,SMAD3
Insulin processing	4,05E-01	1,25E-01	#NUM!	EXOC4,MYO5A,MYRIP
IL-22 Signaling	4,05E-01	1,25E-01	#NUM!	AKT3,MAPK1,MAPK8
Role of OCT4 in Mammalian Embryonic Stem Cell Pluripotency	4,02E-01	1,14E-01	#NUM!	JARID2,NR5A2,NR6A1,PHC3,RB1
Activation of the pre-replicative complex	4,02E-01	1,18E-01	-2,000	CDC6,MCM8,ORC5,POLA1
Aryl Hydrocarbon Receptor Signaling	3,98E-01	1,03E-01	-2,309	APAF1,ARNT,CDK6,ESR1,MAPK1,MAPK8,NCOA2,NCOA3,NFIA,NFKB1,NRIP1,POLA1,RB1
Mitotic G1 phase and G1/S transition	3,98E-01	1,03E-01	0,000	AKT3,CDC6,CDK6,CDKN1C,DYRK1A,FBXO5,JAK2,LIN9,MCM8,ORC5,POLA1,PSME2,RB1
Actin Nucleation by ARP-WASP Complex	3,96E-01	1,06E-01	-1,000	ITGA6,ITGA9,ITGB3,ITGB4,ITGB8,PPP1R12B,RAP2A,SOS1,SOS2
Signaling by MET	3,92E-01	1,07E-01	-2,828	LAMA2,LAMA3,LAMA4,LRIG1,MET,PIK3CA,RANBP9,SOS1
TREM1 Signaling	3,89E-01	1,08E-01	-2,646	AKT3,JAK2,MAPK1,NFKB1,NOD1,TLR10,TLR6
Role of JAK1 and JAK3 in γc Cytokine Signaling	3,89E-01	1,08E-01	-2,646	JAK2,MAPK1,PIK3C2B,PIK3CA,PIK3CB,PIK3R3,RAP2A
Systemic Lupus Erythematosus Signaling	3,87E-01	1,01E-01	#NUM!	AKT3,CD28,IL6R,KNG1,MAPK1,NFAT5,NFATC1,NFATC2,PIK3C2B,PIK3CA,PIK3CB,PIK3R3,RAP2A,RNPC3,SOS1,SOS2
Type I Diabetes Mellitus Signaling	3,86E-01	1,04E-01	-1,667	APAF1,CD28,JAK2,MAP3K14,MAP3K5,MAPK1,MAPK8,NFKB1,SOCS5,TNFRSF1A
CDX Gastrointestinal Cancer Signaling Pathway	3,85E-01	1,01E-01	-0,471	AKT3,BLM,BRAF,EDA,EGFR,GSK3B,IL6R,JAK2,MAPK1,NCF2,NFKB1,NOX4,PIK3C2B,PIK3CA,PIK3CB,PIK3R3,TNFSF12,WNT6
Cellular Effects of Sildenafil (Viagra)	3,83E-01	9,68E-02	1,692	ADCY9,ADGRA3,ADGRG6,ADGRL3,ADORA1,ADRA1A,AKT3,BMPR2,CACNA1C,CACNA2D1,CACNB2,CHRM2,CREB3L2,CREB5,CREBBP,GNAQ,GNG3,GPR160,GPR183,GPR21,GPR22,GPR39,GPR63,GPR82,GRM7,GUCY1A2,HCAR2,HTR4,KCNH2,LPAR2,MAP3K5,MAPK1,MAPK8,MEF2C,MYH7,MYL10,MYL9,MYO1H,NFAT5,NFATC1,NFATC2,NFKB1,NPFFR2,PDE3A,PDE3B,PDGFC,PIK3C2B,PIK3CA,PIK3CB,PIK3R3,PLN,PPM1L,PPP1R12B,PPP2R3A,PRKCE,PRKG1,SMAD3,TACR2,VEGFC,VEGFD
FOXO-mediated transcription of cell cycle genes	3,8E-01	1,33E-01	#NUM!	FOXO3,SMAD3
Paracetamol ADME	3,8E-01	1,33E-01	#NUM!	ABCC1,GGT5
Granzyme B Signaling	3,8E-01	1,33E-01	#NUM!	APAF1,PRKDC
Fanconi Anemia Pathway	3,79E-01	1,14E-01	-2,000	DCLRE1B,FANCA,FANCC,FANCI
Transcriptional regulation by the AP-2 (TFAP2) family of transcription factors	3,79E-01	1,14E-01	-2,000	CREBBP,EGFR,ESR1,WWOX
Thrombin signalling through proteinase activated receptors (PARs)	3,77E-01	1,2E-01	#NUM!	GNAQ,GNG3,MAPK1
Signaling by NTRK2 (TRKB)	3,77E-01	1,2E-01	#NUM!	FRS2,PIK3CA,SOS1
IL-10 Signaling	3,74E-01	1,02E-01	0,832	AKT3,CREB3L2,CREB5,CREBBP,GSK3B,IL1RAPL1,IL6R,MAP3K14,MAP4K4,MAPK1,MAPK8,NFKB1,PRDM1
Abacavir ADME	3,72E-01	1,06E-01	-2,646	PIK3C2B,PIK3CA,PIK3CB,PIK3R3,PLK4,STK3,STK32A
Agrin Interactions at Neuromuscular Junction	3,72E-01	1,06E-01	-2,236	EGFR,LAMA2,MAPK1,MAPK8,PAK3,RAP2A,UTRN
Ephrin B Signaling	3,72E-01	1,06E-01	-1,633	CXCL12,GNAO1,GNAQ,GNAT2,GNG3,KALRN,MAPK1
ROBO SLIT Signaling Pathway	3,69E-01	1,02E-01	-0,577	AKT3,ENAH,GSK3B,MYL9,PAK3,PDGFC,ROBO1,SLIT2,SRGAP1,SRGAP2,VEGFC,VEGFD
Signaling by ERBB4	3,67E-01	1,07E-01	-1,000	CXCL12,EGFR,ESR1,PIK3CA,SOS1,WWOX
Signaling by PDGF	3,67E-01	1,07E-01	-2,449	COL4A2,PDGFC,PDGFD,PIK3CA,PIK3CB,SOS1
Cyclophilin Signaling Pathway	3,64E-01	9,87E-02	-2,985	AKT3,BRAF,CREB3L2,CREB5,CREBBP,CXCL12,IL6R,JAK2,MAP3K5,MAPK1,MAPK8,NFAT5,NFATC1,NFATC2,NFKB1,NOX4,PIK3C2B,PIK3CA,PIK3CB,PIK3R3,SF3A2,WNT6
TP53 Regulates Transcription of Cell Death Genes	3,57E-01	1,11E-01	-2,000	APAF1,CREBBP,TNFRSF10B,TP53BP2
Signaling by the B Cell Receptor (BCR)	3,52E-01	1,01E-01	-2,111	BTRC,CD19,ITPR1,ITPR2,NFATC1,NFATC2,NFKB1,PSMA8,PSME2,SOS1,TRPC1
Signal amplification	3,52E-01	1,15E-01	#NUM!	GNAQ,GNG3,PLA2G4A
RHO GTPases activate PKNs	3,52E-01	1,15E-01	#NUM!	MYL9,PDPK1,PPP1R12B
CDP-diacylglycerol Biosynthesis I	3,52E-01	1,15E-01	#NUM!	CDS1,LPCAT2,MBOAT2
Role of Chondrocytes in Rheumatoid Arthritis Signaling Pathway	3,51E-01	0.1	-1,941	CXCL12,FOXO3,IL1RAPL1,IL6R,JAK2,MAPK1,NFKB1,PDGFC,RPTOR,RUNX2,TNFRSF1A,VEGFC,VEGFD
Choline catabolism	3,51E-01	1,67E-01	#NUM!	CHDH
mRNA Editing	3,51E-01	1,67E-01	#NUM!	ADARB1
TRAIL signaling	3,51E-01	1,67E-01	#NUM!	TNFRSF10B
Lipid particle organization	3,51E-01	1,67E-01	#NUM!	CIDEC
Inositol Pyrophosphates Biosynthesis	3,51E-01	1,67E-01	#NUM!	PPIP5K1
UDP-N-acetyl-D-glucosamine Biosynthesis II	3,51E-01	1,67E-01	#NUM!	UAP1
Glycoaminoglycan-protein Linkage Region Biosynthesis	3,51E-01	1,67E-01	#NUM!	XYLT1
Activated PKN1 stimulates transcription of AR regulated genes KLK2 and KLK3	3,47E-01	1,25E-01	#NUM!	KDM4C,NCOA2
FOXO-mediated transcription of cell death genes	3,47E-01	1,25E-01	#NUM!	CREBBP,FOXO3
Germ layer formation at gastrulation	3,47E-01	1,25E-01	#NUM!	SMAD3,TRIM33
Methionine Degradation I (to Homocysteine)	3,47E-01	1,25E-01	#NUM!	AHCYL2,EEF1AKMT2
Intrinsic Pathway for Apoptosis	3,44E-01	1,06E-01	-2,236	AKT3,APAF1,MAPK1,MAPK8,TP53BP2
COPII-mediated vesicle transport	3,41E-01	1,03E-01	-1,890	ANKRD28,ANKRD44,CTSC,PPP6R3,SEC24B,TRAPPC10,TRAPPC9
p38 MAPK Signaling	3,4E-01	0.1	-2,121	CREB3L2,CREB5,CREBBP,IL1RAPL1,MAP3K5,MEF2C,PLA2G10,PLA2G4A,PLA2G5,RPS6KA3,TNFRSF1A
Bile acid and bile salt metabolism	3,36E-01	1,08E-01	-2,000	CYP7A1,NCOA2,OSBPL6,SLC51A
UFMylation Signaling Pathway	3,34E-01	1,03E-01	-0,816	AKT3,EIF4G3,ERN1,ESR1,GSK3B,NFKB1
Atherosclerosis Signaling	3,29E-01	9,91E-02	-0,632	APOD,CXCL12,GLG1,NFKB1,PDGFC,PDGFD,PLA2G10,PLA2G4A,PLA2G5,TNFRSF14,TNFSF12
Integrin signaling	3,28E-01	1,11E-01	#NUM!	ITGB3,PDPK1,SOS1
Mitotic Prophase	3,28E-01	0.1	-3,000	LEMD3,MAPK1,MASTL,MCPH1,NDC1,NEK7,NUP98,PRKCA,RB1
IL-1 Signaling	3,28E-01	0.1	-2,000	ADCY9,GNAO1,GNAQ,GNAT2,GNG3,MAP3K14,MAPK1,MAPK8,NFKB1
Maturity Onset Diabetes of Young (MODY) Signaling	3,27E-01	1,01E-01	#NUM!	APOD,CACNA1C,CACNA2D1,CACNB2,CREBBP,INSR,NFKB1
Amino acids regulate mTORC1	3,26E-01	1,04E-01	-2,236	DEPDC5,FNIP1,FNIP2,RPTOR,SH3BP4
PXR/RXR Activation	3,26E-01	1,04E-01	-1,342	AKT3,CYP7A1,INSR,NR1I2,PPARA
Activation of IRF by Cytosolic Pattern Recognition Receptors	3,26E-01	1,04E-01	-0,447	CREBBP,IRF7,MAPK8,NFKB1,TRAF3
WNT/β-catenin Signaling	3,18E-01	9,7E-02	-0,258	AKT3,BMPR2,BTRC,CREBBP,CSNK1G1,DKKL1,GNAO1,GNAQ,GSK3B,LRP6,NLK,NR5A2,PPM1L,PPP2R3A,SOX6,WNT6
tRNA processing in the mitochondrion	3,17E-01	1,18E-01	#NUM!	MT-ND6,PRORP
NFE2L2 regulating anti-oxidant/detoxification enzymes	3,17E-01	1,18E-01	#NUM!	CREBBP,SOD3
Cysteine Biosynthesis III (mammalia)	3,17E-01	1,18E-01	#NUM!	AHCYL2,EEF1AKMT2
MAP kinase activation	3,17E-01	1,05E-01	-2,000	BTRC,MAPK8,NFKB1,NOD1
Antiproliferative Role of TOB in T Cell Signaling	3,17E-01	1,05E-01	0,000	CD28,MAPK1,RB1,SMAD3
S100 Family Signaling Pathway	3,15E-01	9,47E-02	-5,669	ABCC1,ADGRA3,ADGRG6,ADGRL3,ADORA1,ADRA1A,AKT3,ARNT,BRAF,CACNA1C,CACNA2D1,CACNB2,CAMK2D,CATSPER2,CHRM2,CREB3L2,CREB5,CREBBP,DLC1,EGFR,ESR1,GPR160,GPR183,GPR21,GPR22,GPR39,GPR63,GPR82,GRM7,GSK3B,HCAR2,HTR4,ITPR1,ITPR2,LPAR2,MAP2K5,MAPK1,MAPK8,NCF2,NFKB1,NOX4,NPFFR2,PDGFC,PIK3C2B,PIK3CA,PIK3CB,PIK3R3,PLA2G10,PLA2G4A,PLA2G5,PLCB1,PLCE1,PLCL1,PRKCA,PRKCE,PRKCG,PRKD1,SERPINF1,SMAD3,TACR2,TRAF3,VEGFC,VE…
Response to elevated platelet cytosolic Ca2+	3,13E-01	9,76E-02	0,000	A1BG,CFD,ECM1,ITGB3,KNG1,LGALS3BP,LHFPL2,PCYOX1L,PRKCA,PRKCG,VEGFC,VEGFD
Regulation of RUNX2 expression and activity	3,13E-01	0.1	-1,890	ESR1,GSK3B,HIVEP3,PSMA8,PSME2,RUNX2,SMURF1
EIF2 Signaling	3,11E-01	9,63E-02	-2,324	AGO2,AGO3,AKT3,EIF2AK3,EIF4G3,GSK3B,IGF1R,INSR,MAPK1,NOX4,PDPK1,PIK3C2B,PIK3CA,PIK3CB,PIK3R3,RAP2A,SOS1,SOS2
Myogenesis	3,05E-01	1,07E-01	#NUM!	MEF2C,NEO1,TCF12
Phosphatidylglycerol Biosynthesis II (Non-plastidic)	3,05E-01	1,07E-01	#NUM!	CDS1,LPCAT2,MBOAT2
Mitochondrial biogenesis	3,04E-01	0.1	-2,449	CREBBP,MEF2C,NCOA2,NCOA6,NRF1,PPARA
Erythrocytes take up oxygen and release carbon dioxide	3,03E-01	1,43E-01	#NUM!	CA4
Fructose metabolism	3,03E-01	1,43E-01	#NUM!	KHK
Wax and plasmalogen biosynthesis	3,03E-01	1,43E-01	#NUM!	FAR2
Aryl hydrocarbon receptor signalling	3,03E-01	1,43E-01	#NUM!	ARNT
STAT5 Activation	3,03E-01	1,43E-01	#NUM!	GAB2
NFE2L2 regulates pentose phosphate pathway genes	3,03E-01	1,43E-01	#NUM!	CREBBP
Thioredoxin Pathway	3,03E-01	1,43E-01	#NUM!	TXNRD3
Sheddase Signaling Pathway	0.3	9,58E-02	-2,500	ARHGAP32,COL4A2,EGFR,IGFBP4,ITGB3,ITGB4,ITGB8,KLK1,MAPK1,MAPK8,MET,NFKB1,PIK3C2B,PIK3CA,PIK3CB,PIK3R3
LXR/RXR Activation	0.3	9,71E-02	0,378	A1BG,ACACA,AMBP,APOD,CYP7A1,IL1RAPL1,KNG1,NFKB1,SERPINF1,TNFRSF1A
ISG15 antiviral mechanism	2,99E-01	9,86E-02	-2,646	ARIH1,EIF4G3,FLNB,KPNA1,NDC1,NUP98,PPM1B
VDR/RXR Activation	2,99E-01	9,86E-02	2,449	NCOA2,NCOA3,PRKCA,PRKCE,PRKCG,PRKD1,RUNX2
Dermatan Sulfate Biosynthesis (Late Stages)	2,98E-01	1,03E-01	-2,000	CHST11,HS2ST1,HS6ST3,UST
Cyclins and Cell Cycle Regulation	2,95E-01	9,76E-02	1,342	BTRC,CDK6,GSK3B,HDAC4,HDAC8,PPM1L,PPP2R3A,RB1
Folate Signaling Pathway	2,93E-01	0.1	-1,342	JAK2,MAPK1,MTR,NFKB1,SLC46A1
γ-linolenate Biosynthesis II (Animals)	2,9E-01	1,11E-01	#NUM!	ACSBG1,SLC27A3
Mitochondrial L-carnitine Shuttle Pathway	2,9E-01	1,11E-01	#NUM!	ACSBG1,SLC27A3
Induction of Apoptosis by HIV1	2,89E-01	9,84E-02	-1,633	APAF1,MAP3K14,MAP3K5,MAPK8,NFKB1,TNFRSF1A
Glutamate Receptor Signaling	2,89E-01	9,84E-02	#NUM!	GNG3,GRIK2,GRIN2D,GRM7,HOMER1,SLC1A3
HMGB1 Signaling	2,88E-01	9,52E-02	-2,887	AKT3,EDA,KAT6A,MAP2K5,MAPK1,MAPK8,NFKB1,PIK3C2B,PIK3CA,PIK3CB,PIK3R3,RAP2A,TNFRSF1A,TNFSF12
Cilium Assembly	2,87E-01	9,47E-02	-4,243	ALMS1,ASAP1,BBS2,C2CD3,CC2D2A,CEP135,CEP192,CLASP1,EXOC4,IFT140,KIF24,NINL,NPHP4,PLK4,SCLT1,SDCCAG8,SFI1,TTBK2
Telomere Maintenance	2,86E-01	9,72E-02	-1,890	ACD,ANKRD28,BLM,DSCC1,POLA1,PPP6R3,RTEL1
Role of JAK family kinases in IL-6-type Cytokine Signaling	2,86E-01	9,72E-02	-2,646	IL6R,JAK2,MAPK1,MAPK8,PDGFC,VEGFC,VEGFD
Oxytocin in Spinal Neurons Signaling Pathway	2,85E-01	1,03E-01	#NUM!	CAMKK1,GUCY1A2,PRKG1
Regulation of TP53 Activity through Acetylation	2,85E-01	1,03E-01	#NUM!	AKT3,GATAD2B,KAT6A
FOXO-mediated transcription of oxidative stress, metabolic and neuronal genes	2,85E-01	1,03E-01	#NUM!	FOXO3,PLXNA4,SMAD3
TNFR2 Signaling	2,85E-01	1,03E-01	#NUM!	MAP3K14,MAPK8,NFKB1
Oncostatin M Signaling	2,81E-01	0.1	-2,000	JAK2,MAPK1,RAP2A,SOS1
Mechanisms of Viral Exit from Host Cells	2,81E-01	0.1	#NUM!	PRKCA,PRKCE,PRKCG,PRKD1
PTEN Regulation	2,81E-01	9,49E-02	0,632	AGO2,AGO3,AKT3,EZH2,GATAD2B,MAPK1,PHC3,PSMA8,PSME2,RPTOR,SCMH1,TNKS,TNRC6C
Sleep REM Signaling Pathway	2,81E-01	9,57E-02	-2,333	CHRM2,CREB3L2,CREB5,CREBBP,EDA,HOMER1,MAPK1,RPS6KA3,TNFSF12
IL-33 Signaling Pathway	2,79E-01	9,46E-02	-3,742	AKT3,CREB3L2,CREB5,CREBBP,ICAM2,JAK2,MAPK1,MAPK8,NFATC1,NFKB1,PIK3C2B,PIK3CA,PIK3CB,PIK3R3
Cytoprotection by HMOX1	2,78E-01	9,8E-02	-2,000	ABCC1,CREBBP,NCOA2,NCOA6,PPARA
TCR signaling	2,78E-01	9,52E-02	-2,530	BTRC,ENAH,NFKB1,PAG1,PAK3,PDPK1,PIK3CA,PIK3CB,PSMA8,PSME2
MHC class II antigen presentation	2,78E-01	9,52E-02	-1,265	CENPE,CTSC,CTSE,DYNC1I1,KIF11,KIF15,KIF23,KIF2C,SEC24B,SPTBN2
G alpha (q) signalling events	2,77E-01	9,43E-02	-1,807	ADRA1A,ARHGEF25,GNAQ,GNG3,GPR39,KALRN,KNG1,LPAR2,NPFFR2,PIK3CA,PIK3R3,PLCB1,RGS17,TACR2,TRIO
Translocation of SLC2A4 (GLUT4) to the plasma membrane	2,76E-01	9,68E-02	-2,449	C2CD5,EXOC4,MYO5A,RALGAPA2,RALGAPB,TBC1D1
Toll-like Receptor Cascades	2,65E-01	0.1	#NUM!	PTPN4,TLR10,TLR6
RHO GTPases Activate ROCKs	2,65E-01	1,05E-01	#NUM!	MYL9,PPP1R12B
Ethanol Degradation IV	2,65E-01	1,05E-01	#NUM!	ACSS3,DIP2A
Ethanol Degradation II	2,65E-01	1,05E-01	#NUM!	ACSS3,DIP2A
Inflammasome pathway	2,65E-01	1,05E-01	#NUM!	NEK7,NFKB1
Apelin Liver Signaling Pathway	2,65E-01	1,05E-01	#NUM!	GSK3B,MAPK8
Role of JAK2 in Hormone-like Cytokine Signaling	2,64E-01	9,62E-02	-2,236	GHR,JAK2,PDGFC,VEGFC,VEGFD
Neurotransmitter receptors and postsynaptic signal transmission	2,64E-01	1,25E-01	#NUM!	NBEA
Interleukin-1 processing	2,64E-01	1,25E-01	#NUM!	NFKB1
Histidine catabolism	2,64E-01	1,25E-01	#NUM!	FTCD
DNA Damage Reversal	2,64E-01	1,25E-01	#NUM!	FTO
Sucrose Degradation V (Mammalian)	2,64E-01	1,25E-01	#NUM!	KHK
Histidine Degradation III	2,64E-01	1,25E-01	#NUM!	FTCD
Superoxide Radicals Degradation	2,64E-01	1,25E-01	#NUM!	SOD3
Bile Acid Biosynthesis, Neutral Pathway	2,64E-01	1,25E-01	#NUM!	CYP7A1
NCAM signaling for neurite out-growth	2,63E-01	9,52E-02	-1,633	CACNA1C,CACNB2,COL4A2,MAPK1,SOS1,SPTBN2
Xenobiotic Metabolism AHR Signaling Pathway	2,63E-01	9,52E-02	-1,633	ARNT,CREBBP,HDAC4,NCOA2,NFKB1,NRIP1
S Phase	2,59E-01	9,38E-02	-1,667	AKT3,CDCA5,GSK3B,LIN9,PDS5A,PSMA8,PSME2,RB1,STAG1
GPER1 signaling	2,59E-01	9,38E-02	-2,333	ADCY9,GNG3,PIK3C2B,PIK3CA,PIK3CB,PIK3R3,PLK4,STK3,STK32A
Deadenylation-dependent mRNA decay	2,5E-01	9,43E-02	-2,236	CNOT1,CNOT6,DCP1A,EDC4,PAN3
Neurotransmitter clearance	2,31E-01	1,11E-01	#NUM!	ACHE
Ketone body metabolism	2,31E-01	1,11E-01	#NUM!	ACSS3
RUNX1 and FOXP3 control the development of regulatory T lymphocytes (Tregs)	2,31E-01	1,11E-01	#NUM!	NFATC2
Serine biosynthesis	2,31E-01	1,11E-01	#NUM!	SERINC2
Folate Transformations I	2,31E-01	1,11E-01	#NUM!	MTR
Chromatin modifications during the maternal to zygotic transition (MZT)	2,23E-01	9,52E-02	#NUM!	KDM6A,TET3
Formation of the ureteric bud	2,23E-01	9,52E-02	#NUM!	EYA1,SLIT2
Peptide hormone biosynthesis	2,03E-01	0.1	#NUM!	INHBB
POU5F1 (OCT4), SOX2, NANOG repress genes related to differentiation	2,03E-01	0.1	#NUM!	TSC22D1
NFE2L2 regulating tumorigenic genes	2,03E-01	0.1	#NUM!	CREBBP
Zygotic genome activation (ZGA)	2,03E-01	0.1	#NUM!	CREBBP
Embryonic Stem Cell Differentiation into Cardiac Lineages	2,03E-01	0.1	#NUM!	SP4
Guanosine Nucleotides Degradation III	2,03E-01	0.1	#NUM!	NT5E
IL-13 Signaling Pathway	0	6,86E-02	-2,646	AKT3,JAK2,MAPK1,PIK3C2B,PIK3CA,PIK3CB,PIK3R3
Immunogenic Cell Death Signaling Pathway	0	4,29E-02	#NUM!	EIF2AK3,NFKB1,TNFRSF1A
Macrophage Classical Activation Signaling Pathway	0	5,84E-02	-1,134	EDA,EZH2,JAK2,JARID2,MERTK,NCF2,NFKB1,TNFSF12
Pathogen Induced Cytokine Storm Signaling Pathway	0	8,82E-02	-2,858	ADRA1A,CERT1,COL12A1,COL4A2,CXCL12,EDA,IL1RAPL1,IL6R,IRF7,JAK2,LYST,MAPK1,MAPK8,NFKB1,NOD1,PDGFC,PRDM1,TLR10,TLR6,TNFRSF10B,TNFRSF1A,TNFSF12,VEGFC,VEGFD
Glucocorticoid Receptor Signaling	0	8,31E-02	#NUM!	AKT3,ARID1A,ARID2,CDKN1C,CREBBP,EGFR,ESR1,FOXO3,GHR,IL31RA,IL6R,JAK2,MAP3K14,MAPK1,MAPK8,MT-ND6,NCOA2,NCOA3,NFAT5,NFATC1,NFATC2,NFKB1,NR3C2,NRIP1,PIK3C2B,PIK3CA,PIK3CB,PIK3R3,PLA2G10,PLA2G4A,PLA2G5,RAP2A,SMAD3,SOS1,SOS2,TAF1,TAF4B
Macrophage Alternative Activation Signaling Pathway	0	7,48E-02	-2,714	CREB3L2,CREB5,CREBBP,JAK2,MAPK1,NFKB1,PIK3C2B,PIK3CA,PIK3CB,PIK3R3,RPTOR
Neutrophil Extracellular Trap Signaling Pathway	0	8,64E-02	-4,041	AKT3,CERT1,COL12A1,COL4A2,DOCK1,ITPR1,ITPR2,MAP2K5,MAPK1,MAPK8,MT-ND6,NCF2,NFKB1,NOX4,PIK3C2B,PIK3CA,PIK3CB,PIK3R3,PLA2G10,PLA2G4A,PLA2G5,PLCB1,PLCE1,PLCL1,PRKCA,PRKCE,PRKCG,PRKD1
Chaperone Mediated Autophagy Signaling Pathway	0	8,26E-02	1,698	CREBBP,EIF2AK3,EPS8,HTT,IGF1R,MAPK1,NFATC2,NFKB1,PDPK1,PHLPP1,PIK3C2B,PIK3CA,PIK3CB,PIK3R3,PRR5L,PSMA8,PSME2,RICTOR
NOD1/2 Signaling Pathway	0	8,78E-02	-1,941	EDA,ERN1,IRF7,MAP3K14,MAP4K4,MAPK1,MAPK8,NFKB1,NOD1,TLR10,TLR6,TNFSF12,TRAF3
Microautophagy Signaling Pathway	0	4,64E-02	#NUM!	CERT1,COL12A1,COL4A2,PSMA8,PSME2,SEC24B,SPATA18
LPS/IL-1 Mediated Inhibition of RXR Function	0	7,33E-02	0,378	ACSBG1,CHST11,CYP7A1,HS2ST1,HS6ST3,IL1RAPL1,MAPK8,NR1I2,NR5A2,PPARA,SLC27A3,SOD3,TNFRSF1A,UST
G alpha (i) signalling events	0	6,47E-02	-0,277	ADCY9,ADORA1,CHRM2,CXCL12,GNAT2,GNG3,GPR183,GRM7,HCAR2,KNG1,LPAR2,RGS17,RGS7
Fertilization	0	4,55E-02	#NUM!	CATSPER2
Meiotic synapsis	0	9,3E-02	-1,000	ACD,SMC1B,STAG1,SYNE1
Cellular response to hypoxia	0	5,56E-02	-1,000	ARNT,CREBBP,PSMA8,PSME2
Erythrocytes take up carbon dioxide and release oxygen	0	9,09E-02	#NUM!	CA4
Interleukin-7 signaling	0	4,55E-02	#NUM!	PIK3R3
Caspase activation via Death Receptors in the presence of ligand	0	6,67E-02	#NUM!	TNFRSF10B
Formation of Fibrin Clot (Clotting Cascade)	0	5,56E-02	#NUM!	KNG1,SERPINC1
Collagen degradation	0	5,08E-02	#NUM!	ADAM9,COL12A1,COL4A2
Degradation of the extracellular matrix	0	2,6E-02	#NUM!	ADAMTS9,LAMA3
Defensins	0	4,35E-02	#NUM!	ART1
Reversible hydration of carbon dioxide	0	8,33E-02	#NUM!	CA4
Phase II - Conjugation of compounds	0	6,15E-02	0,000	AS3MT,CHAC1,GGT5,MTR
Elastic fibre formation	0	9,3E-02	-1,000	ITGB3,ITGB8,LTBP1,MFAP4
Activation of Matrix Metalloproteinases	0	4,17E-02	#NUM!	SPOCK3
Sulfur amino acid metabolism	0	0.08	#NUM!	MTR,TSTD1
Macroautophagy	0	7,81E-02	-2,236	AMBRA1,MTMR3,RPTOR,TSC1,UVRAG
Gamma carboxylation, hypusinylation, hydroxylation, and arylsulfatase activation	0	1,79E-02	#NUM!	ARSH
Collagen biosynthesis and modifying enzymes	0	6,06E-02	-1,000	ADAMTS3,COL12A1,COL4A2,PCOLCE
MTOR signalling	0	7,14E-02	#NUM!	RPTOR,TSC1
Regulation of cholesterol biosynthesis by SREBP (SREBF)	0	6,67E-02	#NUM!	SEC24B
MyD88:MAL(TIRAP) cascade initiated on plasma membrane	0	4,88E-02	#NUM!	PELI2,TLR6
MyD88-independent TLR4 cascade	0	5,56E-02	#NUM!	IRF7,TRAF3
Toll Like Receptor 3 (TLR3) Cascade	0	6,45E-02	#NUM!	IRF7,TRAF3
NLR signaling pathways	0	3,7E-02	#NUM!	NFKB1,NOD1
DDX58/IFIH1-mediated induction of interferon-alpha/beta	0	7,69E-02	-1,342	CREBBP,IRF7,NFKB1,NKIRAS1,TRAF3
Regulation of Apoptosis	0	3,92E-02	#NUM!	PSMA8,PSME2
Plasma lipoprotein assembly, remodeling, and clearance	0	5,71E-02	0,000	CIDEC,CUBN,FGF21,PCSK5
Cellular hexose transport	0	5,26E-02	#NUM!	FGF21
Metabolism of porphyrins	0	4,55E-02	#NUM!	ABCC1
Cholesterol biosynthesis	0	0.04	#NUM!	LSS
Metabolism of non-coding RNA	0	0.04	#NUM!	NDC1,NUP98
Degradation of beta-catenin by the destruction complex	0	6,9E-02	-1,633	AMER1,BTRC,GSK3B,PSMA8,PSME2,ZRANB1
Metabolism of steroid hormones	0	3,12E-02	#NUM!	CYP11A1
Metabolism of folate and pterines	0	6,25E-02	#NUM!	SLC46A1
Immunoregulatory interactions between a Lymphoid and a non-Lymphoid cell	0	7,5E-02	0,000	CD19,CD81,CD96,ICAM2,NECTIN2,SIGLEC11
trans-Golgi Network Vesicle Budding	0	4,29E-02	#NUM!	CPD,PICALM,PUM1
Carnitine metabolism	0	7,14E-02	#NUM!	ACACA
TCF dependent signaling in response to WNT	0	7,87E-02	-2,673	AMER1,BTRC,CDC73,CREBBP,GSK3B,LRP6,PSMA8,PSME2,RBBP5,RSPO1,SMURF2,SOX6,TNKS,USP34
Metabolism of nitric oxide: NOS3 activation and regulation	0	7,14E-02	#NUM!	NOSTRIN
Cell surface interactions at the vascular wall	0	8,85E-02	-3,162	ANGPT2,ATP1B2,GLG1,ITGA6,ITGB3,MERTK,PIK3CA,PIK3CB,SOS1,TNFRSF10B
RNA Polymerase II Transcription	0	3,6E-02	-2,236	CASC3,CDC73,TAF1,TAF4B,ZNF473
Asparagine N-linked glycosylation	0	6,72E-02	-2,121	B4GALT5,MAN2A1,MGAT5,RENBP,ST6GAL1,TRIM13,UAP1,UGGT2
Gene Silencing by RNA	0	6,98E-02	-2,449	AGO2,AGO3,DICER1,NDC1,NUP98,TNRC6C
Phase I - Functionalization of compounds	0	6,85E-02	-0,447	ARNT,CYP11A1,CYP7A1,EPHX1,NCOA2
Arachidonic acid metabolism	0	9,09E-02	#NUM!	ABCC1,GGT5,PLA2G4A
Integrin cell surface interactions	0	8,54E-02	-2,646	COL4A2,ICAM2,ITGA6,ITGA9,ITGB3,ITGB8,TNC
DAP12 interactions	0	9,09E-02	#NUM!	PIK3CA,PIK3CB,SOS1
Binding and Uptake of Ligands by Scavenger Receptors	0	5,56E-02	#NUM!	AMBP,COL4A2
Visual phototransduction	0	5,66E-02	#NUM!	PPEF1,PRKCA,STRA6
Senescence-Associated Secretory Phenotype (SASP)	0	6,78E-02	-2,000	CDK6,MAPK1,NFKB1,RPS6KA3
DNA Damage/Telomere Stress Induced Senescence	0	6,82E-02	#NUM!	ACD,HMGA2,RB1
Signaling by Leptin	0	9,09E-02	#NUM!	JAK2
EPH-Ephrin signaling	0	8,89E-02	-2,121	EFNA5,EPHA1,EPHA3,EPHA4,EPHA6,KALRN,MYL9,PAK3
Transcriptional regulation of pluripotent stem cells	0	5,88E-02	#NUM!	FOXP1
SUMOylation of ubiquitinylation proteins	0	5,41E-02	#NUM!	NDC1,NUP98
WNT ligand biogenesis and trafficking	0	7,69E-02	#NUM!	PORCN,WNT6
Detoxification of Reactive Oxygen Species	0	9,09E-02	#NUM!	NCF2,NOX4,SOD3
HSP90 chaperone cycle for steroid hormone receptors in the presence of ligand	0	4,26E-02	#NUM!	DYNC1I1,NR3C2
Cellular response to heat stress	0	7,69E-02	-2,236	CAMK2D,CREBBP,GSK3B,MAPK1,NDC1,NUP98,RPTOR
Metabolism of polyamines	0	3,45E-02	#NUM!	PSMA8,PSME2
Class A/1 (Rhodopsin-like receptors)	0	4,56E-02	-0,277	ADORA1,ADRA1A,CHRM2,CXCL12,GPBAR1,GPR183,GPR39,HCAR2,HTR4,KNG1,LPAR2,NPFFR2,TACR2
Class B/2 (Secretin family receptors)	0	2,38E-02	#NUM!	GNG3,WNT6
Signaling by ROBO receptors	0	0.09	-2,887	ABL2,ARHGAP39,CASC3,CLASP1,CLASP2,CXCL12,ENAH,NRP1,PAK3,PRKCA,PSMA8,PSME2,ROBO1,SLIT2,SOS1,SOS2,SRGAP1,SRGAP2
Energy dependent regulation of mTOR by LKB1-AMPK	0	6,9E-02	#NUM!	RPTOR,TSC1
XBP1(S) activates chaperone genes	0	2,17E-02	#NUM!	EXTL3
Regulation of Insulin-like Growth Factor (IGF) transport and uptake by IGFBPs	0	6,9E-02	0,000	AFP,IGFBP4,KLK1,KNG1,LTBP1,PAPPA,SERPINC1,TNC
ABC-family proteins mediated transport	0	3,09E-02	#NUM!	ABCC1,PSMA8,PSME2
Glyoxylate metabolism and glycine degradation	0	5,56E-02	#NUM!	HAO1
Striated Muscle Contraction	0	3,12E-02	#NUM!	DMD
Protein folding	0	7,23E-02	-1,633	ARFGEF2,GNAQ,GNG3,KIF13A,RGS7,TBCD
SUMOylation of SUMOylation proteins	0	5,88E-02	#NUM!	NDC1,NUP98
Class C/3 (Metabotropic glutamate/pheromone receptors)	0	4,76E-02	#NUM!	GRM7
Synthesis, secretion, and deacylation of Ghrelin	0	5,88E-02	#NUM!	ACHE
Transport of bile salts and organic acids, metal ions and amine compounds	0	6,02E-02	-2,236	SLC18A2,SLC22A15,SLC2A13,SLC41A2,SLC5A11
Transport of vitamins, nucleosides, and related molecules	0	7,5E-02	#NUM!	APOD,SLC28A1,SLC29A1
ERCC6 (CSB) and EHMT2 (G9a) positively regulate rRNA expression	0	0.08	#NUM!	ERCC6,GATAD2B
NoRC negatively regulates rRNA expression	0	3,85E-02	#NUM!	DNMT3B,SAP130
Sphingolipid metabolism	0	7,55E-02	#NUM!	ABCC1,ARSH,B4GALT5,CERS6,CERT1,PPM1L,PRKD1,ST3GAL3
Vasopressin regulates renal water homeostasis via Aquaporins	0	8,33E-02	#NUM!	ADCY9,GNG3,MYO5B
Passive transport by Aquaporins	0	7,69E-02	#NUM!	AQP7
Smooth Muscle Contraction	0	7,32E-02	#NUM!	GUCY1A2,MYL10,MYL9
TAK1-dependent IKK and NF-kappa-B activation	0	7,14E-02	#NUM!	NFKB1,NKIRAS1,NOD1
MyD88 cascade initiated on plasma membrane	0	8,33E-02	#NUM!	PELI2,TLR10
Interleukin-12 family signaling	0	0.05	#NUM!	JAK2
Other interleukin signaling	0	4,17E-02	#NUM!	SNAP25
Regulation of mRNA stability by proteins that bind AU-rich elements	0	4,6E-02	-1,000	DCP1A,PRKCA,PSMA8,PSME2
Mitotic G2-G2/M phases	0	9,24E-02	-3,638	ALMS1,BTRC,CEP135,CEP192,CLASP1,FBXL7,HMMR,LIN9,NINL,PLK4,PPP1R12B,PSMA8,PSME2,SDCCAG8,SFI1,TPX2,TUBGCP4
Regulation of mitotic cell cycle	0	7,14E-02	-1,633	BTRC,BUB1B,FBXO5,PSMA8,PSME2,RB1
SUMOylation of chromatin organization proteins	0	8,93E-02	-2,236	HDAC4,NDC1,NUP98,PHC3,SCMH1
SUMOylation of RNA binding proteins	0	8,7E-02	-2,000	NDC1,NUP98,PHC3,SCMH1
SUMOylation of DNA replication proteins	0	4,44E-02	#NUM!	NDC1,NUP98
Interconversion of nucleotide di- and triphosphates	0	6,9E-02	#NUM!	AK4,AK5
Mitophagy	0	2,94E-02	#NUM!	PRKN
RIPK1-mediated regulated necrosis	0	7,14E-02	#NUM!	PRKN,TNFRSF10B
Miscellaneous transport and binding events	0	7,69E-02	#NUM!	LRRC8C,LRRC8D
B-WICH complex positively regulates rRNA expression	0	5,26E-02	#NUM!	ERCC6,GSK3B
DNA methylation	0	6,25E-02	#NUM!	DNMT3B
Hedgehog ligand biogenesis	0	3,17E-02	#NUM!	PSMA8,PSME2
Signaling by Retinoic Acid	0	5,41E-02	#NUM!	CRABP1,CRABP2
Hedgehog 'off' state	0	8,33E-02	-1,414	ADCY9,BTRC,GLI2,GLI3,GSK3B,IFT140,NUMB,PSMA8,PSME2
RHO GTPases activate IQGAPs	0	0.04	#NUM!	CLIP1
TP53 Regulates Metabolic Genes	0	7,89E-02	-2,449	AGO2,AGO3,AKT3,RPTOR,TNRC6C,TSC1
Signaling by FGFR2	0	8,82E-02	-2,449	BRAF,FGF1,FRS2,MAPK1,PIK3CA,SOS1
RHO GTPases Activate WASPs and WAVEs	0	2,38E-02	#NUM!	MAPK1
TNFR2 non-canonical NF-kB pathway	0	7,81E-02	-0,447	MAP3K14,PSMA8,PSME2,TNFSF12,TRAF3
NIK-->noncanonical NF-kB signaling	0	6,9E-02	-1,000	BTRC,MAP3K14,PSMA8,PSME2
LGI-ADAM interactions	0	7,14E-02	#NUM!	ADAM22
HDR through MMEJ (alt-NHEJ)	0	8,33E-02	#NUM!	BRCA2
Regulation of TLR by endogenous ligand	0	5,26E-02	#NUM!	TLR6
Deubiquitination	0	8,23E-02	-4,025	ASXL1,ASXL2,ATXN7,ESR1,INO80D,MBD5,NOD1,OTUD7B,PRKN,PSMA8,PSME2,SMAD3,SMURF2,TNKS,TRAF3,USP24,USP34,USP37,USP47,ZRANB1
HDR through Homologous Recombination (HRR) or Single Strand Annealing (SSA)	0	8,91E-02	-3,000	BLM,BRCA2,BRIP1,HERC2,RAD51,RAD51B,RTEL1,SPIDR,TOPBP1
Nonhomologous End-Joining (NHEJ)	0	0.05	#NUM!	HERC2,PRKDC
DNA Double Strand Break Response	0	8,16E-02	-2,000	EYA1,EYA3,HERC2,MAPK8
Cargo concentration in the ER	0	6,67E-02	#NUM!	CTSC,SEC24B
Nucleotide Excision Repair	0	3,88E-02	-2,000	ERCC6,INO80D,RNF111,USP45
Interleukin-10 signaling	0	2,78E-02	#NUM!	TNFRSF1A
Interleukin-4 and Interleukin-13 signaling	0	5,71E-02	-2,449	FOXO3,IL6R,JAK2,POU2F1,SOCS5,ZEB1
rRNA processing	0	6,67E-02	#NUM!	PRORP
Major pathway of rRNA processing in the nucleolus and cytosol	0	6,1E-03	#NUM!	RPP25
TP53 Regulates Transcription of Cell Cycle Genes	0	4,44E-02	#NUM!	CNOT1,CNOT6
TP53 Regulates Transcription of DNA Repair Genes	0	4,69E-02	#NUM!	CDK13,FANCC,FANCI
Neutrophil degranulation	0	4,12E-02	-0,728	A1BG,ANO6,APAF1,ATP11B,BST2,CDK13,CFD,CTSC,DIAPH1,GSN,LRG1,MAPK1,NFKB1,PLD1,RAB3A,SNAP25,UBR4
Regulation of TP53 Activity through Phosphorylation	0	8,99E-02	-2,828	BLM,BRIP1,HIPK1,HIPK2,TAF1,TAF4B,TOPBP1,TPX2
Regulation of TP53 Activity through Methylation	0	5,56E-02	#NUM!	JMY
Keratinization	0	1,22E-02	#NUM!	PKP4
RNA polymerase II transcribes snRNA genes	0	8,7E-02	-2,449	ELL2,ELL3,INTS2,INTS4,POU2F1,RPRD2
COPI-mediated anterograde transport	0	2,27E-02	#NUM!	DYNC1I1,SPTBN2
Intra-Golgi and retrograde Golgi-to-ER traffic	0	9,19E-02	-4,123	CENPE,DYNC1I1,KIF11,KIF13B,KIF15,KIF16B,KIF1B,KIF21A,KIF23,KIF26B,KIF27,KIF2C,MAN2A1,PLA2G4A,RAB3GAP2,RIC1,VPS54
DNA Replication Pre-Initiation	0	5,49E-02	-1,342	CDC6,KPNA1,MCM8,ORC5,PSME2
Synthesis of DNA	0	5,04E-02	-1,633	CDC6,MCM8,ORC5,POLA1,PSMA8,PSME2
Glucose metabolism	0	4,82E-02	-2,000	ENO4,NDC1,NUP98,SLC37A1
Processing of Capped Intron-Containing Pre-mRNA	0	2,64E-02	-1,890	CASC3,GCFC2,NDC1,NUP98,RNPC3,SF3A2,SRSF12
RNA Polymerase I Transcription	0	3,64E-02	#NUM!	ERCC6,GATAD2B
DNA Damage Bypass	0	2,13E-02	#NUM!	DTL
Resolution of Abasic Sites (AP sites)	0	5,26E-02	#NUM!	MUTYH,PARG
Processing of Capped Intronless Pre-mRNA	0	3,45E-02	#NUM!	ZNF473
Fatty acyl-CoA biosynthesis	0	8,11E-02	#NUM!	ACACA,ACSBG1,SLC27A3
Apoptotic execution phase	0	0.06	#NUM!	GSN,KPNA1,TJP2
TNF signaling	0	3,7E-02	#NUM!	OTUD7B,TNFRSF1A
Mitochondrial Fatty Acid Beta-Oxidation	0	3,03E-02	#NUM!	PCCA
Interferon gamma signaling	0	7,14E-02	-1,342	CAMK2D,IRF7,JAK2,MAPK1,MID1
Advanced glycosylation endproduct receptor signaling	0	7,69E-02	#NUM!	MAPK1
Signaling by PTK6	0	5,77E-02	#NUM!	DOCK1,EGFR,ELMO1
Transcriptional Regulation by VENTX	0	7,89E-02	#NUM!	AGO3,NFKB1,TNRC6C
TBC/RABGAPs	0	2,5E-02	#NUM!	TSC1
Interleukin-20 family signaling	0	4,17E-02	#NUM!	JAK2
Cargo recognition for clathrin-mediated endocytosis	0	5,83E-02	-2,449	CHRM2,EGFR,FCHO2,GRK3,LRP2,PICALM
Clathrin-mediated endocytosis	0	5,56E-02	-2,646	CHRM2,EGFR,FCHO2,HIP1,LRP2,PICALM,SYNJ2
E3 ubiquitin ligases ubiquitinate target proteins	0	4,44E-02	#NUM!	CDC73,PRKDC
RAB geranylgeranylation	0	1,69E-02	#NUM!	RAB3A
Protein methylation	0	6,25E-02	#NUM!	EEF1AKMT2
Collagen chain trimerization	0	4,65E-02	#NUM!	COL12A1,COL4A2
Mitochondrial calcium ion transport	0	8,33E-02	#NUM!	MICU1
Processing of SMDT1	0	6,67E-02	#NUM!	MICU1
Gene and protein expression by JAK-STAT signaling after IL-12 stimulation	0	3,03E-02	#NUM!	PSME2
Neddylation	0	7,98E-02	-3,441	AMER1,ASB5,BTRC,COP1,DCAF5,DTL,FBXL20,FBXL7,FBXO11,FBXO2,FBXO30,GAN,KLHL2,PSMA8,PSME2,PUM2,RBBP5,SOCS5,TULP4
Carboxyterminal post-translational modifications of tubulin	0	8,11E-02	#NUM!	AGTPBP1,TTLL11,TTLL5
Nucleotide catabolism	0	6,45E-02	#NUM!	ENTPD7,NT5E
Post-translational protein phosphorylation	0	5,88E-02	0,000	AFP,IGFBP4,KNG1,LTBP1,SERPINC1,TNC
Metabolism of cofactors	0	0.08	#NUM!	GCH1,PDSS1
Triglyceride metabolism	0	5,71E-02	#NUM!	GPD2,MOGAT2
Glycogen metabolism	0	4,35E-02	#NUM!	PHKA1
NGF-stimulated transcription	0	8,33E-02	#NUM!	EGR4,LYL1,TCF12
Peroxisomal protein import	0	1,69E-02	#NUM!	HAO1
Signaling by NTRK3 (TRKC)	0	7,14E-02	#NUM!	PIK3CA,SOS1
Interferon alpha/beta signaling	0	8,16E-02	1,000	BST2,IRF7,KPNA1,XAF1
Meiotic recombination	0	8,11E-02	#NUM!	BLM,BRCA2,RAD51
Iron uptake and transport	0	0.02	#NUM!	SLC46A1
Nonsense-Mediated Decay (NMD)	0	3,96E-02	-2,000	CASC3,DCP1A,SMG7,UPF1
Transcriptional regulation of granulopoiesis	0	2,5E-02	#NUM!	IL6R
Aggrephagy	0	5,56E-02	#NUM!	DYNC1I1,PRKN
RAS processing	0	4,76E-02	#NUM!	ABHD17C
Sensory processing of sound by outer hair cells of the cochlea	0	9,09E-02	-1,342	CASK,EPB41L3,EPS8,GSN,KCNMA1
Signaling by CSF3 (G-CSF)	0	6,9E-02	#NUM!	GAB2,JAK2
Sensory perception of taste	0	3,33E-02	#NUM!	SCNN1B
Azathioprine ADME	0	5,26E-02	#NUM!	SLC29A1
MyD88 dependent cascade initiated on endosome	0	6,67E-02	#NUM!	IRF7,PELI2
Expression and translocation of olfactory receptors	0	8,93E-03	#NUM!	EBF1
Retinoid metabolism and transport	0	7,69E-02	#NUM!	GPC6,LRP12,LRP2
Amyloid fiber formation	0	3,57E-02	#NUM!	GSN,PRKN
GABA receptor activation	0	5,66E-02	#NUM!	ADCY9,ARHGEF9,GNG3
Formation of axial mesoderm	0	7,14E-02	#NUM!	SMAD3
Class I MHC mediated antigen processing and presentation	0	8,59E-02	-4,849	ASB5,BTRC,CBLB,FBXL20,FBXL7,FBXO11,FBXO2,FBXO30,GAN,HACE1,HECTD2,HERC2,KLHL2,NCF2,NEDD4L,PRKN,PSMA8,PSME2,RNF111,RNF217,SEC24B,SH3RF1,SMURF1,SMURF2,TLR6,TRIM37,UBE2E2,UBE3C,UBE3D,UBR2,UBR4
Coagulation System	0	6,06E-02	#NUM!	KNG1,SERPINC1
Formation of definitive endoderm	0	7,14E-02	#NUM!	SMAD3
Mitochondrial Dysfunction	0	8,05E-02	0,000	ATP1B2,CACNA1C,CACNA2D1,CACNB2,CAMK2D,CATSPER2,CLIC2,CREB3L2,CREB5,CREBBP,GPD2,HTT,ITPR1,ITPR2,MAP3K5,MAPK8,MT-ND6,NRF1,PIK3C2B,PIK3CA,PIK3CB,PIK3R3,PRKN,VPS9D1
CGAS-STING Signaling Pathway	0	4,72E-02	-1,342	ABCC1,EDA,EIF2AK3,NFKB1,TNFSF12
Protein Sorting Signaling Pathway	0	6,4E-02	-2,111	ADCY9,ARFGEF2,GNAQ,PLD1,PLD3,PRKD1,SEC24B,SNX13,SNX21,SNX25,SNX29
FXR/RXR Activation	0	8,61E-02	0,277	AKT3,CREBBP,CYP7A1,EDA,EIF2AK3,FGF19,MAPK8,NFKB1,NR1I2,NR5A2,PPARA,SLC51A,TNFSF12
BBSome Signaling Pathway	0	7,43E-02	-3,528	ADGRA3,ADGRG6,ADGRL3,ADORA1,ADRA1A,ASXL1,ASXL2,BBS2,CHRM2,CXCL12,ERN1,EZH2,GLI2,GLI3,GPR160,GPR183,GPR21,GPR22,GPR39,GPR63,GPR82,GRM7,HCAR2,HTR4,IFT140,IGF1R,INSR,INVS,LPAR2,MAPK1,NPFFR2,PHF19,TACR2
Cohesin Chromatin Regulation Pathway	0	8,94E-02	-3,207	CDCA5,CDK8,ESR1,FAT1,FAT3,FTO,HDAC8,MED12L,MED13L,NCAPD2,PCDHGA7,PDS5A,PPM1L,PPP2R3A,SMC1B,STAG1
Hematoma Resolution Signaling Pathway	0	4,93E-02	1,265	EDA,GRIN2D,GSK3B,MAPK1,MAPK8,MERTK,MT-ND6,NFKB1,NOX4,SOD3,TNFSF12
mRNA 3 Prime End Processing Signaling Pathway	0	8,57E-02	-2,828	CNOT1,CNOT6,DICER1,DIS3L2,EIF4G3,MAPK1,MBNL1,PIP5K1A,WNK1
Ribosomal Quality Control Signaling Pathway	0	2,56E-02	-1,000	AGO2,AGO3,PSMA8,PSME2
Post-translational modification: synthesis of GPI-anchored proteins	0	7,89E-02	0,000	ART3,CNTN4,LY6E,LYPD1,MDGA2,THY1
Pyruvate metabolism	0	8,7E-02	-2,000	LDHC,MKLN1,RANBP9,RMND5A
Cardiogenesis	0	7,69E-02	#NUM!	MEF2C,MYOCD
Z-decay: degradation of maternal mRNAs by zygotically expressed factors	0	8,33E-02	#NUM!	DIS3L2
Somitogenesis	0	3,7E-02	#NUM!	EPHA4,PSME2
Formation of the nephric duct	0	6,25E-02	#NUM!	HOXA6
PKR-mediated signaling	0	4,69E-02	#NUM!	ARIH1,FANCA,FANCC
Mitochondrial RNA degradation	0	4,35E-02	#NUM!	MT-ND6
Mitochondrial protein degradation	0	1,15E-02	#NUM!	MT-ND6
Transcriptional regulation of brown and beige adipocyte differentiation	0	6,67E-02	#NUM!	GATAD2B,PPARA
Transcriptional and post-translational regulation of MITF-M expression and activity	0	8,16E-02	-2,000	AKT3,CREBBP,GSK3B,MAPK1
Respiratory electron transport	0	1,41E-02	#NUM!	MT-ND6
Complex I biogenesis	0	1,72E-02	#NUM!	MT-ND6
Regulation of endogenous retroelements	0	6,94E-02	-2,236	ARID1A,ARID1B,DPF2,GATAD2B,ZNF30
Irritable Bowel Syndrome Signaling Pathway	0	7,63E-02	-1,886	ECM1,EDA,HERC2,IL1RAPL1,IL6R,LRP6,MYL10,MYL9,NFKB1,PIK3C2B,PIK3CA,PIK3CB,PIK3R3,TLR10,TLR6,TNFRSF1A,TNFSF12,WNT6
Lung Ionic Balance Signaling Pathway	0	8,68E-02	-3,795	ADGRA3,ADGRG6,ADGRL3,ADORA1,ADRA1A,ATP1B2,CHRM2,ESR1,GPR160,GPR183,GPR21,GPR22,GPR39,GPR63,GPR82,GRM7,HCAR2,HTR4,KCNMA1,KCNMB2,KCNMB4,KCNQ1,LPAR2,MAPK1,NOX4,NPFFR2,PLCB1,PLCE1,PLCL1,PPM1L,PPP2R3A,PRKCA,PRKCE,PRKCG,PRKD1,SCNN1B,SLC12A2,TACR2,TNFRSF10B,TNFRSF1A
TRIM21 Intracellular Antibody Signaling Pathway	0	5,56E-02	-0,816	IRF7,JAK2,NFKB1,PRDM1,PSMA8,PSME2
Role of PKR in Interferon Induction and Antiviral Response	0	7,69E-02	-1,667	APAF1,FANCC,MAPK1,MAPK8,NFKB1,PDGFC,PDGFD,TNFRSF1A,TRAF3
Cytotoxic T Lymphocyte-mediated Apoptosis of Target Cells	0	3,33E-02	#NUM!	APAF1
Airway Pathology in Chronic Obstructive Pulmonary Disease	0	7,53E-02	#NUM!	AMBP,APOD,EDA,FGF1,FGF19,FGF21,TNFSF12
T Helper Cell Differentiation	0	4,69E-02	#NUM!	CD28,IL6R,TNFRSF1A
CDK5 Signaling	0	8,11E-02	-0,816	ADCY9,ITGA6,LAMA2,LAMA3,MAPK1,MAPK8,PPM1L,PPP2R3A,RAP2A
Molecular Mechanisms of Cancer	0	9,32E-02	-5,893	ADCY9,ADGRA3,ADGRG6,ADGRL3,ADORA1,ADRA1A,AKT3,APAF1,ARHGEF11,ARHGEF12,ARHGEF17,ARHGEF5,ARHGEF9,BMPR1B,BMPR2,BRAF,CAMK2D,CDK6,CHRM2,CREBBP,GAB2,GHR,GNAO1,GNAQ,GNAT2,GNG3,GPR160,GPR183,GPR21,GPR22,GPR39,GPR63,GPR82,GRM7,GSK3B,HCAR2,HDAC4,HDAC8,HIPK2,HTR4,IL31RA,IL6R,ITGA6,ITGA9,ITGB3,ITGB4,ITGB8,JAK2,LPAR2,LRP6,MAP3K5,MAPK1,MAPK8,NF1,NFKB1,NPFFR2,PAK3,PIK3C2B,PIK3CA,PIK3CB,PIK3R3,PLCB1,PRKCA,PRKCE,…
Cell Cycle Regulation by BTG Family Proteins	0	8,11E-02	#NUM!	PPM1L,PPP2R3A,RB1
Role of CHK Proteins in Cell Cycle Checkpoint Control	0	5,26E-02	#NUM!	PPM1L,PPP2R3A,TLK2
RAN Signaling	0	5,88E-02	#NUM!	KPNA1
Basal Cell Carcinoma Signaling	0	5,8E-02	2,000	GLI2,GLI3,GSK3B,WNT6
Primary Immunodeficiency Signaling	0	5,56E-02	#NUM!	CD19,TNFRSF13B
Allograft Rejection Signaling	0	3,12E-02	#NUM!	CD28
Autoimmune Thyroid Disease Signaling	0	3,03E-02	#NUM!	CD28
Graft-versus-Host Disease Signaling	0	2,86E-02	#NUM!	CD28
MYC Mediated Apoptosis Signaling	0	8,7E-02	0,000	APAF1,CREBBP,NFKB1,TNFRSF1A
Communication between Innate and Adaptive Immune Cells	0	5,88E-02	-2,000	CD28,TLR10,TLR6,TNFRSF13B
Crosstalk between Dendritic Cells and Natural Killer Cells	0	8,2E-02	-1,000	CAMK2D,CD28,NECTIN2,NFKB1,TLN2
FAK Signaling	0	9,31E-02	-5,528	ADGRA3,ADGRG6,ADGRL3,ADORA1,ADRA1A,AGO2,AKT3,ASAP1,BCAR3,BMPR2,CHRM2,DOCK1,ECM1,EFNA5,EGFR,GHR,GPR160,GPR183,GPR21,GPR22,GPR39,GPR63,GPR82,GRM7,GSK3B,HCAR2,HTR4,IGF1R,IL31RA,IL6R,ITGA6,ITGA9,ITGB3,ITGB4,ITGB8,KLF8,LPAR2,MAP2K5,MAPK1,MAPK8,MET,NCOA3,NFKB1,NPFFR2,PAK3,PDPK1,PIK3C2B,PIK3CA,PIK3CB,PIK3R3,RAP2A,SOCS5,SOS1,SOS2,TACR2
Altered T Cell and B Cell Signaling in Rheumatoid Arthritis	0	8,54E-02	#NUM!	CD28,MAP3K14,NFKB1,TLR10,TLR6,TNFRSF13B,TRAF3
B Cell Development	0	0.05	#NUM!	CD19
Neuroprotective Role of THOP1 in Alzheimer's Disease	0	4,4E-02	#NUM!	C1R,CFD,KLK1,KNG1
Granzyme A Signaling	0	3,23E-02	#NUM!	GSDMB,MT-ND6
Role of WNT/GSK-3β Signaling in the Pathogenesis of Influenza	0	8,33E-02	#NUM!	CSNK1G1,GSK3B,NCOA2,NCOA3,WNT6
Role of Hypercytokinemia/hyperchemokinemia in the Pathogenesis of Influenza	0	3,51E-02	#NUM!	IRF7,NFKB1
OX40 Signaling Pathway	0	7,5E-02	#NUM!	MAPK8,NFKB1,TRAF3
Extrinsic Prothrombin Activation Pathway	0	6,25E-02	#NUM!	SERPINC1
Tumoricidal Function of Hepatic Natural Killer Cells	0	4,35E-02	#NUM!	APAF1
Intrinsic Prothrombin Activation Pathway	0	7,89E-02	#NUM!	KLK1,KNG1,SERPINC1
Assembly of RNA Polymerase II Complex	0	4,65E-02	#NUM!	TAF1,TAF4B
DNA Double-Strand Break Repair by Non-Homologous End Joining	0	7,14E-02	#NUM!	PRKDC
Spliceosomal Cycle	0	4,08E-02	#NUM!	CASC3,SF3A2
Role of JAK1, JAK2 and TYK2 in Interferon Signaling	0	9,09E-02	#NUM!	JAK2,NFKB1
Telomere Extension by Telomerase	0	6,67E-02	#NUM!	TNKS
iNOS Signaling	0	8,7E-02	-2,000	CREBBP,JAK2,MAPK1,NFKB1
Estrogen-mediated S-phase Entry	0	8,33E-02	#NUM!	ESR1,RB1
Thyroid Hormone Metabolism II (via Conjugation and/or Degradation)	0	7,14E-02	#NUM!	LARGE1
Nicotine Degradation III	0	4,55E-02	#NUM!	LARGE1
Chondroitin Sulfate Degradation (Metazoa)	0	9,09E-02	#NUM!	CEMIP2
Pyrimidine Ribonucleotides De Novo Biosynthesis	0	7,32E-02	#NUM!	AK4,AK5,ENTPD7
Glutathione Redox Reactions I	0	5,88E-02	#NUM!	CLIC2
Melatonin Degradation I	0	4,17E-02	#NUM!	LARGE1
NAD Salvage Pathway II	0	4,76E-02	#NUM!	NT5E
Pyrimidine Deoxyribonucleotides De Novo Biosynthesis I	0	9,09E-02	#NUM!	AK4,AK5
Leukotriene Biosynthesis	0	8,33E-02	#NUM!	GGT5
Cholesterol Biosynthesis I	0	7,69E-02	#NUM!	LSS
1D-myo-inositol Hexakisphosphate Biosynthesis II (Mammalian)	0	5,88E-02	#NUM!	SYNJ2
tRNA Charging	0	5,41E-02	#NUM!	DARS2,LARS2
Urate Biosynthesis/Inosine 5'-phosphate Degradation	0	9,09E-02	#NUM!	NT5E
Nicotine Degradation II	0	3,85E-02	#NUM!	LARGE1
Superpathway of D-myo-inositol (1,4,5)-trisphosphate Metabolism	0	4,55E-02	#NUM!	SYNJ2
Purine Nucleotides Degradation II (Aerobic)	0	6,25E-02	#NUM!	NT5E
D-myo-inositol (1,3,4)-trisphosphate Biosynthesis	0	5,88E-02	#NUM!	SYNJ2
Serotonin Degradation	0	3,45E-02	#NUM!	LARGE1
Phenylalanine Degradation IV (Mammalian, via Side Chain)	0	7,14E-02	#NUM!	SLC27A3
D-myo-inositol (1,4,5)-trisphosphate Degradation	0	6,25E-02	#NUM!	SYNJ2
Triacylglycerol Biosynthesis	0	7,27E-02	#NUM!	LPCAT2,MBOAT2,OSGEPL1,PORCN
Pyrimidine Ribonucleotides Interconversion	0	7,89E-02	#NUM!	AK4,AK5,ENTPD7
Glycolysis I	0	4,35E-02	#NUM!	ENO4
Cholesterol Biosynthesis II (via 24,25-dihydrolanosterol)	0	7,69E-02	#NUM!	LSS
Gluconeogenesis I	0	4,35E-02	#NUM!	ENO4
Cholesterol Biosynthesis III (via Desmosterol)	0	7,69E-02	#NUM!	LSS
Adenosine Nucleotides Degradation II	0	7,69E-02	#NUM!	NT5E
Superpathway of Melatonin Degradation	0	3,45E-02	#NUM!	LARGE1
Stearate Biosynthesis I (Animals)	0	0.08	#NUM!	ACSBG1,OSGEPL1,PORCN,SLC27A3
UDP-N-acetyl-D-galactosamine Biosynthesis II	0	8,33E-02	#NUM!	UAP1
Oxidative Ethanol Degradation III	0	8,33E-02	#NUM!	ACSS3,DIP2A
Fatty Acid β-oxidation I	0	6,9E-02	#NUM!	ACSBG1,SLC27A3
Superpathway of Cholesterol Biosynthesis	0	3,85E-02	#NUM!	LSS
DNA damage-induced 14-3-3σ Signaling	0	7,32E-02	#NUM!	AKT3,APAF1,COP1
Inhibition of Matrix Metalloproteases	0	2,78E-02	#NUM!	ADAM12
Remodeling of Epithelial Adherens Junctions	0	3,45E-02	#NUM!	CLIP1,MET
Agranulocyte Adhesion and Diapedesis	0	6,33E-02	#NUM!	CLDN20,CLDN4,CLDN5,CXCL12,GLG1,ICAM2,MYH7,MYL9,MYO1H,TNFRSF1A
Granulocyte Adhesion and Diapedesis	0	6,47E-02	#NUM!	CLDN20,CLDN4,CLDN5,CXCL12,GLG1,ICAM2,IL1RAPL1,THY1,TNFRSF1A
Oxidative Phosphorylation	0	2,38E-02	#NUM!	ENOX1,VPS9D1
BER (Base Excision Repair) Pathway	0	7,14E-02	#NUM!	MAP2K5,MAPK1,NF1
PCP (Planar Cell Polarity) Pathway	0	6,9E-02	-1,000	MAPK8,PFN4,ROR2,WNT6
Unfolded protein response	0	4,71E-02	-2,000	EIF2AK3,ERN1,MAP3K5,MAPK8
Parkinson's Signaling Pathway	0	7,72E-02	-2,683	CACNA1C,CACNA2D1,CACNB2,CAMK2D,CATSPER2,EDA,EIF2AK3,ERN1,GRIN2D,ITPR1,ITPR2,MAPK1,MAPK8,MT-ND6,NFKB1,PRKN,SLC18A2,TLR10,TLR6,TNFSF12
Nucleotide Excision Repair Pathway	0	3,33E-02	#NUM!	ERCC6
Interferon Signaling	0	3,7E-02	#NUM!	JAK2
Protein Ubiquitination Pathway	0	7,35E-02	-4,123	BIRC6,BTRC,NEDD4L,PRKN,PSME2,SMURF1,SMURF2,UBE2E2,UBE4B,UBR2,USP24,USP31,USP32,USP34,USP37,USP45,USP47,USP54
Amyloid Processing	0	8,33E-02	#NUM!	AKT3,GSK3B,MAPK1,PRKCE
Cell Cycle: G2/M DNA Damage Checkpoint Regulation	0	6,12E-02	#NUM!	BTRC,HIPK2,PRKDC
Phototransduction Pathway	0	4,35E-02	#NUM!	GNAT2,GUCY1A2
Dopamine Receptor Signaling	0	6,41E-02	#NUM!	ADCY9,GCH1,PPM1L,PPP2R3A,SLC18A2
Hypoxia Signaling in the Cardiovascular System	0	8,45E-02	#NUM!	ARNT,BIRC6,CREB3L2,CREB5,CREBBP,UBE2E2
Gustation Pathway	0	8,67E-02	-3,873	ADCY9,CACNA1C,CACNA2D1,CACNB2,CATSPER2,ITPR1,ITPR2,KCNH2,LRRC8C,LRRC8D,PDE3A,PDE3B,PKD1L3,SCN8A,SCNN1B
Phagosome Maturation	0	5,69E-02	#NUM!	CTSC,CTSE,DYNC1I1,NCF2,NOX4,PIKFYVE,SNAP25
Sumoylation Pathway	0	5,1E-02	0,447	CREBBP,MAP3K5,MAPK8,NFKB1,ZEB1
Th1 and Th2 Activation Pathway	0	8,76E-02	#NUM!	BMPR2,CD28,IL6R,JAK2,NFATC1,NFATC2,NFKB1,NOTCH2,PIK3C2B,PIK3CA,PIK3CB,PIK3R3
Th2 Pathway	0	9,09E-02	-2,530	BMPR2,CD28,JAK2,NFATC2,NFKB1,NOTCH2,PIK3C2B,PIK3CA,PIK3CB,PIK3R3
Sirtuin Signaling Pathway	0	4,65E-02	-0,302	CLOCK,FOXO3,GSK3B,LDHC,MAPK1,MT-ND6,NFKB1,PPARA,PRKDC,RPTOR,SF3A2,SOD3
Iron homeostasis signaling pathway	0	8,4E-02	#NUM!	ARNT,BMPR1B,BMPR2,BTRC,EGFR,IL6R,JAK2,MAPK1,SLC46A1,SMAD3
Th17 Activation Pathway	0	7,41E-02	-2,449	IL6R,JAK2,NFAT5,NFATC1,NFATC2,NFKB1
SPINK1 Pancreatic Cancer Pathway	0	7,69E-02	#NUM!	CPD,KLK1,SMAD3
NER (Nucleotide Excision Repair, Enhanced Pathway)	0	3,61E-02	#NUM!	ERCC6,POLA1,RNF111
Apelin Cardiac Fibroblast Signaling Pathway	0	8,7E-02	#NUM!	AKT3,ANGPT2
Apelin Adipocyte Signaling Pathway	0	7,89E-02	0,816	ADCY9,CLIC2,MAPK1,MAPK8,NCF2,NOX4
BAG2 Signaling Pathway	0	6,49E-02	1,000	MAPK1,NFKB1,PRKN,PSMA8,PSME2
FAT10 Signaling Pathway	0	5,56E-02	#NUM!	HTT,PSMA8,PSME2
Inhibition of ARE-Mediated mRNA Degradation Pathway	0	9,27E-02	1,941	AGO2,AGO3,AKT3,CNOT1,CNOT6,DCP1A,EDC4,MAPK1,PPM1L,PPP2R3A,PSMA8,PSME2,TNFRSF1A,TNFSF12
Necroptosis Signaling Pathway	0	7,09E-02	-2,121	CAMK2D,MERTK,PLA2G10,PLA2G4A,PLA2G5,RB1,TNFRSF10B,TNFRSF1A,TRPM7
Xenobiotic Metabolism PXR Signaling Pathway	0	8,63E-02	-0,577	CAMK2D,CHST11,CREBBP,HS2ST1,HS6ST3,NR1I2,NRIP1,PRKCA,PRKCE,PRKCG,PRKD1,UST
Regulation of the Epithelial Mesenchymal Transition in Development Pathway	0	7,23E-02	-0,816	GLI2,GLI3,GSK3B,MAML1,NFKB1,WNT6
Coronavirus Pathogenesis Pathway	0	8,72E-02	-0,832	ADAM9,BST2,EIF2AK3,HDAC4,HDAC8,IRF7,KNG1,MAPK1,MAPK8,NFKB1,NUP98,PIKFYVE,RB1,SMAD3,TRAF3
Coronavirus Replication Pathway	0	1,89E-02	#NUM!	GSK3B,IFITM5
Ferroptosis Signaling Pathway	0	8,93E-02	-1,265	ACACA,BRAF,CHAC1,EIF2AK3,GCH1,MAPK1,NOX4,RAP2A,RB1,WWTR1

## Sheet: cluster 5
Ingenuity Canonical Pathways	-log(p-value)	Ratio	z-score	Molecules
Histamine Degradation	3,35E00	1,67E-01	#NUM!	ALDH1A1,ALDH2
Fatty Acid α-oxidation	3,16E00	1,33E-01	#NUM!	ALDH1A1,ALDH2
Tryptophan Degradation X (Mammalian, via Tryptamine)	3,1E00	1,25E-01	#NUM!	ALDH1A1,ALDH2
Putrescine Degradation III	3,1E00	1,25E-01	#NUM!	ALDH1A1,ALDH2
Dopamine Degradation	2,95E00	1,05E-01	#NUM!	ALDH1A1,ALDH2
Ethanol Degradation IV	2,95E00	1,05E-01	#NUM!	ALDH1A1,ALDH2
Ethanol Degradation II	2,95E00	1,05E-01	#NUM!	ALDH1A1,ALDH2
Noradrenaline and Adrenaline Degradation	2,9E00	0.1	#NUM!	ALDH1A1,ALDH2
Oxidative Ethanol Degradation III	2,74E00	8,33E-02	#NUM!	ALDH1A1,ALDH2
Serotonin Degradation	2,58E00	6,9E-02	#NUM!	ALDH1A1,ALDH2
Sonic Hedgehog Signaling	2,55E00	6,67E-02	#NUM!	CCNB1,CDK1
Complement System	2,55E00	6,67E-02	#NUM!	C4BPA,CFD
Mitotic G1 phase and G1/S transition	2,35E00	2,38E-02	#NUM!	CCNB1,CDK1,TYMS
DNA damage-induced 14-3-3σ Signaling	2,28E00	4,88E-02	#NUM!	CCNB1,CDK1
Complement cascade	2,26E00	4,76E-02	#NUM!	C4BPA,CFD
TP53 Regulates Transcription of Cell Cycle Genes	2,2E00	4,44E-02	#NUM!	CCNB1,CDK1
Cell Cycle: G2/M DNA Damage Checkpoint Regulation	2,13E00	4,08E-02	#NUM!	CCNB1,CDK1
Transcriptional regulation by RUNX2	2,11E00	0.04	#NUM!	CCNB1,CDK1
GADD45 Signaling	2	3,51E-02	#NUM!	CCNB1,CDK1
Protein Citrullination	1,98E00	2,5E-01	#NUM!	PADI1
Phenylethylamine Degradation I	1,98E00	2,5E-01	#NUM!	ALDH2
dTMP De Novo Biosynthesis	1,98E00	2,5E-01	#NUM!	TYMS
Mitotic Roles of Polo-Like Kinase	1,92E00	3,17E-02	#NUM!	CCNB1,CDK1
Xenobiotic Metabolism AHR Signaling Pathway	1,92E00	3,17E-02	#NUM!	ALDH1A1,ALDH2
Mitotic G2-G2/M phases	1,9E00	1,63E-02	#NUM!	CCNB1,CDK1,TPX2
Phase I - Functionalization of compounds	1,8E00	2,74E-02	#NUM!	ALDH1A1,ALDH2
Fructose metabolism	1,74E00	1,43E-01	#NUM!	ALDH1A1
Integrin cell surface interactions	1,7E00	2,44E-02	#NUM!	COL4A3,ICAM2
Cyclins and Cell Cycle Regulation	1,7E00	2,44E-02	#NUM!	CCNB1,CDK1
Regulation of mitotic cell cycle	1,68E00	2,38E-02	#NUM!	CCNB1,CDK1
MAPK6/MAPK4 signaling	1,66E00	2,3E-02	#NUM!	CDK1,ETV4
Regulation of TP53 Activity through Phosphorylation	1,64E00	2,25E-02	#NUM!	RHNO1,TPX2
Neurotransmitter clearance	1,63E00	1,11E-01	#NUM!	ALDH2
Mitotic Prophase	1,63E00	2,22E-02	#NUM!	CCNB1,CDK1
ATM Signaling	1,58E00	2,08E-02	#NUM!	CCNB1,CDK1
Kinetochore Metaphase Signaling Pathway	1,57E00	2,06E-02	#NUM!	CCNB1,CDK1
Cell Cycle Checkpoints	1,56E00	1,21E-02	#NUM!	CCNB1,CDK1,RHNO1
LGI-ADAM interactions	1,44E00	7,14E-02	#NUM!	LGI4
Phenylalanine Degradation IV (Mammalian, via Side Chain)	1,44E00	7,14E-02	#NUM!	ALDH2
Cardiac conduction	1,38E00	1,63E-02	#NUM!	FXYD4,SCN4A
Response to elevated platelet cytosolic Ca2+	1,38E00	1,63E-02	#NUM!	CFD,ECM1
Aryl Hydrocarbon Receptor Signaling	1,36E00	1,59E-02	#NUM!	ALDH1A1,ALDH2
Hereditary Breast Cancer Signaling	1,36E00	1,59E-02	#NUM!	CCNB1,CDK1
Glutathione Redox Reactions I	1,36E00	5,88E-02	#NUM!	CP
Xenobiotic Metabolism CAR Signaling Pathway	1,3E00	1,46E-02	#NUM!	ALDH1A1,ALDH2
Receptor-type tyrosine-protein phosphatases	1,29E00	0.05	#NUM!	PTPRD
Xenobiotic Metabolism PXR Signaling Pathway	1,28E00	1,44E-02	#NUM!	ALDH1A1,ALDH2
Synaptic adhesion-like molecules	1,27E00	4,76E-02	#NUM!	PTPRD
RAS processing	1,27E00	4,76E-02	#NUM!	PRKG2
Retinoate Biosynthesis I	1,25E00	4,55E-02	#NUM!	ALDH1A1
Pyrimidine Deoxyribonucleotides De Novo Biosynthesis I	1,25E00	4,55E-02	#NUM!	TYMS
RAF-independent MAPK1/3 activation	1,23E00	4,35E-02	#NUM!	CDK1
Estrogen-mediated S-phase Entry	1,21E00	4,17E-02	#NUM!	CDK1
Metabolism of cofactors	1,19E00	0.04	#NUM!	PRKG2
Agranulocyte Adhesion and Diapedesis	1,19E00	1,27E-02	#NUM!	ICAM2,MYO1H
Mitochondrial Division Signaling Pathway	1,18E00	1,25E-02	#NUM!	CCNB1,CDK1
Acute Phase Response Signaling	1,14E00	1,19E-02	#NUM!	C4BPA,CP
Oxytocin in Spinal Neurons Signaling Pathway	1,13E00	3,45E-02	#NUM!	PRKG2
Interconversion of nucleotide di- and triphosphates	1,13E00	3,45E-02	#NUM!	TYMS
Hepatic Fibrosis / Hepatic Stellate Cell Activation	1,1E00	1,13E-02	#NUM!	COL4A3,MYO1H
Cohesin Chromatin Regulation Pathway	1,09E00	1,12E-02	#NUM!	CCNB1,CDK1
Mitotic Prometaphase	1,07E00	1,08E-02	#NUM!	CCNB1,CDK1
LPS/IL-1 Mediated Inhibition of RXR Function	1,04E00	1,05E-02	#NUM!	ALDH1A1,ALDH2
Signaling by Retinoic Acid	1,03E00	2,7E-02	#NUM!	ALDH1A1
MAP kinase activation	1,02E00	2,63E-02	#NUM!	NOD1
Regulation of TP53 Expression and Degradation	1,02E00	2,63E-02	#NUM!	CDK1
Smooth Muscle Contraction	9,88E-01	2,44E-02	#NUM!	ALDH2
TAK1-dependent IKK and NF-kappa-B activation	9,78E-01	2,38E-02	#NUM!	NOD1
Triacylglycerol Degradation	9,78E-01	2,38E-02	#NUM!	ALDH2
Glycation Signaling Pathway	9,75E-01	9,52E-03	#NUM!	COL4A3,ICAM2
Collagen chain trimerization	9,68E-01	2,33E-02	#NUM!	COL4A3
Mitotic Metaphase and Anaphase	9,51E-01	9,22E-03	#NUM!	CCNB1,CDK1
RUNX1 regulates megakaryocyte differentiation and platelet function	9,32E-01	2,13E-02	#NUM!	NR4A3
PXR/RXR Activation	9,23E-01	2,08E-02	#NUM!	ALDH1A1
Sertoli Cell-Sertoli Cell Junction Signaling	9,09E-01	8,7E-03	#NUM!	COL4A3,PLS1
Iron uptake and transport	9,07E-01	0.02	#NUM!	CP
Folate Signaling Pathway	9,07E-01	0.02	#NUM!	TYMS
Xenobiotic Metabolism Signaling	0.9	8,58E-03	#NUM!	ALDH1A1,ALDH2
Signaling by EGFR	8,98E-01	1,96E-02	#NUM!	FAM83D
NLR signaling pathways	8,75E-01	1,85E-02	#NUM!	NOD1
Cell Cycle Control of Chromosomal Replication	8,75E-01	1,85E-02	#NUM!	CDK1
Deubiquitination	8,71E-01	8,23E-03	#NUM!	CDK1,NOD1
Sensory processing of sound by outer hair cells of the cochlea	8,68E-01	1,82E-02	#NUM!	PLS1
Signaling by PDGF	8,61E-01	1,79E-02	#NUM!	COL4A3
Role of CHK Proteins in Cell Cycle Checkpoint Control	8,53E-01	1,75E-02	#NUM!	CDK1
Heparan Sulfate Biosynthesis (Late Stages)	8,46E-01	1,72E-02	#NUM!	ALDH2
Collagen degradation	8,4E-01	1,69E-02	#NUM!	COL4A3
Assembly of collagen fibrils and other multimeric structures	8,4E-01	1,69E-02	#NUM!	COL4A3
Oxytocin Signaling Pathway	8,32E-01	7,78E-03	#NUM!	MYO1H,PRKG2
Parkinson's Signaling Pathway	8,26E-01	7,72E-03	#NUM!	ALDH1A1,ALDH2
ERB2-ERBB3 Signaling	8,26E-01	1,64E-02	#NUM!	ETV4
NCAM signaling for neurite out-growth	8,13E-01	1,59E-02	#NUM!	COL4A3
PKR-mediated signaling	8,07E-01	1,56E-02	#NUM!	CDK1
Heparan Sulfate Biosynthesis	8,07E-01	1,56E-02	#NUM!	ALDH2
TREM1 Signaling	8,01E-01	1,54E-02	#NUM!	NOD1
Pyridoxal 5'-phosphate Salvage Pathway	8,01E-01	1,54E-02	#NUM!	CDK1
Collagen biosynthesis and modifying enzymes	7,95E-01	1,52E-02	#NUM!	COL4A3
Pathogen Induced Cytokine Storm Signaling Pathway	7,93E-01	7,35E-03	#NUM!	COL4A3,NOD1
Sensory processing of sound by inner hair cells of the cochlea	7,83E-01	1,47E-02	#NUM!	PLS1
Autism Signaling Pathway	7,8E-01	7,22E-03	#NUM!	ALDH1A1,ALDH2
Senescence Pathway	7,78E-01	7,19E-03	#NUM!	CCNB1,CDK1
NAP1L1 Transcription Regulation Signaling Pathway	7,6E-01	1,39E-02	#NUM!	CCNB1
Apelin Adipocyte Signaling Pathway	7,39E-01	1,32E-02	#NUM!	CP
Immunoregulatory interactions between a Lymphoid and a non-Lymphoid cell	7,19E-01	1,25E-02	#NUM!	ICAM2
Platelet homeostasis	7,19E-01	1,25E-02	#NUM!	PRKG2
Keratinization	7,09E-01	1,22E-02	#NUM!	KRT1
Transport of bile salts and organic acids, metal ions and amine compounds	7,04E-01	1,2E-02	#NUM!	CP
Regulation of Cellular Mechanics by Calpain Protease	0.7	1,19E-02	#NUM!	CDK1
MITF-M-dependent gene expression	6,91E-01	1,16E-02	#NUM!	CCNB1
Mitochondrial protein degradation	6,86E-01	1,15E-02	#NUM!	ALDH2
Salvage Pathways of Pyrimidine Ribonucleotides	6,73E-01	1,11E-02	#NUM!	CDK1
Neuroprotective Role of THOP1 in Alzheimer's Disease	6,69E-01	1,1E-02	#NUM!	CFD
DNA Methylation and Transcriptional Repression Signaling	6,65E-01	1,09E-02	#NUM!	CDK1
Apoptosis Signaling	6,4E-01	1,02E-02	#NUM!	CDK1
HDR through Homologous Recombination (HRR) or Single Strand Annealing (SSA)	6,29E-01	9,9E-03	#NUM!	RHNO1
Extracellular matrix organization	6,25E-01	9,8E-03	#NUM!	COL4A3
Post-translational protein phosphorylation	6,25E-01	9,8E-03	#NUM!	CP
Eukaryotic Translation Initiation	6,14E-01	9,52E-03	#NUM!	CP
L1CAM interactions	5,93E-01	9,01E-03	#NUM!	SCN4A
Nitric Oxide Signaling in the Cardiovascular System	5,9E-01	8,93E-03	#NUM!	PRKG2
Protein Kinase A Signaling	5,86E-01	5,35E-03	#NUM!	CDKN3,PTPRD
Regulation of Insulin-like Growth Factor (IGF) transport and uptake by IGFBPs	5,77E-01	8,62E-03	#NUM!	CP
Iron homeostasis signaling pathway	5,67E-01	8,4E-03	#NUM!	CP
SNARE Signaling Pathway	5,64E-01	8,33E-03	#NUM!	MYO1H
GP6 Signaling Pathway	5,58E-01	8,2E-03	#NUM!	COL4A3
Interleukin-1 family signaling	5,52E-01	8,06E-03	#NUM!	NOD1
C-type lectin receptors (CLRs)	5,46E-01	7,94E-03	#NUM!	ICAM2
Role of Pattern Recognition Receptors in Recognition of Bacteria and Viruses	5,4E-01	7,81E-03	#NUM!	NOD1
Ephrin A Signaling	5,29E-01	7,58E-03	#NUM!	PRKG2
White Adipose Tissue Browning Pathway	5,29E-01	7,58E-03	#NUM!	PRKG2
Neutrophil degranulation	5,26E-01	4,84E-03	#NUM!	CFD,KRT1
Granulocyte Adhesion and Diapedesis	5,11E-01	7,19E-03	#NUM!	ICAM2
Dilated Cardiomyopathy Signaling Pathway	5,08E-01	7,14E-03	#NUM!	MYO1H
Semaphorin Neuronal Repulsive Signaling Pathway	5,05E-01	7,09E-03	#NUM!	PRKG2
Hedgehog 'on' state	5,03E-01	7,04E-03	#NUM!	GAS1
Corticotropin Releasing Hormone Signaling	5,03E-01	7,04E-03	#NUM!	KRT1
IL-33 Signaling Pathway	4,88E-01	6,76E-03	#NUM!	ICAM2
NOD1/2 Signaling Pathway	4,88E-01	6,76E-03	#NUM!	NOD1
Microautophagy Signaling Pathway	4,81E-01	6,62E-03	#NUM!	COL4A3
Ribonucleotide Reductase Signaling Pathway	4,79E-01	6,58E-03	#NUM!	CDK1
Hepatitis B Chronic Liver Pathogenesis Signaling Pathway	4,69E-01	6,41E-03	#NUM!	ETV4
Germ Cell-Sertoli Cell Junction Signaling	4,63E-01	6,29E-03	#NUM!	PLS1
Ion channel transport	4,48E-01	6,02E-03	#NUM!	FXYD4
Sheddase Signaling Pathway	4,46E-01	5,99E-03	#NUM!	COL4A3
Tight Junction Signaling	4,46E-01	5,99E-03	#NUM!	MYO1H
IL-4 Signaling	4,43E-01	5,95E-03	#NUM!	COL4A3
Gustation Pathway	4,33E-01	5,78E-03	#NUM!	SCN4A
Dopamine-DARPP32 Feedback in cAMP Signaling	4,22E-01	5,59E-03	#NUM!	PRKG2
Leukocyte Extravasation Signaling	4,18E-01	5,52E-03	#NUM!	EDIL3
Synaptic Long Term Depression	4,18E-01	5,52E-03	#NUM!	PRKG2
D-myo-inositol (1,4,5,6)-Tetrakisphosphate Biosynthesis	4,18E-01	5,52E-03	#NUM!	PTPRD
D-myo-inositol (3,4,5,6)-tetrakisphosphate Biosynthesis	4,18E-01	5,52E-03	#NUM!	PTPRD
Adrenomedullin signaling pathway	4,11E-01	5,41E-03	#NUM!	PRKG2
ILK Signaling	4,07E-01	5,35E-03	#NUM!	MYO1H
Pulmonary Healing Signaling Pathway	4,05E-01	5,32E-03	#NUM!	CCNB1
Cilium Assembly	4,02E-01	5,26E-03	#NUM!	CDK1
ID1 Signaling Pathway	0.4	5,24E-03	#NUM!	TYMS
3-phosphoinositide Degradation	3,98E-01	5,21E-03	#NUM!	PTPRD
Beta-catenin independent WNT signaling	3,93E-01	5,13E-03	#NUM!	PRKG2
D-myo-inositol-5-phosphate Metabolism	3,89E-01	5,08E-03	#NUM!	PTPRD
Calcium Signaling	3,86E-01	5,03E-03	#NUM!	MYO1H
Neurovascular Coupling Signaling Pathway	3,79E-01	4,93E-03	#NUM!	PRKG2
RHOGDI Signaling	3,79E-01	4,93E-03	#NUM!	MYO1H
3-phosphoinositide Biosynthesis	3,73E-01	4,83E-03	#NUM!	PTPRD
Chromatin organization	3,7E-01	4,78E-03	#NUM!	PADI1
Actin Cytoskeleton Signaling	3,52E-01	4,52E-03	#NUM!	MYO1H
Wound Healing Signaling Pathway	3,5E-01	4,5E-03	#NUM!	COL4A3
Sertoli Cell-Germ Cell Junction Signaling Pathway (Enhanced)	3,49E-01	4,48E-03	#NUM!	PRKG2
Superpathway of Inositol Phosphate Compounds	3,35E-01	4,29E-03	#NUM!	PTPRD
Sperm Motility	3,35E-01	4,29E-03	#NUM!	PRKG2
FAK Signaling	3,32E-01	3,38E-03	#NUM!	ECM1,ETV4
Irritable Bowel Syndrome Signaling Pathway	3,31E-01	4,24E-03	#NUM!	ECM1
Circadian Rhythm Signaling	3,18E-01	4,07E-03	#NUM!	PRKG2
Cellular Effects of Sildenafil (Viagra)	3,09E-01	3,23E-03	#NUM!	MYO1H,PRKG2
Generic Transcription Pathway	2,81E-01	3,6E-03	#NUM!	NR4A3
Role of Osteoclasts in Rheumatoid Arthritis Signaling Pathway	2,8E-01	3,58E-03	#NUM!	COL4A3
Gap Junction Signaling	2,63E-01	3,38E-03	#NUM!	PRKG2
Mitochondrial Dysfunction	2,61E-01	3,36E-03	#NUM!	CP
Glutaminergic Receptor Signaling Pathway (Enhanced)	2,52E-01	3,26E-03	#NUM!	SCN4A
Pulmonary Fibrosis Idiopathic Signaling Pathway	2,5E-01	3,23E-03	#NUM!	COL4A3
Myelination Signaling Pathway	2,48E-01	3,21E-03	#NUM!	LGI4
Neutrophil Extracellular Trap Signaling Pathway	2,37E-01	3,09E-03	#NUM!	COL4A3
Glucocorticoid Receptor Signaling	0	2,25E-03	#NUM!	KRT1
S100 Family Signaling Pathway	0	1,48E-03	#NUM!	ETV4
RAR Activation	0	2,61E-03	#NUM!	ALDH1A1
Breast Cancer Regulation by Stathmin1	0	1,88E-03	#NUM!	CDK1
Phagosome Formation	0	1,66E-03	#NUM!	MYO1H

## Sheet: cluster 6
Ingenuity Canonical Pathways	-log(p-value)	Ratio	z-score	Molecules
Hepatic Fibrosis / Hepatic Stellate Cell Activation	9,16E00	1,58E-01	#NUM!	ACTA2,BAX,COL11A1,COL13A1,COL24A1,COL4A3,COL4A4,COL5A3,COL6A3,COL8A2,CSF1,EDN1,EDNRB,FAS,FGF2,IGF1,IGFBP3,IL1A,IL1RL2,LY96,MMP1,MMP9,MYH10,MYH11,MYL9,SERPINE1,TGFB1,TLR4
Collagen degradation	5,43E00	2,03E-01	2,887	COL11A1,COL13A1,COL4A3,COL4A4,COL5A3,COL6A3,COL8A2,CTSK,CTSL,MMP1,MMP14,MMP9
Airway Pathology in Chronic Obstructive Pulmonary Disease	5,3E00	1,61E-01	#NUM!	CCL20,FGF14,FGF2,FGF21,FGF5,IL11,IL1A,IL33,LCN2,MMP1,MMP9,PTGDS,TGFB1,TNFSF10,TSLP
Molecular Mechanisms of Cancer	5,11E00	7,41E-02	4,106	ADCY2,ADCY8,ADCYAP1R1,BAX,BMP2,BMP6,BMP7,BMP8B,BMPR1B,C5AR1,CDKN1A,CHEK1,CNR2,EDN1,EDNRB,FAS,FGF2,GAB2,GPR137B,GPR157,GPR68,GPRC5C,GRM7,GRM8,HCAR2,HRH2,HTR1F,IGF1,IL13RA2,IL1A,IL1RL2,IL21R,IL22RA1,ITGA2,ITGA4,ITGA8,ITGB5,LPAR1,LPAR4,MAPK10,MDM2,MMP1,MMP14,MMP16,MMP9,NPFFR2,OXTR,P2RY14,PIK3R3,PRKCI,PTGER4,PTH1R,RALGDS,RHOV,SCTR,SSTR3,TBXA2R,TGFB1
Extracellular matrix organization	4,8E00	1,47E-01	1,291	ADAM19,COL11A1,COL4A3,COL4A4,COL5A3,COL6A3,COMP,FGF2,ITGA2,ITGA8,ITGB5,LAMA3,NTN4,SERPINE1,TGFB1
Assembly of collagen fibrils and other multimeric structures	4,65E00	1,86E-01	2,111	COL11A1,COL24A1,COL4A3,COL4A4,COL5A3,COL6A3,COL8A2,CTSL,CTSV,LAMA3,MMP9
LPS/IL-1 Mediated Inhibition of RXR Function	3,96E00	1,05E-01	-0,378	ABCA1,ABCC3,ABCG1,ALDH1A1,APOE,CHST1,CHST2,CHST7,FABP3,FABP5,HMGCS1,HS3ST3A1,IL1A,IL1RL2,IL33,LY96,MGMT,NDST3,PPARGC1A,TLR4
ABRA Signaling Pathway	3,93E00	1,46E-01	-0,577	ACTA2,ACTN1,IGF1,MAPK10,MMP9,MYH11,MYL9,MYOCD,PPARGC1A,TAGLN,TPM1,TPM2
Integrin cell surface interactions	3,93E00	1,46E-01	2,309	COL13A1,COL4A3,COL4A4,COL5A3,COL6A3,COL8A2,COMP,F11R,ITGA2,ITGA4,ITGA8,ITGB5
Smooth Muscle Contraction	3,67E00	1,95E-01	-2,121	ACTA2,GUCY1A2,ITGB5,MYH11,MYL9,SORBS1,TPM1,TPM2
Agranulocyte Adhesion and Diapedesis	3,6E00	1,08E-01	#NUM!	ACTA2,C5AR1,CCL20,CCL25,CLDN4,CXCL12,CXCL14,IL1A,IL33,ITGA4,MMP1,MMP14,MMP16,MMP9,MYH10,MYH11,MYL9
Regulation of Insulin-like Growth Factor (IGF) transport and uptake by IGFBPs	3,57E00	1,21E-01	2,673	APOE,CHGB,CP,CSF1,GAS6,IGF1,IGFBP3,KNG1,LTBP1,MMP1,PAPPA,SPARCL1,STC2,VGF
Degradation of the extracellular matrix	3,56E00	1,43E-01	2,714	ADAMTS16,ADAMTS4,CAPN5,CAPN8,CTSK,CTSL,CTSV,LAMA3,MMP1,MMP14,MMP9
LXR/RXR Activation	3,55E00	1,26E-01	-2,333	A1BG,ABCA1,ABCG1,APOE,IL1A,IL1RL2,IL33,KNG1,LPL,LY96,MMP9,MYLIP,TLR4
Collagen chain trimerization	3,52E00	1,86E-01	2,121	COL11A1,COL13A1,COL24A1,COL4A3,COL4A4,COL5A3,COL6A3,COL8A2
Wound Healing Signaling Pathway	3,51E00	9,46E-02	3,578	ACTA2,COL11A1,COL13A1,COL24A1,COL4A3,COL4A4,COL5A3,COL6A3,COL8A2,FGF2,IL11,IL1A,IL1RL2,IL33,LAMA3,MAPK10,MMP1,MMP9,TAC1,TGFB1,TNFSF10
Lung Ionic Balance Signaling Pathway	3,49E00	7,59E-02	2,874	ADCYAP1R1,ATP1A4,BLK,C5AR1,CLCA2,CNR2,EDNRB,ESR1,GPR137B,GPR157,GPR68,GPRC5C,GRM7,GRM8,HCAR2,HRH2,HTR1F,IL1A,KCNMB1,LPAR1,LPAR4,LRRC38,NPFFR2,OXTR,P2RY14,PLCL1,PPP2R2C,PRKCI,PTGER4,PTH1R,SCTR,SSTR3,TBXA2R,TGFB1,TNFSF10
Activation of Matrix Metalloproteinases	3,49E00	2,5E-01	2,449	CTSK,CTSV,MMP1,MMP14,MMP16,MMP9
DNA methylation	3,48E00	3,12E-01	0,447	DNMT3L,H2AC6,H2BC26,H2BC5,UHRF1
Pathogen Induced Cytokine Storm Signaling Pathway	3,48E00	8,82E-02	4,491	CCL20,CCL25,COL11A1,COL13A1,COL24A1,COL4A3,COL4A4,COL5A3,COL6A3,COL8A2,CXCL12,CXCL14,IFIH1,IL11,IL1A,IL1RL2,IL21R,IL33,MAPK10,PRDM1,SRGN,TGFB1,TLR4,TNFSF10
FAK Signaling	3,46E00	7,11E-02	3,703	ADCYAP1R1,C5AR1,CAPN5,CAPN8,CNR2,ECM1,EDNRB,GPR137B,GPR157,GPR68,GPRC5C,GRM7,GRM8,HCAR2,HRH2,HTR1F,IL13RA2,IL1RL2,IL21R,IL22RA1,IL33,ITGA2,ITGA4,ITGA8,ITGB5,LPAR1,LPAR4,MAPK10,MDM2,MMP14,MMP9,NPFFR2,OXTR,P2RY14,PIK3R3,PTGER4,PTH1R,SCTR,SPARCL1,SSTR3,TBXA2R,TGFB1
Syndecan interactions	3,39E00	2,4E-01	1,633	ACTN1,COL5A3,FGF2,ITGA2,ITGB5,TGFB1
Transcriptional regulation by the AP-2 (TFAP2) family of transcription factors	3,35E00	0.2	1,134	APOE,ATAD2,CDKN1A,CGA,ESR1,MYBL2,TFAP2C
S100 Family Signaling Pathway	3,32E00	6,8E-02	4,323	ADCYAP1R1,BDNF,C5AR1,CACNA1B,CACNA2D3,CCL20,CDKN1A,CNR2,EDNRB,ESR1,GPR137B,GPR157,GPR68,GPRC5C,GRM7,GRM8,HCAR2,HRH2,HTR1F,LPAR1,LPAR4,MAPK10,MCAM,MMP1,MMP14,MMP16,MMP9,NPFFR2,OXTR,P2RY14,PIK3R3,PLA2G6,PLCL1,PRKCI,PTGER4,PTH1R,S100A12,S100A5,S100A7,SCTR,SSTR3,TBXA2R,TGFB1,TLR4,TPM1,TPM2
Role of Osteoclasts in Rheumatoid Arthritis Signaling Pathway	3,32E00	8,6E-02	3,710	ADAM19,BLNK,COL11A1,COL13A1,COL24A1,COL4A3,COL4A4,COL5A3,COL6A3,COL8A2,CSF1,CTSK,IL1RL2,MAPK10,MITF,MMP1,MMP14,MMP16,MMP9,PIK3R3,RHOV,TLR4,TRAF5,VAV3
HEY1 Signaling Pathway	3,31E00	1,05E-01	1,807	BAX,BMP2,BMP6,BMP7,BMP8B,BMPR1B,CDKN1A,MDM2,MFAP5,MMP1,MMP14,MMP16,MMP9,MYH11,PIK3R3,TGFB1
Granulocyte Adhesion and Diapedesis	3,26E00	1,08E-01	#NUM!	C5AR1,CCL20,CCL25,CLDN4,CXCL12,CXCL14,HRH2,IL1A,IL1RL2,IL33,ITGA4,MMP1,MMP14,MMP16,MMP9
Atherosclerosis Signaling	3,23E00	1,17E-01	1,667	APOE,COL5A3,CSF1,CXCL12,F3,IL1A,IL33,ITGA4,LPL,MMP1,MMP9,PLA2G6,TGFB1
Dilated Cardiomyopathy Signaling Pathway	3,22E00	1,07E-01	2,887	ACTA2,ADCY2,ADCY8,BAX,CACNA1B,CACNA2D3,CNN1,DES,DSG2,MYH10,MYH11,MYL9,PDE2A,SCN5A,TPM1
Hereditary Breast Cancer Signaling	3,2E00	1,11E-01	1,387	BARD1,BMP6,BRCA2,CCNB1,CDKN1A,CHEK1,ESR1,FGF2,IGF1,PIK3R3,RFC3,TGFB1,UBD,XPC
cAMP-mediated signaling	3,08E00	8,97E-02	3,300	ADCY2,ADCY8,AKAP5,AKAP6,CNR2,GRM7,GRM8,HCAR2,HRH2,HTR1F,LPAR1,P2RY14,PDE11A,PDE2A,PDE6A,PDE7B,PTGER4,PTH1R,SSTR3,TBXA2R
Cellular Effects of Sildenafil (Viagra)	3,04E00	6,77E-02	-2,469	ACTA2,ADCY2,ADCY8,ADCYAP1R1,C5AR1,CACNA1B,CACNA2D3,CAPN5,CAPN8,CNR2,EDNRB,FAS,GPR137B,GPR157,GPR68,GPRC5C,GRM7,GRM8,GUCY1A2,HCAR2,HRH2,HTR1F,KCNN1,LPAR1,LPAR4,MAPK10,MYH10,MYH11,MYL9,NPFFR2,OXTR,P2RY14,PDE6A,PIK3R3,PPARGC1A,PPP2R2C,PTGER4,PTH1R,SCTR,SSTR3,TBXA2R,TGFB1
Pulmonary Fibrosis Idiopathic Signaling Pathway	3,02E00	8,06E-02	3,128	ACTA2,BAX,COL11A1,COL13A1,COL24A1,COL4A3,COL4A4,COL5A3,COL6A3,COL8A2,CXCL12,EDN1,EZH2,FGF2,IL11,ITGA2,LPAR1,MAPK10,MMP1,MMP14,MMP16,MMP9,PIK3R3,SERPINE1,TGFB1
White Adipose Tissue Browning Pathway	3	1,06E-01	1,604	ADCY2,ADCY8,BDNF,BMP7,CACNA1B,CACNA2D3,DIO2,FGF21,GUCY1A2,LDHA,LDHC,PPARGC1A,RARB,VGF
HIF1α Signaling	2,97E00	9,23E-02	0,728	BMP6,CDKN1A,EDN1,FGF2,HK2,HMOX1,IGF1,LDHA,LDHC,MDM2,MMP1,MMP14,MMP16,MMP9,PIK3R3,PRKCI,SERPINE1,TGFB1
Role of Osteoblasts in Rheumatoid Arthritis Signaling Pathway	2,9E00	8,88E-02	2,183	BMP2,BMP7,BMPR1B,CTSC,CTSK,CTSL,CTSV,CXCL12,IGF1,IL11,IL1A,IL33,MMP1,MMP14,MMP16,MMP9,PIK3R3,TGFB1,TNFSF10
p53 Signaling	2,89E00	1,2E-01	0,707	BAX,CDKN1A,CHEK1,FAS,MDM2,MDM4,PCNA,PIDD1,PIK3R3,RRM2B,TIGAR
Role of Osteoblasts, Osteoclasts and Chondrocytes in Rheumatoid Arthritis	2,88E00	8,84E-02	#NUM!	ADAMTS4,BMP2,BMP6,BMP7,BMP8B,BMPR1B,CSF1,CTSK,IGF1,IL11,IL1A,IL1RL2,IL33,MAPK10,MMP1,MMP14,PIK3R3,TGFB1,TRAF5
Tumor Microenvironment Pathway	2,87E00	9,58E-02	2,324	CSF1,CXCL12,FAS,FGF14,FGF2,FGF21,FGF5,IGF1,MMP1,MMP14,MMP16,MMP9,PIK3R3,TGFB1,TIAM1,TSLP
Collagen biosynthesis and modifying enzymes	2,86E00	1,36E-01	2,333	COL11A1,COL13A1,COL24A1,COL4A3,COL4A4,COL5A3,COL6A3,COL8A2,P4HA3
GP6 Signaling Pathway	2,85E00	1,07E-01	1,508	COL11A1,COL13A1,COL24A1,COL4A3,COL4A4,COL5A3,COL6A3,COL8A2,FYB1,LAMA3,PIK3R3,PRKCI,VAV3
Class A/1 (Rhodopsin-like receptors)	2,83E00	8,07E-02	2,711	C5AR1,CCL20,CCL25,CGA,CNR2,CXCL12,EDN1,EDNRB,GPR68,HCAR2,HRH2,HTR1F,KNG1,LPAR1,LPAR4,NMB,NPFFR2,OXTR,P2RY14,PTGER4,SSTR3,TAC1,TBXA2R
Cardiac Hypertrophy Signaling (Enhanced)	2,79E00	6,93E-02	2,043	ADCY2,ADCY8,CACNA1B,CACNA2D3,DIAPH3,EDN1,EDNRB,FGF14,FGF2,FGF21,FGF5,IGF1,IL11,IL13RA2,IL1A,IL1RL2,IL21R,IL22RA1,IL33,ITGA2,ITGA4,ITGA8,ITGB5,MAPK10,MYOCD,PDE11A,PDE2A,PDE6A,PDE7B,PDK1,PIK3R3,PLCL1,PRKCI,TGFB1,TNFSF10
Elastic fibre formation	2,79E00	1,63E-01	0,378	BMP2,BMP7,ITGA8,ITGB5,LTBP1,MFAP5,TGFB1
Irritable Bowel Syndrome Signaling Pathway	2,78E00	8,47E-02	3,578	CCL20,ECM1,FAS,IL11,IL13RA2,IL1A,IL1RL2,IL21R,IL22RA1,IL33,MMP1,MMP14,MMP16,MMP9,MYL9,PIK3R3,RHOV,TGFB1,TLR4,TNFSF10
Phagosome Formation	2,77E00	6,64E-02	3,042	ADCYAP1R1,BLK,C5AR1,CNR2,EDNRB,GAB2,GPR137B,GPR157,GPR68,GPRC5C,GRM7,GRM8,HCAR2,HMOX1,HRH2,HTR1F,ITGA2,ITGA4,ITGA8,ITGB5,LPAR1,LPAR4,MYH10,MYH11,MYL9,NPFFR2,OXTR,P2RY14,PIK3R3,PLA2G6,PLD5,PRKCI,PTGER4,PTH1R,SCTR,SPHK1,SSTR3,TBXA2R,TLR4,VAV3
Actin Cytoskeleton Signaling	2,74E00	8,6E-02	-1,387	ACTA2,ACTN1,DIAPH3,FGF14,FGF2,FGF21,FGF5,IQGAP2,ITGA2,ITGA4,ITGA8,ITGB5,MATK,MYH10,MYH11,MYL9,PIK3R3,TIAM1,VAV3
DNA Damage/Telomere Stress Induced Senescence	2,73E00	1,59E-01	1,890	CCNA1,CDKN1A,H1-2,H2AC6,H2BC26,H2BC5,LMNB1
Plasma lipoprotein assembly, remodeling, and clearance	2,68E00	1,29E-01	1,667	ABCA1,ABCG1,AMN,ANGPTL4,APOE,CUBN,FGF21,LPL,MYLIP
RAR Activation	2,67E00	7,31E-02	1,961	ADCY2,ADCY8,ALDH1A1,CDKN1A,CRABP2,DLK1,F11R,FABP5,HOXD3,IGFBP3,IL11,IL1A,IL33,MAPK10,MMP1,MMP9,PDE11A,PDE2A,PDE6A,PDE7B,PIK3R3,PPARGC1A,RARB,RHOV,SALL4,TGFB1,TNFSF10,ZBTB16
Fcγ Receptor-mediated Phagocytosis in Macrophages and Monocytes	2,63E00	1,18E-01	1,667	ACTA2,FYB1,GAB2,HMOX1,INPP5D,PIK3R3,PLA2G6,PLD5,PRKCI,VAV3
Caspase activation via Death Receptors in the presence of ligand	2,58E00	2,67E-01	2,000	FAS,LY96,TLR4,TNFSF10
Axonal Guidance Signaling	2,55E00	6,88E-02	#NUM!	ADAM19,ADAMTS16,ADAMTS4,ADAMTS6,BDNF,BMP2,BMP6,BMP7,BMP8B,CXCL12,DCC,EPHA7,IGF1,ITGA2,ITGA4,ITGA8,ITGB5,MMP1,MMP14,MMP16,MMP9,MYL9,NTN1,NTN4,NTNG2,PAPPA,PIK3R3,PLCL1,PRKCI,ROBO2,SEMA3A,SRGAP3
Post-translational protein phosphorylation	2,53E00	1,08E-01	2,111	APOE,CHGB,CP,CSF1,GAS6,IGFBP3,KNG1,LTBP1,SPARCL1,STC2,VGF
Cell Cycle Checkpoints	2,53E00	8,06E-02	-1,342	BARD1,CCNA1,CCNB1,CDKN1A,CENPE,CHEK1,H2BC26,H2BC5,KIF18A,KNL1,MCM3,MCM4,MCM6,MDM2,MDM4,NDC80,RFC3,RHNO1,SGO2,SPC25
PRC2 methylates histones and DNA	2,52E00	0.2	0,447	DNMT3L,EZH2,H2AC6,H2BC26,H2BC5
Airway Inflammation in Asthma	2,52E00	0.2	#NUM!	CCL20,IL33,MMP9,TGFB1,TSLP
Docosahexaenoic Acid (DHA) Signaling	2,5E00	8,19E-02	0,688	ADCY2,ADCY8,BAX,BDNF,BMP6,CCL20,FABP3,FABP5,FAS,FGF2,HMOX1,IGF1,PIK3R3,PLA2G6,PLCL1,PRKCI,SYT14,SYT4,TGFB1
Sheddase Signaling Pathway	2,46E00	8,98E-02	1,291	COL4A3,COL4A4,FAS,IGF1,IGFBP3,IL33,ITGB5,MAPK10,MMP1,MMP14,MMP16,MMP9,PIK3R3,TGFB1,ZBTB16
DHCR24 Signaling Pathway	2,3E00	9,6E-02	1,265	A1BG,APOE,DHCR24,ESR1,HMOX1,IGF1,KNG1,MDM2,NLGN1,PDZK1,PIK3R3,PRKCI
RHO GTPases activate CIT	2,27E00	2,22E-01	-2,000	MYH10,MYH11,MYL9,PRC1
Bladder Cancer Signaling	2,22E00	9,82E-02	0,000	CDKN1A,DAPK1,FGF14,FGF2,FGF21,FGF5,MDM2,MMP1,MMP14,MMP16,MMP9
Cell surface interactions at the vascular wall	2,19E00	9,73E-02	2,111	ANGPT1,F11R,GAS6,INPP5D,ITGA2,ITGA4,MERTK,MMP1,SLC16A3,TGFB1,TSPAN7
Gαi Signaling	2,19E00	9,3E-02	1,508	ADCY2,ADCY8,CNR2,GRM7,GRM8,HCAR2,HTR1F,LPAR1,P2RY14,RALGDS,SSTR3,TBXA2R
CREB Signaling in Neurons	2,18E00	6,34E-02	3,212	ADCY2,ADCY8,ADCYAP1R1,BMP6,BMPR1B,C5AR1,CACNA1B,CACNA2D3,CNR2,EDNRB,FGF2,GPR137B,GPR157,GPR68,GPRC5C,GRM7,GRM8,HCAR2,HRH2,HTR1F,IGF1,LPAR1,LPAR4,NPFFR2,OXTR,P2RY14,PIK3R3,PLCL1,PRKCI,PTGER4,PTH1R,SCTR,SSTR3,TBXA2R,TGFB1
Leukocyte Extravasation Signaling	2,13E00	8,29E-02	1,387	ACTA2,ACTN1,CLDN4,CXCL12,F11R,ITGA2,ITGA4,MAPK10,MMP1,MMP14,MMP16,MMP9,PIK3R3,PRKCI,VAV3
Signaling by TGFBR3	2,12E00	1,4E-01	0,816	FGF2,HELLS,INHBA,MMP14,MMP16,TGFB1
STAT3 Pathway	2,11E00	9,09E-02	1,414	BMP6,BMPR1B,CDKN1A,FGF2,IGF1,IL13RA2,IL1A,IL1RL2,IL21R,IL22RA1,MAPK10,TGFB1
HDR through Homologous Recombination (HRR) or Single Strand Annealing (SSA)	2,09E00	9,9E-02	0,000	BARD1,BRCA2,CCNA1,CHEK1,H2BC26,H2BC5,PCNA,RFC3,RHNO1,TIPIN
Activin Inhibin Signaling Pathway	2,05E00	8,11E-02	2,324	CCNA1,CDKN1A,FST,IL11,IL1A,IL1RL2,IL33,INHBA,MAPK10,MDM2,PIK3R3,SERPINE1,TGFB1,TLR4,TRIM63
Iron homeostasis signaling pathway	2,03E00	9,24E-02	#NUM!	ATP6V0D2,BMP2,BMP6,BMP7,BMP8B,BMPR1B,CP,GDF15,HBA2,HBQ1,HMOX1
Pyruvate Fermentation to Lactate	2,02E00	0.5	#NUM!	LDHA,LDHC
Chromatin modifications during the maternal to zygotic transition (MZT)	2,02E00	1,9E-01	1,000	H2AC6,H2BC26,H2BC5,UHRF1
PI3K/AKT Signaling	2,01E00	8,02E-02	-1,134	CDKN1A,GAB2,GDF15,IL13RA2,IL1RL2,IL21R,IL22RA1,INPP5D,ITGA2,ITGA4,ITGA8,ITGB5,MDM2,PIK3R3,PPP2R2C
SNARE Signaling Pathway	2	9,17E-02	0,905	ADCY2,ADCY8,CACNA1B,MYH10,MYH11,MYL9,RAB39A,SNAP25,SNCA,SYT14,SYT4
Reversible hydration of carbon dioxide	1,95E00	2,5E-01	#NUM!	CA12,CA3,CA4
Synthesis of Prostaglandins (PG) and Thromboxanes (TX)	1,95E00	2,5E-01	#NUM!	HPGD,PTGDS,PTGS1
Cardiac conduction	1,93E00	8,94E-02	2,646	ATP1A4,FGF14,FKBP1B,KCND3,KCNE3,KCNJ2,KCNK9,MME,SCN2A,SCN5A,SLC8A3
Synaptogenesis Signaling Pathway	1,92E00	6,98E-02	2,828	ADCY2,ADCY8,APOE,BDNF,BLK,CACNA1B,CDH8,CNTNAP2,COMP,EPHA7,GRM7,GRM8,LRP8,NLGN1,NRXN2,PIK3R3,SNAP25,SNCA,SYT14,SYT4,TIAM1
Hematopoiesis from Pluripotent Stem Cells	1,88E00	1,43E-01	#NUM!	CD8A,CSF1,IL11,IL1A,KITLG
PIP3 activates AKT signaling	1,87E00	8,45E-02	1,732	BDNF,CDKN1A,ESR1,FGF2,FGF5,GAB2,IL33,KITLG,MDM2,NRG1,PIK3R3,PRR5
Aryl Hydrocarbon Receptor Signaling	1,85E00	8,73E-02	-0,632	ALDH1A1,BAX,CCNA1,CDKN1A,CHEK1,ESR1,FAS,IL1A,MDM2,RARB,TGFB1
Trafficking and processing of endosomal TLR	1,85E00	2,31E-01	#NUM!	CTSK,CTSL,CTSV
Glutaminergic Receptor Signaling Pathway (Enhanced)	1,83E00	6,84E-02	3,130	ADCY2,ADCY8,BDNF,CACNA1B,CACNA2D3,DGKI,DGKQ,GRM7,GRM8,HMOX1,KCNK9,PIK3R3,PLA2G6,PLCL1,PLD5,PRKCI,SCN2A,SCN5A,SLC1A7,SNAP25,TGFB1
G alpha (s) signalling events	1,83E00	8,66E-02	2,714	ADCY2,ADCY8,ADCYAP1R1,CGA,HRH2,PDE11A,PDE2A,PDE7B,PTGER4,PTH1R,SCTR
Cohesin Chromatin Regulation Pathway	1,82E00	7,82E-02	1,265	CCNB1,CHEK1,DCHS2,ESR1,FAT1,FAT3,H2AC6,H2BC26,H2BC5,KNL1,NCAPG2,PPP2R2C,PTGER4,STAG3
TEC Kinase Signaling	1,82E00	7,82E-02	1,508	ACTA2,BLK,FAS,ITGA2,ITGA4,ITGA8,ITGB5,MAPK10,PIK3R3,PRKCI,RHOV,TLR4,TNFSF10,VAV3
Role of Pattern Recognition Receptors in Recognition of Bacteria and Viruses	1,81E00	8,59E-02	1,633	C5AR1,IFIH1,IL11,IL1A,IL33,MAPK10,PIK3R3,PRKCI,TGFB1,TLR4,TNFSF10
Multiple Sclerosis Signaling Pathway	1,78E00	7,73E-02	3,207	BAX,C7,CAPN5,CAPN8,EZH2,FAS,IL11,IL1A,IL33,MMP9,SLC8A3,TGFB1,TLR4,TNFSF10
Signaling by Retinoic Acid	1,78E00	1,35E-01	0,447	ALDH1A1,CRABP2,FABP5,PDK1,RARB
Cachexia Signaling Pathway	1,78E00	6,67E-02	2,558	ADCY2,ADCY8,CAPN5,CAPN8,GDF15,IGF1,IGFBP3,IL11,IL1A,IL1RL2,IL33,INHBA,LCN2,LPL,MAPK10,PIK3R3,PRKCI,PTH1R,TGFB1,TLR4,TNFSF10,TRIM63
G alpha (i) signalling events	1,75E00	7,46E-02	3,873	ADCY2,ADCY8,C5AR1,CCL20,CCL25,CNR2,CXCL12,GRM7,GRM8,HCAR2,HTR1F,KNG1,LPAR1,P2RY14,SSTR3
Regulation of TP53 Expression and Degradation	1,74E00	1,32E-01	1,342	CCNA1,MDM2,MDM4,PRDM1,PRR5
IL-17 Signaling	1,72E00	8,05E-02	2,714	CCL20,DEFB4B,IL11,IL1A,IL33,LCN2,MAPK10,MMP9,PIK3R3,TGFB1,TNFSF10,TRAF5
Ephrin A Signaling	1,72E00	8,33E-02	-0,302	BLK,BMP6,CLDN4,EPHA7,FGF2,IGF1,MMP14,MYL9,PIK3R3,TGFB1,VAV3
NAD Signaling Pathway	1,69E00	8,27E-02	1,897	BMP6,FGF2,H1-2,H2BC26,IGF1,LDHA,LDHC,NMNAT2,PIK3R3,PPARGC1A,TGFB1
Dermatan Sulfate Biosynthesis (Late Stages)	1,69E00	1,28E-01	#NUM!	CHST1,CHST2,CHST7,HS3ST3A1,NDST3
Activation of anterior HOX genes in hindbrain during early embryogenesis	1,69E00	1,03E-01	1,890	EZH2,H2AC6,H2BC26,H2BC5,HOXD3,MAFB,RARB
Sertoli Cell-Germ Cell Junction Signaling Pathway (Enhanced)	1,68E00	7,17E-02	2,000	ACTA2,CGA,CLDN4,F11R,GUCY1A2,IL1A,IL1RL2,ITGA2,LAMA3,MAPK10,MMP9,PIK3R3,PPP2R2C,SORBS1,TGFB1,ZYX
Regulation of Cellular Mechanics by Calpain Protease	1,68E00	9,52E-02	0,447	ACTN1,CAPN5,CAPN8,CCNA1,ITGA2,ITGA4,ITGA8,ITGB5
Synthesis of Lipoxins (LX)	1,65E00	3,33E-01	#NUM!	HPGD,PTGR1
ROBO SLIT Signaling Pathway	1,65E00	8,47E-02	1,265	BLK,CDKN1A,CNTNAP2,DCC,MMP14,MYL9,NRXN2,NTN1,ROBO2,TGFB1
BMP signaling pathway	1,65E00	9,41E-02	0,707	BMP2,BMP6,BMP7,BMP8B,BMPR1B,FST,MAPK10,SOSTDC1
Cardiac β-adrenergic Signaling	1,64E00	7,6E-02	2,121	ADCY2,ADCY8,AKAP5,AKAP6,CACNA1B,CACNA2D3,PDE11A,PDE2A,PDE6A,PDE7B,PPP1R1A,PPP2R2C,SLC8A3
Hepatic Cholestasis	1,6E00	7,33E-02	2,673	ABCC3,ADCY2,ADCY8,ESR1,IL11,IL1A,IL1RL2,IL33,LY96,MAPK10,PRKCI,TGFB1,TLR4,TNFSF10
Activated PKN1 stimulates transcription of AR regulated genes KLK2 and KLK3	1,59E00	1,88E-01	#NUM!	H2AC6,H2BC26,H2BC5
Glycation Signaling Pathway	1,59E00	7,14E-02	1,291	COL4A3,COL4A4,CSF1,HBA2,HK2,IL11,IL1A,IL33,MAPK10,MMP9,PIK3R3,PRKCI,SNCA,TGFB1,TNFSF10
Regulation of CDH11 Expression and Function	1,59E00	1,43E-01	1,000	ADAM19,ANGPTL4,CDH8,HEYL
Pancreatic Adenocarcinoma Signaling	1,58E00	8,26E-02	1,890	BRCA2,CDKN1A,HMOX1,MAPK10,MDM2,MMP9,PIK3R3,PLD5,RALGDS,TGFB1
Oxidative Stress Induced Senescence	1,57E00	9,72E-02	1,890	EZH2,H2AC6,H2BC26,H2BC5,MAPK10,MDM2,MDM4
Signaling by SCF-KIT	1,56E00	1,19E-01	1,342	CHEK1,GAB2,KITLG,MMP9,PIK3R3
Chondroitin Sulfate Biosynthesis (Late Stages)	1,56E00	1,19E-01	#NUM!	CHST1,CHST2,CHST7,HS3ST3A1,NDST3
Interleukin-4 and Interleukin-13 signaling	1,56E00	8,57E-02	2,333	CDKN1A,FGF2,HMOX1,IL13RA2,IL1A,LCN2,MMP1,MMP9,TGFB1
Adrenergic Receptor Signaling Pathway (Enhanced)	1,55E00	7,39E-02	-0,277	ADCY2,ADCY8,ATP6V0D2,BDNF,CACNA1B,CACNA2D3,IL11,IL1A,IL33,PLCL1,PRKCI,TGFB1,TNFSF10
Regulation of TP53 Activity through Phosphorylation	1,54E00	8,99E-02	0,000	BARD1,CCNA1,CHEK1,MDM2,MDM4,RFC3,RHNO1,TPX2
Response to elevated platelet cytosolic Ca2+	1,54E00	8,13E-02	1,897	A1BG,ACTN1,CFD,ECM1,GAS6,IGF1,KNG1,SERPINE1,SRGN,TGFB1
FOXO-mediated transcription of oxidative stress, metabolic and neuronal genes	1,54E00	1,38E-01	2,000	ABCA6,PLXNA4,PPARGC1A,TRIM63
IL-17A Signaling in Fibroblasts	1,54E00	9,59E-02	1,633	ACTA2,CXCL12,LCN2,MAPK10,MMP1,P4HA3,TGFB1
Breast Cancer Regulation by Stathmin1	1,54E00	5,84E-02	3,413	ADCYAP1R1,BMP6,C5AR1,CNR2,EDNRB,FGF2,GPR137B,GPR157,GPR68,GPRC5C,GRM7,GRM8,HCAR2,HRH2,HTR1F,IGF1,LPAR1,LPAR4,MMP9,NPFFR2,OXTR,P2RY14,PIK3R3,PPP2R2C,PRKCI,PTGER4,PTH1R,SCTR,SSTR3,TBXA2R,TGFB1
CGAS-STING Signaling Pathway	1,53E00	8,49E-02	3,000	ATP6V0D2,BAX,CCL20,CDKN1A,IL11,IL1A,IL33,TGFB1,TNFSF10
G alpha (q) signalling events	1,53E00	7,55E-02	1,155	EDN1,EDNRB,GPR68,KNG1,LPAR1,LPAR4,NMB,NPFFR2,OXTR,PIK3R3,TAC1,TBXA2R
Meiotic synapsis	1,53E00	1,16E-01	1,342	H2AC6,H2BC26,H2BC5,LMNB1,STAG3
UFMylation Signaling Pathway	1,52E00	1,03E-01	0,816	ABCA1,ABCG1,ESR1,MDM2,PDK1,TLR4
Erythrocytes take up oxygen and release carbon dioxide	1,52E00	2,86E-01	#NUM!	AQP1,CA4
Endothelin-1 Signaling	1,51E00	7,3E-02	1,155	ADCY2,ADCY8,EDN1,EDNRB,GUCY1A2,HMOX1,MAPK10,PIK3R3,PLA2G6,PLCL1,PLD5,PRKCI,PTGS1
Osteoarthritis Pathway	1,5E00	6,94E-02	1,265	ADAMTS4,BMP2,FGF2,IL1RL2,ITGA2,ITGA4,ITGA8,ITGB5,MMP1,MMP9,PPARGC1A,PTH1R,SPHK1,TGFB1,TLR4
Complement System	1,49E00	1,33E-01	#NUM!	C5AR1,C7,CFD,CFI
Senescence-Associated Secretory Phenotype (SASP)	1,49E00	1,02E-01	2,449	CCNA1,CDKN1A,H2AC6,H2BC26,H2BC5,IL1A
eNOS Signaling	1,47E00	7,64E-02	0,707	ADCY2,ADCY8,AQP1,CCNA1,ESR1,GUCY1A2,KNG1,LPAR1,LPAR4,PIK3R3,PRKCI
Gap Junction Signaling	1,46E00	6,42E-02	1,147	ACTA2,ADCY2,ADCY8,GJA4,GJB5,GUCY1A2,IGF1,KCNN1,LPAR1,MAPK10,OXTR,P2RY14,PIK3R3,PLA2G6,PLCL1,PRKCI,PTGER4,TGFB1,TLR4
SIRT1 negatively regulates rRNA expression	1,46E00	1,67E-01	#NUM!	H2AC6,H2BC26,H2BC5
Necroptosis Signaling Pathway	1,46E00	7,87E-02	2,530	CAPN5,CAPN8,DAPK1,FAS,MDM2,MERTK,PLA2G6,TLR4,TNFSF10,TOMM20L
HOTAIR Regulatory Pathway	1,45E00	7,59E-02	1,265	CDKN1A,ESR1,EZH2,MDM2,MMP1,MMP14,MMP16,MMP9,PIK3R3,TGFB1,TLR4
TP53 Regulates Transcription of Cell Cycle Genes	1,45E00	1,11E-01	1,342	BAX,CCNA1,CCNB1,CDKN1A,PCNA
Senescence Pathway	1,44E00	6,47E-02	0,775	CACNA1B,CACNA2D3,CAPN5,CAPN8,CCNB1,CDKN1A,CHEK1,DHCR24,EZH2,IL1A,MDM2,PDK1,PIK3R3,PPP2R2C,SERPINE1,SQSTM1,TGFB1,YPEL3
IL-10 Signaling	1,44E00	7,81E-02	0,632	BMP2,CDKN1A,HMOX1,IL1A,IL1RL2,IL33,INPP5D,MAFB,PRDM1,TLR4
Neuregulin Signaling	1,42E00	8,11E-02	1,342	ITGA2,ITGA4,ITGA8,ITGB5,MATK,NRG1,PIK3R3,PRKCI,TMEFF2
Inhibition of Angiogenesis by TSP1	1,4E00	1,25E-01	#NUM!	GUCY1A2,MAPK10,MMP9,TGFB1
Factors Promoting Cardiogenesis in Vertebrates	1,4E00	7,43E-02	1,508	BMP2,BMP6,BMP7,BMP8B,BMPR1B,MAPK10,MYOCD,PLCL1,PRKCI,SCN5A,TGFB1
Hematoma Resolution Signaling Pathway	1,4E00	6,73E-02	-2,496	C7,CYGB,HMOX1,IL11,IL1A,IL33,MAPK10,MERTK,MMP1,MMP14,MMP16,MMP9,TGFB1,TLR4,TNFSF10
RHO GTPases Activate ROCKs	1,4E00	1,58E-01	#NUM!	MYH10,MYH11,MYL9
Apelin Liver Signaling Pathway	1,4E00	1,58E-01	#NUM!	EDN1,FAS,MAPK10
D-mannose Degradation	1,39E00	1	#NUM!	MPI
Tight Junction Signaling	1,39E00	7,19E-02	#NUM!	ACTA2,CLDN4,F11R,LLGL1,MYH10,MYH11,MYL9,PPP2R2C,PRKCI,SNAP25,TGFB1,TIAM1
BBSome Signaling Pathway	1,38E00	5,86E-02	3,000	ADCYAP1R1,BDNF,C5AR1,CNR2,CXCL12,EDNRB,EZH2,GPR137B,GPR157,GPR68,GPRC5C,GRM7,GRM8,HCAR2,HRH2,HTR1F,LPAR1,LPAR4,NPFFR2,OXTR,P2RY14,PTGER4,PTH1R,SCTR,SSTR3,TBXA2R
DNA Damage Bypass	1,38E00	1,06E-01	1,342	DTL,ISG15,PCNA,REV3L,RFC3
CDC42 Signaling	1,38E00	7,63E-02	0,000	DIAPH3,IQGAP2,ITGA2,ITGA4,ITGA8,ITGB5,LLGL1,MAPK10,MYL9,PRKCI
IL-4 Signaling	1,37E00	7,14E-02	1,732	COL11A1,COL13A1,COL24A1,COL4A3,COL4A4,COL5A3,COL6A3,COL8A2,FAS,PIK3R3,PRR5,TGFB1
Mitotic Roles of Polo-Like Kinase	1,37E00	9,52E-02	#NUM!	CCNB1,KIF11,KIF23,PPP2R2C,PRC1,TGFB1
Transcriptional Regulation by NPAS4	1,36E00	1,21E-01	-1,000	BDNF,MDM2,NPAS4,RBFOX3
Coagulation System	1,36E00	1,21E-01	#NUM!	F3,KNG1,SERPINE1,TFPI
Platelet homeostasis	1,35E00	8,75E-02	-0,378	GUCY1A2,IRAG1,KCNMB1,LRP8,PDE11A,PDE2A,SLC8A3
Pulmonary Healing Signaling Pathway	1,35E00	6,91E-02	2,111	BLK,BMPR1B,CCNB1,CXCL12,DLK1,MAPK10,MMP1,MMP14,MMP16,MMP9,PRKCI,TGFB1,TLR4
SUMOylation of transcription factors	1,34E00	1,5E-01	#NUM!	MDM2,MITF,TFAP2C
Nuclear Cytoskeleton Signaling Pathway	1,32E00	6,7E-02	-1,069	ACTA2,BLK,CDH8,CENPE,DES,ITGA2,ITGA4,ITGA8,ITGB5,KIF11,KIF18A,KIF1A,KIF23,LMNB1
Human Embryonic Stem Cell Pluripotency	1,32E00	6,84E-02	0,832	BDNF,BMP2,BMP6,BMP7,BMP8B,BMPR1B,FGF2,INHBA,PIK3R3,PRKCI,SALL4,SPHK1,TGFB1
Chondroitin Sulfate Biosynthesis	1,31E00	1,02E-01	#NUM!	CHST1,CHST2,CHST7,HS3ST3A1,NDST3
Cell Cycle: G2/M DNA Damage Checkpoint Regulation	1,31E00	1,02E-01	-1,000	CCNB1,CDKN1A,CHEK1,MDM2,MDM4
Neuropathic Pain Signaling in Dorsal Horn Neurons	1,31E00	8,08E-02	1,414	BDNF,GRM7,GRM8,KCNN1,PIK3R3,PLCL1,PRKCI,TAC1
Ketogenesis	1,31E00	2,22E-01	#NUM!	BDH1,HMGCS1
ID1 Signaling Pathway	1,31E00	6,81E-02	1,387	BAX,BLK,BMP2,BMPR1B,CDKN1A,FGF2,KIF11,MCAM,MDM2,MMP9,PIK3R3,PTGER4,TGFB1
RHO GTPases activate PAKs	1,28E00	1,43E-01	#NUM!	MYH10,MYH11,MYL9
Formation of the ureteric bud	1,28E00	1,43E-01	#NUM!	ITGA8,NPNT,ROBO2
ISGylation Signaling Pathway	1,28E00	8,43E-02	1,134	IFIH1,ISG15,ITGA2,MAPK10,PCNA,SQSTM1,TLR4
Macrophage Classical Activation Signaling Pathway	1,27E00	7,3E-02	1,897	CCL20,EZH2,IL11,IL1A,IL33,LY96,MERTK,TGFB1,TLR4,TNFSF10
Xenobiotic Metabolism CAR Signaling Pathway	1,27E00	7,3E-02	2,646	ABCC3,ALDH1A1,CHST1,CHST2,CHST7,HS3ST3A1,NDST3,PPARGC1A,PPP2R2C,PRKCI
Xenobiotic Metabolism Signaling	1,26E00	6,44E-02	#NUM!	ABCC3,ALDH1A1,CHST1,CHST2,CHST7,GCLC,HMOX1,HS3ST3A1,IL1A,MGMT,NDST3,PIK3R3,PPARGC1A,PPP2R2C,PRKCI
Hepatic Fibrosis Signaling Pathway	1,25E00	5,82E-02	0,471	ACTA2,CACNA1B,CACNA2D3,EDN1,EZH2,FGF2,IL1A,IL1RL2,IL33,ITGA2,ITGA4,ITGA8,ITGB5,MAPK10,MMP1,MYL9,PDK1,PIK3R3,PRKCI,RHOV,SERPINE1,TGFB1,TLR4
Dermatan Sulfate Biosynthesis	1,25E00	9,8E-02	#NUM!	CHST1,CHST2,CHST7,HS3ST3A1,NDST3
Integrin Signaling	1,25E00	6,67E-02	0,302	ACTA2,ACTN1,CAPN5,CAPN8,ITGA2,ITGA4,ITGA8,ITGB5,MYL9,PIK3R3,RHOV,TSPAN7,ZYX
TP53 Regulates Transcription of Cell Death Genes	1,24E00	1,11E-01	2,000	BAX,FAS,IGFBP3,PIDD1
Inhibition of Matrix Metalloproteases	1,24E00	1,11E-01	#NUM!	MMP1,MMP14,MMP16,MMP9
Paxillin Signaling	1,23E00	7,77E-02	0,000	ACTA2,ACTN1,ITGA2,ITGA4,ITGA8,ITGB5,MAPK10,PIK3R3
Signaling by TGF-beta Receptor Complex	1,22E00	9,62E-02	0,447	F11R,ITGA8,ITGB5,LTBP1,TGFB1
Kinesins	1,22E00	9,62E-02	-1,342	CENPE,KIF11,KIF18A,KIF1A,KIF23
Peptide hormone biosynthesis	1,22E00	0.2	#NUM!	CGA,INHBA
Caspase activation via Dependence Receptors in the absence of ligand	1,22E00	0.2	#NUM!	DAPK1,DCC
Role of IL-17A in Psoriasis	1,22E00	0.2	#NUM!	CCL20,S100A7
Prostanoid Biosynthesis	1,22E00	0.2	#NUM!	PTGDS,PTGS1
γ-glutamyl Cycle	1,22E00	0.2	#NUM!	GCLC,GGT5
Autism Signaling Pathway	1,21E00	6,14E-02	2,840	ALDH1A1,BDNF,CACNA1B,CACNA2D3,CNTNAP2,GRM7,GRM8,IGF1,IL11,IL1A,IL33,NLGN1,PIK3R3,RARB,SLC6A8,TGFB1,TNFSF10
Nucleosome assembly	1,2E00	1,08E-01	1,000	H2AC6,H2BC26,H2BC5,KNL1
Meiotic recombination	1,2E00	1,08E-01	1,000	BRCA2,H2AC6,H2BC26,H2BC5
Netrin Signaling	1,2E00	6,88E-02	1,508	AKAP5,CACNA1B,CACNA2D3,DCC,DRAXIN,NTN1,PGK1,PIK3R3,PRKCI,SNAP25,TIAM1
Cell junction organization	1,19E00	8,05E-02	0,378	ACTN1,CDH8,CLDN4,F11R,LAMA3,NECTIN4,PRKCI
MHC class II antigen presentation	1,19E00	7,62E-02	0,000	CENPE,CTSC,CTSK,CTSL,CTSV,KIF11,KIF18A,KIF23
Tumoricidal Function of Hepatic Natural Killer Cells	1,18E00	1,3E-01	#NUM!	BAX,FAS,SRGN
Apelin Cardiac Fibroblast Signaling Pathway	1,18E00	1,3E-01	#NUM!	SERPINE1,SPHK1,TGFB1
Erythrocytes take up carbon dioxide and release oxygen	1,14E00	1,82E-01	#NUM!	AQP1,CA4
Specification of primordial germ cells	1,14E00	1,82E-01	#NUM!	PRDM1,TFAP2C
Hematopoiesis from Multipotent Stem Cells	1,14E00	1,82E-01	#NUM!	CSF1,KITLG
Estrogen-mediated S-phase Entry	1,14E00	1,25E-01	#NUM!	CCNA1,CDKN1A,ESR1
Neurovascular Coupling Signaling Pathway	1,14E00	6,4E-02	0,905	CACNA1B,CACNA2D3,ENTPD3,GUCY1A2,KCNJ2,KCNMB1,KCNN1,KNG1,LRRC38,PLA2G6,PTGER4,PTGS1,TBXA2R
Telomere Maintenance	1,14E00	8,33E-02	2,449	CCNA1,H2AC6,H2BC26,H2BC5,PCNA,RFC3
EPH-Ephrin signaling	1,13E00	7,78E-02	0,378	EPHA7,MMP9,MYH10,MYH11,MYL9,TIAM1,VAV3
CTLA4 Signaling in Cytotoxic T Lymphocytes	1,12E00	6,67E-02	0,333	BLK,CD8A,FYB1,HMOX1,ITGA2,MAPK10,PIK3R3,PLD5,PPP2R2C,TGFB1,VAV3
Adrenomedullin signaling pathway	1,12E00	6,49E-02	2,309	ADCY2,ADCY8,BAX,GUCY1A2,IL1A,IL33,KCNN1,MAPK10,MATK,PIK3R3,PLCL1,TFAP2C
Amyloid fiber formation	1,11E00	8,93E-02	1,342	APOE,H2AC6,H2BC26,H2BC5,SNCA
Neuroprotective Role of THOP1 in Alzheimer's Disease	1,11E00	7,69E-02	1,000	CFD,FAP,KNG1,MME,MMP9,TAC1,TPP1
Macrophage Alternative Activation Signaling Pathway	1,1E00	6,8E-02	1,897	ABCA1,CSF1,IL1A,IL33,LLGL1,LPL,PIK3R3,PPARGC1A,TGFB1,TLR4
HMGB1 Signaling	1,1E00	6,8E-02	2,449	IL11,IL1A,IL33,MAPK10,PIK3R3,RHOV,SERPINE1,TGFB1,TLR4,TNFSF10
Transcriptional regulation of granulopoiesis	1,1E00	0.1	2,000	CDKN1A,H2AC6,H2BC26,H2BC5
MIF Regulation of Innate Immunity	1,1E00	0.1	2,000	LY96,MAPK10,PLA2G6,TLR4
ERCC6 (CSB) and EHMT2 (G9a) positively regulate rRNA expression	1,1E00	1,2E-01	#NUM!	H2AC6,H2BC26,H2BC5
ILK Signaling	1,09E00	6,42E-02	-0,632	ACTA2,ACTN1,BMP2,ITGB5,MAPK10,MMP9,MYH10,MYH11,MYL9,PIK3R3,PPP2R2C,RHOV
Pancreatic Secretion Signaling Pathway	1,09E00	6,17E-02	2,496	ADCY2,ADCY8,AQP1,CA12,CA3,CA4,CLCA2,LPL,PIK3R3,PLCL1,PRKCI,SCTR,SLC6A6,SNAP25
Role of CHK Proteins in Cell Cycle Checkpoint Control	1,08E00	8,77E-02	#NUM!	CDKN1A,CHEK1,PCNA,PPP2R2C,RFC3
GADD45 Signaling	1,08E00	8,77E-02	2,000	CCNB1,CDKN1A,MAPK10,PCNA,TGFB1
Presynaptic depolarization and calcium channel opening	1,08E00	1,67E-01	#NUM!	CACNA1B,CACNA2D3
Vitamin D (calciferol) metabolism	1,08E00	1,67E-01	#NUM!	CUBN,CYP24A1
POU5F1 (OCT4), SOX2, NANOG activate genes related to proliferation	1,08E00	1,67E-01	#NUM!	FGF2,SALL4
Role of Chondrocytes in Rheumatoid Arthritis Signaling Pathway	1,07E00	6,92E-02	2,828	ADAMTS4,CXCL12,IL1A,IL1RL2,IL33,MMP1,MMP14,MMP16,MMP9
DNA damage-induced 14-3-3σ Signaling	1,07E00	9,76E-02	#NUM!	CCNB1,CDKN1A,CHEK1,MDM2
Signaling by MET	1,07E00	0.08	0,816	COL11A1,COL24A1,COL5A3,ITGA2,LAMA3,TNS4
Pre-NOTCH Expression and Processing	1,06E00	8,62E-02	1,342	H2AC6,H2BC26,H2BC5,MAML3,PRKCI
Heparan Sulfate Biosynthesis (Late Stages)	1,06E00	8,62E-02	#NUM!	CHST1,CHST2,CHST7,HS3ST3A1,NDST3
Ferroptosis Signaling Pathway	1,06E00	7,14E-02	-0,378	ABCA1,ANGPTL4,CDKN1A,GCLC,H2BC26,HMOX1,SQSTM1,TFAP2C
RHO GTPases activate PKNs	1,06E00	1,15E-01	#NUM!	MYH10,MYH11,MYL9
Cardiomyocyte Differentiation via BMP Receptors	1,06E00	1,15E-01	#NUM!	BMP2,BMP7,BMPR1B
Myelination Signaling Pathway	1,05E00	5,77E-02	0,471	BDNF,BLK,BMP2,BMP6,BMP7,BMP8B,BMPR1B,FGF2,IGF1,ITGA2,ITGB5,LAMA3,LGI4,LMNB1,NRG1,PDK1,PIK3R3,XAF1
Microautophagy Signaling Pathway	1,05E00	6,62E-02	#NUM!	COL11A1,COL13A1,COL24A1,COL4A3,COL4A4,COL5A3,COL6A3,COL8A2,SIDT2,SQSTM1
FXR/RXR Activation	1,05E00	6,62E-02	-0,632	APOE,HMOX1,IL11,IL1A,IL33,LPL,MAPK10,PPARGC1A,TGFB1,TNFSF10
Complement cascade	1,04E00	9,52E-02	2,000	C5AR1,C7,CFD,CFI
Interleukin-2 family signaling	1,04E00	9,52E-02	2,000	GAB2,IL21R,INPP5D,PIK3R3
NR1H2 and NR1H3-mediated signaling	1,04E00	9,52E-02	2,000	ABCA1,ABCG1,APOE,MYLIP
Phospholipases	1,04E00	8,47E-02	#NUM!	HMOX1,LPL,PLA2G6,PLCL1,PLD5
Colorectal Cancer Metastasis Signaling	1,02E00	5,93E-02	2,496	ADCY2,ADCY8,BAX,DCC,MAPK10,MMP1,MMP14,MMP16,MMP9,PIK3R3,PTGER4,RALGDS,RHOV,TGFB1,TLR4
Signaling by Rho Family GTPases	1,02E00	5,93E-02	0,000	ACTA2,CDC42EP3,CDH8,DES,DIAPH3,ITGA2,ITGA4,ITGA8,ITGB5,MAPK10,MYL9,PIK3R3,PRKCI,RHOV,SEPTIN12
Dissolution of Fibrin Clot	1,02E00	1,54E-01	#NUM!	SERPINB2,SERPINE1
ATM Signaling	1,01E00	7,29E-02	-0,816	CCNB1,CDKN1A,CHEK1,MAPK10,MDM2,MDM4,PPP2R2C
Role of NFAT in Cardiac Hypertrophy	1	6,07E-02	3,051	ADCY2,ADCY8,AKAP5,CACNA1B,CACNA2D3,IGF1,IL11,MAPK10,PIK3R3,PLCL1,PRKCI,SLC8A3,TGFB1
Apelin Cardiomyocyte Signaling Pathway	9,94E-01	7,22E-02	0,378	MAPK10,MYL9,PIK3R3,PLCL1,PRKCI,SLC8A3,TGFB1
Crosstalk between Dendritic Cells and Natural Killer Cells	9,88E-01	8,2E-02	#NUM!	ACTA2,CD83,FAS,TLR4,TNFSF10
Sumoylation Pathway	9,77E-01	7,14E-02	-0,378	FAS,MAPK10,MDM2,PCNA,RFC3,RHOV,SNCA
RHOA Signaling	9,76E-01	6,84E-02	-0,378	ACTA2,ANLN,CDC42EP3,IGF1,LPAR1,LPAR4,MYL9,SEPTIN12
Erythropoietin Signaling Pathway	9,75E-01	6,41E-02	-1,414	HBA2,HBQ1,IL11,IL1A,IL33,MDM2,PIK3R3,PRKCI,TGFB1,TNFSF10
Metabolism of nitric oxide: NOS3 activation and regulation	9,61E-01	1,43E-01	#NUM!	CYGB,DDAH1
Metabolism of Angiotensinogen to Angiotensins	9,61E-01	1,43E-01	#NUM!	ENPEP,MME
Mitotic Telophase/Cytokinesis	9,61E-01	1,43E-01	#NUM!	KIF23,PTGER4
Tryptophan catabolism	9,61E-01	1,43E-01	#NUM!	AADAT,KYAT1
Replacement of protamines by nucleosomes in the male pronucleus	9,61E-01	1,43E-01	#NUM!	H2BC26,H2BC5
Choline Biosynthesis III	9,61E-01	1,43E-01	#NUM!	HMOX1,PLD5
Parkinson's Signaling Pathway	9,59E-01	5,79E-02	1,069	ACTA2,ALDH1A1,ATP6V0D2,CACNA1B,CACNA2D3,CNR2,IL11,IL1A,IL33,PPARGC1A,SNCA,TGFB1,TLR4,TNFSF10,UBD
G-Protein Coupled Receptor Signaling	9,58E-01	5,1E-02	2,611	ADCY2,ADCY8,ADCYAP1R1,C5AR1,CNR2,EDNRB,GPR137B,GPR157,GPR68,GPRC5C,GRM7,GRM8,HCAR2,HRH2,HTR1F,KCNN1,LPAR1,LPAR4,MAPK10,MYL9,NPFFR2,OXTR,P2RY14,PDE11A,PDE2A,PDE6A,PDE7B,PIK3R3,PTGER4,PTH1R,SCTR,SSTR3,TBXA2R
tRNA Splicing	9,58E-01	8,89E-02	2,000	PDE11A,PDE2A,PDE6A,PDE7B
NCAM signaling for neurite out-growth	9,44E-01	7,94E-02	2,236	COL4A3,COL4A4,COL5A3,COL6A3,PRNP
Neutrophil Extracellular Trap Signaling Pathway	9,39E-01	5,56E-02	0,000	BLK,COL11A1,COL13A1,COL24A1,COL4A3,COL4A4,COL5A3,COL6A3,COL8A2,ITGA2,MAPK10,MMP9,PIK3R3,PLA2G6,PLCL1,PRKCI,TLR4,TOMM20L
Relaxin Signaling	9,38E-01	6,47E-02	1,342	ADCY2,ADCY8,GUCY1A2,MMP9,PDE11A,PDE2A,PDE6A,PDE7B,PIK3R3
Xenobiotic Metabolism PXR Signaling Pathway	9,38E-01	6,47E-02	2,449	ABCC3,ALDH1A1,CHST1,CHST2,CHST7,HS3ST3A1,NDST3,PPARGC1A,PRKCI
CDX Gastrointestinal Cancer Signaling Pathway	9,37E-01	6,15E-02	-1,508	BMP2,BMP6,BMP7,BMP8B,IL11,IL1A,IL33,PIK3R3,SALL4,TGFB1,TNFSF10
Heme signaling	9,31E-01	8,7E-02	0,000	HMOX1,LY96,PPARGC1A,TLR4
Inositol phosphate metabolism	9,31E-01	8,7E-02	0,000	IMPA2,INPP4B,INPP5D,NUDT11
Intracellular oxygen transport	9,3E-01	3,33E-01	#NUM!	CYGB
Interconversion of 2-oxoglutarate and 2-hydroxyglutarate	9,3E-01	3,33E-01	#NUM!	ADHFE1
Thyronamine and Iodothyronamine Metabolism	9,3E-01	3,33E-01	#NUM!	DIO2
Glutathione Biosynthesis	9,3E-01	3,33E-01	#NUM!	GCLC
Thyroid Hormone Metabolism I (via Deiodination)	9,3E-01	3,33E-01	#NUM!	DIO2
FcγRIIB Signaling in B Lymphocytes	9,29E-01	7,32E-02	1,000	BLNK,CACNA1B,CACNA2D3,INPP5D,MAPK10,PIK3R3
Altered T Cell and B Cell Signaling in Rheumatoid Arthritis	9,29E-01	7,32E-02	#NUM!	CSF1,FAS,IL1A,IL33,TGFB1,TLR4
Semaphorin interactions	9,22E-01	7,81E-02	-0,447	MYH10,MYH11,MYL9,PLXNA4,SEMA3A
Heparan Sulfate Biosynthesis	9,22E-01	7,81E-02	#NUM!	CHST1,CHST2,CHST7,HS3ST3A1,NDST3
Signaling by CSF1 (M-CSF) in myeloid cells	9,14E-01	0.1	#NUM!	CSF1,GAB2,INPP5D
MyD88 dependent cascade initiated on endosome	9,14E-01	0.1	#NUM!	LY96,PELI3,TLR4
Transcriptional regulation of brown and beige adipocyte differentiation	9,14E-01	0.1	#NUM!	BMP7,DIO2,PPARGC1A
Paracetamol ADME	9,1E-01	1,33E-01	#NUM!	ABCC3,GGT5
IL-13 Signaling Pathway	9,09E-01	6,86E-02	2,449	BLK,DEFB4B,IL13RA2,IL33,PIK3R3,TGFB1,TSLP
Serotonin Receptor Signaling	9,09E-01	5,29E-02	1,877	ADCY2,ADCY8,BDNF,BLK,CACNA1B,CACNA2D3,EDN1,GAP43,HMOX1,IL33,KCNN1,MMP9,PDK1,PIK3R3,PLA2G6,PLCL1,PLD5,PPARGC1A,PRKCI,PTGS1,RHOV,SQSTM1,TGFB1
RUNX1 regulates megakaryocyte differentiation and platelet function	9,06E-01	8,51E-02	-2,000	H2AC6,H2BC26,H2BC5,MYL9
Signaling by BMP	8,82E-01	9,68E-02	#NUM!	BMP2,BMPR1B,INHBA
Glutamate binding, activation of AMPA receptors and synaptic plasticity	8,82E-01	9,68E-02	#NUM!	AKAP5,MDM2,TSPAN7
Melanoma Signaling	8,82E-01	8,33E-02	#NUM!	CDKN1A,MDM2,MITF,PIK3R3
Regulation of Actin-based Motility by Rho	8,78E-01	6,73E-02	-0,447	ACTA2,ITGA2,ITGA4,ITGA8,ITGB5,MYL9,RHOV
Formation of the nephric duct	8,63E-01	1,25E-01	#NUM!	FGF2,NPNT
Extrinsic Prothrombin Activation Pathway	8,63E-01	1,25E-01	#NUM!	F3,TFPI
Differential Regulation of Cytokine Production in Intestinal Epithelial Cells by IL-17A and IL-17F	8,63E-01	1,25E-01	#NUM!	IL1A,LCN2
D-myo-inositol (1,4,5)-trisphosphate Degradation	8,63E-01	1,25E-01	#NUM!	IMPA2,INPP5D
Caveolar-mediated Endocytosis Signaling	8,61E-01	7,46E-02	-0,447	ACTA2,ITGA2,ITGA4,ITGA8,ITGB5
Transcriptional and post-translational regulation of MITF-M expression and activity	8,58E-01	8,16E-02	1,000	EDN1,EDNRB,KITLG,MITF
Metabolism of steroid hormones	8,52E-01	9,38E-02	#NUM!	CGA,HSD11B1,STARD6
Striated Muscle Contraction	8,52E-01	9,38E-02	#NUM!	DES,TPM1,TPM2
MIF-mediated Glucocorticoid Regulation	8,52E-01	9,38E-02	#NUM!	LY96,PLA2G6,TLR4
Ion channel transport	8,49E-01	6,02E-02	3,162	ATP1A4,ATP6V0D2,ATP8B4,CLCA2,FKBP1B,MCOLN2,SLC9B1,TRPM3,TRPM6,WNK2
Communication between Innate and Adaptive Immune Cells	8,42E-01	7,35E-02	2,000	CD83,CD8A,IL1A,IL33,TLR4
Interleukin-3, Interleukin-5 and GM-CSF signaling	8,35E-01	0.08	2,000	BLNK,GAB2,INPP5D,PIK3R3
Apoptotic execution phase	8,35E-01	0.08	1,000	DSG2,H1-2,LMNB1,SATB1
Transcriptional regulation by RUNX2	8,35E-01	0.08	0,000	BAX,BMP2,CCNB1,CDKN1A
Iron uptake and transport	8,35E-01	0.08	2,000	ATP6V0D2,CP,HMOX1,LCN2
Sertoli Cell-Sertoli Cell Junction Signaling	8,3E-01	5,65E-02	1,941	ACTA2,ACTN1,CDH8,CLDN4,COL4A3,F11R,IL1A,IL1RL2,ITGA2,LAMA3,MAPK10,PIK3R3,SORBS1
Clathrin-mediated Endocytosis Signaling	8,21E-01	5,82E-02	#NUM!	ACTA2,APOE,FGF14,FGF2,FGF21,FGF5,IGF1,ITGB5,MDM2,PIK3R3,UBD
Metabolism of amine-derived hormones	8,2E-01	1,18E-01	#NUM!	CGA,DIO2
NFE2L2 regulating anti-oxidant/detoxification enzymes	8,2E-01	1,18E-01	#NUM!	GCLC,HMOX1
NOD1/2 Signaling Pathway	8,2E-01	6,08E-02	3,000	IL11,IL1A,IL33,MAPK10,PELI3,SLC15A3,TGFB1,TLR4,TNFSF10
TR/RXR Activation	8,17E-01	6,48E-02	1,890	COL6A3,DIO2,MDM2,PCNA,PIK3R3,PPARGC1A,SLC16A3
HGF Signaling	8,17E-01	6,25E-02	0,000	CDKN1A,ITGA2,ITGA4,ITGA8,ITGB5,MAPK10,PIK3R3,PRKCI
Heme Degradation	8,14E-01	2,5E-01	#NUM!	HMOX1
NAD Biosynthesis III	8,14E-01	2,5E-01	#NUM!	NMNAT2
Role of IL-17A in Arthritis	8,13E-01	7,84E-02	#NUM!	CCL20,MAPK10,MMP1,PIK3R3
Adipogenesis pathway	8,03E-01	6,2E-02	0,707	BMP2,BMP7,BMPR1B,DLK1,EZH2,FGF2,LPL,TGFB1
Activation of the pre-replicative complex	7,96E-01	8,82E-02	#NUM!	MCM3,MCM4,MCM6
p75 NTR receptor-mediated signalling	7,95E-01	0.06	1,667	ECT2,OBSCN,PIK3R3,PRKCI,SPHK1,SQSTM1,STK32B,TIAM1,VAV3
Mitotic Prophase	7,92E-01	6,67E-02	0,000	CCNB1,H2AC6,H2BC26,H2BC5,LMNB1,NCAPG2
MSP-RON Signaling Pathway	7,91E-01	7,69E-02	#NUM!	ACTA2,CSF1,PIK3R3,TLR4
Gα12/13 Signaling	7,9E-01	6,15E-02	0,000	CDH8,LPAR1,LPAR4,MAPK10,MYL9,PIK3R3,TBXA2R,VAV3
p38 MAPK Signaling	7,89E-01	6,36E-02	1,890	FAS,IL1A,IL1RL2,IL33,PLA2G6,TGFB1,TIFA
VDR/RXR Activation	7,86E-01	7,04E-02	#NUM!	CDKN1A,COL13A1,CYP24A1,IGFBP3,PRKCI
Signaling by Activin	7,81E-01	1,11E-01	#NUM!	FST,INHBA
Regulation of TP53 Activity through Methylation	7,81E-01	1,11E-01	#NUM!	MDM2,MDM4
Mismatch Repair in Eukaryotes	7,81E-01	1,11E-01	#NUM!	PCNA,RFC3
RAC Signaling	7,78E-01	6,11E-02	1,342	IQGAP2,ITGA2,ITGA4,ITGA8,ITGB5,PIK3R3,PRKCI,TIAM1
DNA Replication Pre-Initiation	7,76E-01	6,59E-02	0,000	H2AC6,H2BC26,H2BC5,MCM3,MCM4,MCM6
Amyotrophic Lateral Sclerosis Signaling	7,75E-01	6,31E-02	1,342	BAX,CACNA1B,CACNA2D3,CAPN5,CAPN8,IGF1,PIK3R3
CDK5 Signaling	7,75E-01	6,31E-02	0,447	ADCY2,ADCY8,BDNF,ITGA2,LAMA3,MAPK10,PPP2R2C
Triglyceride metabolism	7,69E-01	8,57E-02	#NUM!	FABP3,FABP5,GK
Graft-versus-Host Disease Signaling	7,69E-01	8,57E-02	#NUM!	FAS,IL1A,IL33
G alpha (12/13) signalling events	7,69E-01	6,94E-02	0,447	ECT2,OBSCN,TBXA2R,TIAM1,VAV3
Role of JAK family kinases in IL-6-type Cytokine Signaling	7,69E-01	6,94E-02	2,000	CNTFR,IL11,MAPK10,MMP1,TGFB1
Phospholipase C Signaling	7,67E-01	5,43E-02	0,707	ADCY2,ADCY8,BLNK,HMOX1,ITGA2,ITGA4,ITGA8,ITGB5,MYL9,PLA2G6,PLD5,PRKCI,RALGDS,RHOV
Systemic Lupus Erythematosus in B Cell Signaling Pathway	7,64E-01	5,49E-02	1,732	BLK,BLNK,IFIH1,IL11,IL1A,IL33,INPP5D,ISG15,PIK3R3,PRKCI,TGFB1,TNFSF10,TRAF5
Nitric Oxide Signaling in the Cardiovascular System	7,61E-01	6,25E-02	-1,000	CACNA1B,CACNA2D3,GUCY1A2,KNG1,PDE2A,PIK3R3,PRKCI
Dendritic Cell Maturation	7,6E-01	5,88E-02	3,000	CD83,COL5A3,IL1A,IL1RL2,IL33,MAPK10,PIK3R3,PLCL1,TLR4
Cell Cycle Control of Chromosomal Replication	7,5E-01	7,41E-02	-1,000	MCM3,MCM4,MCM6,PCNA
PPARα/RXRα Activation	7,48E-01	5,71E-02	0,707	ABCA1,ADCY2,ADCY8,GK,IL1RL2,ITGB5,LPL,PLCL1,PPARGC1A,TGFB1
IL-27 Signaling Pathway	7,48E-01	6,19E-02	1,134	C5AR1,IL1RL2,LPAR4,PIK3R3,PPARGC1A,TLR4,TRIM69
PAK Signaling	7,48E-01	6,19E-02	0,447	ITGA2,ITGA4,ITGA8,ITGB5,MAPK10,MYL9,PIK3R3
Formation of Fibrin Clot (Clotting Cascade)	7,44E-01	8,33E-02	#NUM!	F3,KNG1,TFPI
Vasopressin regulates renal water homeostasis via Aquaporins	7,44E-01	8,33E-02	#NUM!	ADCY2,ADCY8,AQP1
Interleukin-10 signaling	7,44E-01	8,33E-02	#NUM!	CCL20,CSF1,IL1A
NGF-stimulated transcription	7,44E-01	8,33E-02	#NUM!	EGR3,F3,VGF
Role of Cytokines in Mediating Communication between Immune Cells	7,44E-01	8,33E-02	#NUM!	IL1A,IL33,TGFB1
Regulation of TLR by endogenous ligand	7,43E-01	1,05E-01	#NUM!	LY96,TLR4
Ethanol Degradation IV	7,43E-01	1,05E-01	#NUM!	ALDH1A1,CYGB
Ethanol Degradation II	7,43E-01	1,05E-01	#NUM!	ADHFE1,ALDH1A1
Thyroid Cancer Signaling	7,35E-01	6,76E-02	0,447	ALK,BDNF,IGF1,PDK1,PIK3R3
Toll-like Receptor Signaling	7,35E-01	6,76E-02	2,000	IL1A,IL33,LY96,TLR4,UBD
RHO GTPase cycle	7,33E-01	5,02E-02	0,853	ACTN1,ANLN,ARHGAP11A,ARHGAP18,CDC42EP3,CPNE8,DIAPH3,DSG2,ECT2,GFOD1,IQGAP2,LMNB1,MCAM,NHS,OBSCN,PIK3R3,PLEKHG1,PLEKHG6,RHOV,SRGAP3,TIAM1,VAV3
Potassium Channels	7,32E-01	6,38E-02	0,000	KCNB2,KCND3,KCNJ2,KCNK9,KCNMB1,KCNN1
Sleep REM Signaling Pathway	7,32E-01	6,38E-02	-2,449	BDNF,IL11,IL1A,IL33,TGFB1,TNFSF10
TGF-β Signaling	7,32E-01	6,38E-02	0,000	BMP2,BMP7,BMPR1B,INHBA,SERPINE1,TGFB1
FasL/ CD95L signaling	7,26E-01	0.2	#NUM!	FAS
NAD Biosynthesis from 2-amino-3-carboxymuconate Semialdehyde	7,26E-01	0.2	#NUM!	NMNAT2
Glycerol Degradation I	7,26E-01	0.2	#NUM!	GK
NAD Salvage Pathway III	7,26E-01	0.2	#NUM!	NMNAT2
Lysine Degradation II	7,26E-01	0.2	#NUM!	AADAT
Myo-inositol Biosynthesis	7,26E-01	0.2	#NUM!	IMPA2
Lysine Degradation V	7,26E-01	0.2	#NUM!	AADAT
CLEAR Signaling Pathway	7,25E-01	5,32E-02	-1,069	ATP6V0D2,BMP6,BMPR1B,BNIP3,FGF2,FGF21,IGF1,MITF,PPARGC1A,PPP2R2C,PRKCI,TGFB1,TLR4,TPP1
Signaling by ERBB4	7,12E-01	7,14E-02	#NUM!	APOE,CXCL12,ESR1,NRG1
Gamma carboxylation, hypusinylation, hydroxylation, and arylsulfatase activation	7,12E-01	7,14E-02	1,000	ARSF,ARSI,DPH2,GAS6
Signaling by PDGF	7,12E-01	7,14E-02	2,000	COL4A3,COL4A4,COL5A3,COL6A3
Deubiquitination	7,1E-01	5,35E-02	3,051	BARD1,CCNA1,ESR1,H2AC6,H2BC18,H2BC26,H2BC5,IFIH1,IL33,MDM2,MDM4,TGFB1,TNIP3
Noradrenaline and Adrenaline Degradation	7,09E-01	0.1	#NUM!	ADHFE1,ALDH1A1
Post-translational modification: synthesis of GPI-anchored proteins	7,03E-01	6,58E-02	2,236	CNTN3,CPM,LSAMP,LYPD1,NTNG2
Apelin Adipocyte Signaling Pathway	7,03E-01	6,58E-02	0,000	ADCY2,ADCY8,CP,MAPK10,PPARGC1A
B-WICH complex positively regulates rRNA expression	6,96E-01	7,89E-02	#NUM!	H2AC6,H2BC26,H2BC5
Antiproliferative Role of TOB in T Cell Signaling	6,96E-01	7,89E-02	#NUM!	CCNA1,TGFB1,TOB1
Germ Cell-Sertoli Cell Junction Signaling	6,94E-01	5,66E-02	#NUM!	ACTA2,ACTN1,ITGA2,MAPK10,PIK3R3,RHOV,SORBS1,TGFB1,ZYX
Transcriptional regulation by RUNX1	6,94E-01	5,8E-02	2,828	BLK,CTSK,CTSL,CTSV,ESR1,H2AC6,H2BC26,H2BC5
Role of Hypercytokinemia/hyperchemokinemia in the Pathogenesis of Influenza	6,93E-01	7,02E-02	2,000	IL1A,IL33,ISG15,TLR4
Kinetochore Metaphase Signaling Pathway	6,9E-01	6,19E-02	-1,342	CCNB1,CENPE,KNL1,NDC80,SPC25,STAG3
Synaptic Long Term Depression	6,87E-01	5,52E-02	1,265	CACNA1B,CACNA2D3,GRM7,GRM8,GUCY1A2,IGF1,PLA2G6,PLCL1,PPP2R2C,PRKCI
RHOGDI Signaling	6,82E-01	5,42E-02	-0,378	ACTA2,CDH8,ESR1,ITGA2,ITGA4,ITGA8,ITGB5,MYH10,MYH11,MYL9,RHOV
Class C/3 (Metabotropic glutamate/pheromone receptors)	6,77E-01	9,52E-02	#NUM!	GRM7,GRM8
Retinoid metabolism and transport	6,74E-01	7,69E-02	#NUM!	APOE,LPL,LRP8
Retinoic acid Mediated Apoptosis Signaling	6,74E-01	7,69E-02	#NUM!	CRABP2,RARB,TNFSF10
Autophagy	6,73E-01	5,39E-02	0,302	BMP6,BNIP3,DAPK1,FGF2,IGF1,MAPK10,PIK3R3,PPP2R2C,SQSTM1,TGFB1,TLR4
Role of BRCA1 in DNA Damage Response	6,72E-01	6,41E-02	#NUM!	BARD1,BRCA2,CDKN1A,CHEK1,RFC3
Synthesis of DNA	6,72E-01	5,88E-02	-0,378	CCNA1,GINS2,MCM3,MCM4,MCM6,PCNA,RFC3
Role of NANOG in Mammalian Embryonic Stem Cell Pluripotency	6,72E-01	5,88E-02	#NUM!	BMP2,BMP6,BMP7,BMP8B,BMPR1B,PIK3R3,SALL4
Role of Macrophages, Fibroblasts and Endothelial Cells in Rheumatoid Arthritis	6,68E-01	5,14E-02	2,673	ADAMTS4,C5AR1,CSF1,CXCL12,FGF2,IL1A,IL1RL2,IL33,MMP1,PIK3R3,PLCL1,PRKCI,TGFB1,TLR4,TRAF5
Acetylcholine Receptor Signaling Pathway	6,67E-01	5,46E-02	1,265	ADAM19,ADCY2,ADCY8,CACNA1B,CACNA2D3,HMOX1,KCNJ2,PIK3R3,PLCL1,PRKCI
NAFLD Signaling Pathway	6,64E-01	5,37E-02	2,111	BAX,IL11,IL1A,IL33,MAPK10,PIK3R3,PPARGC1A,PPP2R2C,TGFB1,TLR4,TNFSF10
Semaphorin Neuronal Repulsive Signaling Pathway	6,6E-01	5,67E-02	-1,134	GUCY1A2,ITGA2,ITGA4,ITGA8,ITGB5,MYL9,PIK3R3,SEMA3A
Regulation of the Epithelial Mesenchymal Transition by Growth Factors Pathway	6,58E-01	5,43E-02	2,236	FGF14,FGF2,FGF21,FGF5,MAPK10,MMP1,MMP9,PIK3R3,TGFB1,TNFSF10
TRAIL signaling	6,55E-01	1,67E-01	#NUM!	TNFSF10
Prednisone ADME	6,55E-01	1,67E-01	#NUM!	HSD11B1
Trehalose Degradation II (Trehalase)	6,55E-01	1,67E-01	#NUM!	HK2
Ketolysis	6,55E-01	1,67E-01	#NUM!	BDH1
Salvage Pathways of Pyrimidine Deoxyribonucleotides	6,55E-01	1,67E-01	#NUM!	TK1
GDP-mannose Biosynthesis	6,55E-01	1,67E-01	#NUM!	MPI
Nonhomologous End-Joining (NHEJ)	6,52E-01	7,5E-02	#NUM!	BARD1,H2BC26,H2BC5
Mechanisms of Viral Exit from Host Cells	6,52E-01	7,5E-02	#NUM!	ACTA2,LMNB1,PRKCI
Corticotropin Releasing Hormone Signaling	6,5E-01	5,63E-02	-0,707	ADCY2,ADCY8,BDNF,CACNA1B,CACNA2D3,GUCY1A2,KRT1,PRKCI
Interleukin-7 signaling	6,46E-01	9,09E-02	#NUM!	PIK3R3,TSLP
Interleukin-6 family signaling	6,46E-01	9,09E-02	#NUM!	CNTFR,IL11
Insertion of tail-anchored proteins into the endoplasmic reticulum membrane	6,46E-01	9,09E-02	#NUM!	HMOX1,PRNP
Pyrimidine Deoxyribonucleotides De Novo Biosynthesis I	6,46E-01	9,09E-02	#NUM!	AK4,RRM2B
Superpathway of D-myo-inositol (1,4,5)-trisphosphate Metabolism	6,46E-01	9,09E-02	#NUM!	IMPA2,INPP5D
PTEN Signaling	6,39E-01	5,59E-02	0,447	BMPR1B,CDKN1A,INPP5D,ITGA2,ITGA4,ITGA8,ITGB5,PIK3R3
MyD88:MAL(TIRAP) cascade initiated on plasma membrane	6,31E-01	7,32E-02	#NUM!	LY96,PELI3,TLR4
Phagosome Maturation	6,25E-01	5,69E-02	#NUM!	ATP6V0D2,CTSC,CTSK,CTSL,CTSV,DYNLRB2,SNAP25
Pyroptosis	6,18E-01	8,7E-02	#NUM!	BAX,IL1A
IL-17A Signaling in Gastric Cells	6,18E-01	8,7E-02	#NUM!	CCL20,MAPK10
Glycolysis I	6,18E-01	8,7E-02	#NUM!	ENO3,PGK1
Gluconeogenesis I	6,18E-01	8,7E-02	#NUM!	ENO3,PGK1
Cyclins and Cell Cycle Regulation	6,15E-01	6,1E-02	-1,000	CCNA1,CCNB1,CDKN1A,PPP2R2C,TGFB1
Transport of inorganic cations/anions and amino acids/oligopeptides	6,12E-01	5,83E-02	2,449	SLC15A3,SLC1A7,SLC24A3,SLC43A2,SLC6A6,SLC8A3
Role of Tissue Factor in Cancer	6,04E-01	5,26E-02	1,000	BLK,CSF1,F3,FGF5,MAPK10,MMP1,MMP9,PIK3R3,TFPI,TGFB1
RHO GTPases Activate Formins	6,03E-01	5,6E-02	-2,646	CENPE,DIAPH3,KIF18A,KNL1,NDC80,SGO2,SPC25
Eicosanoid Signaling	5,99E-01	5,06E-02	1,387	ADCY2,ADCY8,HPGD,KCNMB1,LRRC38,PIK3R3,PLA2G6,PLCL1,PRKCI,PTGDS,PTGER4,PTGS1,TBXA2R
Fructose metabolism	5,97E-01	1,43E-01	#NUM!	ALDH1A1
Wax and plasmalogen biosynthesis	5,97E-01	1,43E-01	#NUM!	FAR2
STAT5 Activation	5,97E-01	1,43E-01	#NUM!	GAB2
NFE2L2 regulating MDR associated enzymes	5,97E-01	1,43E-01	#NUM!	ABCC3
Netrin-1 signaling	5,92E-01	6,98E-02	#NUM!	DCC,NTN1,NTN4
Sirtuin Signaling Pathway	5,91E-01	5,04E-02	2,333	ABCA1,ATG16L2,BAX,CYGB,H1-2,LDHA,LDHC,PDK1,PGK1,PPARGC1A,RARB,TOMM20L,XPC
Other interleukin signaling	5,91E-01	8,33E-02	#NUM!	CSF1,SNAP25
IL-22 Signaling	5,91E-01	8,33E-02	#NUM!	IL22RA1,MAPK10
Cell Cycle: G1/S Checkpoint Regulation	5,78E-01	6,25E-02	#NUM!	CDKN1A,MDM2,NRG1,TGFB1
Actin Nucleation by ARP-WASP Complex	5,75E-01	5,88E-02	#NUM!	ITGA2,ITGA4,ITGA8,ITGB5,RHOV
FGF Signaling	5,75E-01	5,88E-02	0,447	FGF14,FGF2,FGF21,FGF5,PIK3R3
PI3K Cascade	5,74E-01	6,82E-02	#NUM!	FGF2,FGF5,GAB2
nNOS Signaling in Neurons	5,74E-01	6,82E-02	#NUM!	CAPN5,CAPN8,PRKCI
GABAergic Receptor Signaling Pathway (Enhanced)	5,72E-01	5,47E-02	-0,378	ADCY2,ADCY8,CACNA1B,CACNA2D3,CNTNAP2,NLGN1,NRXN2
Orexin Signaling Pathway	5,72E-01	5,09E-02	2,714	ADCY2,ADCY8,ATP6V0D2,CACNA1B,CACNA2D3,PIK3R3,PLA2G6,PLCL1,PPARGC1A,PRKCI,SLC8A3
IL-8 Signaling	5,7E-01	5,15E-02	1,000	ANGPT1,BAX,HMOX1,MAPK10,MMP9,MYL9,PIK3R3,PLD5,PRKCI,RHOV
Cholesterol biosynthesis	5,66E-01	0.08	#NUM!	DHCR24,HMGCS1
Signaling by NTRK2 (TRKB)	5,66E-01	0.08	#NUM!	BDNF,TIAM1
CD40 Signaling	5,63E-01	6,15E-02	#NUM!	MAPK10,PIK3R3,PTGS1,TRAF5
Role of JAK1 and JAK3 in γc Cytokine Signaling	5,63E-01	6,15E-02	1,000	BLNK,IL21R,PIK3R3,TSLP
MITF-M-dependent gene expression	5,62E-01	5,81E-02	1,342	CCNB1,CDKN1A,MITF,PPARGC1A,TBX2
Gustation Pathway	5,6E-01	5,2E-02	2,121	ADCY2,ADCY8,CACNA1B,CACNA2D3,KCNN1,LPL,P2RY14,SCN2A,SCN5A
Chaperone Mediated Autophagy Signaling Pathway	5,56E-01	5,05E-02	0,000	ATP6V0D2,CHEK1,HK2,MDM2,MMP1,MMP14,MMP16,MMP9,PIK3R3,PRR5,SNCA
GPCR-Mediated Nutrient Sensing in Enteroendocrine Cells	5,55E-01	5,56E-02	1,633	ADCY2,ADCY8,CACNA1B,CACNA2D3,PLCL1,PRKCI
Ribonucleotide Reductase Signaling Pathway	5,51E-01	5,26E-02	0,000	CDKN1A,CHEK1,ESR1,MAPK10,MMP9,MYBL2,PIK3R3,RRM2B
Agrin Interactions at Neuromuscular Junction	5,49E-01	6,06E-02	0,000	ACTA2,ITGA4,MAPK10,NRG1
Interleukin-1 processing	5,47E-01	1,25E-01	#NUM!	IL1A
DNA Damage Reversal	5,47E-01	1,25E-01	#NUM!	MGMT
Formation of intermediate mesoderm	5,47E-01	1,25E-01	#NUM!	FGF2
Oleate Biosynthesis II (Animals)	5,47E-01	1,25E-01	#NUM!	PTPRT
Superoxide Radicals Degradation	5,47E-01	1,25E-01	#NUM!	CYGB
Estrogen Receptor Signaling	5,42E-01	4,75E-02	1,291	ADCY2,ADCY8,CACNA1B,CACNA2D3,CDKN1A,ESR1,IGF1,MMP1,MMP14,MMP16,MMP9,MYL9,PCNA,PIK3R3,PLCL1,PPARGC1A,PRKCI,TRIM63
Antimicrobial peptides	5,42E-01	7,69E-02	#NUM!	LCN2,S100A7
Superpathway of Cholesterol Biosynthesis	5,42E-01	7,69E-02	#NUM!	DHCR24,HMGCS1
Signaling by NOTCH3	5,39E-01	6,52E-02	#NUM!	HEYL,MAML3,WWC1
Pyruvate metabolism	5,39E-01	6,52E-02	#NUM!	LDHA,LDHC,PDK1
MYC Mediated Apoptosis Signaling	5,39E-01	6,52E-02	#NUM!	BAX,FAS,MDM2
Extra-nuclear estrogen signaling	5,35E-01	5,97E-02	2,000	ESR1,MMP9,PIK3R3,SPHK1
Growth Hormone Signaling	5,35E-01	5,97E-02	#NUM!	IGF1,IGFBP3,PIK3R3,PRKCI
Calcium Signaling	5,3E-01	5,03E-02	2,000	ACTA2,AKAP5,CACNA1B,CACNA2D3,MYH10,MYH11,MYL9,SLC8A3,TPM1,TPM2
Fc Epsilon RI Signaling	5,23E-01	5,41E-02	0,816	INPP5D,MAPK10,PIK3R3,PLA2G6,PRKCI,VAV3
PFKFB4 Signaling Pathway	5,22E-01	6,38E-02	#NUM!	FGF2,HK2,TGFB1
Role of MAPK Signaling in Inhibiting the Pathogenesis of Influenza	5,21E-01	5,88E-02	2,000	BAX,MAPK10,PLA2G6,TLR4
Effects of PIP2 hydrolysis	5,2E-01	7,41E-02	#NUM!	DGKI,DGKQ
Interferon Signaling	5,2E-01	7,41E-02	#NUM!	BAX,ISG15
Circadian Rhythm Signaling	5,17E-01	4,88E-02	#NUM!	ADCY2,ADCY8,ADCYAP1R1,BDNF,BLK,CACNA1B,CACNA2D3,GUCY1A2,MDM2,PLCL1,PRKCI,PTGDS
Dopamine-DARPP32 Feedback in cAMP Signaling	5,1E-01	5,03E-02	0,816	ADCY2,ADCY8,CACNA1B,CACNA2D3,GUCY1A2,KCNJ2,PLCL1,PPP2R2C,PRKCI
Maturity Onset Diabetes of Young (MODY) Signaling	5,08E-01	5,8E-02	#NUM!	APOE,BLK,CACNA1B,CACNA2D3
Basal Cell Carcinoma Signaling	5,08E-01	5,8E-02	#NUM!	BMP2,BMP6,BMP7,BMP8B
CXCR4 Signaling	5,07E-01	5,1E-02	0,000	ADCY2,ADCY8,CXCL12,MAPK10,MYL9,PIK3R3,PRKCI,RHOV
PXR/RXR Activation	5,06E-01	6,25E-02	#NUM!	ABCC3,ALDH1A1,PPARGC1A
Activation of IRF by Cytosolic Pattern Recognition Receptors	5,06E-01	6,25E-02	#NUM!	IFIH1,ISG15,MAPK10
Cancer Drug Resistance by Drug Efflux	5,06E-01	6,25E-02	#NUM!	MDM2,PDK1,PIK3R3
Creatine metabolism	5,05E-01	1,11E-01	#NUM!	SLC6A8
Ketone body metabolism	5,05E-01	1,11E-01	#NUM!	BDH1
RUNX1 and FOXP3 control the development of regulatory T lymphocytes (Tregs)	5,05E-01	1,11E-01	#NUM!	TNFRSF18
GDP-glucose Biosynthesis	5,05E-01	1,11E-01	#NUM!	HK2
Reelin Signaling in Neurons	5,04E-01	5,19E-02	0,816	APOE,BLK,CNR2,LRP8,MAPK10,PDK1,PIK3R3
Sphingosine-1-phosphate Signaling	5,03E-01	5,31E-02	0,816	ADCY2,ADCY8,PIK3R3,PLCL1,RHOV,SPHK1
RIPK1-mediated regulated necrosis	4,98E-01	7,14E-02	#NUM!	FAS,TNFSF10
Role of p14/p19ARF in Tumor Suppression	4,98E-01	7,14E-02	#NUM!	MDM2,PIK3R3
Pyroptosis Signaling Pathway	4,95E-01	5,71E-02	1,000	BAX,IL1A,PTGER4,TLR4
PI3K Signaling in B Lymphocytes	4,95E-01	5,15E-02	1,134	BLK,BLNK,INPP5D,PLCL1,PRKCI,TLR4,VAV3
Transcriptional regulation by RUNX3	4,92E-01	5,43E-02	1,342	CDKN1A,ITGA4,MAML3,MDM2,TGFB1
DNA Double Strand Break Response	4,91E-01	6,12E-02	#NUM!	BARD1,H2BC26,H2BC5
Interferon alpha/beta signaling	4,91E-01	6,12E-02	#NUM!	ISG15,MX2,XAF1
FAT10 Cancer Signaling Pathway	4,91E-01	6,12E-02	#NUM!	PCNA,TGFB1,UBD
Gαs Signaling	4,83E-01	5,22E-02	1,633	ADCY2,ADCY8,HCAR2,HRH2,PTGER4,PTH1R
G Protein Signaling Mediated by Tubby	4,83E-01	5,63E-02	2,000	FYB1,MERTK,SSTR3,VAV3
Oxytocin in Spinal Neurons Signaling Pathway	4,78E-01	6,9E-02	#NUM!	GUCY1A2,OXTR
Interconversion of nucleotide di- and triphosphates	4,78E-01	6,9E-02	#NUM!	AK4,RRM2B
Serotonin Degradation	4,78E-01	6,9E-02	#NUM!	ADHFE1,ALDH1A1
UVB-Induced MAPK Signaling	4,76E-01	0.06	#NUM!	MAPK10,PIK3R3,PRKCI
14-3-3-mediated Signaling	4,74E-01	5,17E-02	1,342	BAX,MAPK10,PIK3R3,PLCL1,PRKCI,SNCA
Regulation of endogenous retroelements	4,71E-01	5,56E-02	1,000	DNMT3L,H2AC6,H2BC26,H2BC5
NAP1L1 Transcription Regulation Signaling Pathway	4,71E-01	5,56E-02	0,000	BAX,CCNB1,CDKN1A,PIK3R3
NUR77 Signaling in T Lymphocytes	4,71E-01	5,56E-02	-1,000	PCNA,PDK1,PRKCI,TNFSF10
GPCR-Mediated Integration of Enteroendocrine Signaling Exemplified by an L Cell	4,71E-01	5,56E-02	#NUM!	ADCY2,ADCY8,NMB,PLCL1
Endocannabinoid Neuronal Synapse Pathway	4,69E-01	5,04E-02	1,134	ADCY2,ADCY8,CACNA1B,CACNA2D3,CNR2,MAPK10,PLCL1
Alpha-protein kinase 1 signaling pathway	4,68E-01	0.1	#NUM!	TIFA
Pexophagy	4,68E-01	0.1	#NUM!	SQSTM1
Glucose and Glucose-1-phosphate Degradation	4,68E-01	0.1	#NUM!	HK2
Purine Nucleotides De Novo Biosynthesis II	4,68E-01	0.1	#NUM!	ADSS1
Melanocyte Development and Pigmentation Signaling	4,6E-01	5,26E-02	2,236	ADCY2,ADCY8,KITLG,MITF,PIK3R3
Toll-like Receptor Cascades	4,59E-01	6,67E-02	#NUM!	LY96,TLR4
Signaling by ALK	4,59E-01	6,67E-02	#NUM!	ALK,PRDM1
Oncogene Induced Senescence	4,59E-01	6,67E-02	#NUM!	MDM2,MDM4
Sensory perception of taste	4,59E-01	6,67E-02	#NUM!	KCNJ2,SCN2A
Phase I - Functionalization of compounds	4,59E-01	5,48E-02	2,000	ALDH1A1,CYP24A1,EPHX1,PTGS1
Leptin Signaling in Obesity	4,59E-01	5,48E-02	#NUM!	ADCY2,ADCY8,PIK3R3,PLCL1
Macropinocytosis Signaling	4,59E-01	5,48E-02	#NUM!	CSF1,ITGB5,PIK3R3,PRKCI
GPER1 signaling	4,5E-01	5,21E-02	2,236	ADCY2,ADCY8,PIK3R3,SPHK1,STK32B
NoRC negatively regulates rRNA expression	4,47E-01	5,77E-02	#NUM!	H2AC6,H2BC26,H2BC5
IL-3 Signaling	4,47E-01	5,41E-02	0,000	GAB2,INPP5D,PIK3R3,PRKCI
Oxytocin Signaling Pathway	4,46E-01	4,67E-02	0,577	CACNA1B,CACNA2D3,GUCY1A2,LPL,MAPK10,MYH10,MYH11,MYL9,OXTR,PIK3R3,PLA2G6,PRKCI
Protein Kinase A Signaling	4,45E-01	4,55E-02	2,673	ADCY2,ADCY8,AKAP5,AKAP6,DCC,H1-2,MYH10,MYL9,NTN1,PDE11A,PDE2A,PDE6A,PDE7B,PLCL1,PRKCI,PTPRT,TGFB1
ABC-family proteins mediated transport	4,4E-01	5,15E-02	2,236	ABCA5,ABCA6,ABCA9,ABCC3,ABCG1
Sialic acid metabolism	4,4E-01	6,45E-02	#NUM!	NPL,ST6GAL2
Phenylalanine and tyrosine metabolism	4,35E-01	9,09E-02	#NUM!	KYAT1
NAD biosynthesis II (from tryptophan)	4,35E-01	9,09E-02	#NUM!	NMNAT2
Mevalonate Pathway I	4,35E-01	9,09E-02	#NUM!	HMGCS1
Methylglyoxal Degradation III	4,35E-01	9,09E-02	#NUM!	PTGR1
GABA receptor activation	4,34E-01	5,66E-02	#NUM!	ADCY2,ADCY8,KCNJ2
GABA Receptor Signaling	4,29E-01	4,96E-02	#NUM!	ADCY2,ADCY8,CACNA1B,CACNA2D3,KCNN1,UBD
Transcriptional Regulation by E2F6	4,23E-01	6,25E-02	#NUM!	CHEK1,EZH2
RNA Polymerase I Transcription	4,08E-01	5,45E-02	#NUM!	H2AC6,H2BC26,H2BC5
GPVI-mediated activation cascade	4,07E-01	6,06E-02	#NUM!	PIK3R3,VAV3
Arachidonic acid metabolism	4,07E-01	6,06E-02	#NUM!	GGT5,PTGR1
Gene and protein expression by JAK-STAT signaling after IL-12 stimulation	4,07E-01	6,06E-02	#NUM!	LMNB1,SERPINB2
Autoimmune Thyroid Disease Signaling	4,07E-01	6,06E-02	#NUM!	CGA,FAS
WNT/SHH Axonal Guidance Signaling Pathway	4,05E-01	4,76E-02	0,000	ADCY2,ADCY8,BLK,MAPK10,PIK3R3,PRKCI,SEMA3A
HDR through MMEJ (alt-NHEJ)	4,05E-01	8,33E-02	#NUM!	BRCA2
Lysine catabolism	4,05E-01	8,33E-02	#NUM!	AADAT
Mitochondrial calcium ion transport	4,05E-01	8,33E-02	#NUM!	SLC8A3
Transcriptional regulation of testis differentiation	4,05E-01	8,33E-02	#NUM!	PTGDS
Leukotriene Biosynthesis	4,05E-01	8,33E-02	#NUM!	GGT5
Histamine Degradation	4,05E-01	8,33E-02	#NUM!	ALDH1A1
UDP-N-acetyl-D-galactosamine Biosynthesis II	4,05E-01	8,33E-02	#NUM!	HK2
Neurexins and neuroligins	3,96E-01	5,36E-02	#NUM!	LRRTM1,NLGN1,NRXN2
Antioxidant Action of Vitamin C	3,94E-01	4,9E-02	-2,000	HMOX1,MAPK10,PLA2G6,PLCL1,PLD5
Cardiac Hypertrophy Signaling	3,92E-01	4,53E-02	2,333	ADCY2,ADCY8,CACNA1B,CACNA2D3,IGF1,MAPK10,MYL9,PIK3R3,PLCL1,RHOV,TGFB1
Synaptic Long Term Potentiation	3,88E-01	4,76E-02	1,633	ADCY8,GRM7,GRM8,PLCL1,PPP1R1A,PRKCI
Mitotic G1 phase and G1/S transition	3,88E-01	4,76E-02	1,633	CCNA1,CCNB1,CDKN1A,MYBL2,PCNA,TK1
ESR-mediated signaling	3,86E-01	4,85E-02	2,000	CXCL12,ESR1,H2AC6,H2BC26,H2BC5
CCR5 Signaling in Macrophages	3,86E-01	4,85E-02	#NUM!	CACNA1B,CACNA2D3,FAS,MAPK10,PRKCI
Signal regulatory protein family interactions	3,79E-01	7,69E-02	#NUM!	FYB1
Passive transport by Aquaporins	3,79E-01	7,69E-02	#NUM!	AQP1
Advanced glycosylation endproduct receptor signaling	3,79E-01	7,69E-02	#NUM!	S100A12
Glutamate and glutamine metabolism	3,79E-01	7,69E-02	#NUM!	KYAT1
Nucleotide biosynthesis	3,79E-01	7,69E-02	#NUM!	ADSS1
Cholesterol Biosynthesis I	3,79E-01	7,69E-02	#NUM!	DHCR24
Cholesterol Biosynthesis II (via 24,25-dihydrolanosterol)	3,79E-01	7,69E-02	#NUM!	DHCR24
Cholesterol Biosynthesis III (via Desmosterol)	3,79E-01	7,69E-02	#NUM!	DHCR24
Notch Signaling	3,76E-01	5,71E-02	#NUM!	HES7,MAML3
Neutrophil degranulation	3,76E-01	4,36E-02	3,300	A1BG,ATP8B4,C5AR1,CFD,CTSC,FABP5,GLIPR1,IQGAP2,KRT1,LCN2,MME,MMP9,QPCT,RAB44,S100A12,S100A7,SERPINB10,SNAP25
PI Metabolism	3,74E-01	4,94E-02	1,000	INPP4B,INPP5D,PIK3R3,PLEKHA5
Th17 Activation Pathway	3,74E-01	4,94E-02	#NUM!	CCL20,DEFB4B,IL21R,PTGER4
Remodeling of Epithelial Adherens Junctions	3,73E-01	5,17E-02	#NUM!	ACTA2,ACTN1,ZYX
PCP (Planar Cell Polarity) Pathway	3,73E-01	5,17E-02	#NUM!	CTHRC1,MAPK10,NDP
Transcriptional regulation of white adipocyte differentiation	3,65E-01	4,88E-02	1,000	ANGPTL4,LPL,PPARGC1A,TGFB1
NRF2-mediated Oxidative Stress Response	3,61E-01	4,52E-02	1,342	ACTA2,CYGB,EPHX1,GCLC,HMOX1,PIK3R3,PRKCI,SQSTM1
MyD88-independent TLR4 cascade	3,61E-01	5,56E-02	#NUM!	LY96,TLR4
Primary Immunodeficiency Signaling	3,61E-01	5,56E-02	#NUM!	BLNK,CD8A
Transport of bile salts and organic acids, metal ions and amine compounds	3,56E-01	4,82E-02	1,000	CP,SLC16A3,SLC47A1,SLC6A6
LPS-stimulated MAPK Signaling	3,56E-01	4,82E-02	1,000	MAPK10,PIK3R3,PRKCI,TLR4
HIPPO signaling	3,56E-01	4,82E-02	#NUM!	FAT4,LLGL1,PPP2R2C,WWC1
LGI-ADAM interactions	3,55E-01	7,14E-02	#NUM!	LGI4
Interleukin-15 signaling	3,55E-01	7,14E-02	#NUM!	GAB2
DNA Double-Strand Break Repair by Homologous Recombination	3,55E-01	7,14E-02	#NUM!	BRCA2
Thyroid Hormone Metabolism II (via Conjugation and/or Degradation)	3,55E-01	7,14E-02	#NUM!	DIO2
Colanic Acid Building Blocks Biosynthesis	3,55E-01	7,14E-02	#NUM!	MPI
ERK/MAPK Signaling	3,55E-01	4,46E-02	0,378	ESR1,ITGA2,ITGA4,ITGA8,ITGB5,PIK3R3,PLA2G6,PPP2R2C,PRKCI
Virus Entry via Endocytic Pathways	3,53E-01	4,67E-02	0,447	ACTA2,ITGA2,ITGB5,PIK3R3,PRKCI
Oxytocin in Brain Signaling Pathway	3,49E-01	4,47E-02	1,414	CACNA1B,CACNA2D3,OXTR,PIK3R3,PLA2G6,PRKCI,PTGS1,TLR4
Hepatitis B Chronic Liver Pathogenesis Signaling Pathway	3,43E-01	4,49E-02	1,890	MAPK10,MMP14,MMP9,PIK3R3,PRKCI,SATB1,TGFB1
Induction of Apoptosis by HIV1	3,41E-01	4,92E-02	#NUM!	BAX,FAS,MAPK10
IL-17A Signaling in Airway Cells	3,41E-01	4,92E-02	#NUM!	CCL20,MAPK10,PIK3R3
Glutamate Receptor Signaling	3,41E-01	4,92E-02	#NUM!	GRM7,GRM8,SLC1A7
Apelin Endothelial Signaling Pathway	3,37E-01	4,51E-02	0,000	ADCY2,ADCY8,ANGPT1,MAPK10,PIK3R3,PRKCI
Resolution of Abasic Sites (AP sites)	3,35E-01	5,26E-02	#NUM!	PCNA,RFC3
RET signaling	3,35E-01	5,26E-02	#NUM!	GAB2,PIK3R3
Intrinsic Prothrombin Activation Pathway	3,35E-01	5,26E-02	#NUM!	COL5A3,KNG1
Pyrimidine Ribonucleotides Interconversion	3,35E-01	5,26E-02	#NUM!	AK4,ENTPD3
Mismatch Repair	3,33E-01	6,67E-02	#NUM!	PCNA
Platelet Adhesion to exposed collagen	3,33E-01	6,67E-02	#NUM!	ITGA2
FOXO-mediated transcription of cell cycle genes	3,33E-01	6,67E-02	#NUM!	CDKN1A
Aspirin ADME	3,33E-01	6,67E-02	#NUM!	ABCC3
Granzyme B Signaling	3,33E-01	6,67E-02	#NUM!	LMNB1
Fatty Acid α-oxidation	3,33E-01	6,67E-02	#NUM!	ALDH1A1
Superpathway of Geranylgeranyldiphosphate Biosynthesis I (via Mevalonate)	3,33E-01	6,67E-02	#NUM!	HMGCS1
Thrombopoietin Signaling	3,31E-01	4,84E-02	#NUM!	GAB2,PIK3R3,PRKCI
Aldosterone Signaling in Epithelial Cells	3,31E-01	4,43E-02	#NUM!	HSPA12A,HSPA4L,KCNMB1,LRRC38,PIK3R3,PLCL1,PRKCI
Transcriptional Regulatory Network in Embryonic Stem Cells	3,25E-01	4,4E-02	0,378	BMPR1B,FGF2,IGF1,INHBA,PIK3R3,SALL4,TGFB1
Neurotransmitter release cycle	3,22E-01	5,13E-02	#NUM!	SLC1A7,SNAP25
Signaling by FGFR3	3,22E-01	5,13E-02	#NUM!	FGF2,FGF5
Role of IL-17F in Allergic Inflammatory Airway Diseases	3,22E-01	5,13E-02	#NUM!	IGF1,IL11
SPINK1 Pancreatic Cancer Pathway	3,22E-01	5,13E-02	#NUM!	CPM,TGFB1
Sperm Motility	3,18E-01	4,29E-02	0,447	ALK,ATP1A4,BLK,GUCY1A2,MATK,MERTK,PDE2A,PLA2G6,PLCL1,PRKCI
RANK Signaling in Osteoclasts	3,14E-01	4,55E-02	1,000	MAPK10,MITF,PIK3R3,TRAF5
Tryptophan Degradation X (Mammalian, via Tryptamine)	3,13E-01	6,25E-02	#NUM!	ALDH1A1
Putrescine Degradation III	3,13E-01	6,25E-02	#NUM!	ALDH1A1
Methionine Degradation I (to Homocysteine)	3,13E-01	6,25E-02	#NUM!	MGMT
PKR-mediated signaling	3,12E-01	4,69E-02	#NUM!	ISG15,SNCA,SPHK1
Antiproliferative Role of Somatostatin Receptor 2	3,12E-01	4,69E-02	#NUM!	CDKN1A,GUCY1A2,PIK3R3
ERBB4 Signaling	3,12E-01	4,69E-02	#NUM!	NRG1,PIK3R3,PRKCI
DAG and IP3 signaling	3,1E-01	0.05	#NUM!	ADCY2,ADCY8
OX40 Signaling Pathway	3,1E-01	0.05	#NUM!	MAPK10,TRAF5
Cholecystokinin/Gastrin-mediated Signaling	3,08E-01	4,42E-02	1,342	IL1A,IL33,MAPK10,PRKCI,RHOV
Huntington's Disease Signaling	3,06E-01	4,23E-02	1,000	BAX,BDNF,CACNA1B,CAPN5,CAPN8,IGF1,PIK3R3,PRKCI,SNAP25,SNCA,UBD
DDX58/IFIH1-mediated induction of interferon-alpha/beta	3,03E-01	4,62E-02	#NUM!	IFIH1,ISG15,S100A12
Ribavirin ADME	3,03E-01	4,62E-02	#NUM!	PIK3R3,SPHK1,STK32B
Regulation of lipid metabolism by PPARalpha	3,02E-01	4,39E-02	0,447	ABCA1,ANGPTL4,GLIPR1,HMGCS1,PPARGC1A
IL-15 Production	3,02E-01	4,39E-02	0,447	ALK,BLK,MATK,MERTK,PRKCI
HER-2 Signaling in Breast Cancer	3,01E-01	4,25E-02	1,667	BLK,CDKN1A,IL1A,ITGB5,MDM2,NRG1,PDK1,PIK3R3,PRKCI
G alpha (z) signalling events	2,98E-01	4,88E-02	#NUM!	ADCY2,ADCY8
Pyrimidine Ribonucleotides De Novo Biosynthesis	2,98E-01	4,88E-02	#NUM!	AK4,ENTPD3
IL-1 Signaling	2,98E-01	4,44E-02	#NUM!	ADCY2,ADCY8,IL1A,MAPK10
Neuroinflammation Signaling Pathway	2,97E-01	4,2E-02	1,897	BDNF,CXCL12,FAS,HMOX1,MAPK10,MMP9,PIK3R3,PLA2G6,SNCA,TGFB1,TLR4
Signaling by Type 1 Insulin-like Growth Factor 1 Receptor (IGF1R)	2,94E-01	5,88E-02	#NUM!	IGF1
Transcriptional regulation of pluripotent stem cells	2,94E-01	5,88E-02	#NUM!	SALL4
Synthesis, secretion, and deacylation of Ghrelin	2,94E-01	5,88E-02	#NUM!	IGF1
Specification of the neural plate border	2,94E-01	5,88E-02	#NUM!	TFAP2C
Glutathione Redox Reactions I	2,94E-01	5,88E-02	#NUM!	CP
1D-myo-inositol Hexakisphosphate Biosynthesis II (Mammalian)	2,94E-01	5,88E-02	#NUM!	INPP5D
D-myo-inositol (1,3,4)-trisphosphate Biosynthesis	2,94E-01	5,88E-02	#NUM!	INPP5D
Cysteine Biosynthesis III (mammalia)	2,94E-01	5,88E-02	#NUM!	MGMT
Abacavir ADME	2,94E-01	4,55E-02	#NUM!	PIK3R3,SPHK1,STK32B
Ephrin Receptor Signaling	2,93E-01	4,23E-02	0,000	ANGPT1,CXCL12,EPHA7,ITGA2,ITGA4,ITGA8,ITGB5,SORBS1
ERBB Signaling	2,91E-01	4,4E-02	1,000	MAPK10,NRG1,PIK3R3,PRKCI
WNT/β-catenin Signaling	2,9E-01	4,24E-02	-2,236	MDM2,PPP2R2C,RARB,SOX5,SOX6,TGFB1,UBD
Renin-Angiotensin Signaling	2,88E-01	4,31E-02	#NUM!	ADCY2,ADCY8,MAPK10,PIK3R3,PRKCI
Gap junction trafficking and regulation	2,87E-01	4,76E-02	#NUM!	GJA4,GJB5
TAK1-dependent IKK and NF-kappa-B activation	2,87E-01	4,76E-02	#NUM!	S100A12,TIFA
April Mediated Signaling	2,87E-01	4,76E-02	#NUM!	MAPK10,TRAF5
Triacylglycerol Degradation	2,87E-01	4,76E-02	#NUM!	LPL,NDST3
BER (Base Excision Repair) Pathway	2,87E-01	4,76E-02	#NUM!	PCNA,RFC3
Glycosaminoglycan metabolism	2,82E-01	4,27E-02	2,236	CHST1,CHST2,CHST7,HS3ST3A1,NDST3
Role of PKR in Interferon Induction and Antiviral Response	2,82E-01	4,27E-02	2,000	BAX,FAS,IFIH1,MAPK10,TLR4
T Cell Exhaustion Signaling Pathway	2,81E-01	4,23E-02	1,342	MAPK10,PDK1,PIK3R3,PPP2R2C,PRDM1,TGFB1
GABA synthesis, release, reuptake and degradation	2,78E-01	5,56E-02	#NUM!	SNAP25
B Cell Activating Factor Signaling	2,77E-01	4,65E-02	#NUM!	MAPK10,TRAF5
Apelin Pancreas Signaling Pathway	2,77E-01	4,65E-02	#NUM!	MAPK10,PIK3R3
Sensory processing of sound by inner hair cells of the cochlea	2,77E-01	4,41E-02	#NUM!	KCNMB1,PCLO,SNAP25
Glioma Invasiveness Signaling	2,77E-01	4,41E-02	#NUM!	MMP9,PIK3R3,RHOV
Prolactin Signaling	2,76E-01	4,3E-02	#NUM!	KCNMB1,LRRC38,PIK3R3,PRKCI
Endocannabinoid Developing Neuron Pathway	2,76E-01	4,24E-02	0,447	ADCY2,ADCY8,CNR2,MAPK10,PIK3R3
Acute Phase Response Signaling	2,74E-01	4,17E-02	0,447	CP,CRABP2,HMOX1,IL1A,IL33,PIK3R3,SERPINE1
KEAP1-NFE2L2 pathway	2,69E-01	4,17E-02	1,633	CDKN1A,PIK3R3,PRKCI,SPHK1,SQSTM1,STK32B
MicroRNA Biogenesis Signaling Pathway	2,64E-01	4,12E-02	0,378	BMP6,ESR1,FGF2,HMOX1,IGF1,PIK3R3,TGFB1
Cellular hexose transport	2,62E-01	5,26E-02	#NUM!	FGF21
Azathioprine ADME	2,62E-01	5,26E-02	#NUM!	VAV3
Dopamine Degradation	2,62E-01	5,26E-02	#NUM!	ALDH1A1
Inflammasome pathway	2,62E-01	5,26E-02	#NUM!	TLR4
Immunogenic Cell Death Signaling Pathway	2,61E-01	4,29E-02	#NUM!	BAX,DAPK1,TLR4
Regulation of RUNX2 expression and activity	2,61E-01	4,29E-02	#NUM!	BMP2,ESR1,PPARGC1A
Glioma Signaling	2,58E-01	4,13E-02	#NUM!	CDKN1A,IGF1,MDM2,PIK3R3,PRKCI
E3 ubiquitin ligases ubiquitinate target proteins	2,57E-01	4,44E-02	#NUM!	H2BC5,PCNA
Regulation of IL-2 Expression in Activated and Anergic T Lymphocytes	2,56E-01	4,17E-02	0,000	MAPK10,TGFB1,TOB1,VAV3
Hypoxia Signaling in the Cardiovascular System	2,53E-01	4,23E-02	#NUM!	EDN1,LDHA,MDM2
WNK Renal Signaling Pathway	2,5E-01	4,12E-02	#NUM!	IGF1,MDM2,PIK3R3,PRKCI
Integration of energy metabolism	2,5E-01	4,12E-02	1,000	ADCY2,ADCY8,AKAP5,SNAP25
Role of MAPK Signaling in Promoting the Pathogenesis of Influenza	2,5E-01	4,12E-02	2,000	ATP6V0D2,BAX,MAPK10,PLA2G6
iNOS Signaling	2,48E-01	4,35E-02	#NUM!	LY96,TLR4
Phototransduction Pathway	2,48E-01	4,35E-02	#NUM!	GUCY1A2,PDE6A
Signaling by Hippo	2,48E-01	0.05	#NUM!	WWC1
Signaling by NOTCH1	2,46E-01	4,17E-02	#NUM!	DLK1,HEYL,MAML3
Role of MAPK Signaling in the Pathogenesis of Influenza	2,46E-01	4,17E-02	#NUM!	BAX,MAPK10,PLA2G6
Apoptosis Signaling	2,43E-01	4,08E-02	2,000	BAX,CAPN5,CAPN8,FAS
Intrinsic Pathway for Apoptosis	2,39E-01	4,26E-02	#NUM!	BAX,BMF
nNOS Signaling in Skeletal Muscle Cells	2,39E-01	4,26E-02	#NUM!	CACNA1B,CACNA2D3
Estrogen-Dependent Breast Cancer Signaling	2,39E-01	4,11E-02	#NUM!	ESR1,IGF1,PIK3R3
Surfactant metabolism	2,34E-01	4,76E-02	#NUM!	LMCD1
Nucleotide salvage	2,34E-01	4,76E-02	#NUM!	TK1
Formation of paraxial mesoderm	2,34E-01	4,76E-02	#NUM!	MAML3
NAD Salvage Pathway II	2,34E-01	4,76E-02	#NUM!	NMNAT2
Acetone Degradation I (to Methylglyoxal)	2,34E-01	4,76E-02	#NUM!	PTGR1
Amyloid Processing	2,3E-01	4,17E-02	#NUM!	CAPN5,CAPN8
Signaling by ERBB2	2,22E-01	4,08E-02	#NUM!	MATK,NRG1
Metabolism of porphyrins	2,22E-01	4,55E-02	#NUM!	HMOX1
Nephrin family interactions	2,22E-01	4,55E-02	#NUM!	ACTN1
Role of JAK1, JAK2 and TYK2 in Interferon Signaling	2,22E-01	4,55E-02	#NUM!	CGA
Retinoate Biosynthesis I	2,22E-01	4,55E-02	#NUM!	ALDH1A1
MyD88 cascade initiated on plasma membrane	1,99E-01	4,17E-02	#NUM!	PELI3
Activation of kainate receptors upon glutamate binding	1,99E-01	4,17E-02	#NUM!	NCALD
TNFs bind their physiological receptors	1,99E-01	4,17E-02	#NUM!	TNFRSF18
Interleukin-20 family signaling	1,99E-01	4,17E-02	#NUM!	IL22RA1
Oxidative Ethanol Degradation III	1,99E-01	4,17E-02	#NUM!	ALDH1A1
CSDE1 Signaling Pathway	0	2,08E-02	#NUM!	TGFB1
Glucocorticoid Receptor Signaling	0	3,82E-02	#NUM!	CDKN1A,ESR1,IGF1,IL13RA2,IL1A,IL1RL2,IL21R,IL22RA1,KRT1,MAPK10,MMP1,MMP9,PIK3R3,PLA2G6,RARB,SERPINE1,TGFB1
Natural Killer Cell Signaling	0	2,55E-02	1,000	COL5A3,PIK3R3,TNFSF10,VAV3
IL-33 Signaling Pathway	0	4,05E-02	2,236	H2BC26,IL1A,IL33,MAPK10,MMP9,PIK3R3
NFKBIE Signaling Pathway	0	1,75E-02	#NUM!	TNFSF10
Signaling by Insulin receptor	0	2,7E-02	#NUM!	ATP6V0D2
Opioid Signalling	0	2,44E-02	#NUM!	ADCY2,ADCY8
ISG15 antiviral mechanism	0	2,82E-02	#NUM!	ISG15,MX2
Circadian Clock	0	1,82E-02	#NUM!	PPARGC1A
BMAL1:CLOCK,NPAS2 activates circadian gene expression	0	3,7E-02	#NUM!	SERPINE1
Glycerophospholipid biosynthesis	0	8,26E-03	#NUM!	PLA2G6
Phase II - Conjugation of compounds	0	3,08E-02	#NUM!	GCLC,GGT5
Eukaryotic Translation Elongation	0	1,23E-02	#NUM!	RPL3L
Mitochondrial biogenesis	0	1,67E-02	#NUM!	PPARGC1A
NLR signaling pathways	0	1,85E-02	#NUM!	HMOX1
SRP-dependent cotranslational protein targeting to membrane	0	1,02E-02	#NUM!	RPL3L
Regulation of beta-cell development	0	2,56E-02	#NUM!	MAML3
Signaling by NTRK1 (TRKA)	0	2,5E-02	#NUM!	ADCYAP1R1,RALGDS
Bile acid and bile salt metabolism	0	2,7E-02	#NUM!	ABCC3
Signaling by VEGF	0	2,88E-02	#NUM!	PRR5,SPHK1,VAV3
Metabolism of water-soluble vitamins and cofactors	0	2,7E-02	#NUM!	AMN,CUBN
Nicotinate metabolism	0	3,45E-02	#NUM!	NMNAT2
Signaling by NOTCH2	0	3,33E-02	#NUM!	MAML3
Immunoregulatory interactions between a Lymphoid and a non-Lymphoid cell	0	3,75E-02	#NUM!	CD8A,ITGA2,ITGA4
trans-Golgi Network Vesicle Budding	0	1,43E-02	#NUM!	TPD52L1
TCF dependent signaling in response to WNT	0	2,81E-02	2,236	H2AC6,H2BC26,H2BC5,LGR6,SOX6
TCR signaling	0	1,9E-02	#NUM!	FYB1,INPP5D
Fcgamma receptor (FCGR) dependent phagocytosis	0	3,57E-02	#NUM!	BLK,PLA2G6,VAV3
Generic Transcription Pathway	0	2,16E-02	2,449	ESR1,MAML3,RARB,ZNF483,ZNF566,ZNF655
COPII-mediated vesicle transport	0	1,47E-02	#NUM!	CTSC
Asparagine N-linked glycosylation	0	3,36E-02	1,000	CGA,MGAT4C,MPI,RENBP
Gene Silencing by RNA	0	3,49E-02	#NUM!	H2AC6,H2BC26,H2BC5
DAP12 interactions	0	3,03E-02	#NUM!	VAV3
Binding and Uptake of Ligands by Scavenger Receptors	0	2,78E-02	#NUM!	APOE
Transcriptional activity of SMAD2/SMAD3:SMAD4 heterotrimer	0	2,08E-02	#NUM!	SERPINE1
Visual phototransduction	0	1,89E-02	#NUM!	PDE6A
Selenoamino acid metabolism	0	9,71E-03	#NUM!	RPL3L
Activation of gene expression by SREBF (SREBP)	0	2,38E-02	#NUM!	HMGCS1
Fc epsilon receptor (FCERI) signaling	0	2,27E-02	#NUM!	GAB2,MAPK10,VAV3
Mitotic Metaphase and Anaphase	0	3,69E-02	-2,828	CCNB1,CENPE,KIF18A,KNL1,LMNB1,NDC80,SGO2,SPC25
SUMOylation of DNA damage response and repair proteins	0	1,33E-02	#NUM!	XPC
SUMOylation of ubiquitinylation proteins	0	2,7E-02	#NUM!	MDM2
Cellular response to heat stress	0	2,2E-02	#NUM!	HSPA12A,HSPA4L
Class B/2 (Secretin family receptors)	0	3,57E-02	#NUM!	ADCYAP1R1,PTH1R,SCTR
L1CAM interactions	0	3,6E-02	1,000	GAP43,ITGA2,SCN2A,SCN5A
Signaling by ROBO receptors	0	3,5E-02	1,000	AKAP5,CXCL12,DCC,NTN1,ROBO2,RPL3L,SRGAP3
XBP1(S) activates chaperone genes	0	2,17E-02	#NUM!	TPP1
Beta-catenin independent WNT signaling	0	2,05E-02	2,000	PDE6A,PIK3R3,SPHK1,STK32B
Costimulation by the CD28 family	0	3,48E-02	1,000	PIK3R3,PRR5,SPHK1,STK32B
SUMOylation of transcription cofactors	0	2,27E-02	#NUM!	PPARGC1A
Protein folding	0	1,2E-02	#NUM!	SPHK1
Signal amplification	0	3,85E-02	#NUM!	TBXA2R
SUMOylation of intracellular receptors	0	3,45E-02	#NUM!	ESR1
Sphingolipid metabolism	0	2,83E-02	#NUM!	ARSF,ARSI,SPHK1
Activation of NMDA receptors and postsynaptic events	0	2,63E-02	#NUM!	ADCY8,NRG1
Interleukin-1 family signaling	0	4,03E-02	2,000	IL1A,IL1RL2,IL33,PELI3,SQSTM1
MAPK targets/ Nuclear events mediated by MAP kinases	0	3,03E-02	#NUM!	MAPK10
MAP kinase activation	0	2,63E-02	#NUM!	MAPK10
Mitotic G2-G2/M phases	0	2,72E-02	-0,447	CCNA1,CCNB1,CDKN1A,MYBL2,TPX2
Regulation of mitotic cell cycle	0	2,38E-02	#NUM!	CCNA1,CCNB1
SUMOylation of chromatin organization proteins	0	1,79E-02	#NUM!	SATB1
SUMOylation of DNA replication proteins	0	2,22E-02	#NUM!	PCNA
O-linked glycosylation	0	0.04	1,000	ADAMTS16,ADAMTS4,ADAMTS6,GALNTL5
Mitophagy	0	2,94E-02	#NUM!	SQSTM1
Hedgehog 'off' state	0	1,85E-02	#NUM!	ADCY2,ADCY8
Cilium Assembly	0	2,11E-02	2,000	CYS1,DYNLRB2,FBF1,SSTR3
RHO GTPases activate IQGAPs	0	0.04	#NUM!	IQGAP2
TP53 Regulates Metabolic Genes	0	2,63E-02	#NUM!	RRM2B,TIGAR
Hedgehog 'on' state	0	2,11E-02	#NUM!	PIK3R3,SPHK1,STK32B
Signaling by FGFR1	0	0.04	#NUM!	FGF2,FGF5
Signaling by FGFR2	0	2,94E-02	#NUM!	FGF2,FGF5
Signaling by FGFR4	0	2,5E-02	#NUM!	FGF2
RHO GTPases Activate WASPs and WAVEs	0	2,38E-02	#NUM!	BLK
RAF/MAP kinase cascade	0	2,35E-02	1,633	ANGPT1,FGF2,FGF5,KITLG,NRG1,RALGDS
MAPK6/MAPK4 signaling	0	1,15E-02	#NUM!	CDC42EP3
Cargo concentration in the ER	0	3,33E-02	#NUM!	CTSC
Nucleotide Excision Repair	0	2,91E-02	#NUM!	PCNA,RFC3,XPC
Major pathway of rRNA processing in the nucleolus and cytosol	0	1,22E-02	#NUM!	RPL3L,RPP25
TP53 Regulates Transcription of DNA Repair Genes	0	1,56E-02	#NUM!	CHEK1
Keratinization	0	3,66E-02	#NUM!	CSTA,DSG2,KRT1
PTEN Regulation	0	1,46E-02	#NUM!	EZH2,SALL4
Intra-Golgi and retrograde Golgi-to-ER traffic	0	3,78E-02	-0,378	CENPE,KIF11,KIF18A,KIF1A,KIF23,PLA2G6,RAB39A
Mitotic Prometaphase	0	3,78E-02	-2,646	CCNB1,CENPE,KIF18A,KNL1,NDC80,SGO2,SPC25
S Phase	0	2,08E-02	#NUM!	CCNA1,CDKN1A
Glucose metabolism	0	3,61E-02	#NUM!	ENO3,HK2,PGK1
Eukaryotic Translation Initiation	0	1,9E-02	#NUM!	CP,RPL3L
Eukaryotic Translation Termination	0	1,25E-02	#NUM!	RPL3L
Signaling by PTK6	0	3,85E-02	#NUM!	GPNMB,NRG1
Cargo recognition for clathrin-mediated endocytosis	0	9,71E-03	#NUM!	SGIP1
Clathrin-mediated endocytosis	0	7,94E-03	#NUM!	SGIP1
RAB geranylgeranylation	0	3,39E-02	#NUM!	RAB39A,RAB44
RAB GEFs exchange GTP for GDP on RABs	0	2,3E-02	#NUM!	RAB39A,RAB3IL1
Neddylation	0	3,78E-02	1,000	CDKN1A,DTL,FBXL22,FBXO2,LMO7,NEURL2,SQSTM1,UBD,ZBTB16
Carboxyterminal post-translational modifications of tubulin	0	2,7E-02	#NUM!	TTLL11
Nucleotide catabolism	0	3,23E-02	#NUM!	ENTPD3
Transcriptional Regulation by MECP2	0	1,72E-02	#NUM!	BDNF
Signaling by NOTCH4	0	3,68E-02	1,342	ACTA2,MAML3,PIK3R3,SPHK1,STK32B
Signaling by NTRK3 (TRKC)	0	3,57E-02	#NUM!	BAX
Nonsense-Mediated Decay (NMD)	0	9,9E-03	#NUM!	RPL3L
FLT3 Signaling	0	2,86E-02	#NUM!	GAB2
Response of EIF2AK4 (GCN2) to amino acid deficiency	0	1,15E-02	#NUM!	RPL3L
Amino acids regulate mTORC1	0	2,08E-02	#NUM!	ATP6V0D2
Sensory processing of sound by outer hair cells of the cochlea	0	1,82E-02	#NUM!	KCNMB1
Signaling by CSF3 (G-CSF)	0	3,45E-02	#NUM!	GAB2
Cytoprotection by HMOX1	0	1,96E-02	#NUM!	HMOX1
Class I MHC mediated antigen processing and presentation	0	3,32E-02	2,309	CTSL,CTSV,FBXL22,FBXO2,ITGB5,LMO7,LY96,MYLIP,TLR4,TRIM63,TRIM69,ZBTB16
Signaling by the B Cell Receptor (BCR)	0	1,83E-02	#NUM!	BLK,BLNK
Mitochondrial Dysfunction	0	4,03E-02	0,302	ATP1A4,BAX,CACNA1B,CACNA2D3,CAPN5,CAPN8,CP,MAPK10,MDM2,PIK3R3,PPARGC1A,SNCA
Protein Sorting Signaling Pathway	0	3,49E-02	1,633	ADCY2,ADCY8,BLK,HMOX1,PLD5,SNX22
Folate Signaling Pathway	0	0.02	#NUM!	CDKN1A
Sleep NREM Signaling Pathway	0	1,83E-02	#NUM!	ADCY2,ADCY8
Histone Modification Signaling Pathway	0	4,03E-02	-0,707	ATAD2,DNMT3L,ESR1,EZH2,H1-2,H2BC26,MAPK10,NCAPG2,SGO2,UHRF1
Mitochondrial Division Signaling Pathway	0	3,12E-02	1,342	BAX,CACNA1B,CACNA2D3,CCNB1,PPP2R2C
mRNA 3 Prime End Processing Signaling Pathway	0	1,9E-02	#NUM!	BARD1,CFI
Ribosomal Quality Control Signaling Pathway	0	6,41E-03	#NUM!	RPL3L
Chromatin organization	0	2,87E-02	1,633	EZH2,H2AC6,H2BC18,H2BC26,H2BC5,JADE2
Cardiogenesis	0	3,85E-02	#NUM!	MYOCD
Somitogenesis	0	1,85E-02	#NUM!	HES7
Mitochondrial protein degradation	0	2,3E-02	#NUM!	BDH1,PDK1
Complex I biogenesis	0	1,72E-02	#NUM!	NDUFAF4
Cyclophilin Signaling Pathway	0	3,59E-02	0,707	ABCA1,APOE,BDNF,CXCL12,MAPK10,MMP9,PIK3R3,TOMM20L
TRIM21 Intracellular Antibody Signaling Pathway	0	2,78E-02	#NUM!	PRDM1,SQSTM1,UBD
Ceramide Signaling	0	3,41E-02	#NUM!	PIK3R3,PPP2R2C,SPHK1
α-Adrenergic Signaling	0	4,04E-02	#NUM!	ADCY2,ADCY8,PRKCI,SLC8A3
IL-12 Signaling and Production in Macrophages	0	3,21E-02	-0,816	APOE,IFIH1,PIK3R3,PRKCI,TGFB1,TLR4
Role of RIG1-like Receptors in Antiviral Innate Immunity	0	3,33E-02	#NUM!	IFIH1
TREM1 Signaling	0	3,08E-02	#NUM!	CD83,TLR4
Role of NFAT in Regulation of the Immune Response	0	1,75E-02	#NUM!	AKAP5,BLNK,PIK3R3
NF-κB Activation by Viruses	0	4,05E-02	#NUM!	ITGA2,PIK3R3,PRKCI
Calcium-induced T Lymphocyte Apoptosis	0	1,85E-02	#NUM!	PRKCI
Cytotoxic T Lymphocyte-mediated Apoptosis of Target Cells	0	3,33E-02	#NUM!	FAS
CD27 Signaling in Lymphocytes	0	3,7E-02	#NUM!	MAPK10,TRAF5
Lymphotoxin β Receptor Signaling	0	3,92E-02	#NUM!	PIK3R3,TRAF5
fMLP Signaling in Neutrophils	0	1,71E-02	#NUM!	PIK3R3,PRKCI
4-1BB Signaling in T Lymphocytes	0	2,94E-02	#NUM!	MAPK10
T Helper Cell Differentiation	0	3,12E-02	#NUM!	IL21R,TGFB1
IL-9 Signaling	0	2,86E-02	#NUM!	PIK3R3
CCR3 Signaling in Eosinophils	0	2,48E-02	#NUM!	PIK3R3,PLA2G6,PRKCI
Oncostatin M Signaling	0	2,5E-02	#NUM!	MMP1
CD28 Signaling in T Helper Cells	0	1,82E-02	#NUM!	MAPK10,PIK3R3
IL-15 Signaling	0	1,28E-02	#NUM!	PIK3R3
Melatonin Signaling	0	2,86E-02	#NUM!	PLCL1,PRKCI
Angiopoietin Signaling	0	4,05E-02	#NUM!	ANGPT1,ANGPTL1,PIK3R3
CNTF Signaling	0	3,77E-02	#NUM!	CNTFR,PIK3R3
Semaphorin Signaling in Neurons	0	3,45E-02	#NUM!	RHOV,SEMA3A
Thrombin Signaling	0	3,33E-02	0,000	ADCY2,ADCY8,MYL9,PIK3R3,PLCL1,PRKCI,RHOV
ICOS-ICOSL Signaling in T Helper Cells	0	2,94E-02	#NUM!	GAB2,INPP5D,PIK3R3
Cell Cycle Regulation by BTG Family Proteins	0	2,7E-02	#NUM!	PPP2R2C
FLT3 Signaling in Hematopoietic Progenitor Cells	0	3,8E-02	#NUM!	GAB2,INPP5D,PIK3R3
GNRH Signaling	0	3,31E-02	1,000	ADCY2,ADCY8,CACNA1B,CACNA2D3,MAPK10,PRKCI
DNA Methylation and Transcriptional Repression Signaling	0	1,09E-02	#NUM!	UHRF1
Androgen Signaling	0	1,97E-02	#NUM!	CACNA1B,CACNA2D3,PRKCI
Role of OCT4 in Mammalian Embryonic Stem Cell Pluripotency	0	2,27E-02	#NUM!	SALL4
Prostate Cancer Signaling	0	2,78E-02	#NUM!	CDKN1A,MDM2,PIK3R3
Renal Cell Carcinoma Signaling	0	0.04	#NUM!	PIK3R3,TGFB1,UBD
Type I Diabetes Mellitus Signaling	0	2,08E-02	#NUM!	FAS,MAPK10
Small Cell Lung Cancer Signaling	0	3,26E-02	#NUM!	PIK3R3,RARB,TRAF5
Endometrial Cancer Signaling	0	1,69E-02	#NUM!	PIK3R3
Allograft Rejection Signaling	0	3,12E-02	#NUM!	FAS
Acute Myeloid Leukemia Signaling	0	3,41E-02	#NUM!	CCNA1,KITLG,PIK3R3
Type II Diabetes Mellitus Signaling	0	3,42E-02	#NUM!	CACNA1B,CACNA2D3,MAPK10,PIK3R3,PRKCI
Chronic Myeloid Leukemia Signaling	0	3,86E-02	0,632	BLK,CDKN1A,FAS,GAB2,MDM2,MMP9,PIK3R3,PLCL1,TGFB1,TNFSF10
Non-Small Cell Lung Cancer Signaling	0	2,15E-02	#NUM!	PIK3R3,RARB
Production of Nitric Oxide and Reactive Oxygen Species in Macrophages	0	3,93E-02	1,134	APOE,MAPK10,PIK3R3,PPP2R2C,PRKCI,RHOV,TLR4
p70S6K Signaling	0	3,1E-02	0,000	PIK3R3,PLCL1,PPP2R2C,PRKCI
mTOR Signaling	0	3,68E-02	0,000	HMOX1,PIK3R3,PLD5,PPP2R2C,PRKCI,PRR5,RHOV
G Beta Gamma Signaling	0	3,31E-02	1,000	ADCY2,CACNA1B,CACNA2D3,PRKCI
Systemic Lupus Erythematosus Signaling	0	3,8E-02	#NUM!	C7,IL1A,IL33,INPP5D,KNG1,PIK3R3
EIF2 Signaling	0	1,6E-02	#NUM!	ACTA2,PIK3R3,RPL3L
AMPK Signaling	0	2,62E-02	0,447	AK4,CDKN1A,PIK3R3,PPARGC1A,PPP2R2C,RAB39A
Ovarian Cancer Signaling	0	3,87E-02	1,000	BRCA2,CGA,EDN1,MMP9,PIK3R3,PTGS1
Regulation of eIF4 and p70S6K Signaling	0	3,7E-02	0,000	ITGA2,ITGA4,ITGA8,ITGB5,PIK3R3,PPP2R2C
Glioblastoma Multiforme Signaling	0	3,61E-02	1,633	CDKN1A,IGF1,MDM2,PIK3R3,PLCL1,RHOV
Granzyme A Signaling	0	3,23E-02	#NUM!	H1-2,LMNB1
PKCθ Signaling in T Lymphocytes	0	2,68E-02	#NUM!	CACNA1B,CACNA2D3,PIK3R3,VAV3
Role of PI3K/AKT Signaling in the Pathogenesis of Influenza	0	2,17E-02	#NUM!	PIK3R3
P2Y Purinergic Receptor Signaling Pathway	0	4,03E-02	1,342	ADCY2,ADCY8,PIK3R3,PLCL1,PRKCI
Role of JAK2 in Hormone-like Cytokine Signaling	0	1,92E-02	#NUM!	IGF1
NGF Signaling	0	2,54E-02	#NUM!	BAX,MAPK10,PIK3R3
Telomerase Signaling	0	3,88E-02	#NUM!	CDKN1A,PIK3R3,PPP2R2C,TPP1
Mouse Embryonic Stem Cell Pluripotency	0	9,9E-03	#NUM!	PIK3R3
VEGF Family Ligand-Receptor Interactions	0	3,75E-02	#NUM!	PIK3R3,PLA2G6,PRKCI
Ephrin B Signaling	0	3,03E-02	#NUM!	CXCL12,VAV3
ERB2-ERBB3 Signaling	0	3,28E-02	#NUM!	NRG1,PIK3R3
GDNF Family Ligand-Receptor Interactions	0	2,78E-02	#NUM!	MAPK10,PIK3R3
D-myo-inositol-5-phosphate Metabolism	0	2,54E-02	#NUM!	CA3,INPP5D,NUDT11,PPP1R1A,PPP2R2C
Pyridoxal 5'-phosphate Salvage Pathway	0	1,54E-02	#NUM!	DAPK1
D-myo-inositol (1,4,5,6)-Tetrakisphosphate Biosynthesis	0	2,76E-02	#NUM!	CA3,INPP5D,NUDT11,PPP1R1A,PPP2R2C
Superpathway of Inositol Phosphate Compounds	0	2,58E-02	1,000	CA3,INPP5D,NUDT11,PIK3R3,PPP1R1A,PPP2R2C
D-myo-inositol (3,4,5,6)-tetrakisphosphate Biosynthesis	0	2,76E-02	#NUM!	CA3,INPP5D,NUDT11,PPP1R1A,PPP2R2C
3-phosphoinositide Degradation	0	3,12E-02	0,000	CA3,INPP4B,INPP5D,NUDT11,PPP1R1A,PPP2R2C
3-phosphoinositide Biosynthesis	0	2,9E-02	#NUM!	CA3,INPP5D,NUDT11,PIK3R3,PPP1R1A,PPP2R2C
Retinol Biosynthesis	0	2,86E-02	#NUM!	LPL
Salvage Pathways of Pyrimidine Ribonucleotides	0	2,22E-02	#NUM!	AK4,DAPK1
Stearate Biosynthesis I (Animals)	0	0.04	#NUM!	DHCR24,PTGR1
Superpathway of Methionine Degradation	0	3,33E-02	#NUM!	MGMT
Epithelial Adherens Junction Signaling	0	3,97E-02	-1,633	ECT2,KIF23,MYH10,PPP2R2C,TIAM1,WWC1
Gαq Signaling	0	3,16E-02	1,000	HMOX1,PIK3R3,PLD5,PRKCI,RHOV
PEDF Signaling	0	3,61E-02	#NUM!	BDNF,FAS,PIK3R3
Regulation of the Epithelial-Mesenchymal Transition Pathway	0	3,74E-02	#NUM!	FGF14,FGF2,FGF21,FGF5,MMP9,PIK3R3,TGFB1
UVA-Induced MAPK Signaling	0	3,19E-02	#NUM!	MAPK10,PIK3R3,PLCL1
UVC-Induced MAPK Signaling	0	0.04	#NUM!	MAPK10,PRKCI
WNT/Ca+ pathway	0	3,08E-02	#NUM!	PDE6A,PLCL1
EGF Signaling	0	1,82E-02	#NUM!	PIK3R3
Nucleotide Excision Repair Pathway	0	3,33E-02	#NUM!	XPC
SAPK/JNK Signaling	0	1,87E-02	#NUM!	MAPK10,PIK3R3
Protein Ubiquitination Pathway	0	1,63E-02	2,000	HSPA12A,HSPA4L,MDM2,UBD
IL-2 Signaling	0	1,67E-02	#NUM!	PIK3R3
JAK/STAT Signaling	0	2,47E-02	#NUM!	CDKN1A,PIK3R3
B Cell Receptor Signaling	0	2,86E-02	1,342	BLNK,GAB2,INPP5D,PIK3R3,VAV3
Insulin Receptor Signaling	0	2,33E-02	#NUM!	INPP5D,PIK3R3,PRKCI
Chemokine Signaling	0	1,39E-02	#NUM!	CXCL12
Neurotrophin/TRK Signaling	0	0.04	#NUM!	BDNF,PIK3R3,SORCS1
Sonic Hedgehog Signaling	0	3,33E-02	#NUM!	CCNB1
Death Receptor Signaling	0	3,41E-02	#NUM!	ACTA2,FAS,TNFSF10
PPAR Signaling	0	0.04	-1,000	IL1A,IL1RL2,IL33,PPARGC1A
IGF-1 Signaling	0	0.04	#NUM!	IGF1,IGFBP3,PIK3R3,PRKCI
Dopamine Receptor Signaling	0	3,85E-02	#NUM!	ADCY2,ADCY8,PPP2R2C
NF-κB Signaling	0	0.04	1,890	BMP2,BMPR1B,IL1A,IL33,PIK3R3,TLR4,TRAF5
VEGF Signaling	0	3,26E-02	#NUM!	ACTA2,ACTN1,PIK3R3
T Cell Receptor Signaling	0	3,51E-02	1,633	CD8A,FYB1,ITGA2,PDK1,PIK3R3,VAV3
IL-6 Signaling	0	4,07E-02	2,236	IL1A,IL1RL2,IL33,MAPK10,PIK3R3
PDGF Signaling	0	3,57E-02	#NUM!	INPP5D,PIK3R3,SPHK1
PD-1, PD-L1 cancer immunotherapy pathway	0	2,5E-02	#NUM!	PIK3R3,TGFB1
Th1 and Th2 Activation Pathway	0	3,65E-02	#NUM!	CD8A,IL33,PIK3R3,TGFB1,TSLP
Th1 Pathway	0	2,2E-02	#NUM!	CD8A,PIK3R3
Th2 Pathway	0	3,64E-02	1,000	IL33,PIK3R3,TGFB1,TSLP
IL-7 Signaling Pathway	0	2,94E-02	#NUM!	BAX,PIK3R3
Opioid Signaling Pathway	0	2,62E-02	1,134	ADCY2,ADCY8,BLK,CACNA1B,CACNA2D3,PDK1,PRKCI
NER (Nucleotide Excision Repair, Enhanced Pathway)	0	3,61E-02	#NUM!	PCNA,RFC3,XPC
SPINK1 General Cancer Pathway	0	2,17E-02	#NUM!	PIK3R3
Endocannabinoid Cancer Inhibition Pathway	0	3,52E-02	-0,447	ADCY2,ADCY8,CDKN1A,CNR2,PIK3R3
Apelin Muscle Signaling Pathway	0	2,38E-02	#NUM!	PPARGC1A
BAG2 Signaling Pathway	0	2,6E-02	#NUM!	CDKN1A,MDM2
FAT10 Signaling Pathway	0	3,7E-02	#NUM!	SQSTM1,UBD
IL-23 Signaling Pathway	0	2,17E-02	#NUM!	PIK3R3
Systemic Lupus Erythematosus in T Cell Signaling Pathway	0	3,05E-02	1,633	ESR1,FAS,PDK1,PIK3R3,PPP2R2C,RHOV
Inhibition of ARE-Mediated mRNA Degradation Pathway	0	1,32E-02	#NUM!	PPP2R2C,TNFSF10
BEX2 Signaling Pathway	0	0.04	#NUM!	CDKN1A,MAPK10,PPP2R2C
Xenobiotic Metabolism General Signaling Pathway	0	3,54E-02	1,000	GCLC,HMOX1,PIK3R3,PRKCI
Xenobiotic Metabolism AHR Signaling Pathway	0	3,17E-02	#NUM!	ALDH1A1,IL1A
Insulin Secretion Signaling Pathway	0	3,47E-02	1,633	ADCY2,ADCY8,BLK,CACNA1B,CACNA2D3,PIK3R3,PLCL1,PRKCI,SNAP25
Coronavirus Pathogenesis Pathway	0	3,49E-02	1,000	BAX,CTSL,KNG1,MAPK10,SERPINE1,TGFB1
Coronavirus Replication Pathway	0	1,89E-02	#NUM!	CTSL,RPL3L
MSP-RON Signaling in Cancer Cells Pathway	0	1,53E-02	#NUM!	ACTA2,PIK3R3
MSP-RON Signaling in Macrophages Pathway	0	0.03	#NUM!	GAB2,PIK3R3,TLR4
GM-CSF Signaling	0	1,49E-02	#NUM!	PIK3R3

## Sheet: cluster 7
Ingenuity Canonical Pathways	-log(p-value)	Ratio	z-score	Molecules
Cell Cycle Checkpoints	7,04E01	4,19E-01	9,806	AHCTF1,AURKB,BARD1,BIRC5,BLM,BRCA1,BRIP1,BUB1,BUB1B,CCNA2,CCNB1,CCNB2,CCNE1,CCNE2,CDC20,CDC23,CDC25A,CDC25C,CDC45,CDC6,CDC7,CDCA8,CDK1,CDK2,CDKN1A,CENPA,CENPC,CENPE,CENPF,CENPH,CENPI,CENPL,CENPM,CENPN,CENPO,CENPP,CENPQ,CENPT,CENPU,CHEK1,CHEK2,CKAP5,CLSPN,DBF4,DNA2,ERCC6L,EXO1,GTSE1,H2AX,H2BC3,INCENP,ITGB3BP,KIF18A,KIF2C,KNL1,KNTC1,MAD1L1,MCM10,MCM2,MCM3,MCM4,MCM5,MCM6,MCM7,MCM8,MIS12,MRE11,NDC80,…
Mitotic Prometaphase	6,27E01	4,65E-01	9,058	AHCTF1,AURKB,BIRC5,BUB1,BUB1B,CCNB1,CCNB2,CCP110,CDC20,CDCA5,CDCA8,CDK1,CDK5RAP2,CENPA,CENPC,CENPE,CENPF,CENPH,CENPI,CENPJ,CENPL,CENPM,CENPN,CENPO,CENPP,CENPQ,CENPT,CENPU,CEP135,CEP152,CEP43,CEP70,CEP76,CEP78,CKAP5,CNTRL,ERCC6L,HAUS3,HAUS4,HAUS5,HAUS6,HAUS7,HAUS8,INCENP,ITGB3BP,KIF18A,KIF2C,KNL1,KNTC1,MAD1L1,MIS12,NCAPD2,NCAPG,NCAPH,NDC80,NDE1,NEK2,NSL1,NUF2,NUP133,NUP160,ODF2,PCNT,PDS5B,PLK1,PLK…
Kinetochore Metaphase Signaling Pathway	4,19E01	5,36E-01	4,323	AURKB,BIRC5,BUB1,BUB1B,CCNB1,CDC20,CDC23,CDCA8,CDK1,CENPA,CENPC,CENPE,CENPH,CENPL,CENPN,CENPO,CENPP,CENPQ,CENPT,CENPU,CENPW,ESPL1,H2AC20,H2AX,H2AZ1,H2AZ2,INCENP,KIF2C,KNL1,KNTC1,MAD1L1,MASTL,MIS12,MXD3,NDC80,NEK2,NSL1,NUF2,PLK1,PPP2R5B,PTTG1,RAD21,SKA1,SKA3,SMC1B,SPC24,SPC25,SPDL1,TTK,ZW10,ZWILCH,ZWINT
Mitotic Metaphase and Anaphase	4,12E01	3,36E-01	8,310	AHCTF1,AURKB,BIRC5,BUB1,BUB1B,CCNB1,CCNB2,CDC20,CDC23,CDCA5,CDCA8,CDK1,CENPA,CENPC,CENPE,CENPF,CENPH,CENPI,CENPL,CENPM,CENPN,CENPO,CENPP,CENPQ,CENPT,CENPU,CKAP5,ERCC6L,ESPL1,FBXO5,INCENP,ITGB3BP,KIF18A,KIF2C,KNL1,KNTC1,KPNB1,LBR,LMNB1,MAD1L1,MIS12,NDC1,NDC80,NDE1,NSL1,NUF2,NUP133,NUP155,NUP160,NUP205,NUP35,NUP93,PDS5B,PLK1,PPP2R5B,PTTG1,RAD21,RANGAP1,SGO1,SGO2,SKA1,SPC24,SPC25,SPDL1,TMPO,TUBA1B,T…
RHO GTPases Activate Formins	3,72E01	4,32E-01	6,804	AHCTF1,AURKB,BIRC5,BUB1,BUB1B,CDC20,CDCA8,CENPA,CENPC,CENPE,CENPF,CENPH,CENPI,CENPL,CENPM,CENPN,CENPO,CENPP,CENPQ,CENPT,CENPU,CKAP5,DIAPH3,ERCC6L,FMNL1,INCENP,ITGB3BP,KIF18A,KIF2C,KNL1,KNTC1,MAD1L1,MIS12,NDC80,NDE1,NSL1,NUF2,NUP133,NUP160,PLK1,PPP2R5B,RANGAP1,SGO1,SGO2,SKA1,SPC24,SPC25,SPDL1,TUBA1B,TUBB4B,XPO1,ZW10,ZWILCH,ZWINT
HDR through Homologous Recombination (HRR) or Single Strand Annealing (SSA)	3,17E01	4,46E-01	6,708	BARD1,BLM,BRCA1,BRCA2,BRIP1,CCNA2,CDK2,CHEK1,CLSPN,DNA2,EME1,EXO1,FIGNL1,GEN1,H2AX,H2BC3,MRE11,NSD2,PCNA,POLD1,POLD2,POLD3,POLE,POLE3,POLH,RAD1,RAD50,RAD51,RAD51AP1,RAD51B,RAD51C,RFC2,RFC3,RFC4,RFC5,RHNO1,RMI2,RPA1,RPA2,RTEL1,TIMELESS,TIPIN,TOPBP1,XRCC2,XRCC3
Activation of the pre-replicative complex	2,72E01	7,65E-01	5,099	CDC45,CDC6,CDC7,CDK2,CDT1,DBF4,GMNN,MCM10,MCM2,MCM3,MCM4,MCM5,MCM6,MCM7,MCM8,ORC1,ORC5,ORC6,POLA1,POLA2,POLE,POLE3,PRIM1,PRIM2,RPA1,RPA2
Synthesis of DNA	2,58E01	3,61E-01	6,557	CCNA2,CCNE1,CCNE2,CDC23,CDC45,CDC6,CDK2,CDT1,DNA2,FEN1,GINS1,GINS2,GINS3,GINS4,GMNN,LIG1,MCM2,MCM3,MCM4,MCM5,MCM6,MCM7,MCM8,ORC1,ORC5,ORC6,PCNA,POLA1,POLA2,POLD1,POLD2,POLD3,POLE,POLE3,PRIM1,PRIM2,RFC2,RFC3,RFC4,RFC5,RPA1,RPA2,UBE2C
Cell Cycle Control of Chromosomal Replication	2,5E01	5,56E-01	5,477	CDC45,CDC6,CDC7,CDK1,CDK2,CDT1,CHEK2,DBF4,DNA2,LIG1,MCM2,MCM3,MCM4,MCM5,MCM6,MCM7,MCM8,ORC1,ORC5,ORC6,PCNA,POLA1,POLA2,POLD1,POLE,PRIM1,PRIM2,RPA1,RPA2,TOP2A
Nucleosome assembly	2,4E01	6,76E-01	5,000	CENPA,CENPC,CENPH,CENPI,CENPL,CENPM,CENPN,CENPO,CENPP,CENPQ,CENPT,CENPU,CENPW,H2AC20,H2AC6,H2AC7,H2AX,H2AZ2,H2BC3,HJURP,ITGB3BP,KNL1,MIS18A,MIS18BP1,OIP5
Telomere Maintenance	2,27E01	4,44E-01	5,303	BLM,CCNA2,CDK2,CHTF18,DNA2,DSCC1,FEN1,H2AC20,H2AC6,H2AC7,H2AX,H2AZ2,H2BC3,LIG1,PCNA,PIF1,POLA1,POLA2,POLD1,POLD2,POLD3,PRIM1,PRIM2,RFC2,RFC3,RFC4,RFC5,RPA1,RPA2,RTEL1,STN1,TERF1
Mitotic G2-G2/M phases	2,17E01	2,61E-01	6,640	AURKA,CCNA2,CCNB1,CCNB2,CCP110,CDC25A,CDC25C,CDK1,CDK2,CDK5RAP2,CDKN1A,CENPF,CENPJ,CEP135,CEP152,CEP43,CEP70,CEP76,CEP78,CKAP5,CNTRL,FOXM1,GTSE1,HAUS3,HAUS4,HAUS5,HAUS6,HAUS7,HAUS8,HMMR,LIN54,LIN9,MYBL2,NDE1,NEK2,ODF2,PCNT,PKMYT1,PLK1,PLK4,SFI1,TPX2,TUBA1B,TUBB4B,TUBGCP3,TUBGCP4,WEE1,XPO1
Role of BRCA1 in DNA Damage Response	1,8E01	3,72E-01	1,342	BARD1,BLM,BRCA1,BRCA2,BRIP1,CDKN1A,CHEK1,CHEK2,DPF1,E2F2,E2F7,FANCA,FANCB,FANCG,FANCM,MLH1,MRE11,MSH2,MSH6,PLK1,RAD50,RAD51,RBL1,RFC2,RFC3,RFC4,RFC5,RPA1,TOPBP1
Mitotic G1 phase and G1/S transition	1,69E01	2,78E-01	-2,191	CCNA2,CCNB1,CCNE1,CCNE2,CDC25A,CDC45,CDC6,CDK1,CDK2,CDKN1A,CDKN1C,CDKN2D,CDT1,CKS1B,DHFR,E2F2,FBXO5,LIN54,LIN9,MCM8,MYBL2,ORC1,ORC5,ORC6,PCNA,POLA1,POLA2,PRIM1,PRIM2,RBL1,RRM2,TK1,TOP2A,TYMS,WEE1
Meiotic recombination	1,65E01	5,41E-01	4,472	BLM,BRCA1,BRCA2,CDK2,FIGNL1,H2AC20,H2AC6,H2AC7,H2AX,H2AZ2,H2BC3,MLH1,MND1,MRE11,PSMC3IP,RAD50,RAD51,RAD51C,RPA1,RPA2
Cohesin Chromatin Regulation Pathway	1,56E01	2,23E-01	4,271	AURKB,BIRC5,BUB1,CCNB1,CCNB2,CCNB3,CDC23,CDCA5,CDCA8,CDK1,CHEK1,ESCO2,ESPL1,H2AC20,H2AC4,H2AC6,H2AC7,H2AX,H2AZ1,H2AZ2,H2BC3,HASPIN,INCENP,KNL1,NCAPD2,NCAPD3,NCAPG,NCAPG2,NCAPH,NCAPH2,PLK1,PPP2R5B,PTTG1,RAD21,SGO1,SMC1B,SMC2,SMC4,TERF1,TTK
DNA Damage/Telomere Stress Induced Senescence	1,46E01	4,55E-01	4,025	CCNA2,CCNE1,CCNE2,CDK2,CDKN1A,H1-1,H1-3,H1-4,H1-5,H2AC20,H2AC6,H2AC7,H2AX,H2AZ2,H2BC3,HMGA1,LMNB1,MRE11,RAD50,TERF1
Role of CHK Proteins in Cell Cycle Checkpoint Control	1,42E01	3,86E-01	0,000	BRCA1,CDC25A,CDC25C,CDK1,CDK2,CDKN1A,CHEK1,CHEK2,CLSPN,E2F2,E2F7,MRE11,PCNA,PLK1,PPP2R5B,RAD1,RAD50,RFC2,RFC3,RFC4,RFC5,RPA1
Mitotic Prophase	1,41E01	0.3	5,196	AAAS,CCNB1,CCNB2,CDK1,H2AC20,H2AC6,H2AC7,H2AX,H2AZ2,H2BC3,LMNB1,MASTL,NCAPD3,NCAPG2,NCAPH2,NDC1,NUP133,NUP155,NUP160,NUP205,NUP35,NUP93,PLK1,SMC2,SMC4,TMPO,VRK1
Hereditary Breast Cancer Signaling	1,34E01	2,46E-01	-2,191	BARD1,BLM,BRCA1,BRCA2,CCNB1,CDC25C,CDK1,CDKN1A,CHEK1,CHEK2,DDB2,FANCA,FANCB,FANCG,FANCM,H2AX,MLH1,MRE11,MSH2,MSH6,RAD50,RAD51,RAD51B,RAD51C,RFC2,RFC3,RFC4,RFC5,RPA1,WEE1,XRCC2
Regulation of TP53 Activity through Phosphorylation	1,33E01	2,92E-01	5,099	AURKA,AURKB,BARD1,BLM,BRCA1,BRIP1,CCNA2,CDK2,CHEK1,CHEK2,DNA2,EXO1,MRE11,RAD1,RAD50,RFC2,RFC3,RFC4,RFC5,RHNO1,RMI2,RPA1,RPA2,TAF5,TOPBP1,TPX2
Mismatch Repair in Eukaryotes	1,33E01	7,22E-01	3,051	EXO1,FEN1,LIG1,MLH1,MSH2,MSH6,PCNA,POLD1,RFC2,RFC3,RFC4,RFC5,RPA1
Mitotic Roles of Polo-Like Kinase	1,31E01	3,49E-01	1,807	CCNB1,CCNB2,CCNB3,CDC20,CDC23,CDC25A,CDC25C,CDC7,CDK1,CHEK2,ESPL1,FBXO5,KIF11,KIF23,PKMYT1,PLK1,PLK4,PPP2R5B,PRC1,PTTG1,RAD21,WEE1
Cilium Assembly	1,18E01	1,89E-01	5,333	CCP110,CCT6B,CDK1,CDK5RAP2,CENPJ,CEP135,CEP152,CEP162,CEP43,CEP70,CEP76,CEP78,CEP89,CKAP5,CNTRL,CYS1,HAUS3,HAUS4,HAUS5,HAUS6,HAUS7,HAUS8,KIF24,NDE1,NEK2,NPHP1,NPHP4,ODF2,PCNT,PLK1,PLK4,SCLT1,SFI1,SSTR3,TUBA1B,TUBB4B
Mismatch Repair	1,14E01	7,33E-01	3,317	EXO1,LIG1,MLH1,MSH2,MSH6,PCNA,POLD1,POLD2,POLD3,RPA1,RPA2
DNA Damage Bypass	1,06E01	3,62E-01	4,123	DTL,PCLAF,PCNA,POLD1,POLD2,POLD3,POLE,POLE3,POLH,RAD18,RFC2,RFC3,RFC4,RFC5,RPA1,RPA2,USP1
NER (Nucleotide Excision Repair, Enhanced Pathway)	1,04E01	2,65E-01	4,000	CHAF1A,CHAF1B,DDB2,DNA2,LIG1,PCNA,POLA1,POLA2,POLD1,POLD2,POLD3,POLE,POLE3,PRIM1,PRIM2,RFC2,RFC3,RFC4,RFC5,RPA1,RPA2,TOP2A
Resolution of Abasic Sites (AP sites)	10	3,95E-01	3,873	FEN1,LIG1,PCNA,POLD1,POLD2,POLD3,POLE,POLE3,RFC2,RFC3,RFC4,RFC5,RPA1,RPA2,UNG
SUMOylation of DNA replication proteins	9,85E00	3,56E-01	4,000	AAAS,AURKA,AURKB,BIRC5,CDCA8,INCENP,NDC1,NUP133,NUP155,NUP160,NUP205,NUP35,NUP93,PCNA,RANGAP1,TOP2A
Kinesins	9,77E00	3,27E-01	3,638	CENPE,KIF11,KIF15,KIF18A,KIF18B,KIF1A,KIF20A,KIF20B,KIF22,KIF23,KIF27,KIF2C,KIF4A,KIFC1,RACGAP1,TUBA1B,TUBB4B
DNA Replication Pre-Initiation	9,57E00	2,42E-01	4,690	CDC23,CDC6,CDT1,GMNN,H2AC20,H2AC6,H2AC7,H2AX,H2AZ2,H2BC3,KPNB1,MCM2,MCM3,MCM4,MCM5,MCM6,MCM7,MCM8,ORC1,ORC5,ORC6,UBE2C
DNA damage-induced 14-3-3σ Signaling	9,48E00	3,66E-01	-0,535	BRCA1,CASP2,CCNB1,CCNB2,CCNB3,CCNE1,CCNE2,CDC25C,CDK1,CDK2,CDKN1A,CHEK1,CHEK2,RAD1,WEE1
Cell Cycle: G2/M DNA Damage Checkpoint Regulation	9,22E00	3,27E-01	-1,069	AURKA,BRCA1,CCNB1,CCNB2,CCNB3,CDC25C,CDK1,CDKN1A,CHEK1,CHEK2,CKS1B,CKS2,PKMYT1,PLK1,TOP2A,WEE1
ATM Signaling	9,09E00	2,29E-01	0,471	BLM,BRCA1,CCNB1,CCNB2,CCNB3,CDC25A,CDC25C,CDK1,CDK2,CDKN1A,CHEK1,CHEK2,H2AX,MRE11,PPP2R5B,RAD50,RAD51,SMC1B,SMC2,SUV39H1,TDP1,TOPBP1
DNA Double-Strand Break Repair by Homologous Recombination	8,64E00	6,43E-01	2,449	BRCA1,BRCA2,GEN1,LIG1,MRE11,POLA1,RAD50,RAD51,RPA1
Nuclear Cytoskeleton Signaling Pathway	8,14E00	1,53E-01	5,209	AAAS,AHCTF1,CENPE,DHFR,GLE1,H2AX,ITGAL,KIF11,KIF15,KIF18A,KIF18B,KIF1A,KIF20A,KIF20B,KIF22,KIF23,KIF27,KIF2C,KIF4A,KIFC1,LMNB1,NDC1,NUP133,NUP155,NUP160,NUP205,NUP35,NUP93,RACGAP1,SYNE2,TUBA1B,TUBB4B
Meiotic synapsis	8,12E00	3,26E-01	3,742	BRCA1,H2AC20,H2AC6,H2AC7,H2AX,H2AZ2,H2BC3,LMNB1,RAD21,SMC1B,SYCE2,SYCP1,SYNE2,TERF1
Estrogen-mediated S-phase Entry	7,14E00	4,17E-01	2,530	CCNA2,CCNE1,CCNE2,CDC25A,CDK1,CDK2,CDKN1A,E2F2,E2F7,RBL1
TP53 Regulates Transcription of Cell Cycle Genes	6,89E00	2,89E-01	3,051	AURKA,CCNA2,CCNB1,CCNE1,CCNE2,CDC25C,CDK1,CDK2,CDKN1A,CENPJ,E2F7,PCNA,RBL1
Cyclins and Cell Cycle Regulation	6,49E00	2,07E-01	2,673	CCNA2,CCNB1,CCNB2,CCNB3,CCNE1,CCNE2,CDC25A,CDK1,CDK2,CDKN1A,CDKN2D,E2F2,E2F7,PPP2R5B,RBL1,SUV39H1,WEE1
BER (Base Excision Repair) Pathway	6,35E00	2,86E-01	3,464	FEN1,HMGB1,LIG1,MAP2K6,PCNA,POLE,RFC2,RFC3,RFC4,RFC5,RPA1,UNG
Fanconi Anemia Pathway	6,33E00	3,14E-01	3,317	EME1,FANCA,FANCB,FANCG,FANCI,FANCM,POLN,RPA1,RPA2,UBE2T,USP1
Chromatin modifications during the maternal to zygotic transition (MZT)	5,46E00	3,81E-01	2,828	H2AC20,H2AC6,H2AC7,H2AX,H2AZ2,H2BC3,UHRF1,UNG
DNA methylation	5,32E00	4,38E-01	2,646	H2AC20,H2AC6,H2AC7,H2AX,H2AZ2,H2BC3,UHRF1
Histone Modification Signaling Pathway	4,97E00	1,17E-01	4,707	ATAD2,AURKB,BUB1,EZH2,H1-1,H1-10,H1-3,H1-4,H1-5,H2AC20,H2AX,H2AZ1,H2AZ2,HASPIN,L3MBTL1,LRWD1,MSH6,NCAPD3,NCAPG2,NSD2,ORC1,PHF19,SFMBT1,SGO2,SUV39H1,SUV39H2,TGM2,UHRF1,VRK1
SIRT1 negatively regulates rRNA expression	4,91E00	3,89E-01	2,646	H2AC20,H2AC6,H2AC7,H2AX,H2AZ2,H2BC3,SUV39H1
Gene Silencing by RNA	4,83E00	1,74E-01	3,873	AAAS,H2AC20,H2AC6,H2AC7,H2AX,H2AZ2,H2BC3,MYBL1,NDC1,NUP133,NUP155,NUP160,NUP205,NUP35,NUP93
PRC2 methylates histones and DNA	4,81E00	3,2E-01	2,828	EZH2,H2AC20,H2AC6,H2AC7,H2AX,H2AZ2,H2BC3,PHF19
Transcriptional regulation of granulopoiesis	4,81E00	2,5E-01	2,530	CDK2,CDKN1A,DEK,H2AC20,H2AC6,H2AC7,H2AX,H2AZ2,H2BC3,KLF5
Senescence-Associated Secretory Phenotype (SASP)	4,67E00	2,03E-01	2,887	CCNA2,CDC23,CDK2,CDKN1A,CDKN2D,H2AC20,H2AC6,H2AC7,H2AX,H2AZ2,H2BC3,UBE2C
Regulation of mitotic cell cycle	4,32E00	1,67E-01	3,742	AURKA,AURKB,BUB1B,CCNA2,CCNB1,CDC20,CDC23,CDK1,CDK2,FBXO5,NEK2,PLK1,PTTG1,UBE2C
SUMOylation of DNA damage response and repair proteins	4,23E00	1,73E-01	3,606	AAAS,BLM,BRCA1,NDC1,NSMCE4A,NUP133,NUP155,NUP160,NUP205,NUP35,NUP93,RAD21,RPA1
Activated PKN1 stimulates transcription of AR regulated genes KLK2 and KLK3	4,17E00	3,75E-01	2,449	H2AC20,H2AC6,H2AC7,H2AX,H2AZ2,H2BC3
Nonhomologous End-Joining (NHEJ)	4	2,25E-01	3,000	BARD1,BRCA1,H2AX,H2BC3,MRE11,NSD2,PAXIP1,RAD50,TDP1
Apoptotic execution phase	3,92E00	0.2	2,530	CLSPN,GSN,H1-1,H1-3,H1-4,H1-5,HMGB1,HMGB2,KPNB1,LMNB1
HDR through MMEJ (alt-NHEJ)	3,8E00	4,17E-01	2,236	BRCA2,FEN1,MRE11,POLQ,RAD50
SUMOylation of SUMOylation proteins	3,76E00	2,35E-01	2,828	AAAS,NDC1,NUP133,NUP155,NUP160,NUP205,NUP35,NUP93
S Phase	3,67E00	1,46E-01	1,941	CCNA2,CCNE1,CCNE2,CDC25A,CDCA5,CDK2,CDKN1A,CKS1B,ESCO2,LIN54,LIN9,PDS5B,RAD21,WEE1
Cell Cycle: G1/S Checkpoint Regulation	3,64E00	1,72E-01	-0,905	CCNE1,CCNE2,CDC25A,CDK2,CDKN1A,CDKN2D,E2F2,E2F7,NRG1,RBL1,SUV39H1
SUMOylation of ubiquitinylation proteins	3,49E00	2,16E-01	2,828	AAAS,NDC1,NUP133,NUP155,NUP160,NUP205,NUP35,NUP93
Cell Cycle Regulation by BTG Family Proteins	3,49E00	2,16E-01	1,134	BTG1,CCNE1,CCNE2,CDK2,E2F2,E2F7,HOXB9,PPP2R5B
Mitotic Telophase/Cytokinesis	3,43E00	3,57E-01	2,236	KIF20A,KIF23,PDS5B,PLK1,RAD21
dTMP De Novo Biosynthesis	3,36E00	7,5E-01	#NUM!	DHFR,SHMT1,TYMS
Nucleotide Excision Repair	3,35E00	1,36E-01	3,742	DDB2,LIG1,PCNA,POLD1,POLD2,POLD3,POLE,POLE3,RFC2,RFC3,RFC4,RFC5,RPA1,RPA2
Pyrimidine Deoxyribonucleotides De Novo Biosynthesis I	3,31E00	2,73E-01	2,000	DTYMK,DUT,NME1,RRM1,RRM2,TYMS
DNA Double Strand Break Response	3,29E00	1,84E-01	3,000	BARD1,BRCA1,CHEK2,H2AX,H2BC3,KPNA2,MRE11,NSD2,RAD50
MHC class II antigen presentation	3,27E00	1,33E-01	2,673	CENPE,CTSC,HLA-DMA,KIF11,KIF15,KIF18A,KIF20A,KIF22,KIF23,KIF2C,KIF4A,RACGAP1,TUBA1B,TUBB4B
RAN Signaling	3	2,94E-01	2,000	CSE1L,KPNA2,KPNB1,RANGAP1,XPO1
ERCC6 (CSB) and EHMT2 (G9a) positively regulate rRNA expression	2,99E00	2,4E-01	2,449	H2AC20,H2AC6,H2AC7,H2AX,H2AZ2,H2BC3
SUMOylation of RNA binding proteins	2,82E00	1,74E-01	2,828	AAAS,NDC1,NUP133,NUP155,NUP160,NUP205,NUP35,NUP93
GADD45 Signaling	2,8E00	1,58E-01	-0,707	BRCA1,CCNB1,CCNE1,CCNE2,CDK1,CDK2,CDKN1A,MAP2K6,PCNA
Intra-Golgi and retrograde Golgi-to-ER traffic	2,78E00	1,03E-01	3,441	ARF5,CENPE,KIF11,KIF15,KIF18A,KIF18B,KIF1A,KIF20A,KIF20B,KIF22,KIF23,KIF27,KIF2C,KIF4A,KIFC1,RACGAP1,TUBA1B,TUBB4B,ZW10
B-WICH complex positively regulates rRNA expression	2,68E00	1,84E-01	2,646	DEK,H2AC20,H2AC6,H2AC7,H2AX,H2AZ2,H2BC3
ISG15 antiviral mechanism	2,67E00	1,41E-01	3,162	AAAS,KPNA2,KPNB1,NDC1,NUP133,NUP155,NUP160,NUP205,NUP35,NUP93
Interconversion of nucleotide di- and triphosphates	2,63E00	2,07E-01	2,449	DTYMK,DUT,NME1,RRM1,RRM2,TYMS
Oxidative Stress Induced Senescence	2,62E00	1,39E-01	3,162	CDKN2D,E2F2,EZH2,H2AC20,H2AC6,H2AC7,H2AX,H2AZ2,H2BC3,MAP2K6
Metabolism of non-coding RNA	2,58E00	1,6E-01	2,828	AAAS,NDC1,NUP133,NUP155,NUP160,NUP205,NUP35,NUP93
Transcriptional Regulation by E2F6	2,41E00	1,88E-01	-1,633	BRCA1,CDC7,CHEK1,EZH2,RAD51,RRM2
Cellular response to heat stress	2,35E00	1,21E-01	#NUM!	AAAS,CRYAB,NDC1,NUP133,NUP155,NUP160,NUP205,NUP35,NUP93,RPA1,RPA2
Senescence Pathway	2,34E00	8,63E-02	-1,342	CCNB1,CCNB2,CCNB3,CCNE1,CCNE2,CDC23,CDC25A,CDC25C,CDK1,CDK2,CDKN1A,CHEK1,CHEK2,E2F2,E2F7,EZH2,MAP2K6,MRE11,PHF19,PPP2R5B,RAD50,RBL1,SQSTM1,YPEL3
SUMOylation of chromatin organization proteins	2,27E00	1,43E-01	2,828	AAAS,NDC1,NUP133,NUP155,NUP160,NUP205,NUP35,NUP93
Amyloid fiber formation	2,27E00	1,43E-01	2,121	GSN,H2AC20,H2AC4,H2AC6,H2AC7,H2AX,H2AZ1,H2BC3
Activation of anterior HOX genes in hindbrain during early embryogenesis	2,27E00	1,32E-01	2,333	EZH2,H2AC20,H2AC6,H2AC7,H2AX,H2AZ2,H2BC3,PAXIP1,RARG
Pancreatic Adenocarcinoma Signaling	2,23E00	1,07E-01	-1,342	BIRC5,BRCA2,CCNE1,CCNE2,CDK2,CDKN1A,E2F2,E2F7,PLD3,PTGS2,RAD51,RBL1,SUV39H1
Ribonucleotide Reductase Signaling Pathway	2,15E00	9,87E-02	1,604	BIRC5,CCNF,CDC25A,CDK1,CDK2,CDKN1A,CHEK1,DPF1,E2F2,E2F7,FOXM1,MYBL2,RRM1,RRM2,WEE1
HER-2 Signaling in Breast Cancer	2,13E00	8,96E-02	0,333	AAAS,AHCTF1,ARF5,BIRC5,CCNE1,CCNE2,CDKN1A,GLE1,KPNB1,NDC1,NRG1,NUP133,NUP155,NUP160,NUP205,NUP35,NUP93,PTGS2,RBL1
Aryl Hydrocarbon Receptor Signaling	2,09E00	1,03E-01	3,051	CCNA2,CCNE1,CCNE2,CDK2,CDKN1A,CHEK1,CHEK2,DHFR,MCM7,POLA1,RARG,RBL1,TGM2
Ovarian Cancer Signaling	2,07E00	9,68E-02	#NUM!	ARRB1,BRCA1,BRCA2,E2F2,E2F7,MLH1,MSH2,MSH6,PTGS2,RAD51,RBL1,SUV39H1,WNT2,WNT6,WNT7B
Granzyme A Signaling	2,01E00	1,29E-01	-2,449	H1-1,H1-10,H1-3,H1-4,H1-5,HMGB2,LMNB1,NME1
PKR-mediated signaling	1,92E00	1,25E-01	2,828	CDK1,FANCA,FANCB,FANCG,FANCM,MAP2K6,TUBA1B,TUBB4B
Sonic Hedgehog Signaling	1,86E00	1,67E-01	#NUM!	CCNB1,CCNB2,CCNB3,CDK1,GLI2
Complement System	1,86E00	1,67E-01	#NUM!	C1R,C1S,CFD,MASP2,SERPING1
Complement cascade	1,82E00	1,43E-01	-0,816	C1R,C1S,CFD,F2,MASP2,SERPING1
Nucleotide salvage	1,77E00	1,9E-01	2,000	ADAL,DCK,TK1,UPP1
MicroRNA Biogenesis Signaling Pathway	1,73E00	8,82E-02	3,873	AAAS,AHCTF1,BRCA1,DBR1,DIS3,EXOSC2,EXOSC6,GLE1,NDC1,NUP133,NUP155,NUP160,NUP205,NUP35,NUP93
Glucose metabolism	1,72E00	1,08E-01	3,000	AAAS,ENO3,NDC1,NUP133,NUP155,NUP160,NUP205,NUP35,NUP93
Superpathway of Serine and Glycine Biosynthesis I	1,67E00	0.4	#NUM!	PHGDH,SHMT1
Cytosolic iron-sulfur cluster assembly	1,65E00	2,31E-01	#NUM!	BRIP1,POLD1,RTEL1
RHO GTPase cycle	1,64E00	7,08E-02	3,772	AAAS,ANLN,ARHGAP11A,ARHGAP19,ARHGAP26,ARHGAP33,ARHGEF39,ARHGEF5,CCDC88A,CCP110,CIT,CPNE8,DEPDC1B,DIAPH3,ECT2,FMNL1,IQGAP3,KIF14,LBR,LMNB1,PHIP,PKP4,PLEKHG1,RACGAP1,RND1,TFRC,TIAM1,TMPO,TUBA1B,UACA,WDR81
ID1 Signaling Pathway	1,62E00	8,38E-02	0,500	ACVRL1,ATAD5,AURKA,BIRC5,BMP2,CCNE1,CDC20,CDKN1A,CDKN1C,FGFR4,GLI2,KIF11,TGM2,TNFRSF11B,TYMS,USP1
RUNX1 regulates megakaryocyte differentiation and platelet function	1,6E00	1,28E-01	-2,449	H2AC20,H2AC6,H2AC7,H2AX,H2AZ2,H2BC3
Salvage Pathways of Pyrimidine Deoxyribonucleotides	1,51E00	3,33E-01	#NUM!	TK1,UPP1
Folate Signaling Pathway	1,48E00	1,2E-01	1,633	CCNA2,CDKN1A,DHFR,PFAS,SHMT1,TYMS
Telomere Extension by Telomerase	1,48E00	0.2	#NUM!	MRE11,RAD50,TERF1
Small Cell Lung Cancer Signaling	1,46E00	9,78E-02	#NUM!	CCNE1,CCNE2,CDK2,CKS1B,E2F2,E2F7,PTGS2,RBL1,SUV39H1
NoRC negatively regulates rRNA expression	1,41E00	1,15E-01	2,449	H2AC20,H2AC6,H2AC7,H2AX,H2AZ2,H2BC3
Ferroptosis Signaling Pathway	1,34E00	8,93E-02	-0,707	ANGPTL4,ARF5,CDKN1A,H2AC20,H2AX,H2AZ1,H2AZ2,RBL1,SQSTM1,TFRC
RNA Polymerase I Transcription	1,31E00	1,09E-01	2,449	H2AC20,H2AC6,H2AC7,H2AX,H2AZ2,H2BC3
RHO GTPases activate CIT	1,27E00	1,67E-01	#NUM!	CIT,KIF14,PRC1
Regulation of endogenous retroelements	1,22E00	9,72E-02	2,646	DPF1,H2AC20,H2AC6,H2AC7,H2AX,H2AZ2,H2BC3
Pre-NOTCH Expression and Processing	1,21E00	1,03E-01	2,449	H2AC20,H2AC6,H2AC7,H2AX,H2AZ2,H2BC3
ESR-mediated signaling	1,2E00	8,74E-02	2,333	CXCL12,H2AC20,H2AC6,H2AC7,H2AX,H2AZ2,H2BC3,KPNA2,RAD21
Serine biosynthesis	1,17E00	2,22E-01	#NUM!	PHGDH,SERINC2
Salvage Pathways of Pyrimidine Ribonucleotides	1,15E00	8,89E-02	2,646	CDK1,CDK2,MAP2K6,NEK2,NME1,PLK1,TTK,UPP1
p53 Signaling	1,11E00	8,7E-02	-0,816	BIRC5,BRCA1,CDK2,CDKN1A,CHEK1,CHEK2,PCNA,TOPBP1
DNA Methylation and Transcriptional Repression Signaling	1,11E00	8,7E-02	1,890	CDK1,CDK2,E2F2,E2F7,RBL1,SUV39H1,TCF19,UHRF1
Glycine Betaine Degradation	1,09E00	0.2	#NUM!	SDSL,SHMT1
Transcriptional regulation by the AP-2 (TFAP2) family of transcription factors	1,06E00	1,14E-01	1,000	ATAD2,CDKN1A,DEK,MYBL2
TP53 Regulates Transcription of DNA Repair Genes	1,05E00	9,38E-02	2,449	BRCA1,CHEK1,DDB2,FANCI,MLH1,MSH2
Transcriptional regulation by RUNX2	1,03E00	0.1	1,342	BMP2,CCNB1,CDK1,CDKN1A,GLI2
All-trans-decaprenyl Diphosphate Biosynthesis	1,02E00	0.5	#NUM!	PDSS1
Flavin Biosynthesis IV (Mammalian)	1,02E00	0.5	#NUM!	FLAD1
Glycine Biosynthesis I	1,02E00	0.5	#NUM!	SHMT1
Pyridoxal 5'-phosphate Salvage Pathway	1,02E00	9,23E-02	2,449	CDK1,CDK2,MAP2K6,NEK2,PLK1,TTK
Methylglyoxal Degradation III	1,01E00	1,82E-01	#NUM!	DHRS11,PTGR1
Carboxyterminal post-translational modifications of tubulin	9,87E-01	1,08E-01	1,000	AGTPBP1,TPGS1,TUBA1B,TUBB4B
Sumoylation Pathway	9,86E-01	8,16E-02	-2,449	PCNA,RANGAP1,RFC2,RFC3,RFC4,RFC5,RND1,RPA1
Regulation of TP53 Expression and Degradation	9,55E-01	1,05E-01	2,000	CCNA2,CDK1,CDK2,CHEK2
Antiproliferative Role of TOB in T Cell Signaling	9,55E-01	1,05E-01	-2,000	CCNA2,CCNE1,CCNE2,CDK2
Reversible hydration of carbon dioxide	9,49E-01	1,67E-01	#NUM!	CA12,CA4
p75 NTR receptor-mediated signalling	9,46E-01	7,33E-02	2,714	ARHGEF39,ARHGEF5,CASP2,CIT,ECT2,ITGB3BP,NME1,PLK4,SQSTM1,STK35,TIAM1
RHO GTPases activate IQGAPs	9,25E-01	1,2E-01	#NUM!	IQGAP3,TUBA1B,TUBB4B
Nucleotide biosynthesis	8,9E-01	1,54E-01	#NUM!	CAD,PFAS
WNT ligand biogenesis and trafficking	8,87E-01	1,15E-01	#NUM!	WNT2,WNT6,WNT7B
ATF4 activates genes in response to endoplasmic reticulum stress	8,87E-01	1,15E-01	#NUM!	DIS3,EXOSC2,EXOSC6
Deubiquitination	8,73E-01	6,58E-02	3,000	ARRB1,BARD1,BRCA1,CCNA2,CCP110,CDC20,CDC25A,CDK1,CLSPN,DDB2,H2AC20,H2AC6,H2AC7,H2BC18,H2BC3,RNF135
NAP1L1 Transcription Regulation Signaling Pathway	8,66E-01	8,33E-02	1,633	CCNB1,CDKN1A,TUBA1B,TUBB4B,TUBD1,TUBE1
mRNA 3 Prime End Processing Signaling Pathway	8,61E-01	7,62E-02	-0,447	BARD1,BRCA1,DIS3,E2F2,E2F7,EXOSC2,EXOSC6,SNRPA
Threonine catabolism	8,58E-01	3,33E-01	#NUM!	SDSL
SUMOylation of nuclear envelope proteins	8,58E-01	3,33E-01	#NUM!	RANGAP1
Serine Biosynthesis	8,58E-01	3,33E-01	#NUM!	PHGDH
5-aminoimidazole Ribonucleotide Biosynthesis I	8,58E-01	3,33E-01	#NUM!	PFAS
Thyronamine and Iodothyronamine Metabolism	8,58E-01	3,33E-01	#NUM!	DIO2
D-glucuronate Degradation I	8,58E-01	3,33E-01	#NUM!	CRYL1
Uridine-5'-phosphate Biosynthesis	8,58E-01	3,33E-01	#NUM!	CAD
Thyroid Hormone Metabolism I (via Deiodination)	8,58E-01	3,33E-01	#NUM!	DIO2
L-serine Degradation	8,58E-01	3,33E-01	#NUM!	SDSL
Fatty Acid β-oxidation III (Unsaturated, Odd Number)	8,58E-01	3,33E-01	#NUM!	EHHADH
Replacement of protamines by nucleosomes in the male pronucleus	8,36E-01	1,43E-01	#NUM!	H2AX,H2BC3
DNA Double-Strand Break Repair by Non-Homologous End Joining	8,36E-01	1,43E-01	#NUM!	MRE11,RAD50
Prostate Cancer Signaling	8,12E-01	7,41E-02	2,646	CCNE1,CCNE2,CDK2,CDKN1A,E2F2,E2F7,RBL1,SUV39H1
FOXO-mediated transcription of cell cycle genes	7,88E-01	1,33E-01	#NUM!	BTG1,CDKN1A
Formation of xylulose-5-phosphate	7,44E-01	2,5E-01	#NUM!	CRYL1
Carnitine synthesis	7,44E-01	2,5E-01	#NUM!	SHMT1
Metabolism of folate and pterines	7,43E-01	1,25E-01	#NUM!	DHFR,SHMT1
Ribavirin ADME	6,83E-01	7,69E-02	1,342	CIT,NME1,PLK4,SLC29A3,STK35
Coronavirus Pathogenesis Pathway	6,68E-01	6,4E-02	-2,530	AGTR1,CCNE1,CCNE2,CDK2,E2F2,E2F7,IRF7,KPNB1,PTGS2,RBL1,SUV39H1
Protein folding	6,68E-01	7,23E-02	2,449	CCNE1,CCNE2,CCT6B,RGS7,TUBA1B,TUBB4B
Abacavir ADME	6,65E-01	7,58E-02	2,236	ADAL,CIT,NME1,PLK4,STK35
Regulation of TP53 Activity through Methylation	6,64E-01	1,11E-01	#NUM!	CHEK2,L3MBTL1
Folate Polyglutamylation	6,57E-01	0.2	#NUM!	SHMT1
Regulation of Cellular Mechanics by Calpain Protease	6,52E-01	7,14E-02	#NUM!	CCNA2,CCNE1,CCNE2,CDK1,CDK2,ITGAL
Regulation of TLR by endogenous ligand	6,29E-01	1,05E-01	#NUM!	HMGB1,LY96
MITF-M-dependent gene expression	6,22E-01	6,98E-02	1,633	CCNB1,CDK2,CDKN1A,DPF1,LIG1,PLK1
Basal Cell Carcinoma Signaling	6,14E-01	7,25E-02	-1,000	BMP2,GLI2,WNT2,WNT6,WNT7B
Signaling by PTK6	6,11E-01	7,69E-02	1,000	CCNE1,CDK2,KHDRBS2,NRG1
Immunogenic Cell Death Signaling Pathway	5,98E-01	7,14E-02	0,447	HMGB1,IFNGR2,MLKL,P2RY2,TNFRSF11B
Tryptophan Degradation III (Eukaryotic)	5,97E-01	0.1	#NUM!	EHHADH,HAAO
Aggrephagy	5,96E-01	8,33E-02	#NUM!	PCNT,TUBA1B,TUBB4B
Synthesis of Lipoxins (LX)	5,88E-01	1,67E-01	#NUM!	PTGR1
Tryptophan Degradation to 2-amino-3-carboxymuconate Semialdehyde	5,88E-01	1,67E-01	#NUM!	HAAO
Zymosterol Biosynthesis	5,88E-01	1,67E-01	#NUM!	LBR
Assembly and cell surface presentation of NMDA receptors	5,74E-01	8,11E-02	#NUM!	DLG2,TUBA1B,TUBB4B
TR/RXR Activation	5,68E-01	6,48E-02	0,378	CCNA2,CDK2,DIO2,FOXM1,NRF1,PCNA,PINK1
Acetone Degradation I (to Methylglyoxal)	5,66E-01	9,52E-02	#NUM!	DHRS11,PTGR1
Glioblastoma Multiforme Signaling	5,42E-01	6,02E-02	0,447	CCNE1,CCNE2,CDK2,CDKN1A,E2F2,E2F7,RND1,WNT2,WNT6,WNT7B
Erythrocytes take up oxygen and release carbon dioxide	5,31E-01	1,43E-01	#NUM!	CA4
Wax and plasmalogen biosynthesis	5,31E-01	1,43E-01	#NUM!	FAR2
STAT5 Activation	5,31E-01	1,43E-01	#NUM!	FLT3LG
Sphingomyelin Metabolism	5,31E-01	1,43E-01	#NUM!	SMPD4
Activation of NMDA receptors and postsynaptic events	5,1E-01	6,58E-02	1,342	DLG2,KPNA2,NRG1,TUBA1B,TUBB4B
Chromatin organization	0.5	5,74E-02	3,464	EZH2,H2AC20,H2AC6,H2AC7,H2AX,H2AZ2,H2BC18,H2BC3,H3C11,NSD2,SUV39H1,SUV39H2
TNFs bind their physiological receptors	4,87E-01	8,33E-02	#NUM!	TNFRSF11B,TNFRSF14
Estrogen Biosynthesis	4,87E-01	8,33E-02	#NUM!	DHRS11,HSD17B6
Neurotransmitter receptors and postsynaptic signal transmission	4,84E-01	1,25E-01	#NUM!	GLRA2
DNA Damage Reversal	4,84E-01	1,25E-01	#NUM!	MGMT
Superoxide Radicals Degradation	4,84E-01	1,25E-01	#NUM!	SOD3
Gap junction trafficking and regulation	4,76E-01	7,14E-02	#NUM!	GJB5,TUBA1B,TUBB4B
Thrombin signalling through proteinase activated receptors (PARs)	4,63E-01	0.08	#NUM!	ARRB1,F2
Metabolism of cofactors	4,63E-01	0.08	#NUM!	DHFR,PDSS1
PD-1, PD-L1 cancer immunotherapy pathway	4,59E-01	6,25E-02	0,447	CDK2,CIP2A,HLA-DMA,IFNGR2,TNFRSF11B
Creatine metabolism	4,42E-01	1,11E-01	#NUM!	SLC6A8
OAS antiviral response	4,42E-01	1,11E-01	#NUM!	RNASEL
RHOBTB3 ATPase cycle	4,42E-01	1,11E-01	#NUM!	CCNE1
Androgen Biosynthesis	4,42E-01	1,11E-01	#NUM!	HSD17B6
Folate Transformations I	4,42E-01	1,11E-01	#NUM!	SHMT1
Cardiomyocyte Differentiation via BMP Receptors	4,41E-01	7,69E-02	#NUM!	ACVRL1,BMP2
CDX Gastrointestinal Cancer Signaling Pathway	4,32E-01	5,59E-02	-0,632	BLM,BMP2,CDK2,DLL1,IL36G,KLF5,PTGS2,WNT2,WNT6,WNT7B
Mitochondrial Division Signaling Pathway	4,27E-01	5,63E-02	1,667	AURKA,CCNB1,CCNB2,CCNB3,CDK1,MLKL,PINK1,PPP2R5B,TNFRSF11B
E3 ubiquitin ligases ubiquitinate target proteins	4,27E-01	6,67E-02	#NUM!	H2BC3,PCNA,RAD18
M-decay: degradation of maternal mRNAs by maternally stored factors	4,27E-01	6,67E-02	#NUM!	BIRC5,KPNA2,TUBB4B
ISGylation Signaling Pathway	4,24E-01	6,02E-02	-0,447	BIRC5,IRF7,ITGAL,PCNA,SQSTM1
Regulation of the Epithelial Mesenchymal Transition in Development Pathway	4,24E-01	6,02E-02	-0,447	BRCA1,GLI2,WNT2,WNT6,WNT7B
Chronic Myeloid Leukemia Signaling	4,22E-01	5,41E-02	2,673	AURKA,AURKB,BIRC5,CDKN1A,E2F2,E2F7,FOXM1,GLI2,PLK1,RBL1,SUV39H1,WNT2,WNT6,WNT7B
Protein ubiquitination	4,21E-01	7,41E-02	#NUM!	UBE2C,UBE2T
LXR/RXR Activation	4,16E-01	5,83E-02	-0,447	A1BG,APOD,IL36G,LY96,PTGS2,TNFRSF11B
Signaling by NOTCH3	4,12E-01	6,52E-02	#NUM!	DLGAP5,DLL1,TACC3
Heme signaling	4,12E-01	6,52E-02	#NUM!	LY96,RORA,XPO1
iNOS Signaling	4,12E-01	6,52E-02	#NUM!	HMGA1,IFNGR2,LY96
Alpha-protein kinase 1 signaling pathway	4,07E-01	0.1	#NUM!	TIFA
Pexophagy	4,07E-01	0.1	#NUM!	SQSTM1
Prostanoid Biosynthesis	4,07E-01	0.1	#NUM!	PTGS2
γ-glutamyl Cycle	4,07E-01	0.1	#NUM!	GGCT
Purine Nucleotides De Novo Biosynthesis II	4,07E-01	0.1	#NUM!	PFAS
KEAP1-NFE2L2 pathway	3,98E-01	5,56E-02	0,707	BRCA1,CDKN1A,CIT,NME1,PLK4,SESN1,SQSTM1,STK35
Erythrocytes take up carbon dioxide and release oxygen	3,75E-01	9,09E-02	#NUM!	CA4
Platelet Aggregation (Plug Formation)	3,75E-01	9,09E-02	#NUM!	F2
NAD biosynthesis II (from tryptophan)	3,75E-01	9,09E-02	#NUM!	HAAO
Interferon alpha/beta signaling	3,69E-01	6,12E-02	#NUM!	IRF7,KPNB1,RNASEL
FAT10 Cancer Signaling Pathway	3,69E-01	6,12E-02	#NUM!	HOXB9,PCNA,TNFRSF11B
IL-10 Signaling	3,68E-01	5,47E-02	-0,378	BMP2,CDKN1A,CDKN2D,HLA-DMA,IFNGR2,IL36G,MAP2K6
Oncogene Induced Senescence	3,65E-01	6,67E-02	#NUM!	CDKN2D,E2F2
MyD88 dependent cascade initiated on endosome	3,65E-01	6,67E-02	#NUM!	IRF7,LY96
Nucleotide Excision Repair Pathway	3,65E-01	6,67E-02	#NUM!	RPA1,RPA2
Signaling by BMP	3,49E-01	6,45E-02	#NUM!	ACVRL1,BMP2
Synthesis of Prostaglandins (PG) and Thromboxanes (TX)	3,47E-01	8,33E-02	#NUM!	PTGS2
Mitochondrial calcium ion transport	3,47E-01	8,33E-02	#NUM!	SLC8A3
MIF-mediated Glucocorticoid Regulation	3,33E-01	6,25E-02	#NUM!	LY96,PTGS2
G alpha (12/13) signalling events	3,32E-01	5,56E-02	2,000	ARHGEF39,ARHGEF5,ECT2,TIAM1
Factors involved in megakaryocyte development and platelet production	3,23E-01	5,48E-02	2,000	CDK2,RAD51B,RAD51C,WEE1
Advanced glycosylation endproduct receptor signaling	3,22E-01	7,69E-02	#NUM!	HMGB1
Nephron development	3,22E-01	7,69E-02	#NUM!	DLL1
Glutaryl-CoA Degradation	3,22E-01	7,69E-02	#NUM!	EHHADH
Cholesterol Biosynthesis I	3,22E-01	7,69E-02	#NUM!	LBR
Cholesterol Biosynthesis II (via 24,25-dihydrolanosterol)	3,22E-01	7,69E-02	#NUM!	LBR
Cholesterol Biosynthesis III (via Desmosterol)	3,22E-01	7,69E-02	#NUM!	LBR
Deadenylation-dependent mRNA decay	3,2E-01	5,66E-02	#NUM!	DIS3,EXOSC2,EXOSC6
Arachidonic acid metabolism	3,18E-01	6,06E-02	#NUM!	PTGR1,PTGS2
Costimulation by the CD28 family	3,12E-01	5,22E-02	0,816	CIT,NME1,PLK4,PPP2R5B,STK35,TNFRSF14
Neddylation	3,11E-01	5,04E-02	0,577	BIRC5,BRCA1,CCNF,CDKN1A,DDB2,DTL,FBXL22,FBXO2,FBXO27,FBXO44,LRR1,SQSTM1
Mitophagy	3,04E-01	5,88E-02	#NUM!	PINK1,SQSTM1
BEX2 Signaling Pathway	3,04E-01	5,33E-02	#NUM!	CDKN1A,KLK1,LMO2,PPP2R5B
Metabolism of Angiotensinogen to Angiotensins	2,99E-01	7,14E-02	#NUM!	MME
Rap1 signalling	2,99E-01	7,14E-02	#NUM!	RAPGEF3
Tryptophan catabolism	2,99E-01	7,14E-02	#NUM!	HAAO
Thyroid Hormone Metabolism II (via Conjugation and/or Degradation)	2,99E-01	7,14E-02	#NUM!	DIO2
Choline Biosynthesis III	2,99E-01	7,14E-02	#NUM!	PLD3
Transcriptional regulation by RUNX1	2,95E-01	5,07E-02	2,646	H2AC20,H2AC6,H2AC7,H2AX,H2AZ2,H2BC3,LMO2
Graft-versus-Host Disease Signaling	2,91E-01	5,71E-02	#NUM!	HLA-DMA,IL36G
Signaling by ERBB4	2,88E-01	5,36E-02	#NUM!	CXCL12,NRG1,STMN1
Processing of Capped Intron-Containing Pre-mRNA	2,8E-01	4,91E-02	3,606	AAAS,DDX39A,GLE1,NDC1,NUP133,NUP155,NUP160,NUP205,NUP35,NUP93,SLBP,SNRPA,SRSF12
Caspase activation via Death Receptors in the presence of ligand	2,79E-01	6,67E-02	#NUM!	LY96
Regulation of cholesterol biosynthesis by SREBP (SREBF)	2,79E-01	6,67E-02	#NUM!	KPNB1
Granzyme B Signaling	2,79E-01	6,67E-02	#NUM!	LMNB1
Isoleucine Degradation I	2,79E-01	6,67E-02	#NUM!	EHHADH
Fatty Acid α-oxidation	2,79E-01	6,67E-02	#NUM!	PTGS2
Formation of Fibrin Clot (Clotting Cascade)	2,78E-01	5,56E-02	#NUM!	F2,SERPING1
MyD88-independent TLR4 cascade	2,78E-01	5,56E-02	#NUM!	IRF7,LY96
TP53 Regulates Transcription of Cell Death Genes	2,78E-01	5,56E-02	#NUM!	BIRC5,CASP2
Glioma Signaling	2,69E-01	4,96E-02	#NUM!	CDKN1A,CDKN2D,E2F2,E2F7,RBL1,SUV39H1
Endocannabinoid Cancer Inhibition Pathway	2,69E-01	4,93E-02	-0,378	CASP2,CCNE1,CCNE2,CDKN1A,MAP2K6,NUPR1,SMPD4
Transcriptional Regulation by MECP2	2,68E-01	5,17E-02	#NUM!	AURKB,DLL1,LBR
UFMylation Signaling Pathway	2,68E-01	5,17E-02	#NUM!	MRE11,RAD50,SUV39H1
Remodeling of Epithelial Adherens Junctions	2,68E-01	5,17E-02	#NUM!	NME1,TUBA1B,TUBB4B
PCP (Planar Cell Polarity) Pathway	2,68E-01	5,17E-02	#NUM!	WNT2,WNT6,WNT7B
Signaling by Retinoic Acid	2,66E-01	5,41E-02	#NUM!	FABP5,RARG
Platelet homeostasis	2,61E-01	0.05	0,000	LRP8,PPP2R5B,SLC8A2,SLC8A3
FOXO-mediated transcription of cell death genes	2,6E-01	6,25E-02	#NUM!	PINK1
Extrinsic Prothrombin Activation Pathway	2,6E-01	6,25E-02	#NUM!	F2
Differential Regulation of Cytokine Production in Intestinal Epithelial Cells by IL-17A and IL-17F	2,6E-01	6,25E-02	#NUM!	LCN2
Methionine Degradation I (to Homocysteine)	2,6E-01	6,25E-02	#NUM!	MGMT
Extracellular matrix organization	2,55E-01	4,9E-02	-1,342	ASPN,COL9A1,MATN4,NTN4,TNXB
Transcriptional Regulation by VENTX	2,54E-01	5,26E-02	#NUM!	CDC23,UBE2C
Intrinsic Prothrombin Activation Pathway	2,54E-01	5,26E-02	#NUM!	F2,KLK1
Role of WNT/GSK-3β Signaling in the Pathogenesis of Influenza	2,5E-01	0.05	#NUM!	WNT2,WNT6,WNT7B
Keratinization	2,46E-01	4,88E-02	0,000	CSTA,KRT1,KRT28,PKP4
Metabolism of amine-derived hormones	2,43E-01	5,88E-02	#NUM!	DIO2
Synthesis, secretion, and deacylation of Ghrelin	2,43E-01	5,88E-02	#NUM!	PLA2G7
NFE2L2 regulating anti-oxidant/detoxification enzymes	2,43E-01	5,88E-02	#NUM!	SOD3
Cysteine Biosynthesis III (mammalia)	2,43E-01	5,88E-02	#NUM!	MGMT
Transport of vitamins, nucleosides, and related molecules	2,33E-01	0.05	#NUM!	APOD,SLC29A3
MIF Regulation of Innate Immunity	2,33E-01	0.05	#NUM!	LY96,PTGS2
Mechanisms of Viral Exit from Host Cells	2,33E-01	0.05	#NUM!	LMNB1,XPO1
RORA activates gene expression	2,28E-01	5,56E-02	#NUM!	RORA
MyD88:MAL(TIRAP) cascade initiated on plasma membrane	2,23E-01	4,88E-02	#NUM!	HMGB1,LY96
Pyrimidine Ribonucleotides De Novo Biosynthesis	2,23E-01	4,88E-02	#NUM!	CAD,NME1
Azathioprine ADME	2,13E-01	5,26E-02	#NUM!	NME1
Signaling by Hippo	0.2	0.05	#NUM!	NPHP4
Receptor-type tyrosine-protein phosphatases	0.2	0.05	#NUM!	SLITRK2
Complex III assembly	0.2	0.05	#NUM!	LYRM7
B Cell Development	0.2	0.05	#NUM!	HLA-DMA
Valine Degradation I	0.2	0.05	#NUM!	EHHADH
Antigen Presentation Pathway	0.2	0.05	#NUM!	HLA-DMA
Dilated Cardiomyopathy Signaling Pathway	0	7,14E-03	#NUM!	MAP3K3
NAD Signaling Pathway	0	4,51E-02	1,342	H1-1,H1-10,H1-3,H1-4,H1-5,SLC29A3
Neurovascular Coupling Signaling Pathway	0	1,48E-02	#NUM!	GRINA,PLA2G7,PTGS2
Oxytocin in Brain Signaling Pathway	0	1,12E-02	#NUM!	PLA2G7,PTGS2
Oxytocin Signaling Pathway	0	7,78E-03	#NUM!	ARRB1,PTGS2
Pulmonary Fibrosis Idiopathic Signaling Pathway	0	4,52E-02	1,069	BIRC5,COL25A1,COL9A1,CXCL12,EZH2,F2,FGFR4,GLI2,MAP2K6,PINK1,RTEL1,WNT2,WNT6,WNT7B
Pulmonary Healing Signaling Pathway	0	4,26E-02	0,378	CCNB1,CDC25C,CXCL12,FOXM1,TNFRSF11B,WNT2,WNT6,WNT7B
Pyroptosis Signaling Pathway	0	2,86E-02	#NUM!	HMGB1,TNFRSF11B
Wound Healing Signaling Pathway	0	3,15E-02	1,890	COL25A1,COL9A1,F2,IFNGR2,IL36G,MAP2K6,TNFRSF11B
CLEAR Signaling Pathway	0	1,9E-02	-0,447	DEPDC5,FGFR4,PINK1,PPP2R5B,TNFRSF11B
IL-13 Signaling Pathway	0	9,8E-03	#NUM!	CCL26
Macrophage Classical Activation Signaling Pathway	0	3,65E-02	-0,447	EZH2,HLA-DMA,IFNGR2,IL36G,LY96
Multiple Sclerosis Signaling Pathway	0	3,87E-02	-0,378	EZH2,GRINA,HLA-DMA,IFNGR2,IL36G,SLC8A2,SLC8A3
Pathogen Induced Cytokine Storm Signaling Pathway	0	4,04E-02	0,632	CCL26,CKLF,COL25A1,COL9A1,CXCL12,HLA-DMA,IFNGR2,IL36G,IRF7,MLKL,TNFRSF11B
Role of Chondrocytes in Rheumatoid Arthritis Signaling Pathway	0	3,85E-02	0,447	CXCL12,IL36G,MLKL,PTGS2,TNFRSF11B
Role of Osteoblasts in Rheumatoid Arthritis Signaling Pathway	0	4,67E-02	-0,333	ACVRL1,BMP2,CTSC,CXCL12,IL36G,PTGS2,TNFRSF11B,WNT2,WNT6,WNT7B
Role of Osteoclasts in Rheumatoid Arthritis Signaling Pathway	0	2,15E-02	0,000	COL25A1,COL9A1,GSN,MAP2K6,RND1,TNFRSF11B
Glucocorticoid Receptor Signaling	0	2,47E-02	#NUM!	BRCA1,CDKN1A,CDKN1C,DPF1,HLA-DMA,HMGB1,KRT1,KRT28,PTGS2,RARG,TAF5
Natural Killer Cell Signaling	0	1,27E-02	#NUM!	ITGAL,MAP3K3
Macrophage Alternative Activation Signaling Pathway	0	1,36E-02	#NUM!	HLA-DMA,IL36G
Neutrophil Extracellular Trap Signaling Pathway	0	2,47E-02	0,000	CASP2,COL25A1,COL9A1,HMGB1,ITGAL,MAP2K6,MLKL,PLA2G7
S100 Family Signaling Pathway	0	2,07E-02	-0,577	ADGRB3,AGTR1,CDKN1A,FGFR4,GPR141,GPR19,GRM7,MAP2K6,P2RY2,S100P,SSTR3,WNT2,WNT6,WNT7B
Neuregulin Signaling	0	1,8E-02	#NUM!	ITGAL,NRG1
Circadian Rhythm Signaling	0	2,03E-02	#NUM!	DBP,GRINA,KLK1,MAP2K6,RORA
Leukocyte Extravasation Signaling	0	1,66E-02	#NUM!	CXCL12,ITGAL,RAPGEF3
Synaptic Long Term Potentiation	0	2,38E-02	#NUM!	GRINA,GRM7,RAPGEF3
Axonal Guidance Signaling	0	3,44E-02	#NUM!	ADAMTS15,ADAMTS6,BMP2,CXCL12,EPHA6,GLI2,ITGAL,NTN4,NTNG2,RND1,SEMA3E,TUBA1B,TUBB4B,WNT2,WNT6,WNT7B
Amyotrophic Lateral Sclerosis Signaling	0	9,01E-03	#NUM!	GRINA
Fc Epsilon RI Signaling	0	9,01E-03	#NUM!	MAP2K6
Actin Cytoskeleton Signaling	0	3,17E-02	1,342	DIAPH3,F2,GSN,IQGAP3,ITGAL,MYLK2,TIAM1
Synaptic Long Term Depression	0	1,66E-02	#NUM!	GRM7,PLA2G7,PPP2R5B
Huntington's Disease Signaling	0	7,69E-03	#NUM!	CASP2,TGM2
Chaperone Mediated Autophagy Signaling Pathway	0	1,38E-02	#NUM!	CHEK1,CIP2A,HMGB1
IL-33 Signaling Pathway	0	4,73E-02	#NUM!	CASP2,H2AC20,H2AX,H2AZ1,H2AZ2,IL36G,PTGS2
Myelination Signaling Pathway	0	3,53E-02	-0,632	ACVRL1,BMP2,FGFR4,GLI2,KLK1,LMNB1,NRG1,RAPGEF3,WNT2,WNT6,WNT7B
NOD1/2 Signaling Pathway	0	2,03E-02	#NUM!	IL36G,IRF7,MAP2K6
ABRA Signaling Pathway	0	1,22E-02	#NUM!	GSN
Activin Inhibin Signaling Pathway	0	2,7E-02	0,447	CDKN1A,IL36G,MAP2K6,PTGS2,TNFRSF11B
DHCR24 Signaling Pathway	0	2,4E-02	#NUM!	A1BG,APOD,KLF5
WNK Renal Signaling Pathway	0	3,09E-02	#NUM!	AGTR1,BRCA1,CDC23
Acetylcholine Receptor Signaling Pathway	0	5,46E-03	#NUM!	CASP2
Adrenergic Receptor Signaling Pathway (Enhanced)	0	5,68E-03	#NUM!	IL36G
GABAergic Receptor Signaling Pathway (Enhanced)	0	7,81E-03	#NUM!	GRINA
Glutaminergic Receptor Signaling Pathway (Enhanced)	0	1,3E-02	-2,000	GRINA,GRM7,PLA2G7,PLD3
Cachexia Signaling Pathway	0	2,12E-02	0,378	CASP2,HMGB1,IFNGR2,IL36G,LCN2,PHGDH,TNFRSF11B
Microautophagy Signaling Pathway	0	1,99E-02	#NUM!	COL25A1,COL9A1,SQSTM1
NFKBIE Signaling Pathway	0	3,51E-02	#NUM!	MAP3K3,TNFRSF11B
Orexin Signaling Pathway	0	9,26E-03	#NUM!	SLC8A2,SLC8A3
Sertoli Cell-Germ Cell Junction Signaling Pathway (Enhanced)	0	1,79E-02	2,000	MAP2K6,MAP3K3,PPP2R5B,TNFRSF11B
NRF2-mediated Oxidative Stress Response	0	2,26E-02	#NUM!	EPHX1,MAP2K6,SOD3,SQSTM1
PPARα/RXRα Activation	0	1,14E-02	#NUM!	CKAP5,MAP2K6
LPS/IL-1 Mediated Inhibition of RXR Function	0	4,19E-02	#NUM!	CHST2,FABP5,IL36G,LY96,MGMT,SOD3,TNFRSF11B,XPO1
Intrinsic Pathway for Apoptosis	0	4,26E-02	#NUM!	BMF,UACA
PI3K Cascade	0	4,55E-02	#NUM!	FGFR4,FLT3LG
Opioid Signalling	0	1,22E-02	#NUM!	KPNA2
G alpha (i) signalling events	0	2,99E-02	-0,816	CXCL12,GRM7,RGS22,RGS4,RGS7,SSTR3
RAF-independent MAPK1/3 activation	0	4,35E-02	#NUM!	CDK1
Signaling by ERBB2	0	2,04E-02	#NUM!	NRG1
PIP3 activates AKT signaling	0	3,52E-02	-2,236	CDKN1A,FGFR4,FLT3LG,NRG1,PPP2R5B
Potassium Channels	0	1,06E-02	#NUM!	KCNB2
Circadian Clock	0	1,82E-02	#NUM!	RORA
BMAL1:CLOCK,NPAS2 activates circadian gene expression	0	3,7E-02	#NUM!	DBP
Signaling by SCF-KIT	0	2,38E-02	#NUM!	CHEK1
Collagen degradation	0	3,39E-02	#NUM!	COL25A1,COL9A1
Translocation of SLC2A4 (GLUT4) to the plasma membrane	0	3,23E-02	#NUM!	TUBA1B,TUBB4B
Antimicrobial peptides	0	3,85E-02	#NUM!	LCN2
Glycerophospholipid biosynthesis	0	2,48E-02	#NUM!	MBOAT1,PITPNM1,PLD3
PI Metabolism	0	1,23E-02	#NUM!	MTMR7
DAG and IP3 signaling	0	2,5E-02	#NUM!	KPNA2
Phase II - Conjugation of compounds	0	1,54E-02	#NUM!	GGCT
Elastic fibre formation	0	4,65E-02	#NUM!	BMP2,MFAP4
Mitochondrial biogenesis	0	1,67E-02	#NUM!	NRF1
Glycosaminoglycan metabolism	0	1,71E-02	#NUM!	CHST2,HMMR
Integration of energy metabolism	0	1,03E-02	#NUM!	RAPGEF3
Gamma carboxylation, hypusinylation, hydroxylation, and arylsulfatase activation	0	3,57E-02	#NUM!	F2,GAS6
Collagen biosynthesis and modifying enzymes	0	3,03E-02	#NUM!	COL25A1,COL9A1
Toll-like Receptor Cascades	0	3,33E-02	#NUM!	LY96
Toll Like Receptor 3 (TLR3) Cascade	0	3,23E-02	#NUM!	IRF7
NLR signaling pathways	0	3,7E-02	#NUM!	CASP2,MAP2K6
DDX58/IFIH1-mediated induction of interferon-alpha/beta	0	4,62E-02	#NUM!	HMGB1,IRF7,RNF135
Signaling by TGF-beta Receptor Complex	0	1,92E-02	#NUM!	XPO1
Plasma lipoprotein assembly, remodeling, and clearance	0	1,43E-02	#NUM!	ANGPTL4
Signaling by EGFR	0	1,96E-02	#NUM!	FAM83D
Cytosolic sensors of pathogen-associated DNA	0	3,45E-02	#NUM!	IRF7,MRE11
Signaling by PDGF	0	1,79E-02	#NUM!	COL9A1
Cholesterol biosynthesis	0	0.04	#NUM!	LBR
Bile acid and bile salt metabolism	0	2,7E-02	#NUM!	OSBPL3
Degradation of beta-catenin by the destruction complex	0	1,15E-02	#NUM!	PPP2R5B
Metabolism of steroid hormones	0	3,12E-02	#NUM!	STARD3
Metabolism of water-soluble vitamins and cofactors	0	1,35E-02	#NUM!	FLAD1
Nicotinate metabolism	0	3,45E-02	#NUM!	PTGS2
Signaling by NOTCH1	0	2,78E-02	#NUM!	ARRB1,DLL1
Signaling by NOTCH2	0	3,33E-02	#NUM!	DLL1
Immunoregulatory interactions between a Lymphoid and a non-Lymphoid cell	0	1,25E-02	#NUM!	ITGAL
trans-Golgi Network Vesicle Budding	0	2,86E-02	#NUM!	ARRB1,TFRC
TCF dependent signaling in response to WNT	0	4,49E-02	2,121	H2AC20,H2AC6,H2AC7,H2AX,H2AZ2,H2BC3,PPP2R5B,XPO1
Assembly of collagen fibrils and other multimeric structures	0	1,69E-02	#NUM!	COL9A1
Cell surface interactions at the vascular wall	0	2,65E-02	#NUM!	F2,GAS6,ITGAL
Fcgamma receptor (FCGR) dependent phagocytosis	0	1,19E-02	#NUM!	PLD3
Generic Transcription Pathway	0	1,08E-02	#NUM!	RARG,RORA,ZNF416
RNA Polymerase II Transcription	0	2,16E-02	#NUM!	DDX39A,SLBP,TAF5
COPII-mediated vesicle transport	0	1,47E-02	#NUM!	CTSC
Asparagine N-linked glycosylation	0	1,68E-02	#NUM!	ALG10,RENBP
Phase I - Functionalization of compounds	0	1,37E-02	#NUM!	EPHX1
Integrin cell surface interactions	0	2,44E-02	#NUM!	COL9A1,ITGAL
Transcriptional activity of SMAD2/SMAD3:SMAD4 heterotrimer	0	2,08E-02	#NUM!	RBL1
Visual phototransduction	0	1,89E-02	#NUM!	HSD17B6
EPH-Ephrin signaling	0	2,22E-02	#NUM!	EPHA6,TIAM1
Detoxification of Reactive Oxygen Species	0	3,03E-02	#NUM!	SOD3
HSP90 chaperone cycle for steroid hormone receptors in the presence of ligand	0	4,26E-02	#NUM!	TUBA1B,TUBB4B
Integrin signaling	0	3,7E-02	#NUM!	RAPGEF3
Class A/1 (Rhodopsin-like receptors)	0	2,11E-02	-0,816	AGTR1,CXCL12,F2,P2RY2,PLPPR2,SSTR3
Class B/2 (Secretin family receptors)	0	3,57E-02	#NUM!	WNT2,WNT6,WNT7B
Netrin-1 signaling	0	2,33E-02	#NUM!	NTN4
Semaphorin interactions	0	3,12E-02	#NUM!	RND1,SEMA3E
L1CAM interactions	0	3,6E-02	2,000	KIF4A,NRCAM,TUBA1B,TUBB4B
NCAM signaling for neurite out-growth	0	1,59E-02	#NUM!	COL9A1
Signaling by ROBO receptors	0	0.005	#NUM!	CXCL12
Energy dependent regulation of mTOR by LKB1-AMPK	0	3,45E-02	#NUM!	STRADB
XBP1(S) activates chaperone genes	0	4,35E-02	#NUM!	DDX11,PPP2R5B
Transcriptional regulation of white adipocyte differentiation	0	2,44E-02	#NUM!	ANGPTL4,KLF5
Regulation of Insulin-like Growth Factor (IGF) transport and uptake by IGFBPs	0	2,59E-02	#NUM!	F2,GAS6,KLK1
ABC-family proteins mediated transport	0	1,03E-02	#NUM!	ABCA10
Beta-catenin independent WNT signaling	0	2,05E-02	2,000	CIT,NME1,PLK4,STK35
Peroxisomal lipid metabolism	0	3,57E-02	#NUM!	EHHADH
Regulation of lipid metabolism by PPARalpha	0	3,51E-02	-1,000	ANGPTL4,G0S2,NRF1,RORA
SUMOylation of intracellular receptors	0	3,45E-02	#NUM!	RORA
G alpha (q) signalling events	0	2,52E-02	0,000	AGTR1,F2,P2RY2,RGS4
G alpha (s) signalling events	0	1,57E-02	#NUM!	ARRB1,PDE7A
G alpha (z) signalling events	0	2,44E-02	#NUM!	RGS4
Class C/3 (Metabotropic glutamate/pheromone receptors)	0	4,76E-02	#NUM!	GRM7
Transport of inorganic cations/anions and amino acids/oligopeptides	0	1,94E-02	#NUM!	SLC8A2,SLC8A3
Sphingolipid metabolism	0	2,83E-02	#NUM!	ORMDL3,SMPD4,SPNS2
TAK1-dependent IKK and NF-kappa-B activation	0	4,76E-02	#NUM!	HMGB1,TIFA
Interleukin-1 family signaling	0	3,23E-02	#NUM!	IL36G,MAP2K6,MAP3K3,SQSTM1
MAP kinase activation	0	2,63E-02	#NUM!	MAP2K6
Regulation of mRNA stability by proteins that bind AU-rich elements	0	4,6E-02	2,000	DIS3,EXOSC2,EXOSC6,XPO1
Activation of kainate receptors upon glutamate binding	0	4,17E-02	#NUM!	NCALD
O-linked glycosylation	0	0.03	#NUM!	ADAMTS15,ADAMTS6,SBSPON
RIPK1-mediated regulated necrosis	0	3,57E-02	#NUM!	MLKL
Myogenesis	0	3,57E-02	#NUM!	MAP2K6
Cardiac conduction	0	3,25E-02	#NUM!	FKBP1B,MME,SLC8A2,SLC8A3
Hedgehog 'off' state	0	2,78E-02	#NUM!	GLI2,TUBA1B,TUBB4B
Pyroptosis	0	4,35E-02	#NUM!	HMGB1
RHO GTPases activate PKNs	0	3,85E-02	#NUM!	CDC25C
TP53 Regulates Metabolic Genes	0	1,32E-02	#NUM!	SESN1
Hedgehog 'on' state	0	4,23E-02	1,633	ARRB1,CIT,GLI2,NME1,PLK4,STK35
Signaling by FGFR4	0	2,5E-02	#NUM!	FGFR4
RAF/MAP kinase cascade	0	2,35E-02	-1,633	ARRB1,DLG2,FGFR4,FLT3LG,NRG1,PPP2R5B
Surfactant metabolism	0	4,76E-02	#NUM!	P2RY2
MAPK6/MAPK4 signaling	0	2,3E-02	#NUM!	CDK1,XPO1
Cargo concentration in the ER	0	3,33E-02	#NUM!	CTSC
Interleukin-10 signaling	0	2,78E-02	#NUM!	PTGS2
Interleukin-4 and Interleukin-13 signaling	0	4,76E-02	-1,342	BIRC5,CDKN1A,LCN2,PTGS2,RORA
Major pathway of rRNA processing in the nucleolus and cytosol	0	2,44E-02	2,000	DIS3,ERI1,EXOSC2,EXOSC6
Neurexins and neuroligins	0	1,79E-02	#NUM!	DLG2
Neutrophil degranulation	0	4,12E-02	-0,243	A1BG,CFD,CTSC,ENPP4,FABP5,GSN,HMGB1,ITGAL,KPNB1,KRT1,LCN2,MME,ORMDL3,PTPRN2,S100P,TMC6,TUBB4B
Regulation of TP53 Activity through Acetylation	0	3,45E-02	#NUM!	MAP2K6
PTEN Regulation	0	7,3E-03	#NUM!	EZH2
RNA polymerase II transcribes snRNA genes	0	1,45E-02	#NUM!	TAF5
COPI-mediated anterograde transport	0	3,41E-02	#NUM!	ARF5,TUBA1B,TUBB4B
Processing of Capped Intronless Pre-mRNA	0	3,45E-02	#NUM!	SLBP
Response to elevated platelet cytosolic Ca2+	0	4,07E-02	-2,236	A1BG,CFD,ECM1,GAS6,SERPING1
Interferon gamma signaling	0	2,86E-02	#NUM!	IFNGR2,IRF7
RET signaling	0	2,63E-02	#NUM!	DOK4
Cargo recognition for clathrin-mediated endocytosis	0	2,91E-02	#NUM!	AGTR1,ARRB1,TFRC
Clathrin-mediated endocytosis	0	2,38E-02	#NUM!	AGTR1,ARRB1,TFRC
Transcriptional regulation by RUNX3	0	2,17E-02	#NUM!	CDKN1A,ITGAL
Regulation of RUNX2 expression and activity	0	1,43E-02	#NUM!	BMP2
Collagen chain trimerization	0	4,65E-02	#NUM!	COL25A1,COL9A1
Gene and protein expression by JAK-STAT signaling after IL-12 stimulation	0	3,03E-02	#NUM!	LMNB1
Nucleotide catabolism	0	3,23E-02	#NUM!	UPP1
Post-translational protein phosphorylation	0	9,8E-03	#NUM!	GAS6
Triglyceride metabolism	0	2,86E-02	#NUM!	FABP5
Signaling by NTRK2 (TRKB)	0	0.04	#NUM!	TIAM1
Extra-nuclear estrogen signaling	0	1,49E-02	#NUM!	XPO1
Signaling by NOTCH4	0	3,68E-02	2,236	CIT,NME1,PLK4,STK35,TACC3
NR1H2 and NR1H3-mediated signaling	0	2,38E-02	#NUM!	APOD
NGF-stimulated transcription	0	2,78E-02	#NUM!	RRAD
Peroxisomal protein import	0	1,69E-02	#NUM!	EHHADH
Signaling by NTRK3 (TRKC)	0	3,57E-02	#NUM!	CASP2
Iron uptake and transport	0	0.04	#NUM!	LCN2,TFRC
Nonsense-Mediated Decay (NMD)	0	9,9E-03	#NUM!	SMG1
FLT3 Signaling	0	2,86E-02	#NUM!	FLT3LG
Chaperone Mediated Autophagy	0	4,76E-02	#NUM!	PCNT
Late endosomal microautophagy	0	3,12E-02	#NUM!	PCNT
GPER1 signaling	0	4,17E-02	2,000	CIT,NME1,PLK4,STK35
Transcriptional Regulation by NPAS4	0	3,03E-02	#NUM!	XPO1
Amino acids regulate mTORC1	0	4,17E-02	#NUM!	DEPDC5,SESN1
Sensory processing of sound by inner hair cells of the cochlea	0	1,47E-02	#NUM!	PLS1
Sensory processing of sound by outer hair cells of the cochlea	0	3,64E-02	#NUM!	GSN,PLS1
Retinoid metabolism and transport	0	2,56E-02	#NUM!	LRP8
Formation of paraxial mesoderm	0	4,76E-02	#NUM!	DLL1
Class I MHC mediated antigen processing and presentation	0	3,88E-02	1,604	CCNF,CDC20,CDC23,FBXL22,FBXO2,FBXO27,FBXO44,HMGB1,LRR1,LY96,RNF182,TRAIP,TRIM9,UBE2C
Ion channel transport	0	1,81E-02	#NUM!	ATP10A,FKBP1B,MLKL
Coagulation System	0	3,03E-02	#NUM!	F2
Formation of WDR5-containing histone-modifying complexes	0	2,5E-02	#NUM!	PAXIP1
Acute Phase Response Signaling	0	4,17E-02	#NUM!	C1R,C1S,F2,IL36G,MAP2K6,SERPING1,TNFRSF11B
Hepatic Cholestasis	0	2,09E-02	0,000	FGFR4,IL36G,LY96,TNFRSF11B
Hepatic Fibrosis / Hepatic Stellate Cell Activation	0	3,39E-02	#NUM!	AGTR1,COL25A1,COL9A1,IFNGR2,LY96,TNFRSF11B
Mitochondrial Dysfunction	0	1,01E-02	#NUM!	NRF1,PINK1,RAPGEF3
Autism Signaling Pathway	0	3,25E-02	-0,707	GLI2,GRINA,GRM7,IL36G,RARG,SLC6A8,WNT2,WNT6,WNT7B
CGAS-STING Signaling Pathway	0	2,83E-02	#NUM!	CCL26,CDKN1A,IL36G
NAFLD Signaling Pathway	0	1,95E-02	0,000	IL36G,PPP2R5B,PTGS2,TNFRSF11B
Pancreatic Secretion Signaling Pathway	0	1,76E-02	-1,000	ARHGEF5,CA12,CA4,RAPGEF3
Protein Sorting Signaling Pathway	0	5,81E-03	#NUM!	PLD3
ROBO SLIT Signaling Pathway	0	1,69E-02	#NUM!	ARF5,CDKN1A
VDR/RXR Activation	0	1,41E-02	#NUM!	CDKN1A
FXR/RXR Activation	0	2,65E-02	-1,000	FGFR4,HMGB1,IL36G,PTGS2
BBSome Signaling Pathway	0	3,15E-02	0,000	ADGRB3,AGTR1,CCT6B,CXCL12,EZH2,GLI2,GPR141,GPR19,GRM7,P2RY2,PHF19,PLK1,SSTR3,SSX2IP
HEY1 Signaling Pathway	0	4,61E-02	0,816	ACVRL1,BMP2,CDKN1A,DLL1,E2F2,E2F7,PINK1
IL-27 Signaling Pathway	0	3,54E-02	0,000	IFNGR2,PTGS2,RORA,TNFRSF11B
Sleep NREM Signaling Pathway	0	9,17E-03	#NUM!	MAP2K6
Sleep REM Signaling Pathway	0	1,06E-02	#NUM!	IL36G
WNT/SHH Axonal Guidance Signaling Pathway	0	3,4E-02	0,447	GLI2,SEMA3E,WNT2,WNT6,WNT7B
Hematoma Resolution Signaling Pathway	0	3,14E-02	-0,378	F2,GRINA,HMGB1,IFNGR2,IL36G,SOD3,TUBA1B
Glycation Signaling Pathway	0	9,52E-03	#NUM!	HMGB1,IL36G
Ribosomal Quality Control Signaling Pathway	0	1,92E-02	#NUM!	DIS3,EXOSC2,EXOSC6
Sheddase Signaling Pathway	0	2,4E-02	1,000	BIK,E2F2,E2F7,KLK1
Inositol phosphate metabolism	0	2,17E-02	#NUM!	MTMR7
Post-translational modification: synthesis of GPI-anchored proteins	0	2,63E-02	#NUM!	NTNG2,PIGN
Regulation of CDH11 Expression and Function	0	3,57E-02	#NUM!	ANGPTL4
Somitogenesis	0	1,85E-02	#NUM!	DLL1
Transcriptional regulation of brown and beige adipocyte differentiation	0	3,33E-02	#NUM!	DIO2
Transcriptional and post-translational regulation of MITF-M expression and activity	0	2,04E-02	#NUM!	XPO1
Signaling by TGFBR3	0	4,65E-02	#NUM!	ARRB1,HELLS
Cyclophilin Signaling Pathway	0	4,04E-02	0,333	BIRC5,CXCL12,F2,MRE11,PLK1,RAD50,WNT2,WNT6,WNT7B
Hepatitis B Chronic Liver Pathogenesis Signaling Pathway	0	4,49E-02	0,447	BUB1B,CDC20,FOXM1,HMGB1,IRF7,MXD3,PINK1
Irritable Bowel Syndrome Signaling Pathway	0	3,39E-02	0,000	ECM1,IFNGR2,IL36G,MLKL,RND1,WNT2,WNT6,WNT7B
Lung Ionic Balance Signaling Pathway	0	1,74E-02	-0,707	ADGRB3,AGTR1,GPR141,GPR19,GRM7,P2RY2,PPP2R5B,SSTR3
TRIM21 Intracellular Antibody Signaling Pathway	0	2,78E-02	#NUM!	IFNGR2,IRF7,SQSTM1
Ceramide Signaling	0	3,41E-02	#NUM!	PPP2R5B,SMPD4,TNFRSF11B
Tight Junction Signaling	0	1,8E-02	#NUM!	PPP2R5B,TIAM1,TNFRSF11B
Regulation of Actin-based Motility by Rho	0	2,88E-02	#NUM!	GSN,ITGAL,RND1
RAR Activation	0	2,61E-02	0,000	CDKN1A,DPF1,FABP5,HSD17B6,IL36G,ITGB3BP,PDE7A,RARG,RND1,TGM2
Erythropoietin Signaling Pathway	0	1,28E-02	#NUM!	HBQ1,IL36G
14-3-3-mediated Signaling	0	1,72E-02	#NUM!	TUBA1B,TUBB4B
α-Adrenergic Signaling	0	2,02E-02	#NUM!	SLC8A2,SLC8A3
Activation of IRF by Cytosolic Pattern Recognition Receptors	0	2,08E-02	#NUM!	IRF7
Caveolar-mediated Endocytosis Signaling	0	1,49E-02	#NUM!	ITGAL
Clathrin-mediated Endocytosis Signaling	0	2,12E-02	#NUM!	APOD,ARRB1,F2,TFRC
Fcγ Receptor-mediated Phagocytosis in Macrophages and Monocytes	0	1,18E-02	#NUM!	PLD3
IL-8 Signaling	0	1,55E-02	#NUM!	PLD3,PTGS2,RND1
IL-12 Signaling and Production in Macrophages	0	1,07E-02	#NUM!	APOD,MAP2K6
Role of RIG1-like Receptors in Antiviral Innate Immunity	0	3,33E-02	#NUM!	IRF7
Role of Pattern Recognition Receptors in Recognition of Bacteria and Viruses	0	2,34E-02	#NUM!	IL36G,IRF7,RNASEL
Role of PKR in Interferon Induction and Antiviral Response	0	2,56E-02	#NUM!	HMGB1,IFNGR2,MAP2K6
Role of NFAT in Regulation of the Immune Response	0	2,34E-02	#NUM!	HLA-DMA,KPNA2,KPNB1,XPO1
LPS-stimulated MAPK Signaling	0	1,2E-02	#NUM!	MAP2K6
NF-κB Activation by Viruses	0	1,35E-02	#NUM!	TNFRSF14
CD40 Signaling	0	3,08E-02	#NUM!	MAP2K6,PTGS2
Calcium-induced T Lymphocyte Apoptosis	0	1,85E-02	#NUM!	HLA-DMA
CD27 Signaling in Lymphocytes	0	3,7E-02	#NUM!	MAP2K6,MAP3K3
IL-17 Signaling	0	3,36E-02	-0,447	IL36G,LCN2,MAP2K6,PTGS2,TNFRSF11B
Airway Pathology in Chronic Obstructive Pulmonary Disease	0	3,23E-02	#NUM!	APOD,IL36G,LCN2
CXCR4 Signaling	0	1,27E-02	#NUM!	CXCL12,RND1
CTLA4 Signaling in Cytotoxic T Lymphocytes	0	2,42E-02	0,000	HLA-DMA,ITGAL,PLD3,PPP2R5B
Induction of Apoptosis by HIV1	0	1,64E-02	#NUM!	TNFRSF11B
IL-15 Production	0	4,39E-02	-0,447	AATK,EPHA6,FGFR4,FLT3LG,MAP2K6
Airway Inflammation in Asthma	0	0.04	#NUM!	IFNGR2
T Helper Cell Differentiation	0	4,69E-02	#NUM!	HLA-DMA,IFNGR2,TNFRSF11B
CCR3 Signaling in Eosinophils	0	8,26E-03	#NUM!	CCL26
CD28 Signaling in T Helper Cells	0	9,09E-03	#NUM!	HLA-DMA
Virus Entry via Endocytic Pathways	0	9,35E-03	#NUM!	TFRC
Role of Cytokines in Mediating Communication between Immune Cells	0	2,78E-02	#NUM!	IL36G
Dendritic Cell Maturation	0	1,96E-02	#NUM!	HLA-DMA,IL36G,TNFRSF11B
Reelin Signaling in Neurons	0	3,7E-02	1,000	ARHGEF39,ARHGEF5,GRINA,LRP8,MAP2K6
HIF1α Signaling	0	1,03E-02	#NUM!	CDKN1A,MAP2K6
Melatonin Signaling	0	2,86E-02	#NUM!	MAP2K6,RORA
Angiopoietin Signaling	0	1,35E-02	#NUM!	BIRC5
Cellular Effects of Sildenafil (Viagra)	0	1,45E-02	-0,378	ADGRB3,AGTR1,GPR141,GPR19,GRM7,MAP2K6,P2RY2,PPP2R5B,SSTR3
Neuropathic Pain Signaling in Dorsal Horn Neurons	0	2,02E-02	#NUM!	GRINA,GRM7
Endothelin-1 Signaling	0	2,25E-02	-1,000	CASP2,PLA2G7,PLD3,PTGS2
Relaxin Signaling	0	7,19E-03	#NUM!	PDE7A
Factors Promoting Cardiogenesis in Vertebrates	0	3,38E-02	-1,000	ACVRL1,BMP2,WNT2,WNT6,WNT7B
Agrin Interactions at Neuromuscular Junction	0	1,52E-02	#NUM!	NRG1
Renin-Angiotensin Signaling	0	8,62E-03	#NUM!	AGTR1
Docosahexaenoic Acid (DHA) Signaling	0	2,59E-02	0,816	BIK,FABP5,PLA2G7,PTGS2,TNFAIP2,TNFRSF11B
Semaphorin Signaling in Neurons	0	1,72E-02	#NUM!	RND1
Thrombin Signaling	0	1,9E-02	#NUM!	ARHGEF39,ARHGEF5,F2,RND1
Cardiac Hypertrophy Signaling	0	1,23E-02	#NUM!	MAP2K6,MAP3K3,RND1
CDK5 Signaling	0	9,01E-03	#NUM!	PPP2R5B
ICOS-ICOSL Signaling in T Helper Cells	0	9,8E-03	#NUM!	HLA-DMA
Molecular Mechanisms of Cancer	0	4,09E-02	0,000	ACVRL1,ADGRB3,AGTR1,ARHGEF5,AURKA,BMP2,BRCA1,CCNE1,CCNE2,CDC25A,CDC25C,CDK2,CDKN1A,CDKN2D,CHEK1,CHEK2,E2F2,E2F7,F2,GPR141,GPR19,GRM7,ITGAL,MAP2K6,MRE11,P2RY2,RAD50,RAPGEF3,RBL1,RND1,SSTR3,SUV39H1
Corticotropin Releasing Hormone Signaling	0	2,11E-02	#NUM!	GLI2,KRT1,PTGS2
HGF Signaling	0	3,91E-02	#NUM!	CDK2,CDKN1A,ITGAL,MAP3K3,PTGS2
HMGB1 Signaling	0	4,08E-02	1,000	HMGB1,IFNGR2,IL36G,MAP2K6,RND1,TNFRSF11B
Maturity Onset Diabetes of Young (MODY) Signaling	0	1,45E-02	#NUM!	APOD
FLT3 Signaling in Hematopoietic Progenitor Cells	0	1,27E-02	#NUM!	FLT3LG
Polyamine Regulation in Colon Cancer	0	1,75E-02	#NUM!	MAP2K6
GNRH Signaling	0	1,1E-02	#NUM!	MAP2K6,MAP3K3
Cholecystokinin/Gastrin-mediated Signaling	0	3,54E-02	#NUM!	IL36G,MAP2K6,PTGS2,RND1
Human Embryonic Stem Cell Pluripotency	0	3,68E-02	-1,134	ACVRL1,BMP2,FGFR4,MAP2K6,WNT2,WNT6,WNT7B
Antiproliferative Role of Somatostatin Receptor 2	0	1,56E-02	#NUM!	CDKN1A
Androgen Signaling	0	6,58E-03	#NUM!	TAF5
Role of OCT4 in Mammalian Embryonic Stem Cell Pluripotency	0	4,55E-02	#NUM!	BRCA1,CCNF
Germ Cell-Sertoli Cell Junction Signaling	0	4,4E-02	#NUM!	GSN,MAP2K6,MAP3K3,PLS1,RND1,TUBA1B,TUBB4B
Aldosterone Signaling in Epithelial Cells	0	1,27E-02	#NUM!	CRYAB,SASS6
Role of NANOG in Mammalian Embryonic Stem Cell Pluripotency	0	4,2E-02	#NUM!	ACVRL1,BMP2,WNT2,WNT6,WNT7B
CREB Signaling in Neurons	0	1,45E-02	0,000	ADGRB3,AGTR1,FGFR4,GPR141,GPR19,GRM7,P2RY2,SSTR3
Melanoma Signaling	0	2,08E-02	#NUM!	CDKN1A
Type I Diabetes Mellitus Signaling	0	4,17E-02	#NUM!	HLA-DMA,IFNGR2,MAP2K6,TNFRSF11B
Endometrial Cancer Signaling	0	1,69E-02	#NUM!	MLH1
Primary Immunodeficiency Signaling	0	2,78E-02	#NUM!	UNG
Allograft Rejection Signaling	0	3,12E-02	#NUM!	HLA-DMA
Autoimmune Thyroid Disease Signaling	0	3,03E-02	#NUM!	HLA-DMA
Acute Myeloid Leukemia Signaling	0	2,27E-02	#NUM!	FLT3LG,MAP2K6
Bladder Cancer Signaling	0	4,46E-02	#NUM!	CDKN1A,E2F2,E2F7,RBL1,SUV39H1
Type II Diabetes Mellitus Signaling	0	1,37E-02	#NUM!	SMPD4,TNFRSF11B
Non-Small Cell Lung Cancer Signaling	0	4,3E-02	#NUM!	E2F2,E2F7,RBL1,SUV39H1
Production of Nitric Oxide and Reactive Oxygen Species in Macrophages	0	3,37E-02	0,447	APOD,IFNGR2,MAP3K3,PPP2R5B,RND1,TNFRSF11B
Gα12/13 Signaling	0	7,69E-03	#NUM!	F2
p70S6K Signaling	0	2,33E-02	#NUM!	AGTR1,F2,PPP2R5B
ERK5 Signaling	0	1,45E-02	#NUM!	MAP3K3
Colorectal Cancer Metastasis Signaling	0	3,95E-02	-0,816	ARRB1,BIRC5,MLH1,MSH2,MSH6,PTGS2,RND1,WNT2,WNT6,WNT7B
mTOR Signaling	0	1,58E-02	#NUM!	PLD3,PPP2R5B,RND1
MYC Mediated Apoptosis Signaling	0	4,35E-02	#NUM!	CASP2,TNFRSF11B
G Protein Signaling Mediated by Tubby	0	1,41E-02	#NUM!	SSTR3
Communication between Innate and Adaptive Immune Cells	0	1,47E-02	#NUM!	IL36G
Sphingosine-1-phosphate Signaling	0	2,65E-02	#NUM!	CASP2,RND1,SMPD4
Crosstalk between Dendritic Cells and Natural Killer Cells	0	1,64E-02	#NUM!	ITGAL
Systemic Lupus Erythematosus Signaling	0	1,27E-02	#NUM!	IL36G,SNRPA
CDC42 Signaling	0	3,05E-02	#NUM!	DIAPH3,HLA-DMA,IQGAP3,ITGAL
ILK Signaling	0	2,67E-02	#NUM!	BMP2,MAP2K6,PPP2R5B,PTGS2,RND1
FAK Signaling	0	1,52E-02	-0,378	ADGRB3,AGTR1,ECM1,GPR141,GPR19,GRM7,ITGAL,P2RY2,SSTR3
Retinoic acid Mediated Apoptosis Signaling	0	2,56E-02	#NUM!	RARG
AMPK Signaling	0	1,75E-02	#NUM!	CCNA2,CDKN1A,DPF1,PPP2R5B
PAK Signaling	0	8,85E-03	#NUM!	ITGAL
RAC Signaling	0	2,29E-02	#NUM!	IQGAP3,ITGAL,TIAM1
RHOA Signaling	0	3,42E-02	#NUM!	ANLN,CIT,MYLK2,SEPTIN12
Role of Osteoblasts, Osteoclasts and Chondrocytes in Rheumatoid Arthritis	0	4,19E-02	#NUM!	ACVRL1,BMP2,GSN,IL36G,MAP2K6,TNFRSF11B,WNT2,WNT6,WNT7B
Phospholipase C Signaling	0	2,33E-02	#NUM!	ARHGEF5,ITGAL,PLD3,RAPGEF3,RND1,TGM2
Altered T Cell and B Cell Signaling in Rheumatoid Arthritis	0	2,44E-02	#NUM!	HLA-DMA,IL36G
Atherosclerosis Signaling	0	4,5E-02	-2,000	APOD,CXCL12,IL36G,PLA2G7,TNFRSF14
[truncated: 172 more rows]
