# Supplementary material for: Milk fat globule EGF and factor V/VIII domain containing (MFGE8) as a novel player in equine endometrial fibrosis
Source: Sci Rep. 2026 Apr 9;16:12045. doi: 10.1038/s41598-026-46595-7 (PMC13069092; doi:10.1038/s41598-026-46595-7)
Supplement: Supplementary file 9 — Supplementary Information 9. [file 41598_2026_46595_MOESM9_ESM.xlsx]

## Sheet: cluster 0
Ingenuity Canonical Pathways	-log(p-value)	Ratio	z-score	Molecules
Cell Cycle Checkpoints	3,69E00	4,84E-02	-3,464	BIRC5,CDC25C,CDK1,MCM3,MCM5,NUF2,PKMYT1,RFC3,SGO2,SKA1,SPC25,ZWINT
O-linked glycosylation	3,29E00	0.07	2,646	ADAMTS14,ADAMTS17,ADAMTS9,ADAMTSL1,GCNT3,GCNT7,THSD7B
Dilated Cardiomyopathy Signaling Pathway	3,09E00	5,71E-02	0,000	ACTA1,ACTG2,CACNB2,DMD,GUCY1A1,MYH11,MYO1H,RYR2
Cell Cycle Control of Chromosomal Replication	3,03E00	9,26E-02	-2,236	CDK1,CDT1,MCM3,MCM5,TOP2A
Mitotic G1 phase and G1/S transition	2,7E00	5,56E-02	2,646	CABLES1,CDK1,CDT1,MYBL2,RRM2,TOP2A,TYMS
Neurovascular Coupling Signaling Pathway	2,64E00	4,43E-02	2,333	CACNB2,ENTPD1,GABRB3,GABRG3,GUCY1A1,GUCY1A2,PTGS2,RYR2,RYR3
Kinetochore Metaphase Signaling Pathway	2,61E00	6,19E-02	-1,633	BIRC5,CDK1,NUF2,SKA1,SPC25,ZWINT
Smooth Muscle Contraction	2,6E00	9,76E-02	2,000	ACTG2,GUCY1A1,GUCY1A2,MYH11
Pyrimidine Deoxyribonucleotides De Novo Biosynthesis I	2,46E00	1,36E-01	#NUM!	AK5,RRM2,TYMS
Phototransduction Pathway	2,41E00	8,7E-02	-1,000	CNGB3,GNAT2,GUCY1A1,GUCY1A2
Synaptic Long Term Depression	2,39E00	4,42E-02	2,828	CACNB2,GNAT2,GRM8,GUCY1A1,GUCY1A2,PLCE1,RYR2,RYR3
nNOS Signaling in Skeletal Muscle Cells	2,38E00	8,51E-02	2,000	CACNB2,DMD,RYR2,RYR3
Cell Cycle: G2/M DNA Damage Checkpoint Regulation	2,31E00	8,16E-02	1,000	CDC25C,CDK1,PKMYT1,TOP2A
Gαs Signaling	2,25E00	5,22E-02	#NUM!	CNGB3,GNAT2,GUCY1A1,PTGDR,RYR2,RYR3
ABRA Signaling Pathway	2,23E00	6,1E-02	0,447	ACTA1,ACTG2,DMD,MYH11,MYOCD
Agranulocyte Adhesion and Diapedesis	2,16E00	4,43E-02	#NUM!	ACTA1,ACTG2,HRH1,ICAM2,MMP16,MYH11,MYO1H
Interconversion of nucleotide di- and triphosphates	2,12E00	1,03E-01	#NUM!	AK5,RRM2,TYMS
Cardiac conduction	2,11E00	4,88E-02	#NUM!	CACNB2,KCND2,KCNQ1,RYR2,RYR3,TRPC1
RHO GTPases Activate Formins	2,08E00	4,8E-02	-2,449	BIRC5,NUF2,SGO2,SKA1,SPC25,ZWINT
Ion channel transport	2,05E00	4,22E-02	2,646	ANO4,RYR2,RYR3,SCNN1B,TRPC1,TRPM6,WNK3
Striated Muscle Contraction	2	9,38E-02	#NUM!	ACTA1,DMD,TMOD2
Activation of the pre-replicative complex	1,93E00	8,82E-02	#NUM!	CDT1,MCM3,MCM5
Collagen biosynthesis and modifying enzymes	1,86E00	6,06E-02	1,000	ADAMTS14,COL13A1,COL14A1,COL25A1
Cellular Effects of Sildenafil (Viagra)	1,85E00	2,58E-02	-0,258	ACTA1,ACTG2,ADGRB3,CACNB2,CNGB3,GRM8,GRPR,GUCY1A1,GUCY1A2,HRH1,HTR2A,MYH11,MYO1H,NPFFR2,PDE3B,PTGDR
Mitotic Prometaphase	1,81E00	3,78E-02	-2,646	BIRC5,CDK1,NUF2,SGO2,SKA1,SPC25,ZWINT
WNT/SHH Axonal Guidance Signaling Pathway	1,76E00	4,08E-02	1,633	GUCY1A1,SEMA3B,SEMA3D,SEMA3E,TRPC1,WNT9A
GPCR-Mediated Integration of Enteroendocrine Signaling Exemplified by an L Cell	1,73E00	5,56E-02	#NUM!	CALCA,GRPR,GUCY1A1,PLCE1
Nitric Oxide Signaling in the Cardiovascular System	1,68E00	4,46E-02	#NUM!	CACNB2,GUCY1A1,GUCY1A2,PDE3B,RYR2
Collagen chain trimerization	1,65E00	6,98E-02	#NUM!	COL13A1,COL14A1,COL25A1
Calcium Signaling	1,65E00	3,52E-02	#NUM!	ACTA1,CACNB2,MYH11,MYO1H,RYR2,RYR3,TRPC1
Circadian Rhythm Signaling	1,64E00	3,25E-02	#NUM!	CACNB2,GRPR,GUCY1A1,GUCY1A2,HLF,PLCE1,RYR2,RYR3
Synthesis of DNA	1,58E00	4,2E-02	-2,236	CDT1,GINS2,MCM3,MCM5,RFC3
Synaptogenesis Signaling Pathway	1,58E00	2,99E-02	1,890	CACNB2,COMP,EPHA1,EPHA6,GRM8,GUCY1A1,NLGN4X,RELN,SYN2
SNARE Signaling Pathway	1,57E00	4,17E-02	1,342	CACNB2,GUCY1A1,MYH11,MYO1H,SYN2
GABA Receptor Signaling	1,56E00	4,13E-02	#NUM!	CACNB2,GABRB3,GABRG3,GNAT2,GUCY1A1
Integrin cell surface interactions	1,55E00	4,88E-02	0,000	COL13A1,COMP,ICAM2,TNC
Axonal Guidance Signaling	1,5E00	2,58E-02	#NUM!	ADAMTS14,ADAMTS17,ADAMTS9,EPHA1,EPHA6,GNAT2,MMP16,PLCE1,SEMA3B,SEMA3D,SEMA3E,WNT9A
Mitotic Metaphase and Anaphase	1,47E00	3,23E-02	-2,646	BIRC5,CDK1,NUF2,SGO2,SKA1,SPC25,ZWINT
GABAergic Receptor Signaling Pathway (Enhanced)	1,47E00	3,91E-02	0,447	CACNB2,GABRB3,GABRG3,GUCY1A1,NLGN4X
Gustation Pathway	1,45E00	3,47E-02	2,236	CACNB2,GABRB3,GABRG3,GUCY1A1,PDE3B,SCNN1B
Nicotine Degradation III	1,42E00	9,09E-02	#NUM!	CSGALNACT1,CYP1B1
Protein Kinase A Signaling	1,41E00	2,67E-02	1,414	CDC25C,CNGB3,EYA1,GUCY1A1,PDE3B,PLCE1,PTGS2,PTPRZ1,RYR2,RYR3
Potassium Channels	1,36E00	4,26E-02	2,000	KCNAB2,KCNB2,KCND2,KCNQ1
Signaling by ERBB4	1,36E00	5,36E-02	#NUM!	GABRB3,GABRG3,NRG1
TNFs bind their physiological receptors	1,36E00	8,33E-02	#NUM!	TNFRSF13B,TNFSF15
Melatonin Degradation I	1,36E00	8,33E-02	#NUM!	CSGALNACT1,CYP1B1
Role of CHK Proteins in Cell Cycle Checkpoint Control	1,34E00	5,26E-02	#NUM!	CDC25C,CDK1,RFC3
Sperm Motility	1,33E00	0.03	#NUM!	CNGB3,EPHA1,EPHA6,GNAT2,GUCY1A1,GUCY1A2,PLCE1
Collagen degradation	1,3E00	5,08E-02	#NUM!	COL13A1,COL14A1,COL25A1
RHO GTPases activate PKNs	1,29E00	7,69E-02	#NUM!	CDC25C,MYH11
Nicotine Degradation II	1,29E00	7,69E-02	#NUM!	CSGALNACT1,CYP1B1
NGF processing	1,26E00	2,5E-01	#NUM!	PCSK6
NAD Biosynthesis III	1,26E00	2,5E-01	#NUM!	NMNAT3
dTMP De Novo Biosynthesis	1,26E00	2,5E-01	#NUM!	TYMS
Extracellular matrix organization	1,26E00	3,92E-02	0,000	COMP,DMD,LAMC3,TNC
Gap Junction Signaling	1,24E00	2,7E-02	0,707	ACTA1,ACTG2,BIRC5,GRIK2,GUCY1A1,GUCY1A2,HTR2A,PLCE1
Mitotic Roles of Polo-Like Kinase	1,23E00	4,76E-02	#NUM!	CDC25C,CDK1,PKMYT1
Lung Ionic Balance Signaling Pathway	1,22E00	2,39E-02	2,111	ADGRB3,CNGB3,GRM8,GRPR,HRH1,HTR2A,KCNQ1,NPFFR2,PLCE1,PTGDR,SCNN1B
Oxytocin in Spinal Neurons Signaling Pathway	1,21E00	6,9E-02	#NUM!	GUCY1A1,GUCY1A2
Nicotinate metabolism	1,21E00	6,9E-02	#NUM!	NMNAT3,PTGS2
Superpathway of Melatonin Degradation	1,21E00	6,9E-02	#NUM!	CSGALNACT1,CYP1B1
Agrin Interactions at Neuromuscular Junction	1,18E00	4,55E-02	#NUM!	ACTA1,ACTG2,NRG1
Glutaminergic Receptor Signaling Pathway (Enhanced)	1,17E00	2,61E-02	1,414	CACNB2,GABRB3,GABRG3,GRIK2,GRM8,GUCY1A1,PLCE1,TRPC1
Reelin signalling pathway	1,17E00	0.2	#NUM!	RELN
NAD Biosynthesis from 2-amino-3-carboxymuconate Semialdehyde	1,17E00	0.2	#NUM!	NMNAT3
NAD Salvage Pathway III	1,17E00	0.2	#NUM!	NMNAT3
Sensory processing of sound by inner hair cells of the cochlea	1,15E00	4,41E-02	#NUM!	CACNB2,MYO3A,PCDH15
Inhibition of Angiogenesis by TSP1	1,13E00	6,25E-02	#NUM!	GUCY1A1,GUCY1A2
Arachidonic acid metabolism	1,11E00	6,06E-02	#NUM!	CYP1B1,PTGS2
Role of Osteoblasts in Rheumatoid Arthritis Signaling Pathway	1,09E00	2,8E-02	0,816	DKK2,MMP16,PTGS2,SFRP4,TNFSF15,WNT9A
Chondroitin and Dermatan Biosynthesis	1,09E00	1,67E-01	#NUM!	CSGALNACT1
Factors involved in megakaryocyte development and platelet production	1,08E00	4,11E-02	#NUM!	CABLES1,DOCK10,ZFPM2
Leptin Signaling in Obesity	1,08E00	4,11E-02	#NUM!	GUCY1A1,PDE3B,PLCE1
Tight Junction Signaling	1,06E00	2,99E-02	#NUM!	ACTA1,ACTG2,MAGI2,MYH11,MYO1H
CREB Signaling in Neurons	1,05E00	2,17E-02	2,333	ADGRB3,CACNB2,GNAT2,GRIK2,GRM8,GRPR,GUCY1A1,HRH1,HTR2A,NPFFR2,PLCE1,PTGDR
Primary Immunodeficiency Signaling	1,04E00	5,56E-02	#NUM!	CIITA,TNFRSF13B
RAR Activation	1,04E00	2,35E-02	0,333	CNGB3,DKK2,GNAT2,GUCY1A1,HOXB4,PDE3B,STRA6,TGM2,TNFSF15
Post-translational modification: synthesis of GPI-anchored proteins	1,04E00	3,95E-02	#NUM!	CNTN4,MDGA2,NTM
Apelin Adipocyte Signaling Pathway	1,04E00	3,95E-02	#NUM!	CP,GUCY1A1,NCF2
Cardiac β-adrenergic Signaling	1,03E00	2,92E-02	#NUM!	CACNB2,GNAT2,GUCY1A1,PDE3B,RYR2
Ceramide Biosynthesis	1,03E00	1,43E-01	#NUM!	DEGS2
S100 Family Signaling Pathway	1,03E00	2,07E-02	3,051	ADGRB3,CACNB2,GRM8,GRPR,HRH1,HTR2A,MMP16,NCF2,NPFFR2,PLCE1,PTGDR,RYR2,S100P,WNT9A
Pyrimidine Ribonucleotides Interconversion	1	5,26E-02	#NUM!	AK5,ENTPD1
Pancreatic Secretion Signaling Pathway	9,98E-01	2,64E-02	2,449	CA3,CA8,GUCY1A1,PLCE1,RYR2,RYR3
Retinoid metabolism and transport	9,85E-01	5,13E-02	#NUM!	APOA1,GPC6
Endothelin-1 Signaling	9,76E-01	2,81E-02	0,447	GNAT2,GUCY1A1,GUCY1A2,PLCE1,PTGS2
Cohesin Chromatin Regulation Pathway	9,68E-01	2,79E-02	2,000	BIRC5,CDK1,FAT3,MED12L,PCDH15
Mechanisms of Viral Exit from Host Cells	9,67E-01	0.05	#NUM!	ACTA1,ACTG2
Keratinization	9,66E-01	3,66E-02	#NUM!	CSTA,KRT7,PCSK6
Transport of bile salts and organic acids, metal ions and amine compounds	9,55E-01	3,61E-02	#NUM!	CP,SLC10A6,SLC16A3
Pyrimidine Ribonucleotides De Novo Biosynthesis	9,49E-01	4,88E-02	#NUM!	AK5,ENTPD1
DNA damage-induced 14-3-3σ Signaling	9,49E-01	4,88E-02	#NUM!	CDC25C,CDK1
White Adipose Tissue Browning Pathway	9,4E-01	3,03E-02	2,000	ANGPT2,CACNB2,GUCY1A1,GUCY1A2
Netrin-1 signaling	9,15E-01	4,65E-02	#NUM!	RGMA,TRPC1
ILK Signaling	9,1E-01	2,67E-02	2,000	ACTA1,ACTG2,MYH11,MYO1H,PTGS2
Death Receptor Signaling	8,99E-01	3,41E-02	#NUM!	ACTA1,ACTG2,TNFSF15
SUMOylation of DNA replication proteins	8,82E-01	4,44E-02	#NUM!	BIRC5,TOP2A
TP53 Regulates Transcription of Cell Cycle Genes	8,82E-01	4,44E-02	#NUM!	CDC25C,CDK1
M-decay: degradation of maternal mRNAs by maternally stored factors	8,82E-01	4,44E-02	#NUM!	BIRC5,MED12L
Relaxin Signaling	8,81E-01	2,88E-02	#NUM!	GNAT2,GUCY1A1,GUCY1A2,PDE3B
Endocannabinoid Neuronal Synapse Pathway	8,81E-01	2,88E-02	#NUM!	CACNB2,GUCY1A1,PLCE1,PTGS2
Prostanoid Biosynthesis	8,8E-01	0.1	#NUM!	PTGS2
EPH-Ephrin signaling	8,78E-01	3,33E-02	#NUM!	EPHA1,EPHA6,MYH11
DNA Replication Pre-Initiation	8,67E-01	3,3E-02	#NUM!	CDT1,MCM3,MCM5
Inositol phosphate metabolism	8,67E-01	4,35E-02	#NUM!	INPP4B,PLCE1
Corticotropin Releasing Hormone Signaling	8,57E-01	2,82E-02	#NUM!	CACNB2,GUCY1A1,GUCY1A2,PTGS2
NAD biosynthesis II (from tryptophan)	8,42E-01	9,09E-02	#NUM!	NMNAT3
Colorectal Cancer Metastasis Signaling	8,37E-01	2,37E-02	1,000	BIRC5,GNAT2,GUCY1A1,MMP16,PTGS2,WNT9A
Pulmonary Fibrosis Idiopathic Signaling Pathway	8,35E-01	2,26E-02	0,447	ACTA1,ACTG2,BIRC5,COL13A1,COL25A1,MMP16,WNT9A
Oxytocin Signaling Pathway	8,14E-01	2,33E-02	2,449	CACNB2,GUCY1A1,GUCY1A2,MYH11,MYO1H,PTGS2
Presynaptic depolarization and calcium channel opening	8,07E-01	8,33E-02	#NUM!	CACNB2
Reversible hydration of carbon dioxide	8,07E-01	8,33E-02	#NUM!	CA3
Synthesis of Prostaglandins (PG) and Thromboxanes (TX)	8,07E-01	8,33E-02	#NUM!	PTGS2
POU5F1 (OCT4), SOX2, NANOG activate genes related to proliferation	8,07E-01	8,33E-02	#NUM!	EPHA1
Transcriptional regulation of testis differentiation	8,07E-01	8,33E-02	#NUM!	ZFPM2
RHOGDI Signaling	8,04E-01	2,46E-02	#NUM!	ACTA1,ACTG2,GNAT2,MYH11,MYO1H
Insulin Secretion Signaling Pathway	8,03E-01	2,32E-02	2,000	CACNB2,GUCY1A1,PLCE1,RYR2,RYR3,SCNN1B
Serotonin Receptor Signaling	7,99E-01	2,07E-02	2,333	CACNB2,GUCY1A1,HTR2A,PLCE1,PTGS2,RYR2,RYR3,TGM2,TRPC1
FXR/RXR Activation	7,89E-01	2,65E-02	0,000	APOA1,NR1I2,PTGS2,TNFSF15
MSP-RON Signaling Pathway	7,82E-01	3,85E-02	#NUM!	ACTA1,ACTG2
Ribonucleotide Reductase Signaling Pathway	7,82E-01	2,63E-02	#NUM!	BIRC5,CDK1,MYBL2,RRM2
Bupropion Degradation	7,75E-01	7,69E-02	#NUM!	CYP1B1
GABA receptor activation	7,69E-01	3,77E-02	#NUM!	GABRB3,GABRG3
Post-translational protein phosphorylation	7,64E-01	2,94E-02	#NUM!	APOA1,CP,TNC
Cardiac Hypertrophy Signaling (Enhanced)	7,62E-01	1,98E-02	2,646	CACNB2,GUCY1A1,MYOCD,PDE3B,PLCE1,PTGS2,RYR2,RYR3,TNFSF15,WNT9A
Fatty Acid Activation	7,46E-01	7,14E-02	#NUM!	ACSBG1
Thyroid Hormone Metabolism II (via Conjugation and/or Degradation)	7,46E-01	7,14E-02	#NUM!	CSGALNACT1
Sensory processing of sound by outer hair cells of the cochlea	7,44E-01	3,64E-02	#NUM!	MYO3A,PCDH15
Pathogen Induced Cytokine Storm Signaling Pathway	7,36E-01	2,21E-02	1,633	CIITA,COL13A1,COL25A1,RYR2,RYR3,TNFSF15
G alpha (q) signalling events	7,34E-01	2,52E-02	2,000	GRPR,HRH1,HTR2A,NPFFR2
Amyloid fiber formation	7,32E-01	3,57E-02	#NUM!	APOA1,CALCA
Fatty Acid α-oxidation	7,19E-01	6,67E-02	#NUM!	PTGS2
GPCR-Mediated Nutrient Sensing in Enteroendocrine Cells	7,14E-01	2,78E-02	#NUM!	CACNB2,GUCY1A1,PLCE1
Autism Signaling Pathway	7,12E-01	2,17E-02	0,816	CACNB2,GRM8,NLGN4X,RELN,TNFSF15,WNT9A
Remodeling of Epithelial Adherens Junctions	7,09E-01	3,45E-02	#NUM!	ACTA1,ACTG2
PCP (Planar Cell Polarity) Pathway	7,09E-01	3,45E-02	#NUM!	NDP,WNT9A
Sleep NREM Signaling Pathway	7,06E-01	2,75E-02	#NUM!	GABRB3,GABRG3,GUCY1A1
G-Protein Coupled Receptor Signaling	7,02E-01	1,85E-02	2,111	ADGRB3,CNGB3,GNAT2,GRM8,GRPR,GUCY1A1,HRH1,HTR2A,NPFFR2,PDE3B,PLCE1,PTGDR
WNT/β-catenin Signaling	6,95E-01	2,42E-02	-1,000	DKK2,SFRP4,SOX6,WNT9A
Formation of the nephric duct	6,94E-01	6,25E-02	#NUM!	HOXB4
Sertoli Cell-Germ Cell Junction Signaling Pathway (Enhanced)	6,9E-01	2,24E-02	0,447	ACTA1,ACTG2,GUCY1A1,GUCY1A2,LAMC3
cAMP-mediated signaling	6,9E-01	2,24E-02	#NUM!	CNGB3,GRM8,GUCY1A1,PDE3B,PTGDR
IL-4 Signaling	6,77E-01	2,38E-02	0,000	COL13A1,COL25A1,TGM2,TRPC1
Crosstalk between Dendritic Cells and Natural Killer Cells	6,76E-01	3,28E-02	#NUM!	ACTA1,ACTG2
Glutamate Receptor Signaling	6,76E-01	3,28E-02	#NUM!	GRIK2,GRM8
Glutathione Redox Reactions I	6,71E-01	5,88E-02	#NUM!	CP
Regulation of Insulin-like Growth Factor (IGF) transport and uptake by IGFBPs	6,53E-01	2,59E-02	#NUM!	APOA1,CP,TNC
RHO GTPases activate CIT	6,49E-01	5,56E-02	#NUM!	MYH11
Mismatch Repair in Eukaryotes	6,49E-01	5,56E-02	#NUM!	RFC3
γ-linolenate Biosynthesis II (Animals)	6,49E-01	5,56E-02	#NUM!	ACSBG1
Mitochondrial L-carnitine Shuttle Pathway	6,49E-01	5,56E-02	#NUM!	ACSBG1
RHOA Signaling	6,46E-01	2,56E-02	#NUM!	ACTA1,ACTG2,EPHA1
Semaphorin interactions	6,46E-01	3,12E-02	#NUM!	MYH11,SEMA3E
Antiproliferative Role of Somatostatin Receptor 2	6,46E-01	3,12E-02	#NUM!	GUCY1A1,GUCY1A2
Adrenergic Receptor Signaling Pathway (Enhanced)	6,31E-01	2,27E-02	1,000	CACNB2,GUCY1A1,PLCE1,TNFSF15
Signaling by NODAL	6,28E-01	5,26E-02	#NUM!	PCSK6
RHO GTPases Activate ROCKs	6,28E-01	5,26E-02	#NUM!	MYH11
Hepatic Fibrosis / Hepatic Stellate Cell Activation	6,25E-01	2,26E-02	#NUM!	COL13A1,COL25A1,MYH11,MYO1H
Caveolar-mediated Endocytosis Signaling	6,17E-01	2,99E-02	#NUM!	ACTA1,ACTG2
CDX Gastrointestinal Cancer Signaling Pathway	6,14E-01	2,23E-02	-1,000	NCF2,PTGS2,TNFSF15,WNT9A
Dopamine-DARPP32 Feedback in cAMP Signaling	6,14E-01	2,23E-02	#NUM!	CACNB2,GUCY1A1,GUCY1A2,PLCE1
GP6 Signaling Pathway	6,11E-01	2,46E-02	#NUM!	COL13A1,COL25A1,LAMC3
Antigen Presentation Pathway	6,09E-01	0.05	#NUM!	CIITA
Leukocyte Extravasation Signaling	6,03E-01	2,21E-02	2,000	ACTA1,ACTG2,MMP16,NCF2
Maturity Onset Diabetes of Young (MODY) Signaling	5,98E-01	2,9E-02	#NUM!	APOA1,CACNB2
Class C/3 (Metabotropic glutamate/pheromone receptors)	5,91E-01	4,76E-02	#NUM!	GRM8
RHO GTPases activate PAKs	5,91E-01	4,76E-02	#NUM!	MYH11
Surfactant metabolism	5,91E-01	4,76E-02	#NUM!	LMCD1
Formation of the ureteric bud	5,91E-01	4,76E-02	#NUM!	EYA1
NAD Salvage Pathway II	5,91E-01	4,76E-02	#NUM!	NMNAT3
Acetone Degradation I (to Methylglyoxal)	5,91E-01	4,76E-02	#NUM!	CYP1B1
Plasma lipoprotein assembly, remodeling, and clearance	5,9E-01	2,86E-02	#NUM!	APOA1,PCSK6
Mitotic G2-G2/M phases	5,88E-01	2,17E-02	-2,000	CDC25C,CDK1,MYBL2,PKMYT1
Hereditary Breast Cancer Signaling	5,86E-01	2,38E-02	#NUM!	CDC25C,CDK1,RFC3
VDR/RXR Activation	5,81E-01	2,82E-02	#NUM!	COL13A1,SEMA3B
G alpha (s) signalling events	5,79E-01	2,36E-02	#NUM!	CALCA,PDE3B,PTGDR
Fertilization	5,73E-01	4,55E-02	#NUM!	CATSPERG
Nephrin family interactions	5,73E-01	4,55E-02	#NUM!	MAGI2
Gαi Signaling	5,67E-01	2,33E-02	#NUM!	GNAT2,GRM8,GUCY1A1
RAF-independent MAPK1/3 activation	5,57E-01	4,35E-02	#NUM!	CDK1
Defensins	5,57E-01	4,35E-02	#NUM!	ART1
RHO GTPases Activate NADPH Oxidases	5,57E-01	4,35E-02	#NUM!	NCF2
Apelin Cardiac Fibroblast Signaling Pathway	5,57E-01	4,35E-02	#NUM!	ANGPT2
Angiopoietin Signaling	5,56E-01	2,7E-02	#NUM!	ANGPT2,BIRC5
Ephrin A Signaling	5,49E-01	2,27E-02	#NUM!	CHN2,EPHA1,EPHA6
Estrogen Receptor Signaling	5,48E-01	1,85E-02	2,000	CACNB2,GNAT2,GUCY1A1,MED12L,MMP16,NDUFA4L2,PLCE1
NAD Signaling Pathway	5,43E-01	2,26E-02	#NUM!	NMNAT3,RYR2,RYR3
Activation of Matrix Metalloproteinases	5,41E-01	4,17E-02	#NUM!	MMP16
Other interleukin signaling	5,41E-01	4,17E-02	#NUM!	PTPRZ1
Activation of kainate receptors upon glutamate binding	5,41E-01	4,17E-02	#NUM!	GRIK2
Estrogen-mediated S-phase Entry	5,41E-01	4,17E-02	#NUM!	CDK1
Estrogen Biosynthesis	5,41E-01	4,17E-02	#NUM!	CYP1B1
IL-8 Signaling	5,38E-01	2,06E-02	#NUM!	ANGPT2,GNAT2,NCF2,PTGS2
Degradation of the extracellular matrix	5,32E-01	2,6E-02	#NUM!	ADAMTS9,ELN
Syndecan interactions	5,26E-01	0.04	#NUM!	TNC
Parkinson's Signaling Pathway	5,25E-01	1,93E-02	-0,447	ACTA1,ACTG2,CACNB2,NDUFA4L2,TNFSF15
Macrophage Classical Activation Signaling Pathway	5,21E-01	2,19E-02	#NUM!	CIITA,NCF2,TNFSF15
Neuroinflammation Signaling Pathway	5,13E-01	1,91E-02	#NUM!	BIRC5,GABRB3,GABRG3,NCF2,PTGS2
WNT ligand biogenesis and trafficking	5,12E-01	3,85E-02	#NUM!	WNT9A
Cardiogenesis	5,12E-01	3,85E-02	#NUM!	MYOCD
D-myo-inositol (1,4,5)-Trisphosphate Biosynthesis	5,12E-01	3,85E-02	#NUM!	PLCE1
Granulocyte Adhesion and Diapedesis	5,1E-01	2,16E-02	#NUM!	HRH1,ICAM2,MMP16
Platelet homeostasis	5,1E-01	2,5E-02	#NUM!	GUCY1A1,GUCY1A2
Semaphorin Neuronal Repulsive Signaling Pathway	4,99E-01	2,13E-02	#NUM!	GUCY1A1,GUCY1A2,SEMA3E
Opioid Signaling Pathway	4,94E-01	1,87E-02	#NUM!	CACNB2,GNAT2,GUCY1A1,RYR2,RYR3
NER (Nucleotide Excision Repair, Enhanced Pathway)	4,88E-01	2,41E-02	#NUM!	RFC3,TOP2A
eNOS Signaling	4,84E-01	2,08E-02	#NUM!	CNGB3,GUCY1A1,GUCY1A2
Class B/2 (Secretin family receptors)	4,82E-01	2,38E-02	#NUM!	CALCA,WNT9A
Regulation of Cellular Mechanics by Calpain Protease	4,82E-01	2,38E-02	#NUM!	CDK1,CNGB3
Fcγ Receptor-mediated Phagocytosis in Macrophages and Monocytes	4,75E-01	2,35E-02	#NUM!	ACTA1,ACTG2
SUMOylation of intracellular receptors	4,73E-01	3,45E-02	#NUM!	NR1I2
Serotonin Degradation	4,73E-01	3,45E-02	#NUM!	CSGALNACT1
Fatty Acid β-oxidation I	4,73E-01	3,45E-02	#NUM!	ACSBG1
Factors Promoting Cardiogenesis in Vertebrates	4,64E-01	2,03E-02	#NUM!	MYOCD,PLCE1,WNT9A
Signaling by ALK	4,61E-01	3,33E-02	#NUM!	PTPRZ1
Cargo concentration in the ER	4,61E-01	3,33E-02	#NUM!	CNIH2
Sensory perception of taste	4,61E-01	3,33E-02	#NUM!	SCNN1B
Sonic Hedgehog Signaling	4,61E-01	3,33E-02	#NUM!	CDK1
Complement System	4,61E-01	3,33E-02	#NUM!	MASP2
Nucleotide catabolism	4,5E-01	3,23E-02	#NUM!	ENTPD1
Orexin Signaling Pathway	4,45E-01	1,85E-02	2,000	CACNB2,GUCY1A1,PLCE1,TRPC1
IL-1 Signaling	4,43E-01	2,22E-02	#NUM!	GNAT2,GUCY1A1
Salvage Pathways of Pyrimidine Ribonucleotides	4,43E-01	2,22E-02	#NUM!	AK5,CDK1
Transcriptional Regulation by E2F6	4,39E-01	3,12E-02	#NUM!	RRM2
MIF-mediated Glucocorticoid Regulation	4,39E-01	3,12E-02	#NUM!	PTGS2
Class A/1 (Rhodopsin-like receptors)	4,31E-01	1,75E-02	2,236	GRPR,HRH1,HTR2A,NPFFR2,PTGDR
VEGF Signaling	4,31E-01	2,17E-02	#NUM!	ACTA1,ACTG2
Detoxification of Reactive Oxygen Species	4,29E-01	3,03E-02	#NUM!	NCF2
Actin Cytoskeleton Signaling	4,26E-01	1,81E-02	#NUM!	ACTA1,ACTG2,MYH11,MYO1H
Wound Healing Signaling Pathway	4,22E-01	1,8E-02	1,000	CALCA,COL13A1,COL25A1,TNFSF15
Gαq Signaling	4,18E-01	1,9E-02	#NUM!	GNAT2,HRH1,HTR2A
Germ Cell-Sertoli Cell Junction Signaling	4,14E-01	1,89E-02	#NUM!	ACTA1,ACTG2,LAMC3
Netrin Signaling	4,09E-01	1,87E-02	#NUM!	CACNB2,RYR2,RYR3
Transcriptional regulation by the AP-2 (TFAP2) family of transcription factors	4,09E-01	2,86E-02	#NUM!	MYBL2
ATM Signaling	4,08E-01	2,08E-02	#NUM!	CDC25C,CDK1
WNK Renal Signaling Pathway	4,03E-01	2,06E-02	#NUM!	SCNN1B,WNK3
ABC-family proteins mediated transport	4,03E-01	2,06E-02	#NUM!	ABCA10,APOA1
Binding and Uptake of Ligands by Scavenger Receptors	3,99E-01	2,78E-02	#NUM!	APOA1
TP53 Regulates Transcription of Cell Death Genes	3,99E-01	2,78E-02	#NUM!	BIRC5
Interleukin-10 signaling	3,99E-01	2,78E-02	#NUM!	PTGS2
Inhibition of Matrix Metalloproteases	3,99E-01	2,78E-02	#NUM!	MMP16
α-Adrenergic Signaling	3,92E-01	2,02E-02	#NUM!	GNAT2,GUCY1A1
Neuropathic Pain Signaling in Dorsal Horn Neurons	3,92E-01	2,02E-02	#NUM!	GRM8,PLCE1
Fatty acyl-CoA biosynthesis	3,9E-01	2,7E-02	#NUM!	ACSBG1
MSP-RON Signaling in Macrophages Pathway	3,87E-01	0.02	#NUM!	CIITA,PTGS2
Regulation of TP53 Expression and Degradation	3,81E-01	2,63E-02	#NUM!	CDK1
Resolution of Abasic Sites (AP sites)	3,81E-01	2,63E-02	#NUM!	RFC3
Tumor Microenvironment Pathway	3,81E-01	1,8E-02	#NUM!	MMP16,PTGS2,TNC
Neurotransmitter release cycle	3,73E-01	2,56E-02	#NUM!	SYN2
LXR/RXR Activation	3,72E-01	1,94E-02	#NUM!	APOA1,PTGS2
CCR5 Signaling in Macrophages	3,72E-01	1,94E-02	#NUM!	CACNB2,GNAT2
Paxillin Signaling	3,72E-01	1,94E-02	#NUM!	ACTA1,ACTG2
Regulation of Actin-based Motility by Rho	3,67E-01	1,92E-02	#NUM!	ACTA1,ACTG2
BBSome Signaling Pathway	3,66E-01	1,58E-02	2,449	ADGRB3,GRM8,GRPR,HRH1,HTR2A,NPFFR2,PTGDR
Transport of vitamins, nucleosides, and related molecules	3,65E-01	2,5E-02	#NUM!	SLCO4C1
MIF Regulation of Innate Immunity	3,65E-01	2,5E-02	#NUM!	PTGS2
TCR signaling	3,62E-01	1,9E-02	#NUM!	CARD11,PAG1
Interleukin-4 and Interleukin-13 signaling	3,62E-01	1,9E-02	#NUM!	BIRC5,PTGS2
Virus Entry via Endocytic Pathways	3,53E-01	1,87E-02	#NUM!	ACTA1,ACTG2
Cardiac Hypertrophy Signaling	3,52E-01	1,65E-02	#NUM!	CACNB2,GNAT2,GUCY1A1,PLCE1
PPARα/RXRα Activation	3,51E-01	1,71E-02	#NUM!	APOA1,GUCY1A1,PLCE1
Complement cascade	3,49E-01	2,38E-02	#NUM!	MASP2
April Mediated Signaling	3,49E-01	2,38E-02	#NUM!	TNFRSF13B
Chondroitin Sulfate Biosynthesis (Late Stages)	3,49E-01	2,38E-02	#NUM!	CSGALNACT1
BER (Base Excision Repair) Pathway	3,49E-01	2,38E-02	#NUM!	RFC3
Apelin Muscle Signaling Pathway	3,49E-01	2,38E-02	#NUM!	GNAT2
TR/RXR Activation	3,48E-01	1,85E-02	#NUM!	PDE3B,SLC16A3
Signaling by the B Cell Receptor (BCR)	3,44E-01	1,83E-02	#NUM!	CARD11,TRPC1
Elastic fibre formation	3,41E-01	2,33E-02	#NUM!	ELN
Signaling by TGFBR3	3,41E-01	2,33E-02	#NUM!	MMP16
B Cell Activating Factor Signaling	3,41E-01	2,33E-02	#NUM!	TNFRSF13B
Apelin Pancreas Signaling Pathway	3,41E-01	2,33E-02	#NUM!	PDE3B
TCF dependent signaling in response to WNT	3,4E-01	1,69E-02	#NUM!	DKK2,SOX6,WNT9A
TEC Kinase Signaling	3,37E-01	1,68E-02	#NUM!	ACTA1,ACTG2,GNAT2
Amyotrophic Lateral Sclerosis Signaling	3,35E-01	1,8E-02	#NUM!	CACNB2,GRIK2
CDK5 Signaling	3,35E-01	1,8E-02	#NUM!	CABLES1,GUCY1A1
PI3K Cascade	3,34E-01	2,27E-02	#NUM!	PDE3B
Breast Cancer Regulation by Stathmin1	3,29E-01	1,51E-02	2,646	ADGRB3,CDK1,GRM8,GRPR,HRH1,HTR2A,NPFFR2,PTGDR
Phagosome Formation	3,28E-01	1,5E-02	2,828	ADGRB3,GRM8,GRPR,HRH1,HTR2A,MYH11,MYO1H,NPFFR2,PTGDR
tRNA Splicing	3,27E-01	2,22E-02	#NUM!	PDE3B
Cell surface interactions at the vascular wall	3,26E-01	1,77E-02	#NUM!	ANGPT2,SLC16A3
IL-27 Signaling Pathway	3,26E-01	1,77E-02	#NUM!	ENTPD1,PTGS2
Sphingosine-1-phosphate Signaling	3,26E-01	1,77E-02	#NUM!	GUCY1A1,PLCE1
Acetylcholine Receptor Signaling Pathway	3,24E-01	1,64E-02	#NUM!	CACNB2,GUCY1A1,PLCE1
Signaling by Rho Family GTPases	3,23E-01	1,58E-02	#NUM!	ACTA1,ACTG2,GNAT2,NCF2
IL-15 Production	3,22E-01	1,75E-02	#NUM!	EPHA1,EPHA6
Neutrophil Extracellular Trap Signaling Pathway	3,21E-01	1,54E-02	1,342	COL13A1,COL25A1,NCF2,NDUFA4L2,PLCE1
Signaling by NOTCH3	3,2E-01	2,17E-02	#NUM!	DLGAP5
Heme signaling	3,2E-01	2,17E-02	#NUM!	APOA1
Adrenomedullin signaling pathway	3,17E-01	1,62E-02	#NUM!	GUCY1A1,GUCY1A2,PLCE1
DNA Damage Bypass	3,14E-01	2,13E-02	#NUM!	RFC3
Eicosanoid Signaling	3,12E-01	1,56E-02	#NUM!	GUCY1A1,PLCE1,PTGDR,PTGS2
Glycosaminoglycan metabolism	3,1E-01	1,71E-02	#NUM!	CSGALNACT1,GPC6
fMLP Signaling in Neutrophils	3,1E-01	1,71E-02	#NUM!	GNAT2,NCF2
Pulmonary Healing Signaling Pathway	3,08E-01	1,6E-02	#NUM!	CDC25C,MMP16,WNT9A
CSDE1 Signaling Pathway	3,07E-01	2,08E-02	#NUM!	TNC
PXR/RXR Activation	3,07E-01	2,08E-02	#NUM!	NR1I2
Cancer Drug Resistance by Drug Efflux	3,07E-01	2,08E-02	#NUM!	PTGS2
Clathrin-mediated Endocytosis Signaling	3,04E-01	1,59E-02	#NUM!	ACTA1,ACTG2,APOA1
Ephrin Receptor Signaling	3,04E-01	1,59E-02	#NUM!	EPHA1,EPHA6,GNAT2
Signaling by ERBB2	3,01E-01	2,04E-02	#NUM!	NRG1
DNA Double Strand Break Response	3,01E-01	2,04E-02	#NUM!	EYA1
Chondroitin Sulfate Biosynthesis	3,01E-01	2,04E-02	#NUM!	CSGALNACT1
ID1 Signaling Pathway	2,98E-01	1,57E-02	#NUM!	BIRC5,TGM2,TYMS
Hepatic Cholestasis	2,98E-01	1,57E-02	#NUM!	GUCY1A1,NR1I2,TNFSF15
3-phosphoinositide Degradation	2,95E-01	1,56E-02	#NUM!	CA3,CDC25C,INPP4B
Transcriptional regulation by RUNX2	2,95E-01	0.02	#NUM!	CDK1
Iron uptake and transport	2,95E-01	0.02	#NUM!	CP
Folate Signaling Pathway	2,95E-01	0.02	#NUM!	TYMS
Stearate Biosynthesis I (Animals)	2,95E-01	0.02	#NUM!	ACSBG1
Pancreatic Adenocarcinoma Signaling	2,94E-01	1,65E-02	#NUM!	BIRC5,PTGS2
G Beta Gamma Signaling	2,94E-01	1,65E-02	#NUM!	CACNB2,GNAT2
Signaling by EGFR	2,89E-01	1,96E-02	#NUM!	PAG1
Cytoprotection by HMOX1	2,89E-01	1,96E-02	#NUM!	HIGD1C
Role of IL-17A in Arthritis	2,89E-01	1,96E-02	#NUM!	PTGS2
Dermatan Sulfate Biosynthesis	2,89E-01	1,96E-02	#NUM!	CSGALNACT1
Integrin Signaling	2,87E-01	1,54E-02	#NUM!	ACTA1,ACTG2,ARHGAP26
Signaling by PTK6	2,83E-01	1,92E-02	#NUM!	NRG1
P2Y Purinergic Receptor Signaling Pathway	2,83E-01	1,61E-02	#NUM!	GUCY1A1,PLCE1
D-myo-inositol-5-phosphate Metabolism	2,81E-01	1,52E-02	#NUM!	CA3,CDC25C,PLCE1
DHCR24 Signaling Pathway	2,8E-01	1,6E-02	#NUM!	APOA1,NR1I2
Visual phototransduction	2,78E-01	1,89E-02	#NUM!	STRA6
Synaptic Long Term Potentiation	2,76E-01	1,59E-02	#NUM!	GRM8,PLCE1
Aryl Hydrocarbon Receptor Signaling	2,76E-01	1,59E-02	#NUM!	CYP1B1,TGM2
C-type lectin receptors (CLRs)	2,76E-01	1,59E-02	#NUM!	CARD11,ICAM2
Molecular Mechanisms of Cancer	2,67E-01	1,4E-02	3,162	ADGRB3,CDC25C,GNAT2,GRM8,GRPR,GUCY1A1,HRH1,HTR2A,MMP16,NPFFR2,PTGDR
Insulin Receptor Signaling	2,66E-01	1,55E-02	#NUM!	PDE3B,SCNN1B
Role of Chondrocytes in Rheumatoid Arthritis Signaling Pathway	2,62E-01	1,54E-02	#NUM!	MMP16,PTGS2
Neurexins and neuroligins	2,62E-01	1,79E-02	#NUM!	NLGN4X
Role of Osteoclasts in Rheumatoid Arthritis Signaling Pathway	2,58E-01	1,43E-02	0,000	COL13A1,COL25A1,MMP16,SFRP4
NFKBIE Signaling Pathway	2,57E-01	1,75E-02	#NUM!	TNFSF15
Polyamine Regulation in Colon Cancer	2,57E-01	1,75E-02	#NUM!	TRPC1
GADD45 Signaling	2,57E-01	1,75E-02	#NUM!	CDK1
Apelin Endothelial Signaling Pathway	2,53E-01	1,5E-02	#NUM!	GNAT2,GUCY1A1
Transcriptional Regulation by MECP2	2,52E-01	1,72E-02	#NUM!	RBFOX1
Assembly of collagen fibrils and other multimeric structures	2,47E-01	1,69E-02	#NUM!	COL14A1
Phospholipases	2,47E-01	1,69E-02	#NUM!	PLCE1
Glycation Signaling Pathway	2,46E-01	1,43E-02	#NUM!	ICAM2,NCF2,TNFSF15
Thrombin Signaling	2,46E-01	1,43E-02	#NUM!	GNAT2,GUCY1A1,PLCE1
Role of WNT/GSK-3β Signaling in the Pathogenesis of Influenza	2,43E-01	1,67E-02	#NUM!	WNT9A
HER-2 Signaling in Breast Cancer	2,41E-01	1,42E-02	#NUM!	BIRC5,NRG1,PTGS2
ERB2-ERBB3 Signaling	2,38E-01	1,64E-02	#NUM!	NRG1
Granzyme A Signaling	2,34E-01	1,61E-02	#NUM!	NDUFA4L2
NCAM signaling for neurite out-growth	2,29E-01	1,59E-02	#NUM!	CACNB2
Xenobiotic Metabolism AHR Signaling Pathway	2,29E-01	1,59E-02	#NUM!	CYP1B1
PKR-mediated signaling	2,25E-01	1,56E-02	#NUM!	CDK1
ERBB4 Signaling	2,25E-01	1,56E-02	#NUM!	NRG1
Cell Cycle: G1/S Checkpoint Regulation	2,25E-01	1,56E-02	#NUM!	NRG1
Ribavirin ADME	2,21E-01	1,54E-02	#NUM!	STK32A
TREM1 Signaling	2,21E-01	1,54E-02	#NUM!	CIITA
CD40 Signaling	2,21E-01	1,54E-02	#NUM!	PTGS2
Pyridoxal 5'-phosphate Salvage Pathway	2,21E-01	1,54E-02	#NUM!	CDK1
WNT/Ca+ pathway	2,21E-01	1,54E-02	#NUM!	PLCE1
Abacavir ADME	2,17E-01	1,52E-02	#NUM!	STK32A
Ephrin B Signaling	2,17E-01	1,52E-02	#NUM!	GNAT2
COPII-mediated vesicle transport	2,09E-01	1,47E-02	#NUM!	CNIH2
Activation of anterior HOX genes in hindbrain during early embryogenesis	2,09E-01	1,47E-02	#NUM!	HOXB4
Communication between Innate and Adaptive Immune Cells	2,09E-01	1,47E-02	#NUM!	TNFRSF13B
Role of MAPK Signaling in Inhibiting the Pathogenesis of Influenza	2,09E-01	1,47E-02	#NUM!	PTGS2
RNA polymerase II transcribes snRNA genes	2,05E-01	1,45E-02	#NUM!	ELL3
Basal Cell Carcinoma Signaling	2,05E-01	1,45E-02	#NUM!	WNT9A
Interferon gamma signaling	2,02E-01	1,43E-02	#NUM!	CIITA
Melatonin Signaling	2,02E-01	1,43E-02	#NUM!	PLCE1
Respiratory electron transport	1,98E-01	1,41E-02	#NUM!	HIGD1C
G Protein Signaling Mediated by Tubby	1,98E-01	1,41E-02	#NUM!	GNAT2
Oxytocin in Brain Signaling Pathway	0	1,12E-02	#NUM!	CACNB2,PTGS2
Multiple Sclerosis Signaling Pathway	0	5,52E-03	#NUM!	TNFSF15
Glucocorticoid Receptor Signaling	0	6,74E-03	#NUM!	KRT7,NDUFA4L2,PTGS2
Macrophage Alternative Activation Signaling Pathway	0	6,8E-03	#NUM!	CIITA
Neuregulin Signaling	0	9,01E-03	#NUM!	NRG1
Huntington's Disease Signaling	0	3,85E-03	#NUM!	TGM2
Chaperone Mediated Autophagy Signaling Pathway	0	4,59E-03	#NUM!	MMP16
IL-33 Signaling Pathway	0	1,35E-02	#NUM!	ICAM2,PTGS2
Myelination Signaling Pathway	0	9,62E-03	#NUM!	LAMC3,NRG1,WNT9A
NOD1/2 Signaling Pathway	0	6,76E-03	#NUM!	TNFSF15
Activin Inhibin Signaling Pathway	0	5,41E-03	#NUM!	PTGS2
Cachexia Signaling Pathway	0	9,09E-03	#NUM!	GUCY1A1,PDE3B,TNFSF15
ISGylation Signaling Pathway	0	1,2E-02	#NUM!	BIRC5
Microautophagy Signaling Pathway	0	1,32E-02	#NUM!	COL13A1,COL25A1
NRF2-mediated Oxidative Stress Response	0	1,13E-02	#NUM!	ACTA1,ACTG2
LPS/IL-1 Mediated Inhibition of RXR Function	0	1,05E-02	#NUM!	ACSBG1,NR1I2
p53 Signaling	0	1,09E-02	#NUM!	BIRC5
G alpha (i) signalling events	0	9,95E-03	#NUM!	GNAT2,GRM8
PIP3 activates AKT signaling	0	7,04E-03	#NUM!	NRG1
PI Metabolism	0	1,23E-02	#NUM!	INPP4B
Telomere Maintenance	0	1,39E-02	#NUM!	RFC3
Integration of energy metabolism	0	1,03E-02	#NUM!	CACNB2
p75 NTR receptor-mediated signalling	0	6,67E-03	#NUM!	STK32A
Signaling by VEGF	0	9,62E-03	#NUM!	NCF2
Immunoregulatory interactions between a Lymphoid and a non-Lymphoid cell	0	1,25E-02	#NUM!	ICAM2
Generic Transcription Pathway	0	3,6E-03	#NUM!	NR1I2
Phase I - Functionalization of compounds	0	1,37E-02	#NUM!	CYP1B1
Fc epsilon receptor (FCERI) signaling	0	7,58E-03	#NUM!	CARD11
Beta-catenin independent WNT signaling	0	1,03E-02	#NUM!	GNAT2,STK32A
Costimulation by the CD28 family	0	8,7E-03	#NUM!	STK32A
Regulation of lipid metabolism by PPARalpha	0	8,77E-03	#NUM!	APOA1
Transport of inorganic cations/anions and amino acids/oligopeptides	0	9,71E-03	#NUM!	SLC24A2
Sphingolipid metabolism	0	9,43E-03	#NUM!	DEGS2
Activation of NMDA receptors and postsynaptic events	0	1,32E-02	#NUM!	NRG1
Regulation of mitotic cell cycle	0	1,19E-02	#NUM!	CDK1
Cilium Assembly	0	5,26E-03	#NUM!	CDK1
TP53 Regulates Metabolic Genes	0	1,32E-02	#NUM!	HIGD1C
Hedgehog 'on' state	0	7,04E-03	#NUM!	STK32A
RAF/MAP kinase cascade	0	3,92E-03	#NUM!	NRG1
MAPK6/MAPK4 signaling	0	1,15E-02	#NUM!	CDK1
Deubiquitination	0	4,12E-03	#NUM!	CDK1
HDR through Homologous Recombination (HRR) or Single Strand Annealing (SSA)	0	9,9E-03	#NUM!	RFC3
Nucleotide Excision Repair	0	9,71E-03	#NUM!	RFC3
Neutrophil degranulation	0	7,26E-03	#NUM!	KCNAB2,S100P,SLCO4C1
Regulation of TP53 Activity through Phosphorylation	0	1,12E-02	#NUM!	RFC3
Signaling by MET	0	1,33E-02	#NUM!	LAMC3
Mitotic Prophase	0	1,11E-02	#NUM!	CDK1
S Phase	0	1,04E-02	#NUM!	CABLES1
Eukaryotic Translation Initiation	0	9,52E-03	#NUM!	CP
Response to elevated platelet cytosolic Ca2+	0	8,13E-03	#NUM!	APOA1
Neddylation	0	4,2E-03	#NUM!	BIRC5
RHO GTPase cycle	0	1,37E-02	2,449	ARAP2,ARHGAP26,CHN2,DOCK10,NCF2,NHS
Signaling by NOTCH4	0	7,35E-03	#NUM!	STK32A
GPER1 signaling	0	1,04E-02	#NUM!	STK32A
KEAP1-NFE2L2 pathway	0	6,94E-03	#NUM!	STK32A
Class I MHC mediated antigen processing and presentation	0	2,77E-03	#NUM!	NCF2
Acute Phase Response Signaling	0	1,19E-02	#NUM!	APOA1,CP
Mitochondrial Dysfunction	0	1,01E-02	#NUM!	CACNB2,CP,NDUFA4L2
CGAS-STING Signaling Pathway	0	9,43E-03	#NUM!	TNFSF15
NAFLD Signaling Pathway	0	9,76E-03	#NUM!	PTGS2,TNFSF15
Protein Sorting Signaling Pathway	0	5,81E-03	#NUM!	GUCY1A1
ROBO SLIT Signaling Pathway	0	8,47E-03	#NUM!	CABLES1
HEY1 Signaling Pathway	0	1,32E-02	#NUM!	MMP16,MYH11
Sleep REM Signaling Pathway	0	1,06E-02	#NUM!	TNFSF15
Histone Modification Signaling Pathway	0	1,21E-02	#NUM!	SFMBT1,SGO2,TGM2
Nuclear Cytoskeleton Signaling Pathway	0	9,57E-03	#NUM!	ACTA1,ACTG2
Hematoma Resolution Signaling Pathway	0	1,35E-02	#NUM!	MMP16,NDUFA4L2,TNFSF15
Mitochondrial Division Signaling Pathway	0	1,25E-02	#NUM!	CACNB2,CDK1
Sheddase Signaling Pathway	0	5,99E-03	#NUM!	MMP16
Cyclophilin Signaling Pathway	0	8,97E-03	#NUM!	BIRC5,WNT9A
Hepatitis B Chronic Liver Pathogenesis Signaling Pathway	0	6,41E-03	#NUM!	ANGPT2
Irritable Bowel Syndrome Signaling Pathway	0	1,27E-02	#NUM!	MMP16,TNFSF15,WNT9A
Role of BRCA1 in DNA Damage Response	0	1,28E-02	#NUM!	RFC3
Erythropoietin Signaling Pathway	0	6,41E-03	#NUM!	TNFSF15
14-3-3-mediated Signaling	0	8,62E-03	#NUM!	PLCE1
IL-12 Signaling and Production in Macrophages	0	5,35E-03	#NUM!	APOA1
Role of Pattern Recognition Receptors in Recognition of Bacteria and Viruses	0	7,81E-03	#NUM!	TNFSF15
Role of NFAT in Regulation of the Immune Response	0	5,85E-03	#NUM!	GNAT2
FcγRIIB Signaling in B Lymphocytes	0	1,22E-02	#NUM!	CACNB2
IL-17 Signaling	0	1,34E-02	#NUM!	PTGS2,TNFSF15
Airway Pathology in Chronic Obstructive Pulmonary Disease	0	1,08E-02	#NUM!	TNFSF15
CXCR4 Signaling	0	1,27E-02	#NUM!	GNAT2,GUCY1A1
CTLA4 Signaling in Cytotoxic T Lymphocytes	0	6,06E-03	#NUM!	CARD11
CCR3 Signaling in Eosinophils	0	8,26E-03	#NUM!	GNAT2
CD28 Signaling in T Helper Cells	0	9,09E-03	#NUM!	CARD11
Dendritic Cell Maturation	0	6,54E-03	#NUM!	PLCE1
Reelin Signaling in Neurons	0	7,41E-03	#NUM!	RELN
HIF1α Signaling	0	1,03E-02	#NUM!	MMP16,NCF2
Renin-Angiotensin Signaling	0	8,62E-03	#NUM!	GUCY1A1
Docosahexaenoic Acid (DHA) Signaling	0	1,29E-02	#NUM!	GUCY1A1,PLCE1,PTGS2
HGF Signaling	0	7,81E-03	#NUM!	PTGS2
HMGB1 Signaling	0	6,8E-03	#NUM!	TNFSF15
GNRH Signaling	0	1,1E-02	#NUM!	CACNB2,GUCY1A1
Cholecystokinin/Gastrin-mediated Signaling	0	8,85E-03	#NUM!	PTGS2
Human Embryonic Stem Cell Pluripotency	0	5,26E-03	#NUM!	WNT9A
Melanocyte Development and Pigmentation Signaling	0	1,05E-02	#NUM!	GUCY1A1
DNA Methylation and Transcriptional Repression Signaling	0	1,09E-02	#NUM!	CDK1
Androgen Signaling	0	1,32E-02	#NUM!	CACNB2,GNAT2
Aldosterone Signaling in Epithelial Cells	0	1,27E-02	#NUM!	PLCE1,SCNN1B
Role of NANOG in Mammalian Embryonic Stem Cell Pluripotency	0	8,4E-03	#NUM!	WNT9A
Small Cell Lung Cancer Signaling	0	1,09E-02	#NUM!	PTGS2
Bladder Cancer Signaling	0	8,93E-03	#NUM!	MMP16
Type II Diabetes Mellitus Signaling	0	1,37E-02	#NUM!	ACSBG1,CACNB2
Chronic Myeloid Leukemia Signaling	0	1,16E-02	#NUM!	BIRC5,PLCE1,WNT9A
Production of Nitric Oxide and Reactive Oxygen Species in Macrophages	0	1,12E-02	#NUM!	APOA1,NCF2
p70S6K Signaling	0	7,75E-03	#NUM!	PLCE1
FAK Signaling	0	1,18E-02	2,449	ADGRB3,GRM8,GRPR,HRH1,HTR2A,NPFFR2,PTGDR
EIF2 Signaling	0	1,07E-02	#NUM!	ACTA1,ACTG2
AMPK Signaling	0	8,73E-03	#NUM!	AK5,GNAT2
RAC Signaling	0	7,63E-03	#NUM!	NCF2
Role of Osteoblasts, Osteoclasts and Chondrocytes in Rheumatoid Arthritis	0	1,4E-02	#NUM!	DKK2,SFRP4,WNT9A
Phospholipase C Signaling	0	1,16E-02	#NUM!	GUCY1A1,PLCE1,TGM2
Ovarian Cancer Signaling	0	1,29E-02	#NUM!	PTGS2,WNT9A
Altered T Cell and B Cell Signaling in Rheumatoid Arthritis	0	1,22E-02	#NUM!	TNFRSF13B
Atherosclerosis Signaling	0	9,01E-03	#NUM!	APOA1
Role of Macrophages, Fibroblasts and Endothelial Cells in Rheumatoid Arthritis	0	1,37E-02	0,000	DKK2,PLCE1,SFRP4,WNT9A
Role of NFAT in Cardiac Hypertrophy	0	1,4E-02	#NUM!	CACNB2,GUCY1A1,PLCE1
Glioblastoma Multiforme Signaling	0	1,2E-02	#NUM!	PLCE1,WNT9A
Regulation of IL-2 Expression in Activated and Anergic T Lymphocytes	0	1,04E-02	#NUM!	CARD11
PKCθ Signaling in T Lymphocytes	0	1,34E-02	#NUM!	CACNB2,CARD11
Role of MAPK Signaling in the Pathogenesis of Influenza	0	1,39E-02	#NUM!	PTGS2
PI3K Signaling in B Lymphocytes	0	7,35E-03	#NUM!	PLCE1
Cyclins and Cell Cycle Regulation	0	1,22E-02	#NUM!	CDK1
Role of Tissue Factor in Cancer	0	1,05E-02	#NUM!	BIRC5,PTGS2
Role of JAK family kinases in IL-6-type Cytokine Signaling	0	1,39E-02	#NUM!	BIRC5
Sertoli Cell-Sertoli Cell Junction Signaling	0	1,3E-02	#NUM!	ACTA1,ACTG2,LAMC3
Transcriptional Regulatory Network in Embryonic Stem Cells	0	6,29E-03	#NUM!	WNT9A
ERBB Signaling	0	1,1E-02	#NUM!	NRG1
D-myo-inositol (1,4,5,6)-Tetrakisphosphate Biosynthesis	0	1,1E-02	#NUM!	CA3,CDC25C
Superpathway of Inositol Phosphate Compounds	0	1,29E-02	#NUM!	CA3,CDC25C,PLCE1
D-myo-inositol (3,4,5,6)-tetrakisphosphate Biosynthesis	0	1,1E-02	#NUM!	CA3,CDC25C
3-phosphoinositide Biosynthesis	0	9,66E-03	#NUM!	CA3,CDC25C
Antioxidant Action of Vitamin C	0	9,8E-03	#NUM!	PLCE1
Epithelial Adherens Junction Signaling	0	6,62E-03	#NUM!	MAGI2
Regulation of the Epithelial-Mesenchymal Transition Pathway	0	5,35E-03	#NUM!	WNT9A
UVA-Induced MAPK Signaling	0	1,06E-02	#NUM!	PLCE1
PI3K/AKT Signaling	0	5,35E-03	#NUM!	PTGS2
PTEN Signaling	0	6,99E-03	#NUM!	MAGI2
Xenobiotic Metabolism Signaling	0	8,58E-03	#NUM!	CYP1B1,NR1I2
B Cell Receptor Signaling	0	5,71E-03	#NUM!	PAG1
Neurotrophin/TRK Signaling	0	1,33E-02	#NUM!	SORCS1
PPAR Signaling	0	0.01	#NUM!	PTGS2
Dopamine Receptor Signaling	0	1,28E-02	#NUM!	GUCY1A1
Apoptosis Signaling	0	1,02E-02	#NUM!	CDK1
NF-κB Signaling	0	5,71E-03	#NUM!	CARD11
T Cell Receptor Signaling	0	1,17E-02	#NUM!	CARD11,PAG1
Phagosome Maturation	0	8,13E-03	#NUM!	NCF2
Sumoylation Pathway	0	1,02E-02	#NUM!	RFC3
Osteoarthritis Pathway	0	4,63E-03	#NUM!	PTGS2
Sirtuin Signaling Pathway	0	3,88E-03	#NUM!	NDUFA4L2
Iron homeostasis signaling pathway	0	8,4E-03	#NUM!	CP
Endocannabinoid Developing Neuron Pathway	0	8,47E-03	#NUM!	GUCY1A1
Endocannabinoid Cancer Inhibition Pathway	0	7,04E-03	#NUM!	GUCY1A1
Apelin Cardiomyocyte Signaling Pathway	0	1,03E-02	#NUM!	PLCE1
Systemic Lupus Erythematosus in B Cell Signaling Pathway	0	1,27E-02	#NUM!	CARD11,PAG1,TNFSF15
Senescence Pathway	0	1,08E-02	#NUM!	CACNB2,CDC25C,CDK1
Inhibition of ARE-Mediated mRNA Degradation Pathway	0	6,62E-03	#NUM!	TNFSF15
HOTAIR Regulatory Pathway	0	1,38E-02	#NUM!	MMP16,WNT9A
Hepatic Fibrosis Signaling Pathway	0	7,59E-03	#NUM!	CACNB2,NCF2,WNT9A
Xenobiotic Metabolism General Signaling Pathway	0	8,85E-03	#NUM!	NR1I2
Xenobiotic Metabolism PXR Signaling Pathway	0	7,19E-03	#NUM!	NR1I2
Regulation of the Epithelial Mesenchymal Transition by Growth Factors Pathway	0	1,09E-02	#NUM!	DOCK10,TNFSF15
Regulation of the Epithelial Mesenchymal Transition in Development Pathway	0	1,2E-02	#NUM!	WNT9A
Coronavirus Pathogenesis Pathway	0	5,81E-03	#NUM!	PTGS2
Role of MAPK Signaling in Promoting the Pathogenesis of Influenza	0	1,03E-02	#NUM!	PTGS2

## Sheet: cluster 1
Ingenuity Canonical Pathways	-log(p-value)	Ratio	z-score	Molecules
TR/RXR Activation	3,37E00	2,78E-02	#NUM!	CCNA2,CYP7A1,NCOA1
Bile acid and bile salt metabolism	2,93E00	5,41E-02	#NUM!	CYP7A1,NCOA1
TP53 Regulates Transcription of Cell Cycle Genes	2,76E00	4,44E-02	#NUM!	CCNA2,CCNB1
PXR/RXR Activation	2,7E00	4,17E-02	#NUM!	CYP7A1,NCOA1
Cell Cycle: G2/M DNA Damage Checkpoint Regulation	2,69E00	4,08E-02	#NUM!	CCNB1,CKS2
Phase I - Functionalization of compounds	2,34E00	2,74E-02	#NUM!	CYP7A1,NCOA1
Cell Cycle Checkpoints	2,33E00	1,21E-02	#NUM!	CCNA2,CCNB1,CENPN
Cyclins and Cell Cycle Regulation	2,25E00	2,44E-02	#NUM!	CCNA2,CCNB1
Regulation of mitotic cell cycle	2,23E00	2,38E-02	#NUM!	CCNA2,CCNB1
Airway Pathology in Chronic Obstructive Pulmonary Disease	2,14E00	2,15E-02	#NUM!	CCL20,FGF5
Kinetochore Metaphase Signaling Pathway	2,1E00	2,06E-02	#NUM!	CCNB1,CENPN
Glycine Cleavage Complex	2,08E00	1,67E-01	#NUM!	GLDC
Regulation of lipid metabolism by PPARalpha	1,97E00	1,75E-02	#NUM!	CYP7A1,NCOA1
Bile Acid Biosynthesis, Neutral Pathway	1,96E00	1,25E-01	#NUM!	CYP7A1
Mitotic G1 phase and G1/S transition	1,89E00	1,59E-02	#NUM!	CCNA2,CCNB1
Role of IL-17A in Psoriasis	1,86E00	0.1	#NUM!	CCL20
Mitochondrial Division Signaling Pathway	1,69E00	1,25E-02	#NUM!	ADRA1A,CCNB1
Adrenergic Receptor Signaling Pathway (Enhanced)	1,61E00	1,14E-02	#NUM!	ADRA1A,PLCE1
RORA activates gene expression	1,61E00	5,56E-02	#NUM!	NCOA1
Glyoxylate metabolism and glycine degradation	1,61E00	5,56E-02	#NUM!	GLDC
Mitotic G2-G2/M phases	1,58E00	1,09E-02	#NUM!	CCNA2,CCNB1
Mitotic Prometaphase	1,57E00	1,08E-02	#NUM!	CCNB1,CENPN
LPS/IL-1 Mediated Inhibition of RXR Function	1,55E00	1,05E-02	#NUM!	CYP7A1,NCOA1
Cardiac Hypertrophy Signaling (Enhanced)	1,5E00	5,94E-03	#NUM!	ADRA1A,FGF5,PLCE1
IL-17A Signaling in Gastric Cells	1,5E00	4,35E-02	#NUM!	CCL20
Estrogen-mediated S-phase Entry	1,49E00	4,17E-02	#NUM!	CCNA2
Airway Inflammation in Asthma	1,47E00	0.04	#NUM!	CCL20
D-myo-inositol (1,4,5)-Trisphosphate Biosynthesis	1,45E00	3,85E-02	#NUM!	PLCE1
Mitotic Metaphase and Anaphase	1,45E00	9,22E-03	#NUM!	CCNB1,CENPN
BMAL1:CLOCK,NPAS2 activates circadian gene expression	1,44E00	3,7E-02	#NUM!	NCOA1
AMPK Signaling	1,4E00	8,73E-03	#NUM!	ADRA1A,CCNA2
Docosahexaenoic Acid (DHA) Signaling	1,39E00	8,62E-03	#NUM!	CCL20,PLCE1
Transcriptional regulation of brown and beige adipocyte differentiation	1,39E00	3,33E-02	#NUM!	NCOA1
Sonic Hedgehog Signaling	1,39E00	3,33E-02	#NUM!	CCNB1
Cardiac Hypertrophy Signaling	1,36E00	8,23E-03	#NUM!	ADRA1A,PLCE1
Interleukin-10 signaling	1,31E00	2,78E-02	#NUM!	CCL20
Nucleosome assembly	1,3E00	2,7E-02	#NUM!	CENPN
Regulation of TP53 Expression and Degradation	1,29E00	2,63E-02	#NUM!	CCNA2
Antiproliferative Role of TOB in T Cell Signaling	1,29E00	2,63E-02	#NUM!	CCNA2
Signaling by FGFR3	1,28E00	2,56E-02	#NUM!	FGF5
Pathogen Induced Cytokine Storm Signaling Pathway	1,27E00	7,35E-03	#NUM!	ADRA1A,CCL20
DNA damage-induced 14-3-3σ Signaling	1,26E00	2,44E-02	#NUM!	CCNB1
Activation of gene expression by SREBF (SREBP)	1,25E00	2,38E-02	#NUM!	NCOA1
NR1H2 and NR1H3-mediated signaling	1,25E00	2,38E-02	#NUM!	NCOA1
Class A/1 (Rhodopsin-like receptors)	1,23E00	7,02E-03	#NUM!	ADRA1A,CCL20
PI3K Cascade	1,23E00	2,27E-02	#NUM!	FGF5
DNA Damage/Telomere Stress Induced Senescence	1,23E00	2,27E-02	#NUM!	CCNA2
SUMOylation of transcription cofactors	1,23E00	2,27E-02	#NUM!	NCOA1
Heme signaling	1,21E00	2,17E-02	#NUM!	NCOA1
Inositol phosphate metabolism	1,21E00	2,17E-02	#NUM!	PLCE1
S100 Family Signaling Pathway	1,19E00	4,44E-03	#NUM!	ADRA1A,CCL20,PLCE1
Signaling by FGFR1	1,17E00	0.02	#NUM!	FGF5
Transcriptional regulation by RUNX2	1,17E00	0.02	#NUM!	CCNB1
Folate Signaling Pathway	1,17E00	0.02	#NUM!	CCNA2
Cytoprotection by HMOX1	1,17E00	1,96E-02	#NUM!	NCOA1
Role of IL-17A in Arthritis	1,17E00	1,96E-02	#NUM!	CCL20
Circadian Clock	1,13E00	1,82E-02	#NUM!	NCOA1
GADD45 Signaling	1,12E00	1,75E-02	#NUM!	CCNB1
UFMylation Signaling Pathway	1,11E00	1,72E-02	#NUM!	NCOA1
Senescence-Associated Secretory Phenotype (SASP)	1,1E00	1,69E-02	#NUM!	CCNA2
Phospholipases	1,1E00	1,69E-02	#NUM!	PLCE1
Mitochondrial biogenesis	1,1E00	1,67E-02	#NUM!	NCOA1
Role of WNT/GSK-3β Signaling in the Pathogenesis of Influenza	1,1E00	1,67E-02	#NUM!	NCOA1
IL-17A Signaling in Airway Cells	1,09E00	1,64E-02	#NUM!	CCL20
Mitotic Roles of Polo-Like Kinase	1,08E00	1,59E-02	#NUM!	CCNB1
Xenobiotic Metabolism AHR Signaling Pathway	1,08E00	1,59E-02	#NUM!	NCOA1
WNT/Ca+ pathway	1,06E00	1,54E-02	#NUM!	PLCE1
Signaling by FGFR2	1,05E00	1,47E-02	#NUM!	FGF5
Melatonin Signaling	1,03E00	1,43E-02	#NUM!	PLCE1
Protein Kinase A Signaling	1,03E00	5,35E-03	#NUM!	CDKN3,PLCE1
VDR/RXR Activation	1,03E00	1,41E-02	#NUM!	NCOA1
Telomere Maintenance	1,02E00	1,39E-02	#NUM!	CCNA2
G alpha (12/13) signalling events	1,02E00	1,39E-02	#NUM!	ADRA1A
NAP1L1 Transcription Regulation Signaling Pathway	1,02E00	1,39E-02	#NUM!	CCNB1
GPCR-Mediated Integration of Enteroendocrine Signaling Exemplified by an L Cell	1,02E00	1,39E-02	#NUM!	PLCE1
Estrogen Receptor Signaling	1,02E00	5,28E-03	#NUM!	NCOA1,PLCE1
Leptin Signaling in Obesity	1,02E00	1,37E-02	#NUM!	PLCE1
Th17 Activation Pathway	9,73E-01	1,23E-02	#NUM!	CCL20
Transcriptional regulation of white adipocyte differentiation	9,68E-01	1,22E-02	#NUM!	NCOA1
Regulation of Cellular Mechanics by Calpain Protease	9,58E-01	1,19E-02	#NUM!	CCNA2
FGF Signaling	9,54E-01	1,18E-02	#NUM!	FGF5
MITF-M-dependent gene expression	9,49E-01	1,16E-02	#NUM!	CCNB1
Regulation of TP53 Activity through Phosphorylation	9,35E-01	1,12E-02	#NUM!	CCNA2
Mitotic Prophase	9,3E-01	1,11E-02	#NUM!	CCNB1
Serotonin Receptor Signaling	9,19E-01	4,6E-03	#NUM!	ADRA1A,PLCE1
UVA-Induced MAPK Signaling	9,12E-01	1,06E-02	#NUM!	PLCE1
S Phase	9,04E-01	1,04E-02	#NUM!	CCNA2
ATM Signaling	9,04E-01	1,04E-02	#NUM!	CCNB1
Apelin Cardiomyocyte Signaling Pathway	0.9	1,03E-02	#NUM!	PLCE1
α-Adrenergic Signaling	8,91E-01	1,01E-02	#NUM!	ADRA1A
Neuropathic Pain Signaling in Dorsal Horn Neurons	8,91E-01	1,01E-02	#NUM!	PLCE1
O-linked glycosylation	8,87E-01	0.01	#NUM!	B4GALT6
PPAR Signaling	8,87E-01	0.01	#NUM!	NCOA1
HDR through Homologous Recombination (HRR) or Single Strand Annealing (SSA)	8,83E-01	9,9E-03	#NUM!	CCNA2
Antioxidant Action of Vitamin C	8,79E-01	9,8E-03	#NUM!	PLCE1
Lung Ionic Balance Signaling Pathway	8,78E-01	4,34E-03	#NUM!	ADRA1A,PLCE1
ESR-mediated signaling	8,75E-01	9,71E-03	#NUM!	NCOA1
LXR/RXR Activation	8,75E-01	9,71E-03	#NUM!	CYP7A1
Sphingolipid metabolism	8,64E-01	9,43E-03	#NUM!	B4GALT6
CGAS-STING Signaling Pathway	8,64E-01	9,43E-03	#NUM!	CCL20
GPCR-Mediated Nutrient Sensing in Enteroendocrine Cells	8,56E-01	9,26E-03	#NUM!	PLCE1
Bladder Cancer Signaling	8,41E-01	8,93E-03	#NUM!	FGF5
Sphingosine-1-phosphate Signaling	8,38E-01	8,85E-03	#NUM!	PLCE1
14-3-3-mediated Signaling	8,27E-01	8,62E-03	#NUM!	PLCE1
Glycosaminoglycan metabolism	8,24E-01	8,55E-03	#NUM!	B4GALT6
Asparagine N-linked glycosylation	8,17E-01	8,4E-03	#NUM!	B4GALT6
Synthesis of DNA	8,17E-01	8,4E-03	#NUM!	CCNA2
P2Y Purinergic Receptor Signaling Pathway	8,01E-01	8,06E-03	#NUM!	PLCE1
RHO GTPases Activate Formins	7,97E-01	0.008	#NUM!	CENPN
Synaptic Long Term Potentiation	7,94E-01	7,94E-03	#NUM!	PLCE1
Aryl Hydrocarbon Receptor Signaling	7,94E-01	7,94E-03	#NUM!	CCNA2
Hereditary Breast Cancer Signaling	7,94E-01	7,94E-03	#NUM!	CCNB1
p70S6K Signaling	7,85E-01	7,75E-03	#NUM!	PLCE1
PI3K Signaling in B Lymphocytes	7,64E-01	7,35E-03	#NUM!	PLCE1
Macrophage Classical Activation Signaling Pathway	7,61E-01	7,3E-03	#NUM!	CCL20
Xenobiotic Metabolism CAR Signaling Pathway	7,61E-01	7,3E-03	#NUM!	NCOA1
Granulocyte Adhesion and Diapedesis	7,55E-01	7,19E-03	#NUM!	CCL20
Endocannabinoid Neuronal Synapse Pathway	7,55E-01	7,19E-03	#NUM!	PLCE1
Xenobiotic Metabolism PXR Signaling Pathway	7,55E-01	7,19E-03	#NUM!	NCOA1
CREB Signaling in Neurons	7,53E-01	3,62E-03	#NUM!	ADRA1A,PLCE1
PIP3 activates AKT signaling	7,47E-01	7,04E-03	#NUM!	FGF5
PTEN Signaling	7,44E-01	6,99E-03	#NUM!	MAGI3
eNOS Signaling	7,41E-01	6,94E-03	#NUM!	CCNA2
Factors Promoting Cardiogenesis in Vertebrates	7,3E-01	6,76E-03	#NUM!	PLCE1
IL-17 Signaling	7,28E-01	6,71E-03	#NUM!	CCL20
FXR/RXR Activation	7,23E-01	6,62E-03	#NUM!	CYP7A1
Androgen Signaling	7,2E-01	6,58E-03	#NUM!	NCOA1
Dendritic Cell Maturation	7,17E-01	6,54E-03	#NUM!	PLCE1
Aldosterone Signaling in Epithelial Cells	7,05E-01	6,33E-03	#NUM!	PLCE1
Gαq Signaling	7,05E-01	6,33E-03	#NUM!	ADRA1A
Agranulocyte Adhesion and Diapedesis	7,05E-01	6,33E-03	#NUM!	CCL20
G alpha (q) signalling events	7,02E-01	6,29E-03	#NUM!	ADRA1A
Glioblastoma Multiforme Signaling	6,86E-01	6,02E-03	#NUM!	PLCE1
Tumor Microenvironment Pathway	6,83E-01	5,99E-03	#NUM!	FGF5
PPARα/RXRα Activation	6,65E-01	5,71E-03	#NUM!	PLCE1
Endothelin-1 Signaling	6,59E-01	5,62E-03	#NUM!	PLCE1
Cohesin Chromatin Regulation Pathway	6,57E-01	5,59E-03	#NUM!	CCNB1
Dopamine-DARPP32 Feedback in cAMP Signaling	6,57E-01	5,59E-03	#NUM!	PLCE1
Synaptic Long Term Depression	6,52E-01	5,52E-03	#NUM!	PLCE1
G-Protein Coupled Receptor Signaling	6,48E-01	3,09E-03	#NUM!	ADRA1A,PLCE1
Acetylcholine Receptor Signaling Pathway	6,48E-01	5,46E-03	#NUM!	PLCE1
Regulation of the Epithelial Mesenchymal Transition by Growth Factors Pathway	6,46E-01	5,43E-03	#NUM!	FGF5
Adrenomedullin signaling pathway	6,44E-01	5,41E-03	#NUM!	PLCE1
IL-12 Signaling and Production in Macrophages	6,4E-01	5,35E-03	#NUM!	NCOA1
Regulation of the Epithelial-Mesenchymal Transition Pathway	6,4E-01	5,35E-03	#NUM!	FGF5
Pulmonary Healing Signaling Pathway	6,38E-01	5,32E-03	#NUM!	CCNB1
Clathrin-mediated Endocytosis Signaling	6,36E-01	5,29E-03	#NUM!	FGF5
Role of Tissue Factor in Cancer	6,34E-01	5,26E-03	#NUM!	FGF5
Hepatic Cholestasis	6,32E-01	5,24E-03	#NUM!	CYP7A1
HIF1α Signaling	6,24E-01	5,13E-03	#NUM!	NCOA1
D-myo-inositol-5-phosphate Metabolism	6,2E-01	5,08E-03	#NUM!	PLCE1
G alpha (i) signalling events	6,12E-01	4,98E-03	#NUM!	CCL20
Chromatin organization	5,98E-01	4,78E-03	#NUM!	NCOA1
Thrombin Signaling	5,96E-01	4,76E-03	#NUM!	PLCE1
Role of NFAT in Cardiac Hypertrophy	5,89E-01	4,67E-03	#NUM!	PLCE1
Orexin Signaling Pathway	5,85E-01	4,63E-03	#NUM!	PLCE1
Actin Cytoskeleton Signaling	5,77E-01	4,52E-03	#NUM!	FGF5
Pancreatic Secretion Signaling Pathway	5,67E-01	4,41E-03	#NUM!	PLCE1
Superpathway of Inositol Phosphate Compounds	5,57E-01	4,29E-03	#NUM!	PLCE1
Sperm Motility	5,57E-01	4,29E-03	#NUM!	PLCE1
Xenobiotic Metabolism Signaling	5,57E-01	4,29E-03	#NUM!	NCOA1
Irritable Bowel Syndrome Signaling Pathway	5,52E-01	4,24E-03	#NUM!	CCL20
Deubiquitination	5,41E-01	4,12E-03	#NUM!	CCNA2
Circadian Rhythm Signaling	5,37E-01	4,07E-03	#NUM!	PLCE1
RAF/MAP kinase cascade	5,24E-01	3,92E-03	#NUM!	FGF5
Eicosanoid Signaling	5,21E-01	3,89E-03	#NUM!	PLCE1
Phospholipase C Signaling	5,2E-01	3,88E-03	#NUM!	PLCE1
Chronic Myeloid Leukemia Signaling	5,18E-01	3,86E-03	#NUM!	PLCE1
Insulin Secretion Signaling Pathway	5,18E-01	3,86E-03	#NUM!	PLCE1
Senescence Pathway	4,93E-01	3,6E-03	#NUM!	CCNB1
Role of Macrophages, Fibroblasts and Endothelial Cells in Rheumatoid Arthritis	4,75E-01	3,42E-03	#NUM!	PLCE1
Gap Junction Signaling	4,7E-01	3,38E-03	#NUM!	PLCE1
Glutaminergic Receptor Signaling Pathway (Enhanced)	4,57E-01	3,26E-03	#NUM!	PLCE1
Neutrophil Extracellular Trap Signaling Pathway	4,39E-01	3,09E-03	#NUM!	PLCE1
RAR Activation	3,82E-01	2,61E-03	#NUM!	NCOA1
BBSome Signaling Pathway	3,34E-01	2,25E-03	#NUM!	ADRA1A
Glucocorticoid Receptor Signaling	3,33E-01	2,25E-03	#NUM!	NCOA1
Axonal Guidance Signaling	3,19E-01	2,15E-03	#NUM!	PLCE1
Breast Cancer Regulation by Stathmin1	2,79E-01	1,88E-03	#NUM!	ADRA1A
FAK Signaling	2,48E-01	1,69E-03	#NUM!	ADRA1A
Phagosome Formation	2,42E-01	1,66E-03	#NUM!	ADRA1A
Cellular Effects of Sildenafil (Viagra)	2,34E-01	1,61E-03	#NUM!	ADRA1A
Molecular Mechanisms of Cancer	0	1,28E-03	#NUM!	ADRA1A

## Sheet: cluster 2
Ingenuity Canonical Pathways	-log(p-value)	Ratio	z-score	Molecules
Cardiac conduction	2,67E00	5,69E-02	#NUM!	FGF14,FXYD4,KCND3,RYR2,RYR3,SCN2A,TRPC1
Calcium Signaling	2,06E00	4,02E-02	2,236	GRIA2,GRIA4,MYO1H,NFATC2,RYR2,RYR3,TRPC1,TRPC4
Ion channel transport	1,97E00	4,22E-02	2,646	ATP7B,FXYD4,RYR2,RYR3,SCNN1B,TRPC1,TRPC4
TP53 Regulates Transcription of Cell Death Genes	1,82E00	8,33E-02	#NUM!	BIRC5,CASP1,PIDD1
O-linked glycosylation	1,82E00	0.05	2,236	ADAMTS3,GALNT17,GALNT3,GCNT3,GCNT7
Collagen biosynthesis and modifying enzymes	1,81E00	6,06E-02	1,000	ADAMTS3,COL4A3,COL4A4,COL9A2
Synaptic Long Term Depression	1,78E00	3,87E-02	2,646	GNAT2,GRIA2,GRIA4,NPR3,PLCL2,RYR2,RYR3
Fatty Acid α-oxidation	1,71E00	1,33E-01	#NUM!	ALDH2,BCO2
Triacylglycerol Degradation	1,64E00	7,14E-02	#NUM!	ALDH2,CEL,NDST4
Collagen chain trimerization	1,61E00	6,98E-02	#NUM!	COL4A3,COL4A4,COL9A2
RHOA Signaling	1,55E00	4,27E-02	-1,000	ACTG2,DLC1,EPHA1,PTK2B,TTN
Neurovascular Coupling Signaling Pathway	1,54E00	3,45E-02	2,646	GABRB1,GRIA2,GRIA4,KCNMB4,NPR3,RYR2,RYR3
nNOS Signaling in Skeletal Muscle Cells	1,51E00	6,38E-02	#NUM!	CAPN3,RYR2,RYR3
Glutaminergic Receptor Signaling Pathway (Enhanced)	1,45E00	2,93E-02	2,121	GABRB1,GRIA2,GRIA4,PLCL2,PLD5,SCN2A,SHANK2,SLC7A11,TRPC1
Cell Cycle Control of Chromosomal Replication	1,36E00	5,56E-02	#NUM!	CDK1,CDK17,CDT1
Signaling by PDGF	1,32E00	5,36E-02	#NUM!	COL4A3,COL4A4,COL9A2
Neurexins and neuroligins	1,32E00	5,36E-02	#NUM!	DLGAP1,NLGN1,SHANK2
Potassium Channels	1,32E00	4,26E-02	2,000	KCNB2,KCND3,KCNMB4,KCNQ5
Leukocyte Extravasation Signaling	1,31E00	3,31E-02	0,000	ACTG2,CLDN20,DLC1,NCF2,NOX4,PTK2B
G-Protein Coupled Receptor Signaling	1,3E00	2,32E-02	1,604	ADGRB3,ADGRD1,ADGRL3,GNAT2,GPR39,GPR52,GRK3,NFATC2,NPR3,PTGDR,PTK2B,RGS16,SIX1,TTN,TULP2
Heparan Sulfate Biosynthesis (Late Stages)	1,28E00	5,17E-02	#NUM!	ALDH2,HS6ST3,NDST4
Xenobiotic Metabolism PXR Signaling Pathway	1,28E00	3,6E-02	1,342	ALDH2,HS6ST3,NDST4,NR1I2,PPARGC1A
Collagen degradation	1,27E00	5,08E-02	#NUM!	COL4A3,COL4A4,COL9A2
Assembly of collagen fibrils and other multimeric structures	1,27E00	5,08E-02	#NUM!	COL4A3,COL4A4,COL9A2
NGF processing	1,25E00	2,5E-01	#NUM!	PCSK5
2-ketoglutarate Dehydrogenase Complex	1,25E00	2,5E-01	#NUM!	DHTKD1
Phenylethylamine Degradation I	1,25E00	2,5E-01	#NUM!	ALDH2
LPS/IL-1 Mediated Inhibition of RXR Function	1,22E00	3,14E-02	#NUM!	ALDH2,HS6ST3,NDST4,NR1I2,PPARGC1A,PPARGC1B
Extracellular matrix organization	1,21E00	3,92E-02	1,000	COL4A3,COL4A4,COL9A2,LAMC3
NCAM signaling for neurite out-growth	1,2E00	4,76E-02	#NUM!	COL4A3,COL4A4,COL9A2
IL-8 Signaling	1,19E00	3,09E-02	2,000	ANGPT2,GNAT2,NCF2,NOX4,PLD5,PTK2B
SUMOylation of intracellular receptors	1,18E00	6,9E-02	#NUM!	NR1I2,NR3C2
FOXO-mediated transcription of oxidative stress, metabolic and neuronal genes	1,18E00	6,9E-02	#NUM!	PLXNA4,PPARGC1A
Semaphorin interactions	1,18E00	4,69E-02	#NUM!	CRMP1,PLXNA4,SEMA3E
Heparan Sulfate Biosynthesis	1,18E00	4,69E-02	#NUM!	ALDH2,HS6ST3,NDST4
Signaling by ALK	1,15E00	6,67E-02	#NUM!	ALK,ALKAL1
Sensory perception of taste	1,15E00	6,67E-02	#NUM!	SCN2A,SCNN1B
Transcriptional regulation of brown and beige adipocyte differentiation	1,15E00	6,67E-02	#NUM!	PPARGC1A,PPARGC1B
Formation of lateral plate mesoderm	1,15E00	0.2	#NUM!	FOXF1
Lung Ionic Balance Signaling Pathway	1,13E00	2,39E-02	1,508	ADGRB3,ADGRD1,ADGRL3,GPR39,GPR52,KCNMB4,NOX4,PLCL2,PRSS8,PTGDR,SCNN1B
Glutamate binding, activation of AMPA receptors and synaptic plasticity	1,13E00	6,45E-02	#NUM!	GRIA2,GRIA4
Amyotrophic Lateral Sclerosis Signaling	1,11E00	3,6E-02	#NUM!	CAPN3,CASP1,GRIA2,GRIA4
Aldosterone Signaling in Epithelial Cells	1,09E00	3,16E-02	#NUM!	HSPA2,KCNMB4,NR3C2,PLCL2,SCNN1B
Gαq Signaling	1,09E00	3,16E-02	#NUM!	GNAT2,NFATC2,PLD5,PTK2B,RGS16
Detoxification of Reactive Oxygen Species	1,08E00	6,06E-02	#NUM!	NCF2,NOX4
Pulmonary Fibrosis Idiopathic Signaling Pathway	1,08E00	2,58E-02	1,134	ACTG2,ACVR1C,BIRC5,COL4A3,COL4A4,COL9A2,NOX4,PTK2B
Tryptophan Degradation to 2-amino-3-carboxymuconate Semialdehyde	1,08E00	1,67E-01	#NUM!	HAAO
Parkinson's Signaling Pathway	1,07E00	2,7E-02	0,816	ACTG2,ALDH2,CASP1,GRIA2,GRIA4,NDUFA4L2,PPARGC1A
Gαs Signaling	1,06E00	3,48E-02	#NUM!	GNAT2,PTGDR,RYR2,RYR3
Neuroinflammation Signaling Pathway	1,05E00	2,67E-02	0,447	ACVR1C,BIRC5,CASP1,GABRB1,NCF2,NFATC2,NOX4
fMLP Signaling in Neutrophils	1,04E00	3,42E-02	#NUM!	GNAT2,NCF2,NFATC2,NOX4
Notch Signaling	1,04E00	5,71E-02	#NUM!	DLL3,DTX3
Protein Kinase A Signaling	1,02E00	2,41E-02	1,890	AKAP6,NFATC2,PLCL2,PTK2B,PTPRM,RYR2,RYR3,TTN,TULP2
IL-4 Signaling	1,01E00	2,98E-02	1,342	COL4A3,COL4A4,COL9A2,NFATC2,TRPC1
Apelin Adipocyte Signaling Pathway	1,01E00	3,95E-02	#NUM!	NCF2,NOX4,PPARGC1A
Assembly and cell surface presentation of NMDA receptors	9,98E-01	5,41E-02	#NUM!	KIF17,NBEA
Neutrophil Extracellular Trap Signaling Pathway	9,97E-01	2,47E-02	0,378	CASP1,COL4A3,COL4A4,COL9A2,NCF2,NDUFA4L2,NOX4,PLCL2
GP6 Signaling Pathway	9,91E-01	3,28E-02	1,000	COL4A3,COL4A4,COL9A2,LAMC3
Pathogen Induced Cytokine Storm Signaling Pathway	9,9E-01	2,57E-02	0,816	CASP1,CCL26,COL4A3,COL4A4,COL9A2,RYR2,RYR3
Actin Cytoskeleton Signaling	9,85E-01	2,71E-02	#NUM!	ACTG2,ARHGAP24,FGF1,FGF14,MYO1H,TTN
Cardiac β-adrenergic Signaling	9,83E-01	2,92E-02	#NUM!	AKAP6,GNAT2,GRK3,RYR2,TULP2
Signaling by FGFR3	9,6E-01	5,13E-02	#NUM!	FGF1,GALNT3
Dermatan Sulfate Biosynthesis (Late Stages)	9,6E-01	5,13E-02	#NUM!	HS6ST3,NDST4
Neurotransmitter receptors and postsynaptic signal transmission	9,57E-01	1,25E-01	#NUM!	NBEA
Interleukin-1 processing	9,57E-01	1,25E-01	#NUM!	CASP1
G alpha (s) signalling events	9,44E-01	3,15E-02	0,000	CALCA,GPR39,GRK3,PTGDR
Hepatic Fibrosis / Hepatic Stellate Cell Activation	9,36E-01	2,82E-02	#NUM!	COL4A3,COL4A4,COL9A2,FGF1,MYO1H
Integrin cell surface interactions	9,33E-01	3,66E-02	#NUM!	COL4A3,COL4A4,COL9A2
Smooth Muscle Contraction	9,24E-01	4,88E-02	#NUM!	ACTG2,ALDH2
DNA damage-induced 14-3-3σ Signaling	9,24E-01	4,88E-02	#NUM!	CASP1,CDK1
Neurotransmitter clearance	9,09E-01	1,11E-01	#NUM!	ALDH2
RUNX1 and FOXP3 control the development of regulatory T lymphocytes (Tregs)	9,09E-01	1,11E-01	#NUM!	NFATC2
Chondroitin Sulfate Biosynthesis (Late Stages)	9,06E-01	4,76E-02	#NUM!	HS6ST3,NDST4
Apelin Muscle Signaling Pathway	9,06E-01	4,76E-02	#NUM!	GNAT2,PPARGC1A
Fcγ Receptor-mediated Phagocytosis in Macrophages and Monocytes	8,98E-01	3,53E-02	#NUM!	ACTG2,PLD5,PTK2B
Netrin-1 signaling	8,9E-01	4,65E-02	#NUM!	TRPC1,TRPC4
Guanosine Nucleotides Degradation III	8,66E-01	0.1	#NUM!	GDA
Xenobiotic Metabolism CAR Signaling Pathway	8,57E-01	2,92E-02	1,000	ALDH2,HS6ST3,NDST4,PPARGC1A
Gap Junction Signaling	8,52E-01	2,36E-02	-0,378	ACTG2,BIRC5,GRIA2,GRIA4,NPR3,PLCL2,PTPRM
Dilated Cardiomyopathy Signaling Pathway	8,33E-01	2,86E-02	#NUM!	ACTG2,MYO1H,RYR2,TTN
NAD biosynthesis II (from tryptophan)	8,28E-01	9,09E-02	#NUM!	HAAO
HSP90 chaperone cycle for steroid hormone receptors in the presence of ligand	8,27E-01	4,26E-02	#NUM!	HSPA2,NR3C2
Circadian Rhythm Signaling	8,26E-01	2,44E-02	#NUM!	GRIA2,GRIA4,NPR3,PLCL2,RYR2,RYR3
PXR/RXR Activation	8,13E-01	4,17E-02	#NUM!	NR1I2,PPARGC1A
Chondroitin Sulfate Biosynthesis	7,99E-01	4,08E-02	#NUM!	HS6ST3,NDST4
Cell Cycle: G2/M DNA Damage Checkpoint Regulation	7,99E-01	4,08E-02	#NUM!	CDK1,PKMYT1
POU5F1 (OCT4), SOX2, NANOG activate genes related to proliferation	7,93E-01	8,33E-02	#NUM!	EPHA1
Lysine catabolism	7,93E-01	8,33E-02	#NUM!	DHTKD1
Signaling by LTK	7,93E-01	8,33E-02	#NUM!	ALKAL1
Histamine Degradation	7,93E-01	8,33E-02	#NUM!	ALDH2
WNK Renal Signaling Pathway	7,77E-01	3,09E-02	#NUM!	NPR3,NR3C2,SCNN1B
Dermatan Sulfate Biosynthesis	7,72E-01	3,92E-02	#NUM!	HS6ST3,NDST4
Signal regulatory protein family interactions	7,61E-01	7,69E-02	#NUM!	PTK2B
Dissolution of Fibrin Clot	7,61E-01	7,69E-02	#NUM!	SERPINB2
Neuropathic Pain Signaling in Dorsal Horn Neurons	7,59E-01	3,03E-02	#NUM!	GRIA2,GRIA4,PLCL2
Serotonin Receptor Signaling	7,37E-01	2,07E-02	3,000	KALRN,PLCL2,PLD5,PPARGC1A,RYR2,RYR3,TRPC1,TRPC4,TTN
Tryptophan catabolism	7,32E-01	7,14E-02	#NUM!	HAAO
Response of EIF2AK1 (HRI) to heme deficiency	7,32E-01	7,14E-02	#NUM!	GRB10
Choline Biosynthesis III	7,32E-01	7,14E-02	#NUM!	PLD5
Phenylalanine Degradation IV (Mammalian, via Side Chain)	7,32E-01	7,14E-02	#NUM!	ALDH2
Glycation Signaling Pathway	7,19E-01	2,38E-02	0,447	COL4A3,COL4A4,MSR1,NCF2,NOX4
Cellular Effects of Sildenafil (Viagra)	7,17E-01	1,94E-02	-1,508	ACTG2,ACVR1C,ADGRB3,ADGRD1,ADGRL3,CAPN3,GPR39,GPR52,MYO1H,NFATC2,PPARGC1A,PTGDR
Signaling by ERBB4	7,09E-01	3,57E-02	#NUM!	GABRB1,NRG4
Digestion	7,05E-01	6,67E-02	#NUM!	CEL
Agranulocyte Adhesion and Diapedesis	7,04E-01	2,53E-02	#NUM!	ACTG2,CCL26,CLDN20,MYO1H
Role of CHK Proteins in Cell Cycle Checkpoint Control	6,98E-01	3,51E-02	#NUM!	CDK1,RFC3
Role of Hypercytokinemia/hyperchemokinemia in the Pathogenesis of Influenza	6,98E-01	3,51E-02	#NUM!	CASP1,IFIT2
GADD45 Signaling	6,98E-01	3,51E-02	#NUM!	ACVR1C,CDK1
G alpha (q) signalling events	6,97E-01	2,52E-02	1,000	GPR39,KALRN,NMU,RGS16
Netrin Signaling	6,91E-01	2,5E-02	1,000	CRMP1,NFATC2,RYR2,RYR3
DNA methylation	6,8E-01	6,25E-02	#NUM!	DNMT3L
Tryptophan Degradation X (Mammalian, via Tryptamine)	6,8E-01	6,25E-02	#NUM!	ALDH2
Purine Nucleotides Degradation II (Aerobic)	6,8E-01	6,25E-02	#NUM!	GDA
Putrescine Degradation III	6,8E-01	6,25E-02	#NUM!	ALDH2
Phospholipases	6,75E-01	3,39E-02	#NUM!	PLCL2,PLD5
Mitochondrial biogenesis	6,64E-01	3,33E-02	#NUM!	PPARGC1A,PPARGC1B
Generic Transcription Pathway	6,61E-01	2,16E-02	2,449	ESRRG,NR1I2,NR3C2,ZNF175,ZNF454,ZNF804B
NFE2L2 regulating anti-oxidant/detoxification enzymes	6,57E-01	5,88E-02	#NUM!	SLC7A11
Wound Healing Signaling Pathway	6,54E-01	2,25E-02	0,447	ACVR1C,CALCA,COL4A3,COL4A4,COL9A2
Glutamate Receptor Signaling	6,54E-01	3,28E-02	#NUM!	GRIA2,GRIA4
Cell surface interactions at the vascular wall	6,45E-01	2,65E-02	#NUM!	ANGPT2,SLC16A3,SLC7A11
Sphingosine-1-phosphate Signaling	6,45E-01	2,65E-02	#NUM!	CASP1,PLCL2,PTK2B
Granzyme A Signaling	6,43E-01	3,23E-02	#NUM!	CASP1,NDUFA4L2
IL-15 Production	6,38E-01	2,63E-02	#NUM!	ALK,EPHA1,PTK2B
Signaling by Activin	6,35E-01	5,56E-02	#NUM!	ACVR1C
Glyoxylate metabolism and glycine degradation	6,35E-01	5,56E-02	#NUM!	HAO1
Mismatch Repair in Eukaryotes	6,35E-01	5,56E-02	#NUM!	RFC3
Mitotic Roles of Polo-Like Kinase	6,33E-01	3,17E-02	#NUM!	CDK1,PKMYT1
Axonal Guidance Signaling	6,27E-01	1,94E-02	#NUM!	ADAMTS3,EPHA1,GNAT2,KALRN,NFATC2,PAPPA,PLCL2,SEMA3E,SHANK2
PKR-mediated signaling	6,23E-01	3,12E-02	#NUM!	CDK1,HSPA2
Glycosaminoglycan metabolism	6,17E-01	2,56E-02	#NUM!	HS6ST3,NDST4,ST3GAL6
Role of PKR in Interferon Induction and Antiviral Response	6,17E-01	2,56E-02	#NUM!	CASP1,HSPA2,MSR1
Signaling by NODAL	6,15E-01	5,26E-02	#NUM!	ACVR1C
Cellular hexose transport	6,15E-01	5,26E-02	#NUM!	SLC2A12
Dopamine Degradation	6,15E-01	5,26E-02	#NUM!	ALDH2
Ethanol Degradation IV	6,15E-01	5,26E-02	#NUM!	ALDH2
Ethanol Degradation II	6,15E-01	5,26E-02	#NUM!	ALDH2
Inflammasome pathway	6,15E-01	5,26E-02	#NUM!	CASP1
Sertoli Cell-Sertoli Cell Junction Signaling	6,14E-01	2,17E-02	0,447	ACTG2,CLDN20,COL4A3,LAMC3,PLS1
Ribavirin ADME	6,14E-01	3,08E-02	#NUM!	STK32A,STK32B
WNT/Ca+ pathway	6,14E-01	3,08E-02	#NUM!	NFATC2,PLCL2
Abacavir ADME	6,04E-01	3,03E-02	#NUM!	STK32A,STK32B
Agrin Interactions at Neuromuscular Junction	6,04E-01	3,03E-02	#NUM!	ACTG2,NRG4
Ephrin B Signaling	6,04E-01	3,03E-02	#NUM!	GNAT2,KALRN
Sperm Motility	0.6	2,15E-02	#NUM!	ALK,EPHA1,GNAT2,PLCL2,PTK2B
Xenobiotic Metabolism Signaling	0.6	2,15E-02	#NUM!	ALDH2,HS6ST3,NDST4,NR1I2,PPARGC1A
Tryptophan Degradation III (Eukaryotic)	5,96E-01	0.05	#NUM!	HAAO
Noradrenaline and Adrenaline Degradation	5,96E-01	0.05	#NUM!	ALDH2
Endothelin-1 Signaling	5,86E-01	2,25E-02	#NUM!	CASP1,GNAT2,PLCL2,PLD5
Phagosome Formation	5,85E-01	1,83E-02	2,530	ADGRB3,ADGRD1,ADGRL3,GPR39,GPR52,MSR1,MYO1H,PLD5,PTGDR,PTK2B,TTN
Surfactant metabolism	5,77E-01	4,76E-02	#NUM!	LMCD1
Synaptic adhesion-like molecules	5,77E-01	4,76E-02	#NUM!	GRIA4
Formation of paraxial mesoderm	5,77E-01	4,76E-02	#NUM!	DLL3
Chromatin modifications during the maternal to zygotic transition (MZT)	5,77E-01	4,76E-02	#NUM!	KDM6B
Formation of the ureteric bud	5,77E-01	4,76E-02	#NUM!	SIX1
Immunogenic Cell Death Signaling Pathway	5,68E-01	2,86E-02	#NUM!	CASP1,HSPA2
Regulation of RUNX2 expression and activity	5,68E-01	2,86E-02	#NUM!	PPARGC1A,PPARGC1B
Synaptogenesis Signaling Pathway	5,63E-01	1,99E-02	2,449	CADM1,EPHA1,GRIA2,GRIA4,KALRN,NLGN1
Interleukin-6 family signaling	5,6E-01	4,55E-02	#NUM!	IL31RA
Synaptic Long Term Potentiation	5,58E-01	2,38E-02	#NUM!	GRIA2,GRIA4,PLCL2
Regulation of endogenous retroelements	5,51E-01	2,78E-02	#NUM!	DNMT3L,ZNF454
GPCR-Mediated Integration of Enteroendocrine Signaling Exemplified by an L Cell	5,51E-01	2,78E-02	#NUM!	CALCA,PLCL2
Adrenomedullin signaling pathway	5,5E-01	2,16E-02	#NUM!	NPR3,PLCL2,PTK2B,TTN
CREB Signaling in Neurons	5,49E-01	1,81E-02	2,828	ADGRB3,ADGRD1,ADGRL3,GNAT2,GPR39,GPR52,GRIA2,GRIA4,PLCL2,PTGDR
RAF-independent MAPK1/3 activation	5,44E-01	4,35E-02	#NUM!	CDK1
Pyroptosis	5,44E-01	4,35E-02	#NUM!	CASP1
RHO GTPases Activate NADPH Oxidases	5,44E-01	4,35E-02	#NUM!	NCF2
Apelin Cardiac Fibroblast Signaling Pathway	5,44E-01	4,35E-02	#NUM!	ANGPT2
Angiopoietin Signaling	5,35E-01	2,7E-02	#NUM!	ANGPT2,BIRC5
Cell Cycle Checkpoints	5,34E-01	2,02E-02	-2,236	BIRC5,CDK1,CENPM,PKMYT1,RFC3
Ephrin Receptor Signaling	5,3E-01	2,12E-02	#NUM!	EPHA1,FGF1,GNAT2,KALRN
Insulin processing	5,28E-01	4,17E-02	#NUM!	MYRIP
MyD88 cascade initiated on plasma membrane	5,28E-01	4,17E-02	#NUM!	PELI2
Other interleukin signaling	5,28E-01	4,17E-02	#NUM!	IL16
Estrogen-mediated S-phase Entry	5,28E-01	4,17E-02	#NUM!	CDK1
Oxidative Ethanol Degradation III	5,28E-01	4,17E-02	#NUM!	ALDH2
RAC Signaling	5,28E-01	2,29E-02	#NUM!	NCF2,NOX4,PTK2B
Activation of NMDA receptors and postsynaptic events	5,19E-01	2,63E-02	#NUM!	GRIA2,GRIA4
Post-translational modification: synthesis of GPI-anchored proteins	5,19E-01	2,63E-02	#NUM!	NEGR1,NTM
NAD Signaling Pathway	5,16E-01	2,26E-02	#NUM!	PPARGC1A,RYR2,RYR3
PRC2 methylates histones and DNA	5,14E-01	0.04	#NUM!	DNMT3L
Signaling by Rho Family GTPases	5,13E-01	1,98E-02	1,000	ACTG2,GNAT2,NCF2,NOX4,PTK2B
Cardiac Hypertrophy Signaling (Enhanced)	5,04E-01	1,78E-02	3,000	ACVR1C,FGF1,FGF14,IL31RA,NFATC2,PLCL2,RYR2,RYR3,TULP2
Relaxin Signaling	4,84E-01	2,16E-02	#NUM!	GNAT2,NPR3,TULP2
Endocannabinoid Neuronal Synapse Pathway	4,84E-01	2,16E-02	#NUM!	GRIA2,GRIA4,PLCL2
ABRA Signaling Pathway	4,75E-01	2,44E-02	#NUM!	ACTG2,PPARGC1A
Signaling by NTRK3 (TRKC)	4,73E-01	3,57E-02	#NUM!	CASP1
Regulation of CDH11 Expression and Function	4,73E-01	3,57E-02	#NUM!	FOXF1
Transport of bile salts and organic acids, metal ions and amine compounds	4,68E-01	2,41E-02	#NUM!	SLC16A3,SLC6A6
RHOGDI Signaling	4,67E-01	1,97E-02	#NUM!	ACTG2,DLC1,GNAT2,MYO1H
Regulation of Cellular Mechanics by Calpain Protease	4,62E-01	2,38E-02	#NUM!	CAPN3,CDK1
Oxytocin in Spinal Neurons Signaling Pathway	4,61E-01	3,45E-02	#NUM!	NPR3
Serotonin Degradation	4,61E-01	3,45E-02	#NUM!	ALDH2
Opioid Signaling Pathway	4,6E-01	1,87E-02	0,000	GNAT2,GRK3,RGS16,RYR2,RYR3
Cachexia Signaling Pathway	4,6E-01	1,82E-02	1,342	ACVR1C,CAPN3,CASP1,GDF15,HSPA2,NOX4
FGF Signaling	4,55E-01	2,35E-02	#NUM!	FGF1,FGF14
MyD88 dependent cascade initiated on endosome	4,49E-01	3,33E-02	#NUM!	PELI2
Sonic Hedgehog Signaling	4,49E-01	3,33E-02	#NUM!	CDK1
Complement System	4,49E-01	3,33E-02	#NUM!	MASP2
MITF-M-dependent gene expression	4,49E-01	2,33E-02	#NUM!	MYRIP,PPARGC1A
WNT/SHH Axonal Guidance Signaling Pathway	4,43E-01	2,04E-02	#NUM!	SEMA3E,TRPC1,TRPC4
Cell junction organization	4,42E-01	2,3E-02	#NUM!	CADM1,CLDN20
MAPK6/MAPK4 signaling	4,42E-01	2,3E-02	#NUM!	CDK1,KALRN
Factors Promoting Cardiogenesis in Vertebrates	4,39E-01	2,03E-02	#NUM!	ACVR1C,NOX4,PLCL2
Nucleotide catabolism	4,38E-01	3,23E-02	#NUM!	GDA
Sialic acid metabolism	4,38E-01	3,23E-02	#NUM!	ST3GAL6
RANK Signaling in Osteoclasts	4,36E-01	2,27E-02	#NUM!	NFATC2,PTK2B
Regulation of TP53 Activity through Phosphorylation	4,3E-01	2,25E-02	#NUM!	RFC3,TAF4B
p75 NTR receptor-mediated signalling	4,29E-01	0.02	#NUM!	KALRN,STK32A,STK32B
Striated Muscle Contraction	4,27E-01	3,12E-02	#NUM!	TTN
Microautophagy Signaling Pathway	4,25E-01	1,99E-02	#NUM!	COL4A3,COL4A4,COL9A2
EPH-Ephrin signaling	4,24E-01	2,22E-02	#NUM!	EPHA1,KALRN
HEY1 Signaling Pathway	4,2E-01	1,97E-02	#NUM!	ACVR1C,DLL3,MFAP5
Cellular response to heat stress	4,18E-01	2,2E-02	#NUM!	DEDD2,HSPA2
Gene and protein expression by JAK-STAT signaling after IL-12 stimulation	4,17E-01	3,03E-02	#NUM!	SERPINB2
Transcriptional Regulation by NPAS4	4,17E-01	3,03E-02	#NUM!	IQSEC3
Orexin Signaling Pathway	4,16E-01	1,85E-02	2,000	PLCL2,PPARGC1A,TRPC1,TRPC4
p53 Signaling	4,12E-01	2,17E-02	#NUM!	BIRC5,PIDD1
DNA Methylation and Transcriptional Repression Signaling	4,12E-01	2,17E-02	#NUM!	CDK1,CDK17
VEGF Signaling	4,12E-01	2,17E-02	#NUM!	ACTG2,PTK2B
Activation of the pre-replicative complex	4,06E-01	2,94E-02	#NUM!	CDT1
Airway Pathology in Chronic Obstructive Pulmonary Disease	4,06E-01	2,15E-02	#NUM!	FGF1,FGF14
S100 Family Signaling Pathway	4,05E-01	1,63E-02	2,530	ADGRB3,ADGRD1,ADGRL3,DLC1,GPR39,GPR52,NCF2,NOX4,PLCL2,PTGDR,RYR2
Natural Killer Cell Signaling	3,98E-01	1,91E-02	#NUM!	HSPA2,NFATC2,PTK2B
FLT3 Signaling	3,97E-01	2,86E-02	#NUM!	GRB10
Retinol Biosynthesis	3,97E-01	2,86E-02	#NUM!	CEL
cAMP-mediated signaling	3,91E-01	1,79E-02	#NUM!	AKAP6,NPR3,PTGDR,TULP2
Germ Cell-Sertoli Cell Junction Signaling	3,9E-01	1,89E-02	#NUM!	ACTG2,LAMC3,PLS1
GPER1 signaling	3,9E-01	2,08E-02	#NUM!	STK32A,STK32B
Binding and Uptake of Ligands by Scavenger Receptors	3,87E-01	2,78E-02	#NUM!	MSR1
Kinetochore Metaphase Signaling Pathway	3,84E-01	2,06E-02	#NUM!	BIRC5,CDK1
Apoptosis Signaling	3,79E-01	2,04E-02	#NUM!	CAPN3,CDK1
Signaling by Insulin receptor	3,78E-01	2,7E-02	#NUM!	GRB10
Nucleosome assembly	3,78E-01	2,7E-02	#NUM!	CENPM
Pancreatic Secretion Signaling Pathway	3,77E-01	1,76E-02	2,000	PLCL2,RYR2,RYR3,SLC6A6
Regulation of TP53 Expression and Degradation	3,7E-01	2,63E-02	#NUM!	CDK1
Resolution of Abasic Sites (AP sites)	3,7E-01	2,63E-02	#NUM!	RFC3
RET signaling	3,7E-01	2,63E-02	#NUM!	GRB10
Retinoid metabolism and transport	3,61E-01	2,56E-02	#NUM!	BCO2
Antioxidant Action of Vitamin C	3,59E-01	1,96E-02	#NUM!	PLCL2,PLD5
Tight Junction Signaling	3,58E-01	1,8E-02	#NUM!	ACTG2,CLDN20,MYO1H
Transport of inorganic cations/anions and amino acids/oligopeptides	3,54E-01	1,94E-02	#NUM!	SLC6A6,SLC7A11
CCR5 Signaling in Macrophages	3,54E-01	1,94E-02	#NUM!	GNAT2,PTK2B
Paxillin Signaling	3,54E-01	1,94E-02	#NUM!	ACTG2,PTK2B
DAG and IP3 signaling	3,53E-01	2,5E-02	#NUM!	NBEA
Signaling by FGFR4	3,53E-01	2,5E-02	#NUM!	FGF1
TBC/RABGAPs	3,53E-01	2,5E-02	#NUM!	RAB6B
Transcriptional regulation of granulopoiesis	3,53E-01	2,5E-02	#NUM!	TAL1
Mechanisms of Viral Exit from Host Cells	3,53E-01	2,5E-02	#NUM!	ACTG2
Signaling by VEGF	3,49E-01	1,92E-02	#NUM!	NCF2,PTK2B
MyD88:MAL(TIRAP) cascade initiated on plasma membrane	3,45E-01	2,44E-02	#NUM!	PELI2
G alpha (z) signalling events	3,45E-01	2,44E-02	#NUM!	RGS16
CGAS-STING Signaling Pathway	3,4E-01	1,89E-02	#NUM!	CASP1,CCL26
Signaling by SCF-KIT	3,38E-01	2,38E-02	#NUM!	GRB10
Complement cascade	3,38E-01	2,38E-02	#NUM!	MASP2
Interleukin-2 family signaling	3,38E-01	2,38E-02	#NUM!	PTK2B
April Mediated Signaling	3,38E-01	2,38E-02	#NUM!	NFATC2
BER (Base Excision Repair) Pathway	3,38E-01	2,38E-02	#NUM!	RFC3
Gustation Pathway	3,36E-01	1,73E-02	#NUM!	GABRB1,SCN2A,SCNN1B
BBSome Signaling Pathway	3,31E-01	1,58E-02	2,449	ADGRB3,ADGRD1,ADGRL3,BBS2,GPR39,GPR52,PTGDR
TR/RXR Activation	3,31E-01	1,85E-02	#NUM!	PPARGC1A,SLC16A3
Meiotic synapsis	3,3E-01	2,33E-02	#NUM!	HSPA2
Elastic fibre formation	3,3E-01	2,33E-02	#NUM!	MFAP5
B Cell Activating Factor Signaling	3,3E-01	2,33E-02	#NUM!	NFATC2
Assembly of RNA Polymerase II Complex	3,3E-01	2,33E-02	#NUM!	TAF4B
PPARα/RXRα Activation	3,29E-01	1,71E-02	#NUM!	ACVR1C,PLCL2,PPARGC1A
Signaling by the B Cell Receptor (BCR)	3,26E-01	1,83E-02	#NUM!	NFATC2,TRPC1
PI3K Cascade	3,23E-01	2,27E-02	#NUM!	FGF1
SUMOylation of transcription cofactors	3,23E-01	2,27E-02	#NUM!	PPARGC1A
nNOS Signaling in Neurons	3,23E-01	2,27E-02	#NUM!	CAPN3
Myelination Signaling Pathway	3,23E-01	1,6E-02	1,342	DLC1,LAMC3,MYRF,NFATC2,PTK2B
Th2 Pathway	3,22E-01	1,82E-02	#NUM!	ACVR1C,NFATC2
SUMOylation of DNA replication proteins	3,16E-01	2,22E-02	#NUM!	BIRC5
TP53 Regulates Transcription of Cell Cycle Genes	3,16E-01	2,22E-02	#NUM!	CDK1
M-decay: degradation of maternal mRNAs by maternally stored factors	3,16E-01	2,22E-02	#NUM!	BIRC5
tRNA Splicing	3,16E-01	2,22E-02	#NUM!	TULP2
Cohesin Chromatin Regulation Pathway	3,16E-01	1,68E-02	#NUM!	BIRC5,CDK1,PCDH9
TEC Kinase Signaling	3,16E-01	1,68E-02	#NUM!	ACTG2,GNAT2,PTK2B
Bladder Cancer Signaling	3,14E-01	1,79E-02	#NUM!	FGF1,FGF14
Ferroptosis Signaling Pathway	3,14E-01	1,79E-02	#NUM!	NOX4,SLC7A11
Heme signaling	3,1E-01	2,17E-02	#NUM!	PPARGC1A
Phototransduction Pathway	3,1E-01	2,17E-02	#NUM!	GNAT2
FAK Signaling	3,1E-01	1,52E-02	2,121	ACVR1C,ADGRB3,ADGRD1,ADGRL3,CAPN3,GPR39,GPR52,IL31RA,PTGDR
IL-27 Signaling Pathway	3,09E-01	1,77E-02	#NUM!	CASP1,PPARGC1A
Multiple Sclerosis Signaling Pathway	3,09E-01	1,66E-02	#NUM!	CAPN3,CASP1,NFATC2
Regulation of lipid metabolism by PPARalpha	3,05E-01	1,75E-02	#NUM!	PPARGC1A,PPARGC1B
DNA Damage Bypass	3,03E-01	2,13E-02	#NUM!	RFC3
Costimulation by the CD28 family	3,01E-01	1,74E-02	#NUM!	STK32A,STK32B
Activation of IRF by Cytosolic Pattern Recognition Receptors	2,97E-01	2,08E-02	#NUM!	IFIT2
Amyloid Processing	2,97E-01	2,08E-02	#NUM!	CAPN3
Mitotic Prometaphase	2,96E-01	1,62E-02	#NUM!	BIRC5,CDK1,CENPM
Signaling by ERBB2	2,91E-01	2,04E-02	#NUM!	NRG4
Interferon alpha/beta signaling	2,91E-01	2,04E-02	#NUM!	IFIT2
FAT10 Cancer Signaling Pathway	2,91E-01	2,04E-02	#NUM!	ACVR1C
Synthesis of DNA	2,86E-01	1,68E-02	#NUM!	CDT1,RFC3
Signaling by FGFR1	2,85E-01	0.02	#NUM!	FGF1
Transcriptional regulation by RUNX2	2,85E-01	0.02	#NUM!	CDK1
Clathrin-mediated Endocytosis Signaling	2,84E-01	1,59E-02	#NUM!	ACTG2,FGF1,FGF14
Insulin Secretion Signaling Pathway	2,83E-01	1,54E-02	2,000	PLCL2,RYR2,RYR3,SCNN1B
Cilium Assembly	2,81E-01	1,58E-02	#NUM!	BBS2,CDK1,KIF17
Role of Tissue Factor in Cancer	2,81E-01	1,58E-02	#NUM!	ACVR1C,BIRC5,PTK2B
Cytoprotection by HMOX1	2,79E-01	1,96E-02	#NUM!	HIGD1C
CCR3 Signaling in Eosinophils	2,78E-01	1,65E-02	#NUM!	CCL26,GNAT2
Pancreatic Adenocarcinoma Signaling	2,78E-01	1,65E-02	#NUM!	BIRC5,PLD5
GABA Receptor Signaling	2,78E-01	1,65E-02	#NUM!	GABRB1,GNAT2
Signaling by PTK6	2,73E-01	1,92E-02	#NUM!	NRG4
MSP-RON Signaling Pathway	2,73E-01	1,92E-02	#NUM!	ACTG2
Phagosome Maturation	2,71E-01	1,63E-02	#NUM!	NCF2,NOX4
GABA receptor activation	2,68E-01	1,89E-02	#NUM!	GABRB1
Interleukin-1 family signaling	2,68E-01	1,61E-02	#NUM!	CASP1,PELI2
Beta-catenin independent WNT signaling	2,67E-01	1,54E-02	#NUM!	GNAT2,STK32A,STK32B
HIF1α Signaling	2,67E-01	1,54E-02	#NUM!	HSPA2,NCF2,NOX4
Integrin Signaling	2,67E-01	1,54E-02	#NUM!	ACTG2,CAPN3,TTN
DHCR24 Signaling Pathway	2,64E-01	1,6E-02	#NUM!	NLGN1,NR1I2
RHO GTPases Activate Formins	2,64E-01	1,6E-02	#NUM!	BIRC5,CENPM
NLR signaling pathways	2,62E-01	1,85E-02	#NUM!	CASP1
Somitogenesis	2,62E-01	1,85E-02	#NUM!	DLL3
Calcium-induced T Lymphocyte Apoptosis	2,62E-01	1,85E-02	#NUM!	NFATC2
Mitotic G1 phase and G1/S transition	2,61E-01	1,59E-02	#NUM!	CDK1,CDT1
Hereditary Breast Cancer Signaling	2,61E-01	1,59E-02	#NUM!	CDK1,RFC3
Necroptosis Signaling Pathway	2,57E-01	1,57E-02	#NUM!	CAPN3,CASP1
Circadian Clock	2,57E-01	1,82E-02	#NUM!	PPARGC1A
Sensory processing of sound by outer hair cells of the cochlea	2,57E-01	1,82E-02	#NUM!	PLS1
GABAergic Receptor Signaling Pathway (Enhanced)	2,54E-01	1,56E-02	#NUM!	GABRB1,NLGN1
Amyloid fiber formation	2,52E-01	1,79E-02	#NUM!	CALCA
G alpha (i) signalling events	2,51E-01	1,49E-02	#NUM!	GNAT2,NMU,RGS16
Gαi Signaling	2,51E-01	1,55E-02	#NUM!	GNAT2,NPR3
Insulin Receptor Signaling	2,51E-01	1,55E-02	#NUM!	GRB10,SCNN1B
Polyamine Regulation in Colon Cancer	2,47E-01	1,75E-02	#NUM!	TRPC1
Pre-NOTCH Expression and Processing	2,42E-01	1,72E-02	#NUM!	ST3GAL6
Transcriptional Regulation by MECP2	2,42E-01	1,72E-02	#NUM!	GRIA2
UFMylation Signaling Pathway	2,42E-01	1,72E-02	#NUM!	SLC7A11
Semaphorin Signaling in Neurons	2,42E-01	1,72E-02	#NUM!	CRMP1
Remodeling of Epithelial Adherens Junctions	2,42E-01	1,72E-02	#NUM!	ACTG2
PCP (Planar Cell Polarity) Pathway	2,42E-01	1,72E-02	#NUM!	RSPO3
White Adipose Tissue Browning Pathway	2,41E-01	1,52E-02	#NUM!	ANGPT2,PPARGC1A
NAFLD Signaling Pathway	2,41E-01	1,46E-02	#NUM!	CASP1,NOX4,PPARGC1A
RAB geranylgeranylation	2,37E-01	1,69E-02	#NUM!	RAB6B
Peroxisomal protein import	2,37E-01	1,69E-02	#NUM!	HAO1
IL-2 Signaling	2,33E-01	1,67E-02	#NUM!	PTK2B
Signaling by NOTCH4	2,29E-01	1,47E-02	#NUM!	STK32A,STK32B
PI3K Signaling in B Lymphocytes	2,29E-01	1,47E-02	#NUM!	NFATC2,PLCL2
Crosstalk between Dendritic Cells and Natural Killer Cells	2,28E-01	1,64E-02	#NUM!	ACTG2
ERB2-ERBB3 Signaling	2,28E-01	1,64E-02	#NUM!	NRG4
Th1 and Th2 Activation Pathway	2,26E-01	1,46E-02	#NUM!	ACVR1C,NFATC2
Xenobiotic Metabolism AHR Signaling Pathway	2,2E-01	1,59E-02	#NUM!	ALDH2
Antiproliferative Role of Somatostatin Receptor 2	2,16E-01	1,56E-02	#NUM!	NPR3
ERBB4 Signaling	2,16E-01	1,56E-02	#NUM!	NRG4
TREM1 Signaling	2,12E-01	1,54E-02	#NUM!	CASP1
Role of JAK1 and JAK3 in γc Cytokine Signaling	2,12E-01	1,54E-02	#NUM!	PTK2B
Pyridoxal 5'-phosphate Salvage Pathway	2,12E-01	1,54E-02	#NUM!	CDK1
Caveolar-mediated Endocytosis Signaling	2,04E-01	1,49E-02	#NUM!	ACTG2
Signaling by FGFR2	0.2	1,47E-02	#NUM!	FGF1
Sensory processing of sound by inner hair cells of the cochlea	0.2	1,47E-02	#NUM!	PLS1
Oxytocin in Brain Signaling Pathway	0	5,59E-03	#NUM!	CASP1
Oxytocin Signaling Pathway	0	7,78E-03	#NUM!	MYO1H,NPR3
Pyroptosis Signaling Pathway	0	1,43E-02	#NUM!	CASP1
CLEAR Signaling Pathway	0	3,8E-03	#NUM!	PPARGC1A
ID1 Signaling Pathway	0	1,05E-02	#NUM!	ACVR1C,BIRC5
IL-13 Signaling Pathway	0	9,8E-03	#NUM!	CCL26
SNARE Signaling Pathway	0	8,33E-03	#NUM!	MYO1H
CDX Gastrointestinal Cancer Signaling Pathway	0	1,12E-02	#NUM!	NCF2,NOX4
Macrophage Classical Activation Signaling Pathway	0	7,3E-03	#NUM!	NCF2
Role of Chondrocytes in Rheumatoid Arthritis Signaling Pathway	0	7,69E-03	#NUM!	CASP1
Role of Osteoclasts in Rheumatoid Arthritis Signaling Pathway	0	1,43E-02	1,000	COL4A3,COL4A4,COL9A2,PTK2B
Ribonucleotide Reductase Signaling Pathway	0	1,32E-02	#NUM!	BIRC5,CDK1
Glucocorticoid Receptor Signaling	0	1,35E-02	#NUM!	HSPA2,IL31RA,NDUFA4L2,NFATC2,NR3C2,TAF4B
Macrophage Alternative Activation Signaling Pathway	0	1,36E-02	#NUM!	KDM6B,PPARGC1A
Neuregulin Signaling	0	9,01E-03	#NUM!	NRG4
Huntington's Disease Signaling	0	1,15E-02	#NUM!	CAPN3,CASP1,HSPA2
Chaperone Mediated Autophagy Signaling Pathway	0	1,38E-02	#NUM!	CASP1,HSPA2,NFATC2
IL-33 Signaling Pathway	0	6,76E-03	#NUM!	CASP1
NOD1/2 Signaling Pathway	0	1,35E-02	#NUM!	CASP1,HSPA2
Acetylcholine Receptor Signaling Pathway	0	1,09E-02	#NUM!	CASP1,PLCL2
Adrenergic Receptor Signaling Pathway (Enhanced)	0	5,68E-03	#NUM!	PLCL2
ISGylation Signaling Pathway	0	1,2E-02	#NUM!	BIRC5
Sertoli Cell-Germ Cell Junction Signaling Pathway (Enhanced)	0	1,35E-02	#NUM!	ACTG2,CLDN20,LAMC3
NRF2-mediated Oxidative Stress Response	0	5,65E-03	#NUM!	ACTG2
Aryl Hydrocarbon Receptor Signaling	0	7,94E-03	#NUM!	ALDH2
Opioid Signalling	0	1,22E-02	#NUM!	NBEA
PIP3 activates AKT signaling	0	1,41E-02	#NUM!	FGF1,NRG4
Degradation of the extracellular matrix	0	1,3E-02	#NUM!	CAPN3
Telomere Maintenance	0	1,39E-02	#NUM!	RFC3
Plasma lipoprotein assembly, remodeling, and clearance	0	1,43E-02	#NUM!	PCSK5
Signaling by NOTCH1	0	1,39E-02	#NUM!	NBEA
TCF dependent signaling in response to WNT	0	5,62E-03	#NUM!	RSPO3
RNA Polymerase II Transcription	0	7,19E-03	#NUM!	TAF4B
Phase I - Functionalization of compounds	0	1,37E-02	#NUM!	ALDH2
Fc epsilon receptor (FCERI) signaling	0	7,58E-03	#NUM!	NFATC2
Mitotic Metaphase and Anaphase	0	1,38E-02	#NUM!	BIRC5,CDK1,CENPM
Oxidative Stress Induced Senescence	0	1,39E-02	#NUM!	KDM6B
Class A/1 (Rhodopsin-like receptors)	0	1,05E-02	#NUM!	GPR39,NMU,PTGDR
Class B/2 (Secretin family receptors)	0	1,19E-02	#NUM!	CALCA
L1CAM interactions	0	9,01E-03	#NUM!	SCN2A
Transcriptional regulation of white adipocyte differentiation	0	1,22E-02	#NUM!	PPARGC1A
Regulation of Insulin-like Growth Factor (IGF) transport and uptake by IGFBPs	0	8,62E-03	#NUM!	PAPPA
G alpha (12/13) signalling events	0	1,39E-02	#NUM!	KALRN
Platelet homeostasis	0	1,25E-02	#NUM!	KCNMB4
Mitotic G2-G2/M phases	0	1,09E-02	#NUM!	CDK1,PKMYT1
Regulation of mitotic cell cycle	0	1,19E-02	#NUM!	CDK1
C-type lectin receptors (CLRs)	0	7,94E-03	#NUM!	NFATC2
TP53 Regulates Metabolic Genes	0	1,32E-02	#NUM!	HIGD1C
Hedgehog 'on' state	0	1,41E-02	#NUM!	STK32A,STK32B
RAF/MAP kinase cascade	0	7,84E-03	#NUM!	FGF1,NRG4
Deubiquitination	0	4,12E-03	#NUM!	CDK1
HDR through Homologous Recombination (HRR) or Single Strand Annealing (SSA)	0	9,9E-03	#NUM!	RFC3
Nucleotide Excision Repair	0	9,71E-03	#NUM!	RFC3
Interleukin-4 and Interleukin-13 signaling	0	9,52E-03	#NUM!	BIRC5
Keratinization	0	1,22E-02	#NUM!	PRSS8
Signaling by MET	0	1,33E-02	#NUM!	LAMC3
RNA polymerase II transcribes snRNA genes	0	1,45E-02	#NUM!	ELL3
Intra-Golgi and retrograde Golgi-to-ER traffic	0	5,41E-03	#NUM!	RAB6B
Mitotic Prophase	0	1,11E-02	#NUM!	CDK1
DNA Replication Pre-Initiation	0	1,1E-02	#NUM!	CDT1
Response to elevated platelet cytosolic Ca2+	0	8,13E-03	#NUM!	TTN
Cargo recognition for clathrin-mediated endocytosis	0	9,71E-03	#NUM!	GRK3
RAB GEFs exchange GTP for GDP on RABs	0	1,15E-02	#NUM!	RAB6B
Transcriptional regulation by RUNX1	0	1,45E-02	#NUM!	RSPO3,TAL1
ESR-mediated signaling	0	9,71E-03	#NUM!	GREB1
Neddylation	0	4,2E-03	#NUM!	BIRC5
RHO GTPase cycle	0	1,14E-02	2,236	ARHGAP24,DLC1,KALRN,NCF2,PTK2B
KEAP1-NFE2L2 pathway	0	1,39E-02	#NUM!	STK32A,STK32B
Class I MHC mediated antigen processing and presentation	0	2,77E-03	#NUM!	NCF2
Hepatic Cholestasis	0	5,24E-03	#NUM!	NR1I2
LXR/RXR Activation	0	9,71E-03	#NUM!	MSR1
Mitochondrial Dysfunction	0	1,01E-02	#NUM!	CAPN3,NDUFA4L2,PPARGC1A
Autism Signaling Pathway	0	1,08E-02	#NUM!	ALDH2,ATP7B,NLGN1
Protein Sorting Signaling Pathway	0	5,81E-03	#NUM!	PLD5
FXR/RXR Activation	0	1,32E-02	#NUM!	NR1I2,PPARGC1A
Sleep NREM Signaling Pathway	0	9,17E-03	#NUM!	GABRB1
Histone Modification Signaling Pathway	0	1,21E-02	#NUM!	CECR2,DNMT3L,KDM6B
Nuclear Cytoskeleton Signaling Pathway	0	4,78E-03	#NUM!	ACTG2
Hematoma Resolution Signaling Pathway	0	8,97E-03	#NUM!	NDUFA4L2,NOX4
Mitochondrial Division Signaling Pathway	0	6,25E-03	#NUM!	CDK1
Sheddase Signaling Pathway	0	1,2E-02	#NUM!	COL4A3,COL4A4
Chromatin organization	0	4,78E-03	#NUM!	KDM6B
Mitochondrial protein degradation	0	1,15E-02	#NUM!	ALDH2
Respiratory electron transport	0	1,41E-02	#NUM!	HIGD1C
Cyclophilin Signaling Pathway	0	1,35E-02	#NUM!	BIRC5,NFATC2,NOX4
Hepatitis B Chronic Liver Pathogenesis Signaling Pathway	0	1,28E-02	#NUM!	ANGPT2,CASP1
Regulation of Actin-based Motility by Rho	0	9,62E-03	#NUM!	ACTG2
Role of BRCA1 in DNA Damage Response	0	1,28E-02	#NUM!	RFC3
RAR Activation	0	1,04E-02	2,000	ACVR1C,GNAT2,PPARGC1A,TULP2
14-3-3-mediated Signaling	0	8,62E-03	#NUM!	PLCL2
α-Adrenergic Signaling	0	1,01E-02	#NUM!	GNAT2
IL-12 Signaling and Production in Macrophages	0	5,35E-03	#NUM!	NFATC2
Role of Pattern Recognition Receptors in Recognition of Bacteria and Viruses	0	7,81E-03	#NUM!	CASP1
Role of NFAT in Regulation of the Immune Response	0	1,17E-02	#NUM!	GNAT2,NFATC2
IL-17 Signaling	0	6,71E-03	#NUM!	RGS16
CXCR4 Signaling	0	6,37E-03	#NUM!	GNAT2
CTLA4 Signaling in Cytotoxic T Lymphocytes	0	1,21E-02	#NUM!	NFATC2,PLD5
CD28 Signaling in T Helper Cells	0	9,09E-03	#NUM!	NFATC2
Virus Entry via Endocytic Pathways	0	9,35E-03	#NUM!	ACTG2
Dendritic Cell Maturation	0	6,54E-03	#NUM!	PLCL2
Melatonin Signaling	0	1,43E-02	#NUM!	PLCL2
Renin-Angiotensin Signaling	0	8,62E-03	#NUM!	PTK2B
Docosahexaenoic Acid (DHA) Signaling	0	4,31E-03	#NUM!	PLCL2
Thrombin Signaling	0	9,52E-03	#NUM!	GNAT2,PLCL2
Cardiac Hypertrophy Signaling	0	8,23E-03	#NUM!	GNAT2,PLCL2
ICOS-ICOSL Signaling in T Helper Cells	0	9,8E-03	#NUM!	NFATC2
Molecular Mechanisms of Cancer	0	1,02E-02	2,646	ADGRB3,ADGRD1,ADGRL3,GNAT2,GPR39,GPR52,IL31RA,PTGDR
Corticotropin Releasing Hormone Signaling	0	7,04E-03	#NUM!	NPR3
Maturity Onset Diabetes of Young (MODY) Signaling	0	1,45E-02	#NUM!	CEL
GNRH Signaling	0	5,52E-03	#NUM!	PTK2B
Cholecystokinin/Gastrin-mediated Signaling	0	8,85E-03	#NUM!	PTK2B
ATM Signaling	0	1,04E-02	#NUM!	CDK1
Androgen Signaling	0	1,32E-02	#NUM!	GNAT2,TAF4B
Prolactin Signaling	0	1,08E-02	#NUM!	KCNMB4
Thyroid Cancer Signaling	0	1,35E-02	#NUM!	ALK
Chronic Myeloid Leukemia Signaling	0	1,16E-02	#NUM!	BIRC5,NFATC2,PLCL2
Production of Nitric Oxide and Reactive Oxygen Species in Macrophages	0	5,62E-03	#NUM!	NCF2
Gα12/13 Signaling	0	7,69E-03	#NUM!	PTK2B
p70S6K Signaling	0	7,75E-03	#NUM!	PLCL2
Colorectal Cancer Metastasis Signaling	0	1,19E-02	#NUM!	BIRC5,GNAT2,GRK3
mTOR Signaling	0	5,26E-03	#NUM!	PLD5
G Beta Gamma Signaling	0	8,26E-03	#NUM!	GNAT2
G Protein Signaling Mediated by Tubby	0	1,41E-02	#NUM!	GNAT2
Systemic Lupus Erythematosus Signaling	0	6,33E-03	#NUM!	NFATC2
ILK Signaling	0	1,07E-02	#NUM!	ACTG2,MYO1H
EIF2 Signaling	0	1,07E-02	#NUM!	ACTG2,NOX4
AMPK Signaling	0	8,73E-03	#NUM!	GNAT2,PPARGC1A
PAK Signaling	0	8,85E-03	#NUM!	PTK2B
Role of Osteoblasts, Osteoclasts and Chondrocytes in Rheumatoid Arthritis	0	9,3E-03	#NUM!	NFATC2,PTK2B
Phospholipase C Signaling	0	7,75E-03	#NUM!	NFATC2,PLD5
HER-2 Signaling in Breast Cancer	0	4,72E-03	#NUM!	BIRC5
Atherosclerosis Signaling	0	9,01E-03	#NUM!	MSR1
Role of Macrophages, Fibroblasts and Endothelial Cells in Rheumatoid Arthritis	0	1,03E-02	#NUM!	IL16,NFATC2,PLCL2
Leptin Signaling in Obesity	0	1,37E-02	#NUM!	PLCL2
Role of NFAT in Cardiac Hypertrophy	0	4,67E-03	#NUM!	PLCL2
IL-1 Signaling	0	1,11E-02	#NUM!	GNAT2
Breast Cancer Regulation by Stathmin1	0	1,32E-02	2,449	ADGRB3,ADGRD1,ADGRL3,CDK1,GPR39,GPR52,PTGDR
Glioblastoma Multiforme Signaling	0	6,02E-03	#NUM!	PLCL2
Neuroprotective Role of THOP1 in Alzheimer's Disease	0	1,1E-02	#NUM!	PRSS8
Regulation of IL-2 Expression in Activated and Anergic T Lymphocytes	0	1,04E-02	#NUM!	NFATC2
PKCθ Signaling in T Lymphocytes	0	6,71E-03	#NUM!	NFATC2
P2Y Purinergic Receptor Signaling Pathway	0	8,06E-03	#NUM!	PLCL2
Cyclins and Cell Cycle Regulation	0	1,22E-02	#NUM!	CDK1
Role of JAK family kinases in IL-6-type Cytokine Signaling	0	1,39E-02	#NUM!	BIRC5
Dopamine-DARPP32 Feedback in cAMP Signaling	0	5,59E-03	#NUM!	PLCL2
Transcriptional Regulatory Network in Embryonic Stem Cells	0	6,29E-03	#NUM!	ACVR1C
eNOS Signaling	0	6,94E-03	#NUM!	HSPA2
Ephrin A Signaling	0	7,58E-03	#NUM!	EPHA1
ERBB Signaling	0	1,1E-02	#NUM!	NRG4
D-myo-inositol-5-phosphate Metabolism	0	5,08E-03	#NUM!	PTPRM
D-myo-inositol (1,4,5,6)-Tetrakisphosphate Biosynthesis	0	5,52E-03	#NUM!	PTPRM
Superpathway of Inositol Phosphate Compounds	0	4,29E-03	#NUM!	PTPRM
D-myo-inositol (3,4,5,6)-tetrakisphosphate Biosynthesis	0	5,52E-03	#NUM!	PTPRM
3-phosphoinositide Degradation	0	5,21E-03	#NUM!	PTPRM
3-phosphoinositide Biosynthesis	0	4,83E-03	#NUM!	PTPRM
Salvage Pathways of Pyrimidine Ribonucleotides	0	1,11E-02	#NUM!	CDK1
Epithelial Adherens Junction Signaling	0	1,32E-02	#NUM!	ACVR1C,FGF1
Granulocyte Adhesion and Diapedesis	0	1,44E-02	#NUM!	CCL26,CLDN20
Regulation of the Epithelial-Mesenchymal Transition Pathway	0	1,07E-02	#NUM!	FGF1,FGF14
UVA-Induced MAPK Signaling	0	1,06E-02	#NUM!	PLCL2
STAT3 Pathway	0	7,58E-03	#NUM!	IL31RA
Adipogenesis pathway	0	7,75E-03	#NUM!	FGF1
Unfolded protein response	0	1,18E-02	#NUM!	HSPA2
Estrogen Receptor Signaling	0	1,06E-02	#NUM!	GNAT2,NDUFA4L2,PLCL2,PPARGC1A
ERK/MAPK Signaling	0	4,95E-03	#NUM!	PTK2B
PI3K/AKT Signaling	0	1,07E-02	#NUM!	GDF15,IL31RA
Nitric Oxide Signaling in the Cardiovascular System	0	8,93E-03	#NUM!	RYR2
Protein Ubiquitination Pathway	0	4,08E-03	#NUM!	HSPA2
B Cell Receptor Signaling	0	1,14E-02	#NUM!	NFATC2,PTK2B
WNT/β-catenin Signaling	0	1,21E-02	#NUM!	ACVR1C,SOX5
Chemokine Signaling	0	1,39E-02	#NUM!	PTK2B
Death Receptor Signaling	0	1,14E-02	#NUM!	ACTG2
PPAR Signaling	0	0.01	#NUM!	PPARGC1A
IGF-1 Signaling	0	0.01	#NUM!	GRB10
TGF-β Signaling	0	1,06E-02	#NUM!	ACVR1C
T Cell Receptor Signaling	0	1,17E-02	#NUM!	NFATC2,PTK2B
GPCR-Mediated Nutrient Sensing in Enteroendocrine Cells	0	9,26E-03	#NUM!	PLCL2
Sumoylation Pathway	0	1,02E-02	#NUM!	RFC3
Th1 Pathway	0	1,1E-02	#NUM!	NFATC2
Osteoarthritis Pathway	0	9,26E-03	#NUM!	CASP1,PPARGC1A
Sirtuin Signaling Pathway	0	7,75E-03	#NUM!	NDUFA4L2,PPARGC1A
Iron homeostasis signaling pathway	0	8,4E-03	#NUM!	GDF15
Th17 Activation Pathway	0	1,23E-02	#NUM!	NFATC2
NER (Nucleotide Excision Repair, Enhanced Pathway)	0	1,2E-02	#NUM!	RFC3
Endocannabinoid Cancer Inhibition Pathway	0	7,04E-03	#NUM!	CASP1
Apelin Cardiomyocyte Signaling Pathway	0	1,03E-02	#NUM!	PLCL2
Apelin Endothelial Signaling Pathway	0	7,52E-03	#NUM!	GNAT2
BAG2 Signaling Pathway	0	1,3E-02	#NUM!	HSPA2
T Cell Exhaustion Signaling Pathway	0	1,41E-02	#NUM!	ACVR1C,NFATC2
Systemic Lupus Erythematosus in T Cell Signaling Pathway	0	1,02E-02	#NUM!	CASP1,NFATC2
Systemic Lupus Erythematosus in B Cell Signaling Pathway	0	8,44E-03	#NUM!	IFIT2,NFATC2
Senescence Pathway	0	1,44E-02	2,000	ACVR1C,CAPN3,CDK1,NFATC2
Hepatic Fibrosis Signaling Pathway	0	1,01E-02	2,000	ACVR1C,NCF2,NOX4,TTN
Xenobiotic Metabolism General Signaling Pathway	0	8,85E-03	#NUM!	NR1I2
Semaphorin Neuronal Repulsive Signaling Pathway	0	1,42E-02	#NUM!	CRMP1,SEMA3E
Regulation of the Epithelial Mesenchymal Transition by Growth Factors Pathway	0	1,09E-02	#NUM!	FGF1,FGF14
Coronavirus Pathogenesis Pathway	0	5,81E-03	#NUM!	CASP1
Tumor Microenvironment Pathway	0	1,2E-02	#NUM!	FGF1,FGF14
MSP-RON Signaling in Cancer Cells Pathway	0	7,63E-03	#NUM!	PTK2B
Eicosanoid Signaling	0	1,17E-02	#NUM!	KCNMB4,PLCL2,PTGDR

## Sheet: cluster 3
Ingenuity Canonical Pathways	-log(p-value)	Ratio	z-score	Molecules
Cell Cycle Checkpoints	7,43E00	4,03E-02	-3,162	BARD1,BRCA1,BRIP1,CDC25C,CENPE,CENPN,CHEK1,ORC1,SGO2,ZWINT
Role of BRCA1 in DNA Damage Response	4,89E00	6,41E-02	-2,000	BARD1,BRCA1,BRIP1,CHEK1,RAD51
ATM Signaling	4,45E00	5,21E-02	-1,342	BRCA1,CDC25C,CHEK1,RAD51,SMC1B
Cell Cycle: G2/M DNA Damage Checkpoint Regulation	4,41E00	8,16E-02	0,000	BRCA1,CDC25C,CHEK1,TOP2A
HDR through Homologous Recombination (HRR) or Single Strand Annealing (SSA)	4,34E00	4,95E-02	-2,236	BARD1,BRCA1,BRIP1,CHEK1,RAD51
Hereditary Breast Cancer Signaling	3,89E00	3,97E-02	1,342	BARD1,BRCA1,CDC25C,CHEK1,RAD51
Transcriptional Regulation by E2F6	3,59E00	9,38E-02	#NUM!	BRCA1,CHEK1,RAD51
Regulation of TP53 Activity through Phosphorylation	3,4E00	4,49E-02	-2,000	BARD1,BRCA1,BRIP1,CHEK1
DNA damage-induced 14-3-3σ Signaling	3,27E00	7,32E-02	#NUM!	BRCA1,CDC25C,CHEK1
Kinetochore Metaphase Signaling Pathway	3,26E00	4,12E-02	#NUM!	CENPE,CENPN,SMC1B,ZWINT
Meiotic synapsis	3,21E00	6,98E-02	#NUM!	BRCA1,SMC1B,SYNE2
DNA Double-Strand Break Repair by Homologous Recombination	2,88E00	1,43E-01	#NUM!	BRCA1,RAD51
Role of CHK Proteins in Cell Cycle Checkpoint Control	2,85E00	5,26E-02	#NUM!	BRCA1,CDC25C,CHEK1
RHO GTPases Activate Formins	2,85E00	3,2E-02	-2,000	CENPE,CENPN,SGO2,ZWINT
p53 Signaling	2,26E00	3,26E-02	#NUM!	BRCA1,CHEK1,PIDD1
Mitotic Prometaphase	2,23E00	2,16E-02	-2,000	CENPE,CENPN,SGO2,ZWINT
Nuclear Cytoskeleton Signaling Pathway	2,05E00	1,91E-02	-1,000	ACTG2,CENPE,KIF15,SYNE2
Meiotic recombination	2,04E00	5,41E-02	#NUM!	BRCA1,RAD51
Mitotic Metaphase and Anaphase	1,99E00	1,84E-02	-2,000	CENPE,CENPN,SGO2,ZWINT
Nonhomologous End-Joining (NHEJ)	1,97E00	0.05	#NUM!	BARD1,BRCA1
tRNA Splicing	1,88E00	4,44E-02	#NUM!	PDE1A,PDE7B
DNA Double Strand Break Response	1,81E00	4,08E-02	#NUM!	BARD1,BRCA1
Kinesins	1,76E00	3,85E-02	#NUM!	CENPE,KIF15
Cell Cycle Control of Chromosomal Replication	1,73E00	3,7E-02	#NUM!	ORC1,TOP2A
Transmission across Electrical Synapses	1,71E00	0.2	#NUM!	PANX2
Neurexins and neuroligins	1,7E00	3,57E-02	#NUM!	HOMER1,SHANK3
TP53 Regulates Transcription of DNA Repair Genes	1,59E00	3,12E-02	#NUM!	BRCA1,CHEK1
Phosphatidylethanolamine Biosynthesis II	1,51E00	1,25E-01	#NUM!	ETNK2
Reversible hydration of carbon dioxide	1,34E00	8,33E-02	#NUM!	CA3
Cytosolic iron-sulfur cluster assembly	1,31E00	7,69E-02	#NUM!	BRIP1
MHC class II antigen presentation	1,2E00	1,9E-02	#NUM!	CENPE,KIF15
mRNA 3 Prime End Processing Signaling Pathway	1,2E00	1,9E-02	#NUM!	BARD1,BRCA1
Deubiquitination	1,16E00	1,23E-02	#NUM!	BARD1,BRCA1,TNIP3
Synthesis of DNA	1,1E00	1,68E-02	#NUM!	GINS1,ORC1
Cardiac conduction	1,08E00	1,63E-02	#NUM!	KCNK15,KCNQ1
Mitotic G1 phase and G1/S transition	1,06E00	1,59E-02	#NUM!	ORC1,TOP2A
G alpha (s) signalling events	1,06E00	1,57E-02	#NUM!	PDE1A,PDE7B
Signaling by NTRK2 (TRKB)	1,03E00	0.04	#NUM!	DOCK3
Antimicrobial peptides	1,01E00	3,85E-02	#NUM!	PI3
RHO GTPases activate PKNs	1,01E00	3,85E-02	#NUM!	CDC25C
Relaxin Signaling	9,91E-01	1,44E-02	#NUM!	PDE1A,PDE7B
Coagulation System	9,17E-01	3,03E-02	#NUM!	SERPIND1
Ovarian Cancer Signaling	9,12E-01	1,29E-02	#NUM!	BRCA1,RAD51
Activation of the pre-replicative complex	9,05E-01	2,94E-02	#NUM!	ORC1
Formation of Fibrin Clot (Clotting Cascade)	8,82E-01	2,78E-02	#NUM!	SERPIND1
TP53 Regulates Transcription of Cell Death Genes	8,82E-01	2,78E-02	#NUM!	PIDD1
Nucleosome assembly	8,71E-01	2,7E-02	#NUM!	CENPN
RET signaling	8,6E-01	2,63E-02	#NUM!	SHANK3
Cardiac β-adrenergic Signaling	8,43E-01	1,17E-02	#NUM!	PDE1A,PDE7B
DAG and IP3 signaling	8,39E-01	2,5E-02	#NUM!	PDE1A
Mechanisms of Viral Exit from Host Cells	8,39E-01	2,5E-02	#NUM!	ACTG2
Smooth Muscle Contraction	8,29E-01	2,44E-02	#NUM!	ACTG2
Signaling by SCF-KIT	8,2E-01	2,38E-02	#NUM!	CHEK1
Cohesin Chromatin Regulation Pathway	8,12E-01	1,12E-02	#NUM!	CHEK1,SMC1B
D-myo-inositol (1,4,5,6)-Tetrakisphosphate Biosynthesis	8,04E-01	1,1E-02	#NUM!	CA3,CDC25C
D-myo-inositol (3,4,5,6)-tetrakisphosphate Biosynthesis	8,04E-01	1,1E-02	#NUM!	CA3,CDC25C
Role of OCT4 in Mammalian Embryonic Stem Cell Pluripotency	8,01E-01	2,27E-02	#NUM!	BRCA1
SUMOylation of DNA replication proteins	7,92E-01	2,22E-02	#NUM!	TOP2A
TP53 Regulates Transcription of Cell Cycle Genes	7,92E-01	2,22E-02	#NUM!	CDC25C
Intra-Golgi and retrograde Golgi-to-ER traffic	7,89E-01	1,08E-02	#NUM!	CENPE,KIF15
3-phosphoinositide Degradation	7,64E-01	1,04E-02	#NUM!	CA3,CDC25C
Protein Kinase A Signaling	7,48E-01	8,02E-03	#NUM!	CDC25C,PDE1A,PDE7B
D-myo-inositol-5-phosphate Metabolism	7,47E-01	1,02E-02	#NUM!	CA3,CDC25C
MSP-RON Signaling Pathway	7,35E-01	1,92E-02	#NUM!	ACTG2
3-phosphoinositide Biosynthesis	7,14E-01	9,66E-03	#NUM!	CA3,CDC25C
GADD45 Signaling	6,99E-01	1,75E-02	#NUM!	BRCA1
Remodeling of Epithelial Adherens Junctions	6,92E-01	1,72E-02	#NUM!	ACTG2
Crosstalk between Dendritic Cells and Natural Killer Cells	6,73E-01	1,64E-02	#NUM!	ACTG2
Glutamate Receptor Signaling	6,73E-01	1,64E-02	#NUM!	HOMER1
cAMP-mediated signaling	6,66E-01	8,97E-03	#NUM!	PDE1A,PDE7B
Mitotic Roles of Polo-Like Kinase	6,61E-01	1,59E-02	#NUM!	CDC25C
Agrin Interactions at Neuromuscular Junction	6,43E-01	1,52E-02	#NUM!	ACTG2
Superpathway of Inositol Phosphate Compounds	6,38E-01	8,58E-03	#NUM!	CA3,CDC25C
Caveolar-mediated Endocytosis Signaling	6,37E-01	1,49E-02	#NUM!	ACTG2
Factors involved in megakaryocyte development and platelet production	6,05E-01	1,37E-02	#NUM!	DOCK3
Angiopoietin Signaling	5,99E-01	1,35E-02	#NUM!	ANGPTL1
Histone Modification Signaling Pathway	5,99E-01	8,06E-03	#NUM!	ORC1,SGO2
SUMOylation of DNA damage response and repair proteins	5,94E-01	1,33E-02	#NUM!	BRCA1
Post-translational modification: synthesis of GPI-anchored proteins	5,89E-01	1,32E-02	#NUM!	ART3
Platelet homeostasis	5,7E-01	1,25E-02	#NUM!	PDE1A
ABRA Signaling Pathway	5,61E-01	1,22E-02	#NUM!	ACTG2
Opioid Signalling	5,61E-01	1,22E-02	#NUM!	PDE1A
Keratinization	5,61E-01	1,22E-02	#NUM!	PI3
Transport of bile salts and organic acids, metal ions and amine compounds	5,57E-01	1,2E-02	#NUM!	SLC16A3
PEDF Signaling	5,57E-01	1,2E-02	#NUM!	DOCK3
NER (Nucleotide Excision Repair, Enhanced Pathway)	5,57E-01	1,2E-02	#NUM!	TOP2A
Regulation of the Epithelial Mesenchymal Transition in Development Pathway	5,57E-01	1,2E-02	#NUM!	BRCA1
Fcγ Receptor-mediated Phagocytosis in Macrophages and Monocytes	5,48E-01	1,18E-02	#NUM!	ACTG2
Death Receptor Signaling	5,35E-01	1,14E-02	#NUM!	ACTG2
Senescence Pathway	5,3E-01	7,19E-03	#NUM!	CDC25C,CHEK1
DNA Replication Pre-Initiation	5,23E-01	1,1E-02	#NUM!	ORC1
VEGF Signaling	5,19E-01	1,09E-02	#NUM!	ACTG2
Potassium Channels	5,11E-01	1,06E-02	#NUM!	KCNQ1
Sleep REM Signaling Pathway	5,11E-01	1,06E-02	#NUM!	HOMER1
WNK Renal Signaling Pathway	0.5	1,03E-02	#NUM!	BRCA1
ABC-family proteins mediated transport	0.5	1,03E-02	#NUM!	ABCC6
Post-translational protein phosphorylation	4,82E-01	9,8E-03	#NUM!	SERPIND1
Transport of inorganic cations/anions and amino acids/oligopeptides	4,79E-01	9,71E-03	#NUM!	SLC3A1
Paxillin Signaling	4,79E-01	9,71E-03	#NUM!	ACTG2
Regulation of Actin-based Motility by Rho	4,75E-01	9,62E-03	#NUM!	ACTG2
Glutaminergic Receptor Signaling Pathway (Enhanced)	4,72E-01	6,51E-03	#NUM!	HOMER1,SHANK3
Virus Entry via Endocytic Pathways	4,65E-01	9,35E-03	#NUM!	ACTG2
TR/RXR Activation	4,62E-01	9,26E-03	#NUM!	SLC16A3
Nitric Oxide Signaling in the Cardiovascular System	4,49E-01	8,93E-03	#NUM!	PDE1A
Cell surface interactions at the vascular wall	4,46E-01	8,85E-03	#NUM!	SLC16A3
Regulation of Insulin-like Growth Factor (IGF) transport and uptake by IGFBPs	4,37E-01	8,62E-03	#NUM!	SERPIND1
RHOA Signaling	4,34E-01	8,55E-03	#NUM!	ACTG2
ROBO SLIT Signaling Pathway	4,31E-01	8,47E-03	#NUM!	ROBO3
Endocannabinoid Developing Neuron Pathway	4,31E-01	8,47E-03	#NUM!	BRCA1
Glycerophospholipid biosynthesis	4,23E-01	8,26E-03	#NUM!	ETNK2
Pancreatic Adenocarcinoma Signaling	4,23E-01	8,26E-03	#NUM!	RAD51
Aryl Hydrocarbon Receptor Signaling	4,09E-01	7,94E-03	#NUM!	CHEK1
Dilated Cardiomyopathy Signaling Pathway	3,74E-01	7,14E-03	#NUM!	ACTG2
KEAP1-NFE2L2 pathway	3,65E-01	6,94E-03	#NUM!	BRCA1
RAR Activation	3,54E-01	5,22E-03	#NUM!	PDE1A,PDE7B
Ribonucleotide Reductase Signaling Pathway	3,48E-01	6,58E-03	#NUM!	CHEK1
Hepatitis B Chronic Liver Pathogenesis Signaling Pathway	3,39E-01	6,41E-03	#NUM!	ABCC6
Agranulocyte Adhesion and Diapedesis	3,35E-01	6,33E-03	#NUM!	ACTG2
Germ Cell-Sertoli Cell Junction Signaling	3,33E-01	6,29E-03	#NUM!	ACTG2
Ion channel transport	3,2E-01	6,02E-03	#NUM!	TRPM3
Tight Junction Signaling	3,18E-01	5,99E-03	#NUM!	ACTG2
Neutrophil degranulation	3,18E-01	4,84E-03	#NUM!	FRMPD3,IRAG2
Acute Phase Response Signaling	3,16E-01	5,95E-03	#NUM!	SERPIND1
MicroRNA Biogenesis Signaling Pathway	3,12E-01	5,88E-03	#NUM!	BRCA1
Gustation Pathway	3,07E-01	5,78E-03	#NUM!	PKD1L3
NRF2-mediated Oxidative Stress Response	0.3	5,65E-03	#NUM!	ACTG2
TEC Kinase Signaling	2,97E-01	5,59E-03	#NUM!	ACTG2
Leukocyte Extravasation Signaling	2,93E-01	5,52E-03	#NUM!	ACTG2
Mitotic G2-G2/M phases	2,89E-01	5,43E-03	#NUM!	CDC25C
ILK Signaling	2,84E-01	5,35E-03	#NUM!	ACTG2
EIF2 Signaling	2,84E-01	5,35E-03	#NUM!	ACTG2
Pulmonary Healing Signaling Pathway	2,82E-01	5,32E-03	#NUM!	CDC25C
Clathrin-mediated Endocytosis Signaling	2,81E-01	5,29E-03	#NUM!	ACTG2
Integrin Signaling	2,71E-01	5,13E-03	#NUM!	ACTG2
Signaling by ROBO receptors	2,64E-01	0.005	#NUM!	ROBO3
RHOGDI Signaling	2,6E-01	4,93E-03	#NUM!	ACTG2
Chaperone Mediated Autophagy Signaling Pathway	2,4E-01	4,59E-03	#NUM!	CHEK1
Actin Cytoskeleton Signaling	2,36E-01	4,52E-03	#NUM!	ACTG2
Sertoli Cell-Germ Cell Junction Signaling Pathway (Enhanced)	2,34E-01	4,48E-03	#NUM!	ACTG2
Cardiac Hypertrophy Signaling (Enhanced)	2,29E-01	3,96E-03	#NUM!	PDE1A,PDE7B
Pancreatic Secretion Signaling Pathway	2,29E-01	4,41E-03	#NUM!	CA3
Sertoli Cell-Sertoli Cell Junction Signaling	2,25E-01	4,35E-03	#NUM!	ACTG2
Sperm Motility	2,22E-01	4,29E-03	#NUM!	PDE1A
Neddylation	2,16E-01	4,2E-03	#NUM!	BRCA1
Protein Ubiquitination Pathway	2,08E-01	4,08E-03	#NUM!	BRCA1
Signaling by Rho Family GTPases	0.2	3,95E-03	#NUM!	ACTG2
Pulmonary Fibrosis Idiopathic Signaling Pathway	0	3,23E-03	#NUM!	ACTG2
Glucocorticoid Receptor Signaling	0	2,25E-03	#NUM!	BRCA1
Axonal Guidance Signaling	0	2,15E-03	#NUM!	ROBO3
RHO GTPase cycle	0	2,28E-03	#NUM!	DOCK3
Autism Signaling Pathway	0	3,61E-03	#NUM!	SHANK3
Lung Ionic Balance Signaling Pathway	0	2,17E-03	#NUM!	KCNQ1
Cellular Effects of Sildenafil (Viagra)	0	1,61E-03	#NUM!	ACTG2
Molecular Mechanisms of Cancer	0	3,83E-03	#NUM!	BRCA1,CDC25C,CHEK1
Gap Junction Signaling	0	3,38E-03	#NUM!	ACTG2
Parkinson's Signaling Pathway	0	3,86E-03	#NUM!	ACTG2
Serotonin Receptor Signaling	0	2,3E-03	#NUM!	SHANK3
G-Protein Coupled Receptor Signaling	0	3,09E-03	#NUM!	PDE1A,PDE7B
Opioid Signaling Pathway	0	3,75E-03	#NUM!	PDE1A

## Sheet: cluster 4
Ingenuity Canonical Pathways	-log(p-value)	Ratio	z-score	Molecules
RHO GTPase cycle	1,39E01	3,24E-01	-9,231	ABCD3,ABI2,ABL2,ACTG1,ADD3,AKAP12,AKAP13,ALS2,ANKFY1,ANKLE2,ARAP2,ARAP3,ARHGAP10,ARHGAP12,ARHGAP18,ARHGAP20,ARHGAP21,ARHGAP22,ARHGAP24,ARHGAP28,ARHGAP31,ARHGAP32,ARHGAP35,ARHGAP39,ARHGAP42,ARHGAP5,ARHGAP9,ARHGDIB,ARHGDIG,ARHGEF10,ARHGEF11,ARHGEF12,ARHGEF17,ARHGEF26,ARHGEF28,ARHGEF3,ARHGEF7,ARHGEF9,ATP6AP1,BAIAP2L1,BAIAP2L2,BLTP3B,CCDC88A,CDC42BPA,CDC42BPB,CDC42EP1,CDC42EP2,CDC42SE2,CKB,CPD,DEF6,D…
Histone Modification Signaling Pathway	9,14E00	3,35E-01	-6,778	AR,ASH1L,ATAD2,ATAD2B,ATF2,ATR,BAHD1,BAZ2A,BAZ2B,BRPF3,BRWD1,BUB1,CARM1,CDYL,CDYL2,CECR2,CREBBP,CSNK2B,DNMT3B,EHMT1,EP300,ESR1,FOXO1,GTF3C4,H2AC20,HDAC4,HLCS,KAT2B,KAT6A,KAT6B,KAT8,KDM2A,KDM3A,KDM3B,KDM4A,KDM4C,KDM5A,KDM6A,KDM7A,KDM8,KMT2A,KMT2B,KMT2C,KMT2E,KMT5B,KMT5C,LRWD1,MAP2K4,MAPK8,MBTD1,MLLT10,MORC4,MSH6,MST1,NCOA3,NFKB1,NSD2,NSD3,PBRM1,PDGFC,PHF21A,PHF8,PRDM2,PRDM5,PRKDC,RNF40,RPS6KA5,SET…
Chromatin organization	8,62E00	3,44E-01	-7,542	AEBP2,ARID1A,ARID1B,ARID2,ARID4B,ASH1L,ATF2,ATF7IP,ATXN7,BRPF3,BRWD1,CARM1,CLOCK,CREBBP,DMAP1,EHMT1,ELP1,ELP4,EP300,EP400,EPC1,GATAD2B,H2AC20,H2AC6,HCFC1,HDAC8,JAK2,KANSL1,KANSL2,KANSL3,KAT2B,KAT6A,KAT6B,KAT8,KDM2A,KDM3A,KDM3B,KDM4A,KDM4C,KDM5A,KDM6A,KDM7A,KMT2A,KMT2B,KMT2C,KMT5B,KMT5C,MSL2,NCOA1,NCOA2,NCOR2,NFKB1,NSD2,NSD3,OGT,PBRM1,PHF21A,PHF8,PRMT3,RBBP5,SAP130,SETD1A,SETD1B,SETD2,SMARCC1,SMYD…
Circadian Clock	7,12E00	4,91E-01	-4,811	ATF2,BMAL1,BTRC,CARM1,CHD9,CLOCK,CREBBP,CRTC1,CRTC3,CRY1,CUL1,EP300,MED1,MEF2C,NCOA1,NCOA2,NCOA6,NPAS2,NR3C1,NRIP1,PER2,PPARA,RAI1,RORA,SIK1,TBL1X,TBL1XR1
RORA activates gene expression	6,3E00	7,22E-01	-3,606	CARM1,CHD9,CPT1A,CREBBP,EP300,MED1,NCOA1,NCOA2,NCOA6,PPARA,RORA,TBL1X,TBL1XR1
Heme signaling	5,67E00	4,78E-01	3,838	ATF2,BMAL1,CARM1,CHD9,CLOCK,CREBBP,CRTC1,CRTC3,EP300,HMOX1,MED1,MEF2C,NCOA1,NCOA2,NCOA6,NPAS2,NRIP1,PPARA,RAI1,RORA,TBL1X,TBL1XR1
Protein Kinase A Signaling	5,11E00	2,65E-01	-3,077	ACP4,ADCY3,ADCY9,ADD2,ADD3,AKAP10,AKAP11,AKAP12,AKAP13,AKAP6,AKAP7,APEX1,ATF2,BRAF,CAMK2D,CDC23,CDC25A,CDC27,CREB3L2,CREB5,CREBBP,DUSP16,ENPP1,EYA1,EYA3,FLNB,GLI3,GNAI1,GNAQ,GNB2,ITPR1,ITPR2,KDELR1,LIPE,MAP3K1,MAPK1,MTMR3,MYL11,MYL6,MYL9,MYLK3,NAPEPLD,NFAT5,NFATC2,NFATC3,NFKB1,PALM2AKAP2,PDE10A,PDE1C,PDE3A,PDE3B,PDE4D,PDE5A,PDE7A,PDE7B,PDE8A,PHKB,PLCB1,PLCD1,PLCE1,PLCL1,PLCL2,PLN,PPP1R11,PPP3CA,P…
Pancreatic Secretion Signaling Pathway	4,97E00	2,91E-01	-6,401	ADCY3,ADCY9,AKT3,ARHGDIB,ARHGDIG,ARHGEF10,ARHGEF11,ARHGEF12,ARHGEF17,ARHGEF3,ARHGEF7,ARHGEF9,ATP2A2,ATP2B4,CA3,CADPS2,DIAPH1,EGFR,GNAQ,ITPR1,ITPR2,KCNMA1,LIPE,LIPG,MAPK1,MCU,MLST8,MTOR,NAPA,NAPB,PIK3C3,PIK3CA,PIK3CB,PIK3R1,PIK3R3,PLCB1,PLCD1,PLCE1,PLCL1,PLCL2,PPP1R11,PRKACB,PRKAG2,PRKAR2A,PRKCA,PRKCD,PRKCE,PRKD1,PRKD3,ROCK2,RPS6KB1,RPTOR,RYR3,SLC12A2,SLC4A4,SLC4A7,SLC9A1,SNAP25,STK39,STX16,STXBP1…
Formation of WDR5-containing histone-modifying complexes	4,92E00	4,75E-01	-3,441	HCFC1,KANSL1,KANSL2,KANSL3,KAT2B,KAT8,KDM6A,KMT2A,KMT2B,KMT2C,NCOA6,OGT,PAXIP1,RBBP5,SETD1A,SETD1B,TASP1,YEATS2,ZZZ3
Signaling by Hippo	4,6E00	0.6	-3,464	AMOT,AMOTL1,LATS2,MOB1B,NPHP4,STK3,STK4,TJP1,TJP2,WWC1,WWTR1,YAP1
PPARα/RXRα Activation	4,33E00	2,97E-01	2,655	ABCA1,ACVR2A,ADCY3,ADCY9,AIP,BMPR2,CKAP5,CLOCK,CREBBP,ELP1,EP300,GHR,GNAQ,GPD2,IKBKB,IL1R1,IL1RL2,INSR,IRS1,JAK2,MAP2K4,MAP3K14,MAP4K4,MAPK1,MAPK14,MAPK8,MED1,MED23,MEF2C,NCOA3,NCOA6,NCOR2,NFKB1,NR2C2,PLCB1,PLCD1,PLCE1,PLCL1,PLCL2,PPARA,PRKACB,PRKAG2,PRKAR2A,PRKCA,RRAS,SMAD3,SMAD4,SOS1,SOS2,STAT5B,TGFBR1,TGFBR2
BMAL1:CLOCK,NPAS2 activates circadian gene expression	4,3E00	5,19E-01	-3,207	BMAL1,CARM1,CHD9,CLOCK,CREBBP,DBP,MED1,NCOA1,NCOA2,NCOA6,NPAS2,PPARA,TBL1X,TBL1XR1
Glutaminergic Receptor Signaling Pathway (Enhanced)	4,24E00	2,64E-01	-6,485	ADCY3,ADCY9,AKT3,ATF2,CACNA1C,CACNA2D1,CACNA2D2,CACNB2,CAMK2D,CATSPER2,CREB3L2,CREB5,CREBBP,DGKB,DGKD,DGKE,DGKH,DGKI,GABBR1,GABRG3,GNAI1,GNAL,GNAQ,GRIA3,GRIK2,GRIK3,GRIN2D,GRINA,HMOX1,HOMER1,IKBKB,ITPR1,ITPR2,MAPK1,MAPK14,MLST8,MTOR,NAPA,NAPB,NAPEPLD,NFKB1,NR3C1,PIK3C3,PIK3CA,PIK3CB,PIK3R1,PIK3R3,PLA2G4A,PLA2G4B,PLA2G5,PLCB1,PLCD1,PLCE1,PLCL1,PLCL2,PLD1,PLD3,PLD5,PNPLA8,PPP3CA,PRKACB,PRKAG2,PRKAR…
EGF Signaling	4,15E00	0.4	-3,838	AKT3,CSNK2B,EGFR,ITPR1,ITPR2,MAP2K4,MAP3K1,MAPK1,MAPK14,MAPK8,MTOR,PIK3C3,PIK3CA,PIK3CB,PIK3R1,PIK3R3,PRKCA,RASA1,RPS6KB1,SOS1,SOS2,STAT3
Regulation of lipid metabolism by PPARalpha	4,12E00	3,25E-01	-5,096	ABCA1,ACSL1,AHR,AHRR,ARNT,ARNT2,BMAL1,CARM1,CDK19,CDK8,CHD9,CLOCK,CPT1A,CREBBP,CYP7A1,EP300,FAM120B,MED1,MED13,MED13L,MED14,MED23,NCOA1,NCOA2,NCOA3,NCOA6,NCOR2,NFYA,NPAS2,NRF1,PPARA,RGL1,RORA,SIN3A,TBL1X,TBL1XR1,TIAM2
Fcγ Receptor-mediated Phagocytosis in Macrophages and Monocytes	3,78E00	3,41E-01	-2,646	ACTA2,ACTG1,ACTG2,AKT3,CBL,DGKB,DOCK1,FYN,GAB2,HMOX1,MAPK1,MYO5A,NAPEPLD,PIK3R1,PIK3R3,PIP5K1A,PLD1,PLD3,PLD5,PRKCA,PRKCD,PRKCE,PRKD1,PRKD3,RPS6KB1,TLN2,VAV2,VAV3,YES1
HGF Signaling	3,65E00	3,05E-01	-5,303	AKT3,ATF2,DOCK1,ELF1,ETS1,GAB1,ITGA10,ITGA2,ITGA8,ITGA9,ITGB8,MAP2K4,MAP3K1,MAP3K12,MAP3K14,MAP3K2,MAP3K3,MAP3K4,MAP3K5,MAPK1,MAPK8,MET,PIK3C3,PIK3CA,PIK3CB,PIK3R1,PIK3R3,PRKCA,PRKCD,PRKCE,PRKD1,PRKD3,PTGS2,PTK2,RAPGEF1,RRAS,SOS1,SOS2,STAT3
Adipogenesis pathway	3,58E00	3,02E-01	-0,480	ACVR2A,AGPAT2,ATG7,BMAL1,BMPR1A,BMPR1B,BMPR2,BSCL2,CDK5,CLOCK,DGKD,EBF1,FBXW7,FGF1,FOXO1,HDAC4,HDAC7,HDAC8,KAT2B,KAT6A,KAT6B,KLF3,KMT2B,PAXIP1,PER2,RB1,RPS6KB1,RPS6KC1,RUNX1T1,SAP130,SENP2,SIN3A,SIRT2,SMAD3,SMAD9,SMO,STAT5B,TBL1XR1,TNFRSF1A
PTEN Signaling	3,5E00	2,94E-01	4,459	AKT3,BMPR1A,BMPR1B,BMPR2,CBL,CSNK2B,EGFR,ELP1,FOXO1,FOXO3,GHR,IGF1R,IGF2R,IKBKB,INSR,ITGA10,ITGA2,ITGA8,ITGA9,ITGB8,MAGI1,MAGI2,MAGI3,MAPK1,MAST2,NFKB1,OCRL,PDPK1,PIK3CA,PIK3CB,PIK3R1,PIK3R3,PREX2,PTK2,RPS6KB1,RRAS,SOS1,SOS2,SYNJ2,TGFBR1,TGFBR2,TNFRSF11A
p53 Signaling	3,5E00	3,26E-01	-0,853	AKT3,APAF1,ATR,CHEK1,EP300,GADD45G,HIPK2,JMY,KAT2B,MAPK14,MAPK8,MDM2,MED1,PIAS1,PIK3C3,PIK3CA,PIK3CB,PIK3R1,PIK3R3,PLAGL1,PPP1R13B,PRKDC,RB1,SERPINE2,STAG1,TIGAR,TNFRSF10B,TOPBP1,TP53BP2,TP53INP1
Ribonucleotide Reductase Signaling Pathway	3,49E00	2,89E-01	-3,812	AKT3,ARID1A,ARID2,ATF2,ATR,BRAF,BTRC,CDC25A,CDK6,CHEK1,CREB3L2,CREB5,CREBBP,CUL1,E2F4,EGFR,ESR1,FBXL5,FOXO3,MAP2K4,MAPK1,MAPK14,MAPK8,MET,MLST8,MTOR,NFKB1,NFYA,PARP4,PARP8,PBRM1,PIK3C3,PIK3CA,PIK3CB,PIK3R1,PIK3R3,RB1,RPTOR,SETD2,SMARCC1,STAT3,TNKS,VASH2,WEE1
B Cell Receptor Signaling	3,43E00	2,8E-01	-5,308	AKT3,ATF2,BCL6,CAMK2D,CREB3L2,CREB5,CREBBP,EBF1,ELP1,ETS1,FOXO1,GAB1,GAB2,IKBKB,MALT1,MAP2K4,MAP3K1,MAP3K12,MAP3K14,MAP3K2,MAP3K3,MAP3K4,MAP3K5,MAPK1,MAPK14,MAPK8,MEF2C,MTOR,NFAT5,NFATC2,NFATC3,NFKB1,OCRL,PAG1,PDPK1,PIK3C3,PIK3CA,PIK3CB,PIK3R1,PIK3R3,PPP3CA,PTK2,RPS6KB1,RRAS,SOS1,SOS2,SYNJ2,VAV2,VAV3
Activation of gene expression by SREBF (SREBP)	3,41E00	4,05E-01	-3,000	ACACA,ACACB,CARM1,CHD9,CREBBP,GPAM,LSS,MED1,MVK,NCOA1,NCOA2,NCOA6,NFYA,PPARA,TBL1X,TBL1XR1,TM7SF2
Actin Cytoskeleton Signaling	3,4E00	2,67E-01	-2,469	ABI2,ACTA2,ACTG1,ACTG2,APC,ARHGAP24,ARHGAP35,ARHGEF12,ARHGEF7,CD14,DIAPH1,DIAPH2,DIAPH3,DOCK1,FGF1,FGF12,FGF19,FGF21,GSN,ITGA10,ITGA2,ITGA8,ITGA9,ITGB8,MAPK1,MYL11,MYL6,MYL9,MYLK3,MYO10,MYO18A,MYO1H,NCKAP1,PAK3,PDGFA,PDGFC,PFN1,PIK3C3,PIK3CA,PIK3CB,PIK3R1,PIK3R3,PIP5K1A,PPP1R12B,PTK2,ROCK2,RRAS,SLC9A1,SOS1,SOS2,SSH1,SSH2,SSH3,TIAM1,TIAM2,TLN2,TRIO,VAV2,VAV3
FGF Signaling	3,39E00	3,29E-01	-4,426	AKT3,ATF2,CREB3L2,CREB5,CREBBP,FGF1,FGF12,FGF19,FGF21,FRS2,GAB1,ITPR1,MAP3K1,MAP3K5,MAPK1,MAPK14,MAPK8,MET,PIK3C3,PIK3CA,PIK3CB,PIK3R1,PIK3R3,PRKCA,RPS6KA5,SOS1,SOS2,STAT3
Cardiac Hypertrophy Signaling (Enhanced)	3,39E00	2,34E-01	-7,710	ACVR2A,ADCY3,ADCY9,ADRA1A,AKAP13,AKT3,APEX1,ATF2,ATF6,ATP2A2,BMPR2,CACNA1C,CACNA2D1,CACNA2D2,CACNB2,CAMK2D,CLCF1,DIAPH1,DIAPH2,DIAPH3,DLG1,EDA,EDNRA,EIF2B2,ENPP1,EP300,FGF1,FGF12,FGF19,FGF21,GHR,GNAI1,GNAQ,GNB2,HDAC4,HDAC7,HDAC8,IFNLR1,IGF1R,IKBKB,IL12RB2,IL1R1,IL1RL2,ITGA10,ITGA2,ITGA8,ITGA9,ITGB8,ITPR1,ITPR2,JAK2,MAP2K4,MAP2K5,MAP3K1,MAP3K12,MAP3K14,MAP3K2,MAP3K3,MAP3K4,MAP3K5,MAPK1,MAPK14,MAPK…
UVB-Induced MAPK Signaling	3,33E00	3,8E-01	-4,359	EGFR,MAP2K4,MAPK1,MAPK14,MAPK8,MTOR,PIK3C3,PIK3CA,PIK3CB,PIK3R1,PIK3R3,PRKCA,PRKCD,PRKCE,PRKD1,PRKD3,RPS6KA3,RPS6KA5,RPS6KB1
p75 NTR receptor-mediated signalling	3,32E00	2,87E-01	-6,557	ADAM17,AKAP13,ARHGEF10,ARHGEF11,ARHGEF12,ARHGEF17,ARHGEF26,ARHGEF3,ARHGEF7,ARHGEF9,CASP2,FER,IKBKB,ITSN1,KALRN,MAPK8,NFKB1,PI4K2B,PI4KA,PIK3C3,PIK3CA,PIK3CB,PIK3R1,PIK3R3,PLEKHG2,RASGRF2,RIPK2,RPS6KB1,SOS1,SOS2,STK17B,STK24,STK3,STK32A,STK35,STK38,STK39,STK4,TIAM1,TIAM2,TRIO,VAV2,VAV3
Myelination Signaling Pathway	3,31E00	2,5E-01	-5,128	ACVR2A,ADAM17,ADAM22,ADGRG6,AKT3,APC,ARHGAP12,ARHGAP35,ARHGAP5,ARHGAP9,ATF2,BMPR1A,BMPR1B,BMPR2,BRAF,CHD7,CHD8,CREB3L2,CREB5,CREBBP,CYTH1,DLC1,EGFR,EP300,FYN,GLI2,GLI3,GLIS1,HDAC4,HDAC7,HDAC8,IGF1R,IGF2R,IRS1,ITGA2,ITGB8,KLK1,LAMA2,LAMA3,LAMB1,LAMC1,MAPK1,MLST8,MTOR,NFATC2,NFATC3,NFKB1,NOTCH2,NRG1,PDGFA,PDGFC,PIK3C3,PIK3CA,PIK3CB,PIK3R1,PIK3R3,PPP3CA,PRKACB,PRKAG2,PRKAR2A,PTK2,RAPGEF2,ROCK2,RPS6K…
Insulin Receptor Signaling	3,25E00	2,95E-01	-2,000	AKT3,CBL,EIF2B2,FOXO1,FOXO3,FYN,GAB1,GRB10,INSR,IRS1,IRS2,JAK2,LIPE,MAPK1,MAPK8,MTOR,OCRL,PDE3B,PDPK1,PIK3C3,PIK3CA,PIK3CB,PIK3R1,PIK3R3,PPP1R11,PRKACB,PRKAG2,PRKAR2A,RAPGEF1,RPS6KB1,RPTOR,RRAS,SCNN1B,SOS1,SOS2,STXBP4,SYNJ2,TSC1
Netrin Signaling	3,25E00	2,81E-01	-5,516	AKT3,CACNA1C,CACNA2D1,CACNA2D2,CACNB2,CAMK2D,CATSPER2,DOCK1,DPYSL2,ENAH,FYN,ITPR1,ITPR2,MAPK1,MAPK8,MTOR,NAPA,NAPB,NEO1,NFAT5,NFATC2,NFATC3,NFKB1,PIK3C3,PIK3CA,PIK3CB,PIK3R1,PIK3R3,PPP3CA,PRKACB,PRKAG2,PRKAR2A,PRKCA,PRKCD,PRKCE,PRKD1,PRKD3,PRKG1,PTK2,RYR3,SNAP25,STX16,TIAM1,TRIO,VTI1A
RUNX1 regulates megakaryocyte differentiation and platelet function	3,23E00	3,83E-01	-1,886	AGO3,AGO4,CBFB,EP300,H2AC20,H2AC6,KAT2B,KMT2A,KMT2B,KMT2C,MYL9,NR4A3,RBBP5,SETD1A,SETD1B,SIN3A,TNRC6A,TNRC6C
Signaling by EGFR	3,2E00	3,73E-01	-3,900	ADAM10,ADAM12,ADAM17,ARHGEF7,CBL,EGFR,EPN1,EPS15,GAB1,LRIG1,PAG1,PIK3CA,PIK3R1,PTPN12,PTPN3,PTPRK,SH3KBP1,SOS1,TGFA
Cytoprotection by HMOX1	3,2E00	3,73E-01	-2,138	ABCC1,ALB,CARM1,CHD9,CREBBP,HIGD1C,HM13,HMOX1,MED1,NCOA1,NCOA2,NCOA6,NCOR2,PPARA,SIN3A,STAP2,STAT3,TBL1X,TBL1XR1
Signaling by VEGF	3,19E00	3,08E-01	-4,596	ABI2,ACTG1,AKT3,CTNND1,DOCK1,ELMO1,FYN,ITPR1,ITPR2,MAPK14,MAPKAP1,MLST8,MTOR,NCF2,NCKAP1,NRP2,PAK3,PDPK1,PIK3CA,PIK3CB,PIK3R1,PRKACB,PRKCA,PRKCD,PRR5,PTK2,RASA1,RICTOR,ROCK2,VAV2,VAV3,VEGFC
FLT3 Signaling in Hematopoietic Progenitor Cells	3,18E00	3,29E-01	-4,200	AKT3,ATF2,CBL,CREB3L2,CREB5,CREBBP,FLT3,FLT3LG,GAB2,MAPK1,MAPK14,MTOR,PDPK1,PIK3C3,PIK3CA,PIK3CB,PIK3R1,PIK3R3,RPS6KA3,RPS6KA5,RPS6KB1,RRAS,SOS1,SOS2,STAT3,STAT5B
SUMOylation of DNA damage response and repair proteins	3,17E00	3,33E-01	-5,000	BLM,EID3,HDAC7,HERC2,MDC1,NUP107,NUP133,NUP153,NUP160,NUP205,NUP214,NUP58,NUP98,PHC3,PIAS1,PIAS2,POM121C,RAD21,RANBP2,RNF168,SCMH1,SMC5,STAG1,WRN,XPC
Growth Hormone Signaling	3,17E00	3,43E-01	-4,264	GHR,IGF1R,IRS1,JAK2,MAPK1,PDPK1,PIK3C3,PIK3CA,PIK3CB,PIK3R1,PIK3R3,PRKCA,PRKCD,PRKCE,PRKD1,PRKD3,RPS6KA3,RPS6KA5,RPS6KB1,RPS6KC1,SOCS5,STAT3,STAT5B
Xenobiotic Metabolism General Signaling Pathway	3,15E00	3,01E-01	-5,145	AHR,AKT3,ARNT,CREBBP,EIF2AK3,EP300,GCLC,HMOX1,MAP2K4,MAP2K5,MAP3K1,MAP3K12,MAP3K14,MAP3K2,MAP3K3,MAP3K4,MAP3K5,MAPK1,MAPK14,MAPK8,NR1I2,PIK3C3,PIK3CA,PIK3CB,PIK3R1,PIK3R3,PPARA,PRKCA,PRKCD,PRKCE,PRKD1,PRKD3,RRAS,SLC51A
Transcriptional Regulation by NPAS4	3,15E00	4,24E-01	-1,000	AGO2,AGO3,AGO4,ARNT,ARNT2,BMAL1,CDK5,CDK5R1,CREBBP,MAPK1,MDM2,NR3C1,TNRC6A,TNRC6C
NGF Signaling	3,1E00	2,97E-01	-5,048	AKT3,ATF2,CREB3L2,CREB5,CREBBP,GAB1,IKBKB,MAP2K4,MAP3K1,MAP3K12,MAP3K14,MAP3K2,MAP3K3,MAP3K4,MAP3K5,MAPK1,MAPK8,NFKB1,PDPK1,PIK3C3,PIK3CA,PIK3CB,PIK3R1,PIK3R3,PRKCD,ROCK2,RPS6KA3,RPS6KA5,RPS6KB1,RPS6KC1,RRAS,SMPD1,SOS1,SOS2,TRIO
Class I MHC mediated antigen processing and presentation	3,08E00	2,41E-01	-7,183	ASB3,ASB6,ATG14,ATG7,BTRC,CBLB,CD14,CDC23,CDC27,CUL1,DCAF1,FBXL12,FBXL13,FBXL19,FBXL20,FBXL5,FBXL7,FBXO11,FBXO21,FBXO30,FBXO32,FBXW11,FBXW7,FBXW8,GAN,GLMN,HACE1,HECTD1,HECTD2,HECW2,HERC1,HERC2,HERC3,HERC4,HUWE1,IKBKB,ITCH,KLHL11,KLHL13,KLHL2,KLHL3,KLHL9,LNPEP,LONRF1,NCF2,NEDD4L,PIK3C3,PRKN,PSMA8,PSMB4,PSMB8,PSMB9,PSME2,PSME4,RLIM,RNF111,RNF144B,RNF182,RNF213,RNF217,RNF220,SEC24A,SEC24B,SEC24C,SEC…
Signaling by NOTCH1	3,07E00	3,33E-01	-4,899	ADAM10,ADAM17,CDK8,CREBBP,CUL1,DNER,EP300,FBXW7,HDAC4,HDAC7,HDAC8,ITCH,KAT2B,MAML1,MAML2,MAML3,MIB1,NBEA,NCOR2,NEURL1,NUMB,TBL1X,TBL1XR1,TLE4
G alpha (12/13) signalling events	3,07E00	3,33E-01	-4,082	ADRA1A,AKAP13,ARHGEF10,ARHGEF11,ARHGEF12,ARHGEF17,ARHGEF26,ARHGEF3,ARHGEF7,ARHGEF9,GNB2,ITSN1,KALRN,PLEKHG2,RASGRF2,RHOC,ROCK2,SOS1,SOS2,TIAM1,TIAM2,TRIO,VAV2,VAV3
Germ Cell-Sertoli Cell Junction Signaling	3,03E00	2,77E-01	#NUM!	ACTA2,ACTG1,ACTG2,AFDN,CDH2,CTNND1,EPN1,FER,GSN,ITGA2,MAP2K4,MAP3K1,MAP3K12,MAP3K14,MAP3K2,MAP3K3,MAP3K4,MAP3K5,MAPK1,MAPK14,MAPK8,MTMR2,NECTIN2,NECTIN3,PAK3,PDPK1,PIK3C3,PIK3CA,PIK3CB,PIK3R1,PIK3R3,PTK2,RHOC,RHOJ,RND1,RRAS,SORBS1,TGFBR1,TGFBR2,TJP1,TNFRSF1A,TUBA1A,TUBA8,TUBB
YAP1- and WWTR1 (TAZ)-stimulated gene expression	3,02E00	5,71E-01	-2,121	HIPK1,HIPK2,KAT2B,NKX2-5,RUNX2,TEAD1,WWTR1,YAP1
Epithelial Adherens Junction Signaling	2,97E00	2,78E-01	-0,309	ACVR2A,AFDN,AKT3,ARHGAP35,ARHGEF17,BMPR2,CDH2,CTNND1,DIAPH1,EGFR,FARP2,FER,FGF1,FYN,IGF1R,LATS2,MAGI1,MAGI2,MET,MST1,NECTIN2,NECTIN3,NOTCH2,PAK3,PPM1L,PPP2R3A,PRKAG2,RAPGEF1,ROCK2,RRAS,STK3,STK4,TCF4,TCF7L1,TCF7L2,TGFBR1,TGFBR2,TIAM1,TNS1,VAV2,WWC1,YAP1
Gap Junction Signaling	2,97E00	2,47E-01	-0,236	ACTA2,ACTG1,ACTG2,ADCY3,ADCY9,AKT3,ATF2,CDH2,CREB3L2,CREB5,CREBBP,CSNK1G1,CSNK1G3,DLG1,EGFR,GJA5,GNAI1,GNAQ,GRIA3,GRIK2,GRIK3,GUCY1A2,ITPR1,ITPR2,LPAR1,LRP6,MAP2K4,MAP2K5,MAP3K2,MAP3K5,MAPK1,MAPK8,NFKB1,PIK3C3,PIK3CA,PIK3CB,PIK3R1,PIK3R3,PLA2G4A,PLA2G4B,PLA2G5,PLCB1,PLCD1,PLCE1,PLCL1,PLCL2,PPP3CA,PRKACB,PRKAG2,PRKAR2A,PRKCA,PRKCD,PRKCE,PRKD1,PRKD3,PRKG1,PTPRM,RRAS,RUNX2,SMAD3,SOS1,SOS2,SP3,TCF4,T…
NR1H2 and NR1H3-mediated signaling	2,9E00	3,81E-01	-3,000	ABCA1,ABCG1,AGO2,AGO3,AGO4,EEPD1,EP300,KDM3A,KDM4A,NCOA1,NCOR2,NRIP1,TBL1X,TBL1XR1,TNRC6A,TNRC6C
Pre-NOTCH Expression and Processing	2,85E00	3,45E-01	-2,840	AGO2,AGO3,AGO4,ATP2A2,CREBBP,EP300,H2AC20,H2AC6,KAT2B,LFNG,MAML1,MAML2,MAML3,NOTCH2,SEL1L,ST3GAL3,ST3GAL6,TFDP2,TNRC6A,TNRC6C
Reelin Signaling in Neurons	2,85E00	2,81E-01	-4,596	AFDN,AKT3,APP,ARHGEF10,ARHGEF11,ARHGEF12,ARHGEF17,ARHGEF26,ARHGEF28,ARHGEF3,ARHGEF7,ARHGEF9,CAMK2D,CDH2,CDK5,CDK5R1,DNAH10,FYN,GRIN2D,GRINA,LRP8,MAP2K4,MAP2K5,MAPK1,MAPK8,MAPK8IP3,MTOR,NDEL1,NECTIN3,PDK2,PIK3C3,PIK3CA,PIK3CB,PIK3R1,PIK3R3,PTK2,RAPGEF1,YES1
FLT3 Signaling	2,84E00	0.4	-3,207	ABL2,AKT3,CBL,FLT3,FLT3LG,FOXO3,FYN,GAB2,GRB10,PIK3CA,PIK3R1,SLA2,SOS1,STAT5B
Docosahexaenoic Acid (DHA) Signaling	2,84E00	2,54E-01	-4,990	ADAM10,ADCY3,ADCY9,AKT3,ALB,APAF1,APP,ATF2,BRAF,CREB3L2,CREB5,CREBBP,EIF2AK3,FOXO1,GNAQ,HMOX1,ITPR1,ITPR2,KCNMA1,MAPK1,MLST8,MTOR,OSGIN1,PDPK1,PIK3C3,PIK3CA,PIK3CB,PIK3R1,PIK3R3,PLA2G4A,PLA2G4B,PLA2G5,PLCB1,PLCD1,PLCE1,PLCL1,PLCL2,PNPLA8,PRKACB,PRKAG2,PRKAR2A,PRKCA,PRKCD,PRKCE,PRKD1,PRKD3,PTGS2,RPS6KB1,RPTOR,SERPINF1,SPTBN1,SPTBN2,STXBP1,STXBP4,STXBP5,STXBP6,SYNJ2,TGFA,TNFRSF1A
Autophagy	2,83E00	2,6E-01	-3,051	AKT3,AMBRA1,ARNT,ATF2,ATG13,ATG14,ATG2B,ATG7,ATR,BIRC6,CREB3L2,CREB5,CREBBP,DAPK1,EIF2AK3,EPG5,ERN1,FOXO1,FOXO3,INSR,IRS1,IRS2,MAP2K4,MAPK1,MAPK8,MLST8,MTOR,NFKB1,PIK3C3,PIK3CA,PIK3CB,PIK3R1,PIK3R3,PPM1D,PPM1L,PPP2R3A,PPP3CA,PRKACB,PRKAG2,PRKAR2A,RB1CC1,RGS19,RIPK1,RIPK2,RPTOR,TBK1,TGFA,TICAM1,TNFRSF1A,TRAF3,TSC1,UVRAG,VPS39
O-linked glycosylation	2,83E00	0.3	-4,382	ADAMTS12,ADAMTS17,ADAMTS19,ADAMTS3,ADAMTS5,ADAMTS6,ADAMTS9,ADAMTSL1,ADAMTSL2,ADAMTSL3,B3GALNT2,B3GLCT,B3GNT5,B3GNT8,B4GALT5,GALNT1,GALNT18,GALNT2,GALNT7,GCNT3,GCNT7,LARGE1,SEMA5A,SPON1,SPON2,ST3GAL2,ST3GAL3,ST6GAL1,THSD4,THSD7A
IGF-1 Signaling	2,83E00	0.3	-3,530	AKT3,CSNK2B,FOXO1,FOXO3,GRB10,IGF1R,IGFBP2,IGFBP4,IRS1,IRS2,JAK2,MAPK1,MAPK8,PDPK1,PIK3C3,PIK3CA,PIK3CB,PIK3R1,PIK3R3,PRKACB,PRKAG2,PRKAR2A,PTK2,RASA1,RPS6KB1,RRAS,SOCS5,SOS1,SOS2,STAT3
Thrombin Signaling	2,77E00	2,57E-01	-4,841	ADCY3,ADCY9,AKT3,ARHGEF10,ARHGEF11,ARHGEF12,ARHGEF17,ARHGEF26,ARHGEF28,ARHGEF3,ARHGEF7,ARHGEF9,CAMK1D,CAMK2D,EGFR,GNAI1,GNAL,GNAQ,GNAT2,GNB2,IKBKB,ITPR1,ITPR2,MAPK1,MAPK14,MYL11,MYL6,MYL9,NFKB1,PDPK1,PIK3C3,PIK3CA,PIK3CB,PIK3R1,PIK3R3,PLCB1,PLCD1,PLCE1,PLCL1,PLCL2,PPP1R12B,PRKCA,PRKCD,PRKCE,PRKD1,PRKD3,PTK2,RHOC,RHOJ,RND1,ROCK2,RPS6KB1,RRAS,SOS1
RANK Signaling in Osteoclasts	2,76E00	3,07E-01	-4,600	AKT3,CBL,ELP1,GSN,IKBKB,MAP2K4,MAP3K1,MAP3K12,MAP3K14,MAP3K2,MAP3K3,MAP3K4,MAP3K5,MAPK1,MAPK14,MAPK8,MITF,NFATC2,NFKB1,PIK3C3,PIK3CA,PIK3CB,PIK3R1,PIK3R3,PPP3CA,TAB2,TNFRSF11A
AMPK Signaling	2,76E00	2,53E-01	-3,162	ACACA,ACACB,ADRA1A,ADRB3,AK5,AKT3,ARID1A,ARID2,ATF2,CAB39,CHRNE,CPT1A,CREB3L2,CREB5,CREBBP,EP300,FOXO1,FOXO3,GNAI1,GNAL,GNAQ,GNAT2,GNB2,INSR,IRS1,IRS2,KAT2B,LIPE,MAPK1,MAPK14,MLST8,MTOR,PBRM1,PFKFB3,PHLPP1,PHLPP2,PIK3C3,PIK3CA,PIK3CB,PIK3R1,PIK3R3,PPM1A,PPM1B,PPM1D,PPM1E,PPM1H,PPM1L,PPP2R3A,PRKACB,PRKAG2,PRKAR2A,RAB27A,RPS6KB1,RPTOR,SMARCC1,STRADA,TBC1D1,TSC1
WNK Renal Signaling Pathway	2,73E00	2,99E-01	-4,379	AKT3,CBL,CDC23,CUL1,INSR,IRS1,IRS2,KLHL3,LRRC8C,LRRC8D,MAPK14,MDM2,NR3C2,PIK3C3,PIK3CA,PIK3CB,PIK3R1,PIK3R3,PRKCA,PRKCD,PRKCE,PRKD1,PRKD3,PRKN,RPS6KA5,SCNN1B,STK39,UBR2,WNK1
Apelin Cardiomyocyte Signaling Pathway	2,73E00	2,99E-01	-3,528	AKT3,ARNT,ATP2A2,GNAI1,ITPR1,MAPK1,MAPK14,MAPK8,MYL11,MYL6,MYL9,PIK3C3,PIK3CA,PIK3CB,PIK3R1,PIK3R3,PLCB1,PLCD1,PLCE1,PLCL1,PLCL2,PLN,PRKCA,PRKCD,PRKCE,PRKD1,PRKD3,SLC8A1,SLC9A1
Sertoli Cell-Sertoli Cell Junction Signaling	2,71E00	2,52E-01	-3,939	ACTA2,ACTG1,ACTG2,AFDN,AKT3,AR,ATF2,CDH11,CDH13,CDH2,CREB3L2,CREB5,CREBBP,DLG1,EGFR,EPB41,EPN1,IL1R1,IL1RL2,ITGA2,JAM2,LAMA2,LAMA3,LAMB1,LAMC1,MAP2K4,MAP3K1,MAP3K12,MAP3K14,MAP3K2,MAP3K3,MAP3K4,MAP3K5,MAPK1,MAPK14,MAPK8,NECTIN2,NECTIN3,NFKB1,PAK3,PIK3C3,PIK3CA,PIK3CB,PIK3R1,PIK3R3,PTK2,RRAS,SORBS1,SPTBN1,SPTBN2,TGFBR1,TGFBR2,TJP1,TJP2,TNFRSF1A,TUBA1A,TUBA8,TUBB
Semaphorin interactions	2,66E00	3,28E-01	-1,964	ARHGAP35,ARHGEF11,ARHGEF12,CDK5,CDK5R1,DPYSL2,FARP2,FYN,MET,MYL6,MYL9,PAK3,PLXNA2,PLXNA4,RHOC,RND1,ROCK2,RRAS,SEMA3A,SEMA3E,SEMA5A
Regulation of the Epithelial Mesenchymal Transition by Growth Factors Pathway	2,66E00	2,61E-01	-5,126	AKT3,BRAF,CDH2,EGFR,ETS1,FGF1,FGF12,FGF19,FGF21,FOXO1,FRS2,GAB1,HMGA2,IKBKB,JAK2,LATS2,MAP2K4,MAP2K5,MAP3K1,MAPK1,MAPK14,MAPK8,MET,MTOR,NFKB1,PARD6G,PDGFA,PDGFC,PIK3C3,PIK3CA,PIK3CB,PIK3R1,PIK3R3,RRAS,SMAD3,SMAD4,SMURF1,SOS1,SOS2,STAT3,TGFBR1,TGFBR2,TNFRSF1A,TNFSF12,WWTR1,YAP1,ZEB1,ZEB2
SUMOylation of intracellular receptors	2,66E00	4,14E-01	-3,464	AR,ESR1,HDAC4,NR1I2,NR3C1,NR3C2,NR4A2,PIAS1,PIAS2,PPARA,RORA,THRB
Transcriptional activity of SMAD2/SMAD3:SMAD4 heterotrimer	2,65E00	3,54E-01	-3,500	CCNT1,CCNT2,CDK8,E2F4,EP300,MAPK1,NCOR2,NEDD4L,PPM1A,RNF111,SKI,SMAD3,SMAD4,SMURF2,TFDP2,TRIM33,WWTR1
NF-κB Signaling	2,64E00	2,63E-01	-5,308	AKT3,BMPR1A,BMPR1B,BMPR2,BRAF,BTRC,CARD11,CREBBP,CSNK2B,EGFR,EP300,GHR,IGF1R,IGF2R,IKBKB,IL1R1,INSR,LTBR,MALT1,MAP3K1,MAP3K14,MAP3K3,MAP4K4,MAPK8,NFKB1,PELI1,PIK3C3,PIK3CA,PIK3CB,PIK3R1,PIK3R3,PRKACB,RIPK1,RRAS,SIGIRR,TAB2,TAB3,TBK1,TGFA,TGFBR1,TGFBR2,TLR10,TLR6,TNFRSF11A,TNFRSF1A,TRAF3
Circadian Rhythm Signaling	2,64E00	2,48E-01	#NUM!	ADCY3,ADCY9,ATF2,BMAL1,BRAF,BTRC,CACNA1C,CACNA2D1,CACNA2D2,CACNB2,CAMK2D,CATSPER2,CLOCK,CREB3L2,CREB5,CREBBP,CRY1,DBP,FYN,GNAI1,GNAQ,GNB2,GRIA3,GRIN2D,GRINA,GUCY1A2,ITPR1,ITPR2,KLK1,MAP2K4,MAP2K5,MAPK1,MDM2,MLST8,MTOR,NR1D2,NR3C1,PER2,PER3,PLCB1,PLCD1,PLCE1,PLCL1,PLCL2,PRKACB,PRKAG2,PRKAR2A,PRKCA,PRKCD,PRKCE,PRKD1,PRKD3,PRKG1,PTK2,RORA,RORB,RPS6KA5,RPTOR,RRAS,RYR3,YES1
Factors Promoting Cardiogenesis in Vertebrates	2,61E00	2,7E-01	-4,867	ACVR2A,APC,ATF2,BMPR1A,BMPR1B,BMPR2,CAMK2D,CREB3L2,CREB5,CREBBP,DKK1,GJA5,LRP6,MAP2K4,MAPK14,MAPK8,MEF2C,MYOCD,NKX2-5,NOX4,PLCB1,PLCD1,PLCE1,PLCL1,PLCL2,PRKCA,PRKCD,PRKCE,PRKD1,PRKD3,ROCK2,SMAD4,SMAD9,SMO,TCF4,TCF7L1,TCF7L2,TGFBR1,TGFBR2,WNT9A
Aryl hydrocarbon receptor signalling	2,6E00	7,14E-01	-1,342	AHR,AHRR,AIP,ARNT,ARNT2
Role of NFAT in Cardiac Hypertrophy	2,57E00	2,52E-01	-5,308	ADCY3,ADCY9,AKT3,CACNA1C,CACNA2D1,CACNA2D2,CACNB2,CAMK1D,CAMK2D,CATSPER2,EP300,GNAI1,GNAQ,GNB2,HDAC4,HDAC7,HDAC8,IGF1R,ITPR1,ITPR2,MAP2K4,MAP3K1,MAPK1,MAPK14,MAPK8,MEF2A,MEF2C,NKX2-5,PIK3C3,PIK3CA,PIK3CB,PIK3R1,PIK3R3,PLCB1,PLCD1,PLCE1,PLCL1,PLCL2,PPP3CA,PRKACB,PRKAG2,PRKAR2A,PRKCA,PRKCD,PRKCE,PRKD1,PRKD3,RCAN3,RRAS,SLC8A1,SOS1,SOS2,TGFBR1,TGFBR2
Axonal Guidance Signaling	2,56E00	2,26E-01	#NUM!	ADAM10,ADAM12,ADAM17,ADAM22,ADAM23,ADAM32,ADAM9,ADAMTS12,ADAMTS17,ADAMTS19,ADAMTS3,ADAMTS5,ADAMTS6,ADAMTS9,AFG3L2,AKT3,ARHGEF11,ARHGEF12,ARHGEF7,CDK5,DOCK1,DPYSL2,EFNA5,EPHA3,EPHA6,FARP2,FYN,GLI2,GLI3,GLIS1,GNAI1,GNAL,GNAQ,GNAT2,GNB2,HERC2,ITGA10,ITGA2,ITGA8,ITGA9,ITGB8,ITSN1,KALRN,KLC1,LNPEP,MAPK1,MET,MYL11,MYL6,MYL9,MYSM1,NFAT5,NFATC2,NFATC3,NRP2,NTNG1,PAK3,PAPPA,PDGFA,PDGFC,PFN1,PIK3C3,PIK3CA,…
RHOA Signaling	2,56E00	2,82E-01	0,539	ABL2,ACTA2,ACTG1,ACTG2,ARHGAP12,ARHGAP35,ARHGAP5,ARHGAP9,ARHGEF11,ARHGEF12,CDC42EP1,CDC42EP2,DLC1,IGF1R,LPAR1,MYL11,MYL6,MYL9,MYLK3,NRP2,PFN1,PFN4,PI4KA,PIKFYVE,PIP5K1A,PIP5KL1,PLD1,PPP1R12B,PTK2,RAPGEF2,RAPGEF6,ROCK2,SEPTIN12
Cardiac Hypertrophy Signaling	2,56E00	2,47E-01	-4,901	ADCY3,ADCY9,ADRA1A,ADRB3,ATF2,CACNA1C,CACNA2D1,CACNA2D2,CACNB2,CREBBP,EIF2B2,EP300,GNAI1,GNAL,GNAQ,GNAT2,GNB2,IGF1R,IRS1,MAP2K4,MAP3K1,MAP3K12,MAP3K14,MAP3K2,MAP3K3,MAP3K4,MAP3K5,MAPK1,MAPK14,MAPK8,MEF2A,MEF2C,MTOR,MYL11,MYL6,MYL9,NKX2-5,PIK3C3,PIK3CA,PIK3CB,PIK3R1,PIK3R3,PLCB1,PLCD1,PLCE1,PLCL1,PLCL2,PPP3CA,PRKACB,PRKAG2,PRKAR2A,RHOC,RHOJ,RND1,ROCK2,RPS6KB1,RRAS,SOS1,TGFBR1,TGFBR2
Phospholipase C Signaling	2,53E00	2,44E-01	-4,718	ADCY3,ADCY9,AHNAK,ARHGEF10,ARHGEF11,ARHGEF12,ARHGEF17,ARHGEF3,ARHGEF7,ARHGEF9,ATF2,CREB3L2,CREB5,CREBBP,EP300,FYN,GNAQ,GNB2,HDAC4,HDAC7,HDAC8,HMOX1,ITGA10,ITGA2,ITGA8,ITGA9,ITGB8,ITPR1,ITPR2,MAPK1,MEF2A,MEF2C,MYL11,MYL6,MYL9,NAPEPLD,NFAT5,NFATC2,NFATC3,NFKB1,PLA2G4A,PLA2G4B,PLA2G5,PLCB1,PLCD1,PLCE1,PLD1,PLD3,PLD5,PPP1R12B,PPP3CA,PRKCA,PRKCD,PRKCE,PRKD1,PRKD3,RHOC,RHOJ,RND1,RPS6KA3,RRAS,SOS1,SOS2
Melatonin Signaling	2,5E00	3,14E-01	-3,710	BRAF,CAMK2D,GNAI1,GNAQ,MAP2K4,MAP2K5,MAPK1,PLCB1,PLCD1,PLCE1,PLCL1,PLCL2,PRKACB,PRKAG2,PRKAR2A,PRKCA,PRKCD,PRKCE,PRKD1,PRKD3,RORA,RORB
Chronic Myeloid Leukemia Signaling	2,49E00	2,43E-01	-4,826	ABCB1,ADCY3,AKT3,AURKA,CCND3,CDK6,E2F4,FOXO3,GAB2,GLI2,GLI3,GLIS1,HDAC4,HDAC7,HDAC8,IKBKB,ITCH,JAK2,MAPK1,MDM2,MLST8,MSI2,MTOR,NFAT5,NFATC2,NFATC3,NFKB1,NOTCH2,NUMB,PIK3C3,PIK3CA,PIK3CB,PIK3R1,PIK3R3,PLCB1,PLCD1,PLCE1,PLCL1,PLCL2,PPP3CA,PRKAG2,PTCH1,PTPN13,RB1,RPTOR,RRAS,SIN3A,SMAD3,SMAD4,SMO,SOS1,SOS2,SPP1,SPRED1,STAT3,STAT5B,TCF4,TCF7L1,TCF7L2,TGFBR1,TGFBR2,WNT9A,XPO5
Insulin Secretion Signaling Pathway	2,49E00	2,43E-01	-6,225	ADCY3,ADCY9,AGO2,AGO3,AGO4,ATF2,CACNA1C,CACNA2D1,CACNA2D2,CACNB2,CAMK2D,CREB3L2,CREB5,CREBBP,EIF2AK3,EIF2B2,EIF4E3,EIF4G3,FYN,GHR,GNAQ,INSR,ITPR1,ITPR2,JAK2,KCNB1,MAPK1,MAPK14,MTOR,NAPA,NAPB,PC,PDHX,PIK3C3,PIK3CA,PIK3CB,PIK3R1,PIK3R3,PLCB1,PLCD1,PLCE1,PLCL1,PLCL2,PRKACB,PRKAG2,PRKAR2A,PRKCA,PRKCD,PRKCE,PRKD1,PRKD3,PTK2,RPS6KA5,RPS6KB1,RYR3,SCNN1B,SLC2A3,SNAP25,STAT3,STAT5B,STX16,VTI1A,YES1
Semaphorin Neuronal Repulsive Signaling Pathway	2,48E00	2,7E-01	0,845	AKT3,ARHGEF12,CDK5,DPYSL2,FARP1,FARP2,FYN,GUCY1A2,ITGA10,ITGA2,ITGA8,ITGA9,ITGB8,MAP2K4,MAP2K5,MYL11,MYL6,MYL9,NRP2,PAK3,PDE4D,PIK3C3,PIK3CA,PIK3CB,PIK3R1,PIK3R3,PLXNA2,PPP1R12B,PRKACB,PRKAG2,PRKAR2A,PRKG1,RND1,ROCK2,RRAS,SEMA3A,SEMA3E,SEMA5A
Transcriptional Regulation by MECP2	2,45E00	3,28E-01	-4,359	AGO2,AGO3,AGO4,CAMK2D,DGCR8,FKBP5,HIPK2,HTT,MEF2C,MET,NCOR2,PTPN4,RBFOX1,SIN3A,SLC2A3,TBL1X,TBL1XR1,TNRC6A,TNRC6C
RET signaling	2,45E00	3,68E-01	-3,742	DOK5,DOK6,FRS2,GAB1,GAB2,GRB10,IRS2,PIK3CA,PIK3CB,PIK3R1,PIK3R3,PRKACB,PRKCA,SOS1
HER-2 Signaling in Breast Cancer	2,45E00	2,5E-01	-4,529	AHCTF1,AKT3,BRAF,EGFR,ELF1,ETS1,FOXO1,FOXO3,FYN,IKBKB,ITGB8,MAPK1,MDM2,MLST8,MTCL1,MTOR,NFKB1,NRG1,NUP107,NUP133,NUP153,NUP160,NUP205,NUP214,NUP58,NUP98,PARD3,PARD6G,PIK3C3,PIK3CA,PIK3CB,PIK3R1,PIK3R3,POM121C,PRKCA,PRKCD,PRKCE,PRKD1,PRKD3,PTGS2,PTK2,RB1,RPS6KB1,RPTOR,RRAS,SMAD3,SMAD4,SOS1,SOS2,STAT3,TGFA,TSC1,YES1
Signaling by SCF-KIT	2,44E00	3,57E-01	-3,873	CBL,CHEK1,FER,FYN,GAB2,GRB10,JAK2,PIK3CA,PIK3R1,PIK3R3,PRKCA,SOS1,STAT3,STAT5B,YES1
Signaling by MET	2,43E00	3,07E-01	-4,796	CBL,COL24A1,COL27A1,COL5A2,DOCK7,EPS15,GAB1,ITGA2,LAMA2,LAMA3,LAMB1,LAMC1,LRIG1,MET,PIK3CA,PIK3R1,PTK2,RANBP10,RANBP9,RAPGEF1,SH3KBP1,SOS1,STAT3
Endocannabinoid Cancer Inhibition Pathway	2,42E00	2,68E-01	1,808	ADCY3,ADCY9,AKT3,ATF2,CASP2,CCND3,CREB3L2,CREB5,CREBBP,GNAI1,GNAL,GNAQ,MAP2K4,MAP2K5,MAPK1,MAPK14,MLST8,MTOR,NSMAF,NUPR1,PDGFC,PIK3C3,PIK3CA,PIK3CB,PIK3R1,PIK3R3,PRKACB,PRKAG2,PRKAR2A,PTK2,ROCK2,RPTOR,SMPD1,SPTLC2,TCF4,TCF7L1,TCF7L2,VEGFC
Fcgamma receptor (FCGR) dependent phagocytosis	2,4E00	2,98E-01	-4,025	ABI2,ACTG1,DOCK1,ELMO1,FYN,ITPR1,ITPR2,MAPK1,MYO10,MYO5A,MYO9B,NCKAP1,PIK3CA,PIK3CB,PIK3R1,PLD1,PLD3,PRKCD,PRKCE,PTK2,VAV2,VAV3,WIPF1,WIPF2,YES1
IL-8 Signaling	2,4E00	2,53E-01	-4,217	AKT3,ANGPT1,ANGPT2,AZU1,BRAF,CCND3,EGFR,ELP1,GNAI1,GNAL,GNAQ,GNAT2,GNB2,HMOX1,IKBKB,IRAK2,MAP2K4,MAP4K4,MAPK1,MAPK8,MTOR,MYL9,NAPEPLD,NCF2,NFKB1,NOX4,PDGFC,PIK3C3,PIK3CA,PIK3CB,PIK3R1,PIK3R3,PLD1,PLD3,PLD5,PRKCA,PRKCD,PRKCE,PRKD1,PRKD3,PTGS2,PTK2,RHOC,RHOJ,RND1,ROCK2,RPS6KB1,RRAS,VEGFC
Hepatic Fibrosis Signaling Pathway	2,39E00	2,28E-01	-4,756	ACTA2,ACVR2A,AKT3,APC,ATF2,BMPR2,BRAF,CACNA1C,CACNA2D1,CACNA2D2,CACNB2,CCDC88A,CREB3L2,CREB5,CREBBP,CSNK1G1,CSNK1G3,EDNRA,FOXO1,GLI2,GLI3,GLIS1,GNAI1,IKBKB,IL1R1,IL1RL2,IRAK2,IRS2,ITGA10,ITGA2,ITGA8,ITGA9,ITGB8,JAK2,KLF9,LRP6,MAP2K4,MAP2K5,MAPK1,MAPK14,MAPK8,MTOR,MYL11,MYL6,MYL9,MYLK3,NCF2,NFKB1,NOX4,PDGFA,PDGFC,PIK3C3,PIK3CA,PIK3CB,PIK3R1,PIK3R3,PRKACB,PRKAG2,PRKAR2A,PRKCA,PRKCD,PRKCE,PRKD1,PRKD…
Non-Small Cell Lung Cancer Signaling	2,39E00	2,9E-01	-2,524	AKT3,CCND3,CDK6,E2F4,EGFR,FHIT,FOXO3,HDAC4,HDAC7,HDAC8,ITPR1,ITPR2,MAPK1,PDPK1,PIK3C3,PIK3CA,PIK3CB,PIK3R1,PIK3R3,PRKCA,RB1,RRAS,SIN3A,SOS1,SOS2,STK4,TGFA
Deubiquitination	2,35E00	2,43E-01	-5,338	APC,AR,ASXL1,ASXL2,ATXN7,CDC25A,CLSPN,EP300,ESR1,FOXK2,H2AC20,H2AC6,HCFC1,IDE,INO80,INO80B,INO80D,INO80E,JOSD1,KAT2B,MBD5,MDM2,MYSM1,NOD1,OGT,OTUD3,OTUD7B,PRKN,PSMA8,PSMB4,PSMB8,PSMB9,PSME2,PSME4,RCE1,RIPK1,RIPK2,SMAD3,SMAD4,SMURF2,TGFBR1,TGFBR2,TNKS,TRAF3,TRIM4,TRRAP,USP12,USP13,USP15,USP18,USP21,USP24,USP25,USP34,USP37,USP42,USP47,WDR20,ZRANB1
Renin-Angiotensin Signaling	2,34E00	2,76E-01	-5,014	ADCY3,ADCY9,ATF2,GNAQ,ITPR1,ITPR2,JAK2,MAP2K4,MAP3K1,MAPK1,MAPK14,MAPK8,NFKB1,PAK3,PIK3C3,PIK3CA,PIK3CB,PIK3R1,PIK3R3,PRKACB,PRKAG2,PRKAR2A,PRKCA,PRKCD,PRKCE,PRKD1,PRKD3,PTK2,RRAS,SOS1,SOS2,STAT3
Lymphotoxin β Receptor Signaling	2,33E00	3,33E-01	-3,357	AKT3,APAF1,CREBBP,ELP1,EP300,IKBKB,LTBR,MAP3K14,MAPK1,NFKB1,PDPK1,PIK3C3,PIK3CA,PIK3CB,PIK3R1,PIK3R3,TRAF3
CLEAR Signaling Pathway	2,33E00	2,4E-01	-0,640	AKT3,ATF2,ATP6AP1,BLOC1S3,BMPR1A,BMPR1B,BMPR2,BMT2,CASTOR1,CREB3L2,CREB5,CREBBP,CTSA,DEPDC5,EGFR,EIF2AK3,EP300,FGF21,FNIP1,GHR,GLMP,GNPTG,HEXA,HPS5,IGF1R,IGF2R,IKBKB,INSR,ITPR1,ITPR2,MAP4K3,MAPK1,MAPK14,MID1,MITF,MLST8,MTOR,PPARA,PPM1L,PPP2R3A,PPP3CA,PRKAG2,PRKCA,PRKCD,PRKCE,PRKD1,PRKD3,PRKN,RPTOR,RRAS,SLC38A9,STK4,TGFA,TGFBR1,TGFBR2,TLR10,TLR6,TNFRSF11A,TNFRSF1A,TSC1,UVRAG,VPS8,WDR59
Regulation of RUNX1 Expression and Activity	2,32E00	4,71E-01	#NUM!	AGO2,AGO3,AGO4,CBFB,CCND3,CDK6,TNRC6A,TNRC6C
Glioma Signaling	2,31E00	2,73E-01	-4,082	AKT3,CAMK1D,CAMK2D,CCND3,CDK6,E2F4,EGFR,HDAC4,HDAC7,HDAC8,IGF1R,IGF2R,MAPK1,MDM2,MTOR,PDGFA,PDGFC,PIK3C3,PIK3CA,PIK3CB,PIK3R1,PIK3R3,PRKCA,PRKCD,PRKCE,PRKD1,PRKD3,RB1,RRAS,SIN3A,SOS1,SOS2,TGFA
Pancreatic Adenocarcinoma Signaling	2,31E00	2,73E-01	-3,545	AKT3,E2F4,EGFR,HDAC4,HDAC7,HDAC8,HMOX1,JAK2,MAP2K4,MAPK1,MAPK8,MDM2,NAPEPLD,NFKB1,PDGFC,PIK3C3,PIK3CA,PIK3CB,PIK3R1,PIK3R3,PLD1,PLD3,PLD5,PTGS2,RB1,SIN3A,SMAD3,SMAD4,STAT3,TGFA,TGFBR1,TGFBR2,VEGFC
Nitric Oxide Signaling in the Cardiovascular System	2,31E00	2,77E-01	-4,158	ADRB3,AKT3,ATP2A2,CACNA1C,CACNA2D1,CACNA2D2,CACNB2,GUCY1A2,ITPR1,ITPR2,MAPK1,PDE1C,PDE3B,PDE5A,PDGFC,PIK3C3,PIK3CA,PIK3CB,PIK3R1,PIK3R3,PLN,PRKACB,PRKAG2,PRKAR2A,PRKCA,PRKCD,PRKCE,PRKD1,PRKD3,PRKG1,VEGFC
ESR-mediated signaling	2,31E00	2,82E-01	-4,379	AGO2,AGO3,AGO4,ATF2,CARM1,CBFB,CCNT1,CREBBP,EP300,ESR1,FKBP5,GPAM,H2AC20,H2AC6,KAT2B,MAPK1,MED1,NCOA1,NCOA2,NCOA3,NR5A2,NRIP1,POU2F1,PPP5C,RAD21,STAG1,TGFA,TNRC6A,TNRC6C
IL-7 Signaling Pathway	2,31E00	3,09E-01	-3,638	AKT3,BCL6,CCND3,CDC25A,EBF1,FOXO1,FOXO3,FYN,MAPK1,MAPK14,MET,PDPK1,PIK3C3,PIK3CA,PIK3CB,PIK3R1,PIK3R3,PTK2,SOS1,SOS2,STAT5B
Dilated Cardiomyopathy Signaling Pathway	2,28E00	2,64E-01	-2,353	ACTA2,ACTG1,ACTG2,ADCY3,ADCY9,AKT3,ATP2A2,CACNA1C,CACNA2D1,CACNA2D2,CACNB2,CAMK1D,CAMK2D,CATSPER2,CNN1,DMD,GAB1,ITPR1,ITPR2,KDM5A,MAP3K3,MAPK1,MAPK14,MTOR,MYL6,MYL9,MYO10,MYO18A,MYO1H,PDE3A,PLN,PRKACB,PRKAG2,PRKAR2A,PRKCE,SGCD,UTRN
Biotin-carboxyl Carrier Protein Assembly	2,27E00	1	#NUM!	ACACA,ACACB,HLCS
Mitochondrial biogenesis	2,27E00	3,17E-01	-4,359	ATF2,CARM1,CHD9,CREBBP,CRTC1,CRTC3,HCFC1,MAPK14,MED1,MEF2C,MTERF1,NCOA1,NCOA2,NCOA6,NRF1,PPARA,PRKAG2,TBL1X,TBL1XR1
Leptin Signaling in Obesity	2,25E00	3,01E-01	-2,887	ADCY3,ADCY9,AKT3,FOXO1,JAK2,MAPK1,PDE3A,PDE3B,PIK3C3,PIK3CA,PIK3CB,PIK3R1,PIK3R3,PLCB1,PLCD1,PLCE1,PLCL1,PLCL2,PRKACB,PRKAG2,PRKAR2A,STAT3
Acetylcholine Receptor Signaling Pathway	2,25E00	2,51E-01	-5,013	ADAM10,ADAM17,ADAM9,ADCY3,ADCY9,AKT3,ATF2,CACNA1C,CACNA2D1,CACNA2D2,CACNB2,CAMK2D,CASP2,CATSPER2,CHRNE,CREB3L2,CREB5,CREBBP,FYN,GNAI1,GNAL,GNAQ,HMOX1,ITPR1,ITPR2,JAK2,MAPK1,NFKB1,PIK3C3,PIK3CA,PIK3CB,PIK3R1,PIK3R3,PLCB1,PLCD1,PLCE1,PLCL1,PLCL2,PRKACB,PRKAG2,PRKAR2A,PRKCA,PRKCD,PRKCE,PRKD1,PRKD3
Transcriptional regulation of white adipocyte differentiation	2,23E00	2,93E-01	-4,082	CARM1,CCND3,CDK19,CDK8,CHD9,CREBBP,EBF1,EP300,FAM120B,MED1,MED13,MED13L,MED14,MED23,NCOA1,NCOA2,NCOA3,NCOA6,NCOR2,NFKB1,PPARA,TBL1X,TBL1XR1,ZNF638
PI3K Cascade	2,22E00	3,41E-01	-2,840	FGF1,FGF19,FLT3,FLT3LG,FRS2,GAB1,GAB2,IRS1,IRS2,PDE3B,PDPK1,PIK3C3,PIK3CA,PIK3CB,PIK3R1
Ephrin A Signaling	2,21E00	2,65E-01	-1,183	ADAM10,AKT3,APP,ARHGAP35,BRAF,CBL,EFNA5,EGFR,EPAS1,EPHA3,EPHA6,FYN,JAK2,MAPK1,MYL11,MYL6,MYL9,PIK3C3,PIK3CA,PIK3CB,PIK3R1,PIK3R3,PRKACB,PRKAG2,PRKAR2A,PRKG1,PTK2,RASA1,ROCK2,SIPA1L1,STAT3,TGFA,VAV2,VAV3,YES1
Type II Diabetes Mellitus Signaling	2,21E00	2,6E-01	-3,400	ACSBG1,ACSL1,AKT3,CACNA1C,CACNA2D1,CACNA2D2,CACNB2,CATSPER2,IKBKB,INSR,IRS1,IRS2,ITPR1,ITPR2,MAP2K4,MAP3K1,MAP3K14,MAP3K5,MAPK1,MAPK8,MTOR,NFKB1,NSMAF,PDPK1,PIK3C3,PIK3CA,PIK3CB,PIK3R1,PIK3R3,PRKAG2,PRKCA,PRKCD,PRKCE,PRKD1,PRKD3,SMPD1,SOCS5,TNFRSF1A
RHOGDI Signaling	2,21E00	2,46E-01	2,137	ACTA2,ACTG1,ACTG2,ARHGAP12,ARHGAP35,ARHGAP5,ARHGAP9,ARHGDIB,ARHGDIG,ARHGEF10,ARHGEF11,ARHGEF12,ARHGEF17,ARHGEF3,ARHGEF7,ARHGEF9,CDH11,CDH13,CDH2,CREBBP,DLC1,EP300,ESR1,GNAI1,GNAL,GNAQ,GNAT2,GNB2,ITGA10,ITGA2,ITGA8,ITGA9,ITGB8,MYL11,MYL6,MYL9,MYO10,MYO18A,MYO1H,PAK3,PI4KA,PIKFYVE,PIP5K1A,PIP5KL1,PPP1R12B,PRKCA,RHOC,RHOJ,RND1,ROCK2
Sertoli Cell-Germ Cell Junction Signaling Pathway (Enhanced)	2,18E00	2,42E-01	-2,722	ACTA2,ACTG1,ACTG2,AFDN,AKT3,CD2AP,CDH2,CTNND1,EPS8,GUCY1A2,IL1R1,IL1RL2,ITGA2,JAM2,LAMA2,LAMA3,LAMB1,LAMC1,MAP2K4,MAP3K1,MAP3K12,MAP3K14,MAP3K2,MAP3K3,MAP3K4,MAP3K5,MAPK1,MAPK14,MAPK8,MTMR2,NECTIN2,NECTIN3,NFKB1,PDPK1,PIK3C3,PIK3CA,PIK3CB,PIK3R1,PIK3R3,PPM1L,PPP2R3A,PRKACB,PRKAG2,PRKAR2A,PRKG1,PTK2,RRAS,SMAD3,SORBS1,SP3,TGFBR1,TGFBR2,TJP1,TNFRSF1A
PIP3 activates AKT signaling	2,17E00	2,61E-01	-4,110	AKT3,EGFR,ESR1,FGF1,FGF19,FLT3,FLT3LG,FOXO1,FOXO3,FRS2,FYN,GAB1,GAB2,INSR,IRS1,IRS2,MAPK1,MAPKAP1,MDM2,MET,MLST8,MTOR,NR4A1,NRG1,PDGFA,PDPK1,PHLPP1,PHLPP2,PIK3CA,PIK3CB,PIK3R1,PIK3R3,PIP5K1A,PRR5,RICTOR,STRN,TGFA
Signaling by NTRK2 (TRKB)	2,17E00	0.4	-2,530	CDK5,CDK5R1,DOCK3,FRS2,FYN,GAB1,PIK3CA,PIK3R1,SOS1,TIAM1
HIPPO signaling	2,16E00	2,89E-01	0,775	AMOT,BTRC,CUL1,DLG1,DLG2,FAT4,ITCH,LATS2,MST1,PARD3,PATJ,PPM1L,PPP1R11,PPP2R3A,SMAD3,SMAD4,STK3,STK4,TEAD1,TJP2,TP53BP2,WWC1,WWTR1,YAP1
Generic Transcription Pathway	2,14E00	2,34E-01	-7,070	AR,CDK8,CREBBP,ESR1,ESRRG,HDAC4,HDAC7,HDAC8,KAT2B,MAML1,MAML2,MAML3,MED1,MED13,MED14,MED23,NCOR2,NOTCH2,NR1D2,NR1I2,NR2C2,NR3C1,NR3C2,NR4A1,NR4A2,NR4A3,NR5A2,NR6A1,PPARA,RORA,RORB,TBL1X,TBL1XR1,THRB,ZFP14,ZFP28,ZFP30,ZFP90,ZKSCAN8,ZNF112,ZNF12,ZNF133,ZNF135,ZNF202,ZNF226,ZNF268,ZNF3,ZNF30,ZNF354A,ZNF354C,ZNF37A,ZNF398,ZNF425,ZNF446,ZNF566,ZNF570,ZNF596,ZNF624,ZNF664,ZNF691,ZNF697,ZNF704,ZNF710,ZN…
Signaling by ERBB2	2,13E00	3,27E-01	-3,500	AKT3,DIAPH1,EGFR,ERBIN,FYN,GAB1,NRG1,PIK3CA,PIK3R1,PRKCA,PRKCD,PRKCE,PTPN12,PTPN18,SOS1,YES1
SUMOylation of ubiquitinylation proteins	2,11E00	3,51E-01	-3,606	MDM2,NUP107,NUP133,NUP153,NUP160,NUP205,NUP214,NUP58,NUP98,PIAS1,PIAS2,POM121C,RANBP2
L1CAM interactions	2,1E00	2,7E-01	-3,286	ACTG1,ALCAM,ANK2,CSNK2B,DLG1,DNM1L,DNM3,DPYSL2,EGFR,ITGA10,ITGA2,ITGA9,LAMB1,LAMC1,LYPLA2,MAPK1,NCAM1,NRCAM,NRP2,NUMB,RANBP9,RPS6KA3,RPS6KA5,SCN4A,SCN8A,SPTBN1,SPTBN2,TUBA1A,TUBA8,VAV2
Prolactin Signaling	2,09E00	2,8E-01	-3,710	CREBBP,EP300,FYN,IRS1,JAK2,KCNMA1,KCNMB2,MAPK1,NR3C1,PDPK1,PIK3C3,PIK3CA,PIK3CB,PIK3R1,PIK3R3,PRKCA,PRKCD,PRKCE,PRKD1,PRKD3,RRAS,SOCS5,SOS1,SOS2,STAT3,STAT5B
Nephrin family interactions	2,07E00	4,09E-01	-3,000	CASK,CD2AP,FYN,KIRREL1,MAGI2,PIK3CA,PIK3CB,PIK3R1,SPTBN1
Pulmonary Fibrosis Idiopathic Signaling Pathway	2,06E00	2,29E-01	-6,621	ACTA2,ACTG1,ACTG2,ACVR2A,ADAM10,AEBP2,AKT3,ATF2,BMPR2,BRAF,CDH2,CERT1,COL23A1,COL24A1,COL27A1,COL4A1,COL4A2,COL4A4,COL5A2,CREBBP,EDNRA,EGFR,EP300,FOXO1,FOXO3,GLI2,ITGA2,JAK2,JARID2,LATS2,LPAR1,MAP2K4,MAPK1,MAPK14,MAPK8,MRTFA,MTOR,NFKB1,NOTCH2,NOX4,PDGFA,PDGFC,PIK3C3,PIK3CA,PIK3CB,PIK3R1,PIK3R3,PRKN,PTK2,ROCK2,RPS6KA3,RPS6KA5,RPS6KB1,RPS6KC1,RRAS,SMAD3,SMAD4,SMO,SOS1,SOS2,STAT3,STK38,TCF4,TCF7L1,T…
PKCθ Signaling in T Lymphocytes	2,06E00	2,55E-01	-5,112	CACNA1C,CACNA2D1,CACNA2D2,CACNB2,CAMK2D,CARD11,CATSPER2,FYN,IKBKB,ITPR1,ITPR2,MALT1,MAP2K4,MAP3K1,MAP3K12,MAP3K14,MAP3K2,MAP3K3,MAP3K4,MAP3K5,MAPK1,MAPK8,NFAT5,NFATC2,NFATC3,NFKB1,PIK3C3,PIK3CA,PIK3CB,PIK3R1,PIK3R3,POU2F1,PPP3CA,RRAS,SOS1,SOS2,VAV2,VAV3
Endothelin-1 Signaling	2,04E00	2,47E-01	-3,904	ADCY3,ADCY9,BRAF,CASP2,ECE1,EDNRA,GAB1,GNAI1,GNAL,GNAQ,GNAT2,GUCY1A2,HMOX1,ITPR1,ITPR2,MAPK1,MAPK14,MAPK8,NAPEPLD,PIK3C3,PIK3CA,PIK3CB,PIK3R1,PIK3R3,PLA2G4A,PLA2G4B,PLA2G5,PLCB1,PLCD1,PLCE1,PLCL1,PLCL2,PLD1,PLD3,PLD5,PNPLA8,PRKCA,PRKCD,PRKCE,PRKD1,PRKD3,PTGS2,RRAS,SOS1
UVA-Induced MAPK Signaling	2,02E00	2,77E-01	-3,153	EGFR,MAP2K4,MAPK1,MAPK14,MAPK8,MTOR,PARP4,PARP8,PIK3C3,PIK3CA,PIK3CB,PIK3R1,PIK3R3,PLCB1,PLCD1,PLCE1,PLCL1,PLCL2,PRKCA,RPS6KA3,RPS6KA5,RPS6KB1,RPS6KC1,RRAS,SMPD1,TNKS
April Mediated Signaling	2,01E00	3,33E-01	-3,606	ELP1,IKBKB,MAP2K4,MAP3K1,MAP3K14,MAPK1,MAPK14,MAPK8,NFAT5,NFATC2,NFATC3,NFKB1,TNFRSF13B,TRAF3
MAP kinase activation	2	3,42E-01	-3,606	BTRC,CUL1,FBXW11,IKBKB,IRAK2,MAP2K4,MAPK14,MAPK8,NFKB1,NOD1,RIPK2,TAB2,TAB3
TR/RXR Activation	2	2,69E-01	-3,900	ACACA,AKT3,CYP7A1,EP300,KLF9,MDM2,MED1,MTOR,NCOA1,NCOA2,NCOA3,NCOA6,NCOR2,NRF1,PDE3B,PDGFC,PIK3C3,PIK3CA,PIK3CB,PIK3R1,PIK3R3,PPARA,RAB3B,RPS6KB1,SLC16A2,STRBP,TBL1XR1,THRB,VEGFC
Dermatan Sulfate Degradation (Metazoa)	2	0.5	0,000	CEMIP,CEMIP2,GM2A,HEXA,IDUA,OGA
PI Metabolism	1,99E00	2,84E-01	-4,796	INPP4B,MTMR10,MTMR2,MTMR3,MTMR8,MTMR9,OCRL,PI4K2B,PI4KA,PIK3C3,PIK3CA,PIK3CB,PIK3R1,PIK3R3,PIKFYVE,PIP5K1A,PLEKHA2,PLEKHA5,PLEKHA6,PTPN13,SACM1L,SBF2,SYNJ2
Chondroitin and Dermatan Biosynthesis	1,98E00	6,67E-01	-2,000	CHSY1,CHSY3,CSGALNACT1,CSGALNACT2
Xenobiotic Metabolism Signaling	1,98E00	2,36E-01	#NUM!	ABCB1,AHR,AHRR,AIP,ALDH3B1,ALDH5A1,ARNT,CAMK1D,CAMK2D,CHST11,CHST7,CREBBP,EIF2AK3,EP300,GCLC,HDAC4,HMOX1,HS2ST1,HS3ST3B1,HS6ST3,MAP2K4,MAP2K5,MAP3K1,MAP3K12,MAP3K14,MAP3K2,MAP3K3,MAP3K4,MAP3K5,MAPK1,MAPK14,MAPK8,MED1,NCOA1,NCOR2,NDST4,NFKB1,NR1I2,NRIP1,PIK3C3,PIK3CA,PIK3CB,PIK3R1,PIK3R3,PPM1L,PPP2R3A,PRKCA,PRKCD,PRKCE,PRKD1,PRKD3,RRAS,SOD3,SULT4A1,UST
Signaling by Rho Family GTPases	1,97E00	2,33E-01	-3,063	ACTA2,ACTG1,ACTG2,ARHGEF10,ARHGEF11,ARHGEF12,ARHGEF17,ARHGEF3,ARHGEF7,ARHGEF9,CDC42EP1,CDC42EP2,CDH11,CDH13,CDH2,CLIP1,DIAPH3,GNAI1,GNAL,GNAQ,GNAT2,GNB2,ITGA10,ITGA2,ITGA8,ITGA9,ITGB8,MAP2K4,MAP3K12,MAP3K21,MAPK1,MAPK8,MYL11,MYL6,MYL9,NCF2,NFKB1,NOX4,PAK3,PARD3,PI4KA,PIK3C3,PIK3CA,PIK3CB,PIK3R1,PIK3R3,PIKFYVE,PIP5K1A,PIP5KL1,PLD1,PPP1R12B,PTK2,RHOC,RHOJ,RND1,ROCK2,SEPTIN12,SLC9A1,WIPF1
Senescence Pathway	1,96E00	2,3E-01	-4,636	ACVR2A,AKT3,ASXL1,ASXL2,ATR,BMPR2,BRAF,CACNA1C,CACNA2D1,CACNA2D2,CACNB2,CAPN7,CCND3,CDC23,CDC25A,CDC27,CDK6,CHEK1,CREBBP,DMTF1,E2F4,ELF1,EP300,EP400,ETS1,FOXO3,GADD45G,HIPK2,IKBKB,ITPR2,KAT2B,MAP2K4,MAP2K5,MAPK1,MAPK14,MCU,MDM2,MTOR,NF1,NFAT5,NFATC2,NFATC3,NFKB1,PDHX,PDK2,PIK3C3,PIK3CA,PIK3CB,PIK3R1,PIK3R3,PPM1L,PPP2R3A,PPP3CA,RB1,RPS6KA5,RRAS,SAA1,SMAD3,SMAD4,SMAD9,STING1,TBK1,TGFBR1,TGFBR2
Hedgehog 'on' state	1,94E00	2,54E-01	-4,667	CDC73,CDON,FER,GAS8,GLI2,GLI3,GPR161,ITCH,NUMB,PI4K2B,PI4KA,PIK3C3,PIK3CA,PIK3CB,PIK3R1,PIK3R3,PSMA8,PSMB4,PSMB8,PSMB9,PSME2,PSME4,PTCH1,RPS6KB1,SMO,SMURF1,SMURF2,SPOPL,STK17B,STK24,STK3,STK32A,STK35,STK38,STK39,STK4
ERBB Signaling	1,93E00	2,75E-01	-4,200	EGFR,FOXO1,MAP2K4,MAPK1,MAPK14,MAPK8,MTOR,NRG1,PAK3,PDPK1,PIK3C3,PIK3CA,PIK3CB,PIK3R1,PIK3R3,PRKCA,PRKCD,PRKCE,PRKD1,PRKD3,RPS6KB1,RRAS,SOS1,SOS2,TGFA
B Cell Activating Factor Signaling	1,91E00	3,26E-01	-3,742	ELP1,IKBKB,MAP2K4,MAP3K1,MAP3K14,MAPK1,MAPK14,MAPK8,NFAT5,NFATC2,NFATC3,NFKB1,TNFRSF13B,TRAF3
Apelin Pancreas Signaling Pathway	1,91E00	3,26E-01	0,000	EIF2AK3,ERN1,MAP2K4,MAPK8,NFKB1,PDE3B,PIK3C3,PIK3CA,PIK3CB,PIK3R1,PIK3R3,PRKACB,PRKAG2,PRKAR2A
GNRH Signaling	1,91E00	2,43E-01	-5,425	ADCY3,ADCY9,ATF2,CACNA1C,CACNA2D1,CACNA2D2,CACNB2,CAMK2D,CATSPER2,CREB3L2,CREB5,CREBBP,EGFR,GNAI1,GNAQ,GNB2,ITPR1,ITPR2,MAP2K4,MAP3K1,MAP3K12,MAP3K14,MAP3K2,MAP3K3,MAP3K4,MAP3K5,MAPK1,MAPK14,MAPK8,NFKB1,PAK3,PLCB1,PRKACB,PRKAG2,PRKAR2A,PRKCA,PRKCD,PRKCE,PRKD1,PRKD3,PTK2,RRAS,SOS1,SOS2
ERK5 Signaling	1,9E00	2,9E-01	-3,441	ATF2,CREB3L2,CREB5,CREBBP,EGFR,ELK4,FOXO3,GAB1,GNAQ,MAP2K5,MAP3K2,MAP3K3,MEF2A,MEF2C,RPS6KA3,RPS6KA5,RPS6KB1,RPS6KC1,RRAS,WNK1
RAB GEFs exchange GTP for GDP on RABs	1,89E00	2,76E-01	-4,491	AKT3,ALS2,CHM,DENND1A,DENND1B,DENND2A,DENND2B,DENND4A,DENND4C,DENND5B,DENND6A,MON1B,RAB27A,RAB31,RAB3GAP2,RAB6B,RIC1,RIN3,SBF2,TRAPPC1,TRAPPC10,TRAPPC12,TRAPPC8,TRAPPC9
Interleukin-1 family signaling	1,89E00	2,58E-01	-3,286	BTRC,CUL1,FBXW11,IKBKB,IL1R1,IL1RL2,IRAK2,MAP2K4,MAP3K3,MAPK8,NFKB1,NOD1,PELI1,PELI2,PSMA8,PSMB4,PSMB8,PSMB9,PSME2,PSME4,PTPN12,PTPN13,PTPN14,PTPN18,PTPN4,RIPK2,SIGIRR,SMAD3,STAT3,TAB2,TAB3,TBK1
Orexin Signaling Pathway	1,88E00	2,36E-01	-4,525	ADCY3,ADCY9,AKT3,ATP6AP1,BMPR1A,CACNA1C,CACNA2D1,CACNA2D2,CACNB2,CATSPER2,FOXO1,GNAQ,GNB2,ITPR1,ITPR2,MAPK1,MAPK14,MLST8,MTOR,NFKB1,PI4KA,PIK3C3,PIK3CA,PIK3CB,PIK3R1,PIK3R3,PIKFYVE,PIP5K1A,PIP5KL1,PLA2G4A,PLA2G4B,PLA2G5,PLCB1,PLCD1,PLCE1,PLCL1,PLCL2,PLD1,PRKACB,PRKAG2,PRKAR2A,PRKCA,PRKCD,PRKCE,PRKD1,PRKD3,RPTOR,SLC8A1,SMAD4,SMAD9,TRPC1
Transcriptional regulation by RUNX3	1,87E00	2,72E-01	-3,638	CBFB,CREBBP,EP300,FOXO3,HDAC4,KAT2B,MAML1,MAML2,MAML3,MDM2,PSMB4,PSMB8,PSMB9,PSME2,SMAD3,SMAD4,SMURF1,SMURF2,SPP1,TCF7L1,TCF7L2,TEAD1,WWTR1,YAP1,ZFHX3
Regulation of the Epithelial-Mesenchymal Transition Pathway	1,86E00	2,41E-01	#NUM!	ADAM17,AKT3,APC,BCL9,BRAF,CDH2,EGFR,ETS1,FGF1,FGF12,FGF19,FGF21,FRS2,GAB1,HMGA2,JAK2,MAML1,MAP2K4,MAP2K5,MAPK1,MET,NFKB1,NOTCH2,PARD6G,PIK3C3,PIK3CA,PIK3CB,PIK3R1,PIK3R3,RRAS,SMAD3,SMAD4,SMO,SMURF1,SOS1,SOS2,STAT3,TCF4,TCF7L1,TCF7L2,TGFBR1,TGFBR2,WNT9A,ZEB1,ZEB2
Metabolism of water-soluble vitamins and cofactors	1,86E00	2,84E-01	-2,400	ABCC1,ACACA,ACACB,AMN,DCAKD,ENPP1,GPHN,HLCS,LRP2,MTR,NFS1,PANK2,PANK3,PC,PCCA,SLC23A1,SLC23A2,SLC2A3,SLC52A2,TCN2,TPK1
NF-κB Activation by Viruses	1,86E00	2,84E-01	-3,710	AKT3,ELP1,IKBKB,ITGA2,MAP3K1,MAP3K14,MAPK1,NFKB1,PIK3C3,PIK3CA,PIK3CB,PIK3R1,PIK3R3,PRKCA,PRKCD,PRKCE,PRKD1,PRKD3,RIPK1,RRAS,TNFRSF14
IL-3 Signaling	1,86E00	2,84E-01	-3,710	AKT3,FOXO1,GAB2,JAK2,MAPK1,PIK3C3,PIK3CA,PIK3CB,PIK3R1,PIK3R3,PPP3CA,PRKCA,PRKCD,PRKCE,PRKD1,PRKD3,RAPGEF1,RRAS,SOS1,STAT3,STAT5B
Aldosterone Signaling in Epithelial Cells	1,86E00	2,47E-01	-4,382	AHCY,CRYAB,DNAJB14,DNAJC13,DNAJC16,DNAJC27,ITPR1,ITPR2,KCNMA1,KCNMB2,MAPK1,NR3C2,PDPK1,PI4KA,PIK3C3,PIK3CA,PIK3CB,PIK3R1,PIK3R3,PIKFYVE,PIP5K1A,PIP5KL1,PLCB1,PLCD1,PLCE1,PLCL1,PLCL2,PRKCA,PRKCD,PRKCE,PRKD1,PRKD3,SACS,SCNN1B,SLC12A2,SLC9A1,SMO,SOS1,SOS2
Cancer Drug Resistance by Drug Efflux	1,84E00	3,12E-01	-3,051	ABCB1,ABCC1,AKT3,BRAF,FOXO1,FOXO3,MAPK1,MDM2,NFKB1,PIK3CA,PIK3CB,PIK3R1,PIK3R3,PTGS2,RRAS
Neuregulin Signaling	1,84E00	2,61E-01	-3,838	ADAM17,AKT3,CDK5,CDK5R1,EGFR,ERBIN,ITGA10,ITGA2,ITGA8,ITGA9,ITGB8,MAPK1,MTOR,NRG1,PDPK1,PICK1,PIK3R1,PIK3R3,PRKCA,PRKCD,PRKCE,PRKD1,PRKD3,RPS6KB1,RRAS,SOS1,SOS2,STAT5B,TGFA
SUMOylation of transcription cofactors	1,82E00	3,18E-01	-3,742	CREBBP,EP300,HIPK2,MRTFA,NCOA1,NCOA2,NCOR2,NRIP1,PHC3,PIAS1,PIAS2,SCMH1,SIN3A,UHRF2
14-3-3-mediated Signaling	1,82E00	2,59E-01	-3,266	AKT3,CBL,FOXO1,MAP2K4,MAP3K5,MAPK1,MAPK8,PIK3C3,PIK3CA,PIK3CB,PIK3R1,PIK3R3,PLCB1,PLCD1,PLCE1,PLCL1,PLCL2,PRKCA,PRKCD,PRKCE,PRKD1,PRKD3,RRAS,STRADA,TNFRSF1A,TSC1,TUBA1A,TUBA8,TUBB,YAP1
GADD45 Signaling	1,81E00	2,98E-01	-3,153	ACVR2A,ATR,CCND3,FOXO3,GADD45G,MAP2K4,MAP3K4,MAPK1,MAPK14,MAPK8,NFKB1,NFYA,POU2F1,SMAD3,SMAD4,TGFBR1,TGFBR2
DAG and IP3 signaling	1,81E00	3,25E-01	-3,464	ADCY3,ADCY9,CAMK2D,ITPR1,ITPR2,NBEA,PDE1C,PRKACB,PRKAR2A,PRKCA,PRKCD,PRKCE,PRKX
Signaling by Erythropoietin	1,8E00	3,75E-01	-3,000	GAB1,IRS2,JAK2,PIK3CA,PIK3CB,PIK3R1,RAPGEF1,SOS1,STAT5B
Ephrin Receptor Signaling	1,78E00	2,38E-01	-3,780	ADAM10,AKT3,ANGPT1,ATF2,CREB3L2,CREB5,CREBBP,EFNA5,EPHA3,EPHA6,FGF1,FYN,GNAI1,GNAL,GNAQ,GNAT2,GNB2,GRIN2D,GRINA,ITGA10,ITGA2,ITGA8,ITGA9,ITGB8,ITSN1,JAK2,KALRN,MAP3K14,MAP4K4,MAPK1,PAK3,PDGFA,PDGFC,PTK2,PTPN13,RAPGEF1,RASA1,ROCK2,RRAS,SORBS1,SOS1,SOS2,STAT3,VEGFC,WIPF1
RAC Signaling	1,78E00	2,52E-01	-4,536	ABI2,CDK5R1,ELK4,ITGA10,ITGA2,ITGA8,ITGA9,ITGB8,MAP2K4,MAP3K1,MAPK1,MAPK8,NCF2,NCKAP1,NFKB1,NOX4,PAK3,PARD3,PI4KA,PIK3C3,PIK3CA,PIK3CB,PIK3R1,PIK3R3,PIKFYVE,PIP5K1A,PIP5KL1,PLD1,PTK2,RPS6KB1,RRAS,SH3RF1,TIAM1
MSP-RON Signaling in Cancer Cells Pathway	1,78E00	2,52E-01	-4,271	ACTA2,AKT3,ARNT,ATF2,BRAF,CREB3L2,CREB5,CREBBP,EGFR,ELF1,ETS1,KLK1,MAPK1,MET,MST1,MTOR,NFKB1,PDGFC,PIK3C3,PIK3CA,PIK3CB,PIK3R1,PIK3R3,PTK2,RPS6KA3,RRAS,SOS1,SOS2,STAT3,TCF4,TCF7L1,TCF7L2,VEGFC
PI3K Signaling in B Lymphocytes	1,77E00	2,5E-01	-4,271	AKT3,ATF2,ATF6,ATF7,CAMK2D,CBL,CD81,FOXO3,FYN,IKBKB,IRS1,IRS2,ITPR1,ITPR2,MALT1,MAPK1,NFAT5,NFATC2,NFATC3,NFKB1,PDPK1,PIK3CA,PIK3CB,PIK3R1,PLCB1,PLCD1,PLCE1,PLCL1,PLCL2,PLEKHA2,PPP3CA,RRAS,VAV2,VAV3
Thrombopoietin Signaling	1,77E00	2,9E-01	-3,771	GAB2,IRS2,JAK2,MAPK1,PIK3C3,PIK3CA,PIK3CB,PIK3R1,PIK3R3,PRKCA,PRKCD,PRKCE,PRKD1,PRKD3,RRAS,SOS1,STAT3,STAT5B
MicroRNA Biogenesis Signaling Pathway	1,76E00	2,41E-01	-3,162	AGO2,AGO3,AGO4,AHCTF1,AKT3,DGCR8,DICER1,DIS3L,EGFR,ESR1,HMOX1,MAPK1,MAPK14,MTCL1,MTOR,NUP107,NUP133,NUP153,NUP160,NUP205,NUP214,NUP58,NUP98,PIK3C3,PIK3CA,PIK3CB,PIK3R1,PIK3R3,PNPT1,POM121C,QKI,RPS6KB1,RRAS,SF3A2,SMAD3,SMAD9,TGFA,TUT4,XPO5,XRN1,YAP1
Cell Cycle: G2/M DNA Damage Checkpoint Regulation	1,76E00	3,06E-01	1,069	ATR,AURKA,BORA,BTRC,CHEK1,CUL1,EP300,FBXL5,HIPK2,KAT2B,MDM2,PPM1D,PRKDC,TRIP12,WEE1
TGF-β Signaling	1,75E00	2,66E-01	-2,558	ACVR2A,BMPR1A,BMPR1B,BMPR2,CREBBP,EP300,MAP2K4,MAPK1,MAPK14,MAPK8,NKX2-5,RNF111,RRAS,RUNX2,SKI,SMAD3,SMAD4,SMAD9,SMURF1,SMURF2,SOS1,SOS2,TGFBR1,TGFBR2,ZFYVE9
Cilium Assembly	1,74E00	2,37E-01	-5,516	ALMS1,ASAP1,BBS4,BBS9,C2CD3,CC2D2A,CENPJ,CEP135,CEP192,CEP76,CEP78,CKAP5,CLASP1,CNTRL,CYS1,DYNC2H1,EXOC2,EXOC4,EXOC6,EXOC7,IFT140,IFT80,KIF24,KIF3C,NINL,NPHP3,NPHP4,PCM1,PCNT,PKD2,RAB11FIP3,RP2,SCLT1,SDCCAG8,SFI1,SMO,TMEM67,TNPO1,TTBK2,TTC21B,TUBA1A,TUBA8,TUBB,WDR19,WDR35
tRNA Splicing	1,73E00	3,11E-01	-2,496	APEX1,ENPP1,NAPEPLD,PDE10A,PDE1C,PDE3A,PDE3B,PDE4D,PDE5A,PDE7A,PDE7B,PDE8A,TSEN34,TULP2
NAFLD Signaling Pathway	1,73E00	2,34E-01	-1,443	ACACA,ACACB,AKT3,ATF6,ATP2A2,CLCF1,CPT1A,EDA,EIF2AK3,ERN1,FOXO1,FOXO3,G6PC3,GPAM,GPAT3,IKBKB,INSR,IRS1,IRS2,JAK2,LIPE,MAP2K4,MAP3K5,MAPK8,MLST8,MTOR,NFKB1,NOX4,PIK3C3,PIK3CA,PIK3CB,PIK3R1,PIK3R3,PPARA,PPM1L,PPP2R3A,PRKAG2,PRKCE,PTGS2,RPTOR,SOCS5,STAT3,TBC1D1,TLR10,TLR6,TNFRSF10B,TNFRSF1A,TNFSF12
Fc epsilon receptor (FCERI) signaling	1,73E00	2,5E-01	-4,123	BTRC,CARD11,CUL1,FBXW11,FYN,GAB2,IKBKB,ITPR1,ITPR2,MALT1,MAP2K4,MAP3K1,MAPK1,MAPK8,NFATC2,NFATC3,NFKB1,PDPK1,PIK3CA,PIK3CB,PIK3R1,PPP3CA,PSMA8,PSMB4,PSMB8,PSMB9,PSME2,PSME4,SOS1,TAB2,TAB3,VAV2,VAV3
Role of Osteoblasts, Osteoclasts and Chondrocytes in Rheumatoid Arthritis	1,73E00	2,33E-01	#NUM!	ACVR2A,ADAM17,ADAMTS5,AKT3,ALPL,APC,BMPR1A,BMPR1B,BMPR2,CBL,CSNK1G1,CSNK1G3,DKK1,DLX5,ELP1,FOXO1,GSN,IKBKB,IL1R1,IL1RL2,LRP6,MAP2K4,MAP3K14,MAP3K5,MAPK1,MAPK14,MAPK8,NFAT5,NFATC2,NFATC3,NFKB1,PIK3C3,PIK3CA,PIK3CB,PIK3R1,PIK3R3,PPP3CA,RUNX2,SMAD4,SMAD9,SMO,SMURF1,SPP1,TAB2,TCF4,TCF7L1,TCF7L2,TNFRSF11A,TNFRSF1A,WNT9A
Neuropathic Pain Signaling in Dorsal Horn Neurons	1,73E00	2,63E-01	-4,315	CAMK1D,CAMK2D,GRIA3,GRIN2D,GRINA,ITPR1,ITPR2,MAPK1,PIK3C3,PIK3CA,PIK3CB,PIK3R1,PIK3R3,PLCB1,PLCD1,PLCE1,PLCL1,PLCL2,PRKACB,PRKAG2,PRKAR2A,PRKCA,PRKCD,PRKCE,PRKD1,PRKD3
Signaling by Type 1 Insulin-like Growth Factor 1 Receptor (IGF1R)	1,72E00	4,12E-01	-2,646	IGF1R,IRS1,IRS2,PIK3CA,PIK3CB,PIK3R1,SOS1
Cardiac β-adrenergic Signaling	1,72E00	2,4E-01	-3,128	ADCY3,ADCY9,AKAP10,AKAP11,AKAP12,AKAP13,AKAP6,AKAP7,APEX1,ATP2A2,CACNA1C,CACNA2D1,CACNA2D2,CACNB2,ENPP1,GNAI1,GNAL,GNAQ,GNAT2,GNB2,GRK3,NAPEPLD,PALM2AKAP2,PDE10A,PDE1C,PDE3A,PDE3B,PDE4D,PDE5A,PDE7A,PDE7B,PDE8A,PLN,PPM1L,PPP1R11,PPP2R3A,PRKACB,PRKAG2,PRKAR2A,SLC8A1,TULP2
Corticotropin Releasing Hormone Signaling	1,71E00	2,46E-01	-3,528	ADCY3,ADCY9,ATF2,BRAF,CACNA1C,CACNA2D1,CACNA2D2,CACNB2,CATSPER2,CREB3L2,CREB5,CREBBP,GLI2,GLI3,GNAI1,GNAQ,GUCY1A2,ITPR1,ITPR2,MAPK1,MAPK14,MEF2A,MEF2C,NR4A1,PRKACB,PRKAG2,PRKAR2A,PRKCA,PRKCD,PRKCE,PRKD1,PRKD3,PTCH1,PTGS2,SMO
Synaptogenesis Signaling Pathway	1,71E00	2,23E-01	-5,588	ADCY3,ADCY9,AFDN,AKT3,ARHGEF7,ATF2,BRAF,CACNA2D1,CACNA2D2,CACNB2,CAMK2D,CDH11,CDH13,CDH2,CDK5,CLASP2,COMP,CREB3L2,CREB5,CREBBP,CTNND1,EFNA5,EPHA3,EPHA6,FARP1,FYN,GRIA3,GRIN2D,GRINA,ITPR1,ITSN1,KALRN,LRP8,MAPK1,MAPK14,MTOR,NAPA,NAPB,NECTIN3,NLGN1,NLGN4X,PIK3C3,PIK3CA,PIK3CB,PIK3R1,PIK3R3,PRKACB,PRKAG2,PRKAR2A,PRKCD,PRKCE,PTK2,RAPGEF1,RPS6KB1,RRAS,SNAP25,SOS1,SOS2,STX16,STXBP1,STXBP4,STXBP5,STXBP6,…
GDNF Family Ligand-Receptor Interactions	1,69E00	2,78E-01	-3,500	DOK5,DOK6,FRS2,GAB1,IRS1,IRS2,ITPR1,ITPR2,MAP2K4,MAPK1,MAPK8,PIK3C3,PIK3CA,PIK3CB,PIK3R1,PIK3R3,RASA1,RRAS,SOS1,SOS2
CXCR4 Signaling	1,69E00	2,42E-01	-3,053	ADCY3,ADCY9,AKT3,ARHGEF11,DOCK1,ELMO1,ELMO3,GNAI1,GNAL,GNAQ,GNAT2,GNB2,ITPR1,ITPR2,MAP2K4,MAPK1,MAPK8,MYL11,MYL6,MYL9,PAK3,PIK3C3,PIK3CA,PIK3CB,PIK3R1,PIK3R3,PLCB1,PRKCA,PRKCD,PRKCE,PRKD1,PRKD3,PTK2,RHOC,RHOJ,RND1,ROCK2,RRAS
Apelin Endothelial Signaling Pathway	1,69E00	2,48E-01	-4,017	ADCY3,ADCY9,AKT3,ANGPT1,ARNT,GNAI1,GNAL,GNAQ,GNAT2,GNB2,HDAC4,MAP2K4,MAPK1,MAPK8,MEF2A,MEF2C,MTOR,NFKB1,PIK3C3,PIK3CA,PIK3CB,PIK3R1,PIK3R3,PLCB1,PRKAG2,PRKCA,PRKCD,PRKCE,PRKD1,PRKD3,RPS6KB1,RRAS,SMAD3
STAT5 Activation	1,68E00	5,71E-01	-1,000	FLT3,FLT3LG,GAB2,STAT5B
Transcriptional regulation by RUNX2	1,68E00	0.3	-1,604	AKT3,AR,CBFB,GLI2,GLI3,HDAC4,MAPK1,PPM1D,RB1,RUNX2,SMAD4,WWTR1,YAP1,YES1,ZNF521
MITF-M-dependent gene expression	1,68E00	2,67E-01	-1,964	AGO2,AGO3,AGO4,ARID1A,ARID1B,DIAPH1,DICER1,DPF2,GPR143,MAPK14,MET,MITF,MYO5A,MYRIP,RAB27A,SIN3A,SMARCC1,SYTL2,TCF7L1,TCF7L2,TFAP2A,TNRC6A,TNRC6C
Transcriptional regulation by RUNX1	1,68E00	2,46E-01	-3,773	ARID1A,ARID1B,ARID2,AUTS2,CBFB,CREBBP,CSNK2B,ELF1,EP300,ESR1,GPAM,H2AC20,H2AC6,HIPK2,ITCH,KMT2A,LIFR,PBRM1,PCGF5,PHC3,PSMA8,PSMB4,PSMB8,PSMB9,PSME2,PSME4,RUNX2,RYBP,SCMH1,SMARCC1,TAL1,TCF12,TJP1,YAP1
Estrogen Receptor Signaling	1,67E00	2,16E-01	-5,501	ADCY3,ADCY9,AKT3,ATF2,CACNA1C,CACNA2D1,CACNA2D2,CACNB2,CARM1,CDK8,CREB3L2,CREB5,CREBBP,EGFR,EIF2B2,EP300,ESR1,FBXO32,FOXO1,FOXO3,GNAI1,GNAL,GNAQ,GNAT2,GNB2,IGF1R,IGF2R,JAK2,MAPK1,MCU,MED1,MED12L,MED13,MED13L,MED14,MED23,MT-ND2,MT-ND6,MTOR,MYL11,MYL6,MYL9,NCOA1,NCOA2,NCOA3,NCOR2,NDUFA2,NDUFS3,NFKB1,NR3C1,NRF1,NRIP1,PDGFC,PIK3C3,PIK3CA,PIK3CB,PIK3R1,PIK3R3,PLCB1,PLCD1,PLCE1,PLCL1,PLCL2,PPP1R12B,PRK…
ILK Signaling	1,67E00	2,35E-01	-2,466	ACTA2,ACTG1,ACTG2,AKT3,ATF2,CREB3L2,CREB5,CREBBP,DOCK1,FLNB,IRS1,IRS2,ITGB8,LIMS1,LIMS2,MAP2K4,MAPK1,MAPK8,MTOR,MYL6,MYL9,MYO10,MYO18A,MYO1H,NFKB1,PDGFC,PDPK1,PIK3C3,PIK3CA,PIK3CB,PIK3R1,PIK3R3,PPM1L,PPP2R3A,PTGS2,PTK2,RHOC,RHOJ,RICTOR,RND1,RPS6KA5,TGFB1I1,TNFRSF1A,VEGFC
Opioid Signaling Pathway	1,67E00	2,25E-01	-4,061	ADCY3,ADCY9,AKT3,ATF2,BRAF,CACNA1C,CACNA2D1,CACNA2D2,CACNB2,CAMK1D,CAMK2D,CATSPER2,CREB3L2,CREB5,CREBBP,EP300,FYN,GNAI1,GNAL,GNAQ,GNAT2,GNB2,GRIN2D,GRINA,GRK3,GRK5,ITPR1,ITPR2,MAP2K4,MAP2K5,MAPK1,NFKB1,PDE1C,PLCB1,PPP3CA,PRKACB,PRKAG2,PRKAR2A,PRKCA,PRKCD,PRKCE,PRKD1,PRKD3,PTK2,RGS12,RGS17,RGS19,RGS7,RPS6KA3,RPS6KA5,RPS6KB1,RRAS,RYR3,SIGMAR1,SOS1,SOS2,TCF4,TCF7L1,TCF7L2,YES1
P2Y Purinergic Receptor Signaling Pathway	1,66E00	2,5E-01	-4,271	ADCY3,ADCY9,AKT3,ATF2,CREB3L2,CREB5,CREBBP,GNAI1,GNAQ,GNB2,MAPK1,NFKB1,PIK3C3,PIK3CA,PIK3CB,PIK3R1,PIK3R3,PLCB1,PLCD1,PLCE1,PLCL1,PLCL2,PRKACB,PRKAG2,PRKAR2A,PRKCA,PRKCD,PRKCE,PRKD1,PRKD3,RRAS
Opioid Signalling	1,64E00	2,68E-01	-3,578	ADCY3,ADCY9,CAMK2D,CDK5,GNAI1,GNAL,GNAQ,GNB2,ITPR1,ITPR2,MAPK1,NBEA,PDE1C,PDE4D,PLA2G4A,PLCB1,PPP3CA,PRKACB,PRKAR2A,PRKCA,PRKCD,PRKX
ATM Signaling	1,64E00	2,6E-01	-0,655	ATF2,ATR,BLM,CDC25A,CHEK1,CREB3L2,CREB5,CREBBP,GADD45G,HERC2,MAP2K4,MAPK14,MAPK8,MDC1,MDM2,PPM1D,PPM1L,PPP2R3A,RNF168,SMC1B,TLK1,TLK2,TOPBP1,TRRAP,ZEB1
Costimulation by the CD28 family	1,63E00	2,52E-01	-4,271	AKT3,FER,FYN,MAP3K14,MAPKAP1,MLST8,MTOR,PAK3,PDPK1,PI4K2B,PI4KA,PIK3C3,PIK3CA,PIK3CB,PIK3R1,PIK3R3,PRR5,RICTOR,RPS6KB1,STK17B,STK24,STK3,STK32A,STK35,STK38,STK39,STK4,TNFRSF14,YES1
ERBB4 Signaling	1,63E00	2,81E-01	-3,638	ADAM17,MAPK1,NRG1,PDPK1,PIK3C3,PIK3CA,PIK3CB,PIK3R1,PIK3R3,PRKCA,PRKCD,PRKCE,PRKD1,PRKD3,RRAS,SOS1,SOS2,YAP1
Cell Cycle: G1/S Checkpoint Regulation	1,63E00	2,81E-01	0,000	ATR,BTRC,CCND3,CDC25A,CDK6,CUL1,E2F4,FBXL5,FOXO1,HDAC4,HDAC7,HDAC8,MDM2,NRG1,RB1,SIN3A,SMAD3,SMAD4
Sperm Motility	1,63E00	2,27E-01	-3,962	ABL2,CATSPER2,DDR2,DSTYK,DYRK1A,EGFR,EPHA3,EPHA6,FER,FLT3LG,FYN,GNAI1,GNAL,GNAQ,GNAT2,GNB2,GUCY1A2,IGF1R,INSR,ITPR1,ITPR2,JAK2,LMTK2,LMTK3,MAP2K4,MAP2K5,MET,PDE1C,PDE4D,PEAK1,PLA2G4A,PLA2G4B,PLA2G5,PLCB1,PLCD1,PLCE1,PLCL1,PLCL2,PNPLA8,PRKACB,PRKAG2,PRKAR2A,PRKCA,PRKCD,PRKCE,PRKD1,PRKD3,PRKG1,PTK2,ROR1,ROR2,SLC12A2,YES1
Mitotic Telophase/Cytokinesis	1,62E00	4,29E-01	-2,449	MAU2,NIPBL,PDS5A,PDS5B,RAD21,STAG1
Choline Biosynthesis III	1,62E00	4,29E-01	-0,447	HMOX1,NAPEPLD,PCYT1B,PLD1,PLD3,PLD5
DNA Methylation and Transcriptional Repression Signaling	1,6E00	2,61E-01	-2,357	ARID4B,CDK13,CDK14,CDK17,CDK19,CDK5,CDK6,CDK8,DNMT3B,E2F4,GADD45G,GATAD2B,RB1,SAP130,SIN3A,TCF12,TCF20,TCF4,TEAD1,TET1,TET2,TET3,ZEB1,ZNF354A
Dermatan Sulfate Biosynthesis	1,6E00	2,94E-01	-2,138	B3GAT3,CHST11,CHST7,CHSY1,CHSY3,CSGALNACT1,CSGALNACT2,DSEL,HS2ST1,HS3ST3B1,HS6ST3,NDST4,SULT4A1,UST,XYLT1
Fc Epsilon RI Signaling	1,6E00	2,52E-01	-3,657	AKT3,FYN,GAB1,MAP2K4,MAPK1,MAPK14,MAPK8,OCRL,PDPK1,PIK3C3,PIK3CA,PIK3CB,PIK3R1,PIK3R3,PLA2G4A,PLA2G4B,PLA2G5,PRKCA,PRKCD,PRKCE,PRKD1,PRKD3,RRAS,SOS1,SOS2,SYNJ2,VAV2,VAV3
Calcium Signaling	1,59E00	2,31E-01	-4,382	ACTA2,ATF2,ATP2A2,ATP2B4,ATP2C1,CACNA1C,CACNA2D1,CACNA2D2,CACNB2,CAMK1D,CAMK2D,CATSPER2,CHRNE,CREB3L2,CREB5,CREBBP,EP300,GRIA3,GRIN2D,GRINA,HDAC4,HDAC7,HDAC8,ITPR1,ITPR2,MAPK1,MCU,MEF2A,MEF2C,MICU1,MYL6,MYL9,MYO10,MYO18A,MYO1H,NFAT5,NFATC2,NFATC3,PPP3CA,PRKACB,PRKAG2,PRKAR2A,RCAN3,RYR3,SLC8A1,TRPC1
Nuclear Cytoskeleton Signaling Pathway	1,59E00	2,3E-01	-4,718	ACTA2,ACTG1,ACTG2,AHCTF1,BTRC,CDH11,CDH13,CDH2,CSNK2B,CUL1,DCTN4,DYNC1I1,FYN,ITGA10,ITGA2,ITGA8,ITGA9,ITGB8,KIF13B,KIF16B,KIF1B,KIF21A,KIF26B,KIF27,KIF3C,KLC1,MRTFA,MTCL1,NFKB1,NUP107,NUP133,NUP153,NUP160,NUP205,NUP214,NUP58,NUP98,POM121C,PRKDC,PTK2,RUNX2,SUN1,SYNE1,TMX4,TUBA1A,TUBA8,YAP1,YES1
LPS-stimulated MAPK Signaling	1,58E00	2,65E-01	-3,130	ATF2,CD14,ELP1,IKBKB,MAP2K4,MAP3K14,MAP3K5,MAPK1,MAPK14,MAPK8,NFKB1,PIK3C3,PIK3CA,PIK3CB,PIK3R1,PIK3R3,PRKCA,PRKCD,PRKCE,PRKD1,PRKD3,RRAS
Antioxidant Action of Vitamin C	1,57E00	2,55E-01	2,683	HMOX1,IKBKB,JAK2,MAP2K4,MAPK1,MAPK14,MAPK8,NAPEPLD,NFKB1,PLA2G4A,PLA2G4B,PLA2G5,PLCB1,PLCD1,PLCE1,PLCL1,PLCL2,PLD1,PLD3,PLD5,PNPLA8,SLC23A1,SLC23A2,SLC2A3,STAT5B,TXNRD3
Oncogene Induced Senescence	1,57E00	3,33E-01	0,333	AGO3,AGO4,CDK6,ETS1,MAPK1,MDM2,RB1,TFDP2,TNRC6A,TNRC6C
Acute Myeloid Leukemia Signaling	1,56E00	2,61E-01	-3,962	AKT3,BRAF,FLT3,FLT3LG,MAP2K4,MAP2K5,MAPK1,MTOR,NFKB1,PIK3C3,PIK3CA,PIK3CB,PIK3R1,PIK3R3,RPS6KB1,RRAS,SOS1,SOS2,STAT3,STAT5B,TCF4,TCF7L1,TCF7L2
Death Receptor Signaling	1,56E00	2,61E-01	-1,706	ACTA2,ACTG1,ACTG2,APAF1,ARHGDIB,CASP2,ELP1,HTRA2,IKBKB,MAP2K4,MAP3K14,MAP3K5,MAP4K4,MAPK8,NFKB1,PARP4,PARP8,RIPK1,TBK1,TNFRSF10B,TNFRSF1A,TNFSF12,TNKS
Ribavirin ADME	1,56E00	2,77E-01	-3,771	FER,PI4K2B,PI4KA,PIK3C3,PIK3CA,PIK3CB,PIK3R1,PIK3R3,RPS6KB1,SLC29A1,STK17B,STK24,STK3,STK32A,STK35,STK38,STK39,STK4
Growth hormone receptor signaling	1,56E00	3,64E-01	-2,828	ADAM17,GHR,IRS1,IRS2,JAK2,MAPK1,STAT3,STAT5B
Signaling by PDGF	1,56E00	2,86E-01	-3,000	COL4A1,COL4A2,COL4A4,COL5A2,PDGFA,PDGFC,PIK3CA,PIK3CB,PIK3R1,PTPN12,RAPGEF1,RASA1,SOS1,SPP1,STAT3,STAT5B
Cardiomyocyte Differentiation via BMP Receptors	1,56E00	3,46E-01	-1,633	ACVR2A,ATF2,BMPR1A,BMPR1B,BMPR2,MEF2C,NKX2-5,SMAD4,SMAD9
Mitotic Prometaphase	1,56E00	2,32E-01	-5,337	AHCTF1,ALMS1,BUB1,CENPA,CENPJ,CEP135,CEP192,CEP76,CEP78,CKAP5,CLASP1,CLASP2,CLIP1,CNTRL,CSNK2B,DYNC1I1,EML4,HDAC8,KNL1,MAD1L1,NCAPD2,NDEL1,NEK7,NINL,NUP107,NUP133,NUP160,NUP98,PCM1,PCNT,PDS5A,PDS5B,RAD21,RANBP2,SDCCAG8,SFI1,STAG1,TAOK1,TUBA1A,TUBA8,TUBB,TUBG2,TUBGCP4
Beta-catenin independent WNT signaling	1,56E00	2,31E-01	-4,950	AGO2,AGO3,AGO4,FER,GNAT2,GNB2,ITPR1,ITPR2,NLK,PFN1,PI4K2B,PI4KA,PIK3C3,PIK3CA,PIK3CB,PIK3R1,PIK3R3,PLCB1,PPP3CA,PRICKLE1,PRKCA,PRKG1,PSMA8,PSMB4,PSMB8,PSMB9,PSME2,PSME4,ROR1,ROR2,RPS6KB1,SMURF1,SMURF2,STK17B,STK24,STK3,STK32A,STK35,STK38,STK39,STK4,TCF7L1,TCF7L2,TNRC6A,TNRC6C
Signaling by NOTCH4	1,55E00	2,43E-01	-4,004	ACTA2,ADAM10,CREBBP,CUL1,EP300,FBXW7,FER,KAT2B,MAML1,MAML2,MAML3,NOTCH2,PI4K2B,PI4KA,PIK3C3,PIK3CA,PIK3CB,PIK3R1,PIK3R3,PSMB4,PSMB8,PSMB9,PSME2,RPS6KB1,SMAD3,STK17B,STK24,STK3,STK32A,STK35,STK38,STK39,STK4
Signaling by TGFBR3	1,54E00	3,02E-01	-3,606	ACVR2A,AGO2,AGO3,AGO4,EP300,SMAD3,SMAD4,TCF12,TCF4,TGFBR1,TGFBR2,TNRC6A,TNRC6C
GP6 Signaling Pathway	1,53E00	2,46E-01	-4,914	ADAM10,AKT3,CERT1,COL23A1,COL24A1,COL27A1,COL4A1,COL4A2,COL4A4,COL5A2,FYN,ITPR1,LAMA2,LAMA3,LAMB1,LAMC1,PDPK1,PIK3C3,PIK3CA,PIK3CB,PIK3R1,PIK3R3,PRKCA,PRKCD,PRKCE,PRKD1,PRKD3,PTK2,VAV2,VAV3
Signaling by TGF-beta Receptor Complex	1,53E00	2,88E-01	-3,873	CBL,FBN1,ITGA8,ITGB8,LTBP1,NEDD4L,PARD3,SMAD3,SMAD4,SMURF1,SMURF2,TGFBR1,TGFBR2,USP15,ZFYVE9
PDGF Signaling	1,53E00	2,62E-01	-2,985	ABL2,CSNK2B,JAK2,MAP2K4,MAP3K1,MAPK1,MAPK8,OCRL,PDGFA,PDGFC,PIK3C3,PIK3CA,PIK3CB,PIK3R1,PIK3R3,PRKCA,RASA1,RRAS,SOS1,SOS2,STAT3,SYNJ2
Signaling by Leptin	1,53E00	4,55E-01	-2,236	IRS1,IRS2,JAK2,STAT3,STAT5B
Chondroitin Sulfate Degradation (Metazoa)	1,53E00	4,55E-01	-0,447	CEMIP,CEMIP2,GM2A,HEXA,OGA
Osteoarthritis Pathway	1,52E00	2,27E-01	-2,030	ADAMTS5,ALPL,ATF2,BMPR1A,BMPR2,CASP2,CNMD,CREB3L2,CREB5,CREBBP,DDR2,DKK1,DLX5,EPAS1,FOXO3,GLI2,GLI3,GLIS1,HDAC4,IL1R1,IL1RL2,ITGA10,ITGA2,ITGA8,ITGA9,ITGB8,MEF2C,MTOR,NFKB1,OCRL,PDGFC,PRKAG2,PTCH1,PTGS2,RARRES2,RUNX2,SIK3,SMAD3,SMAD4,SMAD9,SMO,SPP1,TCF4,TCF7L1,TCF7L2,TGFBR1,TGFBR2,TNFRSF1A,VEGFC
Paxillin Signaling	1,52E00	2,52E-01	-2,558	ACTA2,ACTG1,ACTG2,ARHGEF7,DOCK1,ITGA10,ITGA2,ITGA8,ITGA9,ITGB8,MAP2K4,MAPK1,MAPK14,MAPK8,PAK3,PIK3C3,PIK3CA,PIK3CB,PIK3R1,PIK3R3,PTK2,PTPN12,RRAS,SOS1,SOS2,TLN2
GDP-L-fucose Biosynthesis I (from GDP-D-mannose)	1,51E00	1	#NUM!	GFUS,GMDS
Neurotrophin/TRK Signaling	1,51E00	2,67E-01	-3,771	ATF2,CREB3L2,CREB5,CREBBP,FRS2,GAB1,MAP2K4,MAP2K5,MAP3K5,MAPK1,MAPK8,PDPK1,PIK3C3,PIK3CA,PIK3CB,PIK3R1,PIK3R3,RRAS,SOS1,SOS2
Hedgehog 'off' state	1,51E00	2,5E-01	-1,342	ADCY3,ADCY9,BTRC,CUL1,DYNC2H1,GLI2,GLI3,GPR161,IFT140,INTU,ITCH,NUMB,PRKACB,PRKAR2A,PSMA8,PSMB4,PSMB8,PSMB9,PSME2,PSME4,PTCH1,SMO,TTC21B,TUBA1A,TULP3,WDR19,WDR35
Oxytocin Signaling Pathway	1,51E00	2,22E-01	-5,259	AKT3,ATF2,ATP2B4,CACNA1C,CACNA2D1,CACNA2D2,CACNB2,CREB3L2,CREB5,CREBBP,EGFR,GNAI1,GNAL,GNAQ,GNB2,GUCY1A2,ITPR1,ITPR2,LIPE,MAP2K4,MAP2K5,MAPK1,MAPK14,MAPK8,MEF2C,MYL6,MYL9,MYO10,MYO18A,MYO1H,NFKB1,PIK3C3,PIK3CA,PIK3CB,PIK3R1,PIK3R3,PLA2G4A,PLA2G4B,PLA2G5,PLCB1,PPARA,PPP1R12B,PPP3CA,PRKACB,PRKAG2,PRKAR2A,PRKCA,PRKCD,PRKCE,PRKD1,PRKD3,PRKG1,PTGS2,ROCK2,RRAS,SOS1,SOS2
Abacavir ADME	1,5E00	2,73E-01	-4,243	ABCB1,FER,PI4K2B,PI4KA,PIK3C3,PIK3CA,PIK3CB,PIK3R1,PIK3R3,RPS6KB1,STK17B,STK24,STK3,STK32A,STK35,STK38,STK39,STK4
Endocannabinoid Developing Neuron Pathway	1,49E00	2,46E-01	-3,266	ADCY3,ADCY9,AKT3,ATF2,BRAF,CREB3L2,CREB5,CREBBP,GNAI1,GNAL,GNB2,MAP2K4,MAP2K5,MAPK1,MAPK14,MAPK8,MLST8,MTOR,PIK3C3,PIK3CA,PIK3CB,PIK3R1,PIK3R3,PRKACB,PRKAG2,PRKAR2A,RPTOR,RRAS,STAT3
Signaling by NTRK1 (TRKA)	1,49E00	2,63E-01	-4,146	BRAF,DNAL4,DNM1L,DNM3,FRS2,IRS1,IRS2,KIDINS220,MAP2K5,MAPK1,MAPK14,MEF2A,MEF2C,PIK3CA,PIK3CB,PIK3R1,RAPGEF1,RPS6KA3,RPS6KA5,SOS1,STAT3
3-phosphoinositide Biosynthesis	1,49E00	2,27E-01	-4,226	ACP6,ALPL,CA3,CDC25A,DUSP16,ENPP1,EYA4,G6PC3,MTMR2,MTMR8,MTMR9,OCRL,PDXP,PI4K2B,PI4KA,PIK3C3,PIK3CA,PIK3CB,PIK3R1,PIK3R3,PIKFYVE,PIP5K1A,PIP5KL1,PPFIA1,PPM1H,PPM1L,PPP1R11,PPP1R12B,PPP1R13B,PPP2R3A,PPP3CA,PPP5C,PPTC7,PTPN12,PTPN13,PTPN21,PTPN3,PTPRD,PTPRG,PTPRM,RASA1,RNGTT,SACM1L,SSH1,SSH2,SSH3,SYNJ2
ISG15 antiviral mechanism	1,47E00	2,68E-01	-3,441	ARIH1,EIF4E3,EIF4G3,FLNB,KPNA1,KPNA3,NUP107,NUP133,NUP153,NUP160,NUP205,NUP214,NUP58,NUP98,POM121C,PPM1B,RANBP2,UBA7,USP18
Chaperone Mediated Autophagy Signaling Pathway	1,46E00	2,25E-01	1,443	APP,ATP6AP1,BMAL1,CHEK1,CIP2A,CREBBP,CTSA,EIF2AK3,EP300,EPS8,FLT3,HSPBP1,HTT,IGF1R,IKBKB,ITCH,KAT2B,LRRK2,MAP2K4,MAPK1,MAPK14,MAPKAP1,MDM2,MEF2A,MLLT11,MLST8,MST1,MTOR,NCOR2,NFATC2,NFKB1,PDPK1,PHLPP1,PIK3C3,PIK3CA,PIK3CB,PIK3R1,PIK3R3,PPP3CA,PRKAG2,PRR5,PSMA8,PSMB4,PSMB8,PSMB9,PSME2,RICTOR,STING1,TBK1
CNTF Signaling	1,46E00	2,83E-01	-3,357	JAK2,LIFR,MAPK1,MTOR,PIK3C3,PIK3CA,PIK3CB,PIK3R1,PIK3R3,RPS6KA3,RPS6KA5,RPS6KB1,RRAS,SOS1,STAT3
Effects of PIP2 hydrolysis	1,45E00	3,33E-01	-3,000	DGKB,DGKD,DGKE,DGKH,DGKI,ITPR1,ITPR2,PRKCD,PRKCE
IL-4 Signaling	1,45E00	2,32E-01	-4,964	AKT3,ATF2,CERT1,COL23A1,COL24A1,COL27A1,COL4A1,COL4A2,COL4A4,COL5A2,CREB3L2,CREB5,CREBBP,GAB1,GNAI1,IRS1,IRS2,MAPK1,MAPK14,MAPKAP1,MLST8,MTOR,NFATC2,NFKB1,NR3C1,PIK3C3,PIK3CA,PIK3CB,PIK3R1,PIK3R3,PRR5,RICTOR,RPS6KB1,RPTOR,RRAS,SOS1,SOS2,STAT3,TRPC1
Melanocyte Development and Pigmentation Signaling	1,45E00	2,53E-01	-4,379	ADCY3,ADCY9,ATF2,CREB3L2,CREB5,CREBBP,EP300,MAPK1,MITF,PIK3C3,PIK3CA,PIK3CB,PIK3R1,PIK3R3,PRKACB,PRKAG2,PRKAR2A,RPS6KA3,RPS6KA5,RPS6KB1,RPS6KC1,RRAS,SOS1,SOS2
Miro GTPase Cycle	1,44E00	0.5	-2,000	MYO19,RAP1GDS1,TRAK1,TRAK2
Phosphatidylethanolamine Biosynthesis II	1,44E00	0.5	-1,000	CHKA,ETNK1,PCYT2,SELENOI
Caveolar-mediated Endocytosis Signaling	1,44E00	2,69E-01	-1,387	ACTA2,ACTG1,ACTG2,ALB,COPG2,COPZ1,EGFR,FLNB,FYN,INSR,ITGA10,ITGA2,ITGA8,ITGA9,ITGB8,ITSN1,MAP3K2,PRKCA
PPAR Signaling	1,43E00	2,5E-01	0,816	AIP,CREBBP,ELP1,EP300,IKBKB,IL1R1,IL1RL2,INSR,MAP3K14,MAP4K4,MAPK1,MED1,NCOA1,NCOR2,NFKB1,NRIP1,PDGFA,PDGFC,PPARA,PTGS2,RRAS,SOS1,SOS2,STAT5B,TNFRSF1A
Relaxin Signaling	1,43E00	2,37E-01	-3,873	ADCY3,ADCY9,AKT3,APEX1,BRAF,ENPP1,GNAI1,GNAL,GNAQ,GNAT2,GNB2,GUCY1A2,MAPK1,NAPEPLD,NFKB1,PDE10A,PDE1C,PDE3A,PDE3B,PDE4D,PDE5A,PDE7A,PDE7B,PDE8A,PIK3C3,PIK3CA,PIK3CB,PIK3R1,PIK3R3,PRKACB,PRKAG2,PRKAR2A,TULP2
Endocannabinoid Neuronal Synapse Pathway	1,43E00	2,37E-01	-1,890	ADCY3,ADCY9,CACNA1C,CACNA2D1,CACNA2D2,CACNB2,CATSPER2,DNAH10,FAAH,GNAI1,GNAL,GNAQ,GNB2,GRIA3,GRIN2D,GRINA,ITPR1,ITPR2,MAPK1,MAPK14,MAPK8,NAPEPLD,PLCB1,PLCD1,PLCE1,PLCL1,PLCL2,PPP3CA,PRKACB,PRKAG2,PRKAR2A,PTGS2,RIMS1
KEAP1-NFE2L2 pathway	1,42E00	2,36E-01	-4,116	AKT3,AMER1,BTRC,CREBBP,CSNK2B,CUL1,EIF2AK3,EP300,FBXL17,FER,PI4K2B,PI4KA,PIK3C3,PIK3CA,PIK3CB,PIK3R1,PIK3R3,PRKCD,PSMA8,PSMB4,PSMB8,PSMB9,PSME2,PSME4,RPS6KB1,STK17B,STK24,STK3,STK32A,STK35,STK38,STK39,STK4,UBXN7
Chondroitin Sulfate Biosynthesis	1,42E00	2,86E-01	-1,941	B3GAT3,CHST11,CHST7,CHSY1,CHSY3,CSGALNACT1,CSGALNACT2,HS2ST1,HS3ST3B1,HS6ST3,NDST4,SULT4A1,UST,XYLT1
Huntington's Disease Signaling	1,42E00	2,19E-01	-2,744	AKT3,APAF1,ATF2,CAPN7,CASP2,CDK5,CDK5R1,CREB3L2,CREB5,CREBBP,DNM1L,DNM3,EGFR,EP300,GNAQ,GNB2,HDAC4,HDAC7,HDAC8,HIP1,HTT,IGF1R,ITPR1,MAP2K4,MAPK1,MAPK8,MTOR,NAPA,NAPB,NCOR2,PDPK1,PIK3C3,PIK3CA,PIK3CB,PIK3R1,PIK3R3,PLCB1,PRKCA,PRKCD,PRKCE,PRKD1,PRKD3,PSMA8,PSMB4,PSMB8,PSMB9,PSME2,PSME4,RASA1,SIN3A,SNAP25,SOS1,SOS2,STX16,TAF4,VTI1A,ZDHHC17
NAP1L1 Transcription Regulation Signaling Pathway	1,42E00	2,64E-01	-1,886	AKT3,ERCC6,ETS1,MAPK1,MTOR,NFKB1,PDHX,PIK3C3,PIK3CA,PIK3CB,PIK3R1,PIK3R3,SETD1A,TUBA1A,TUBA8,TUBB,TUBG2,UBR4,YAP1
RHO GTPases Activate Formins	1,4E00	2,4E-01	-4,017	ACTG1,AHCTF1,BUB1,CENPA,CKAP5,CLASP1,CLASP2,CLIP1,DIAPH1,DIAPH2,DIAPH3,DYNC1I1,FMNL2,FMNL3,KNL1,MAD1L1,MRTFA,NDEL1,NUP107,NUP133,NUP160,NUP98,PFN1,RANBP2,RHOC,SCAI,SRGAP2,TAOK1,TUBA1A,TUBA8
Acetate Conversion to Acetyl-CoA	1,39E00	0.6	#NUM!	ACSL1,ACSS3,DIP2A
M-decay: degradation of maternal mRNAs by maternally stored factors	1,39E00	2,89E-01	-3,606	AGO2,CNOT1,CNOT4,CNOT6,CNOT6L,CPEB1,DICER1,ELL2,KDM4C,KDM5A,MED12L,MED13,TET2
HOTAIR Regulatory Pathway	1,39E00	2,34E-01	-3,087	AEBP2,AGO2,AGO3,AGO4,AKT3,AR,ATG7,ATXN1,CREBBP,DNMT3B,EP300,ESR1,JAM2,JARID2,KMT2A,KMT2C,MDM2,MET,MRTFA,NFKB1,PIK3C3,PIK3CA,PIK3CB,PIK3R1,PIK3R3,RHOC,ROCK2,SPP1,STAT3,STK38,TCF4,TCF7L1,TCF7L2,WNT9A
Integrin Signaling	1,38E00	2,26E-01	-3,904	ACTA2,ACTG1,ACTG2,AKT3,ARHGAP5,ARHGEF7,ASAP1,BCAR3,BRAF,CAPN7,DOCK1,FYN,GSN,ITGA10,ITGA2,ITGA8,ITGA9,ITGB8,LIMS1,MAP2K4,MAPK1,MAPK8,MYL9,MYLK3,PAK3,PFN1,PFN4,PIK3C3,PIK3CA,PIK3CB,PIK3R1,PIK3R3,PIKFYVE,PPP1R12B,PTK2,RAPGEF1,RHOC,RHOJ,RND1,RRAS,SOS1,SOS2,TLN2,WIPF1
Factors involved in megakaryocyte development and platelet production	1,36E00	2,6E-01	-3,900	AKAP10,CARMIL1,CDK5,DOCK1,DOCK11,DOCK3,DOCK4,DOCK5,DOCK7,DOCK9,JAK2,JMJD1C,PHF21A,PRKACB,PRKAR2A,RAD51B,RBSN,SIN3A,WEE1
Synaptic Long Term Potentiation	1,36E00	2,38E-01	-4,158	ATF2,CACNA1C,CAMK2D,CREB3L2,CREB5,CREBBP,EP300,GNAQ,GRIA3,GRIN2D,GRINA,ITPR1,ITPR2,MAPK1,PLCB1,PLCD1,PLCE1,PLCL1,PLCL2,PPP1R11,PPP3CA,PRKACB,PRKAG2,PRKAR2A,PRKCA,PRKCD,PRKCE,PRKD1,PRKD3,RRAS
C-type lectin receptors (CLRs)	1,36E00	2,38E-01	-4,017	BTRC,CARD11,CREBBP,CUL1,EP300,FBXW11,FYN,ICAM2,IKBKB,ITPR1,ITPR2,MALT1,MAP3K14,NFATC2,NFATC3,NFKB1,PAK3,PDPK1,PPP3CA,PRKACB,PRKCD,PSMA8,PSMB4,PSMB8,PSMB9,PSME2,PSME4,RPS6KA5,TAB2,TAB3
Eicosanoid Signaling	1,36E00	2,18E-01	-5,632	ABCC1,ABCC4,ADCY3,ADCY9,AKT3,AP1G2,ATF2,ATP2A2,BRAF,CREB3L2,CREB5,CREBBP,EGFR,ETS1,GNAI1,GNAL,GNAQ,GNB2,KCNMA1,KCNMB2,MAPK1,MAPK14,MAPKAP1,NFKB1,PDGFC,PIK3C3,PIK3CA,PIK3CB,PIK3R1,PIK3R3,PLA2G4A,PLA2G4B,PLA2G5,PLCB1,PLCD1,PLCE1,PLCL1,PLCL2,PNPLA8,PRKACB,PRKAG2,PRKAR2A,PRKCA,PRKCD,PRKCE,PRKD1,PRKD3,PTGES2,PTGIS,PTGS2,RPS6KA3,RRAS,TCF4,TCF7L1,TCF7L2,VEGFC
Myogenesis	1,36E00	3,21E-01	-3,000	CDH2,CDON,MAPK14,MEF2A,MEF2C,NEO1,SPAG9,TCF12,TCF4
Regulation of CDH11 Expression and Function	1,36E00	3,21E-01	0,333	AGO2,AGO3,AGO4,AMOT,CDH11,CTNND1,TNRC6A,TNRC6C,ZEB2
Signaling by LTK	1,36E00	4,17E-01	-2,236	IRS1,PIK3CA,PIK3CB,PIK3R1,SOS1
Interleukin-3, Interleukin-5 and GM-CSF signaling	1,35E00	2,8E-01	-3,742	CBL,FYN,GAB2,JAK2,OCRL,PIK3CA,PIK3CB,PIK3R1,PIK3R3,RAPGEF1,SOS1,STAT5B,SYNJ2,YES1
UVC-Induced MAPK Signaling	1,35E00	2,8E-01	-2,496	ATR,BRAF,EGFR,MAP2K4,MAPK1,MAPK14,MAPK8,PRKCA,PRKCD,PRKCE,PRKD1,PRKD3,RRAS,SMPD1
ID1 Signaling Pathway	1,35E00	2,25E-01	-3,703	ACVR2A,AKT3,APP,ATF6,AURKA,BMPR1A,BMPR1B,BMPR2,BRAF,CHRNE,CREBBP,EGFR,EP300,ETS1,FOXO3,FYN,GLI2,IGF1R,LIFR,MAPK1,MAPK14,MDM2,NFKB1,PDGFC,PIK3C3,PIK3CA,PIK3CB,PIK3R1,PIK3R3,PTK2,RHOC,RRAS,SMAD3,SMAD4,SMAD9,STAT3,TFAP2A,TGFBR1,TGFBR2,TNFRSF1A,VEGFC,YES1,ZNF148
Glioblastoma Multiforme Signaling	1,35E00	2,29E-01	-2,959	AKT3,APC,CCND3,CDK6,E2F4,EGFR,FOXO1,IGF1R,ITPR1,ITPR2,MAPK1,MDM2,MTOR,NF1,PDGFA,PDGFC,PIK3C3,PIK3CA,PIK3CB,PIK3R1,PIK3R3,PLCB1,PLCD1,PLCE1,PLCL1,PLCL2,PRKCD,RB1,RHOC,RHOJ,RND1,RPS6KB1,RRAS,SMO,SOS1,SOS2,TSC1,WNT9A
MyD88 cascade initiated on plasma membrane	1,34E00	3,33E-01	-2,828	IKBKB,IRAK2,MAP3K1,PELI1,PELI2,TAB2,TAB3,TLR10
SAPK/JNK Signaling	1,33E00	2,43E-01	-4,082	ATF2,GAB1,GNB2,IRS1,MAP2K4,MAP3K1,MAP3K12,MAP3K2,MAP3K3,MAP3K4,MAP3K5,MAP4K3,MAP4K4,MAP4K5,MAPK8,MAPK8IP3,NFATC3,PIK3C3,PIK3CA,PIK3CB,PIK3R1,PIK3R3,RIPK1,RRAS,SOS1,SOS2
FOXO-mediated transcription of cell death genes	1,33E00	3,75E-01	-2,449	BCL6,CREBBP,EP300,FOXO1,FOXO3,NFYA
Signaling by Insulin receptor	1,33E00	2,97E-01	-2,714	ATP6AP1,GRB10,IDE,INSR,IRS1,IRS2,MAPK1,PIK3CA,PIK3CB,PIK3R1,SOS1
Glycosaminoglycan metabolism	1,32E00	2,39E-01	-3,780	ABCC5,B3GAT3,B4GALT5,CEMIP,CHST11,CHST7,CHSY1,CHSY3,CSGALNACT1,CSGALNACT2,DSEL,EXT1,GLCE,GPC6,HEXA,HMMR,HPSE2,HS2ST1,HS3ST3B1,HS6ST3,IDUA,NDST4,SLC9A1,ST3GAL2,ST3GAL3,ST3GAL6,UST,XYLT1
Tight Junction Signaling	1,31E00	2,28E-01	#NUM!	ACTA2,ACTG1,ACTG2,AFDN,AKT3,CASK,EPB41,JAM2,MAGI2,MPDZ,MYL6,MYL9,MYO10,MYO18A,MYO1H,NAPA,NAPB,NECTIN2,NECTIN3,NFKB1,PALS1,PARD3,PATJ,PPM1L,PPP2R3A,PRKACB,PRKAG2,PRKAR2A,SMURF1,SNAP25,STX16,TGFBR1,TGFBR2,TIAM1,TJP1,TJP2,TNFRSF1A,VTI1A
Superpathway of Inositol Phosphate Compounds	1,31E00	2,19E-01	-4,427	ACP6,ALPL,CA3,CDC25A,DUSP16,ENPP1,EYA4,G6PC3,ITPKB,MTMR2,MTMR8,MTMR9,OCRL,PDXP,PI4K2B,PI4KA,PIK3C3,PIK3CA,PIK3CB,PIK3R1,PIK3R3,PIKFYVE,PIP5K1A,PIP5KL1,PLCB1,PLCD1,PLCE1,PPFIA1,PPM1H,PPM1L,PPP1R11,PPP1R12B,PPP1R13B,PPP2R3A,PPP3CA,PPP5C,PPTC7,PTPN12,PTPN13,PTPN21,PTPN3,PTPRD,PTPRG,PTPRM,RASA1,RNGTT,SACM1L,SSH1,SSH2,SSH3,SYNJ2
WNT/SHH Axonal Guidance Signaling Pathway	1,31E00	2,31E-01	-2,611	ADCY3,ADCY9,CAMK2D,FYN,GLI2,GLI3,GLIS1,ITPR1,ITPR2,MAP2K4,MAPK8,PARD6G,PIK3C3,PIK3CA,PIK3CB,PIK3R1,PIK3R3,PLXNA2,PRKACB,PRKAG2,PRKAR2A,PRKCA,PTCH1,PTK2,SEMA3A,SEMA3C,SEMA3E,SMO,TCF4,TCF7L1,TCF7L2,TRPC1,WNT9A,YES1
Prostate Cancer Signaling	1,29E00	2,41E-01	-2,353	AKT3,AR,ATF2,CREB3L2,CREB5,CREBBP,E2F4,FOXO1,HDAC4,HDAC7,HDAC8,MAPK1,MDM2,MTOR,NFKB1,PDPK1,PIK3C3,PIK3CA,PIK3CB,PIK3R1,PIK3R3,RB1,RRAS,SIN3A,SOS1,SOS2
Cholecystokinin/Gastrin-mediated Signaling	1,29E00	2,39E-01	-4,315	ATF2,EGFR,GNAQ,ITPR1,ITPR2,MAP2K4,MAP2K5,MAPK1,MAPK14,MAPK8,MEF2A,MEF2C,PLCB1,PRKCA,PRKCD,PRKCE,PRKD1,PRKD3,PTGS2,PTK2,RHOC,RHOJ,RND1,ROCK2,RRAS,SOS1,SOS2
Chondroitin Sulfate Biosynthesis (Late Stages)	1,28E00	2,86E-01	-2,111	CHST11,CHST7,CHSY1,CHSY3,CSGALNACT1,CSGALNACT2,HS2ST1,HS3ST3B1,HS6ST3,NDST4,SULT4A1,UST
CD40 Signaling	1,28E00	2,62E-01	-4,000	ELP1,IKBKB,MAP2K4,MAP2K5,MAP3K14,MAPK1,MAPK14,MAPK8,NFKB1,PIK3C3,PIK3CA,PIK3CB,PIK3R1,PIK3R3,PTGS2,STAT3,TRAF3
WNT/Ca+ pathway	1,28E00	2,62E-01	-3,500	ATF2,CREB3L2,CREB5,CREBBP,NFAT5,NFATC2,NFATC3,NFKB1,PLCB1,PLCD1,PLCE1,PLCL1,PLCL2,PPP3CA,PRKCA,ROR1,SMO
Gαq Signaling	1,27E00	2,28E-01	-4,017	ADRA1A,AKT3,GNAI1,GNAL,GNAQ,GNAT2,GNB2,HMOX1,IKBKB,ITPR1,ITPR2,MAPK1,NAPEPLD,NFATC2,NFATC3,NFKB1,PIK3C3,PIK3CA,PIK3CB,PIK3R1,PIK3R3,PLCB1,PLD1,PLD3,PLD5,PPP3CA,PRKCA,PRKCD,PRKCE,PRKD1,PRKD3,RGS7,RHOC,RHOJ,RND1,ROCK2
Energy dependent regulation of mTOR by LKB1-AMPK	1,27E00	3,1E-01	-2,333	CAB39,MLST8,MTOR,PPM1A,PRKAG2,RPTOR,SLC38A9,STRADA,TSC1
SUMOylation of chromatin organization proteins	1,26E00	2,68E-01	-3,873	HDAC4,NUP107,NUP133,NUP153,NUP160,NUP205,NUP214,NUP58,NUP98,PHC3,PIAS1,PIAS2,POM121C,RANBP2,SCMH1
Neurexins and neuroligins	1,26E00	2,68E-01	-3,357	CASK,DLG2,DLGAP1,EPB41,EPB41L2,EPB41L5,GRIN2D,HOMER1,LIN7A,LIN7B,NLGN1,NLGN4X,PDLIM5,SIPA1L1,STXBP1
Renal Cell Carcinoma Signaling	1,25E00	2,53E-01	-3,357	AKT3,ARNT,CREBBP,EP300,ETS1,GAB1,MAPK1,MET,PAK3,PIK3C3,PIK3CA,PIK3CB,PIK3R1,PIK3R3,RAPGEF1,RRAS,SOS1,SOS2,TGFA
Folate Transformations I	1,25E00	4,44E-01	-1,000	MTHFD1L,MTHFD2L,MTR,SHMT2
TEC Kinase Signaling	1,25E00	2,23E-01	-3,900	ACTA2,ACTG1,ACTG2,FYN,GNAI1,GNAL,GNAQ,GNAT2,GNB2,ITGA10,ITGA2,ITGA8,ITGA9,ITGB8,JAK2,MAP2K4,MAPK8,NFKB1,PAK3,PIK3C3,PIK3CA,PIK3CB,PIK3R1,PIK3R3,PRKCA,PRKCD,PRKCE,PRKD1,PRKD3,PTK2,RHOC,RHOJ,RND1,STAT3,STAT5B,TNFRSF10B,TNFSF12,VAV2,VAV3,YES1
VEGF Family Ligand-Receptor Interactions	1,24E00	2,5E-01	-3,300	AKT3,MAPK1,NRP2,PIK3C3,PIK3CA,PIK3CB,PIK3R1,PIK3R3,PLA2G4A,PLA2G4B,PLA2G5,PRKCA,PRKCD,PRKCE,PRKD1,PRKD3,RRAS,SOS1,SOS2,VEGFC
p70S6K Signaling	1,24E00	2,33E-01	-4,017	AKT3,EGFR,GNAI1,GNAQ,IRS1,MAPK1,MTOR,PDPK1,PIK3C3,PIK3CA,PIK3CB,PIK3R1,PIK3R3,PLCB1,PLCD1,PLCE1,PLCL1,PLCL2,PLD1,PPM1L,PPP2R3A,PRKCA,PRKCD,PRKCE,PRKD1,PRKD3,RPS6KB1,RRAS,SOS1,SOS2
BMP signaling pathway	1,23E00	2,47E-01	-3,130	ACVR2A,ATF2,BMPR1A,BMPR1B,BMPR2,CREBBP,MAP2K4,MAPK1,MAPK14,MAPK8,NFKB1,NKX2-5,PRKACB,PRKAG2,PRKAR2A,RRAS,RUNX2,SMAD4,SMAD9,SMURF1,SOS1
Serotonin Receptor Signaling	1,23E00	2,05E-01	-6,111	ADCY3,ADCY9,ADRA1A,ADRB3,AKT3,APP,ARFGEF1,ATF2,BRAF,CACNA1C,CACNA2D1,CACNA2D2,CACNB2,CAMK2D,CDK5,CREB3L2,CREB5,CREBBP,FOXO1,FOXO3,FYN,G6PC3,GCH1,GNAI1,GNAL,GNAQ,GNB2,HMOX1,HTR7,JAK2,KALRN,LIPE,MAP2K4,MAP2K5,MAP3K5,MAPK1,MAPK14,MPDZ,MTOR,MYLK3,NAPEPLD,NFKB1,PAK3,PIK3C3,PIK3CA,PIK3CB,PIK3R1,PIK3R3,PLA2G4A,PLA2G4B,PLA2G5,PLCB1,PLCD1,PLCE1,PLCL1,PLCL2,PLD1,PLD3,PLD5,PLN,PNPLA8,PPP1R12B,PRKACB,PRKAG2,…
IL-1 Signaling	1,23E00	2,44E-01	-3,742	ADCY3,ADCY9,ELP1,GNAI1,GNAL,GNAQ,GNAT2,GNB2,IKBKB,IL1R1,IRAK2,MAP2K4,MAP3K1,MAP3K14,MAPK1,MAPK14,MAPK8,NFKB1,PRKACB,PRKAG2,PRKAR2A,TAB2
mTOR Signaling	1,22E00	2,21E-01	-2,466	AKT3,ATG13,EIF4G3,HMOX1,INSR,IRS1,MAPK1,MAPKAP1,MLST8,MTOR,NAPEPLD,PDGFC,PDPK1,PIK3C3,PIK3CA,PIK3CB,PIK3R1,PIK3R3,PLD1,PLD3,PLD5,PPM1L,PPP2R3A,PRKAG2,PRKCA,PRKCD,PRKCE,PRKD1,PRKD3,PRR5,RHOC,RHOJ,RICTOR,RND1,RPS6KA3,RPS6KA5,RPS6KB1,RPS6KC1,RPTOR,RRAS,TSC1,VEGFC
Role of Tissue Factor in Cancer	1,22E00	2,21E-01	-5,246	ACVR2A,AKT3,BMPR2,BRAF,EGFR,FYN,GNAQ,IKBKB,JAK2,MAP2K4,MAP2K5,MAPK1,MAPK14,MAPK8,MET,MTOR,NFKB1,PDXP,PIK3C3,PIK3CA,PIK3CB,PIK3R1,PIK3R3,PLCB1,PPP2R3A,PRKCA,PTGS2,PTK2,RB1,RPS6KA3,RPS6KA5,RPS6KB1,RPS6KC1,RRAS,STAT5B,TGFA,TGFBR1,TGFBR2,TNFRSF1A,VEGFC,YES1,ZEB1
Intra-Golgi and retrograde Golgi-to-ER traffic	1,22E00	2,22E-01	-4,529	COG3,COG5,COG6,COPG2,COPZ1,COPZ2,CYTH1,CYTH3,DCTN4,DYNC1I1,GALNT1,GALNT2,GOLGA1,IGF2R,KDELR1,KIF13B,KIF16B,KIF1B,KIF21A,KIF26B,KIF27,KIF3C,KLC1,MAN1A1,MAN1A2,MAN2A1,NAPA,NAPB,NBAS,PLA2G4A,RAB3GAP2,RAB6B,RIC1,STX10,STX16,STX6,TUBA1A,TUBA8,USP6NL,VPS54,VTI1A
Cachexia Signaling Pathway	1,22E00	2,09E-01	-2,183	ACVR2A,ADCY3,ADCY9,ADRB3,AGO2,AGO3,AGO4,AKT3,ALB,BMPR2,CAPN7,CASP2,CLCF1,EDA,EIF2AK3,EIF2B2,EP300,ERN1,FBXO21,FBXO30,FBXO32,FOXO1,FOXO3,IGF1R,IKBKB,IL1R1,IL1RL2,INSR,IRS1,LCN2,LIFR,LIPE,MAP2K4,MAPK1,MAPK14,MAPK8,MEF2C,MTOR,NFKB1,NOX4,NR3C1,PDE3B,PIK3C3,PIK3CA,PIK3CB,PIK3R1,PIK3R3,PRKACB,PRKAG2,PRKAR2A,PRKCA,PRKCD,PRKCE,PRKD1,PRKD3,PSMA8,PSMB4,PSMB8,PSMB9,PSME2,PSME4,SMAD3,STAT3,STAT5B,TGFBR1,TGFB…
SUMOylation of SUMOylation proteins	1,21E00	2,94E-01	-3,162	NUP107,NUP133,NUP153,NUP160,NUP205,NUP214,NUP58,NUP98,POM121C,RANBP2
4-1BB Signaling in T Lymphocytes	1,21E00	2,94E-01	-3,162	ATF2,ELP1,IKBKB,MAP2K4,MAP3K14,MAP3K5,MAPK1,MAPK14,MAPK8,NFKB1
Netrin-1 signaling	1,21E00	2,79E-01	-2,887	DOCK1,FYN,MYO10,NEO1,PTK2,RGMA,ROBO1,SIAH1,SLIT2,SLIT3,TRIO,TRPC1
NFE2L2 regulating anti-oxidant/detoxification enzymes	1,21E00	3,53E-01	-0,816	CREBBP,EP300,GCLC,HMOX1,SLC7A11,SOD3
RAR Activation	1,21E00	2,06E-01	-5,738	ACVR2A,ADAM10,ADAM17,ADCY3,ADCY9,AKT3,APEX1,ARID1A,ARID2,ATF2,BMPR2,CAMK2D,CARM1,CLCF1,CRABP2,CREB3L2,CREB5,CREBBP,CSNK2B,DKK1,EDA,ENPP1,EP300,GNAQ,GNAT2,HOXA3,JAK2,KAT2B,LAMB1,LIPE,MAP2K4,MAP3K1,MAPK1,MAPK14,MAPK8,MED1,MEIS1,MEIS2,NAPEPLD,NCOA1,NCOR2,NFKB1,NRIP1,PBRM1,PDE10A,PDE1C,PDE3A,PDE3B,PDE4D,PDE5A,PDE7A,PDE7B,PDE8A,PDPK1,PIK3C3,PIK3CA,PIK3CB,PIK3R1,PIK3R3,PRKACB,PRKAG2,PRKAR2A,PRKCD,RAB11…
DHCR24 Signaling Pathway	1,2E00	2,32E-01	-2,268	AKT3,ALB,AMBP,APP,AR,ESR1,HMOX1,MDM2,NFKB1,NLGN1,NR1I2,PDGFA,PDGFC,PDZK1,PIK3C3,PIK3CA,PIK3CB,PIK3R1,PIK3R3,PRKCA,PRKCD,PRKCE,PRKD1,PRKD3,RRAS,SAA1,SERPINF1,THRB,TM7SF2
CSDE1 Signaling Pathway	1,19E00	2,71E-01	-2,111	AGO2,AGO3,AGO4,AKT3,APAF1,CCND3,CNOT6,DCP1A,DCP2,DDX6,PUM1,TNC,TRIO
Amino acids regulate mTORC1	1,19E00	2,71E-01	-2,496	BMT2,CASTOR1,CASTOR2,DEPDC5,FNIP1,FNIP2,MLST8,MTOR,RPTOR,SH3BP4,SLC38A9,SZT2,WDR59
PXR/RXR Activation	1,19E00	2,71E-01	-1,732	ABCB1,AKT3,CPT1A,CYP7A1,FOXO1,INSR,NCOA1,NR1I2,NR3C1,PPARA,PRKACB,PRKAG2,PRKAR2A
Toll-like Receptor Cascades	1,18E00	0.3	-2,333	CD14,DNM1L,DNM3,EEA1,PIK3C3,PTPN4,RBSN,TLR10,TLR6
Signaling by CSF1 (M-CSF) in myeloid cells	1,18E00	0.3	-3,000	CBL,FYN,GAB2,PIK3CA,PIK3CB,PIK3R1,SOS1,STAT3,YES1
MyD88 dependent cascade initiated on endosome	1,18E00	0.3	-1,667	CD14,IKBKB,IRAK2,MAP3K1,PELI1,PELI2,TAB2,TAB3,TICAM1
Sonic Hedgehog Signaling	1,18E00	0.3	-1,000	DYRK1A,GLI2,GLI3,GLIS1,PRKACB,PRKAG2,PRKAR2A,PTCH1,SMO
T Cell Receptor Signaling	1,18E00	2,22E-01	-4,218	AKT3,ATF2,CARD11,CBL,ELP1,FOXO3,FYN,IKBKB,ITGA2,MALT1,MAP2K4,MAP3K1,MAPK1,MAPK14,MAPK8,MLST8,MTOR,NFAT5,NFATC2,NFATC3,NFKB1,PAG1,PIK3C3,PIK3CA,PIK3CB,PIK3R1,PIK3R3,PPP3CA,RASA1,RPTOR,RRAS,SOS1,SOS2,TCF4,TCF7L1,TCF7L2,VAV2,VAV3
Ion channel transport	1,18E00	2,23E-01	-4,110	ANO4,ANO5,ANO6,ATP10D,ATP11A,ATP11B,ATP11C,ATP2A2,ATP2B4,ATP2C1,ATP6AP1,ATP7A,ATP8B1,ATP8B2,CAMK2D,CLCN4,CLCN5,CLCN6,CLIC2,FKBP1B,FXYD2,FXYD4,FXYD7,NEDD4L,PLN,RIPK1,RIPK3,RYR3,SCNN1B,TRPA1,TRPC1,TRPC4AP,TRPM3,TRPM6,TRPM7,WNK1,WWP1
GPER1 signaling	1,18E00	2,4E-01	-4,379	ADCY3,ADCY9,FER,GNAI1,GNB2,PI4K2B,PI4KA,PIK3C3,PIK3CA,PIK3CB,PIK3R1,PIK3R3,PRKACB,PRKAR2A,RPS6KB1,STK17B,STK24,STK3,STK32A,STK35,STK38,STK39,STK4
Regulation of IL-2 Expression in Activated and Anergic T Lymphocytes	1,18E00	2,4E-01	-2,711	CARD11,ELP1,FYN,IKBKB,MALT1,MAP2K4,MAP3K1,MAPK1,MAPK8,NFAT5,NFATC2,NFATC3,NFKB1,PPP3CA,RRAS,SMAD3,SMAD4,SOS1,SOS2,TGFBR1,TGFBR2,VAV2,VAV3
Mouse Embryonic Stem Cell Pluripotency	1,17E00	2,38E-01	-3,266	AKT3,APC,BMPR1A,BMPR2,CREBBP,JAK2,LIFR,MAPK1,MAPK14,PIK3C3,PIK3CA,PIK3CB,PIK3R1,PIK3R3,RRAS,SMAD4,SMAD9,SMO,SOS1,SOS2,STAT3,TCF4,TCF7L1,TCF7L2
Sphingolipid metabolism	1,17E00	2,36E-01	-1,000	ABCC1,ALDH3B1,ARSA,ARSH,B3GNT5,B4GALT5,CERS2,CERS6,CERT1,CTSA,GALC,GM2A,HEXA,PPM1L,PRKD1,PRKD3,SAMD8,SGMS1,SGPL1,SMPD1,SPTLC2,SPTLC3,ST3GAL2,ST3GAL3,STS
CDC42 Signaling	1,17E00	2,29E-01	-1,606	APC,ATF2,CDC42BPA,CDC42EP2,CLIP1,DIAPH1,DIAPH3,EXOC2,EXOC4,EXOC6,EXOC6B,EXOC7,ITGA10,ITGA2,ITGA8,ITGA9,ITGB8,MAP2K4,MAPK1,MAPK14,MAPK8,MYL11,MYL6,MYL9,PAK3,PARD3,PPP1R12B,RASA1,VAV2,WIPF1
Oxidative Stress Induced Senescence	1,16E00	2,5E-01	-2,183	AGO3,AGO4,CDK6,H2AC20,H2AC6,MAP2K4,MAP3K5,MAP4K4,MAPK1,MAPK14,MAPK8,MDM2,PHC3,SCMH1,TFDP2,TNIK,TNRC6A,TNRC6C
D-myo-inositol (1,4,5)-Trisphosphate Biosynthesis	1,15E00	3,08E-01	-1,414	PI4K2B,PI4KA,PIKFYVE,PIP5K1A,PIP5KL1,PLCB1,PLCD1,PLCE1
Cytosolic sensors of pathogen-associated DNA	1,15E00	2,59E-01	-2,324	CREBBP,DHX9,EP300,IKBKB,NFKB1,NKIRAS1,POLR3A,POLR3B,PRKDC,RIPK1,RIPK3,STING1,TBK1,TICAM1,TRIM56
Protein Sorting Signaling Pathway	1,15E00	2,21E-01	-3,124	ADCY3,ADCY9,AP1G2,AP3B1,AP4E1,ARFGEF1,COPG2,COPZ1,COPZ2,FYN,GNAQ,GOLGA1,HMOX1,IGF2R,KDELR1,NAPEPLD,PLD1,PLD3,PLD5,PRKACB,PRKAG2,PRKAR2A,PRKD1,PTK2,SACM1L,SEC24A,SEC24B,SEC24C,SEC24D,SERPINH1,SNX13,SNX21,SNX25,SNX29,SNX9,TMED8,WASHC5,YES1
Coronavirus Pathogenesis Pathway	1,15E00	2,21E-01	-0,667	ADAM17,ADAM9,AR,ATP6AP1,E2F4,EIF2AK3,EP300,HDAC4,HDAC7,HDAC8,IKBKB,MAP2K4,MAPK1,MAPK14,MAPK8,NFKB1,NPC1,NUP98,PIK3C3,PIKFYVE,PTGES2,PTGS2,RB1,RIPK1,RIPK3,SIGMAR1,SIN3A,SMAD3,SMAD4,STAT3,STING1,TBK1,TGFBR1,TGFBR2,TICAM1,TNPO1,TRAF3,ZC3HAV1
IL-9 Signaling	1,14E00	2,86E-01	-3,162	IRS1,IRS2,NFKB1,PIK3C3,PIK3CA,PIK3CB,PIK3R1,PIK3R3,STAT3,STAT5B
VEGF Signaling	1,14E00	2,39E-01	-1,886	ACTA2,ACTG1,ACTG2,AKT3,ARNT,EIF2B2,FOXO1,FOXO3,MAPK1,PDGFC,PIK3C3,PIK3CA,PIK3CB,PIK3R1,PIK3R3,PRKCA,PTK2,ROCK2,RRAS,SOS1,SOS2,VEGFC
Androgen Signaling	1,14E00	2,24E-01	-3,273	AR,CACNA1C,CACNA2D1,CACNA2D2,CACNB2,CATSPER2,CREBBP,EP300,GNAI1,GNAL,GNAQ,GNAT2,GNB2,ITPR1,ITPR2,KAT2B,MAPK1,NCOA1,NCOA2,NFKB1,PRKACB,PRKAG2,PRKAR2A,PRKCA,PRKCD,PRKCE,PRKD1,PRKD3,SMAD3,TAF1,TAF2,TAF4,TAF4B,TGFB1I1
fMLP Signaling in Neutrophils	1,13E00	2,31E-01	-4,379	GNAI1,GNAL,GNAQ,GNAT2,GNB2,ITPR1,ITPR2,MAPK1,NCF2,NFAT5,NFATC2,NFATC3,NFKB1,NOX4,PIK3C3,PIK3CA,PIK3CB,PIK3R1,PIK3R3,PLCB1,PPP3CA,PRKCA,PRKCD,PRKCE,PRKD1,PRKD3,RRAS
Role of Macrophages, Fibroblasts and Endothelial Cells in Rheumatoid Arthritis	1,13E00	2,09E-01	-4,993	AKT3,APC,ATF2,CAMK2D,CREB3L2,CREB5,CREBBP,CSNK1G1,CSNK1G3,DKK1,ELP1,GNAQ,IKBKB,IL1R1,IL1RL2,IRAK2,JAK2,LRP6,LTBR,MAP2K4,MAP3K14,MAPK1,MAPK14,NFAT5,NFATC2,NFATC3,NFKB1,NLK,PDGFA,PDGFC,PIK3C3,PIK3CA,PIK3CB,PIK3R1,PIK3R3,PLCB1,PLCD1,PLCE1,PLCL1,PLCL2,PPP3CA,PRKCA,PRKCD,PRKCE,PRKD1,PRKD3,RIPK1,ROCK2,ROR2,RRAS,SMO,STAT3,TCF4,TCF7L1,TCF7L2,TLR10,TLR6,TNFRSF1A,TRAF3,VEGFC,WNT9A
Interleukin-7 signaling	1,12E00	3,18E-01	-2,646	BRWD1,IRS1,IRS2,PIK3R1,PIK3R3,STAT3,STAT5B
Macropinocytosis Signaling	1,11E00	2,47E-01	-3,051	ANKFY1,CD14,ITGB8,MET,PDGFA,PDGFC,PIK3C3,PIK3CA,PIK3CB,PIK3R1,PIK3R3,PRKCA,PRKCD,PRKCE,PRKD1,PRKD3,RRAS,USP6NL
CD27 Signaling in Lymphocytes	1,11E00	2,59E-01	-3,207	APAF1,ELP1,IKBKB,MAP2K4,MAP2K5,MAP3K1,MAP3K12,MAP3K14,MAP3K2,MAP3K3,MAP3K4,MAP3K5,MAPK8,NFKB1
Signaling by BMP	1,1E00	2,9E-01	-3,000	ACVR2A,BMPR1A,BMPR1B,BMPR2,SKI,SMAD4,SMAD9,SMURF1,SMURF2
PEDF Signaling	1,1E00	2,41E-01	-2,683	AKT3,ARHGAP22,DOCK3,IKBKB,MAPK1,MAPK14,NFKB1,PIK3C3,PIK3CA,PIK3CB,PIK3R1,PIK3R3,ROCK2,RRAS,SERPINF1,TCF12,TCF4,TCF7L1,TCF7L2,ZEB1
FOXO-mediated transcription	1,1E00	3,33E-01	-2,449	AKT3,CREBBP,EP300,FOXO1,FOXO3,KAT2B
Phospholipases	1,09E00	2,54E-01	-1,387	HMOX1,LIPG,NAPEPLD,PLA2G4A,PLA2G4B,PLA2G5,PLCB1,PLCD1,PLCE1,PLCL1,PLCL2,PLD1,PLD3,PLD5,PNPLA8
Sumoylation Pathway	1,09E00	2,35E-01	-0,447	AR,ARHGDIB,ARHGDIG,CREBBP,EP300,ETS1,MAP2K4,MAP3K5,MAPK8,MDM2,NFKB1,NR3C1,PIAS1,RANBP2,RHOC,RHOJ,RND1,SENP2,SENP6,SENP7,SMAD4,SP3,ZEB1
Cardiac conduction	1,09E00	2,28E-01	-2,294	ATP2A2,ATP2B4,CACNA1C,CACNA2D2,CACNB2,CAMK2D,CLIC2,FGF12,FKBP1B,FXYD2,FXYD4,FXYD7,HIPK1,HIPK2,ITPR1,ITPR2,KAT2B,KCND3,KCNK15,KCNQ1,NKX2-5,PLN,RYR3,SCN4A,SCN8A,SLC8A1,TRPC1,WWTR1
Oxytocin in Brain Signaling Pathway	1,09E00	2,18E-01	-4,110	AKT3,ATF2,CACNA1C,CACNA2D1,CACNA2D2,CACNB2,CATSPER2,CREB3L2,CREB5,CREBBP,EGFR,GNAI1,GNAL,GNAQ,GNB2,ITPR1,ITPR2,KCNJ13,MAPK1,MEF2A,MEF2C,MTOR,NFKB1,PIK3C3,PIK3CA,PIK3CB,PIK3R1,PIK3R3,PLA2G4A,PLA2G4B,PLA2G5,PNPLA8,PRKCA,PRKCD,PRKCE,PRKD1,PRKD3,PTGS2,RRAS
Dopamine-DARPP32 Feedback in cAMP Signaling	1,09E00	2,18E-01	-4,459	ADCY3,ADCY9,ATF2,ATP2A2,CACNA1C,CACNA2D1,CACNA2D2,CACNB2,CDK5,CREB3L2,CREB5,CREBBP,CSNK1G1,CSNK1G3,GNAI1,GNAQ,GRIN2D,GRINA,GUCY1A2,ITPR1,ITPR2,PLCB1,PLCD1,PLCE1,PLCL1,PLCL2,PPM1L,PPP1R11,PPP2R3A,PPP3CA,PRKACB,PRKAG2,PRKAR2A,PRKCA,PRKCD,PRKCE,PRKD1,PRKD3,PRKG1
Zygotic genome activation (ZGA)	1,09E00	0.4	-2,000	CREBBP,EP300,TUT4,YAP1
PAK Signaling	1,09E00	2,3E-01	-2,400	ARHGAP10,ARHGEF7,EPHA3,ITGA10,ITGA2,ITGA8,ITGA9,ITGB8,MAP2K4,MAPK1,MAPK8,MYL11,MYL6,MYL9,PAK3,PDGFA,PDGFC,PIK3C3,PIK3CA,PIK3CB,PIK3R1,PIK3R3,PTK2,RRAS,SOS1,SOS2
Interconversion of 2-oxoglutarate and 2-hydroxyglutarate	1,09E00	6,67E-01	#NUM!	ADHFE1,L2HGDH
Prolactin receptor signaling	1,09E00	3,57E-01	-2,236	BTRC,CUL1,GHR,JAK2,STAT5B
Interleukin-15 signaling	1,09E00	3,57E-01	-2,236	GAB2,SOS1,SOS2,STAT3,STAT5B
TP53 Regulates Transcription of Cell Cycle Genes	1,08E00	2,67E-01	-2,309	AURKA,CARM1,CENPJ,CNOT1,CNOT4,CNOT6,CNOT6L,E2F4,EP300,PLAGL1,RGCC,TFDP2
MyD88-independent TLR4 cascade	1,07E00	2,78E-01	-1,265	CD14,IKBKB,IRAK2,RIPK1,RIPK3,TAB2,TAB3,TBK1,TICAM1,TRAF3
TP53 Regulates Transcription of Cell Death Genes	1,07E00	2,78E-01	-2,530	APAF1,BCL6,CASP2,CHM,CREBBP,PPP1R13B,RABGGTA,TNFRSF10B,TP53BP2,TP53INP1
Angiopoietin Signaling	1,07E00	2,43E-01	-0,832	AKT3,ANGPT1,ANGPT2,ELP1,FOXO1,IKBKB,NFKB1,PAK3,PIK3C3,PIK3CA,PIK3CB,PIK3R1,PIK3R3,PTK2,RASA1,RRAS,SOS1,STAT5B
Regulation of TP53 Activity through Phosphorylation	1,06E00	2,36E-01	-3,710	ATR,AURKA,BLM,BRIP1,CDK5,CDK5R1,CHEK1,CSNK2B,HIPK1,HIPK2,MAPK14,MDM2,PRKAG2,RMI1,TAF1,TAF2,TAF4,TAF4B,TOPBP1,TP53INP1,WRN
Mitochondrial Division Signaling Pathway	1,05E00	2,19E-01	-3,212	ADRA1A,APP,AURKA,CACNA1C,CACNA2D1,CACNA2D2,CACNB2,CAMK2D,CATSPER2,CDK5,DNM1L,GNAQ,HTT,ITPR1,ITPR2,LRRK2,MAPK1,MCU,MET,PDGFC,PPM1L,PPP2R3A,PPP3CA,PRKACB,PRKAG2,PRKAR2A,PRKCD,PRKD1,RIPK1,RIPK3,ROCK2,RRAS,SPIRE1,TNFRSF1A,VEGFC
Leukocyte Extravasation Signaling	1,03E00	2,15E-01	-2,466	ACTA2,ACTG1,ACTG2,AFDN,ARHGAP12,ARHGAP35,ARHGAP5,ARHGAP9,CTNND1,DLC1,EDIL3,FER,GNAI1,ITGA2,JAM2,MAP2K4,MAP3K4,MAPK1,MAPK14,MAPK8,MYL6,NCF2,NOX4,PIK3C3,PIK3CA,PIK3CB,PIK3R1,PIK3R3,PRKCA,PRKCD,PRKCE,PRKD1,PRKD3,PTK2,ROCK2,THY1,VAV2,VAV3,WIPF1
Pyridoxal 5'-phosphate Salvage Pathway	1,03E00	2,46E-01	-3,500	ACVR2A,BRAF,CDK5,CDK6,CDK8,DAPK1,DYRK1A,GRK5,HIPK1,MAP2K4,MAPK1,MAPK8,PAK3,PRKCD,PRKCE,PRKX
Inhibition of Angiogenesis by TSP1	1,03E00	2,81E-01	-2,828	AKT3,FYN,GUCY1A2,MAP2K4,MAPK1,MAPK14,MAPK8,TGFBR1,TGFBR2
ERK/MAPK Signaling	1,03E00	2,13E-01	-4,110	ATF2,BRAF,CREB3L2,CREB5,CREBBP,DOCK1,ELF1,ESR1,ETS1,FYN,ITGA10,ITGA2,ITGA8,ITGA9,ITGB8,KSR1,MAPK1,PAK3,PIK3C3,PIK3CA,PIK3CB,PIK3R1,PIK3R3,PLA2G4A,PLA2G4B,PLA2G5,PPM1L,PPP1R11,PPP2R3A,PRKACB,PRKAG2,PRKAR2A,PRKCA,PRKCD,PRKCE,PTK2,RAPGEF1,RPS6KA5,RRAS,SOS1,SOS2,STAT3,TLN2
SUMOylation of RNA binding proteins	1,02E00	2,61E-01	-3,464	NUP107,NUP133,NUP153,NUP160,NUP205,NUP214,NUP58,NUP98,PHC3,POM121C,RANBP2,SCMH1
Signaling by NOTCH3	1,02E00	2,61E-01	-3,464	ADAM10,CREBBP,EGFR,EP300,KAT2B,MAML1,MAML2,MAML3,MIB1,NEURL1,PBX1,WWC1
Gα12/13 Signaling	1,02E00	2,23E-01	-2,268	AKT3,CDH11,CDH13,CDH2,ELP1,IKBKB,LPAR1,MAP2K4,MAP3K1,MAP3K5,MAPK1,MAPK8,MEF2A,MEF2C,MYL11,MYL6,MYL9,NFKB1,PIK3C3,PIK3CA,PIK3CB,PIK3R1,PIK3R3,PTK2,RASA1,ROCK2,RRAS,VAV2,VAV3
Assembly and cell surface presentation of NMDA receptors	1	2,7E-01	-1,897	CAMK2D,CASK,DLG1,DLG2,GRIN2D,LIN7A,LIN7B,NBEA,TUBA1A,TUBA8
EGR2 and SOX10-mediated initiation of Schwann cell myelination	9,9E-01	2,86E-01	-2,828	ADGRG6,LAMA2,LAMB1,LAMC1,TEAD1,UTRN,WWTR1,YAP1
Role of p14/p19ARF in Tumor Suppression	9,9E-01	2,86E-01	1,890	MDM2,PIK3C3,PIK3CA,PIK3CB,PIK3R1,PIK3R3,RB1,SF3A2
Hereditary Breast Cancer Signaling	9,89E-01	2,22E-01	-1,890	AKT3,ATR,BLM,CCND3,CDK6,CHEK1,CREBBP,EP300,ESR1,FANCB,FANCC,FANCM,GADD45G,MSH6,PDGFC,PIK3C3,PIK3CA,PIK3CB,PIK3R1,PIK3R3,RAD51B,RAD51D,RB1,RRAS,TGFA,VEGFC,WEE1,XPC
Agrin Interactions at Neuromuscular Junction	9,86E-01	2,42E-01	-1,155	ACTA2,ACTG1,ACTG2,ARHGEF7,EGFR,LAMA2,LAMB1,LAMC1,MAP2K4,MAPK1,MAPK8,NRG1,PAK3,PTK2,RRAS,UTRN
CCR3 Signaling in Eosinophils	9,86E-01	2,23E-01	-3,153	GNAI1,GNAL,GNAQ,GNAT2,GNB2,ITPR1,ITPR2,MAPK1,MAPK14,PAK3,PIK3C3,PIK3CA,PIK3CB,PIK3R1,PIK3R3,PLA2G4A,PLA2G4B,PLA2G5,PLCB1,PPP1R12B,PRKCA,PRKCD,PRKCE,PRKD1,PRKD3,ROCK2,RRAS
G Beta Gamma Signaling	9,86E-01	2,23E-01	-3,962	AKT3,CACNA1C,CACNA2D1,CACNA2D2,CACNB2,CATSPER2,EGFR,GNAI1,GNAL,GNAQ,GNAT2,GNB2,ITPR1,ITPR2,MAPK1,PDPK1,PRKACB,PRKAG2,PRKAR2A,PRKCA,PRKCD,PRKCE,PRKD1,PRKD3,RRAS,SOS1,SOS2
TAK1-dependent IKK and NF-kappa-B activation	9,83E-01	2,62E-01	-2,111	APP,IKBKB,IRAK2,NFKB1,NKIRAS1,NOD1,RIPK2,SAA1,TAB2,TAB3,USP18
Interleukin-2 family signaling	9,83E-01	2,62E-01	-3,317	GAB2,JAK2,OCRL,PIK3CA,PIK3CB,PIK3R1,PIK3R3,SOS1,STAT3,STAT5B,SYNJ2
VDR/RXR Activation	9,81E-01	2,39E-01	2,496	CD14,EP300,FOXO1,MED1,MXD1,NCOA1,NCOA2,NCOA3,NCOR2,PDGFA,PRKCA,PRKCD,PRKCE,PRKD1,PRKD3,RUNX2,SPP1
Activation of NMDA receptors and postsynaptic events	9,78E-01	2,37E-01	-3,638	ARHGEF7,CAMK2D,DLG1,DLG2,GRIA3,GRIN2D,MAPK1,NRG1,PDPK1,PPM1E,PRKACB,PRKAG2,PRKAR2A,PRKX,RASGRF2,RPS6KA3,TUBA1A,TUBA8
JAK/STAT Signaling	9,77E-01	2,35E-01	-2,524	AKT3,GNAQ,JAK2,MAPK1,MTOR,NFKB1,PIAS1,PIAS2,PIK3C3,PIK3CA,PIK3CB,PIK3R1,PIK3R3,RRAS,SOCS5,SOS1,SOS2,STAT3,STAT5B
Gene Silencing by RNA	9,76E-01	2,33E-01	-4,472	AGO2,AGO3,AGO4,DGCR8,DICER1,H2AC20,H2AC6,NUP107,NUP133,NUP153,NUP160,NUP205,NUP214,NUP58,NUP98,POM121C,RANBP2,TNRC6A,TNRC6C,XPO5
PFKFB4 Signaling Pathway	9,68E-01	2,55E-01	-3,317	ATF2,CREB3L2,CREB5,CREBBP,MAP2K4,MAP2K5,MAPK1,NCOA3,PRKACB,PRKAG2,PRKAR2A,RPS6KA5
Regulation of NFE2L2 gene expression	9,67E-01	4,29E-01	#NUM!	CREBBP,EP300,NFKB1
NFE2L2 regulating MDR associated enzymes	9,67E-01	4,29E-01	#NUM!	ABCC1,CREBBP,EP300
Acute Phase Response Signaling	9,63E-01	2,14E-01	-2,268	AKT3,ALB,AMBP,C1R,CRABP2,ELP1,HMOX1,IKBKB,IL1R1,JAK2,MAP2K4,MAP3K1,MAP3K14,MAP3K5,MAPK1,MAPK14,MAPK8,MTOR,NFKB1,NR3C1,PDPK1,PIK3CA,PIK3CB,PIK3R1,PIK3R3,RIPK1,RRAS,SAA1,SERPINF1,SERPING1,SOCS5,SOS1,SOS2,STAT3,TCF4,TNFRSF1A
MAPK targets/ Nuclear events mediated by MAP kinases	9,61E-01	2,73E-01	-3,000	ATF2,MAP2K4,MAPK1,MAPK14,MAPK8,MEF2A,MEF2C,RPS6KA3,RPS6KA5
White Adipose Tissue Browning Pathway	9,6E-01	2,2E-01	-3,400	ADCY3,ADCY9,ADRB3,ANGPT2,ATF2,CACNA1C,CACNA2D1,CACNA2D2,CACNB2,CATSPER2,CREB3L2,CREB5,CREBBP,FGF21,GUCY1A2,ITPR1,ITPR2,LDHC,LIPE,MAPK1,MAPK14,NRF1,PPARA,PRKACB,PRKAG2,PRKAR2A,PRKG1,RUNX1T1,THRB
Signaling by PTK6	9,58E-01	2,5E-01	-3,051	ARHGAP35,CBL,DOCK1,EGFR,ELMO1,EPAS1,KHDRBS2,LRRK2,NR3C1,NRG1,RASA1,STAP2,STAT3
Clathrin-mediated Endocytosis Signaling	9,57E-01	2,12E-01	#NUM!	ACTA2,ACTG1,ACTG2,ALB,AP1G2,AP3B1,AP4E1,AP5S1,CBL,CD2AP,CSNK2B,DNM1L,DNM3,EPN1,EPS15,FGF1,FGF12,FGF19,FGF21,GAK,HIP1,ITGB8,MDM2,MET,MYO1E,MYO6,NUMB,PDGFA,PDGFC,PICALM,PIK3C3,PIK3CA,PIK3CB,PIK3R1,PIK3R3,PPP3CA,SH3BP4,SH3KBP1,SNX9,VEGFC
Mitotic G2-G2/M phases	9,52E-01	2,12E-01	-4,003	ALMS1,AURKA,BORA,BTRC,CDC25A,CENPJ,CEP135,CEP192,CEP76,CEP78,CKAP5,CLASP1,CNTRL,CUL1,EP300,FBXL7,FBXW11,HMMR,LIN54,LIN9,NINL,PCM1,PCNT,PPME1,PPP1R12B,PSMA8,PSMB4,PSMB8,PSMB9,PSME2,PSME4,SDCCAG8,SFI1,TUBA1A,TUBA8,TUBB,TUBG2,TUBGCP4,WEE1
Insulin processing	9,51E-01	2,92E-01	-1,890	EXOC2,EXOC4,EXOC6,EXOC7,MYO5A,MYRIP,RAB27A
IL-22 Signaling	9,51E-01	2,92E-01	-2,646	AKT3,MAP2K4,MAPK1,MAPK14,MAPK8,STAT3,STAT5B
Polyamine Regulation in Colon Cancer	9,5E-01	2,46E-01	-1,604	AKT3,APC,BRAF,CSNK2B,MAP2K4,MAP2K5,MAPK1,MLST8,MTOR,MXD1,RPTOR,TCF4,TCF7L2,TRPC1
Translocation of SLC2A4 (GLUT4) to the plasma membrane	9,44E-01	2,42E-01	-2,324	ACTG1,C2CD5,EXOC2,EXOC4,EXOC6,EXOC7,LNPEP,MYO5A,PRKAG2,RALGAPA2,RALGAPB,TBC1D1,TBC1D4,TUBA1A,TUBA8
IL-33 Signaling Pathway	9,43E-01	2,16E-01	-4,849	AKT3,ATF2,CASP2,CREB3L2,CREB5,CREBBP,ELP1,FBXL19,H2AC20,ICAM2,IKBKB,JAK2,MAP2K4,MAPK1,MAPK14,MAPK8,MTOR,NFKB1,PIK3C3,PIK3CA,PIK3CB,PIK3R1,PIK3R3,PRKACB,PRKAG2,PRKAR2A,PTGS2,RPS6KB1,RPS6KC1,SIGIRR,STAT3,TBK1
Extra-nuclear estrogen signaling	9,4E-01	2,39E-01	-3,500	AKT3,EGFR,ESR1,FOXO3,GNAI1,GNB2,IGF1R,MAPK1,PDPK1,PIK3CA,PIK3R1,PIK3R3,PTK2,STRN,TGFA,UHMK1
GM-CSF Signaling	9,4E-01	2,39E-01	-2,840	AKT3,CAMK2D,ETS1,JAK2,MAPK1,PIK3C3,PIK3CA,PIK3CB,PIK3R1,PIK3R3,PPP3CA,RRAS,SOS1,SOS2,STAT3,STAT5B
RNA Polymerase III Transcription	9,4E-01	2,63E-01	-3,162	GTF3C1,GTF3C3,GTF3C4,NFIA,NFIB,NFIX,POLR3A,POLR3B,POU2F1,ZNF143
Small Cell Lung Cancer Signaling	9,37E-01	2,28E-01	-2,673	AKT3,APAF1,CCND3,CDK6,E2F4,FHIT,HDAC4,HDAC7,HDAC8,IKBKB,NFKB1,PIK3C3,PIK3CA,PIK3CB,PIK3R1,PIK3R3,PTGS2,PTK2,RB1,SIN3A,TRAF3
MAPK6/MAPK4 signaling	9,36E-01	2,3E-01	0,000	AGO2,AGO3,AGO4,CCND3,CDC14A,CDC42EP2,FOXO1,FOXO3,KALRN,NCOA3,PAK3,PRKACB,PSMA8,PSMB4,PSMB8,PSMB9,PSME2,PSME4,TNRC6A,TNRC6C
ABRA Signaling Pathway	9,36E-01	2,32E-01	-2,524	ACTA2,ACTG1,ACTG2,DIAPH1,DMD,GSN,MAP2K4,MAPK8,MEF2A,MEF2C,MRTFA,MYL9,MYOCD,PDGFC,PPP3CA,ROCK2,SVIL,TAGLN,VEGFC
Colorectal Cancer Metastasis Signaling	9,35E-01	2,06E-01	-4,542	ADCY3,ADCY9,AKT3,APC,BRAF,E2F4,EGFR,GNAI1,GNAL,GNAQ,GNAT2,GNB2,GRK3,JAK2,LRP6,MAP2K4,MAPK1,MAPK8,MSH3,MSH6,NFKB1,PDGFC,PIK3C3,PIK3CA,PIK3CB,PIK3R1,PIK3R3,PRKACB,PRKAG2,PRKAR2A,PTGS2,RHOC,RHOJ,RND1,RRAS,SIAH1,SMAD3,SMAD4,SMO,SOS1,SOS2,STAT3,TCF4,TCF7L1,TCF7L2,TGFBR1,TGFBR2,TLR10,TLR6,TNFRSF1A,VEGFC,WNT9A
Human Embryonic Stem Cell Pluripotency	9,31E-01	2,11E-01	-5,376	ACVR2A,AKT3,APC,BMPR1A,BMPR1B,BMPR2,BRAF,FOXO1,JAK2,LIFR,MAP2K4,MAP2K5,MAPK1,NFYA,NR5A2,PDGFA,PDGFC,PDPK1,PIK3C3,PIK3CA,PIK3CB,PIK3R1,PIK3R3,PRKCA,PRKCD,PRKCE,PRKD1,PRKD3,RIF1,RRAS,SMAD3,SMAD4,SMAD9,SMO,SOS1,SOS2,STAT3,TGFBR1,TGFBR2,WNT9A
Activin Inhibin Signaling Pathway	9,26E-01	2,11E-01	-5,284	ACVR2A,AKT3,ATF2,BMPR1A,CREBBP,EP300,FBXO32,FOXO3,IKBKB,IL1R1,IL1RL2,LIPE,MAP2K4,MAP2K5,MAP3K1,MAPK1,MAPK14,MAPK8,MDM2,MXD1,NFKB1,PIK3C3,PIK3CA,PIK3CB,PIK3R1,PIK3R3,PTGS2,ROCK2,SKI,SMAD3,SMAD4,SMAD9,STAT3,TCF4,TCF7L1,TCF7L2,TLR10,TLR6,TNFRSF1A
Meiotic synapsis	9,25E-01	2,56E-01	-2,111	ACD,ATR,DIDO1,H2AC20,H2AC6,RAD21,SMC1B,STAG1,SUN1,SYCE1,SYNE1
FOXO-mediated transcription of oxidative stress, metabolic and neuronal genes	9,18E-01	2,76E-01	-2,236	FBXO32,FOXO1,FOXO3,NR3C1,PLXNA4,SIN3A,SMAD3,SMAD4
Melanoma Signaling	9,15E-01	2,5E-01	-2,111	AKT3,BRAF,MAPK1,MDM2,MITF,PIK3C3,PIK3CA,PIK3CB,PIK3R1,PIK3R3,RB1,RRAS
Amyloid Processing	9,15E-01	2,5E-01	-1,633	AKT3,APP,CAPN7,CDK5,CDK5R1,CSNK2B,MAPK1,MAPK14,PRKACB,PRKAG2,PRKAR2A,PRKCE
SUMOylation of transcription factors	9,12E-01	0.3	-1,633	MDM2,MITF,PIAS1,PIAS2,SP3,TFAP2A
Endoplasmic Reticulum Stress Pathway	9,12E-01	0.3	-2,449	ATF6,EIF2AK3,ERN1,MAP3K5,MAPK8,TAOK3
GPCR-Mediated Nutrient Sensing in Enteroendocrine Cells	9,09E-01	2,22E-01	-3,545	ADCY3,ADCY9,CACNA1C,CACNA2D1,CACNA2D2,CACNB2,CATSPER2,GNAI1,GNAQ,ITPR1,ITPR2,PLCB1,PLCD1,PLCE1,PLCL1,PLCL2,PRKACB,PRKAG2,PRKAR2A,PRKCA,PRKCD,PRKCE,PRKD1,PRKD3
Hepatic Cholestasis	9,06E-01	2,09E-01	-2,402	ABCB1,ABCC1,ADCY3,ADCY9,AKT3,ATP8B1,CD14,CLCF1,CYP7A1,EDA,ELP1,ESR1,FGF19,FOXO1,IKBKB,IL1R1,IL1RL2,INSR,IRAK2,MAP2K4,MAP3K4,MAPK1,MAPK8,NFATC3,NFKB1,NR1I2,NR5A2,PPARA,PPP3CA,PRKACB,PRKAG2,PRKAR2A,PRKCA,PRKCD,PRKCE,PRKD1,PRKD3,TJP2,TNFRSF1A,TNFSF12
Xenobiotic Metabolism PXR Signaling Pathway	9,03E-01	2,16E-01	-1,347	ABCB1,ALDH3B1,ALDH5A1,CAMK2D,CDK5,CHST11,CHST7,CREBBP,EP300,HS2ST1,HS3ST3B1,HS6ST3,MED1,NCOA1,NCOR2,NDST4,NR1I2,NRIP1,PPM1A,PPP1R11,PRKACB,PRKAG2,PRKAR2A,PRKCA,PRKCD,PRKCE,PRKD1,PRKD3,SULT4A1,UST
Semaphorin Signaling in Neurons	9,02E-01	2,41E-01	#NUM!	ARHGEF12,CDK5,DPYSL2,FYN,MAPK1,MET,PAK3,PLXNA2,PTK2,RHOC,RHOJ,RND1,ROCK2,SEMA3A
Estrogen-Dependent Breast Cancer Signaling	8,96E-01	2,33E-01	-3,500	AKT3,ATF2,CREB3L2,CREB5,CREBBP,EGFR,ESR1,IGF1R,MAPK1,NFKB1,PIK3C3,PIK3CA,PIK3CB,PIK3R1,PIK3R3,RRAS,STAT5B
D-myo-inositol (1,4,5,6)-Tetrakisphosphate Biosynthesis	8,94E-01	2,1E-01	-3,530	ACP6,ALPL,CA3,CDC25A,DUSP16,ENPP1,EYA4,G6PC3,MTMR2,MTMR8,MTMR9,OCRL,PDXP,PIKFYVE,PPFIA1,PPM1H,PPM1L,PPP1R11,PPP1R12B,PPP1R13B,PPP2R3A,PPP3CA,PPP5C,PPTC7,PTPN12,PTPN13,PTPN21,PTPN3,PTPRD,PTPRG,PTPRM,RASA1,RNGTT,SACM1L,SSH1,SSH2,SSH3,SYNJ2
D-myo-inositol (3,4,5,6)-tetrakisphosphate Biosynthesis	8,94E-01	2,1E-01	-3,530	ACP6,ALPL,CA3,CDC25A,DUSP16,ENPP1,EYA4,G6PC3,MTMR2,MTMR8,MTMR9,OCRL,PDXP,PIKFYVE,PPFIA1,PPM1H,PPM1L,PPP1R11,PPP1R12B,PPP1R13B,PPP2R3A,PPP3CA,PPP5C,PPTC7,PTPN12,PTPN13,PTPN21,PTPN3,PTPRD,PTPRG,PTPRM,RASA1,RNGTT,SACM1L,SSH1,SSH2,SSH3,SYNJ2
RAF/MAP kinase cascade	8,91E-01	2,04E-01	-4,919	ACTG1,ANGPT1,BRAF,BRAP,CAMK2D,DAB2IP,DLG1,DLG2,DUSP16,EGFR,FGF1,FGF19,FLT3,FLT3LG,FRS2,FYN,GRIN2D,IRS1,IRS2,JAK2,KSR1,MAPK1,MET,NCAM1,NF1,NRG1,PDGFA,PIK3CA,PIK3CB,PIK3R1,PPP5C,PSMA8,PSMB4,PSMB8,PSMB9,PSME2,PSME4,PTK2,PTPN3,RANBP9,RAPGEF2,RASA1,RASA2,RASAL2,RASGRF2,RGL1,SOS1,SPRED1,SPRED2,SPTBN1,SPTBN2,TGFA
D-myo-inositol-5-phosphate Metabolism	8,88E-01	2,08E-01	-3,528	ACP6,ALPL,CA3,CDC25A,DUSP16,ENPP1,EYA4,G6PC3,MTMR2,MTMR8,MTMR9,OCRL,PDXP,PIKFYVE,PLCB1,PLCD1,PLCE1,PPFIA1,PPM1H,PPM1L,PPP1R11,PPP1R12B,PPP1R13B,PPP2R3A,PPP3CA,PPP5C,PPTC7,PTPN12,PTPN13,PTPN21,PTPN3,PTPRD,PTPRG,PTPRM,RASA1,RNGTT,SACM1L,SSH1,SSH2,SSH3,SYNJ2
Iron homeostasis signaling pathway	8,84E-01	2,18E-01	#NUM!	ARNT,ATP6AP1,BMPR1A,BMPR1B,BMPR2,BTRC,CUL1,CYBRD1,EGFR,EPAS1,FBXL5,FLVCR1,HMOX1,IREB2,JAK2,MAPK1,MMS19,NFS1,NUBP2,PDGFA,SLC25A37,SLC48A1,SMAD3,SMAD4,STAT3,STAT5B
Role of NFAT in Regulation of the Immune Response	8,82E-01	2,11E-01	-4,642	AKT3,ATF2,CSNK1G1,CSNK1G3,ELP1,FYN,GNAI1,GNAL,GNAQ,GNAT2,GNB2,IKBKB,ITPR1,ITPR2,KPNA1,KPNA3,KPNA6,MAPK1,MEF2A,MEF2C,NFAT5,NFATC2,NFATC3,NFKB1,PIK3C3,PIK3CA,PIK3CB,PIK3R1,PIK3R3,PLCB1,PPP3CA,RCAN3,RRAS,SOS1,SOS2,TNPO1
Neurotransmitter release cycle	8,81E-01	2,56E-01	-2,530	CASK,LIN7A,LIN7B,PPFIA1,RIMS1,SLC1A3,SNAP25,STXBP1,SYN3,UNC13B
3-phosphoinositide Degradation	8,81E-01	2,08E-01	-3,900	ACP6,ALPL,CA3,CDC25A,DUSP16,ENPP1,EYA4,G6PC3,INPP4B,MTMR2,MTMR3,MTMR8,MTMR9,OCRL,PDXP,PIKFYVE,PPFIA1,PPM1H,PPM1L,PPP1R11,PPP1R12B,PPP1R13B,PPP2R3A,PPP3CA,PPP5C,PPTC7,PTPN12,PTPN13,PTPN21,PTPN3,PTPRD,PTPRG,PTPRM,RASA1,RNGTT,SACM1L,SSH1,SSH2,SSH3,SYNJ2
Signaling by the B Cell Receptor (BCR)	8,76E-01	2,2E-01	-2,858	BTRC,CARD11,CUL1,FBXW11,FYN,IKBKB,ITPR1,ITPR2,MALT1,NFATC2,NFATC3,NFKB1,PIK3R1,PPIA,PPP3CA,PSMA8,PSMB4,PSMB8,PSMB9,PSME2,PSME4,SH3KBP1,SOS1,TRPC1
Sleep NREM Signaling Pathway	8,76E-01	2,2E-01	1,877	ADCY3,ADCY9,ADRB3,ATF2,BRAF,CAMK2D,CREB3L2,CREB5,CREBBP,EGFR,GABRG3,GNAI1,HDAC4,MAP2K4,MAP2K5,MAPK1,PER2,PRKACB,PRKAG2,PRKAR2A,PRKCA,RRAS,SIK1,SIK3
Activated PKN1 stimulates transcription of AR regulated genes KLK2 and KLK3	8,75E-01	3,12E-01	-2,236	AR,H2AC20,H2AC6,KDM4C,NCOA2
PI3K/AKT Signaling	8,75E-01	2,09E-01	-1,225	AKT3,ELP1,FOXO1,FOXO3,GAB1,GAB2,GHR,IFNLR1,IKBKB,IL12RB2,IL1R1,IL1RL2,ITGA10,ITGA2,ITGA8,ITGA9,ITGB8,JAK2,LIMS1,MAP3K5,MAPK1,MDM2,MTOR,NFKB1,OCRL,PDPK1,PIK3CA,PIK3CB,PIK3R1,PIK3R3,PPM1L,PPP2R3A,PTGS2,RPS6KB1,RRAS,SOS1,SOS2,SYNJ2,TSC1
α-Adrenergic Signaling	8,68E-01	2,22E-01	-3,207	ADCY3,ADCY9,ADRA1A,GNAI1,GNAL,GNAQ,GNAT2,GNB2,ITPR1,ITPR2,MAPK1,PHKB,PRKACB,PRKAG2,PRKAR2A,PRKCA,PRKCD,PRKCE,PRKD1,PRKD3,RRAS,SLC8A1
FAT10 Cancer Signaling Pathway	8,64E-01	2,45E-01	-2,714	ACVR2A,AKT3,BMPR2,IKBKB,NFKB1,SMAD3,SMAD4,STAT3,TCF7L2,TGFBR1,TGFBR2,TNFRSF1A
Thyroid Cancer Signaling	8,56E-01	2,3E-01	-3,153	AKT3,BRAF,FOXO1,INSR,IRS1,IRS2,MAPK1,MTOR,PIK3C3,PIK3CA,PIK3CB,PIK3R1,PIK3R3,RRAS,TCF4,TCF7L1,TCF7L2
Toll-like Receptor Signaling	8,56E-01	2,3E-01	-2,309	CD14,IKBKB,IRAK2,MAP2K4,MAP3K1,MAP3K14,MAP4K4,MAPK1,MAPK14,MAPK8,NFKB1,PPARA,SIGIRR,TAB2,TICAM1,TLR10,TLR6
SNARE Signaling Pathway	8,53E-01	2,17E-01	-3,138	ADCY3,ADCY9,CACNA2D1,CACNA2D2,CACNB2,CAMK2D,MYL6,MYL9,MYO10,MYO18A,MYO1H,NAPA,NAPB,PRKACB,PRKAG2,PRKAR2A,RAB27A,RIMS1,SNAP25,STX16,STXBP1,STXBP4,STXBP5,STXBP6,SYN3,VTI1A
Signaling by NOTCH2	8,52E-01	2,67E-01	-2,828	ADAM10,EP300,MAML1,MAML2,MAML3,MIB1,NEURL1,NOTCH2
Signaling by ALK	8,52E-01	2,67E-01	-2,828	EP300,FRS2,IRS1,PIK3CA,PIK3CB,PIK3R1,SIN3A,STAT3
NFE2L2 regulating inflammation associated genes	8,42E-01	0.5	#NUM!	CREBBP,EP300
NFE2L2 regulating ER-stress associated genes	8,42E-01	0.5	#NUM!	CREBBP,EP300
Creatine-phosphate Biosynthesis	8,42E-01	0.5	#NUM!	CKB,MAP4K4
Oxidized GTP and dGTP Detoxification	8,42E-01	0.5	#NUM!	DDX6,DXO
Molybdenum Cofactor Biosynthesis	8,42E-01	0.5	#NUM!	GPHN,NFS1
Production of Nitric Oxide and Reactive Oxygen Species in Macrophages	8,37E-01	2,08E-01	-4,564	AKT3,ALB,CREBBP,ELP1,IKBKB,JAK2,MAP2K4,MAP3K1,MAP3K12,MAP3K14,MAP3K2,MAP3K3,MAP3K4,MAP3K5,MAPK1,MAPK14,MAPK8,NCF2,NFKB1,PIK3C3,PIK3CA,PIK3CB,PIK3R1,PIK3R3,PPARA,PPM1L,PPP1R11,PPP2R3A,PRKCA,PRKCD,PRKCE,PRKD1,PRKD3,RHOC,RHOJ,RND1,TNFRSF1A
Transcriptional regulation by the AP-2 (TFAP2) family of transcription factors	8,36E-01	2,57E-01	-1,667	ATAD2,CITED4,CREBBP,EGFR,EP300,ESR1,TFAP2A,TGFA,WWOX
Formation of paraxial mesoderm	8,32E-01	2,86E-01	-2,449	CREBBP,EP300,KAT2B,MAML1,MAML2,MAML3
Glycation Signaling Pathway	8,31E-01	2,05E-01	-4,117	ADAM10,AKT3,APP,ATF6,BRAF,CLCF1,COL4A1,COL4A2,COL4A4,DIAPH1,EDA,EIF2AK3,ERN1,ICAM2,IKBKB,IRAK2,IRS1,JAK2,MAP2K4,MAPK1,MAPK14,MAPK8,MTOR,NCF2,NFKB1,NOX4,PDGFC,PIK3C3,PIK3CA,PIK3CB,PIK3R1,PIK3R3,PRKCA,PRKCD,PRKCE,PRKD1,PRKD3,RRAS,SOS1,SOS2,STAT3,TNFSF12,VEGFC
Aryl Hydrocarbon Receptor Signaling	8,29E-01	2,14E-01	-3,266	AHR,AHRR,AIP,ALDH3B1,ALDH5A1,APAF1,ARNT,ATR,CCND3,CDK6,CHEK1,EP300,ESR1,MAPK1,MAPK8,MDM2,MED1,NCOA2,NCOA3,NCOR2,NFIA,NFIB,NFIX,NFKB1,NRIP1,POLA1,RB1
EPH-Ephrin signaling	8,26E-01	2,22E-01	-3,130	ACTG1,ADAM10,ARHGEF28,ARHGEF7,EFNA5,EPHA3,EPHA6,FYN,ITSN1,KALRN,MYL6,MYL9,PAK3,PTK2,RASA1,ROCK2,TIAM1,VAV2,VAV3,YES1
Signaling by FGFR4	8,26E-01	2,5E-01	-2,530	BRAF,CBL,FGF1,FGF19,FRS2,GAB1,MAPK1,PIK3CA,PIK3R1,SOS1
DNA Damage Reversal	8,21E-01	3,75E-01	#NUM!	ASCC1,ASCC3,FTO
Histidine Degradation III	8,21E-01	3,75E-01	#NUM!	FTCD,MTHFD1L,MTHFD2L
SUMOylation of DNA replication proteins	8,2E-01	2,44E-01	-3,317	AURKA,NUP107,NUP133,NUP153,NUP160,NUP205,NUP214,NUP58,NUP98,POM121C,RANBP2
BEX2 Signaling Pathway	8,17E-01	2,27E-01	-1,500	AKT3,CDH2,KLK1,MAP2K4,MAPK8,MTOR,NFKB1,PDGFC,PPM1L,PPP2R3A,SPP1,STAT3,TCF4,TCF7L1,TCF7L2,TSC1,VEGFC
Xenobiotic Metabolism CAR Signaling Pathway	8,12E-01	2,12E-01	-0,392	ABCB1,ABCC1,ALDH3B1,ALDH5A1,CHST11,CHST7,CREBBP,EGFR,EP300,HS2ST1,HS3ST3B1,HS6ST3,MAP2K4,MAP2K5,MAPK1,MED1,NCOA1,NDST4,NRIP1,PPM1L,PPP2R3A,PRKCA,PRKCD,PRKCE,PRKD1,PRKD3,SOD3,SULT4A1,UST
STAT3 Pathway	8,06E-01	2,12E-01	-3,674	BMPR1A,BMPR1B,BMPR2,CDC25A,EGFR,GHR,IFNLR1,IGF1R,IGF2R,IL12RB2,IL1R1,IL1RL2,INSR,JAK2,MAP2K4,MAP2K5,MAP3K12,MAP3K21,MAPK1,MAPK14,MAPK8,RRAS,SOCS5,STAT3,TGFA,TGFBR1,TGFBR2,TNFRSF11A
Neddylation	8,01E-01	2,02E-01	-4,619	AMER1,ASB3,ASB6,BTRC,COP1,CUL1,CUL4B,DCAF16,DCAF5,DCAF6,DCUN1D4,DDB1,DTL,EPAS1,FBXL12,FBXL13,FBXL19,FBXL20,FBXL5,FBXL7,FBXO11,FBXO21,FBXO30,FBXO32,FBXW11,FBXW7,FBXW8,FEM1C,GAN,GPS1,KLHL11,KLHL13,KLHL2,KLHL3,KLHL9,NEURL2,PSMA8,PSMB4,PSMB8,PSMB9,PSME2,PSME4,PUM2,RBBP5,SOCS5,SPSB1,TULP4,UBXN7
Cellular response to heat stress	7,92E-01	2,2E-01	-1,265	ATR,CAMK2D,CREBBP,CRYAB,EP300,MAPK1,MLST8,MTOR,NUP107,NUP133,NUP153,NUP160,NUP205,NUP214,NUP58,NUP98,POM121C,RANBP2,RPTOR,SERPINH1
Toll Like Receptor 3 (TLR3) Cascade	7,9E-01	2,58E-01	-1,414	IKBKB,RIPK1,RIPK3,TAB2,TAB3,TBK1,TICAM1,TRAF3
Transcriptional regulation of pluripotent stem cells	7,88E-01	2,94E-01	#NUM!	EPAS1,FOXP1,PBX1,SMAD4,STAT3
Gastrin-CREB signalling pathway via PKC and MAPK	7,88E-01	2,94E-01	-2,236	EGFR,MAPK1,PRKCA,RPS6KA3,SOS1
RAN Signaling	7,88E-01	2,94E-01	-2,236	KPNA1,KPNA3,KPNA6,RANBP2,TNPO1
G Protein Signaling Mediated by Tubby	7,76E-01	2,25E-01	-2,887	GNAI1,GNAL,GNAQ,GNAT2,GNB2,IFT140,INSR,JAK2,PLCB1,THRB,TTC21B,TUB,VAV2,VAV3,WDR19,WDR35
Virus Entry via Endocytic Pathways	7,76E-01	2,15E-01	-2,294	ACTA2,ACTG1,ACTG2,AP1G2,AP3B1,AP4E1,AP5S1,FLNB,FYN,ITGA2,ITGB8,ITSN1,PIK3C3,PIK3CA,PIK3CB,PIK3R1,PIK3R3,PRKCA,PRKCD,PRKCE,PRKD1,PRKD3,RRAS
MyD88:MAL(TIRAP) cascade initiated on plasma membrane	7,74E-01	2,44E-01	-1,897	CD14,IKBKB,IRAK2,MAP3K1,PELI1,PELI2,SIGIRR,TAB2,TAB3,TLR6
Autism Signaling Pathway	7,72E-01	1,99E-01	-3,159	AKT3,ALDH3B1,ALDH5A1,APC,BCKDK,BCL9,BRAF,CACNA1C,CACNA2D1,CACNA2D2,CACNB2,CAMK2D,CHD8,CLCF1,CREBBP,EDA,EP300,GLI2,GRIN2D,GRINA,IGF1R,IGF2R,L2HGDH,LRP6,MAPK1,MET,MLST8,MTOR,NF1,NLGN1,NLGN4X,PCCA,PIK3C3,PIK3CA,PIK3CB,PIK3R1,PIK3R3,PRKACB,PRKAG2,PRKAR2A,PTCH1,RAI1,RPS6KB1,RPS6KC1,RPTOR,RRAS,SMO,SOS1,SOS2,TCF4,TCF7L1,TCF7L2,TNFSF12,TSC1,WNT9A
IL-17A Signaling in Airway Cells	7,71E-01	2,3E-01	-3,742	AKT3,IKBKB,JAK2,MAP2K4,MAPK1,MAPK14,MAPK8,NFKB1,PIK3C3,PIK3CA,PIK3CB,PIK3R1,PIK3R3,STAT3
ERB2-ERBB3 Signaling	7,71E-01	2,3E-01	-2,673	FOXO1,MAPK1,NRG1,PDPK1,PIK3C3,PIK3CA,PIK3CB,PIK3R1,PIK3R3,RRAS,SOS1,SOS2,STAT3,STAT5B
MYC Mediated Apoptosis Signaling	7,71E-01	2,39E-01	-0,302	ADRB3,APAF1,CASP2,CREBBP,IKBKB,MDM2,NFKB1,PRKACB,PRKAG2,PRKAR2A,TNFRSF1A
SPINK1 General Cancer Pathway	7,71E-01	2,39E-01	-2,714	AKT3,EGFR,JAK2,MAPK1,PIK3C3,PIK3CA,PIK3CB,PIK3R1,PIK3R3,RRAS,STAT3
IL-23 Signaling Pathway	7,71E-01	2,39E-01	-3,317	AKT3,IL12RB2,JAK2,NFKB1,PIK3C3,PIK3CA,PIK3CB,PIK3R1,PIK3R3,RORA,STAT3
Signaling by ERBB4	7,7E-01	2,32E-01	-3,162	ADAM17,EGFR,ESR1,GABRG3,ITCH,NRG1,PIK3CA,PIK3R1,SOS1,TAB2,WWOX,WWP1,YAP1
Role of IL-17A in Arthritis	7,7E-01	2,35E-01	#NUM!	ATF2,MAP2K4,MAPK1,MAPK14,MAPK8,NFKB1,PIK3C3,PIK3CA,PIK3CB,PIK3R1,PIK3R3,PTGS2
IL-6 Signaling	7,65E-01	2,11E-01	-3,962	ABCB1,AKT3,CD14,CSNK2B,ELP1,IKBKB,IL1R1,IL1RL2,JAK2,MAP2K4,MAP3K14,MAP4K4,MAPK1,MAPK14,MAPK8,NFKB1,PIK3C3,PIK3CA,PIK3CB,PIK3R1,PIK3R3,RRAS,SOS1,SOS2,STAT3,TNFRSF1A
Interleukin-6 family signaling	7,59E-01	2,73E-01	-0,816	CBL,CLCF1,CRLF1,JAK2,LIFR,STAT3
Vitamin-C Transport	7,59E-01	2,73E-01	-2,000	LRRC8C,LRRC8D,SLC23A1,SLC23A2,SLC2A3,TXNRD3
Thiamin Salvage III	7,57E-01	1	#NUM!	TPK1
Lanosterol Biosynthesis	7,57E-01	1	#NUM!	LSS
Alanine Biosynthesis III	7,57E-01	1	#NUM!	NFS1
Ovarian Cancer Signaling	7,54E-01	2,06E-01	-3,441	AKT3,APC,BRAF,E2F4,EDNRA,EGFR,HDAC4,HDAC7,HDAC8,MAPK1,MSH6,MTOR,PDGFC,PIK3C3,PIK3CA,PIK3CB,PIK3R1,PIK3R3,PRKACB,PRKAG2,PRKAR2A,PTGS2,RB1,RPS6KB1,RRAS,SIN3A,SMO,TCF4,TCF7L1,TCF7L2,VEGFC,WNT9A
IL-27 Signaling Pathway	7,52E-01	2,12E-01	-2,041	AHR,AKT3,ATG13,GADD45G,IL12RB2,IL1R1,IL1RL2,JAK2,MAPK1,MAPK14,MTOR,NFKB1,PIK3C3,PIK3CA,PIK3CB,PIK3R1,PIK3R3,PTGS2,RORA,SMAD3,STAT3,TLR10,TLR6,TNFRSF1A
Sphingosine-1-phosphate Signaling	7,52E-01	2,12E-01	-1,877	ADCY3,ADCY9,AKT3,CASP2,GNAI1,GNAQ,MAPK1,PDGFA,PDGFC,PIK3C3,PIK3CA,PIK3CB,PIK3R1,PIK3R3,PLCB1,PLCD1,PLCE1,PLCL1,PLCL2,PTK2,RHOC,RHOJ,RND1,SMPD1
Neuroinflammation Signaling Pathway	7,51E-01	1,98E-01	-3,317	ACVR2A,AKT3,APP,ATF2,BIRC6,BMPR2,CREB3L2,CREB5,CREBBP,ELP1,GABBR1,GABRG3,GRIN2D,GRINA,HMOX1,IDE,IKBKB,IL1R1,IRAK2,JAK2,KLK1,MAP2K4,MAPK1,MAPK14,MAPK8,MFGE8,NCF2,NFAT5,NFATC2,NFATC3,NFKB1,NOX4,PIK3C3,PIK3CA,PIK3CB,PIK3R1,PIK3R3,PLA2G4A,PLA2G4B,PLA2G5,PPP3CA,PTGS2,RIPK1,SLC1A3,TBK1,TGFBR1,TGFBR2,TICAM1,TLR10,TLR6,TNFRSF1A,TRAF3
NUR77 Signaling in T Lymphocytes	7,39E-01	2,22E-01	-2,500	APAF1,EP300,HDAC7,MAP2K5,MAP3K2,MAP3K3,MAPK1,NR4A1,PPP3CA,PRKCA,PRKCD,PRKCE,PRKD1,PRKD3,RPS6KA3,SIN3A
Role of Osteoclasts in Rheumatoid Arthritis Signaling Pathway	7,36E-01	1,97E-01	-4,619	ADAM10,ADAM12,ADAM17,ADAM22,ADAM23,ADAM32,ADAM9,AKT3,ATF2,BRAF,CBL,CERT1,COL23A1,COL24A1,COL27A1,COL4A1,COL4A2,COL4A4,COL5A2,CREB3L2,CREB5,CREBBP,ELP1,FOXO1,FOXO3,GSN,IKBKB,IL1R1,IL1RL2,MAP2K4,MAP2K5,MAP3K14,MAP3K5,MAPK1,MAPK14,MAPK8,MITF,NFKB1,PIK3C3,PIK3CA,PIK3CB,PIK3R1,PIK3R3,PPP3CA,RHOC,RHOJ,RND1,RRAS,SOS1,SOS2,SPP1,TAB2,TNFRSF11A,TNFRSF1A,VAV3
Transcriptional Regulation by E2F6	7,33E-01	2,5E-01	-1,000	APAF1,CHEK1,EHMT1,EPC1,MGA,PHC3,RYBP,TFDP2
MIF-mediated Glucocorticoid Regulation	7,33E-01	2,5E-01	-0,378	CD14,MAPK1,NFKB1,NR3C1,PLA2G4A,PLA2G4B,PLA2G5,PTGS2
Role of NANOG in Mammalian Embryonic Stem Cell Pluripotency	7,31E-01	2,1E-01	-3,207	ACVR2A,AKT3,APC,BMPR1A,BMPR1B,BMPR2,GAB1,JAK2,LIFR,MAPK1,PIK3C3,PIK3CA,PIK3CB,PIK3R1,PIK3R3,RIF1,RRAS,SMAD4,SMAD9,SMO,SOS1,SOS2,STAT3,TCF7L1,WNT9A
Bile acid and bile salt metabolism	7,28E-01	2,43E-01	-1,667	ALB,CH25H,CYP7A1,NCOA1,NCOA2,OSBPL2,OSBPL6,OSBPL7,SLC51A
nNOS Signaling in Skeletal Muscle Cells	7,25E-01	2,34E-01	-2,111	CACNA1C,CACNA2D1,CACNA2D2,CACNB2,CATSPER2,DMD,ITPR1,ITPR2,RYR3,SNTA1,SNTB1
IL-15 Production	7,24E-01	2,11E-01	-4,082	ABL2,DDR2,DSTYK,DYRK1A,EGFR,EPHA3,EPHA6,FER,FLT3LG,FYN,IGF1R,INSR,JAK2,LMTK2,LMTK3,MAP2K4,MAP2K5,MET,NFKB1,PEAK1,PTK2,ROR1,ROR2,YES1
ISGylation Signaling Pathway	7,15E-01	2,17E-01	-0,943	ARIH1,CREBBP,EP300,FLNB,IFNLR1,ITGA2,LIPG,MAP2K4,MAPK8,NFAT5,NFKB1,PRKN,STING1,TBK1,TLR10,TLR6,UBA7,USP18
Glucose metabolism	7,15E-01	2,17E-01	-2,357	ALDOA,ALDOC,ENO3,ENO4,G6PC3,NUP107,NUP133,NUP153,NUP160,NUP205,NUP214,NUP58,NUP98,PC,PFKFB3,POM121C,PRKACB,RANBP2
Regulation of Actin-based Motility by Rho	7,1E-01	2,12E-01	0,500	ACTA2,ACTG2,GSN,ITGA10,ITGA2,ITGA8,ITGA9,ITGB8,MYL11,MYL6,MYL9,PAK3,PFN1,PI4KA,PIKFYVE,PIP5K1A,PIP5KL1,PPP1R12B,RHOC,RHOJ,RND1,WIPF1
Unfolded Protein Response (UPR)	7,1E-01	2,78E-01	-2,236	ATF6,CREB3L2,CREBRF,EIF2AK3,ERN1
Role of BRCA1 in DNA Damage Response	7,09E-01	2,18E-01	-1,941	ARID1A,ARID2,ATR,BLM,BRIP1,CHEK1,E2F4,FANCB,FANCC,FANCM,MDC1,MSH6,PBRM1,POU2F1,RB1,SMARCC1,TOPBP1
IL-15 Signaling	7,09E-01	2,18E-01	-3,153	AKT3,JAK2,MAPK1,MAPK14,MLST8,MTOR,NFKB1,PIK3C3,PIK3CA,PIK3CB,PIK3R1,PIK3R3,RPS6KB1,RPTOR,RRAS,STAT3,STAT5B
IL-17A Signaling in Fibroblasts	7,04E-01	2,19E-01	-1,500	ACTA2,ARID5A,CCL8,IGF2BP2,IKBKB,JAK2,LCN2,MAP2K4,MAPK1,MAPK14,MAPK8,NFKB1,PRKCA,SERPINH1,STAT3,THY1
RHO GTPases Activate Rhotekin and Rhophilins	7,03E-01	3,33E-01	#NUM!	LIN7B,RHOC,TAX1BP3
Ketone body metabolism	7,03E-01	3,33E-01	#NUM!	ACSS3,OXCT1,OXCT2
RUNX1 and FOXP3 control the development of regulatory T lymphocytes (Tregs)	7,03E-01	3,33E-01	#NUM!	CBFB,NFATC2,TNFRSF18
Activation of anterior HOX genes in hindbrain during early embryogenesis	6,98E-01	2,21E-01	-3,873	CNOT6,CREBBP,EP300,H2AC20,H2AC6,HOXA3,KDM6A,KMT2C,MEIS1,NCOA3,NCOA6,PAXIP1,PBX1,PIAS2,RBBP5
NCAM signaling for neurite out-growth	6,93E-01	2,22E-01	-3,207	CACNA1C,CACNB2,COL4A1,COL4A2,COL4A4,COL5A2,FYN,MAPK1,NCAM1,PTK2,RPS6KA5,SOS1,SPTBN1,SPTBN2
RHO GTPases Activate NADPH Oxidases	6,92E-01	2,61E-01	-2,449	MAPK1,MAPK14,NCF2,PIK3C3,PRKCA,PRKCD
IL-17A Signaling in Gastric Cells	6,92E-01	2,61E-01	-2,236	EGFR,MAP2K4,MAPK1,MAPK14,MAPK8,NFKB1
p38 MAPK Signaling	6,89E-01	2,09E-01	-3,300	ATF2,CREB3L2,CREB5,CREBBP,IL1R1,IL1RL2,IRAK2,MAP2K4,MAP3K5,MAPK14,MEF2A,MEF2C,PLA2G4A,PLA2G4B,PLA2G5,RPS6KA3,RPS6KA5,RPS6KB1,RPS6KC1,TAB2,TGFBR1,TGFBR2,TNFRSF1A
UFMylation Signaling Pathway	6,89E-01	2,24E-01	-1,941	ABCA1,ABCG1,AKT3,ASCC1,EIF4E3,EIF4G3,EP300,ERN1,ESR1,MDM2,NCOA1,NFKB1,SLC7A11
Remodeling of Epithelial Adherens Junctions	6,89E-01	2,24E-01	#NUM!	ACTA2,ACTG1,ACTG2,APC,CLIP1,CTNND1,DNM1L,DNM3,EXOC2,MET,TUBA1A,TUBA8,TUBB
RIPK1-mediated regulated necrosis	6,83E-01	2,5E-01	-1,890	ITCH,OGT,PELI1,PRKN,RIPK1,RIPK3,TNFRSF10B
T Cell Exhaustion Signaling Pathway	6,83E-01	2,04E-01	-1,633	ACVR2A,AKT3,BCL6,BMPR2,FOXO1,FOXP1,IL12RB2,JAK2,MAP2K4,MAPK1,MAPK8,MGAT5,MTOR,NFAT5,NFATC2,NFATC3,PIK3C3,PIK3CA,PIK3CB,PIK3R1,PIK3R3,PPM1L,PPP2R3A,RRAS,SMAD3,STAT3,TGFBR1,TGFBR2,TNFRSF14
TCR signaling	6,82E-01	2,1E-01	-2,985	BTRC,CARD11,CUL1,ENAH,FBXW11,IKBKB,MALT1,NFKB1,PAG1,PAK3,PDPK1,PIK3CA,PIK3CB,PIK3R1,PSMA8,PSMB4,PSMB8,PSMB9,PSME2,PSME4,RIPK2,TAB2
TNFR1 Signaling	6,82E-01	2,29E-01	-2,714	APAF1,CASP2,IKBKB,MAP2K4,MAP3K1,MAP3K14,MAPK8,NFKB1,PAK3,RIPK1,TNFRSF1A
GPVI-mediated activation cascade	6,79E-01	2,42E-01	-2,828	FYN,PDPK1,PIK3CA,PIK3CB,PIK3R1,PIK3R3,VAV2,VAV3
Regulation of TP53 Expression and Degradation	6,78E-01	2,37E-01	-1,667	AKT3,MAPKAP1,MDM2,MLST8,MTOR,PDPK1,PRR5,RFFL,RICTOR
Transcriptional Regulation by VENTX	6,78E-01	2,37E-01	-0,333	AGO3,AGO4,CDC23,CDC27,EHMT1,NFKB1,TCF7L2,TNRC6A,TNRC6C
Glycerophospholipid biosynthesis	6,77E-01	2,07E-01	-2,200	ACP6,AGPAT2,CDS1,CHKA,CSNK2B,DDHD1,ETNK1,GPAM,GPAT3,GPD1L,GPD2,LPCAT2,MIGA1,OSBPL10,OSBPL8,PCYT1B,PCYT2,PLA2G4A,PLA2G4B,PLA2G5,PLD1,PLD3,PNPLA8,SELENOI,SLC44A1
MSP-RON Signaling in Macrophages Pathway	6,74E-01	2,1E-01	-1,213	ATF2,CREB3L2,CREB5,CREBBP,GAB2,IKBKB,JAK2,KLK1,MAPK1,MST1,NFKB1,PIK3C3,PIK3CA,PIK3CB,PIK3R1,PIK3R3,PTGS2,RRAS,SOS1,SOS2,STAT3
Reelin signalling pathway	6,72E-01	0.4	#NUM!	FYN,SH3KBP1
Tetrahydrofolate Salvage from 5,10-methenyltetrahydrofolate	6,72E-01	0.4	#NUM!	MTHFD1L,MTHFD2L
Glycerol Degradation I	6,72E-01	0.4	#NUM!	GK5,GPD2
Folate Polyglutamylation	6,72E-01	0.4	#NUM!	MTHFD1L,SHMT2
RNA polymerase II transcribes snRNA genes	6,63E-01	2,17E-01	-3,357	CCNT1,CCNT2,ELL2,ICE1,INTS11,INTS4,INTS6,INTS8,INTS9,POU2F1,RPRD1A,RPRD1B,RPRD2,TAF8,ZNF143
Mitotic Prophase	6,59E-01	2,11E-01	-4,359	H2AC20,H2AC6,LEMD3,MAPK1,MCPH1,NEK7,NUP107,NUP133,NUP153,NUP160,NUP205,NUP214,NUP58,NUP98,PHF8,POM121C,PRKCA,RANBP2,RB1
Carnitine metabolism	6,59E-01	2,86E-01	-2,000	ACACA,ACACB,CPT1A,PRKAG2
Assembly of RNA Polymerase III Complex	6,59E-01	2,86E-01	#NUM!	GTF3C1,GTF3C3,GTF3C4,SF3A2
Macroautophagy	6,57E-01	2,19E-01	-3,207	AMBRA1,ATG13,ATG14,ATG7,MLST8,MTMR3,MTOR,PIK3C3,PRKAG2,RB1CC1,RPTOR,SLC38A9,TSC1,UVRAG
Heparan Sulfate Biosynthesis	6,57E-01	2,19E-01	-1,941	B3GAT3,CHST11,CHST7,EXT1,GLCE,HS2ST1,HS3ST3B1,HS6ST3,LIPE,NDST4,PPME1,SULT4A1,UST,XYLT1
CTLA4 Signaling in Cytotoxic T Lymphocytes	6,47E-01	0.2	1,826	AHR,AKT3,AP1G2,CARD11,CBLB,FYN,HMOX1,ITGA2,MALT1,MAP2K4,MAPK1,MAPK14,MAPK8,NAPEPLD,NFAT5,NFATC2,NFATC3,NFKB1,PIK3C3,PIK3CA,PIK3CB,PIK3R1,PIK3R3,PLD1,PLD3,PLD5,PPM1L,PPP2R3A,PTK2,RRAS,VAV2,VAV3,YES1
NLR signaling pathways	6,46E-01	2,22E-01	-2,887	APP,CASP2,HMOX1,IKBKB,IRAK2,ITCH,MAPK14,NFKB1,NOD1,RIPK2,TAB2,TAB3
Calcium-induced T Lymphocyte Apoptosis	6,46E-01	2,22E-01	-2,714	ATP2A2,EP300,ITPR1,ITPR2,NFATC2,NR4A1,PPP3CA,PRKCA,PRKCD,PRKCE,PRKD1,PRKD3
Cell Cycle Control of Chromosomal Replication	6,46E-01	2,22E-01	-2,309	CDK13,CDK14,CDK17,CDK19,CDK5,CDK6,CDK8,CDT1,ORC3,ORC5,POLA1,PRIM2
Signaling by NODAL	6,4E-01	2,63E-01	-2,236	ACVR2A,FOXO3,MAPK1,SMAD3,SMAD4
RHO GTPases Activate ROCKs	6,4E-01	2,63E-01	0,447	MYL6,MYL9,PPP1R12B,RHOC,ROCK2
Azathioprine ADME	6,4E-01	2,63E-01	-1,342	ABCC4,ABCC5,SLC29A1,VAV2,VAV3
Ethanol Degradation II	6,4E-01	2,63E-01	#NUM!	ACSL1,ACSS3,ADHFE1,ALDH3B1,DIP2A
S Phase	6,38E-01	2,08E-01	-1,789	AKT3,CDC25A,CUL1,E2F4,ESCO1,LIN54,LIN9,PDS5A,PDS5B,PSMA8,PSMB4,PSMB8,PSMB9,PSME2,PSME4,RAD21,RB1,STAG1,TFDP2,WEE1
nNOS Signaling in Neurons	6,36E-01	2,27E-01	#NUM!	CAPN7,DLG2,GRIN2D,GRINA,PPP3CA,PRKCA,PRKCD,PRKCE,PRKD1,PRKD3
Regulation of beta-cell development	6,32E-01	2,31E-01	-3,000	AKT3,CREBBP,EP300,FOXO1,KAT2B,MAML1,MAML2,MAML3,NR5A2
Signaling by FGFR3	6,32E-01	2,31E-01	-3,000	BRAF,CBL,FGF1,FRS2,GAB1,MAPK1,PIK3CA,PIK3R1,SOS1
Dermatan Sulfate Biosynthesis (Late Stages)	6,32E-01	2,31E-01	-1,414	CHST11,CHST7,DSEL,HS2ST1,HS3ST3B1,HS6ST3,NDST4,SULT4A1,UST
trans-Golgi Network Vesicle Budding	6,3E-01	2,14E-01	-2,324	AP1G2,AP3B1,AP4E1,APP,BLOC1S3,CLVS1,CPD,GAK,IGF2R,NAPA,OCRL,PICALM,PUM1,SH3D19,SNX9
Regulation of RUNX2 expression and activity	6,3E-01	2,14E-01	-0,535	CBFB,CUL1,DLX5,ESR1,HIVEP3,NR3C1,PSMA8,PSMB4,PSMB8,PSMB9,PSME2,PSME4,RUNX2,SMURF1,WWP1
Nicotinate metabolism	6,29E-01	2,41E-01	-2,646	NADK2,NT5E,PARP4,PARP8,PTGIS,PTGS2,RNLS
TNFR2 Signaling	6,29E-01	2,41E-01	-2,646	IKBKB,MAP2K4,MAP3K1,MAP3K14,MAPK8,NFKB1,TBK1
DDX58/IFIH1-mediated induction of interferon-alpha/beta	6,23E-01	2,15E-01	-2,673	APP,CREBBP,EP300,IKBKB,ITCH,MAP3K1,NFKB1,NKIRAS1,RIPK1,SAA1,TBK1,TRAF3,TRIM4,UBA7
NRF2-mediated Oxidative Stress Response	6,21E-01	1,98E-01	-3,273	ABCC1,ABCC4,ACTA2,ACTG1,ACTG2,CLPP,CREBBP,CYP2U1,DNAJB14,DNAJC13,DNAJC16,EIF2AK3,EP300,FKBP5,GCLC,HMOX1,MAP2K4,MAP2K5,MAP3K1,MAP3K5,MAPK1,MAPK14,MAPK8,PIK3C3,PIK3CA,PIK3CB,PIK3R1,PIK3R3,PRKCA,PRKCD,PRKCE,PRKD1,PRKD3,RRAS,SOD3
Extracellular matrix organization	6,19E-01	2,06E-01	-3,273	ADAM12,APP,COL4A1,COL4A2,COL4A4,COL5A2,COMP,DDR2,DMD,ITGA2,ITGA8,ITGA9,LAMA2,LAMA3,LAMB1,LAMC1,MATN4,NCAM1,PDGFA,SH3PXD2A,TNC
Pulmonary Healing Signaling Pathway	6,18E-01	1,97E-01	-5,000	BMPR1A,BMPR1B,BMPR2,BRAF,EGFR,EP300,FYN,MAP2K4,MAPK1,MAPK14,MAPK8,NFKB1,NOTCH2,PDGFC,PRKAG2,PRKCA,PRKCD,PRKCE,PRKD1,PRKD3,PTK2,RRAS,SMAD9,SMO,SOS1,SOS2,STAT3,STAT5B,TCF4,TCF7L1,TCF7L2,TNFRSF1A,VEGFC,WNT9A,WWTR1,YAP1,YES1
Systemic Lupus Erythematosus in B Cell Signaling Pathway	6,16E-01	1,94E-01	-3,130	AKT3,CARD11,CBL,CCND3,CLCF1,EDA,FOXO1,FOXO3,FYN,GAB1,JAK2,MALT1,MAP3K14,MAP4K4,MAPK1,MTOR,NFAT5,NFATC2,NFATC3,NFKB1,OCRL,PAG1,PDPK1,PIK3C3,PIK3CA,PIK3CB,PIK3R1,PIK3R3,PPP3CA,PRKCA,PRKCD,PRKCE,PRKD1,PRKD3,PTK2,RRAS,SOS1,SOS2,STAT3,STING1,SYNJ2,TBK1,TICAM1,TNFSF12,TRAF3,YES1
IL-2 Signaling	6,15E-01	2,17E-01	-2,714	AKT3,CSNK2B,MAPK1,MAPK8,PIK3C3,PIK3CA,PIK3CB,PIK3R1,PIK3R3,RRAS,SOS1,SOS2,STAT5B
Integration of energy metabolism	6,11E-01	2,06E-01	-3,578	ACACA,ACACB,ADCY3,ADCY9,CACNA1C,CACNA2D2,CACNB2,GNAI1,GNAQ,GNB2,ITPR1,ITPR2,KCNB1,PLCB1,PRKACB,PRKAG2,PRKAR2A,PRKCA,SNAP25,STXBP1
Erythropoietin Signaling Pathway	6,09E-01	1,99E-01	-4,131	AKT3,APAF1,ARNT,CLCF1,EDA,FOXO3,IRS2,ITPR1,ITPR2,JAK2,MAPK1,MDM2,MTOR,NFKB1,PDPK1,PIK3C3,PIK3CA,PIK3CB,PIK3R1,PIK3R3,PRKCA,PRKCD,PRKCE,PRKD1,PRKD3,RPS6KB1,RRAS,SOS1,SOS2,STAT5B,TNFSF12
NFE2L2 regulating tumorigenic genes	6,05E-01	0.3	#NUM!	CREBBP,EP300,PDGFA
Prostanoid Biosynthesis	6,05E-01	0.3	#NUM!	PTGES2,PTGIS,PTGS2
Calcium Transport I	6,05E-01	0.3	#NUM!	ATP2A2,ATP2B4,ATP2C1
NAD Phosphorylation and Dephosphorylation	6,05E-01	0.3	#NUM!	ACP4,ACP6,NADK2
Signaling by FGFR1	6,02E-01	2,2E-01	-3,317	BRAF,CBL,FGF1,FRS2,GAB1,MAPK1,PIK3CA,PIK3R1,SOS1,SPRED1,SPRED2
Folate Signaling Pathway	6,02E-01	2,2E-01	-1,508	AHCY,IZUMO1R,JAK2,MAPK1,MTHFD1L,MTHFD2L,MTR,NFKB1,OGT,SHMT2,STAT3
Cell junction organization	5,94E-01	2,07E-01	-2,357	ACTG1,AFDN,CD151,CDH11,CDH13,CDH2,CTNND1,DST,LAMA3,LIMS1,LIMS2,NECTIN2,NECTIN3,PALS1,PARD3,PARD6G,PATJ,SDK1
CCR5 Signaling in Macrophages	5,93E-01	2,04E-01	-3,162	CACNA1C,CACNA2D1,CACNA2D2,CACNB2,CATSPER2,GNAI1,GNAL,GNAQ,GNAT2,GNB2,ITPR1,ITPR2,MAP2K4,MAPK1,MAPK14,MAPK8,PRKCA,PRKCD,PRKCE,PRKD1,PRKD3
MIF Regulation of Innate Immunity	5,89E-01	2,25E-01	-1,414	CD14,MAP2K4,MAPK1,MAPK8,NFKB1,PLA2G4A,PLA2G4B,PLA2G5,PTGS2
Natural Killer Cell Signaling	5,88E-01	1,97E-01	-4,849	AKT3,FYN,IL12RB2,JAK2,MAP3K1,MAP3K12,MAP3K14,MAP3K2,MAP3K3,MAP3K4,MAP3K5,MAPK1,MAPK14,MTOR,NECTIN2,NFAT5,NFATC2,NFATC3,NFKB1,PAK3,PIK3C3,PIK3CA,PIK3CB,PIK3R1,PIK3R3,RRAS,SOS1,SOS2,VAV2,VAV3,WIPF1
HIF1α Signaling	5,88E-01	1,95E-01	-4,867	AKT3,APEX1,ARNT,BRAF,CAMK1D,CAMK2D,CREBBP,EP300,HMOX1,LDHC,MAP2K4,MAP2K5,MAPK1,MDM2,MET,MTOR,NCF2,NCOA1,NOX4,P4HTM,PDGFC,PIK3C3,PIK3CA,PIK3CB,PIK3R1,PIK3R3,PPP3CA,PRKCA,PRKCD,PRKCE,PRKD1,PRKD3,RPS6KB1,RRAS,SLC2A3,STAT3,TGFA,VEGFC
FcγRIIB Signaling in B Lymphocytes	5,85E-01	2,07E-01	-2,530	CACNA1C,CACNA2D1,CACNA2D2,CACNB2,CATSPER2,ITPR1,ITPR2,MAP2K4,MAPK8,PDPK1,PIK3C3,PIK3CA,PIK3CB,PIK3R1,PIK3R3,RRAS,SOS1
Caspase activation via Death Receptors in the presence of ligand	5,84E-01	2,67E-01	0,000	CD14,RIPK1,TICAM1,TNFRSF10B
Regulation of cholesterol biosynthesis by SREBP (SREBF)	5,84E-01	2,67E-01	-2,000	SEC24A,SEC24B,SEC24C,SEC24D
Processing of SMDT1	5,84E-01	2,67E-01	-2,000	AFG3L2,MCU,MICU1,MICU3
FOXO-mediated transcription of cell cycle genes	5,84E-01	2,67E-01	-2,000	FOXO1,FOXO3,SMAD3,SMAD4
Paracetamol ADME	5,84E-01	2,67E-01	-1,000	ABCC1,ABCC4,ABCC5,ACY1
Role of RIG1-like Receptors in Antiviral Innate Immunity	5,79E-01	2,33E-01	-2,236	CREBBP,EP300,IKBKB,NFKB1,RIPK1,TBK1,TRAF3
Superpathway of Methionine Degradation	5,79E-01	2,33E-01	-1,134	AHCY,AHCYL2,CDO1,EHMT1,MTR,PCCA,PRMT3
GPCR-Mediated Integration of Enteroendocrine Signaling Exemplified by an L Cell	5,67E-01	2,08E-01	-0,258	ADCY3,ADCY9,ADRB3,GNAI1,GNAQ,ITPR1,ITPR2,PLCB1,PLCD1,PLCE1,PLCL1,PLCL2,PRKACB,PRKAG2,PRKAR2A
Role of PI3K/AKT Signaling in the Pathogenesis of Influenza	5,57E-01	2,17E-01	-3,000	AKT3,GNAI1,KPNA3,MAPK1,NFKB1,PIK3C3,PIK3CA,PIK3CB,PIK3R1,PIK3R3
PTEN Regulation	5,53E-01	1,97E-01	0,600	AGO2,AGO3,AGO4,AKT3,ATF2,CSNK2B,GATAD2B,HDAC7,MAPK1,MLST8,MTOR,OTUD3,PHC3,PREX2,PSMA8,PSMB4,PSMB8,PSMB9,PSME2,PSME4,RPTOR,SCMH1,SLC38A9,TNKS,TNRC6A,TNRC6C,USP13
CD28 Signaling in T Helper Cells	5,52E-01	0.2	-4,583	AKT3,CARD11,ELP1,FYN,IKBKB,ITPR1,ITPR2,MALT1,MAP2K4,MAP3K1,MAPK8,NFAT5,NFATC2,NFATC3,NFKB1,PDPK1,PIK3C3,PIK3CA,PIK3CB,PIK3R1,PIK3R3,PPP3CA
Systemic Lupus Erythematosus in T Cell Signaling Pathway	5,52E-01	1,93E-01	-1,480	AKT3,ATF2,BCL6,CASP2,CBL,CREB3L2,CREB5,CREBBP,ELF1,ESR1,GNAI1,ITPR1,MAP2K4,MAP2K5,MAPK1,MLST8,MTOR,NFATC2,PIK3C3,PIK3CA,PIK3CB,PIK3R1,PIK3R3,PPM1L,PPP2R3A,PPP3CA,PTK2,RHOC,RHOJ,RND1,ROCK2,RPS6KB1,RPTOR,RRAS,SOS1,SOS2,STAT3,YES1
G alpha (z) signalling events	5,49E-01	2,2E-01	-1,667	ADCY3,ADCY9,GNAI1,GNB2,PRKCA,PRKCD,PRKCE,RGS17,RGS19
Prednisone ADME	5,47E-01	3,33E-01	#NUM!	ABCB1,ALB
UDP-N-acetyl-D-glucosamine Biosynthesis II	5,47E-01	3,33E-01	#NUM!	GFPT1,UAP1
Glycogen Biosynthesis II (from UDP-D-Glucose)	5,47E-01	3,33E-01	#NUM!	GBE1,GYG2
Glycoaminoglycan-protein Linkage Region Biosynthesis	5,47E-01	3,33E-01	#NUM!	B3GAT3,XYLT1
Glutamate binding, activation of AMPA receptors and synaptic plasticity	5,33E-01	2,26E-01	-1,890	CAMK2D,DLG1,GRIA3,MDM2,MYO6,PICK1,PRKCA
MSP-RON Signaling Pathway	5,3E-01	2,12E-01	#NUM!	ACTA2,ACTG1,ACTG2,JAK2,KLK1,MST1,PIK3C3,PIK3CA,PIK3CB,PIK3R1,PIK3R3
COPII-mediated vesicle transport	5,28E-01	2,06E-01	-2,673	ANKRD28,ANKRD44,ANKRD52,NAPA,NAPB,PPP6R3,SEC24A,SEC24B,SEC24C,SEC24D,TGFA,TRAPPC1,TRAPPC10,TRAPPC9
Role of MAPK Signaling in Inhibiting the Pathogenesis of Influenza	5,28E-01	2,06E-01	-3,051	ATF2,BRAF,MAP2K4,MAP3K5,MAPK1,MAPK14,MAPK8,NFKB1,PLA2G4A,PLA2G4B,PLA2G5,PNPLA8,PTGS2,RPS6KA3
RHO GTPases activate PKNs	5,26E-01	2,31E-01	0,000	MYL6,MYL9,PDPK1,PKN2,PPP1R12B,RHOC
Dolichyl-diphosphooligosaccharide Biosynthesis	5,22E-01	2,73E-01	#NUM!	ALG13,ALG8,DPM2
Chromatin modifications during the maternal to zygotic transition (MZT)	5,21E-01	2,38E-01	-2,236	H2AC20,H2AC6,KDM5A,KDM6A,TET3
Methionine Degradation I (to Homocysteine)	5,18E-01	2,5E-01	-1,000	AHCY,AHCYL2,EHMT1,PRMT3
Xenobiotic Metabolism AHR Signaling Pathway	5,18E-01	2,06E-01	-2,309	AHR,AHRR,AIP,ALDH3B1,ALDH5A1,ARNT,CREBBP,EP300,HDAC4,NCOA1,NCOA2,NFKB1,NRIP1
Hepatic Fibrosis / Hepatic Stellate Cell Activation	5,18E-01	1,92E-01	#NUM!	ACTA2,CD14,CERT1,COL23A1,COL24A1,COL27A1,COL4A1,COL4A2,COL4A4,COL5A2,ECE1,EDNRA,EGFR,FGF1,IGF1R,IGFBP4,IL1R1,IL1RL2,MET,MYL6,MYL9,MYO10,MYO18A,MYO1H,NFKB1,PDGFA,PDGFC,SMAD3,SMAD4,TGFA,TGFBR1,TGFBR2,TNFRSF1A,VEGFC
GABAergic Receptor Signaling Pathway (Enhanced)	5,14E-01	1,95E-01	0,600	ADCY3,ADCY9,ALDH5A1,CACNA1C,CACNA2D1,CACNA2D2,CACNB2,CATSPER2,GABBR1,GABRG3,GNAI1,GNAL,GNB2,GPHN,GRIN2D,GRINA,ITPR1,ITPR2,NLGN1,NLGN4X,PRKACB,PRKAG2,PRKAR2A,SLC12A2,SLC38A3
RHO GTPases Activate WASPs and WAVEs	5,11E-01	2,14E-01	-2,333	ABI2,ACTG1,FYN,MAPK1,NCKAP1,PTK2,WIPF1,WIPF2,YES1
Heparan Sulfate Biosynthesis (Late Stages)	5,08E-01	2,07E-01	-2,111	CHST11,CHST7,EXT1,GLCE,HS2ST1,HS3ST3B1,HS6ST3,LIPE,NDST4,PPME1,SULT4A1,UST
Wound Healing Signaling Pathway	5,02E-01	1,89E-01	-3,086	ACTA2,ACVR2A,BMPR2,CERT1,CLCF1,COL23A1,COL24A1,COL27A1,COL4A1,COL4A2,COL4A4,COL5A2,EDA,EGFR,IKBKB,IL1R1,IL1RL2,JAK2,LAMA2,LAMA3,LAMB1,LAMC1,MAP2K4,MAP2K5,MAP3K14,MAPK1,MAPK8,MST1,NFKB1,PDGFA,PDGFC,PRKCA,RRAS,SOS1,SOS2,TGFA,TGFBR1,TGFBR2,TNFRSF1A,TNFSF12,TRPA1,VEGFC
Hepatitis B Chronic Liver Pathogenesis Signaling Pathway	5,01E-01	1,92E-01	-3,651	AKT3,ANGPT2,AP1G2,ATF2,CREB3L2,CREB5,CREBBP,DDB1,IKBKB,MAP2K4,MAPK1,MAPK8,MSL2,NCOA3,NFKB1,PIK3C3,PIK3CA,PIK3CB,PIK3R1,PIK3R3,PRKCA,PRKCD,PRKCE,PRKD1,PRKD3,RRAS,STAT3,TBK1,TRIM37,ZHX2
Fatty acyl-CoA biosynthesis	5,01E-01	2,16E-01	0,000	ACACA,ACSBG1,ACSL1,CBR4,ELOVL1,ELOVL3,PPT2,TECR
Deadenylation-dependent mRNA decay	4,97E-01	2,08E-01	-3,317	CNOT1,CNOT4,CNOT6,CNOT6L,DCP1A,DCP2,DDX6,PAN3,PATL1,TUT4,XRN1
All-trans-decaprenyl Diphosphate Biosynthesis	4,95E-01	0.5	#NUM!	PDSS2
Anandamide Degradation	4,95E-01	0.5	#NUM!	FAAH
Glycerol-3-phosphate Shuttle	4,95E-01	0.5	#NUM!	GPD2
Glycine Biosynthesis I	4,95E-01	0.5	#NUM!	SHMT2
ROBO SLIT Signaling Pathway	4,95E-01	1,95E-01	-0,853	AKT3,APP,CDH2,CDK5,CTNND1,ENAH,FYN,MYL9,MYO9B,PAK3,PDGFC,PRKACB,PRKAG2,PRKAR2A,PTK2,ROBO1,SLIT2,SLIT3,SRGAP1,SRGAP2,TGFBR2,VEGFC,YES1
Protein Ubiquitination Pathway	4,89E-01	1,88E-01	-4,824	BIRC6,BTRC,CBL,CDC23,CRYAB,CUL1,DNAJB14,DNAJC13,DNAJC16,DNAJC27,FBXW7,MDM2,NEDD4L,PRKN,PSMB4,PSMB8,PSMB9,PSME2,SACS,SMO,SMURF1,SMURF2,UBE2D4,UBE2E2,UBE2G1,UBE2H,UBE2O,UBE4B,UBR2,USP12,USP13,USP15,USP18,USP21,USP24,USP25,USP31,USP32,USP34,USP36,USP37,USP38,USP40,USP42,USP47,USP53
cAMP-mediated signaling	4,87E-01	1,88E-01	-4,004	ADCY3,ADCY9,ADRB3,AKAP10,AKAP11,AKAP12,AKAP13,AKAP6,AKAP7,APEX1,ATF2,BRAF,CAMK1D,CAMK2D,CREB3L2,CREB5,CREBBP,ENPP1,GABBR1,GNAI1,GNAL,HTR7,LPAR1,MAPK1,NAPEPLD,PALM2AKAP2,PDE10A,PDE1C,PDE3A,PDE3B,PDE4D,PDE5A,PDE7A,PDE7B,PDE8A,PPP3CA,PRKACB,PRKAR2A,RGS12,RGS7,STAT3,TULP2
Activation of IRF by Cytosolic Pattern Recognition Receptors	4,86E-01	2,08E-01	-2,530	ATF2,CREBBP,ELP1,IKBKB,MAP2K4,MAPK8,NFKB1,RIPK1,TBK1,TRAF3
Cohesin Chromatin Regulation Pathway	4,83E-01	1,9E-01	-5,209	ATR,BUB1,CDC23,CDC27,CDK19,CDK8,CHEK1,ESCO1,ESR1,FAT1,FAT3,FTO,H2AC20,H2AC6,HDAC8,KNL1,MAU2,MED1,MED12L,MED13,MED13L,MED14,MED23,NCAPD2,NIPBL,PCDH19,PCDH7,PCDHGA7,PDS5A,PPM1L,PPP2R3A,RAD21,SMC1B,STAG1
Assembly of collagen fibrils and other multimeric structures	4,78E-01	2,03E-01	-2,309	CD151,COL14A1,COL24A1,COL27A1,COL4A1,COL4A2,COL4A4,COL5A2,DST,LAMA3,PCOLCE,TLL1
Endometrial Cancer Signaling	4,78E-01	2,03E-01	-2,309	AKT3,FOXO3,MAPK1,PDPK1,PIK3C3,PIK3CA,PIK3CB,PIK3R1,PIK3R3,RRAS,SOS1,SOS2
Adrenomedullin signaling pathway	4,75E-01	1,89E-01	-4,802	ADCY3,ADCY9,AKT3,ARNT,BRAF,GNAQ,GUCY1A2,ITPR1,ITPR2,MAP2K4,MAP2K5,MAPK1,MAPK14,MAPK8,MYLK3,NFKB1,PIK3C3,PIK3CA,PIK3CB,PIK3R1,PIK3R3,PLCB1,PLCD1,PLCE1,PLCL1,PLCL2,PRKACB,PRKAG2,PRKAR2A,PRKG1,PTK2,RRAS,SOS1,SOS2,TFAP2A
HEY1 Signaling Pathway	4,74E-01	1,91E-01	-3,528	ACVR2A,AKT3,AR,ARNT,BMPR1A,BMPR1B,BMPR2,E2F4,EGFR,GAB1,MDM2,MEF2C,NCOR2,NOTCH2,PDGFC,PIK3C3,PIK3CA,PIK3CB,PIK3R1,PIK3R3,PRKAG2,RUNX2,SIN3A,SMAD3,SMAD4,SMAD9,TGFBR1,TGFBR2,VEGFC
Pyroptosis Signaling Pathway	4,72E-01	0.2	-1,069	DHX9,FOXO3,IL1R1,MAPK1,MAPK14,NEK7,NFKB1,PRKACB,PRKAG2,PRKAR2A,TLR10,TLR6,TNFRSF1A,TRAF3
Metabolism of porphyrins	4,7E-01	2,27E-01	-0,447	ABCC1,ALB,FLVCR1,HMOX1,UROD
TNF signaling	4,66E-01	2,04E-01	-1,508	ADAM17,IKBKB,NSMAF,OTUD7B,RIPK1,SPPL2B,TAB2,TAB3,TBK1,TNFRSF1A,USP21
Telomerase Signaling	4,65E-01	1,94E-01	-2,500	AKT3,EGFR,ELF1,ETS1,HDAC4,HDAC7,HDAC8,MAPK1,PDPK1,PIK3C3,PIK3CA,PIK3CB,PIK3R1,PIK3R3,PPM1L,PPP2R3A,RB1,RRAS,SOS1,SOS2
Cysteine Biosynthesis III (mammalia)	4,61E-01	2,35E-01	-1,000	AHCY,AHCYL2,EHMT1,PRMT3
TP53 Regulates Metabolic Genes	4,58E-01	1,97E-01	-3,357	AGO2,AGO3,AGO4,AKT3,HIGD1C,MLST8,MTOR,PRKAG2,RPTOR,SESN3,SLC38A9,TIGAR,TNRC6A,TNRC6C,TSC1
Dendritic Cell Maturation	4,56E-01	1,9E-01	-3,780	AKT3,ATF2,CREB3L2,CREB5,CREBBP,DDR2,ELP1,FSCN1,IKBKB,IL1RL2,JAK2,LTBR,MAP2K4,MAP3K14,MAPK1,MAPK14,MAPK8,NFKB1,PIK3C3,PIK3CA,PIK3CB,PIK3R1,PIK3R3,PLCB1,PLCD1,PLCE1,PLCL1,PLCL2,TNFRSF1A
Role of Osteoblasts in Rheumatoid Arthritis Signaling Pathway	4,55E-01	1,87E-01	1,808	ACVR2A,AKT3,ALPL,APC,BMPR1A,BMPR1B,BMPR2,CLCF1,CSNK1G1,CSNK1G3,CTSA,DKK1,DLX5,EDA,IGF1R,IGF2R,JAK2,LRP6,MAPK1,PDGFC,PIK3C3,PIK3CA,PIK3CB,PIK3R1,PIK3R3,PTGS2,RUNX2,SMAD4,SMAD9,SMO,SMURF1,SMURF2,STAT3,STAT5B,TCF4,TCF7L1,TCF7L2,TNFSF12,VEGFC,WNT9A
DNA Double Strand Break Response	4,54E-01	2,04E-01	-2,530	EYA1,EYA3,EYA4,HERC2,KDM4A,MAPK8,MDC1,NSD2,PPP5C,RNF168
Presynaptic depolarization and calcium channel opening	4,53E-01	2,5E-01	#NUM!	CACNA2D1,CACNA2D2,CACNB2
Synthesis of Prostaglandins (PG) and Thromboxanes (TX)	4,53E-01	2,5E-01	#NUM!	PTGES2,PTGIS,PTGS2
Mitochondrial calcium ion transport	4,53E-01	2,5E-01	#NUM!	MCU,MICU1,MICU3
Fructose metabolism	4,51E-01	2,86E-01	#NUM!	AKR1B1,GLYCTK
NFE2L2 regulates pentose phosphate pathway genes	4,51E-01	2,86E-01	#NUM!	CREBBP,EP300
Ceramide Biosynthesis	4,51E-01	2,86E-01	#NUM!	SPTLC2,SPTLC3
Phosphatidylcholine Biosynthesis I	4,51E-01	2,86E-01	#NUM!	CHKA,PCYT1B
Sphingomyelin Metabolism	4,51E-01	2,86E-01	#NUM!	SGMS1,SMPD1
DAP12 interactions	4,51E-01	2,12E-01	-2,646	FYN,PIK3CA,PIK3CB,PIK3R1,SOS1,VAV2,VAV3
Synaptic Long Term Depression	4,51E-01	1,88E-01	-3,536	CACNA1C,CACNA2D1,CACNA2D2,CACNB2,CATSPER2,GNAI1,GNAL,GNAQ,GNAT2,GRIA3,GUCY1A2,IGF1R,ITPR1,ITPR2,MAPK1,PLA2G4A,PLA2G4B,PLA2G5,PLCB1,PLCD1,PLCE1,PLCL1,PLCL2,PNPLA8,PPM1L,PPP2R3A,PRKCA,PRKCD,PRKCE,PRKD1,PRKD3,PRKG1,RRAS,RYR3
Role of WNT/GSK-3β Signaling in the Pathogenesis of Influenza	4,49E-01	0.2	0,000	APC,CSNK1G1,CSNK1G3,NCOA1,NCOA2,NCOA3,SIAH1,SMO,TCF4,TCF7L1,TCF7L2,WNT9A
Transcriptional Regulatory Network in Embryonic Stem Cells	4,48E-01	1,89E-01	-3,286	ACVR2A,AKT3,BMPR1A,BMPR1B,BMPR2,CDYL,IGF1R,IGF2R,JAK2,KAT6A,LIFR,MAPK1,MEIS1,PIK3C3,PIK3CA,PIK3CB,PIK3R1,PIK3R3,RIF1,RRAS,SMAD3,SMAD4,SMAD9,SMO,STAT3,TCF7L1,TGFBR1,TGFBR2,WNT9A,ZFHX3
Integrin cell surface interactions	4,45E-01	1,95E-01	-2,500	COL23A1,COL4A1,COL4A2,COL4A4,COL5A2,COMP,FBN1,ICAM2,ITGA10,ITGA2,ITGA8,ITGA9,ITGB8,JAM2,SPP1,TNC
Cyclins and Cell Cycle Regulation	4,45E-01	1,95E-01	1,667	ATR,BTRC,CCND3,CDC25A,CDK6,CUL1,E2F4,FBXL5,HDAC4,HDAC7,HDAC8,PPM1L,PPP2R3A,RB1,SIN3A,WEE1
Gαs Signaling	4,44E-01	1,91E-01	-2,500	ADCY3,ADCY9,ADD2,ADD3,ADRB3,ATF2,BRAF,CREB3L2,CREB5,CREBBP,GNAI1,GNAL,GNAQ,GNAT2,GNB2,HTR7,MAPK1,PRKACB,PRKAG2,PRKAR2A,RAPGEF2,RYR3
IL-12 Signaling and Production in Macrophages	4,44E-01	1,87E-01	-2,197	AKT3,ALB,DDR2,ELP1,EP300,IKBKB,IL12RB2,JAK2,MAPK1,MAPK14,MAPK8,MST1,MTOR,NCOA1,NFAT5,NFATC2,NFATC3,NFKB1,PIAS2,PIK3C3,PIK3CA,PIK3CB,PIK3R1,PIK3R3,POU2F1,PRKAG2,PRKCA,PRKCD,PRKCE,PRKD1,PRKD3,PRKDC,RIPK2,STAT3,TNFRSF11A
MTOR signalling	4,38E-01	2,14E-01	-1,633	MLST8,MTOR,RPS6KB1,RPTOR,SLC38A9,TSC1
Collagen biosynthesis and modifying enzymes	4,34E-01	1,97E-01	-2,496	ADAMTS3,COL14A1,COL23A1,COL24A1,COL27A1,COL4A1,COL4A2,COL4A4,COL5A2,P3H2,PCOLCE,SERPINH1,TLL1
Ephrin B Signaling	4,34E-01	1,97E-01	-3,317	CBL,GNAI1,GNAL,GNAQ,GNAT2,GNB2,ITSN1,KALRN,MAPK1,PTK2,ROCK2,VAV2,VAV3
Ceramide Signaling	4,33E-01	1,93E-01	0,258	AKT3,KSR1,MAP2K4,MAP3K1,MAPK8,NFKB1,NSMAF,PIK3C3,PIK3CA,PIK3CB,PIK3R1,PIK3R3,PPM1L,PPP2R3A,RRAS,SMPD1,TNFRSF1A
Role of IL-17F in Allergic Inflammatory Airway Diseases	4,29E-01	2,05E-01	-2,646	ATF2,CREB3L2,CREB5,CREBBP,MAPK1,NFKB1,RPS6KA3,RPS6KA5
Metabolism of non-coding RNA	4,24E-01	0.2	-3,162	NUP107,NUP133,NUP153,NUP160,NUP205,NUP214,NUP58,NUP98,POM121C,RANBP2
Apoptotic execution phase	4,24E-01	0.2	-1,897	APC,CLSPN,DNM1L,GSN,KPNA1,PRKCD,PTK2,STK24,TJP1,TJP2
Role of MAPK Signaling in the Pathogenesis of Influenza	4,21E-01	1,94E-01	#NUM!	AKT3,ATF2,MAP2K4,MAP3K5,MAPK1,MAPK14,MAPK8,PLA2G4A,PLA2G4B,PLA2G5,PNPLA8,PRKCA,PTGS2,RRAS
Role of JAK family kinases in IL-6-type Cytokine Signaling	4,21E-01	1,94E-01	-2,673	ADAM10,ADAM17,CLCF1,JAK2,LIFR,MAP2K4,MAPK1,MAPK14,MAPK8,PDGFC,PIAS1,STAT3,STAT5B,VEGFC
eNOS Signaling	4,2E-01	1,88E-01	-4,600	ADCY3,ADCY9,AKT3,CHRNE,ESR1,GNAQ,GUCY1A2,ITPR1,ITPR2,LPAR1,PDGFC,PDPK1,PIK3C3,PIK3CA,PIK3CB,PIK3R1,PIK3R3,PRKACB,PRKAG2,PRKAR2A,PRKCA,PRKCD,PRKCE,PRKD1,PRKD3,PRKG1,VEGFC
TWEAK Signaling	4,15E-01	2,06E-01	-1,890	APAF1,IKBKB,MAP3K14,NFKB1,RIPK1,TNFSF12,TRAF3
Amyotrophic Lateral Sclerosis Signaling	4,14E-01	1,89E-01	-3,000	AKT3,ALS2,APAF1,CACNA1C,CACNA2D1,CACNA2D2,CACNB2,CAPN7,GRIA3,GRIK2,GRIK3,GRIN2D,GRINA,PDGFC,PIK3C3,PIK3CA,PIK3CB,PIK3R1,PIK3R3,PPP3CA,VEGFC
Signaling by Activin	4,1E-01	2,22E-01	-2,000	ACVR2A,MAPK1,SMAD3,SMAD4
RHO GTPases activate CIT	4,1E-01	2,22E-01	1,000	MYL6,MYL9,PPP1R12B,RHOC
Regulation of TP53 Activity through Methylation	4,1E-01	2,22E-01	-2,000	EHMT1,EP300,JMY,MDM2
GABA synthesis, release, reuptake and degradation	4,1E-01	2,22E-01	-2,000	ALDH5A1,RIMS1,SNAP25,STXBP1
Sheddase Signaling Pathway	4,08E-01	1,86E-01	-3,053	ADAM10,ADAM17,AR,ARHGAP32,CDH2,COL4A1,COL4A2,COL4A4,E2F4,EGFR,ELF1,ETS1,GNAI1,IGFBP2,IGFBP4,ITGB8,KLK1,MAP2K4,MAPK1,MAPK14,MAPK8,MET,MTOR,NFKB1,PDGFA,PIK3C3,PIK3CA,PIK3CB,PIK3R1,PIK3R3,TGFA
Cyclophilin Signaling Pathway	4,07E-01	1,84E-01	-4,529	ABCA1,AKT3,APP,ATF2,ATF6,BCL9,BRAF,CREB3L2,CREB5,CREBBP,EP300,JAK2,MAP2K4,MAP3K5,MAPK1,MAPK14,MAPK8,NFAT5,NFATC2,NFATC3,NFKB1,NOX4,PIK3C3,PIK3CA,PIK3CB,PIK3R1,PIK3R3,PPIA,PPP3CA,ROCK2,SF3A2,SNRNP200,SPP1,STAT3,STAT5B,TCF4,TCF7L1,TCF7L2,TIMM17B,TNPO1,WNT9A
Inhibition of ARE-Mediated mRNA Degradation Pathway	3,96E-01	1,85E-01	1,225	AGO2,AGO3,AGO4,AKT3,CNOT1,CNOT4,CNOT6,DCP1A,DCP2,DDX6,DIS3L,MAPK1,MAPK14,PAPOLG,PPM1L,PPP2R3A,PRKACB,PRKAG2,PRKAR2A,PSMA8,PSMB4,PSMB8,PSMB9,PSME2,PSME4,TNFRSF1A,TNFSF12,XRN1
Transcriptional regulation of granulopoiesis	3,96E-01	0.2	-1,134	CBFB,EP300,H2AC20,H2AC6,KMT2A,STAT3,TAL1,TFDP2
Mechanisms of Viral Exit from Host Cells	3,96E-01	0.2	#NUM!	ACTA2,ACTG1,ACTG2,PRKCA,PRKCD,PRKCE,PRKD1,PRKD3
Cytosolic iron-sulfur cluster assembly	3,93E-01	2,31E-01	#NUM!	BRIP1,MMS19,NUBP2
Advanced glycosylation endproduct receptor signaling	3,93E-01	2,31E-01	#NUM!	APP,MAPK1,SAA1
Salvage Pathways of Pyrimidine Ribonucleotides	3,9E-01	1,89E-01	-3,638	ACVR2A,AK5,BRAF,CDK5,CDK6,CDK8,DAPK1,DYRK1A,GRK5,HIPK1,MAP2K4,MAPK1,MAPK8,PAK3,PRKCD,PRKCE,PRKX
Activation of kainate receptors upon glutamate binding	3,83E-01	2,08E-01	-1,342	DLG1,GNB2,GRIK2,GRIK3,PLCB1
TNFs bind their physiological receptors	3,83E-01	2,08E-01	0,447	EDA,TNFRSF13B,TNFRSF14,TNFRSF18,TNFRSF1A
Oxidative Ethanol Degradation III	3,83E-01	2,08E-01	#NUM!	ACSL1,ACSS3,ALDH3B1,CYP2U1,DIP2A
Pyruvate metabolism	3,82E-01	1,96E-01	-2,333	LDHC,MKLN1,PC,PDHX,PDK2,PDPR,RANBP9,RMND5A,WDR26
Fanconi Anemia Pathway	3,81E-01	0.2	-2,646	ATR,DCLRE1B,FANCB,FANCC,FANCI,FANCM,POLN
Notch Signaling	3,81E-01	0.2	-1,000	ADAM17,LFNG,MAML1,MAML2,MAML3,NOTCH2,NUMB
Sucrose Degradation V (Mammalian)	3,75E-01	2,5E-01	#NUM!	ALDOA,ALDOC
IL-13 Signaling Pathway	3,74E-01	1,86E-01	-3,638	AKT3,DEFB4B,FAM120A,FYN,JAK2,MAPK1,MAPK14,MTOR,PDGFA,PIK3C3,PIK3CA,PIK3CB,PIK3R1,PIK3R3,PRKCD,PTK2,ROCK2,STAT3,YES1
Asparagine N-linked glycosylation	3,7E-01	1,85E-01	-2,558	ALG13,ALG8,B4GALT5,DOLPP1,DPM2,EDEM2,EDEM3,FUT8,GFPT1,GFUS,GMDS,MAN1A1,MAN1A2,MAN2A1,MARCHF6,MGAT5,SEL1L,ST6GAL1,TRIM13,UAP1,UGGT1,UGGT2
Kinesins	3,69E-01	1,92E-01	-2,530	KIF13B,KIF16B,KIF1B,KIF21A,KIF26B,KIF27,KIF3C,KLC1,TUBA1A,TUBA8
Platelet homeostasis	3,66E-01	1,88E-01	-3,357	ATP2A2,ATP2B4,GNB2,GUCY1A2,ITPR1,ITPR2,KCNMA1,KCNMB2,LRP8,MAPK14,PDE10A,PDE5A,PLA2G4A,PRKG1,SLC8A1
PD-1, PD-L1 cancer immunotherapy pathway	3,66E-01	1,88E-01	1,069	AKT3,CBLB,CIP2A,CSNK2B,JAK2,LATS2,PIK3C3,PIK3CA,PIK3CB,PIK3R1,PIK3R3,SMAD3,STAT5B,TNFRSF1A,YAP1
Smooth Muscle Contraction	3,66E-01	1,95E-01	0,707	ACTA2,ACTG2,GUCY1A2,MYL11,MYL6,MYL9,PDE5A,SORBS1
DNA damage-induced 14-3-3σ Signaling	3,66E-01	1,95E-01	-1,134	AKT3,APAF1,ATR,CASP2,CHEK1,COP1,MDM2,WEE1
Cellular hexose transport	3,64E-01	2,11E-01	0,000	FGF21,SLC2A3,SLC2A6,SLC2A9
Ethanol Degradation IV	3,64E-01	2,11E-01	#NUM!	ACSL1,ACSS3,ALDH3B1,DIP2A
Role of MAPK Signaling in Promoting the Pathogenesis of Influenza	3,63E-01	1,86E-01	-2,183	ATF2,ATP6AP1,BRAF,MAP2K4,MAP3K5,MAPK1,MAPK14,MAPK8,NFKB1,NUP153,PLA2G4A,PLA2G4B,PLA2G5,PNPLA8,PRKCA,PTGS2,RPS6KA3,RRAS
PCP (Planar Cell Polarity) Pathway	3,59E-01	1,9E-01	-2,111	ATF2,LGR4,MAP2K4,MAPK8,PFN1,PFN4,PRICKLE1,ROCK2,ROR2,SMO,WNT9A
MTF1 activates gene expression	3,58E-01	3,33E-01	#NUM!	CSRP1
Transcription from mitochondrial promoters	3,58E-01	3,33E-01	#NUM!	MTERF1
Heme Biosynthesis from Uroporphyrinogen-III I	3,58E-01	3,33E-01	#NUM!	UROD
Glutathione Biosynthesis	3,58E-01	3,33E-01	#NUM!	GCLC
Palmitate Biosynthesis I (Animals)	3,58E-01	3,33E-01	#NUM!	CBR4
Tetrahydrobiopterin Biosynthesis I	3,58E-01	3,33E-01	#NUM!	GCH1
D-glucuronate Degradation I	3,58E-01	3,33E-01	#NUM!	AKR1B1
Methionine Salvage II (Mammalian)	3,58E-01	3,33E-01	#NUM!	MTR
Tetrahydrobiopterin Biosynthesis II	3,58E-01	3,33E-01	#NUM!	GCH1
4-aminobutyrate Degradation I	3,58E-01	3,33E-01	#NUM!	ALDH5A1
Transport of inorganic cations/anions and amino acids/oligopeptides	3,56E-01	1,84E-01	-3,441	AHCYL2,SLC12A2,SLC1A3,SLC20A2,SLC24A2,SLC24A3,SLC36A4,SLC38A3,SLC38A4,SLC38A5,SLC3A1,SLC43A2,SLC4A4,SLC4A7,SLC7A10,SLC7A11,SLC8A1,SLC9A1,SLC9A9
Intrinsic Pathway for Apoptosis	3,54E-01	1,91E-01	-3,000	AKT3,APAF1,MAPK1,MAPK8,PPP1R13B,STAT3,TFDP2,TP53BP2,UACA
NGF-stimulated transcription	3,5E-01	1,94E-01	-1,134	ATF2,CDK5,CDK5R1,EP300,RRAD,TCF12,TRIB1
Mitotic G1 phase and G1/S transition	3,48E-01	1,83E-01	-0,218	AKT3,CCND3,CDC25A,CDK6,CDT1,CUL1,DYRK1A,E2F4,FBXO5,JAK2,LIN54,LIN9,ORC3,ORC5,POLA1,PRIM2,PSMB4,PSMB8,PSMB9,PSME2,RB1,TFDP2,WEE1
PRC2 methylates histones and DNA	3,46E-01	0.2	-2,236	AEBP2,DNMT3B,H2AC20,H2AC6,JARID2
Syndecan interactions	3,46E-01	0.2	-2,236	CASK,COL5A2,ITGA2,PRKCA,TNC
Apoptosis Signaling	3,44E-01	1,84E-01	0,258	APAF1,BIRC6,CAPN7,CASP2,ELP1,HTRA2,IKBKB,MAP2K4,MAP3K14,MAP3K5,MAP4K4,MAPK1,MAPK8,NFKB1,PRKCA,PRKCE,RRAS,TNFRSF1A
Rap1 signalling	3,42E-01	2,14E-01	#NUM!	PRKACB,PRKG1,RAP1GAP2
Regulation of TP53 Activity through Association with Co-factors	3,42E-01	2,14E-01	#NUM!	AKT3,PPP1R13B,TP53BP2
Formation of definitive endoderm	3,42E-01	2,14E-01	#NUM!	SMAD3,SMAD4,TCF7L2
DNA Double-Strand Break Repair by Non-Homologous End Joining	3,42E-01	2,14E-01	#NUM!	PRKDC,WRN,XRCC1
Thyroid Hormone Metabolism II (via Conjugation and/or Degradation)	3,42E-01	2,14E-01	#NUM!	B3GAT3,CSGALNACT1,LARGE1
Mitotic Metaphase and Anaphase	3,41E-01	1,8E-01	-4,323	AHCTF1,ANKLE2,BUB1,CDC23,CDC27,CENPA,CKAP5,CLASP1,CLASP2,CLIP1,DYNC1I1,FBXO5,HDAC8,KNL1,LEMD3,MAD1L1,NDEL1,NUP107,NUP133,NUP160,NUP205,NUP58,NUP98,PDS5A,PDS5B,PSMA8,PSMB4,PSMB8,PSMB9,PSME2,PSME4,RAD21,RANBP2,SIRT2,STAG1,TAOK1,TNPO1,TUBA1A,TUBA8
Apelin Muscle Signaling Pathway	3,38E-01	1,9E-01	#NUM!	AKT3,GNAI1,GNAL,GNAQ,GNAT2,GNB2,NRF1,PRKAG2
TCF dependent signaling in response to WNT	3,32E-01	1,8E-01	-3,536	AMER1,APC,BCL9,BTRC,CCDC88C,CDC73,CHD8,CREBBP,CSNK2B,DKK1,EP300,H2AC20,H2AC6,LGR4,LRP6,PSMA8,PSMB4,PSMB8,PSMB9,PSME2,PSME4,RBBP5,SMURF2,TCF4,TCF7L1,TCF7L2,TLE4,TNKS,TRRAP,USP34,WNT9A,ZNRF3
Role of JAK1 and JAK3 in γc Cytokine Signaling	3,28E-01	1,85E-01	-2,887	IRS1,IRS2,JAK2,MAPK1,PIK3C3,PIK3CA,PIK3CB,PIK3R1,PIK3R3,RRAS,STAT3,STAT5B
Interleukin-12 family signaling	3,24E-01	0.2	-1,000	CRLF1,IL12RB2,JAK2,STAT3
COPI-mediated anterograde transport	3,21E-01	1,82E-01	-1,000	ANK2,COG3,COG5,COG6,COPG2,COPZ1,COPZ2,DCTN4,DYNC1I1,KDELR1,NAPA,NAPB,SPTBN1,SPTBN2,TUBA1A,TUBA8
Hypoxia Signaling in the Cardiovascular System	3,21E-01	1,83E-01	-2,236	ARNT,ATF2,BIRC6,CREB3L2,CREB5,CREBBP,EP300,MDM2,UBE2D4,UBE2E2,UBE2G1,UBE2H,UBE2O
IL-10 Signaling	3,17E-01	1,8E-01	0,209	AHR,AKT3,ATF2,CREB3L2,CREB5,CREBBP,ELP1,HMOX1,IKBKB,IL1R1,IL1RL2,MAP2K4,MAP3K14,MAP4K4,MAPK1,MAPK14,MAPK8,MTOR,NFKB1,PBX1,PRKAG2,STAT3,STAT5B
CDK5 Signaling	3,16E-01	1,8E-01	-1,698	ADCY3,ADCY9,CDK5,CDK5R1,GNAL,ITGA2,LAMA2,LAMA3,LAMB1,LAMC1,MAPK1,MAPK14,MAPK8,PPM1L,PPP1R11,PPP2R3A,PRKACB,PRKAG2,PRKAR2A,RRAS
Sleep REM Signaling Pathway	3,15E-01	1,81E-01	-3,638	ATF2,CLCF1,CREB3L2,CREB5,CREBBP,EDA,HOMER1,MAPK1,NR4A2,PRKACB,PRKAG2,PRKAR2A,RPS6KA3,RPS6KA5,RPS6KB1,RPS6KC1,TNFSF12
Interleukin-9 signaling	3,14E-01	2,22E-01	#NUM!	STAT3,STAT5B
Formation of the posterior neural plate	3,14E-01	2,22E-01	#NUM!	ZEB2,ZNF521
Collagen chain trimerization	3,12E-01	1,86E-01	-2,828	COL14A1,COL23A1,COL24A1,COL27A1,COL4A1,COL4A2,COL4A4,COL5A2
Signal amplification	3,12E-01	1,92E-01	-1,342	GNAI1,GNAQ,GNB2,MAPK14,PLA2G4A
Miscellaneous transport and binding events	3,12E-01	1,92E-01	-2,236	ADD2,ADD3,LRRC8C,LRRC8D,NIPA1
CDP-diacylglycerol Biosynthesis I	3,12E-01	1,92E-01	-1,342	AGPAT2,CDS1,GPAM,GPAT3,LPCAT2
Regulation of endogenous retroelements	3,01E-01	1,81E-01	-3,606	ARID1A,ARID1B,ATF7IP,DPF2,EHMT1,GATAD2B,H2AC20,H2AC6,MTREX,SMARCC1,ZNF30,ZNF354A,ZNF425
Chemokine Signaling	3,01E-01	1,81E-01	-2,496	CAMK1D,CAMK2D,GNAI1,GNAQ,MAPK1,MAPK14,MAPK8,PLCB1,PPP1R12B,PRKCA,PTK2,ROCK2,RRAS
Ferroptosis Signaling Pathway	3,01E-01	1,79E-01	-0,688	ABCA1,ACACA,BRAF,CHAC1,EIF2AK3,GCH1,GCLC,H2AC20,HMOX1,IREB2,MAPK1,NFS1,NOX4,PRKAG2,RB1,RRAS,SLC7A11,STAT3,WWTR1,YAP1
Mismatch Repair	2,98E-01	0.2	#NUM!	MSH3,MSH6,POLD2
Platelet Adhesion to exposed collagen	2,98E-01	0.2	#NUM!	FYN,ITGA10,ITGA2
Fatty Acid α-oxidation	2,98E-01	0.2	#NUM!	ALDH3B1,BCO2,PTGS2
Antiproliferative Role of TOB in T Cell Signaling	2,95E-01	1,84E-01	-1,134	CUL1,MAPK1,RB1,SMAD3,SMAD4,TGFBR1,TGFBR2
Induction of Apoptosis by HIV1	2,93E-01	1,8E-01	-2,111	APAF1,ELP1,HTRA2,IKBKB,MAP2K4,MAP3K14,MAP3K5,MAPK8,NFKB1,RIPK1,TNFRSF1A
RHO GTPases activate PAKs	2,88E-01	1,9E-01	0,000	MYL6,MYL9,PAK3,PPP1R12B
Synaptic adhesion-like molecules	2,88E-01	1,9E-01	-2,000	DLG1,GRIA3,GRIN2D,PTPRD
RAS processing	2,88E-01	1,9E-01	-1,000	ABHD17B,ABHD17C,LYPLA1,RCE1
Role of OCT4 in Mammalian Embryonic Stem Cell Pluripotency	2,88E-01	1,82E-01	#NUM!	JARID2,MEF2A,NR5A2,NR6A1,PHC3,RB1,SPP1,TDRD7
Adrenergic Receptor Signaling Pathway (Enhanced)	2,87E-01	1,76E-01	-3,772	ADCY3,ADCY9,ADRA1A,ADRB3,ATP6AP1,CACNA1C,CACNA2D1,CACNA2D2,CACNB2,CATSPER2,CLCF1,EDA,GNAI1,GNAL,GNAQ,ITPR1,ITPR2,PLCB1,PLCD1,PLCE1,PLCL1,PLCL2,PRKACB,PRKAG2,PRKAR2A,PRKCA,PRKCD,PRKCE,PRKD1,PRKD3,TNFSF12
Iron uptake and transport	2,83E-01	1,8E-01	-0,333	ATP6AP1,CUL1,CYBRD1,FBXL5,FLVCR1,HMOX1,IREB2,LCN2,SLC22A17
WNT/β-catenin Signaling	2,81E-01	1,76E-01	-0,816	ACVR2A,AKT3,APC,BCL9,BMPR2,BTRC,CDH2,CREBBP,CSNK1G1,CSNK1G3,CSNK2B,DKK1,EP300,GNAQ,LRP6,MDM2,NLK,NR5A2,PPM1L,PPP2R3A,SMO,SOX5,TCF4,TCF7L1,TCF7L2,TGFBR1,TGFBR2,TLE4,WNT9A
ICOS-ICOSL Signaling in T Helper Cells	2,79E-01	1,76E-01	-3,873	AKT3,CAMK2D,GAB2,IKBKB,ITPR1,ITPR2,NFAT5,NFATC2,NFATC3,NFKB1,PDPK1,PIK3C3,PIK3CA,PIK3CB,PIK3R1,PIK3R3,PLEKHA2,PPP3CA
Amyloid fiber formation	2,78E-01	1,79E-01	-1,265	ADAM10,APP,GSN,H2AC20,H2AC6,MFGE8,PRKN,SAA1,SIAH1,SORL1
SPINK1 Pancreatic Cancer Pathway	2,7E-01	1,79E-01	0,816	CPD,CPZ,CTSA,KLK1,SMAD3,TGFBR1,TGFBR2
Neurotransmitter uptake and metabolism In glial cells	2,7E-01	2,5E-01	#NUM!	SLC1A3
NR1D1 (REV-ERBA) represses gene expression	2,7E-01	2,5E-01	#NUM!	ELOVL3
NGF processing	2,7E-01	2,5E-01	#NUM!	PCSK5
Lysosomal oligosaccharide catabolism	2,7E-01	2,5E-01	#NUM!	MANBA
Pyruvate Fermentation to Lactate	2,7E-01	2,5E-01	#NUM!	LDHC
Heme Degradation	2,7E-01	2,5E-01	#NUM!	HMOX1
Coenzyme A Biosynthesis	2,7E-01	2,5E-01	#NUM!	DCAKD
Methylmalonyl Pathway	2,7E-01	2,5E-01	#NUM!	PCCA
Taurine Biosynthesis	2,7E-01	2,5E-01	#NUM!	CDO1
Proline Biosynthesis I	2,7E-01	2,5E-01	#NUM!	PYCR1
L-cysteine Degradation I	2,7E-01	2,5E-01	#NUM!	CDO1
dTMP De Novo Biosynthesis	2,7E-01	2,5E-01	#NUM!	SHMT2
Glioma Invasiveness Signaling	2,69E-01	1,76E-01	-2,111	HMMR,MAPK1,PIK3C3,PIK3CA,PIK3CB,PIK3R1,PIK3R3,PTK2,RHOC,RHOJ,RND1,RRAS
POU5F1 (OCT4), SOX2, NANOG repress genes related to differentiation	2,64E-01	0.2	#NUM!	DKK1,TSC22D1
ATF6 (ATF6-alpha) activates chaperone genes	2,64E-01	0.2	#NUM!	ATF6,NFYA
Alpha-protein kinase 1 signaling pathway	2,64E-01	0.2	#NUM!	TAB2,TAB3
Pexophagy	2,64E-01	0.2	#NUM!	EPAS1,NBR1
Formation of the anterior neural plate	2,64E-01	0.2	#NUM!	ZEB2,ZNF521
Embryonic Stem Cell Differentiation into Cardiac Lineages	2,64E-01	0.2	#NUM!	NKX2-5,SP4
γ-glutamyl Cycle	2,64E-01	0.2	#NUM!	CHAC1,GCLC
Guanosine Nucleotides Degradation III	2,64E-01	0.2	#NUM!	GDA,NT5E
Metabolism of folate and pterines	2,6E-01	1,88E-01	#NUM!	MTHFD1L,MTHFD2L,SHMT2
SUMOylation of DNA methylation proteins	2,6E-01	1,88E-01	#NUM!	DNMT3B,PHC3,SCMH1
DNA methylation	2,6E-01	1,88E-01	#NUM!	DNMT3B,H2AC20,H2AC6
Germ layer formation at gastrulation	2,6E-01	1,88E-01	#NUM!	SMAD3,SMAD4,TRIM33
NFKBIE Signaling Pathway	2,58E-01	1,75E-01	1,265	ANKRD28,ANKRD44,ANKRD52,IKBKB,MAP3K3,NFKB1,PPP6R3,RIPK1,TNFRSF1A,TNFSF12
Role of CHK Proteins in Cell Cycle Checkpoint Control	2,58E-01	1,75E-01	-1,134	ATR,CDC25A,CHEK1,CLSPN,E2F4,MDC1,PPM1L,PPP2R3A,TLK1,TLK2
Nicotine Degradation III	2,57E-01	1,82E-01	0,000	B3GAT3,CSGALNACT1,CYP2U1,LARGE1
Signaling by NTRK3 (TRKC)	2,53E-01	1,79E-01	-2,236	CASP2,IRS1,PIK3CA,PIK3R1,SOS1
Phosphatidylglycerol Biosynthesis II (Non-plastidic)	2,53E-01	1,79E-01	-1,342	AGPAT2,CDS1,GPAM,GPAT3,LPCAT2
Activation of the pre-replicative complex	2,5E-01	1,76E-01	-1,633	CDT1,ORC3,ORC5,POLA1,POLE3,PRIM2
tRNA processing in the mitochondrion	2,27E-01	1,76E-01	#NUM!	MT-ND2,MT-ND6,PRORP
Specification of the neural plate border	2,27E-01	1,76E-01	#NUM!	DLX5,TCF7L1,TFAP2A
1D-myo-inositol Hexakisphosphate Biosynthesis II (Mammalian)	2,27E-01	1,76E-01	#NUM!	ITPKB,OCRL,SYNJ2
D-myo-inositol (1,3,4)-trisphosphate Biosynthesis	2,27E-01	1,76E-01	#NUM!	ITPKB,OCRL,SYNJ2
Mitochondrial iron-sulfur cluster biogenesis	2,23E-01	1,82E-01	#NUM!	NFS1,SLC25A37
Specification of primordial germ cells	2,23E-01	1,82E-01	#NUM!	CBFA2T2,TET2
Melanin biosynthesis	2,09E-01	0.2	#NUM!	OCA2
Signaling by MST1	2,09E-01	0.2	#NUM!	MST1
Protein repair	2,09E-01	0.2	#NUM!	MSRB3
Proline Biosynthesis II (from Arginine)	2,09E-01	0.2	#NUM!	PYCR1
Superpathway of Serine and Glycine Biosynthesis I	2,09E-01	0.2	#NUM!	SHMT2
Selenocysteine Biosynthesis II (Archaea and Eukaryotes)	2,09E-01	0.2	#NUM!	SARS2
2-oxobutanoate Degradation I	2,09E-01	0.2	#NUM!	PCCA
Tyrosine Degradation I	2,09E-01	0.2	#NUM!	FAH
Glutamate Degradation III (via 4-aminobutyrate)	2,09E-01	0.2	#NUM!	ALDH5A1
NAD Signaling Pathway	0	1,73E-01	-3,128	AKT3,BMAL1,CLOCK,DXO,EIF2AK3,ERN1,LDHC,NFKB1,NT5E,PARP4,PARP8,PIK3C3,PIK3CA,PIK3CB,PIK3R1,PIK3R3,PRKAG2,RYR3,SIRT2,SLC29A1,SLC36A4,TGFA,TNKS
Neurovascular Coupling Signaling Pathway	0	1,58E-01	-2,335	APP,CACNA1C,CACNA2D1,CACNA2D2,CACNB2,CATSPER2,ENTPD7,GABBR1,GABRG3,GNAQ,GRIA3,GRIN2D,GRINA,GUCY1A2,ITPR1,ITPR2,KCNMA1,KCNMB2,PLA2G4A,PLA2G4B,PLA2G5,PLCB1,PNPLA8,PPP1R12B,PRKACB,PRKAG2,PRKAR2A,PRKG1,PTGS2,ROCK2,RYR3,SLC1A3
Oxytocin in Spinal Neurons Signaling Pathway	0	6,9E-02	#NUM!	GUCY1A2,PRKG1
CDX Gastrointestinal Cancer Signaling Pathway	0	1,51E-01	0,577	AKT3,BLM,BRAF,CLCF1,EDA,EGFR,IKBKB,JAK2,MAPK1,MAPK14,NCF2,NFKB1,NOX4,PIK3C3,PIK3CA,PIK3CB,PIK3R1,PIK3R3,PTGS2,SMAD4,SMO,STAT3,TCF4,TCF7L1,TCF7L2,TNFSF12,WNT9A
Immunogenic Cell Death Signaling Pathway	0	0.1	-0,378	DAPK1,EIF2AK3,NFKB1,RIPK1,RIPK3,STING1,TNFRSF1A
Macrophage Classical Activation Signaling Pathway	0	1,02E-01	0,302	AEBP2,CD14,CLCF1,EDA,IKBKB,JAK2,JARID2,NCF2,NFKB1,PDHX,STAT3,STK38,TICAM1,TNFSF12
Multiple Sclerosis Signaling Pathway	0	1,38E-01	-3,400	AEBP2,BRAF,C7,CAPN7,CLCF1,EDA,GRIN2D,GRINA,JARID2,MAPK1,MAPK14,NCOA3,NFATC2,NFKB1,PARP4,PARP8,RNF213,SLC8A1,STK38,TLR10,TLR6,TNFRSF1A,TNFSF12,TNKS,UBR2
Pathogen Induced Cytokine Storm Signaling Pathway	0	1,51E-01	-2,967	ADRA1A,AP3B1,CCL8,CERT1,CLCF1,COL23A1,COL24A1,COL27A1,COL4A1,COL4A2,COL4A4,COL5A2,EDA,IL12RB2,IL1R1,IL1RL2,JAK2,LYST,MAPK1,MAPK14,MAPK8,NFKB1,NOD1,PDGFC,RAB27A,RIPK1,RIPK3,RYR3,SLC2A3,STAT3,STAT5B,STING1,TBK1,TICAM1,TLR10,TLR6,TNFRSF10B,TNFRSF1A,TNFSF12,UNC13D,VEGFC
Role of Chondrocytes in Rheumatoid Arthritis Signaling Pathway	0	1,69E-01	-2,985	ADAMTS5,FOXO3,IL1R1,IL1RL2,JAK2,MAP2K4,MAPK1,MAPK14,MLST8,MTOR,NFKB1,PDGFC,PPP3CA,PRKAG2,PTGS2,RIPK1,RIPK3,RPTOR,RUNX2,STAT3,TNFRSF1A,VEGFC
Glucocorticoid Receptor Signaling	0	1,69E-01	#NUM!	AKT3,AR,ARID1A,ARID2,CREBBP,DCAF6,DNAH10,EGFR,ELP1,EP300,ESR1,FKBP5,FOXO3,GHR,IFNLR1,IKBKB,IL12RB2,IL1R1,IL1RL2,JAK2,KAT2B,KRT7,KRT8,MAP2K4,MAP3K1,MAP3K14,MAPK1,MAPK14,MAPK8,MED1,MED14,MT-ND2,MT-ND6,NCOA1,NCOA2,NCOA3,NCOR2,NDUFA2,NDUFS3,NFAT5,NFATC2,NFATC3,NFKB1,NR3C1,NR3C2,NRIP1,PBRM1,PC,PIK3C3,PIK3CA,PIK3CB,PIK3R1,PIK3R3,PLA2G4A,PLA2G4B,PLA2G5,PPP3CA,PRKACB,PRKAG2,PTGS2,RPS6KA5,RRAS,SMAD3,SMAD4…
Macrophage Alternative Activation Signaling Pathway	0	1,7E-01	-4,200	ABCA1,ATF2,CREB3L2,CREB5,CREBBP,EPAS1,IRS1,IRS2,JAK2,MAPK1,MAPK14,MLST8,MTOR,NFKB1,NR3C1,PIK3C3,PIK3CA,PIK3CB,PIK3R1,PIK3R3,RPS6KA5,RPS6KB1,RPS6KC1,RPTOR,STAT3
Neutrophil Extracellular Trap Signaling Pathway	0	1,67E-01	-2,774	AKT3,CASP2,CD14,CERT1,COL23A1,COL24A1,COL27A1,COL4A1,COL4A2,COL4A4,COL5A2,DOCK1,FYN,ITGA2,ITPR1,ITPR2,MAP2K4,MAP2K5,MAPK1,MAPK14,MAPK8,MT-ND2,MT-ND6,MTOR,NCF2,NDUFA2,NDUFS3,NFKB1,NOX4,PIK3C3,PIK3CA,PIK3CB,PIK3R1,PIK3R3,PLA2G4A,PLA2G4B,PLA2G5,PLCB1,PLCD1,PLCE1,PLCL1,PLCL2,PNPLA8,PPP3CA,PRKCA,PRKCD,PRKCE,PRKD1,PRKD3,PTK2,RIPK1,RIPK3,TIMM17B,YES1
S100 Family Signaling Pathway	0	1,42E-01	-7,362	ABCB1,ABCC1,ADAM10,ADGRA3,ADGRG6,ADGRL3,ADRA1A,ADRB3,AHNAK,AKT3,APP,ARNT,ATF2,ATP2A2,BRAF,CACNA1C,CACNA2D1,CACNA2D2,CACNB2,CAMK2D,CATSPER2,CREB3L2,CREB5,CREBBP,DLC1,EDNRA,EGFR,ESR1,GABBR1,GPR143,GPR156,GPR160,GPR161,GPR21,GPR39,GPR63,GPR82,HTR7,IKBKB,IRAK2,ITPR1,ITPR2,LGR4,LPAR1,MAP2K4,MAP2K5,MAPK1,MAPK14,MAPK8,NCF2,NFKB1,NOX4,NR3C1,PDGFC,PIK3C3,PIK3CA,PIK3CB,PIK3R1,PIK3R3,PLA2G4A,PLA2G4B,PLA2G5,…
NOD1/2 Signaling Pathway	0	1,55E-01	-2,558	ARHGEF7,CLCF1,EDA,ELP1,ERBIN,ERN1,IKBKB,MAP2K4,MAP3K14,MAP4K4,MAPK1,MAPK14,MAPK8,NFKB1,NOD1,RIPK2,TAB2,TAB3,TBK1,TLR10,TLR6,TNFSF12,TRAF3
Microautophagy Signaling Pathway	0	1,39E-01	-1,732	CERT1,COL23A1,COL24A1,COL27A1,COL4A1,COL4A2,COL4A4,COL5A2,DNM1L,PRKAG2,PSMA8,PSMB4,PSMB8,PSMB9,PSME2,PSME4,SEC24A,SEC24B,SEC24C,SEC24D,VPS39
LPS/IL-1 Mediated Inhibition of RXR Function	0	1,62E-01	0,775	ABCA1,ABCB1,ABCC4,ABCG1,ACSBG1,ACSL1,ALDH3B1,ALDH5A1,CD14,CHST11,CHST7,CPT1A,CYP2U1,CYP7A1,HS2ST1,HS3ST3B1,HS6ST3,IL1R1,IL1RL2,MAP2K4,MAP3K1,MAPK8,NCOA1,NDST4,NR1I2,NR5A2,PPARA,SOD3,SULT4A1,TNFRSF1A,UST
G alpha (i) signalling events	0	6,97E-02	-2,138	ADCY3,ADCY9,APP,GABBR1,GNAI1,GNAT2,GNB2,GPSM2,LPAR1,RGS12,RGS17,RGS19,RGS7,SAA1
Neurotransmitter receptors and postsynaptic signal transmission	0	1,25E-01	#NUM!	NBEA
RAF-independent MAPK1/3 activation	0	1,3E-01	#NUM!	DUSP16,JAK2,MAPK1
Fertilization	0	4,55E-02	#NUM!	CATSPER2
Cellular response to hypoxia	0	1,53E-01	-0,905	ARNT,CREBBP,EP300,EPAS1,LIMD1,PSMA8,PSMB4,PSMB8,PSMB9,PSME2,PSME4
Mitochondrial protein import	0	1,79E-02	#NUM!	TIMM17B
Potassium Channels	0	1,06E-01	-2,530	GABBR1,GNB2,KCNAB1,KCNB1,KCNB2,KCND3,KCNMA1,KCNMB2,KCNQ1,KCNQ5
Formation of Fibrin Clot (Clotting Cascade)	0	5,56E-02	#NUM!	SERPINE2,SERPING1
Collagen degradation	0	1,53E-01	-3,000	ADAM10,ADAM17,ADAM9,COL14A1,COL23A1,COL4A1,COL4A2,COL4A4,COL5A2
Degradation of the extracellular matrix	0	1,43E-01	-2,714	ADAM10,ADAMTS5,ADAMTS9,CAPN12,CAPN7,FBN1,LAMA3,LAMB1,LAMC1,SPP1,TLL1
Defensins	0	4,35E-02	#NUM!	ART1
Antimicrobial peptides	0	7,69E-02	#NUM!	ATP7A,LCN2
Reversible hydration of carbon dioxide	0	8,33E-02	#NUM!	CA3
Phase II - Conjugation of compounds	0	9,23E-02	0,816	ABHD14B,AHCY,CHAC1,GCLC,MTR,SULT4A1
Elastic fibre formation	0	1,63E-01	-0,378	EFEMP2,FBN1,ITGA8,ITGB8,LTBP1,MFAP2,MFAP4
Eukaryotic Translation Elongation	0	1,23E-02	#NUM!	RPL3L
Telomere Maintenance	0	1,39E-01	-1,897	ACD,ANKRD28,BLM,H2AC20,H2AC6,POLA1,POLD2,PPP6R3,PRIM2,WRN
Gap junction trafficking and regulation	0	1,43E-01	0,000	ACTG1,GJA5,MYO6,TJP1,TUBA1A,TUBA8
Activation of Matrix Metalloproteinases	0	4,17E-02	#NUM!	SPOCK3
Sulfur amino acid metabolism	0	1,2E-01	#NUM!	AHCY,CDO1,MTR
Gamma carboxylation, hypusinylation, hydroxylation, and arylsulfatase activation	0	1,07E-01	-0,816	ARSA,ARSH,DPH7,KDM8,RCCD1,STS
Complement cascade	0	1,43E-01	0,816	C1R,C7,CD81,CFD,MASP2,SERPING1
Trafficking and processing of endosomal TLR	0	7,69E-02	#NUM!	UNC93B1
Regulation of Apoptosis	0	1,37E-01	0,378	ARHGAP10,PSMA8,PSMB4,PSMB8,PSMB9,PSME2,PSME4
Plasma lipoprotein assembly, remodeling, and clearance	0	1,57E-01	-0,905	ABCA1,ABCG1,ALB,AMN,CIDEC,FGF21,LIPG,LMF2,NPC1,PCSK5,PRKACB
SRP-dependent cotranslational protein targeting to membrane	0	1,02E-02	#NUM!	RPL3L
Acetylcholine binding and downstream events	0	7,69E-02	#NUM!	CHRNE
Cholesterol biosynthesis	0	1,2E-01	#NUM!	LSS,MVK,TM7SF2
Degradation of beta-catenin by the destruction complex	0	1,72E-01	-0,277	AMER1,APC,BTRC,CUL1,PSMA8,PSMB4,PSMB8,PSMB9,PSME2,PSME4,TCF4,TCF7L1,TCF7L2,TLE4,ZRANB1
Metabolism of steroid hormones	0	6,25E-02	#NUM!	AKR1B1,STS
Vitamin D (calciferol) metabolism	0	8,33E-02	#NUM!	LRP2
Immunoregulatory interactions between a Lymphoid and a non-Lymphoid cell	0	7,5E-02	-0,816	CD81,CD96,COLEC12,ICAM2,ITGA2,NECTIN2
Metabolism of nitric oxide: NOS3 activation and regulation	0	7,14E-02	#NUM!	LYPLA1
Cell surface interactions at the vascular wall	0	1,42E-01	-2,500	ANGPT1,ANGPT2,FYN,GLG1,ITGA2,JAM2,PICK1,PIK3CA,PIK3CB,PIK3R1,PPIA,SLC7A10,SLC7A11,SOS1,TNFRSF10B,YES1
RNA Polymerase II Transcription	0	8,63E-02	-3,464	AFF4,CASC3,CCNT1,CCNT2,CDC73,DHX38,MLLT3,RNGTT,TAF1,TAF2,TAF4,TAF4B
Phase I - Functionalization of compounds	0	1,23E-01	-2,333	AHR,AHRR,ARNT,ARNT2,CYP2U1,CYP7A1,NCOA1,NCOA2,PTGIS
MHC class II antigen presentation	0	1,43E-01	-1,807	ACTR1B,CTSA,DCTN4,DNM1L,DNM3,DYNC1I1,KIF3C,KLC1,SEC24A,SEC24B,SEC24C,SEC24D,SPTBN2,TUBA1A,TUBA8
Arachidonic acid metabolism	0	1,52E-01	-0,447	ABCC1,CYP2U1,FAAH,PLA2G4A,PTGS2
Binding and Uptake of Ligands by Scavenger Receptors	0	1,67E-01	-1,633	ALB,AMBP,COL4A1,COL4A2,COLEC12,SAA1
Visual phototransduction	0	7,55E-02	-1,000	CAMKMT,NAPEPLD,PRKCA,STRA6
Selenoamino acid metabolism	0	3,88E-02	0,000	AHCY,IARS1,RPL3L,SCLY
Senescence-Associated Secretory Phenotype (SASP)	0	1,69E-01	-3,162	CDC23,CDC27,CDK6,EHMT1,H2AC20,H2AC6,MAPK1,NFKB1,RPS6KA3,STAT3
DNA Damage/Telomere Stress Induced Senescence	0	1,36E-01	-1,633	ACD,EP400,H2AC20,H2AC6,HMGA2,RB1
POU5F1 (OCT4), SOX2, NANOG activate genes related to proliferation	0	1,67E-01	#NUM!	NR6A1,STAT3
Processing and activation of SUMO	0	0.1	#NUM!	SENP2
WNT ligand biogenesis and trafficking	0	3,85E-02	#NUM!	WNT9A
Detoxification of Reactive Oxygen Species	0	1,21E-01	-1,000	ATP7A,NCF2,NOX4,SOD3
HSP90 chaperone cycle for steroid hormone receptors in the presence of ligand	0	1,7E-01	-2,121	AR,DCTN4,DYNC1I1,FKBP5,NR3C1,NR3C2,TUBA1A,TUBA8
Metabolism of polyamines	0	1,03E-01	0,816	PSMA8,PSMB4,PSMB8,PSMB9,PSME2,PSME4
Integrin signaling	0	1,11E-01	#NUM!	PDPK1,PTK2,SOS1
Class A/1 (Rhodopsin-like receptors)	0	3,51E-02	-1,265	ADRA1A,ADRB3,APP,ECE1,EDNRA,GPR143,GPR39,HTR7,LPAR1,SAA1
Class B/2 (Secretin family receptors)	0	4,76E-02	-1,000	GNB2,PTCH1,SMO,WNT9A
Signaling by ROBO receptors	0	1,35E-01	-2,236	ABL2,ARHGAP39,CASC3,CLASP1,CLASP2,ENAH,MYO9B,PAK3,PFN1,PRKACB,PRKAR2A,PRKCA,PSMA8,PSMB4,PSMB8,PSMB9,PSME2,PSME4,ROBO1,RPL3L,SLIT2,SLIT3,SOS1,SOS2,SRGAP1,SRGAP2,UPF2
ATF4 activates genes in response to endoplasmic reticulum stress	0	1,15E-01	#NUM!	ATF6,DCP2,NFYA
XBP1(S) activates chaperone genes	0	4,35E-02	#NUM!	GFPT1,PLA2G4B
Regulation of Insulin-like Growth Factor (IGF) transport and uptake by IGFBPs	0	1,38E-01	-1,000	ADAM10,ALB,APP,CDH2,FBN1,IGFBP2,IGFBP4,KLK1,LAMB1,LAMC1,LTBP1,MFGE8,PAPPA,SHISA5,SPP1,TNC
Olfactory Signaling Pathway	0	8,33E-02	#NUM!	ADCY3,GNAL
ABC-family proteins mediated transport	0	1,34E-01	-1,387	ABCB1,ABCC1,ABCC4,ABCC5,ABCD3,ABCG1,PSMA8,PSMB4,PSMB8,PSMB9,PSME2,PSME4,SEL1L
Receptor-type tyrosine-protein phosphatases	0	1,5E-01	#NUM!	PPFIA1,PPFIBP1,PTPRD
Striated Muscle Contraction	0	6,25E-02	#NUM!	DMD,TMOD1
Peroxisomal lipid metabolism	0	3,57E-02	#NUM!	ACBD4
Signal regulatory protein family interactions	0	7,69E-02	#NUM!	PTK2
Protein folding	0	1,57E-01	-1,387	CSNK2B,FBXL5,FBXW7,GNAQ,GNB2,KIF13A,LONP2,RGS7,STAT3,TBCB,TBCD,TUBA1A,TUBA8
G-protein beta:gamma signalling	0	1,54E-01	-1,000	AKT3,GNB2,PDPK1,PLCB1
Incretin synthesis, secretion, and inactivation	0	0.05	#NUM!	TCF7L2
G alpha (q) signalling events	0	1,13E-01	-2,357	ADRA1A,APP,EDNRA,GNAQ,GNB2,GPR143,GPR39,GRK5,KALRN,LPAR1,PIK3CA,PIK3R1,PIK3R3,PLCB1,RGS17,RGS19,SAA1,TRIO
G alpha (s) signalling events	0	1,26E-01	-3,000	ADCY3,ADCY9,ADRB3,GNAI1,GNB2,GPR39,GRK3,GRK5,HTR7,PDE10A,PDE3A,PDE3B,PDE4D,PDE7A,PDE7B,PDE8A
Caspase activation via Dependence Receptors in the absence of ligand	0	0.1	#NUM!	DAPK1
Class C/3 (Metabotropic glutamate/pheromone receptors)	0	4,76E-02	#NUM!	GABBR1
Transport of bile salts and organic acids, metal ions and amine compounds	0	7,23E-02	-2,449	EMB,SLC22A15,SLC2A13,SLC41A2,SLC44A1,SLC5A11
Transport of vitamins, nucleosides, and related molecules	0	7,5E-02	#NUM!	SLC16A2,SLC29A1,SLCO3A1
SIRT1 negatively regulates rRNA expression	0	1,11E-01	#NUM!	H2AC20,H2AC6
ERCC6 (CSB) and EHMT2 (G9a) positively regulate rRNA expression	0	1,6E-01	-2,000	ERCC6,GATAD2B,H2AC20,H2AC6
NoRC negatively regulates rRNA expression	0	1,54E-01	-2,828	ARID4B,BAZ2A,DNMT3B,H2AC20,H2AC6,POLR1B,SAP130,SIN3A
GP1b-IX-V activation signalling	0	9,09E-02	#NUM!	PIK3R1
Vasopressin regulates renal water homeostasis via Aquaporins	0	1,39E-01	-1,342	ADCY3,ADCY9,GNB2,PRKACB,PRKAR2A
Interleukin-1 processing	0	1,25E-01	#NUM!	NFKB1
Other interleukin signaling	0	8,33E-02	#NUM!	IFNLR1,SNAP25
Regulation of mRNA stability by proteins that bind AU-rich elements	0	1,61E-01	-1,604	DCP1A,DCP2,MAPK14,NUP214,PRKCA,PRKCD,PSMA8,PSMB4,PSMB8,PSMB9,PSME2,PSME4,TNPO1,XRN1
Regulation of mitotic cell cycle	0	1,67E-01	-1,604	AURKA,BTRC,CDC14A,CDC23,CDC27,CUL1,FBXO5,PSMA8,PSMB4,PSMB8,PSMB9,PSME2,PSME4,RB1
Thrombin signalling through proteinase activated receptors (PARs)	0	1,2E-01	#NUM!	GNAQ,GNB2,MAPK1
Interconversion of nucleotide di- and triphosphates	0	3,45E-02	#NUM!	AK5
Mitophagy	0	8,82E-02	#NUM!	CSNK2B,PRKN,TBK1
B-WICH complex positively regulates rRNA expression	0	1,58E-01	-2,449	EP300,ERCC6,H2AC20,H2AC6,KAT2B,POLR1B
Hedgehog ligand biogenesis	0	1,27E-01	0,000	ADAM17,PSMA8,PSMB4,PSMB8,PSMB9,PSME2,PSME4,SEL1L
Signaling by Retinoic Acid	0	1,08E-01	0,000	CPT1A,CRABP2,PDHX,PDK2
Mitochondrial translation	0	4,82E-02	2,000	ERAL1,MRPL16,MRPS18A,OXA1L
RHO GTPases activate KTN1	0	0.1	#NUM!	KLC1
RHO GTPases activate IQGAPs	0	1,6E-01	0,000	ACTG1,CLIP1,TUBA1A,TUBA8
Signaling by FGFR2	0	1,32E-01	-3,000	BRAF,CBL,FGF1,FRS2,GAB1,MAPK1,PIK3CA,PIK3R1,SOS1
TNFR2 non-canonical NF-kB pathway	0	1,72E-01	0,302	LTBR,MAP3K14,PSMA8,PSMB4,PSMB8,PSMB9,PSME2,PSME4,TNFRSF11A,TNFSF12,TRAF3
NIK-->noncanonical NF-kB signaling	0	1,72E-01	-0,632	BTRC,CUL1,FBXW11,MAP3K14,PSMA8,PSMB4,PSMB8,PSMB9,PSME2,PSME4
LGI-ADAM interactions	0	1,43E-01	#NUM!	ADAM22,ADAM23
HDR through MMEJ (alt-NHEJ)	0	8,33E-02	#NUM!	XRCC1
Regulation of TLR by endogenous ligand	0	1,05E-01	#NUM!	CD14,TLR6
HDR through Homologous Recombination (HRR) or Single Strand Annealing (SSA)	0	1,68E-01	-2,668	ATR,BLM,BRIP1,CHEK1,CLSPN,HERC2,MDC1,NSD2,POLD2,POLE3,RAD51B,RAD51D,RMI1,RNF168,SPIDR,TOPBP1,WRN
Nonhomologous End-Joining (NHEJ)	0	1,75E-01	-2,646	HERC2,MDC1,NSD2,PAXIP1,PRKDC,RIF1,RNF168
Cargo concentration in the ER	0	1,67E-01	-2,236	SEC24A,SEC24B,SEC24C,SEC24D,TGFA
Nucleotide Excision Repair	0	1,46E-01	-1,807	CHD1L,CUL4B,DDB1,ERCC6,GPS1,INO80,INO80B,INO80D,INO80E,PIAS1,POLD2,POLE3,RNF111,XPC,XRCC1
Interleukin-10 signaling	0	1,11E-01	-1,000	IL1R1,PTGS2,STAT3,TNFRSF1A
Interleukin-4 and Interleukin-13 signaling	0	1,43E-01	-1,604	BCL6,FOXO1,FOXO3,FSCN1,HMOX1,JAK2,LCN2,PIK3R1,POU2F1,PTGS2,RORA,SAA1,SOCS5,STAT3,ZEB1
rRNA processing	0	1,33E-01	#NUM!	MT-ND2,PRORP
Major pathway of rRNA processing in the nucleolus and cytosol	0	3,66E-02	-0,816	DHX37,EMG1,HEATR1,MTREX,RPL3L,WDR3
TP53 Regulates Transcription of DNA Repair Genes	0	1,72E-01	-2,111	AP1G2,ATF2,ATR,CCNT1,CCNT2,CDK13,CHEK1,FANCC,FANCI,MDC1,RAD51D
Choline catabolism	0	1,67E-01	#NUM!	SLC44A1
Neutrophil degranulation	0	1,31E-01	0,272	ACTR1B,ADAM10,AGPAT2,ALDH3B1,ALDOA,ALDOC,ANO6,APAF1,ARHGAP9,ARSA,ATG7,ATP11A,ATP11B,AZU1,CAB39,CD14,CD68,CDK13,CFD,COTL1,CSNK2B,CTSA,DIAPH1,DNAJC13,DNASE1L1,GCA,GM2A,GRN,GSN,HUWE1,IGF2R,LCN2,MANBA,MAPK1,MAPK14,NBEAL2,NFKB1,NHLRC3,PLD1,PPIA,PRKCD,PTGES2,RAB27A,RAB31,S100A11,SLC2A3,SNAP25,STING1,TMEM179B,TRAPPC1,TUBB,UBR4,UNC13D,VPS35L
Regulation of TP53 Activity through Acetylation	0	1,72E-01	-2,236	AKT3,BRPF3,EP300,GATAD2B,KAT6A
Keratinization	0	3,66E-02	#NUM!	KRT7,KRT8,PKP4
DNA Replication Pre-Initiation	0	1,43E-01	-0,832	CDC23,CDC27,CDT1,H2AC20,H2AC6,KPNA1,KPNA6,ORC3,ORC5,PSMB4,PSMB8,PSMB9,PSME2
Synthesis of DNA	0	1,43E-01	-0,728	CDC23,CDC27,CDT1,CUL1,GINS3,ORC3,ORC5,POLA1,POLD2,POLE3,PRIM2,PSMA8,PSMB4,PSMB8,PSMB9,PSME2,PSME4
Cell Cycle Checkpoints	0	1,73E-01	-5,032	AHCTF1,ATR,BLM,BRIP1,BUB1,CDC23,CDC25A,CDC27,CENPA,CHEK1,CKAP5,CLASP1,CLASP2,CLIP1,CLSPN,COP1,DYNC1I1,HERC2,KNL1,MAD1L1,MDC1,MDM2,NDEL1,NSD2,NUP107,NUP133,NUP160,NUP98,ORC3,ORC5,PSMA8,PSMB4,PSMB8,PSMB9,PSME2,PSME4,RANBP2,RMI1,RNF168,TAOK1,TOPBP1,WEE1,WRN
Branched-chain amino acid catabolism	0	0.1	#NUM!	BCAT1,BCKDK
Histidine catabolism	0	1,25E-01	#NUM!	FTCD
Lysine catabolism	0	8,33E-02	#NUM!	SLC25A21
Tryptophan catabolism	0	7,14E-02	#NUM!	SLC36A4
Creatine metabolism	0	1,11E-01	#NUM!	CKB
mRNA Capping	0	0.04	#NUM!	RNGTT
Processing of Capped Intron-Containing Pre-mRNA	0	9,06E-02	-3,266	CASC3,DHX16,DHX38,DHX9,GCFC2,METTL14,MTREX,NUP107,NUP133,NUP153,NUP160,NUP205,NUP214,NUP58,NUP98,POM121C,RANBP2,RBM42,RNPC3,SF3A2,SNRNP200,SNRPA,SNRPN,SRSF12
Eukaryotic Translation Initiation	0	1,9E-02	#NUM!	EIF2B2,RPL3L
Eukaryotic Translation Termination	0	1,25E-02	#NUM!	RPL3L
RNA Polymerase I Transcription	0	1,09E-01	-2,449	ERCC6,GATAD2B,H2AC20,H2AC6,KAT2B,POLR1B
DNA Damage Bypass	0	1,49E-01	-1,134	CUL4B,DDB1,DTL,POLD2,POLE3,REV3L,UBA7
Resolution of Abasic Sites (AP sites)	0	1,32E-01	0,447	APEX1,PARG,POLD2,POLE3,XRCC1
mRNA Editing	0	1,67E-01	#NUM!	ADARB1
TRAIL signaling	0	1,67E-01	#NUM!	TNFRSF10B
Dissolution of Fibrin Clot	0	7,69E-02	#NUM!	SERPINE2
Response to elevated platelet cytosolic Ca2+	0	1,71E-01	0,218	ABCC4,ALB,ALDOA,APP,BRPF3,CFD,ECM1,LGALS3BP,LHFPL2,PCDH7,PCYOX1L,PDGFA,PFN1,PHACTR2,PPIA,PRKCA,RARRES2,SERPING1,SYTL4,TEX264,VEGFC
Mitochondrial Fatty Acid Beta-Oxidation	0	6,06E-02	#NUM!	ACSM3,PCCA
Nucleosome assembly	0	1,62E-01	-2,449	CENPA,H2AC20,H2AC6,KNL1,MIS18BP1,OIP5
Interferon gamma signaling	0	0.1	-2,646	CAMK2D,JAK2,MAPK1,MID1,NCAM1,PIAS1,PRKCD
Wax and plasmalogen biosynthesis	0	1,43E-01	#NUM!	FAR1
Protein ubiquitination	0	7,41E-02	#NUM!	UBE2G1,UBE2H
TBC/RABGAPs	0	7,5E-02	#NUM!	RAB6B,TBC1D25,TSC1
Interleukin-20 family signaling	0	1,67E-01	-1,000	IFNLR1,JAK2,STAT3,STAT5B
Cargo recognition for clathrin-mediated endocytosis	0	1,26E-01	-2,496	CBL,EGFR,EPN1,EPS15,FCHO2,GPS1,GRK3,IGF2R,ITSN1,LRP2,PICALM,SH3KBP1,TGFA
Clathrin-mediated endocytosis	0	1,43E-01	-3,300	ACTG1,CBL,DNM3,EGFR,EPN1,EPS15,FCHO2,GAK,HIP1,IGF2R,ITSN1,LRP2,OCRL,PICALM,SH3KBP1,SNX9,SYNJ2,TGFA
E3 ubiquitin ligases ubiquitinate target proteins	0	1,11E-01	-2,236	CDC73,PRKDC,RNF144A,RNF40,WAC
RAB geranylgeranylation	0	1,02E-01	-0,816	CHM,RAB27A,RAB31,RAB3B,RAB6B,RABGGTA
Protein methylation	0	1,25E-01	#NUM!	CAMKMT,PRMT3
Gene and protein expression by JAK-STAT signaling after IL-12 stimulation	0	9,09E-02	#NUM!	AIP,PPIA,PSME2
Carboxyterminal post-translational modifications of tubulin	0	1,62E-01	-1,633	AGTPBP1,TTLL5,TTLL7,TUBA1A,TUBA8,VASH2
Nucleotide catabolism	0	9,68E-02	#NUM!	ENTPD7,GDA,NT5E
Nucleotide salvage	0	4,76E-02	#NUM!	DCK
Post-translational protein phosphorylation	0	1,27E-01	-1,387	ADAM10,ALB,APP,CDH2,FBN1,IGFBP4,LAMB1,LAMC1,LTBP1,MFGE8,SHISA5,SPP1,TNC
Phenylalanine and tyrosine metabolism	0	9,09E-02	#NUM!	FAH
Glutamate and glutamine metabolism	0	7,69E-02	#NUM!	PYCR1
Lipid particle organization	0	1,67E-01	#NUM!	CIDEC
Metabolism of cofactors	0	1,2E-01	#NUM!	COQ6,GCH1,PDSS2
Triglyceride metabolism	0	1,14E-01	-2,000	GPAM,GPD2,LIPE,PRKACB
Glycogen metabolism	0	1,3E-01	#NUM!	GBE1,GYG2,PHKB
Peroxisomal protein import	0	3,39E-02	#NUM!	IDE,LONP2
Interferon alpha/beta signaling	0	6,12E-02	#NUM!	KPNA1,PSMB8,USP18
Meiotic recombination	0	8,11E-02	#NUM!	BLM,H2AC20,H2AC6
Endosomal Sorting Complex Required For Transport (ESCRT)	0	6,9E-02	#NUM!	MVB12B,UBAP1
Nonsense-Mediated Decay (NMD)	0	6,93E-02	-1,134	CASC3,DCP1A,RPL3L,SMG7,SMG9,UPF1,UPF2
Class I peroxisomal membrane protein import	0	5,56E-02	#NUM!	ABCD3
Insertion of tail-anchored proteins into the endoplasmic reticulum membrane	0	9,09E-02	#NUM!	APP,HMOX1
Lipophagy	0	1,11E-01	#NUM!	PRKAG2
Chaperone Mediated Autophagy	0	4,76E-02	#NUM!	PCNT
Late endosomal microautophagy	0	9,38E-02	#NUM!	MVB12B,PCNT,UBAP1
Response of EIF2AK4 (GCN2) to amino acid deficiency	0	2,3E-02	#NUM!	ATF2,RPL3L
Aggrephagy	0	1,39E-01	-1,342	DYNC1I1,PCNT,PRKN,TUBA1A,TUBA8
Response of EIF2AK1 (HRI) to heme deficiency	0	1,43E-01	#NUM!	CHAC1,GRB10
Sensory processing of sound by inner hair cells of the cochlea	0	1,18E-01	-1,414	ACTG1,CACNA2D2,CACNB2,CASK,EPS8,KCNMA1,SNAP25,SPTBN1
Sensory processing of sound by outer hair cells of the cochlea	0	1,09E-01	-0,816	ACTG1,CASK,EPS8,GSN,KCNMA1,SPTBN1
Signaling by CSF3 (G-CSF)	0	1,38E-01	-2,000	GAB2,JAK2,STAT3,STAT5B
RHOBTB3 ATPase cycle	0	1,11E-01	#NUM!	HTR7
Sensory perception of taste	0	3,33E-02	#NUM!	SCNN1B
Aspirin ADME	0	6,67E-02	#NUM!	ALB
Expression and translocation of olfactory receptors	0	8,93E-03	#NUM!	EBF1
Atorvastatin ADME	0	1,67E-01	#NUM!	ABCB1
Retinoid metabolism and transport	0	1,28E-01	-2,236	BCO2,GPC6,LRP12,LRP2,LRP8
Serine biosynthesis	0	1,11E-01	#NUM!	SERINC2
GABA receptor activation	0	1,51E-01	-2,121	ADCY3,ADCY9,ARHGEF9,GABBR1,GABRG3,GNAI1,GNAL,GNB2
Formation of axial mesoderm	0	1,43E-01	#NUM!	SMAD3,YAP1
LXR/RXR Activation	0	1,46E-01	0,577	ABCA1,ABCG1,ACACA,ALB,AMBP,CD14,CYP7A1,IL1R1,IL1RL2,NCOR2,NFKB1,PTGS2,SAA1,SERPINF1,TNFRSF1A
Mitochondrial Dysfunction	0	1,51E-01	-0,745	ADRB3,APP,ATF2,CACNA1C,CACNA2D1,CACNA2D2,CACNB2,CAMK2D,CAPN7,CATSPER2,CLIC2,CREB3L2,CREB5,CREBBP,DNM1L,FBXW7,GPD2,HTRA2,HTT,ITPR1,ITPR2,LRRK2,MAP2K4,MAP3K5,MAPK8,MCU,MDM2,MT-ND2,MT-ND6,MTOR,NDUFA2,NDUFS3,NRF1,PDHX,PIK3C3,PIK3CA,PIK3CB,PIK3R1,PIK3R3,PPP3CA,PRKACB,PRKAG2,PRKAR2A,PRKN,ZNF746
CGAS-STING Signaling Pathway	0	1,13E-01	-1,155	ABCC1,ATP6AP1,CLCF1,EDA,EIF2AK3,ENPP1,IKBKB,NFKB1,PCDH7,STING1,TBK1,TNFSF12
FXR/RXR Activation	0	1,32E-01	-0,447	AKT3,CLCF1,CREBBP,CYP7A1,EDA,EIF2AK3,FGF19,FOXO1,G6PC3,HMOX1,MAP2K4,MAPK8,NFKB1,NR1I2,NR5A2,PPARA,PRKAG2,PTGS2,SLC51A,TNFSF12
BBSome Signaling Pathway	0	1,13E-01	-4,330	ADGRA3,ADGRG6,ADGRL3,ADRA1A,ADRB3,ASXL1,ASXL2,ATF6,BBS4,BBS9,DNM1L,EDNRA,ERN1,GABBR1,GLI2,GLI3,GLIS1,GPR143,GPR156,GPR160,GPR161,GPR21,GPR39,GPR63,GPR82,HTR7,IFT140,IFT80,IGF1R,INSR,INVS,LGR4,LPAR1,MAP2K4,MAP3K12,MAPK1,MAPK14,MYL11,PCM1,PRKACB,PRKAG2,PRKAR2A,PRKCD,PTCH1,SLC52A2,SMO,STAT3,TTC21B,WDR19,WDR35
Hematoma Resolution Signaling Pathway	0	1,03E-01	1,279	BMAL1,C7,CLCF1,EDA,GRIN2D,GRINA,HMOX1,MAP2K4,MAPK1,MAPK14,MAPK8,MT-ND2,MT-ND6,NDUFA2,NDUFS3,NFKB1,NOX4,PRKAG2,SOD3,STAT3,TNFSF12,TUBA1A,TUBA8
mRNA 3 Prime End Processing Signaling Pathway	0	1,62E-01	-2,840	CNOT1,CNOT4,CNOT6,CPEB1,DICER1,DIS3L,DIS3L2,E2F4,EIF4G3,MAPK1,MBNL1,PAPOLG,PIP5K1A,PPP1R11,SNRPA,TUT4,WNK1
Ribosomal Quality Control Signaling Pathway	0	8,97E-02	-1,069	AGO2,AGO3,AGO4,ASCC3,DIS3L,N4BP2,PSMA8,PSMB4,PSMB8,PSMB9,PSME2,PSME4,RPL3L,XRN1
Inositol phosphate metabolism	0	1,52E-01	-1,890	INPP4B,ITPKB,MTMR9,OCRL,PLCB1,PLCD1,PLCE1
Post-translational modification: synthesis of GPI-anchored proteins	0	1,45E-01	-0,905	ALPL,DPM2,IZUMO1R,LY6E,MDGA2,NTNG1,PIGG,PIGN,PIGX,RECK,THY1
Sialic acid metabolism	0	1,61E-01	-1,342	CTSA,ST3GAL2,ST3GAL3,ST3GAL6,ST6GAL1
rRNA modification in the nucleus and cytosol	0	7,27E-02	-1,000	DHX37,EMG1,HEATR1,WDR3
Cardiogenesis	0	1,54E-01	-1,000	MEF2C,MYOCD,NKX2-5,SMAD4
Regulation of CDH19 Expression and Function	0	1,43E-01	#NUM!	CTNND1
Z-decay: degradation of maternal mRNAs by zygotically expressed factors	0	1,67E-01	#NUM!	DIS3L2,TUT4
Somitogenesis	0	9,26E-02	1,342	LFNG,PSMB4,PSMB8,PSMB9,PSME2
Formation of the nephric duct	0	1,25E-01	#NUM!	HOXA6,PCDH19
Formation of the ureteric bud	0	1,43E-01	#NUM!	EYA1,ITGA8,SLIT2
Nephron development	0	7,69E-02	#NUM!	LFNG
PKR-mediated signaling	0	1,41E-01	-2,333	ARIH1,DHX9,FANCB,FANCC,FANCM,IKBKB,STAT3,TUBA1A,TUBA8
Mitochondrial RNA degradation	0	1,3E-01	#NUM!	MT-ND2,MT-ND6,PNPT1
Mitochondrial protein degradation	0	1,38E-01	-0,577	AFG3L2,APP,CLPP,HTRA2,IARS2,MT-ND2,MT-ND6,NADK2,NDUFA2,NDUFS3,OXCT1,SHMT2
Transcriptional regulation of brown and beige adipocyte differentiation	0	1,67E-01	-1,342	ELOVL3,GATAD2B,NCOA1,PPARA,SMAD4
Maturation of TCA enzymes and regulation of TCA cycle	0	5,88E-02	#NUM!	NFS1
Transcriptional and post-translational regulation of MITF-M expression and activity	0	1,02E-01	-2,236	AKT3,CREBBP,IARS1,MAPK1,MITF
Respiratory electron transport	0	7,04E-02	-0,447	HIGD1C,MT-ND2,MT-ND6,NDUFA2,NDUFS3
Complex I biogenesis	0	1,03E-01	0,000	MT-ND2,MT-ND6,NDUFA2,NDUFS3,NUBPL,OXA1L
SLC15A4:TASL-dependent IRF5 activation	0	1,67E-01	#NUM!	IKBKB
Complex IV assembly	0	2,56E-02	#NUM!	TMEM177
Complex III assembly	0	0.05	#NUM!	NFS1
Irritable Bowel Syndrome Signaling Pathway	0	1,48E-01	-1,521	ABCB1,AHR,CLCF1,ECM1,EDA,HERC2,IKBKB,IL12RB2,IL1R1,IL1RL2,LAMB1,LRP6,MYL11,MYL6,MYL9,NFKB1,PIK3C3,PIK3CA,PIK3CB,PIK3R1,PIK3R3,RHOC,RHOJ,RIPK1,RIPK3,RND1,ROCK2,STAT3,TAB2,TCF4,TLR10,TLR6,TNFRSF1A,TNFSF12,WNT9A
Lung Ionic Balance Signaling Pathway	0	1,08E-01	-4,525	ABCC4,ADGRA3,ADGRG6,ADGRL3,ADRA1A,ADRB3,EDNRA,ESR1,FYN,GABBR1,GPR143,GPR156,GPR160,GPR161,GPR21,GPR39,GPR63,GPR82,HTR7,KCNMA1,KCNMB2,KCNQ1,LGR4,LPAR1,MAPK1,NOX4,PLCB1,PLCD1,PLCE1,PLCL1,PLCL2,PPM1L,PPP2R3A,PRKACB,PRKAG2,PRKAR2A,PRKCA,PRKCD,PRKCE,PRKD1,PRKD3,PTK2,ROCK2,SCNN1B,SLC12A2,SLC52A2,SMO,TNFRSF10B,TNFRSF1A,YES1
TRIM21 Intracellular Antibody Signaling Pathway	0	1,3E-01	0,000	BCL9,IKBKB,JAK2,NFKB1,PSMA8,PSMB4,PSMB8,PSMB9,PSME2,PSME4,STING1,TAB2,TBK1,YAP1
Role of Pattern Recognition Receptors in Recognition of Bacteria and Viruses	0	1,64E-01	-3,771	CLCF1,EDA,MAP2K4,MAPK1,MAPK8,NFKB1,NOD1,PIK3C3,PIK3CA,PIK3CB,PIK3R1,PIK3R3,PRKCA,PRKCD,PRKCE,PRKD1,PRKD3,RIPK2,TICAM1,TLR6,TNFSF12
Role of PKR in Interferon Induction and Antiviral Response	0	1,45E-01	-2,324	APAF1,ATF2,COLEC12,ELP1,FANCC,IKBKB,MAP2K4,MAPK1,MAPK14,MAPK8,NFKB1,PDGFA,PDGFC,STAT3,TAB2,TNFRSF1A,TRAF3
TREM1 Signaling	0	1,54E-01	-3,162	AKT3,JAK2,MAPK1,NFKB1,NOD1,SIGIRR,STAT3,STAT5B,TLR10,TLR6
Cytotoxic T Lymphocyte-mediated Apoptosis of Target Cells	0	3,33E-02	#NUM!	APAF1
IL-17 Signaling	0	1,61E-01	-3,128	AKT3,ATF2,CLCF1,DEFB4B,EDA,JAK2,LCN2,MAP2K4,MAP3K14,MAPK1,MAPK14,MAPK8,NFKB1,PDGFC,PIK3C3,PIK3CA,PIK3CB,PIK3R1,PIK3R3,PTGS2,RRAS,TAB2,TNFSF12,VEGFC
Airway Pathology in Chronic Obstructive Pulmonary Disease	0	9,68E-02	#NUM!	AMBP,CLCF1,EDA,FGF1,FGF12,FGF19,FGF21,LCN2,TNFSF12
T Helper Cell Differentiation	0	9,38E-02	#NUM!	BCL6,IL12RB2,STAT3,TGFBR1,TGFBR2,TNFRSF1A
Oncostatin M Signaling	0	1,75E-01	-1,633	EPAS1,JAK2,MAPK1,RRAS,SOS1,STAT3,STAT5B
Cellular Effects of Sildenafil (Viagra)	0	1,37E-01	1,627	ACTA2,ACTG1,ACTG2,ACVR2A,ADCY3,ADCY9,ADGRA3,ADGRG6,ADGRL3,ADRA1A,ADRB3,AKT3,ATF2,ATP2A2,BMPR2,CACNA1C,CACNA2D1,CACNA2D2,CACNB2,CAPN7,CREB3L2,CREB5,CREBBP,EDNRA,GABBR1,GNAI1,GNAQ,GNB2,GPR143,GPR156,GPR160,GPR161,GPR21,GPR39,GPR63,GPR82,GUCY1A2,HTR7,LGR4,LPAR1,MAP2K4,MAP3K5,MAPK1,MAPK14,MAPK8,MEF2A,MEF2C,MTOR,MYL11,MYL6,MYL9,MYO10,MYO18A,MYO1H,NFAT5,NFATC2,NFATC3,NFKB1,PDE3A,PDE3B,PDE5A,PDGFC,PIK3C…
Molecular Mechanisms of Cancer	0	1,56E-01	-6,818	ACVR2A,ADCY3,ADCY9,ADGRA3,ADGRG6,ADGRL3,ADRA1A,ADRB3,AKT3,APAF1,APC,ARHGEF10,ARHGEF11,ARHGEF12,ARHGEF17,ARHGEF3,ARHGEF7,ARHGEF9,ATR,AURKA,BMPR1A,BMPR1B,BMPR2,BRAF,CAMK2D,CBL,CCND3,CDC25A,CDK6,CHEK1,CREBBP,CTNND1,E2F4,EDNRA,EP300,FOXO1,FYN,GAB1,GAB2,GABBR1,GHR,GNAI1,GNAL,GNAQ,GNAT2,GNB2,GPR143,GPR156,GPR160,GPR161,GPR21,GPR39,GPR63,GPR82,HDAC4,HDAC7,HDAC8,HIPK2,HTR7,IFNLR1,IL12RB2,IL1R1,IL1RL2,IRS…
Cell Cycle Regulation by BTG Family Proteins	0	1,08E-01	#NUM!	E2F4,PPM1L,PPP2R3A,RB1
Mitotic Roles of Polo-Like Kinase	0	1,43E-01	-0,816	CDC23,CDC25A,CDC27,FBXO5,PPM1L,PPP2R3A,RAD21,SLK,WEE1
HMGB1 Signaling	0	1,63E-01	-2,683	AKT3,CLCF1,EDA,IL1R1,KAT2B,KAT6A,KAT6B,MAP2K4,MAP2K5,MAPK1,MAPK14,MAPK8,NFKB1,PIK3C3,PIK3CA,PIK3CB,PIK3R1,PIK3R3,RHOC,RHOJ,RND1,RRAS,TNFRSF1A,TNFSF12
Maturity Onset Diabetes of Young (MODY) Signaling	0	1,16E-01	#NUM!	CACNA1C,CACNA2D1,CACNA2D2,CACNB2,CREBBP,EP300,INSR,NFKB1
Antiproliferative Role of Somatostatin Receptor 2	0	1,56E-01	-2,121	BRAF,GNB2,GUCY1A2,MAPK1,PIK3C3,PIK3CA,PIK3CB,PIK3R1,PIK3R3,RRAS
CREB Signaling in Neurons	0	1,43E-01	-6,693	ADCY3,ADCY9,ADGRA3,ADGRG6,ADGRL3,ADRA1A,ADRB3,AKT3,ATF2,BMPR1A,BMPR1B,BMPR2,CACNA1C,CACNA2D1,CACNA2D2,CACNB2,CAMK2D,CATSPER2,CREB3L2,CREB5,CREBBP,EDNRA,EGFR,EP300,GABBR1,GHR,GNAI1,GNAL,GNAQ,GNAT2,GNB2,GPR143,GPR156,GPR160,GPR161,GPR21,GPR39,GPR63,GPR82,GRIA3,GRIK2,GRIK3,GRIN2D,HTR7,IGF1R,IGF2R,INSR,ITPR1,ITPR2,LGR4,LPAR1,MAPK1,PIK3C3,PIK3CA,PIK3CB,PIK3R1,PIK3R3,PLCB1,PLCD1,PLCE1,PLCL1,PLCL2,PRKAC…
Type I Diabetes Mellitus Signaling	0	1,56E-01	-2,324	APAF1,IKBKB,IL1R1,JAK2,MAP2K4,MAP3K14,MAP3K5,MAPK1,MAPK14,MAPK8,NFKB1,PIAS1,RIPK1,SOCS5,TNFRSF1A
Basal Cell Carcinoma Signaling	0	1,45E-01	-1,000	APC,GLI2,GLI3,GLIS1,PTCH1,SMO,TCF4,TCF7L1,TCF7L2,WNT9A
Primary Immunodeficiency Signaling	0	2,78E-02	#NUM!	TNFRSF13B
Bladder Cancer Signaling	0	1,61E-01	-0,378	DAPK1,E2F4,EGFR,FGF1,FGF12,FGF19,FGF21,HDAC4,HDAC7,HDAC8,MAPK1,MDM2,PDGFC,RB1,RPS6KA5,RRAS,SIN3A,VEGFC
Communication between Innate and Adaptive Immune Cells	0	4,41E-02	#NUM!	TLR10,TLR6,TNFRSF13B
Crosstalk between Dendritic Cells and Natural Killer Cells	0	1,48E-01	0,000	ACTA2,ACTG1,ACTG2,CAMK2D,FSCN1,LTBR,NECTIN2,NFKB1,TLN2
Systemic Lupus Erythematosus Signaling	0	1,33E-01	#NUM!	AKT3,C7,CBL,MAPK1,MTOR,NFAT5,NFATC2,NFATC3,PIK3C3,PIK3CA,PIK3CB,PIK3R1,PIK3R3,PRPF38B,RNPC3,RRAS,SNRNP200,SNRPA,SNRPN,SOS1,SOS2
FAK Signaling	0	1,35E-01	-6,261	ACVR2A,ADGRA3,ADGRG6,ADGRL3,ADRA1A,ADRB3,AGO2,AKT3,APC,ARHGAP35,ARHGEF7,ASAP1,BCAR3,BMPR2,CAPN7,DOCK1,ECM1,EDNRA,EFNA5,EGFR,ELF1,ETS1,FYN,GABBR1,GHR,GPR143,GPR156,GPR160,GPR161,GPR21,GPR39,GPR63,GPR82,HTR7,IFNLR1,IGF1R,IL12RB2,IL1R1,IL1RL2,ITGA10,ITGA2,ITGA8,ITGA9,ITGB8,KLF8,LGR4,LPAR1,MAP2K4,MAP2K5,MAPK1,MAPK14,MAPK8,MDM2,MET,MTOR,NCOA3,NFKB1,PAK3,PDPK1,PIK3C3,PIK3CA,PIK3CB,PIK3R1,PIK3R3,PTK2,PT…
EIF2 Signaling	0	1,28E-01	-1,698	ACTA2,ACTG2,AGO2,AGO3,AGO4,AKT3,EIF2AK3,EIF2B2,EIF4E3,EIF4G3,IGF1R,INSR,MAPK1,NOX4,PDPK1,PIK3C3,PIK3CA,PIK3CB,PIK3R1,PIK3R3,RPL3L,RRAS,SOS1,SOS2
Retinoic acid Mediated Apoptosis Signaling	0	1,54E-01	-2,236	APAF1,CRABP2,PARP4,PARP8,TNFRSF10B,TNKS
Altered T Cell and B Cell Signaling in Rheumatoid Arthritis	0	8,54E-02	#NUM!	MAP3K14,NFKB1,SPP1,TLR10,TLR6,TNFRSF13B,TRAF3
Atherosclerosis Signaling	0	9,91E-02	-0,632	ALB,GLG1,NFKB1,PDGFA,PDGFC,PLA2G4A,PLA2G4B,PLA2G5,PNPLA8,TNFRSF14,TNFSF12
Regulation of eIF4 and p70S6K Signaling	0	1,73E-01	-2,668	AGO2,AGO3,AGO4,AKT3,EIF2B2,EIF4E3,EIF4G3,IRS1,ITGA10,ITGA2,ITGA8,ITGA9,ITGB8,MAPK1,MAPK14,MTOR,PDPK1,PIK3C3,PIK3CA,PIK3CB,PIK3R1,PIK3R3,PPM1L,PPP2R3A,RPS6KB1,RRAS,SOS1,SOS2
Granzyme B Signaling	0	1,33E-01	#NUM!	APAF1,PRKDC
Breast Cancer Regulation by Stathmin1	0	1,39E-01	-4,303	ADGRA3,ADGRG6,ADGRL3,ADRA1A,ADRB3,ARHGEF10,ARHGEF11,ARHGEF12,ARHGEF17,ARHGEF3,ARHGEF7,ARHGEF9,ATF2,AURKA,CAMK1D,CAMK2D,CCND3,CDK6,CREB3L2,CREB5,CREBBP,E2F4,EDNRA,GABBR1,GNAQ,GNB2,GPR143,GPR156,GPR160,GPR161,GPR21,GPR39,GPR63,GPR82,HTR7,LGR4,LPAR1,MAPK1,MTOR,NFKB1,PDGFC,PIK3C3,PIK3CA,PIK3CB,PIK3R1,PIK3R3,PLCB1,PPM1L,PPP1R11,PPP2R3A,PRKACB,PRKAG2,PRKAR2A,PRKCA,PRKCD,PRKCE,PRKD1,PRKD3,RB1CC1,RLIM,RP…
Neuroprotective Role of THOP1 in Alzheimer's Disease	0	1,32E-01	1,890	APP,C1R,CFD,ECE1,HTRA2,IDE,KLK1,NFYA,PRKACB,PRKAG2,PRKAR2A,PRSS36
Granzyme A Signaling	0	8,06E-02	-0,447	APEX1,MT-ND2,MT-ND6,NDUFA2,NDUFS3
Role of Hypercytokinemia/hyperchemokinemia in the Pathogenesis of Influenza	0	5,26E-02	#NUM!	IFNLR1,NFKB1,TICAM1
OX40 Signaling Pathway	0	0.1	-2,000	MAP2K4,MAPK8,NFKB1,TRAF3
Tumoricidal Function of Hepatic Natural Killer Cells	0	4,35E-02	#NUM!	APAF1
Intrinsic Prothrombin Activation Pathway	0	2,63E-02	#NUM!	KLK1
Assembly of RNA Polymerase II Complex	0	9,3E-02	-2,000	TAF1,TAF2,TAF4,TAF4B
Mismatch Repair in Eukaryotes	0	1,11E-01	#NUM!	MSH3,MSH6
DNA Double-Strand Break Repair by Homologous Recombination	0	7,14E-02	#NUM!	POLA1
Assembly of RNA Polymerase I Complex	0	9,09E-02	#NUM!	POLR1B
Spliceosomal Cycle	0	1,02E-01	-1,342	CASC3,DHX16,DHX38,SF3A2,SNRNP200
Differential Regulation of Cytokine Production in Intestinal Epithelial Cells by IL-17A and IL-17F	0	6,25E-02	#NUM!	LCN2
Role of JAK1, JAK2 and TYK2 in Interferon Signaling	0	1,36E-01	#NUM!	JAK2,NFKB1,STAT3
Role of JAK2 in Hormone-like Cytokine Signaling	0	1,73E-01	-2,333	CCND3,GHR,IRS1,IRS2,JAK2,PDGFC,STAT3,STAT5B,VEGFC
Actin Nucleation by ARP-WASP Complex	0	1,65E-01	-0,707	ITGA10,ITGA2,ITGA8,ITGA9,ITGB8,PPP1R12B,RHOC,RHOJ,RND1,ROCK2,RRAS,SOS1,SOS2,WIPF1
Telomere Extension by Telomerase	0	6,67E-02	#NUM!	TNKS
iNOS Signaling	0	1,74E-01	-2,121	CD14,CREBBP,IKBKB,IRAK2,JAK2,MAPK1,MAPK14,NFKB1
Estrogen-mediated S-phase Entry	0	1,67E-01	0,000	CDC25A,E2F4,ESR1,RB1
Fatty Acid Activation	0	1,43E-01	#NUM!	ACSBG1,ACSL1
Bupropion Degradation	0	7,69E-02	#NUM!	CYP2U1
Retinoate Biosynthesis I	0	4,55E-02	#NUM!	AKR1B1
Dopamine Degradation	0	5,26E-02	#NUM!	ALDH3B1
Pyrimidine Ribonucleotides De Novo Biosynthesis	0	7,32E-02	#NUM!	AK5,DHX9,ENTPD7
Glutaryl-CoA Degradation	0	7,69E-02	#NUM!	CDYL
Isoleucine Degradation I	0	6,67E-02	#NUM!	BCAT1
Glutathione Redox Reactions I	0	5,88E-02	#NUM!	CLIC2
Ubiquinol-10 Biosynthesis (Eukaryotic)	0	1,18E-01	#NUM!	MICAL2,MICAL3
Melatonin Degradation I	0	1,67E-01	0,000	B3GAT3,CSGALNACT1,CYP2U1,LARGE1
γ-linolenate Biosynthesis II (Animals)	0	1,11E-01	#NUM!	ACSBG1,ACSL1
NAD Salvage Pathway II	0	1,43E-01	#NUM!	ACP4,ACP6,NT5E
Pyrimidine Deoxyribonucleotides De Novo Biosynthesis I	0	4,55E-02	#NUM!	AK5
Triacylglycerol Degradation	0	1,19E-01	-1,342	FAAH,LIPE,LIPG,NDST4,PPME1
Estrogen Biosynthesis	0	4,17E-02	#NUM!	CYP2U1
Arginine Degradation VI (Arginase 2 Pathway)	0	1,43E-01	#NUM!	PYCR1
Tryptophan Degradation X (Mammalian, via Tryptamine)	0	6,25E-02	#NUM!	ALDH3B1
Thioredoxin Pathway	0	1,43E-01	#NUM!	TXNRD3
Cholesterol Biosynthesis I	0	1,54E-01	#NUM!	LSS,TM7SF2
tRNA Charging	0	1,35E-01	-1,342	FARS2,IARS1,IARS2,LARS2,SARS2
Urate Biosynthesis/Inosine 5'-phosphate Degradation	0	9,09E-02	#NUM!	NT5E
Glycine Cleavage Complex	0	1,67E-01	#NUM!	OCA2
Nicotine Degradation II	0	1,54E-01	0,000	B3GAT3,CSGALNACT1,CYP2U1,LARGE1
Mevalonate Pathway I	0	9,09E-02	#NUM!	MVK
Valine Degradation I	0	0.05	#NUM!	BCAT1
Superpathway of D-myo-inositol (1,4,5)-trisphosphate Metabolism	0	1,36E-01	#NUM!	ITPKB,OCRL,SYNJ2
Purine Nucleotides Degradation II (Aerobic)	0	1,25E-01	#NUM!	GDA,NT5E
Mitochondrial L-carnitine Shuttle Pathway	0	1,67E-01	#NUM!	ACSBG1,ACSL1,CPT1A
Superoxide Radicals Degradation	0	1,25E-01	#NUM!	SOD3
Serotonin Degradation	0	1,72E-01	-1,000	ADHFE1,ALDH3B1,B3GAT3,CSGALNACT1,LARGE1
Leucine Degradation I	0	1,11E-01	#NUM!	BCAT1
Bile Acid Biosynthesis, Neutral Pathway	0	1,25E-01	#NUM!	CYP7A1
D-myo-inositol (1,4,5)-trisphosphate Degradation	0	1,25E-01	#NUM!	OCRL,SYNJ2
Retinol Biosynthesis	0	5,71E-02	#NUM!	LIPE,LIPG
Colanic Acid Building Blocks Biosynthesis	0	1,43E-01	#NUM!	GFUS,GMDS
Heme Biosynthesis II	0	1,25E-01	#NUM!	UROD
Tryptophan Degradation III (Eukaryotic)	0	0.05	#NUM!	CDYL
Ketolysis	0	1,67E-01	#NUM!	OXCT1
Triacylglycerol Biosynthesis	0	1,27E-01	-0,447	AGPAT2,ELOVL1,GPAM,GPAT3,LPCAT2,OSGEPL1,SIRT2
Pyrimidine Ribonucleotides Interconversion	0	7,89E-02	#NUM!	AK5,DHX9,ENTPD7
Glycolysis I	0	1,74E-01	1,000	ALDOA,ALDOC,ENO3,ENO4
Cholesterol Biosynthesis II (via 24,25-dihydrolanosterol)	0	1,54E-01	#NUM!	LSS,TM7SF2
Gluconeogenesis I	0	1,74E-01	1,000	ALDOA,ALDOC,ENO3,ENO4
Methylglyoxal Degradation III	0	9,09E-02	#NUM!	AKR1B1
Histamine Degradation	0	8,33E-02	#NUM!	ALDH3B1
Zymosterol Biosynthesis	0	1,67E-01	#NUM!	TM7SF2
Cholesterol Biosynthesis III (via Desmosterol)	0	1,54E-01	#NUM!	LSS,TM7SF2
Adenosine Nucleotides Degradation II	0	7,69E-02	#NUM!	NT5E
Superpathway of Melatonin Degradation	0	1,38E-01	0,000	B3GAT3,CSGALNACT1,CYP2U1,LARGE1
Histidine Degradation VI	0	1,43E-01	#NUM!	MICAL2,MICAL3
Stearate Biosynthesis I (Animals)	0	1,2E-01	#NUM!	ACSBG1,ACSL1,ELOVL1,OSGEPL1,SIRT2,TECR
Noradrenaline and Adrenaline Degradation	0	0.1	#NUM!	ADHFE1,ALDH3B1
Pregnenolone Biosynthesis	0	1,54E-01	#NUM!	MICAL2,MICAL3
Acetone Degradation I (to Methylglyoxal)	0	4,76E-02	#NUM!	CYP2U1
Putrescine Degradation III	0	6,25E-02	#NUM!	ALDH3B1
Glycine Betaine Degradation	0	0.1	#NUM!	SHMT2
UDP-N-acetyl-D-galactosamine Biosynthesis II	0	8,33E-02	#NUM!	UAP1
Fatty Acid β-oxidation I	0	6,9E-02	#NUM!	ACSBG1,ACSL1
Superpathway of Geranylgeranyldiphosphate Biosynthesis I (via Mevalonate)	0	6,67E-02	#NUM!	MVK
Superpathway of Cholesterol Biosynthesis	0	1,15E-01	#NUM!	LSS,MVK,TM7SF2
Gαi Signaling	0	1,47E-01	0,258	ADCY3,ADCY9,GABBR1,GNAI1,GNAL,GNAQ,GNAT2,GNB2,LPAR1,MAPK1,PRKACB,PRKAG2,PRKAR2A,RGS12,RGS7,RRAS,SOS1,SOS2,STAT3
Inhibition of Matrix Metalloproteases	0	1,11E-01	1,000	ADAM10,ADAM12,ADAM17,RECK
Regulation of Cellular Mechanics by Calpain Protease	0	1,67E-01	-1,890	CAPN7,CCND3,CDK6,EGFR,ITGA10,ITGA2,ITGA8,ITGA9,ITGB8,MAPK1,PTK2,RB1,RRAS,TLN2
Agranulocyte Adhesion and Diapedesis	0	8,86E-02	#NUM!	ACTA2,ACTG1,ACTG2,CCL8,GLG1,GNAI1,ICAM2,IL1R1,MYL6,MYL9,MYO10,MYO18A,MYO1H,TNFRSF1A
Granulocyte Adhesion and Diapedesis	0	5,76E-02	#NUM!	CCL8,GLG1,GNAI1,ICAM2,IL1R1,IL1RL2,THY1,TNFRSF1A
Oxidative Phosphorylation	0	4,76E-02	#NUM!	ENOX1,MT-ND2,NDUFA2,NDUFS3
BER (Base Excision Repair) Pathway	0	1,67E-01	-0,378	APEX1,HUWE1,MAP2K4,MAP2K5,MAPK1,NF1,XRCC1
Unfolded protein response	0	1,06E-01	-2,449	ATF6,DNAJB14,DNAJC13,DNAJC16,EIF2AK3,ERN1,MAP3K5,MAPK8,SEL1L
Parkinson's Signaling Pathway	0	1,51E-01	-3,124	ACTA2,ACTG1,ACTG2,ALDH3B1,ALDH5A1,ATP6AP1,CACNA1C,CACNA2D1,CACNA2D2,CACNB2,CAMK2D,CATSPER2,CLCF1,EDA,EIF2AK3,ERN1,GRIA3,GRIN2D,GRINA,ITPR1,ITPR2,LRRK2,MAPK1,MAPK14,MAPK8,MT-ND2,MT-ND6,NDUFA2,NDUFS3,NFKB1,PRKN,TLR10,TLR6,TNFSF12,TUBA1A,TUBA8,TUBB,TUBG2,ZNF746
Nucleotide Excision Repair Pathway	0	6,67E-02	#NUM!	ERCC6,XPC
Interferon Signaling	0	1,48E-01	#NUM!	JAK2,MED14,PIAS1,PSMB8
GABA Receptor Signaling	0	1,49E-01	#NUM!	ADCY3,ADCY9,ALDH5A1,CACNA1C,CACNA2D1,CACNA2D2,CACNB2,CATSPER2,GABBR1,GABRG3,GNAI1,GNAL,GNAQ,GNAT2,GNB2,GPHN,ITPR1,ITPR2
Antigen Presentation Pathway	0	0.1	#NUM!	PSMB8,PSMB9
Phototransduction Pathway	0	1,09E-01	-1,342	GNAT2,GUCY1A2,PRKACB,PRKAG2,PRKAR2A
Dopamine Receptor Signaling	0	1,15E-01	-1,633	ADCY3,ADCY9,GCH1,PPM1L,PPP1R11,PPP2R3A,PRKACB,PRKAG2,PRKAR2A
Glutamate Receptor Signaling	0	1,48E-01	-1,633	GNB2,GRIA3,GRIK2,GRIK3,GRIN2D,GRINA,HOMER1,PICK1,SLC1A3
G-Protein Coupled Receptor Signaling	0	1,67E-01	-4,856	ADCY3,ADCY9,ADGRA3,ADGRG6,ADGRL3,ADRA1A,ADRB3,AKT3,AMOT,APEX1,ATF2,BRAF,CAMK2D,CREB3L2,CREB5,CREBBP,EDNRA,ELP1,ENPP1,FOXO1,FOXO3,FYN,GABBR1,GNAI1,GNAL,GNAQ,GNAT2,GNB2,GPR143,GPR156,GPR160,GPR161,GPR21,GPR39,GPR63,GPR82,GRK3,GRK5,HTR7,IKBKB,LATS2,LGR4,LPAR1,MAP2K4,MAP2K5,MAP3K1,MAP3K12,MAP3K14,MAP3K2,MAP3K3,MAP3K4,MAP3K5,MAPK1,MAPK14,MAPK8,MEF2A,MEF2C,MRTFA,MTOR,MYL11,MYL6,MYL9,MYLK3,NAPEPLD,NFAT5…
Gustation Pathway	0	1,27E-01	-4,264	ADCY3,ADCY9,CACNA1C,CACNA2D1,CACNA2D2,CACNB2,CATSPER2,GABRG3,ITPR1,ITPR2,LIPE,LIPG,LRRC8C,LRRC8D,PDE3A,PDE3B,PRKACB,PRKAG2,PRKAR2A,SCN4A,SCN8A,SCNN1B
Phagosome Formation	0	1,48E-01	-6,396	ADGRA3,ADGRG6,ADGRL3,ADRA1A,ADRB3,AKT3,AP1G2,CD14,CLIP1,COLEC12,DIAPH1,DOCK1,EDNRA,ELMO1,ELMO3,FYN,GAB2,GABBR1,GPR143,GPR156,GPR160,GPR161,GPR21,GPR39,GPR63,GPR82,HMOX1,HTR7,ITGA10,ITGA2,ITGA8,ITGA9,ITGB8,ITPR1,ITPR2,LGR4,LPAR1,MALT1,MAP2K4,MAP2K5,MAPK1,MTOR,MYL6,MYL9,MYLK3,MYO10,MYO18A,MYO1H,NAPEPLD,OCRL,PAK3,PI4KA,PIK3C3,PIK3CA,PIK3CB,PIK3R1,PIK3R3,PIKFYVE,PIP5K1A,PIP5KL1,PLA2G4A,PLA2G4B,PLA2G5…
Phagosome Maturation	0	1,63E-01	#NUM!	ATP6AP1,CTSA,DCTN4,DYNC1I1,DYNC2H1,EEA1,NAPA,NAPB,NCF2,NOX4,PIK3C3,PIKFYVE,SNAP25,STX16,TUBA1A,TUBA8,TUBB,TUBG2,VPS39,VTI1A
Inflammasome pathway	0	1,05E-01	#NUM!	NEK7,NFKB1
Th1 and Th2 Activation Pathway	0	1,24E-01	#NUM!	ACVR2A,BMPR2,IL12RB2,JAK2,NFATC2,NFATC3,NFKB1,NOTCH2,PIK3C3,PIK3CA,PIK3CB,PIK3R1,PIK3R3,STAT3,STAT5B,TGFBR1,TGFBR2
Th1 Pathway	0	1,32E-01	-3,464	IL12RB2,JAK2,NFATC2,NFATC3,NFKB1,NOTCH2,PIK3C3,PIK3CA,PIK3CB,PIK3R1,PIK3R3,STAT3
Th2 Pathway	0	1,36E-01	-1,291	ACVR2A,BMPR2,IL12RB2,JAK2,NFATC2,NFKB1,NOTCH2,PIK3C3,PIK3CA,PIK3CB,PIK3R1,PIK3R3,STAT5B,TGFBR1,TGFBR2
Sirtuin Signaling Pathway	0	1,47E-01	-1,257	ABCA1,ADAM10,AGTRAP,APEX1,APP,ATG13,ATG14,ATG2B,ATG7,BMAL1,CLOCK,CPT1A,EPAS1,FOXO1,FOXO3,GADD45G,LDHC,MAPK1,MT-ND2,MT-ND6,MTOR,NDUFA2,NDUFS3,NFKB1,PFKFB3,POLR1B,PPARA,PRKDC,RPTOR,SF3A2,SIRT2,SOD3,STAT3,TIMM17B,TUBA1A,TUBA8,WRN,XPC
Th17 Activation Pathway	0	1,6E-01	-3,464	AHR,DEFB4B,IL12RB2,IL1R1,IRAK2,JAK2,MTOR,NFAT5,NFATC2,NFATC3,NFKB1,RORA,STAT3
NER (Nucleotide Excision Repair, Enhanced Pathway)	0	1,45E-01	-1,897	CHAF1A,DDB1,EP300,ERCC6,GPS1,POLA1,POLD2,POLE3,PRIM2,RNF111,XPC,XRCC1
Apelin Liver Signaling Pathway	0	1,58E-01	#NUM!	IRS1,MAP2K4,MAPK8
Apelin Cardiac Fibroblast Signaling Pathway	0	1,3E-01	#NUM!	AKT3,ANGPT2,PRKAG2
Apelin Adipocyte Signaling Pathway	0	1,71E-01	0,832	ADCY3,ADCY9,CLIC2,GNAI1,LIPE,MAPK1,MAPK14,MAPK8,NCF2,NOX4,PRKACB,PRKAG2,PRKAR2A
BAG2 Signaling Pathway	0	1,43E-01	1,134	MAPK1,MAPK14,MDM2,NFKB1,PRKN,PSMA8,PSMB4,PSMB8,PSMB9,PSME2,PSME4
FAT10 Signaling Pathway	0	1,3E-01	#NUM!	HTT,PSMA8,PSMB4,PSMB8,PSMB9,PSME2,PSME4
Necroptosis Signaling Pathway	0	1,57E-01	-2,065	CAMK2D,CAPN7,DAPK1,DNM1L,IKBKB,MDM2,PELI1,PLA2G4A,PLA2G4B,PLA2G5,PPP3CA,RB1,RIPK1,RIPK3,TAB2,TICAM1,TIMM17B,TNFRSF10B,TNFRSF1A,TRPM7
Regulation of the Epithelial Mesenchymal Transition in Development Pathway	0	1,69E-01	-2,111	ADAM17,APC,BCL9,GLI2,GLI3,GLIS1,MAML1,NFKB1,PTCH1,SMO,TCF4,TCF7L1,TCF7L2,WNT9A
Kinetochore Metaphase Signaling Pathway	0	1,24E-01	-1,667	BUB1,CDC23,CDC27,CENPA,DNAH10,H2AC20,KNL1,MAD1L1,PPP1R11,RAD21,SMC1B,STAG1
Coronavirus Replication Pathway	0	5,66E-02	0,447	COPG2,COPZ1,RPL3L,TUBA1A,TUBA8,TUBB
Tumor Microenvironment Pathway	0	1,68E-01	-2,268	AKT3,BRAF,FGF1,FGF12,FGF19,FGF21,FOXO1,FOXO3,JAK2,MAP3K14,MAPK1,NFKB1,PDGFA,PDGFC,PIK3C3,PIK3CA,PIK3CB,PIK3R1,PIK3R3,PTGS2,RRAS,SLC2A3,SPP1,STAT3,TIAM1,TNC,TNFRSF1A,VEGFC
Complement System	0	1,67E-01	#NUM!	C1R,C7,CFD,MASP2,SERPING1

## Sheet: cluster 5
Ingenuity Canonical Pathways	-log(p-value)	Ratio	z-score	Molecules
LPS/IL-1 Mediated Inhibition of RXR Function	3,49E00	3,66E-02	2,000	ALDH2,APOE,CHST7,IL1RL2,NR1I2,PPARGC1A,SOD3
Xenobiotic Metabolism Signaling	2,98E00	0.03	#NUM!	ALDH2,CAMK1D,CHST7,NR1I2,PPARGC1A,PRKCD,SOD3
Xenobiotic Metabolism CAR Signaling Pathway	2,62E00	3,65E-02	-1,342	ALDH2,CHST7,PPARGC1A,PRKCD,SOD3
Xenobiotic Metabolism PXR Signaling Pathway	2,59E00	3,6E-02	-0,447	ALDH2,CHST7,NR1I2,PPARGC1A,PRKCD
Receptor-type tyrosine-protein phosphatases	2,1E00	0.1	#NUM!	PPFIBP2,PTPRD
Heparan Sulfate Biosynthesis	2,03E00	4,69E-02	#NUM!	ALDH2,CHST7,XYLT1
Vitamin-C Transport	2,02E00	9,09E-02	#NUM!	SLC23A2,STOM
RHO GTPases Activate NADPH Oxidases	1,98E00	8,7E-02	#NUM!	NCF2,PRKCD
Choline Degradation I	1,87E00	0.5	#NUM!	CHDH
Apelin Adipocyte Signaling Pathway	1,83E00	3,95E-02	#NUM!	CP,NCF2,PPARGC1A
Dilated Cardiomyopathy Signaling Pathway	1,82E00	2,86E-02	#NUM!	CACNB2,CAMK1D,MYO1H,TNNI1
Transcriptional regulation of brown and beige adipocyte differentiation	1,76E00	6,67E-02	#NUM!	BMP7,PPARGC1A
Detoxification of Reactive Oxygen Species	1,68E00	6,06E-02	#NUM!	NCF2,SOD3
Creatine-phosphate Biosynthesis	1,57E00	2,5E-01	#NUM!	CKB
Coenzyme A Biosynthesis	1,57E00	2,5E-01	#NUM!	PPCDC
Phenylethylamine Degradation I	1,57E00	2,5E-01	#NUM!	ALDH2
dTMP De Novo Biosynthesis	1,57E00	2,5E-01	#NUM!	TYMS
WNK Renal Signaling Pathway	1,55E00	3,09E-02	#NUM!	PRKCD,SCNN1B,SLC12A7
O-linked glycosylation	1,51E00	0.03	#NUM!	ADAMTS17,ADAMTS9,ADAMTSL3
Hepatic Fibrosis / Hepatic Stellate Cell Activation	1,49E00	2,26E-02	#NUM!	COL4A3,IGF2,IL1RL2,MYO1H
Production of Nitric Oxide and Reactive Oxygen Species in Macrophages	1,48E00	2,25E-02	1,000	APOE,NCF2,PRKCD,RHOV
Cohesin Chromatin Regulation Pathway	1,47E00	2,23E-02	1,000	BUB1,IGF2,PCDH11X,PCDHB2
Signaling by VEGF	1,47E00	2,88E-02	#NUM!	NCF2,PRKCD,WASF1
Leukocyte Extravasation Signaling	1,46E00	2,21E-02	#NUM!	CLDN20,EDIL3,NCF2,PRKCD
D-myo-inositol (1,4,5,6)-Tetrakisphosphate Biosynthesis	1,46E00	2,21E-02	#NUM!	CA3,DUSP10,PPFIBP2,PTPRD
D-myo-inositol (3,4,5,6)-tetrakisphosphate Biosynthesis	1,46E00	2,21E-02	#NUM!	CA3,DUSP10,PPFIBP2,PTPRD
Choline catabolism	1,4E00	1,67E-01	#NUM!	CHDH
Glycoaminoglycan-protein Linkage Region Biosynthesis	1,4E00	1,67E-01	#NUM!	XYLT1
IL-27 Signaling Pathway	1,38E00	2,65E-02	#NUM!	IL12RB2,IL1RL2,PPARGC1A
3-phosphoinositide Degradation	1,38E00	2,08E-02	#NUM!	CA3,DUSP10,PPFIBP2,PTPRD
PXR/RXR Activation	1,38E00	4,17E-02	#NUM!	NR1I2,PPARGC1A
Protein Kinase A Signaling	1,38E00	1,6E-02	0,447	DUSP10,EYA1,PRKCD,PTPRD,TNNI1,TULP2
Chondroitin Sulfate Biosynthesis	1,36E00	4,08E-02	#NUM!	CHST7,XYLT1
HIF1α Signaling	1,36E00	2,05E-02	1,000	CAMK1D,IGF2,NCF2,PRKCD
Regulation of Insulin-like Growth Factor (IGF) transport and uptake by IGFBPs	1,35E00	2,59E-02	#NUM!	APOE,CP,IGF2
D-myo-inositol-5-phosphate Metabolism	1,34E00	2,03E-02	#NUM!	CA3,DUSP10,PPFIBP2,PTPRD
Calcium Signaling	1,33E00	2,01E-02	#NUM!	CACNB2,CAMK1D,MYO1H,TNNI1
Dermatan Sulfate Biosynthesis	1,33E00	3,92E-02	#NUM!	CHST7,XYLT1
Glioma Signaling	1,31E00	2,48E-02	#NUM!	CAMK1D,IGF2,PRKCD
GP6 Signaling Pathway	1,3E00	2,46E-02	#NUM!	COL4A3,LAMC3,PRKCD
Cardiac conduction	1,29E00	2,44E-02	#NUM!	CACNB2,KCNK5,MME
Response to elevated platelet cytosolic Ca2+	1,29E00	2,44E-02	#NUM!	CFD,IGF2,LGALS3BP
3-phosphoinositide Biosynthesis	1,28E00	1,93E-02	#NUM!	CA3,DUSP10,PPFIBP2,PTPRD
Histidine catabolism	1,28E00	1,25E-01	#NUM!	FTCD
Histidine Degradation III	1,28E00	1,25E-01	#NUM!	FTCD
Superoxide Radicals Degradation	1,28E00	1,25E-01	#NUM!	SOD3
DHCR24 Signaling Pathway	1,27E00	2,4E-02	#NUM!	APOE,NR1I2,PRKCD
Synaptogenesis Signaling Pathway	1,27E00	1,66E-02	1,000	APOE,CACNB2,EPHA6,PRKCD,WASF1
Signaling by ERBB4	1,26E00	3,57E-02	#NUM!	APOE,GABRG3
Heparan Sulfate Biosynthesis (Late Stages)	1,23E00	3,45E-02	#NUM!	ALDH2,CHST7
Neurotransmitter clearance	1,23E00	1,11E-01	#NUM!	ALDH2
Creatine metabolism	1,23E00	1,11E-01	#NUM!	CKB
White Adipose Tissue Browning Pathway	1,22E00	2,27E-02	#NUM!	BMP7,CACNB2,PPARGC1A
NCAM signaling for neurite out-growth	1,17E00	3,17E-02	#NUM!	CACNB2,COL4A3
Granulocyte Adhesion and Diapedesis	1,16E00	2,16E-02	#NUM!	CLDN20,HRH1,IL1RL2
Sertoli Cell-Sertoli Cell Junction Signaling	1,15E00	1,74E-02	1,000	CLDN20,COL4A3,IL1RL2,LAMC3
Superpathway of Inositol Phosphate Compounds	1,13E00	1,72E-02	#NUM!	CA3,DUSP10,PPFIBP2,PTPRD
Growth Hormone Signaling	1,12E00	2,99E-02	#NUM!	IGF2,PRKCD
Sensory processing of sound by inner hair cells of the cochlea	1,11E00	2,94E-02	#NUM!	CACNB2,USH1C
Presynaptic depolarization and calcium channel opening	1,1E00	8,33E-02	#NUM!	CACNB2
Reversible hydration of carbon dioxide	1,1E00	8,33E-02	#NUM!	CA3
Histamine Degradation	1,1E00	8,33E-02	#NUM!	ALDH2
Maturity Onset Diabetes of Young (MODY) Signaling	1,1E00	2,9E-02	#NUM!	APOE,CACNB2
FXR/RXR Activation	1,08E00	1,99E-02	#NUM!	APOE,NR1I2,PPARGC1A
Molecular Mechanisms of Cancer	1,07E00	1,15E-02	2,333	ADGRB3,BMP7,GPR52,HRH1,IL12RB2,IL1RL2,PRKCD,RHOV,S1PR1
Metabolism of water-soluble vitamins and cofactors	1,05E00	2,7E-02	#NUM!	PPCDC,SLC23A2
Metabolism of Angiotensinogen to Angiotensins	1,04E00	7,14E-02	#NUM!	MME
Phenylalanine Degradation IV (Mammalian, via Side Chain)	1,04E00	7,14E-02	#NUM!	ALDH2
Gαq Signaling	1,03E00	1,9E-02	#NUM!	HRH1,PRKCD,RHOV
Agranulocyte Adhesion and Diapedesis	1,03E00	1,9E-02	#NUM!	CLDN20,HRH1,MYO1H
Lung Ionic Balance Signaling Pathway	1,03E00	1,3E-02	1,633	ADGRB3,GPR52,HRH1,PRKCD,S1PR1,SCNN1B
Mitochondrial Division Signaling Pathway	1,02E00	1,87E-02	#NUM!	CACNB2,PRKCD,S1PR1
Fatty Acid α-oxidation	1,01E00	6,67E-02	#NUM!	ALDH2
Tryptophan Degradation X (Mammalian, via Tryptamine)	9,86E-01	6,25E-02	#NUM!	ALDH2
Putrescine Degradation III	9,86E-01	6,25E-02	#NUM!	ALDH2
Ion channel transport	9,85E-01	1,81E-02	#NUM!	ANO3,SCNN1B,STOM
Glioblastoma Multiforme Signaling	9,85E-01	1,81E-02	#NUM!	IGF2,PRKCD,RHOV
Transport of bile salts and organic acids, metal ions and amine compounds	9,62E-01	2,41E-02	#NUM!	CP,SLC2A13
Signaling by Type 1 Insulin-like Growth Factor 1 Receptor (IGF1R)	9,61E-01	5,88E-02	#NUM!	IGF2
NFE2L2 regulating anti-oxidant/detoxification enzymes	9,61E-01	5,88E-02	#NUM!	SOD3
Glutathione Redox Reactions I	9,61E-01	5,88E-02	#NUM!	CP
Fcgamma receptor (FCGR) dependent phagocytosis	9,53E-01	2,38E-02	#NUM!	PRKCD,WASF1
Gustation Pathway	9,45E-01	1,73E-02	#NUM!	CACNB2,GABRG3,SCNN1B
Actin Nucleation by ARP-WASP Complex	9,45E-01	2,35E-02	#NUM!	RHOV,WASF1
BMP signaling pathway	9,45E-01	2,35E-02	#NUM!	BMP7,FST
Phagosome Formation	9,38E-01	1,16E-02	2,646	ADGRB3,GPR52,HRH1,MYO1H,PRKCD,S1PR1,WASF1
Signaling by Activin	9,38E-01	5,56E-02	#NUM!	FST
Mismatch Repair in Eukaryotes	9,38E-01	5,56E-02	#NUM!	RFC3
MITF-M-dependent gene expression	9,36E-01	2,33E-02	#NUM!	MYRIP,PPARGC1A
Dopamine Degradation	9,15E-01	5,26E-02	#NUM!	ALDH2
Ethanol Degradation IV	9,15E-01	5,26E-02	#NUM!	ALDH2
Ethanol Degradation II	9,15E-01	5,26E-02	#NUM!	ALDH2
Oxytocin in Brain Signaling Pathway	9,13E-01	1,68E-02	#NUM!	CACNB2,KCNJ13,PRKCD
Neuroprotective Role of THOP1 in Alzheimer's Disease	8,96E-01	2,2E-02	#NUM!	CFD,MME
Interleukin-12 family signaling	8,95E-01	0.05	#NUM!	IL12RB2
Noradrenaline and Adrenaline Degradation	8,95E-01	0.05	#NUM!	ALDH2
Cellular Effects of Sildenafil (Viagra)	8,9E-01	1,13E-02	-1,890	ADGRB3,CACNB2,GPR52,HRH1,MYO1H,PPARGC1A,S1PR1
Hepatic Fibrosis Signaling Pathway	8,82E-01	1,27E-02	2,000	CACNB2,IL1RL2,NCF2,PRKCD,RHOV
Synaptic adhesion-like molecules	8,75E-01	4,76E-02	#NUM!	PTPRD
Formation of the ureteric bud	8,75E-01	4,76E-02	#NUM!	EYA1
IL-12 Signaling and Production in Macrophages	8,72E-01	1,6E-02	#NUM!	APOE,IL12RB2,PRKCD
Pyrimidine Deoxyribonucleotides De Novo Biosynthesis I	8,56E-01	4,55E-02	#NUM!	TYMS
Hepatic Cholestasis	8,52E-01	1,57E-02	#NUM!	IL1RL2,NR1I2,PRKCD
Sumoylation Pathway	8,44E-01	2,04E-02	#NUM!	RFC3,RHOV
RAF-independent MAPK1/3 activation	8,38E-01	4,35E-02	#NUM!	DUSP10
IL-8 Signaling	8,38E-01	1,55E-02	#NUM!	NCF2,PRKCD,RHOV
Neuropathic Pain Signaling in Dorsal Horn Neurons	8,37E-01	2,02E-02	#NUM!	CAMK1D,PRKCD
PPAR Signaling	8,3E-01	0.02	#NUM!	IL1RL2,PPARGC1A
Insulin processing	8,21E-01	4,17E-02	#NUM!	MYRIP
TNFs bind their physiological receptors	8,21E-01	4,17E-02	#NUM!	TNFRSF13B
Oxidative Ethanol Degradation III	8,21E-01	4,17E-02	#NUM!	ALDH2
Extracellular matrix organization	8,17E-01	1,96E-02	#NUM!	COL4A3,LAMC3
Post-translational protein phosphorylation	8,17E-01	1,96E-02	#NUM!	APOE,CP
Breast Cancer Regulation by Stathmin1	8,16E-01	1,13E-02	1,633	ADGRB3,CAMK1D,GPR52,HRH1,PRKCD,S1PR1
Transport of inorganic cations/anions and amino acids/oligopeptides	8,1E-01	1,94E-02	#NUM!	SLC12A7,SLC9A9
LXR/RXR Activation	8,1E-01	1,94E-02	#NUM!	APOE,IL1RL2
CCR5 Signaling in Macrophages	8,1E-01	1,94E-02	#NUM!	CACNB2,PRKCD
Regulation of Actin-based Motility by Rho	8,03E-01	1,92E-02	#NUM!	RHOV,WASF1
RHOGDI Signaling	7,96E-01	1,48E-02	#NUM!	MYO1H,RHOV,WASF1
Cardiomyocyte Differentiation via BMP Receptors	7,89E-01	3,85E-02	#NUM!	BMP7
CDP-diacylglycerol Biosynthesis I	7,89E-01	3,85E-02	#NUM!	CDS1
GPCR-Mediated Nutrient Sensing in Enteroendocrine Cells	7,78E-01	1,85E-02	#NUM!	CACNB2,PRKCD
Effects of PIP2 hydrolysis	7,74E-01	3,7E-02	#NUM!	PRKCD
Glycation Signaling Pathway	7,66E-01	1,43E-02	#NUM!	COL4A3,NCF2,PRKCD
Thrombin Signaling	7,66E-01	1,43E-02	#NUM!	CAMK1D,PRKCD,RHOV
p38 MAPK Signaling	7,65E-01	1,82E-02	#NUM!	DUSP10,IL1RL2
Th2 Pathway	7,65E-01	1,82E-02	#NUM!	IL12RB2,S1PR1
CREB Signaling in Neurons	7,62E-01	1,09E-02	2,449	ADGRB3,CACNB2,GPR52,HRH1,PRKCD,S1PR1
Phosphatidylglycerol Biosynthesis II (Non-plastidic)	7,6E-01	3,57E-02	#NUM!	CDS1
Serotonin Receptor Signaling	7,6E-01	1,15E-02	0,447	CACNB2,PPARGC1A,PRKCD,RHOV,TNNI1
Amyotrophic Lateral Sclerosis Signaling	7,59E-01	1,8E-02	#NUM!	CACNB2,NEFL
S100 Family Signaling Pathway	7,55E-01	1,04E-02	2,646	ADGRB3,CACNB2,GPR52,HRH1,NCF2,PRKCD,S1PR1
Nitric Oxide Signaling in the Cardiovascular System	7,53E-01	1,79E-02	#NUM!	CACNB2,PRKCD
RHO GTPase cycle	7,51E-01	1,14E-02	0,447	CKB,NCF2,RHOV,STOM,WASF1
Role of NFAT in Cardiac Hypertrophy	7,49E-01	1,4E-02	#NUM!	CACNB2,CAMK1D,PRKCD
Cholecystokinin/Gastrin-mediated Signaling	7,47E-01	1,77E-02	#NUM!	PRKCD,RHOV
Sphingosine-1-phosphate Signaling	7,47E-01	1,77E-02	#NUM!	RHOV,S1PR1
Xenobiotic Metabolism General Signaling Pathway	7,47E-01	1,77E-02	#NUM!	NR1I2,PRKCD
SUMOylation of intracellular receptors	7,46E-01	3,45E-02	#NUM!	NR1I2
Interconversion of nucleotide di- and triphosphates	7,46E-01	3,45E-02	#NUM!	TYMS
FOXO-mediated transcription of oxidative stress, metabolic and neuronal genes	7,46E-01	3,45E-02	#NUM!	PPARGC1A
Serotonin Degradation	7,46E-01	3,45E-02	#NUM!	ALDH2
Orexin Signaling Pathway	7,41E-01	1,39E-02	#NUM!	CACNB2,PPARGC1A,PRKCD
Osteoarthritis Pathway	7,41E-01	1,39E-02	#NUM!	IL1RL2,PPARGC1A,PRG4
BBSome Signaling Pathway	7,35E-01	1,13E-02	2,236	ADGRB3,GPR52,HRH1,PRKCD,S1PR1
Sensory perception of taste	7,33E-01	3,33E-02	#NUM!	SCNN1B
Complement System	7,33E-01	3,33E-02	#NUM!	CFD
Glycosaminoglycan metabolism	7,24E-01	1,71E-02	#NUM!	CHST7,XYLT1
fMLP Signaling in Neutrophils	7,24E-01	1,71E-02	#NUM!	NCF2,PRKCD
Sertoli Cell-Germ Cell Junction Signaling Pathway (Enhanced)	7,14E-01	1,35E-02	#NUM!	CLDN20,IL1RL2,LAMC3
cAMP-mediated signaling	7,14E-01	1,35E-02	#NUM!	CAMK1D,S1PR1,TULP2
Iron homeostasis signaling pathway	7,13E-01	1,68E-02	#NUM!	BMP7,CP
SNARE Signaling Pathway	7,08E-01	1,67E-02	#NUM!	CACNB2,MYO1H
Striated Muscle Contraction	7,08E-01	3,12E-02	#NUM!	TNNI1
G Beta Gamma Signaling	7,02E-01	1,65E-02	#NUM!	CACNB2,PRKCD
GABA Receptor Signaling	7,02E-01	1,65E-02	#NUM!	CACNB2,GABRG3
Axonal Guidance Signaling	6,8E-01	1,08E-02	#NUM!	ADAMTS17,ADAMTS9,BMP7,EPHA6,PRKCD
C-type lectin receptors (CLRs)	6,76E-01	1,59E-02	#NUM!	CARD11,PRKCD
Transcriptional regulation by the AP-2 (TFAP2) family of transcription factors	6,73E-01	2,86E-02	#NUM!	APOE
FLT3 Signaling	6,73E-01	2,86E-02	#NUM!	SLA2
FAK Signaling	6,71E-01	1,02E-02	2,449	ADGRB3,GPR52,HRH1,IL12RB2,IL1RL2,S1PR1
GABAergic Receptor Signaling Pathway (Enhanced)	6,66E-01	1,56E-02	#NUM!	CACNB2,GABRG3
Irritable Bowel Syndrome Signaling Pathway	6,65E-01	1,27E-02	#NUM!	IL12RB2,IL1RL2,RHOV
Binding and Uptake of Ligands by Scavenger Receptors	6,62E-01	2,78E-02	#NUM!	APOE
Primary Immunodeficiency Signaling	6,62E-01	2,78E-02	#NUM!	TNFRSF13B
Assembly and cell surface presentation of NMDA receptors	6,52E-01	2,7E-02	#NUM!	NEFL
RAC Signaling	6,51E-01	1,53E-02	#NUM!	NCF2,WASF1
STAT3 Pathway	6,46E-01	1,52E-02	#NUM!	IL12RB2,IL1RL2
Resolution of Abasic Sites (AP sites)	6,41E-01	2,63E-02	#NUM!	RFC3
Reelin Signaling in Neurons	6,32E-01	1,48E-02	#NUM!	APOE,WASF1
Retinoid metabolism and transport	6,32E-01	2,56E-02	#NUM!	APOE
Dermatan Sulfate Biosynthesis (Late Stages)	6,32E-01	2,56E-02	#NUM!	CHST7
Th1 and Th2 Activation Pathway	6,23E-01	1,46E-02	#NUM!	IL12RB2,S1PR1
DAG and IP3 signaling	6,22E-01	2,5E-02	#NUM!	PRKCD
TBC/RABGAPs	6,22E-01	2,5E-02	#NUM!	RAB6B
Mechanisms of Viral Exit from Host Cells	6,22E-01	2,5E-02	#NUM!	PRKCD
G alpha (z) signalling events	6,13E-01	2,44E-02	#NUM!	PRKCD
Smooth Muscle Contraction	6,13E-01	2,44E-02	#NUM!	ALDH2
Signaling by Rho Family GTPases	6,08E-01	1,19E-02	#NUM!	NCF2,RHOV,WASF1
Complement cascade	6,04E-01	2,38E-02	#NUM!	CFD
RHO GTPases Activate WASPs and WAVEs	6,04E-01	2,38E-02	#NUM!	WASF1
NR1H2 and NR1H3-mediated signaling	6,04E-01	2,38E-02	#NUM!	APOE
April Mediated Signaling	6,04E-01	2,38E-02	#NUM!	TNFRSF13B
Triacylglycerol Degradation	6,04E-01	2,38E-02	#NUM!	ALDH2
Chondroitin Sulfate Biosynthesis (Late Stages)	6,04E-01	2,38E-02	#NUM!	CHST7
BER (Base Excision Repair) Pathway	6,04E-01	2,38E-02	#NUM!	RFC3
Apelin Muscle Signaling Pathway	6,04E-01	2,38E-02	#NUM!	PPARGC1A
Corticotropin Releasing Hormone Signaling	0.6	1,41E-02	#NUM!	CACNB2,PRKCD
Oxytocin Signaling Pathway	5,95E-01	1,17E-02	#NUM!	CACNB2,MYO1H,PRKCD
Elastic fibre formation	5,95E-01	2,33E-02	#NUM!	BMP7
Collagen chain trimerization	5,95E-01	2,33E-02	#NUM!	COL4A3
B Cell Activating Factor Signaling	5,95E-01	2,33E-02	#NUM!	TNFRSF13B
KEAP1-NFE2L2 pathway	5,92E-01	1,39E-02	#NUM!	PRKCD,STK32A
Estrogen Receptor Signaling	5,9E-01	1,06E-02	#NUM!	CACNB2,IGF2,PPARGC1A,PRKCD
Parkinson's Signaling Pathway	5,89E-01	1,16E-02	#NUM!	ALDH2,CACNB2,PPARGC1A
Insulin Secretion Signaling Pathway	5,89E-01	1,16E-02	#NUM!	CACNB2,PRKCD,SCNN1B
Cardiac Hypertrophy Signaling (Enhanced)	5,87E-01	9,9E-03	2,000	CACNB2,IL12RB2,IL1RL2,PRKCD,TULP2
DNA Damage/Telomere Stress Induced Senescence	5,86E-01	2,27E-02	#NUM!	HMGA2
SUMOylation of transcription cofactors	5,86E-01	2,27E-02	#NUM!	PPARGC1A
nNOS Signaling in Neurons	5,86E-01	2,27E-02	#NUM!	PRKCD
Type II Diabetes Mellitus Signaling	5,83E-01	1,37E-02	#NUM!	CACNB2,PRKCD
RAR Activation	5,81E-01	1,04E-02	1,000	PPARGC1A,PRKCD,RHOV,TULP2
tRNA Splicing	5,78E-01	2,22E-02	#NUM!	TULP2
Factors Promoting Cardiogenesis in Vertebrates	5,75E-01	1,35E-02	#NUM!	BMP7,PRKCD
PKCθ Signaling in T Lymphocytes	5,71E-01	1,34E-02	#NUM!	CACNB2,CARD11
Heme signaling	5,7E-01	2,17E-02	#NUM!	PPARGC1A
IL-23 Signaling Pathway	5,7E-01	2,17E-02	#NUM!	IL12RB2
Opioid Signaling Pathway	5,65E-01	1,12E-02	#NUM!	CACNB2,CAMK1D,PRKCD
DNA Damage Bypass	5,62E-01	2,13E-02	#NUM!	RFC3
nNOS Signaling in Skeletal Muscle Cells	5,62E-01	2,13E-02	#NUM!	CACNB2
Androgen Signaling	5,59E-01	1,32E-02	#NUM!	CACNB2,PRKCD
Pathogen Induced Cytokine Storm Signaling Pathway	5,51E-01	1,1E-02	#NUM!	COL4A3,IL12RB2,IL1RL2
Signaling by ERBB2	5,46E-01	2,04E-02	#NUM!	PRKCD
DNA Double Strand Break Response	5,46E-01	2,04E-02	#NUM!	EYA1
CXCR4 Signaling	5,4E-01	1,27E-02	#NUM!	PRKCD,RHOV
Apoptotic execution phase	5,39E-01	0.02	#NUM!	PRKCD
Iron uptake and transport	5,39E-01	0.02	#NUM!	CP
Folate Signaling Pathway	5,39E-01	0.02	#NUM!	TYMS
UVB-Induced MAPK Signaling	5,39E-01	0.02	#NUM!	PRKCD
UVC-Induced MAPK Signaling	5,39E-01	0.02	#NUM!	PRKCD
Autism Signaling Pathway	5,37E-01	1,08E-02	#NUM!	ALDH2,CACNB2,IGF2
Aldosterone Signaling in Epithelial Cells	5,36E-01	1,27E-02	#NUM!	PRKCD,SCNN1B
Germ Cell-Sertoli Cell Junction Signaling	5,32E-01	1,26E-02	#NUM!	LAMC3,RHOV
Role of Osteoclasts in Rheumatoid Arthritis Signaling Pathway	5,31E-01	1,08E-02	#NUM!	COL4A3,IL1RL2,RHOV
Netrin Signaling	5,28E-01	1,25E-02	#NUM!	CACNB2,PRKCD
GABA receptor activation	5,18E-01	1,89E-02	#NUM!	GABRG3
Neutrophil degranulation	5,11E-01	9,69E-03	-1,000	CFD,MME,PRKCD,STOM
Calcium-induced T Lymphocyte Apoptosis	5,11E-01	1,85E-02	#NUM!	PRKCD
Circadian Clock	5,05E-01	1,82E-02	#NUM!	PPARGC1A
Sensory processing of sound by outer hair cells of the cochlea	5,05E-01	1,82E-02	#NUM!	USH1C
Sheddase Signaling Pathway	5,03E-01	1,2E-02	#NUM!	COL4A3,IGF2
Tight Junction Signaling	5,03E-01	1,2E-02	#NUM!	CLDN20,MYO1H
Signaling by PDGF	4,98E-01	1,79E-02	#NUM!	COL4A3
Amyloid fiber formation	4,98E-01	1,79E-02	#NUM!	APOE
Role of CHK Proteins in Cell Cycle Checkpoint Control	4,92E-01	1,75E-02	#NUM!	RFC3
Role of Hypercytokinemia/hyperchemokinemia in the Pathogenesis of Influenza	4,92E-01	1,75E-02	#NUM!	S1PR1
Cardiac β-adrenergic Signaling	4,9E-01	1,17E-02	#NUM!	CACNB2,TULP2
Semaphorin Signaling in Neurons	4,86E-01	1,72E-02	#NUM!	RHOV
Mitochondrial Dysfunction	4,82E-01	1,01E-02	#NUM!	CACNB2,CP,PPARGC1A
Collagen degradation	4,8E-01	1,69E-02	#NUM!	COL4A3
Assembly of collagen fibrils and other multimeric structures	4,8E-01	1,69E-02	#NUM!	COL4A3
RAB geranylgeranylation	4,8E-01	1,69E-02	#NUM!	RAB6B
PPARα/RXRα Activation	4,77E-01	1,14E-02	#NUM!	IL1RL2,PPARGC1A
Mitochondrial biogenesis	4,74E-01	1,67E-02	#NUM!	PPARGC1A
Adrenergic Receptor Signaling Pathway (Enhanced)	4,73E-01	1,14E-02	#NUM!	CACNB2,PRKCD
NRF2-mediated Oxidative Stress Response	4,7E-01	1,13E-02	#NUM!	PRKCD,SOD3
CDX Gastrointestinal Cancer Signaling Pathway	4,64E-01	1,12E-02	#NUM!	BMP7,NCF2
Dopamine-DARPP32 Feedback in cAMP Signaling	4,64E-01	1,12E-02	#NUM!	CACNB2,PRKCD
TEC Kinase Signaling	4,64E-01	1,12E-02	#NUM!	PRKCD,RHOV
Thrombopoietin Signaling	4,62E-01	1,61E-02	#NUM!	PRKCD
Glutaminergic Receptor Signaling Pathway (Enhanced)	4,6E-01	9,77E-03	#NUM!	CACNB2,GABRG3,PRKCD
Synaptic Long Term Depression	4,58E-01	1,1E-02	#NUM!	CACNB2,PRKCD
GNRH Signaling	4,58E-01	1,1E-02	#NUM!	CACNB2,PRKCD
Xenobiotic Metabolism AHR Signaling Pathway	4,57E-01	1,59E-02	#NUM!	ALDH2
Acetylcholine Receptor Signaling Pathway	4,52E-01	1,09E-02	#NUM!	CACNB2,PRKCD
T Helper Cell Differentiation	4,51E-01	1,56E-02	#NUM!	IL12RB2
ERBB4 Signaling	4,51E-01	1,56E-02	#NUM!	PRKCD
Ribavirin ADME	4,46E-01	1,54E-02	#NUM!	STK32A
Pyridoxal 5'-phosphate Salvage Pathway	4,46E-01	1,54E-02	#NUM!	PRKCD
Activin Inhibin Signaling Pathway	4,46E-01	1,08E-02	#NUM!	FST,IL1RL2
Collagen biosynthesis and modifying enzymes	4,4E-01	1,52E-02	#NUM!	COL4A3
Abacavir ADME	4,4E-01	1,52E-02	#NUM!	STK32A
ILK Signaling	4,4E-01	1,07E-02	#NUM!	MYO1H,RHOV
PI3K/AKT Signaling	4,4E-01	1,07E-02	#NUM!	IL12RB2,IL1RL2
Human Embryonic Stem Cell Pluripotency	4,31E-01	1,05E-02	#NUM!	BMP7,PRKCD
mTOR Signaling	4,31E-01	1,05E-02	#NUM!	PRKCD,RHOV
Communication between Innate and Adaptive Immune Cells	4,3E-01	1,47E-02	#NUM!	TNFRSF13B
Glioma Invasiveness Signaling	4,3E-01	1,47E-02	#NUM!	RHOV
ID1 Signaling Pathway	4,28E-01	1,05E-02	#NUM!	IGF2,TYMS
Basal Cell Carcinoma Signaling	4,25E-01	1,45E-02	#NUM!	BMP7
Neutrophil Extracellular Trap Signaling Pathway	4,23E-01	9,26E-03	#NUM!	COL4A3,NCF2,PRKCD
Plasma lipoprotein assembly, remodeling, and clearance	4,2E-01	1,43E-02	#NUM!	APOE
trans-Golgi Network Vesicle Budding	4,2E-01	1,43E-02	#NUM!	SORT1
Interferon gamma signaling	4,2E-01	1,43E-02	#NUM!	PRKCD
Regulation of RUNX2 expression and activity	4,2E-01	1,43E-02	#NUM!	PPARGC1A
Melatonin Signaling	4,2E-01	1,43E-02	#NUM!	PRKCD
VDR/RXR Activation	4,15E-01	1,41E-02	#NUM!	PRKCD
Telomere Maintenance	4,11E-01	1,39E-02	#NUM!	RFC3
NUR77 Signaling in T Lymphocytes	4,11E-01	1,39E-02	#NUM!	PRKCD
Chemokine Signaling	4,11E-01	1,39E-02	#NUM!	CAMK1D
Cachexia Signaling Pathway	4,1E-01	9,09E-03	#NUM!	IL1RL2,PRKCD,S1PR1
Phase I - Functionalization of compounds	4,06E-01	1,37E-02	#NUM!	ALDH2
Macropinocytosis Signaling	4,06E-01	1,37E-02	#NUM!	PRKCD
NF-κB Activation by Viruses	4,02E-01	1,35E-02	#NUM!	PRKCD
IL-3 Signaling	4,02E-01	1,35E-02	#NUM!	PRKCD
Signaling by MET	3,97E-01	1,33E-02	#NUM!	LAMC3
Neurovascular Coupling Signaling Pathway	3,96E-01	9,85E-03	#NUM!	CACNB2,GABRG3
Activation of NMDA receptors and postsynaptic events	3,93E-01	1,32E-02	#NUM!	NEFL
Post-translational modification: synthesis of GPI-anchored proteins	3,93E-01	1,32E-02	#NUM!	CNTN5
Degradation of the extracellular matrix	3,88E-01	1,3E-02	#NUM!	ADAMTS9
Role of BRCA1 in DNA Damage Response	3,84E-01	1,28E-02	#NUM!	RFC3
VEGF Family Ligand-Receptor Interactions	3,76E-01	1,25E-02	#NUM!	PRKCD
Th17 Activation Pathway	3,72E-01	1,23E-02	#NUM!	IL12RB2
ABRA Signaling Pathway	3,68E-01	1,22E-02	#NUM!	PPARGC1A
Opioid Signalling	3,68E-01	1,22E-02	#NUM!	PRKCD
Integrin cell surface interactions	3,68E-01	1,22E-02	#NUM!	COL4A3
Transcriptional regulation of white adipocyte differentiation	3,68E-01	1,22E-02	#NUM!	PPARGC1A
FcγRIIB Signaling in B Lymphocytes	3,68E-01	1,22E-02	#NUM!	CACNB2
Altered T Cell and B Cell Signaling in Rheumatoid Arthritis	3,68E-01	1,22E-02	#NUM!	TNFRSF13B
Role of Osteoblasts, Osteoclasts and Chondrocytes in Rheumatoid Arthritis	3,66E-01	9,3E-03	#NUM!	BMP7,IL1RL2
LPS-stimulated MAPK Signaling	3,64E-01	1,2E-02	#NUM!	PRKCD
NER (Nucleotide Excision Repair, Enhanced Pathway)	3,64E-01	1,2E-02	#NUM!	RFC3
Fcγ Receptor-mediated Phagocytosis in Macrophages and Monocytes	3,56E-01	1,18E-02	#NUM!	PRKCD
Actin Cytoskeleton Signaling	3,53E-01	9,05E-03	#NUM!	MYO1H,WASF1
Wound Healing Signaling Pathway	3,5E-01	9,01E-03	#NUM!	COL4A3,IL1RL2
Cell junction organization	3,49E-01	1,15E-02	#NUM!	CLDN20
Regulation of mRNA stability by proteins that bind AU-rich elements	3,49E-01	1,15E-02	#NUM!	PRKCD
RAB GEFs exchange GTP for GDP on RABs	3,49E-01	1,15E-02	#NUM!	RAB6B
Mitochondrial protein degradation	3,49E-01	1,15E-02	#NUM!	ALDH2
Hematoma Resolution Signaling Pathway	3,48E-01	8,97E-03	#NUM!	S1PR1,SOD3
G-Protein Coupled Receptor Signaling	3,47E-01	7,73E-03	1,342	ADGRB3,GPR52,HRH1,S1PR1,TULP2
Ceramide Signaling	3,45E-01	1,14E-02	#NUM!	S1PR1
Regulation of TP53 Activity through Phosphorylation	3,41E-01	1,12E-02	#NUM!	RFC3
Pancreatic Secretion Signaling Pathway	3,39E-01	8,81E-03	#NUM!	CA3,PRKCD
EPH-Ephrin signaling	3,38E-01	1,11E-02	#NUM!	EPHA6
Salvage Pathways of Pyrimidine Ribonucleotides	3,38E-01	1,11E-02	#NUM!	PRKCD
ERBB Signaling	3,34E-01	1,1E-02	#NUM!	PRKCD
Th1 Pathway	3,34E-01	1,1E-02	#NUM!	IL12RB2
Prolactin Signaling	3,28E-01	1,08E-02	#NUM!	PRKCD
Sperm Motility	3,27E-01	8,58E-03	#NUM!	EPHA6,PRKCD
TGF-β Signaling	3,24E-01	1,06E-02	#NUM!	BMP7
Systemic Lupus Erythematosus in B Cell Signaling Pathway	3,19E-01	8,44E-03	#NUM!	CARD11,PRKCD
GPER1 signaling	3,18E-01	1,04E-02	#NUM!	STK32A
Regulation of IL-2 Expression in Activated and Anergic T Lymphocytes	3,18E-01	1,04E-02	#NUM!	CARD11
Integration of energy metabolism	3,15E-01	1,03E-02	#NUM!	CACNB2
Apelin Cardiomyocyte Signaling Pathway	3,15E-01	1,03E-02	#NUM!	PRKCD
Kinetochore Metaphase Signaling Pathway	3,15E-01	1,03E-02	#NUM!	BUB1
α-Adrenergic Signaling	3,08E-01	1,01E-02	#NUM!	PRKCD
Cardiac Hypertrophy Signaling	3,07E-01	8,23E-03	#NUM!	CACNB2,RHOV
HDR through Homologous Recombination (HRR) or Single Strand Annealing (SSA)	3,02E-01	9,9E-03	#NUM!	RFC3
Circadian Rhythm Signaling	3,01E-01	8,13E-03	#NUM!	CACNB2,PRKCD
IL-13 Signaling Pathway	2,99E-01	9,8E-03	#NUM!	PRKCD
Antioxidant Action of Vitamin C	2,99E-01	9,8E-03	#NUM!	SLC23A2
Cell Cycle Checkpoints	2,97E-01	8,06E-03	#NUM!	BUB1,RFC3
Nucleotide Excision Repair	2,96E-01	9,71E-03	#NUM!	RFC3
TCR signaling	2,91E-01	9,52E-03	#NUM!	CARD11
Interleukin-4 and Interleukin-13 signaling	2,91E-01	9,52E-03	#NUM!	S1PR1
Eukaryotic Translation Initiation	2,91E-01	9,52E-03	#NUM!	CP
Virus Entry via Endocytic Pathways	2,85E-01	9,35E-03	#NUM!	PRKCD
SAPK/JNK Signaling	2,85E-01	9,35E-03	#NUM!	DUSP10
RAF/MAP kinase cascade	2,85E-01	7,84E-03	#NUM!	DUSP10,NEFL
TR/RXR Activation	2,82E-01	9,26E-03	#NUM!	PPARGC1A
Phospholipase C Signaling	2,8E-01	7,75E-03	#NUM!	PRKCD,RHOV
Sirtuin Signaling Pathway	2,8E-01	7,75E-03	#NUM!	PPARGC1A,SOD3
Signaling by the B Cell Receptor (BCR)	2,8E-01	9,17E-03	#NUM!	CARD11
Sleep NREM Signaling Pathway	2,8E-01	9,17E-03	#NUM!	GABRG3
CD28 Signaling in T Helper Cells	2,77E-01	9,09E-03	#NUM!	CARD11
Neuregulin Signaling	2,74E-01	9,01E-03	#NUM!	PRKCD
Fc Epsilon RI Signaling	2,74E-01	9,01E-03	#NUM!	PRKCD
Atherosclerosis Signaling	2,74E-01	9,01E-03	#NUM!	APOE
Neuroinflammation Signaling Pathway	2,73E-01	7,63E-03	#NUM!	GABRG3,NCF2
CLEAR Signaling Pathway	2,71E-01	7,6E-03	#NUM!	PPARGC1A,PRKCD
Regulation of lipid metabolism by PPARalpha	2,67E-01	8,77E-03	#NUM!	PPARGC1A
IL-15 Production	2,67E-01	8,77E-03	#NUM!	EPHA6
Costimulation by the CD28 family	2,64E-01	8,7E-03	#NUM!	STK32A
14-3-3-mediated Signaling	2,62E-01	8,62E-03	#NUM!	PRKCD
Renin-Angiotensin Signaling	2,62E-01	8,62E-03	#NUM!	PRKCD
RHOA Signaling	2,59E-01	8,55E-03	#NUM!	WASF1
NGF Signaling	2,57E-01	8,47E-03	#NUM!	PRKCD
Synthesis of DNA	2,54E-01	8,4E-03	#NUM!	RFC3
Role of NANOG in Mammalian Embryonic Stem Cell Pluripotency	2,54E-01	8,4E-03	#NUM!	BMP7
Glycerophospholipid biosynthesis	2,5E-01	8,26E-03	#NUM!	CDS1
CCR3 Signaling in Eosinophils	2,5E-01	8,26E-03	#NUM!	PRKCD
IL-6 Signaling	2,45E-01	8,13E-03	#NUM!	IL1RL2
Phagosome Maturation	2,45E-01	8,13E-03	#NUM!	NCF2
Interleukin-1 family signaling	2,43E-01	8,06E-03	#NUM!	IL1RL2
P2Y Purinergic Receptor Signaling Pathway	2,43E-01	8,06E-03	#NUM!	PRKCD
RHO GTPases Activate Formins	2,41E-01	0.008	#NUM!	BUB1
Synaptic Long Term Potentiation	2,38E-01	7,94E-03	#NUM!	PRKCD
Aryl Hydrocarbon Receptor Signaling	2,38E-01	7,94E-03	#NUM!	ALDH2
Mitotic G1 phase and G1/S transition	2,38E-01	7,94E-03	#NUM!	TYMS
Hereditary Breast Cancer Signaling	2,38E-01	7,94E-03	#NUM!	RFC3
Class A/1 (Rhodopsin-like receptors)	2,37E-01	7,02E-03	#NUM!	HRH1,S1PR1
IL-10 Signaling	2,34E-01	7,81E-03	#NUM!	IL1RL2
Role of Pattern Recognition Receptors in Recognition of Bacteria and Viruses	2,34E-01	7,81E-03	#NUM!	PRKCD
HGF Signaling	2,34E-01	7,81E-03	#NUM!	PRKCD
p70S6K Signaling	2,32E-01	7,75E-03	#NUM!	PRKCD
Gαi Signaling	2,32E-01	7,75E-03	#NUM!	S1PR1
Adipogenesis pathway	2,32E-01	7,75E-03	#NUM!	BMP7
Insulin Receptor Signaling	2,32E-01	7,75E-03	#NUM!	SCNN1B
Role of Chondrocytes in Rheumatoid Arthritis Signaling Pathway	2,3E-01	7,69E-03	#NUM!	IL1RL2
Role of Macrophages, Fibroblasts and Endothelial Cells in Rheumatoid Arthritis	2,27E-01	6,85E-03	#NUM!	IL1RL2,PRKCD
Fc epsilon receptor (FCERI) signaling	2,26E-01	7,58E-03	#NUM!	CARD11
Ephrin A Signaling	2,26E-01	7,58E-03	#NUM!	EPHA6
NAD Signaling Pathway	2,24E-01	7,52E-03	#NUM!	PPARGC1A
Apelin Endothelial Signaling Pathway	2,24E-01	7,52E-03	#NUM!	PRKCD
Signaling by NOTCH4	2,18E-01	7,35E-03	#NUM!	STK32A
Macrophage Classical Activation Signaling Pathway	2,16E-01	7,3E-03	#NUM!	NCF2
Relaxin Signaling	2,12E-01	7,19E-03	#NUM!	TULP2
Endocannabinoid Neuronal Synapse Pathway	2,12E-01	7,19E-03	#NUM!	CACNB2
Hedgehog 'on' state	2,06E-01	7,04E-03	#NUM!	STK32A
T Cell Exhaustion Signaling Pathway	2,06E-01	7,04E-03	#NUM!	IL12RB2
eNOS Signaling	2,03E-01	6,94E-03	#NUM!	PRKCD
Macrophage Alternative Activation Signaling Pathway	1,98E-01	6,8E-03	#NUM!	PPARGC1A
HMGB1 Signaling	1,98E-01	6,8E-03	#NUM!	RHOV
Pulmonary Fibrosis Idiopathic Signaling Pathway	0	3,23E-03	#NUM!	COL4A3
Pulmonary Healing Signaling Pathway	0	5,32E-03	#NUM!	PRKCD
Role of Osteoblasts in Rheumatoid Arthritis Signaling Pathway	0	4,67E-03	#NUM!	BMP7
Glucocorticoid Receptor Signaling	0	4,49E-03	#NUM!	IL12RB2,IL1RL2
Natural Killer Cell Signaling	0	6,37E-03	#NUM!	IL12RB2
Huntington's Disease Signaling	0	3,85E-03	#NUM!	PRKCD
Myelination Signaling Pathway	0	6,41E-03	#NUM!	BMP7,LAMC3
Microautophagy Signaling Pathway	0	6,62E-03	#NUM!	COL4A3
p75 NTR receptor-mediated signalling	0	6,67E-03	#NUM!	STK32A
Generic Transcription Pathway	0	3,6E-03	#NUM!	NR1I2
Mitotic Metaphase and Anaphase	0	4,61E-03	#NUM!	BUB1
Beta-catenin independent WNT signaling	0	5,13E-03	#NUM!	STK32A
G alpha (q) signalling events	0	6,29E-03	#NUM!	HRH1
Intra-Golgi and retrograde Golgi-to-ER traffic	0	5,41E-03	#NUM!	RAB6B
Mitotic Prometaphase	0	5,41E-03	#NUM!	BUB1
Class I MHC mediated antigen processing and presentation	0	2,77E-03	#NUM!	NCF2
Acute Phase Response Signaling	0	5,95E-03	#NUM!	CP
NAFLD Signaling Pathway	0	4,88E-03	#NUM!	PPARGC1A
Protein Sorting Signaling Pathway	0	5,81E-03	#NUM!	SORT1
HEY1 Signaling Pathway	0	6,58E-03	#NUM!	BMP7
Histone Modification Signaling Pathway	0	4,03E-03	#NUM!	BUB1
Cyclophilin Signaling Pathway	0	4,48E-03	#NUM!	APOE
Hepatitis B Chronic Liver Pathogenesis Signaling Pathway	0	6,41E-03	#NUM!	PRKCD
Erythropoietin Signaling Pathway	0	6,41E-03	#NUM!	PRKCD
Clathrin-mediated Endocytosis Signaling	0	5,29E-03	#NUM!	APOE
CTLA4 Signaling in Cytotoxic T Lymphocytes	0	6,06E-03	#NUM!	CARD11
Dendritic Cell Maturation	0	6,54E-03	#NUM!	IL1RL2
Endothelin-1 Signaling	0	5,62E-03	#NUM!	PRKCD
Docosahexaenoic Acid (DHA) Signaling	0	4,31E-03	#NUM!	PRKCD
Colorectal Cancer Metastasis Signaling	0	3,95E-03	#NUM!	RHOV
AMPK Signaling	0	4,37E-03	#NUM!	PPARGC1A
HER-2 Signaling in Breast Cancer	0	4,72E-03	#NUM!	PRKCD
Gap Junction Signaling	0	3,38E-03	#NUM!	PRKCD
Transcriptional Regulatory Network in Embryonic Stem Cells	0	6,29E-03	#NUM!	IGF2
Epithelial Adherens Junction Signaling	0	6,62E-03	#NUM!	WASF1
Regulation of the Epithelial-Mesenchymal Transition Pathway	0	5,35E-03	#NUM!	HMGA2
ERK/MAPK Signaling	0	4,95E-03	#NUM!	PRKCD
IL-4 Signaling	0	5,95E-03	#NUM!	COL4A3
Integrin Signaling	0	5,13E-03	#NUM!	RHOV
NF-κB Signaling	0	5,71E-03	#NUM!	CARD11
T Cell Receptor Signaling	0	5,85E-03	#NUM!	CARD11
Systemic Lupus Erythematosus in T Cell Signaling Pathway	0	5,08E-03	#NUM!	RHOV
Senescence Pathway	0	3,6E-03	#NUM!	CACNB2
Regulation of the Epithelial Mesenchymal Transition by Growth Factors Pathway	0	5,43E-03	#NUM!	HMGA2
Tumor Microenvironment Pathway	0	5,99E-03	#NUM!	IGF2
Eicosanoid Signaling	0	3,89E-03	#NUM!	PRKCD
Ephrin Receptor Signaling	0	5,29E-03	#NUM!	EPHA6

## Sheet: cluster 6
Ingenuity Canonical Pathways	-log(p-value)	Ratio	z-score	Molecules
Hepatic Fibrosis / Hepatic Stellate Cell Activation	1,2E01	1,75E-01	#NUM!	ACTA2,BAX,COL13A1,COL23A1,COL24A1,COL27A1,COL4A3,COL4A4,COL5A3,COL6A3,COL8A2,CSF1,CXCL8,EDN1,EDNRA,EDNRB,FAS,FGF2,HGF,IGFBP3,IL1A,IL1R1,IL1R2,IL1RAPL1,IL1RL1,IL1RL2,LEPR,MMP1,MMP9,PDGFRA,TGFB1
Wound Healing Signaling Pathway	8,12E00	1,31E-01	4,158	ACTA2,CALCA,CLCF1,COL13A1,COL23A1,COL24A1,COL27A1,COL4A3,COL4A4,COL5A3,COL6A3,COL8A2,CXCL8,FGF2,IL1A,IL1R1,IL1R2,IL1RAPL1,IL1RL1,IL1RL2,IL36G,LAMC2,MAP2K6,MAPK10,MMP1,MMP9,TGFB1,TNFSF10,TRPA1
Pathogen Induced Cytokine Storm Signaling Pathway	6,7E00	1,1E-01	4,382	CCL25,CLCF1,COL13A1,COL23A1,COL24A1,COL27A1,COL4A3,COL4A4,COL5A3,COL6A3,COL8A2,CXCL14,CXCL8,IL1A,IL1R1,IL1R2,IL1RAPL1,IL1RL1,IL1RL2,IL36G,IRF7,LYST,MAPK10,MYC,PRDM1,RYR2,SRGN,STAT4,TGFB1,TNFSF10
Molecular Mechanisms of Cancer	6,66E00	7,66E-02	4,557	ADCY8,ADCYAP1R1,ADORA2A,ADRB3,BAX,BMP7,BMPR1B,CAMK2A,CDKN1A,CHRM2,EDN1,EDNRA,EDNRB,F2RL3,FAS,FGF2,FZD3,GAB2,GHR,GNAL,GPR157,GPR37,GPRC5C,GRM8,HCAR2,HDAC9,HGF,HTR1F,HTR2C,HTR4,IL17RD,IL1A,IL1R1,IL1R2,IL1RL1,IL1RL2,ITGA10,ITGA2,ITGA4,ITGA8,ITGAX,ITGB5,MAP2K6,MAPK10,MDM2,MMP1,MMP11,MMP14,MMP16,MMP9,MYC,OXTR,P2RY2,PIK3R3,RALGDS,S1PR1,SSTR3,TBXA2R,TCF7,TGFB1
Cardiac Hypertrophy Signaling (Enhanced)	6,49E00	8,71E-02	3,333	ADCY8,CACNA1E,CACNA2D3,CAMK2A,CLCF1,CXCL8,EDN1,EDNRA,EDNRB,FGF14,FGF19,FGF2,FGF21,FGF5,FZD3,GHR,HDAC9,IL17RD,IL1A,IL1R1,IL1R2,IL1RL1,IL1RL2,IL36G,ITGA10,ITGA2,ITGA4,ITGA8,ITGAX,ITGB5,MAP2K6,MAPK10,MYC,PDE1A,PDE3A,PDE7B,PIK3R3,PLCD1,PLCL1,RYR2,TGFB1,TNFSF10,WNT4,WNT7B
Tumor Microenvironment Pathway	5,78E00	1,26E-01	2,236	CSF1,CSPG4,CXCL8,FAS,FGF14,FGF19,FGF2,FGF21,FGF5,HGF,LEPR,MMP1,MMP11,MMP14,MMP16,MMP9,MYC,PIK3R3,TGFB1,TIAM1,TSLP
FAK Signaling	5,76E00	7,95E-02	4,230	ADCYAP1R1,ADORA2A,ADRB3,CAPN5,CHRM2,ECM1,EDNRA,EDNRB,EFNA4,ETV4,F2RL3,FZD3,GHR,GPR157,GPR37,GPRC5C,GRM8,HCAR2,HTR1F,HTR2C,HTR4,IL17RD,IL1R1,IL1R2,IL1RL1,IL1RL2,ITGA10,ITGA2,ITGA4,ITGA8,ITGAX,ITGB5,MAPK10,MDM2,MMP14,MMP9,MYC,OXTR,P2RY2,PDGFRA,PIK3R3,S1PR1,SPARCL1,SSTR3,TBXA2R,TCF7,TGFB1
Collagen degradation	5,72E00	2,03E-01	3,464	COL13A1,COL23A1,COL4A3,COL4A4,COL5A3,COL6A3,COL8A2,CTSL,MMP1,MMP11,MMP14,MMP9
Assembly of collagen fibrils and other multimeric structures	5,72E00	2,03E-01	2,887	COL24A1,COL27A1,COL4A3,COL4A4,COL5A3,COL6A3,COL8A2,CTSL,LAMC2,LOX,LOXL3,MMP9
Airway Pathology in Chronic Obstructive Pulmonary Disease	5,64E00	1,61E-01	#NUM!	CLCF1,CXCL8,FGF14,FGF19,FGF2,FGF21,FGF5,IL1A,IL36G,LCN2,MMP1,MMP9,TGFB1,TNFSF10,TSLP
Cholesterol biosynthesis	5,57E00	3,2E-01	-2,828	DHCR24,DHCR7,HMGCS1,HSD17B7,IDI1,MVD,MVK,SC5D
STAT3 Pathway	5,54E00	1,36E-01	2,714	BMPR1B,CDKN1A,FGF2,GHR,HGF,IGF2R,IL17RD,IL1A,IL1R1,IL1R2,IL1RL1,IL1RL2,MAP2K6,MAPK10,MYC,NTRK1,PDGFRA,TGFB1
S100 Family Signaling Pathway	5,53E00	7,54E-02	4,808	ADCYAP1R1,ADORA2A,ADRB3,BTC,CACNA1E,CACNA1G,CACNA2D3,CAMK2A,CDKN1A,CHRM2,CXCL8,EDNRA,EDNRB,ESR1,ETV4,F2RL3,FZD3,GPR157,GPR37,GPRC5C,GRM8,HCAR2,HTR1F,HTR2C,HTR4,MAP2K6,MAPK10,MMP1,MMP11,MMP14,MMP16,MMP9,NTF3,OXTR,P2RY2,PIK3R3,PLA2G4F,PLAT,PLCD1,PLCL1,RYR2,S100A12,S100P,S1PR1,SSTR3,TBXA2R,TCF7,TGFB1,VDR,WNT4,WNT7B
Pulmonary Fibrosis Idiopathic Signaling Pathway	5,5E00	9,68E-02	4,536	ACTA2,ACTG2,BAX,COL13A1,COL23A1,COL24A1,COL27A1,COL4A3,COL4A4,COL5A3,COL6A3,COL8A2,EDN1,EDNRA,FGF2,FZD3,ITGA2,MAP2K6,MAPK10,MMP1,MMP11,MMP14,MMP16,MMP9,PDGFRA,PIK3R3,TCF7,TGFB1,WNT4,WNT7B
Superpathway of Cholesterol Biosynthesis	5,43E00	3,08E-01	-2,828	DHCR24,DHCR7,HMGCS1,HSD17B7,IDI1,MVD,MVK,SC5D
LPS/IL-1 Mediated Inhibition of RXR Function	5,38E00	1,15E-01	0,333	ABCA1,ABCG1,ALDH1A1,ALDH3A1,APOE,CHST1,FABP3,FABP5,HMGCS1,HS3ST3A1,IL1A,IL1R1,IL1R2,IL1RAPL1,IL1RL1,IL1RL2,IL36G,MAOB,MGMT,PPARGC1A,SMOX,SOD3
Bladder Cancer Signaling	5,26E00	1,43E-01	-0,816	CDKN1A,CXCL8,DAPK1,FGF14,FGF19,FGF2,FGF21,FGF5,HDAC9,MDM2,MMP1,MMP11,MMP14,MMP16,MMP9,MYC
Role of Osteoblasts in Rheumatoid Arthritis Signaling Pathway	5,09E00	1,07E-01	1,279	BMP7,BMPR1B,CLCF1,CSNK1G1,CTSC,CTSL,CXCL8,FZD3,IGF2R,IL1A,IL36G,MMP1,MMP11,MMP14,MMP16,MMP9,PIK3R3,STAT4,TCF7,TGFB1,TNFSF10,WNT4,WNT7B
Role of Osteoblasts, Osteoclasts and Chondrocytes in Rheumatoid Arthritis	5,06E00	1,07E-01	#NUM!	ADAMTS5,BMP7,BMPR1B,CSF1,CSNK1G1,FZD3,IL1A,IL1R1,IL1R2,IL1RAPL1,IL1RL1,IL1RL2,IL36G,MAP2K6,MAPK10,MMP1,MMP14,PIK3R3,TCF7,TGFB1,TRAF5,WNT4,WNT7B
Hepatic Fibrosis Signaling Pathway	5,03E00	8,61E-02	3,138	ACTA2,CACNA1E,CACNA2D3,CSNK1G1,CXCL8,EDN1,EDNRA,FGF2,FZD3,IL1A,IL1R1,IL1R2,IL1RAPL1,IL1RL1,IL1RL2,IL36G,ITGA10,ITGA2,ITGA4,ITGA8,ITGAX,ITGB5,LEPR,MAP2K6,MAPK10,MMP1,MYC,PDGFRA,PIK3R3,TCF7,TFRC,TGFB1,WNT4,WNT7B
Integrin cell surface interactions	4,88E00	1,59E-01	2,496	COL13A1,COL23A1,COL4A3,COL4A4,COL5A3,COL6A3,COL8A2,ITGA10,ITGA2,ITGA4,ITGA8,ITGAX,ITGB5
Collagen chain trimerization	4,53E00	2,09E-01	3,000	COL13A1,COL23A1,COL24A1,COL27A1,COL4A3,COL4A4,COL5A3,COL6A3,COL8A2
Role of Osteoclasts in Rheumatoid Arthritis Signaling Pathway	4,13E00	8,96E-02	4,491	COL13A1,COL23A1,COL24A1,COL27A1,COL4A3,COL4A4,COL5A3,COL6A3,COL8A2,CSF1,IL1R1,IL1R2,IL1RAPL1,IL1RL1,IL1RL2,MAP2K6,MAPK10,MMP1,MMP11,MMP14,MMP16,MMP9,PIK3R3,TRAF5,VAV3
Granulocyte Adhesion and Diapedesis	4,08E00	1,15E-01	#NUM!	CCL25,CXCL14,CXCL8,IL1A,IL1R1,IL1R2,IL1RAPL1,IL1RL1,IL1RL2,IL36G,ITGA4,MMP1,MMP11,MMP14,MMP16,MMP9
Osteoarthritis Pathway	4,06E00	9,72E-02	2,673	ADAMTS5,CXCL8,FGF2,FZD3,IL1R1,IL1R2,IL1RAPL1,IL1RL1,IL1RL2,ITGA10,ITGA2,ITGA4,ITGA8,ITGAX,ITGB5,MMP1,MMP9,PPARGC1A,SPHK1,TCF7,TGFB1
Axonal Guidance Signaling	3,95E00	7,53E-02	#NUM!	ADAMTS19,ADAMTS5,BMP7,DCC,EFNA4,EPHA1,EPHB1,FZD3,GNAL,ITGA10,ITGA2,ITGA4,ITGA8,ITGAX,ITGB5,MMP1,MMP11,MMP14,MMP16,MMP9,NTF3,NTN4,NTRK1,PAPPA,PIK3R3,PLCD1,PLCL1,SEMA3A,SEMA6C,SEMA6D,SRGAP3,UNC5C,UNC5D,WNT4,WNT7B
Extracellular matrix organization	3,86E00	1,27E-01	3,051	COL4A3,COL4A4,COL5A3,COL6A3,FGF2,ITGA2,ITGA8,ITGAX,ITGB5,LAMC2,LAMC3,NTN4,TGFB1
LXR/RXR Activation	3,82E00	1,26E-01	-2,714	A1BG,ABCA1,ABCG1,APOE,IL1A,IL1R1,IL1R2,IL1RAPL1,IL1RL1,IL1RL2,IL36G,KNG1,MMP9
Serotonin Receptor Signaling	3,82E00	7,59E-02	3,307	ADCY8,ADRB3,BLK,CACNA1E,CACNA1G,CACNA2D3,CAMK2A,CXCL8,EDN1,GNAL,GPR37,HTR2C,HTR4,IL1RL1,KCNN2,MAOB,MAP2K6,MAPT,MMP9,MYC,PIK3R3,PLA2G4F,PLCD1,PLCL1,PPARGC1A,PTGS1,RYR2,SMOX,SQSTM1,TGFB1,TNNI1,TRPA1,TRPC7
Elastic fibre formation	3,71E00	1,86E-01	0,707	BMP7,ELN,ITGA8,ITGB5,LOX,LOXL3,LTBP1,TGFB1
p53 Signaling	3,71E00	1,3E-01	0,707	BAX,CDKN1A,FAS,GADD45G,HDAC9,MDM2,MDM4,PCNA,PIDD1,PIK3R3,RRM2B,TIGAR
Lung Ionic Balance Signaling Pathway	3,69E00	7,38E-02	2,058	ADCYAP1R1,ADORA2A,ADRB3,BLK,CHRM2,CLCA2,CXCL8,EDNRA,EDNRB,ESR1,F2RL3,FZD3,GPR157,GPR37,GPRC5C,GRM8,HCAR2,HCN1,HTR1F,HTR2C,HTR4,IL1A,KCNMB1,LRRC38,OXTR,P2RY2,PLCD1,PLCL1,S1PR1,SCNN1B,SSTR3,TBXA2R,TGFB1,TNFSF10
Activation of Matrix Metalloproteinases	3,64E00	2,5E-01	2,449	MMP1,MMP11,MMP14,MMP16,MMP9,SPOCK3
Activation of the pre-replicative complex	3,59E00	2,06E-01	-2,646	CDC7,MCM10,MCM3,MCM4,MCM5,MCM6,PRIM1
p38 MAPK Signaling	3,53E00	1,18E-01	2,887	FAS,IL1A,IL1R1,IL1R2,IL1RAPL1,IL1RL1,IL1RL2,IL36G,MAP2K6,MAPT,MYC,PLA2G4F,TGFB1
Irritable Bowel Syndrome Signaling Pathway	3,52E00	8,9E-02	3,273	CLCF1,CXCL8,ECM1,FAS,IL1A,IL1R1,IL1R2,IL1RAPL1,IL1RL1,IL1RL2,IL36G,MMP1,MMP11,MMP14,MMP16,MMP9,PIK3R3,TGFB1,TNFSF10,WNT4,WNT7B
Dilated Cardiomyopathy Signaling Pathway	3,51E00	1,07E-01	1,667	ACTA2,ACTG2,ADCY8,BAX,CACNA1E,CACNA1G,CACNA2D3,CAMK2A,CNN1,DES,DSC2,PDE3A,RYR2,SCN5A,TNNI1
Neuregulin Signaling	3,49E00	1,17E-01	1,134	BTC,CDK5R1,ITGA10,ITGA2,ITGA4,ITGA8,ITGAX,ITGB5,MATK,MYC,NRG1,PIK3R3,TMEFF2
Atherosclerosis Signaling	3,49E00	1,17E-01	1,667	ALOX12,APOE,COL5A3,CSF1,CXCL8,F3,IL1A,IL36G,ITGA4,MMP1,MMP9,PLA2G4F,TGFB1
CREB Signaling in Neurons	3,45E00	6,88E-02	3,781	ADCY8,ADCYAP1R1,ADORA2A,ADRB3,BMPR1B,CACNA1E,CACNA1G,CACNA2D3,CAMK2A,CHRM2,EDNRA,EDNRB,F2RL3,FGF2,FZD3,GHR,GNAL,GPR157,GPR37,GPRC5C,GRM8,HCAR2,HGF,HTR1F,HTR2C,HTR4,IGF2R,NTRK1,OXTR,P2RY2,PDGFRA,PIK3R3,PLCD1,PLCL1,S1PR1,SSTR3,TBXA2R,TGFB1
Role of Macrophages, Fibroblasts and Endothelial Cells in Rheumatoid Arthritis	3,42E00	8,22E-02	2,711	CAMK2A,CSF1,CSNK1G1,CXCL8,FGF2,FZD3,IL1A,IL1R1,IL1R2,IL1RAPL1,IL1RL1,IL1RL2,IL36G,MAP2K6,MMP1,MYC,PIK3R3,PLCD1,PLCL1,TCF7,TGFB1,TRAF5,WNT4,WNT7B
Adrenergic Receptor Signaling Pathway (Enhanced)	3,36E00	9,66E-02	0,728	ADCY8,ADRB3,ATP6V0D2,CACNA1E,CACNA1G,CACNA2D3,CLCF1,CXCL8,GNAL,IL1A,IL36G,MAOB,PLCD1,PLCL1,SMOX,TGFB1,TNFSF10
Role of Chondrocytes in Rheumatoid Arthritis Signaling Pathway	3,34E00	1,08E-01	3,606	ADAMTS5,CXCL8,IL1A,IL1R1,IL1R2,IL1RAPL1,IL1RL1,IL1RL2,IL36G,MMP1,MMP11,MMP14,MMP16,MMP9
Mevalonate Pathway I	3,25E00	3,64E-01	-2,000	HMGCS1,IDI1,MVD,MVK
Interleukin-4 and Interleukin-13 signaling	3,17E00	1,14E-01	1,732	CDKN1A,CXCL8,FGF2,HGF,IL1A,ITGAX,LCN2,MMP1,MMP9,MYC,S1PR1,TGFB1
Activin Inhibin Signaling Pathway	3,12E00	9,19E-02	3,638	CDKN1A,EGLN3,FST,IL1A,IL1R1,IL1R2,IL1RAPL1,IL1RL1,IL1RL2,IL36G,MAP2K6,MAPK10,MDM2,PIK3R3,TCF7,TGFB1,TRIM63
Noradrenaline and Adrenaline Degradation	3,11E00	2,5E-01	2,000	ADHFE1,ALDH1A1,ALDH3A1,MAOB,SMOX
GP6 Signaling Pathway	3,1E00	1,07E-01	3,464	COL13A1,COL23A1,COL24A1,COL27A1,COL4A3,COL4A4,COL5A3,COL6A3,COL8A2,LAMC2,LAMC3,PIK3R3,VAV3
PI3K/AKT Signaling	3,06E00	9,09E-02	-0,447	CDKN1A,GAB2,GDF15,GHR,IL17RD,IL1R1,IL1R2,IL1RL1,IL1RL2,ITGA10,ITGA2,ITGA4,ITGA8,ITGAX,ITGB5,MDM2,PIK3R3
Collagen biosynthesis and modifying enzymes	3,06E00	1,36E-01	3,000	COL13A1,COL23A1,COL24A1,COL27A1,COL4A3,COL4A4,COL5A3,COL6A3,COL8A2
Hematoma Resolution Signaling Pathway	3,01E00	8,52E-02	-1,698	C7,CLCF1,CXCL8,CYGB,F2RL3,IL1A,IL1RL1,IL36G,MAPK10,MMP1,MMP11,MMP14,MMP16,MMP9,PLAT,S1PR1,SOD3,TGFB1,TNFSF10
cAMP-mediated signaling	3,01E00	8,52E-02	1,414	ADCY8,ADORA2A,ADRB3,AKAP6,CAMK2A,CHRM2,GNAL,GRM8,HCAR2,HTR1F,HTR4,PDE1A,PDE3A,PDE7B,PKIB,RGS4,S1PR1,SSTR3,TBXA2R
Synthesis of Lipoxins (LX)	2,99E00	0.5	#NUM!	ALOX12,HPGD,PTGR1
Semaphorin Neuronal Repulsive Signaling Pathway	2,99E00	9,93E-02	-0,302	CRMP1,CSPG4,ITGA10,ITGA2,ITGA4,ITGA8,ITGAX,ITGB5,MAP2K6,MAPT,PIK3R3,SEMA3A,SEMA6C,SEMA6D
PIP3 activates AKT signaling	2,96E00	9,86E-02	2,138	BTC,CDKN1A,ESR1,FGF19,FGF2,FGF5,GAB2,HGF,IL1RL1,MDM2,NRG1,NTF3,PDGFRA,PIK3R3
Cholesterol Biosynthesis I	2,94E00	3,08E-01	-2,000	DHCR24,DHCR7,HSD17B7,SC5D
Cholesterol Biosynthesis II (via 24,25-dihydrolanosterol)	2,94E00	3,08E-01	-2,000	DHCR24,DHCR7,HSD17B7,SC5D
Cholesterol Biosynthesis III (via Desmosterol)	2,94E00	3,08E-01	-2,000	DHCR24,DHCR7,HSD17B7,SC5D
HOTAIR Regulatory Pathway	2,87E00	9,66E-02	1,941	CDKN1A,ESR1,MDM2,MMP1,MMP11,MMP14,MMP16,MMP9,MYC,PIK3R3,TCF7,TGFB1,WNT4,WNT7B
TEC Kinase Signaling	2,84E00	8,94E-02	1,265	ACTA2,ACTG2,BLK,FAS,GNAL,ITGA10,ITGA2,ITGA4,ITGA8,ITGAX,ITGB5,MAPK10,PIK3R3,STAT4,TNFSF10,VAV3
Class A/1 (Rhodopsin-like receptors)	2,83E00	7,72E-02	2,132	ADORA2A,ADRB3,CCL25,CGA,CHRM2,CXCL8,EDN1,EDNRA,EDNRB,F2RL3,GPR37,HCAR2,HTR1F,HTR2C,HTR4,KNG1,OXTR,P2RY2,PENK,S1PR1,SSTR3,TBXA2R
Regulation of Insulin-like Growth Factor (IGF) transport and uptake by IGFBPs	2,79E00	1,03E-01	1,732	APOE,CP,CSF1,GAS6,IGFBP3,KNG1,LTBP1,MMP1,PAPPA,PENK,SPARCL1,VWA1
Sheddase Signaling Pathway	2,72E00	8,98E-02	2,324	COL4A3,COL4A4,FAS,HGF,IGFBP3,ITGB5,MAPK10,MMP1,MMP11,MMP14,MMP16,MMP9,PIK3R3,POSTN,TGFB1
Transcriptional regulation by the AP-2 (TFAP2) family of transcription factors	2,71E00	1,71E-01	1,633	APOE,CDKN1A,CGA,ESR1,MYC,TFAP2C
Superpathway of Geranylgeranyldiphosphate Biosynthesis I (via Mevalonate)	2,68E00	2,67E-01	-2,000	HMGCS1,IDI1,MVD,MVK
Actin Cytoskeleton Signaling	2,67E00	8,14E-02	-0,333	ACTA2,ACTG2,FGF14,FGF19,FGF2,FGF21,FGF5,IQGAP2,ITGA10,ITGA2,ITGA4,ITGA8,ITGAX,ITGB5,MATK,PIK3R3,TIAM1,VAV3
Inhibition of Matrix Metalloproteases	2,65E00	1,67E-01	-1,342	MMP1,MMP11,MMP14,MMP16,MMP9,TFPI2
Regulation of the Epithelial-Mesenchymal Transition Pathway	2,64E00	8,56E-02	#NUM!	FGF14,FGF19,FGF2,FGF21,FGF5,FZD3,HGF,HMGA2,LOX,MAP2K6,MMP9,PIK3R3,TCF7,TGFB1,WNT4,WNT7B
Syndecan interactions	2,64E00	0.2	2,236	COL5A3,FGF2,ITGA2,ITGB5,TGFB1
Autism Signaling Pathway	2,63E00	7,58E-02	3,130	ALDH1A1,ALDH3A1,CACNA1E,CACNA2D3,CAMK2A,CLCF1,CXCL8,DHCR7,FZD3,GRM8,HGF,IGF2R,IL1A,IL36G,PIK3R3,SLC6A8,TCF7,TGFB1,TNFSF10,WNT4,WNT7B
Signaling by Retinoic Acid	2,59E00	1,62E-01	1,633	ALDH1A1,CRABP1,CYP26B1,FABP5,PDK4,RDH10
Degradation of the extracellular matrix	2,58E00	1,17E-01	3,000	ADAMTS5,CAPN5,CTSL,ELN,LAMC2,MMP1,MMP11,MMP14,MMP9
Tryptophan Degradation X (Mammalian, via Tryptamine)	2,57E00	2,5E-01	#NUM!	ALDH1A1,ALDH3A1,MAOB,SMOX
Putrescine Degradation III	2,57E00	2,5E-01	#NUM!	ALDH1A1,ALDH3A1,MAOB,SMOX
PPARα/RXRα Activation	2,52E00	8,57E-02	-1,155	ABCA1,ADCY8,GHR,GK,IL1R1,IL1R2,IL1RAPL1,IL1RL1,IL1RL2,ITGB5,MAP2K6,PLCD1,PLCL1,PPARGC1A,TGFB1
Agranulocyte Adhesion and Diapedesis	2,52E00	8,86E-02	#NUM!	ACTA2,ACTG2,CCL25,CXCL14,CXCL8,IL1A,IL1R1,IL36G,ITGA4,MMP1,MMP11,MMP14,MMP16,MMP9
PTEN Signaling	2,47E00	9,09E-02	-1,414	BMPR1B,CDKN1A,GHR,IGF2R,ITGA10,ITGA2,ITGA4,ITGA8,ITGAX,ITGB5,NTRK1,PDGFRA,PIK3R3
Netrin Signaling	2,47E00	8,75E-02	2,138	CACNA1E,CACNA1G,CACNA2D3,CAMK2A,CRMP1,DCC,DRAXIN,NEO1,PIK3R3,RYR2,SNAP25,TIAM1,UNC5C,UNC5D
HIF1α Signaling	2,46E00	8,21E-02	2,324	CAMK2A,CDKN1A,EDN1,EGLN3,FGF2,HGF,LDHC,MAP2K6,MDM2,MMP1,MMP11,MMP14,MMP16,MMP9,PIK3R3,TGFB1
Caveolar-mediated Endocytosis Signaling	2,41E00	1,19E-01	0,000	ACTA2,ACTG2,ITGA10,ITGA2,ITGA4,ITGA8,ITGAX,ITGB5
Colorectal Cancer Metastasis Signaling	2,39E00	7,51E-02	2,138	ADCY8,BAX,DCC,FZD3,GNAL,GRK3,MAPK10,MMP1,MMP11,MMP14,MMP16,MMP9,MYC,PIK3R3,RALGDS,TCF7,TGFB1,WNT4,WNT7B
Cell Cycle Control of Chromosomal Replication	2,36E00	1,3E-01	-1,890	CDC7,MCM3,MCM4,MCM5,MCM6,PCNA,PRIM1
Serotonin Degradation	2,35E00	1,72E-01	2,000	ADHFE1,ALDH1A1,ALDH3A1,MAOB,SMOX
Factors Promoting Cardiogenesis in Vertebrates	2,34E00	8,78E-02	2,496	BMP7,BMPR1B,CAMK2A,FZD3,MAPK10,MYC,PLCD1,PLCL1,SCN5A,TCF7,TGFB1,WNT4,WNT7B
Regulation of the Epithelial Mesenchymal Transition by Growth Factors Pathway	2,32E00	8,15E-02	3,000	FGF14,FGF19,FGF2,FGF21,FGF5,HGF,HMGA2,MAP2K6,MAPK10,MMP1,MMP9,PDGFRA,PIK3R3,TGFB1,TNFSF10
Activation of gene expression by SREBF (SREBP)	2,3E00	1,43E-01	-2,449	DHCR7,HMGCS1,IDI1,MVD,MVK,SC5D
Gap Junction Signaling	2,3E00	7,09E-02	0,655	ACTA2,ACTG2,ADCY8,CACNA1G,CSNK1G1,GJB5,GPR37,HTR2C,IL1R2,KCNN2,MAPK10,MYC,OXTR,P2RY2,PDGFRA,PIK3R3,PLA2G4F,PLCD1,PLCL1,TCF7,TGFB1
Complement System	2,28E00	1,67E-01	#NUM!	C7,CFD,CFI,ITGAX,SERPING1
Dopamine Degradation	2,28E00	2,11E-01	#NUM!	ALDH1A1,ALDH3A1,MAOB,SMOX
Parkinson's Signaling Pathway	2,28E00	7,34E-02	2,357	ACTA2,ACTG2,ALDH1A1,ALDH3A1,ATP6V0D2,CACNA1E,CACNA1G,CACNA2D3,CAMK2A,CLCF1,CXCL8,GPR37,IL1A,IL36G,MAOB,PPARGC1A,SMOX,TGFB1,TNFSF10
Sertoli Cell-Germ Cell Junction Signaling Pathway (Enhanced)	2,26E00	7,62E-02	3,153	ACTA2,ACTG2,CGA,IL1A,IL1R1,IL1R2,IL1RAPL1,IL1RL1,IL1RL2,ITGA2,LAMC2,LAMC3,MAP2K6,MAPK10,MMP9,PIK3R3,TGFB1
Netrin-1 signaling	2,25E00	1,4E-01	2,449	DCC,NEO1,NTN4,TRPC7,UNC5C,UNC5D
Post-translational protein phosphorylation	2,25E00	9,8E-02	1,265	APOE,CP,CSF1,GAS6,IGFBP3,KNG1,LTBP1,PENK,SPARCL1,VWA1
GADD45 Signaling	2,23E00	1,23E-01	1,890	CDKN1A,GADD45G,MAP2K6,MAPK10,MYC,PCNA,TGFB1
Paxillin Signaling	2,22E00	9,71E-02	0,000	ACTA2,ACTG2,ITGA10,ITGA2,ITGA4,ITGA8,ITGAX,ITGB5,MAPK10,PIK3R3
Hepatic Cholestasis	2,17E00	7,85E-02	2,840	ADCY8,CLCF1,CXCL8,ESR1,FGF19,IL1A,IL1R1,IL1R2,IL1RAPL1,IL1RL1,IL1RL2,IL36G,MAPK10,TGFB1,TNFSF10
Specification of primordial germ cells	2,14E00	2,73E-01	#NUM!	NANOS3,PRDM1,TFAP2C
NF-κB Signaling	2,13E00	0.08	3,207	BMPR1B,CARD11,GHR,IGF2R,IL1A,IL1R1,IL1R2,IL36G,MAP2K6,NTRK1,PDGFRA,PIK3R3,TAB3,TRAF5
IL-6 Signaling	2,12E00	8,94E-02	3,317	CXCL8,IL1A,IL1R1,IL1R2,IL1RAPL1,IL1RL1,IL1RL2,IL36G,MAP2K6,MAPK10,PIK3R3
Melatonin Degradation II	2,08E00	0.5	#NUM!	MAOB,SMOX
Cachexia Signaling Pathway	2,07E00	6,67E-02	2,985	ADCY8,ADRB3,CAPN5,CLCF1,CXCL8,GDF15,IGFBP3,IL1A,IL1R1,IL1R2,IL1RAPL1,IL1RL1,IL1RL2,IL36G,LCN2,MAPK10,PIK3R3,S1PR1,STAT4,TGFB1,TNFSF10,TRIM63
Cellular Effects of Sildenafil (Viagra)	2,06E00	5,81E-02	-2,333	ACTA2,ACTG2,ADCY8,ADCYAP1R1,ADORA2A,ADRB3,CACNA1E,CACNA2D3,CAPN5,CHRM2,EDNRA,EDNRB,F2RL3,FAS,FZD3,GPR157,GPR37,GPRC5C,GRM8,HCAR2,HCN1,HTR1F,HTR2C,HTR4,KCNN2,MAP2K6,MAPK10,OXTR,P2RY2,PDE3A,PIK3R3,PPARGC1A,S1PR1,SSTR3,TBXA2R,TGFB1
G alpha (s) signalling events	2,02E00	8,66E-02	2,111	ADCY8,ADCYAP1R1,ADORA2A,ADRB3,CALCA,CGA,GRK3,HTR4,PDE1A,PDE3A,PDE7B
Leukocyte Extravasation Signaling	2	7,73E-02	0,832	ACTA2,ACTG2,ARHGAP6,EDIL3,ITGA2,ITGA4,MAPK10,MMP1,MMP11,MMP14,MMP16,MMP9,PIK3R3,VAV3
IL-10 Signaling	2	8,59E-02	-1,508	CDKN1A,IL1A,IL1R1,IL1R2,IL1RAPL1,IL1RL1,IL1RL2,IL36G,MAFB,MAP2K6,PRDM1
Triglyceride metabolism	1,99E00	1,43E-01	0,447	DGAT2,FABP3,FABP5,GK,MGLL
Tumoricidal Function of Hepatic Natural Killer Cells	1,98E00	1,74E-01	#NUM!	BAX,ENDOG,FAS,SRGN
Gαi Signaling	1,97E00	8,53E-02	0,333	ADCY8,CHRM2,GNAL,GRM8,HCAR2,HTR1F,RALGDS,RGS4,S1PR1,SSTR3,TBXA2R
Chronic Myeloid Leukemia Signaling	1,96E00	6,95E-02	1,414	ALOX12,BLK,CDKN1A,FAS,FZD3,GAB2,HDAC9,MDM2,MMP9,MYC,PIK3R3,PLCD1,PLCL1,TCF7,TGFB1,TNFSF10,WNT4,WNT7B
Interleukin-10 signaling	1,94E00	1,39E-01	2,236	CSF1,CXCL8,IL1A,IL1R1,IL1R2
Neurovascular Coupling Signaling Pathway	1,94E00	7,39E-02	0,277	ADORA2A,CACNA1E,CACNA1G,CACNA2D3,CHRM2,KCNJ2,KCNMB1,KCNN2,KNG1,LRRC38,MAPT,PLA2G4F,PTGS1,RYR2,TBXA2R
IL-17 Signaling	1,92E00	8,05E-02	2,309	CLCF1,CXCL8,IL1A,IL36G,LCN2,MAP2K6,MAPK10,MMP9,PIK3R3,TGFB1,TNFSF10,TRAF5
Pulmonary Healing Signaling Pathway	1,87E00	7,45E-02	2,496	BLK,BMPR1B,FZD3,MAPK10,MMP1,MMP11,MMP14,MMP16,MMP9,MYC,TCF7,TGFB1,WNT4,WNT7B
HEY1 Signaling Pathway	1,85E00	7,89E-02	2,111	BAX,BMP7,BMPR1B,CDKN1A,MDM2,MMP1,MMP11,MMP14,MMP16,MMP9,PIK3R3,TGFB1
Airway Inflammation in Asthma	1,85E00	1,6E-01	#NUM!	CXCL8,MMP9,TGFB1,TSLP
PPAR Signaling	1,84E00	0.09	-2,333	IL1A,IL1R1,IL1R2,IL1RAPL1,IL1RL1,IL1RL2,IL36G,PDGFRA,PPARGC1A
Reelin Signaling in Neurons	1,83E00	8,15E-02	1,667	APOE,ARHGEF26,BLK,CAMK2A,CDK5R1,LRP8,MAP2K6,MAPK10,MAPT,PDK4,PIK3R3
Human Embryonic Stem Cell Pluripotency	1,83E00	7,37E-02	3,207	BMP7,BMPR1B,FGF2,FZD3,MAP2K6,MYC,NTF3,NTRK1,PDGFRA,PIK3R3,SPHK1,TGFB1,WNT4,WNT7B
Phagosome Formation	1,81E00	5,65E-02	3,307	ADCYAP1R1,ADORA2A,ADRB3,BLK,CHRM2,EDNRA,EDNRB,F2RL3,FZD3,GAB2,GPR157,GPR37,GPRC5C,GRM8,HCAR2,HTR1F,HTR2C,HTR4,ITGA10,ITGA2,ITGA4,ITGA8,ITGAX,ITGB5,MAP2K6,OXTR,P2RY2,PIK3R3,PLA2G4F,S1PR1,SPHK1,SSTR3,TBXA2R,VAV3
FGF Signaling	1,8E00	9,41E-02	0,707	FGF14,FGF19,FGF2,FGF21,FGF5,HGF,MAP2K6,PIK3R3
Ovarian Cancer Signaling	1,79E00	7,74E-02	1,342	BRCA2,CGA,EDN1,EDNRA,FZD3,HDAC9,MMP9,PIK3R3,PTGS1,TCF7,WNT4,WNT7B
Myelination Signaling Pathway	1,76E00	6,41E-02	3,130	ARHGAP6,BLK,BMP7,BMPR1B,FGF2,FZD3,GPR37,HDAC9,IDI1,IGF2R,ITGA2,ITGB5,LAMC2,LAMC3,NRG1,NTF3,PDGFRA,PIK3R3,WNT4,WNT7B
Signaling by PDGF	1,71E00	1,07E-01	2,449	COL4A3,COL4A4,COL5A3,COL6A3,PDGFRA,PLAT
Cardiac conduction	1,71E00	8,13E-02	0,816	CAMK2A,FGF14,KCNE3,KCNIP1,KCNJ2,MME,RYR2,SCN2A,SCN5A,SLC8A1
CGAS-STING Signaling Pathway	1,69E00	8,49E-02	2,333	ATP6V0D2,BAX,CDKN1A,CLCF1,CXCL8,IL1A,IL36G,TGFB1,TNFSF10
Interleukin-1 family signaling	1,68E00	8,06E-02	3,000	IL1A,IL1R1,IL1R2,IL1RAPL1,IL1RL1,IL1RL2,IL36G,MAP2K6,SQSTM1,TAB3
DHCR24 Signaling Pathway	1,66E00	0.08	-0,707	A1BG,APOE,DHCR24,DHCR7,ESR1,KNG1,MAPT,MDM2,PIK3R3,SC5D
Multiple Sclerosis Signaling Pathway	1,66E00	7,18E-02	1,941	BAX,C7,CAPN5,CLCF1,CXCL8,FAS,IL1A,IL36G,MMP9,PARP3,SLC8A1,TGFB1,TNFSF10
RAR Activation	1,65E00	6,01E-02	1,528	ADCY8,ALDH1A1,CAMK2A,CDKN1A,CLCF1,CRABP1,CXCL8,FABP5,IGFBP3,IL1A,IL36G,MAPK10,MMP1,MMP11,MMP9,PDE1A,PDE3A,PDE7B,PIK3R3,PPARGC1A,RDH10,TGFB1,TNFSF10
Aryl Hydrocarbon Receptor Signaling	1,64E00	7,94E-02	-0,707	ALDH1A1,ALDH3A1,BAX,CDKN1A,ESR1,FAS,IL1A,MDM2,MYC,TGFB1
Hereditary Breast Cancer Signaling	1,64E00	7,94E-02	1,265	BRCA2,CDKN1A,ESR1,FGF2,GADD45G,HGF,PIK3R3,RFC3,TGFB1,XPC
FOXO-mediated transcription of oxidative stress, metabolic and neuronal genes	1,63E00	1,38E-01	2,000	ABCA6,PLXNA4,PPARGC1A,TRIM63
Signaling by MET	1,61E00	9,33E-02	2,646	COL24A1,COL27A1,COL5A3,HGF,ITGA2,LAMC2,LAMC3
HGF Signaling	1,6E00	7,81E-02	0,816	CDKN1A,HGF,ITGA10,ITGA2,ITGA4,ITGA8,ITGAX,ITGB5,MAPK10,PIK3R3
WNT/SHH Axonal Guidance Signaling Pathway	1,59E00	7,48E-02	1,897	ADCY8,BLK,CAMK2A,FZD3,MAPK10,PIK3R3,SEMA3A,TCF7,TRPC7,WNT4,WNT7B
HMGB1 Signaling	1,59E00	7,48E-02	2,121	CLCF1,CXCL8,IL1A,IL1R1,IL36G,MAP2K6,MAPK10,PIK3R3,PLAT,TGFB1,TNFSF10
Adrenomedullin signaling pathway	1,59E00	7,03E-02	1,941	ADCY8,BAX,GPR37,IL1A,IL36G,KCNN2,MAP2K6,MAPK10,MATK,PIK3R3,PLCD1,PLCL1,TFAP2C
Transcriptional regulation of brown and beige adipocyte differentiation	1,58E00	1,33E-01	1,000	BMP7,ELOVL3,PPARGC1A,ZNF423
TGF-β Signaling	1,56E00	8,51E-02	1,000	BMP7,BMPR1B,HOXC9,IRF7,MAP2K6,TGFB1,VDR,ZNF423
IL-4 Signaling	1,55E00	7,14E-02	2,887	COL13A1,COL23A1,COL24A1,COL27A1,COL4A3,COL4A4,COL5A3,COL6A3,COL8A2,FAS,PIK3R3,TGFB1
RAC Signaling	1,54E00	7,63E-02	1,633	CDK5R1,IQGAP2,ITGA10,ITGA2,ITGA4,ITGA8,ITGAX,ITGB5,PIK3R3,TIAM1
PAK Signaling	1,53E00	7,96E-02	1,342	ITGA10,ITGA2,ITGA4,ITGA8,ITGAX,ITGB5,MAPK10,PDGFRA,PIK3R3
Glutamate binding, activation of AMPA receptors and synaptic plasticity	1,53E00	1,29E-01	2,000	CAMK2A,GRIP1,MDM2,TSPAN7
Sialic acid metabolism	1,53E00	1,29E-01	2,000	NPL,ST3GAL2,ST6GALNAC2,ST6GALNAC3
Regulation of TP53 Activity through Methylation	1,53E00	1,67E-01	#NUM!	MDM2,MDM4,SMYD2
Clathrin-mediated Endocytosis Signaling	1,52E00	6,88E-02	#NUM!	ACTA2,ACTG2,APOE,DNM3,FGF14,FGF19,FGF2,FGF21,FGF5,ITGB5,MDM2,PIK3R3,TFRC
White Adipose Tissue Browning Pathway	1,52E00	7,58E-02	1,265	ADCY8,ADRB3,BMP7,CACNA1E,CACNA1G,CACNA2D3,FGF21,HOXC9,LDHC,PPARGC1A
MYC Mediated Apoptosis Signaling	1,52E00	1,09E-01	-0,447	ADRB3,BAX,FAS,MDM2,MYC
Microautophagy Signaling Pathway	1,51E00	7,28E-02	#NUM!	COL13A1,COL23A1,COL24A1,COL27A1,COL4A3,COL4A4,COL5A3,COL6A3,COL8A2,SIDT2,SQSTM1
Role of Tissue Factor in Cancer	1,51E00	6,84E-02	1,732	BLK,CSF1,CXCL8,F3,FGF5,HGF,MAP2K6,MAPK10,MMP1,MMP9,PIK3R3,TFPI,TGFB1
Glycation Signaling Pathway	1,5E00	6,67E-02	1,604	CLCF1,COL4A3,COL4A4,CSF1,CXCL8,IL1A,IL36G,MAOB,MAPK10,MAPT,MMP9,PIK3R3,TGFB1,TNFSF10
NAD Signaling Pathway	1,5E00	7,52E-02	2,530	FGF2,H1-2,HGF,LDHC,NMNAT2,PARP3,PIK3R3,PPARGC1A,RYR2,TGFB1
Cardiac β-adrenergic Signaling	1,5E00	7,02E-02	1,633	ADCY8,AKAP6,CACNA1E,CACNA2D3,GNAL,GRK3,PDE1A,PDE3A,PDE7B,PKIB,RYR2,SLC8A1
Ethanol Degradation IV	1,47E00	1,58E-01	#NUM!	ALDH1A1,ALDH3A1,CYGB
Ethanol Degradation II	1,47E00	1,58E-01	#NUM!	ADHFE1,ALDH1A1,ALDH3A1
Apelin Liver Signaling Pathway	1,47E00	1,58E-01	#NUM!	EDN1,FAS,MAPK10
Xenobiotic Metabolism Signaling	1,46E00	6,44E-02	#NUM!	ALDH1A1,ALDH3A1,CAMK2A,CHST1,GCLC,GRIP1,HS3ST3A1,IL1A,MAOB,MAP2K6,MGMT,PIK3R3,PPARGC1A,SMOX,SOD3
Superoxide Radicals Degradation	1,45E00	2,5E-01	#NUM!	CYGB,SOD3
Cell Cycle: G1/S Checkpoint Regulation	1,45E00	9,38E-02	-0,447	CDKN1A,HDAC9,MDM2,MYC,NRG1,TGFB1
Role of NFAT in Cardiac Hypertrophy	1,44E00	6,54E-02	1,941	ADCY8,CACNA1E,CACNA1G,CACNA2D3,CAMK2A,HDAC9,MAP2K6,MAPK10,PIK3R3,PLCD1,PLCL1,RCAN2,SLC8A1,TGFB1
Coagulation System	1,44E00	1,21E-01	#NUM!	F3,KNG1,PLAT,TFPI
D-mannose Degradation	1,42E00	1	#NUM!	MPI
G-Protein Coupled Receptor Signaling	1,41E00	5,26E-02	2,058	ADCY8,ADCYAP1R1,ADORA2A,ADRB3,CAMK2A,CHRM2,EDNRA,EDNRB,F2RL3,FZD3,GNAL,GPR157,GPR37,GPRC5C,GRK3,GRM8,HCAR2,HCN1,HTR1F,HTR2C,HTR4,KCNN2,MAP2K6,MAPK10,OXTR,P2RY2,PDE1A,PDE3A,PDE7B,PIK3R3,RGS4,S1PR1,SSTR3,TBXA2R
Endothelin-1 Signaling	1,38E00	6,74E-02	1,155	ADCY8,EDN1,EDNRA,EDNRB,GNAL,MAPK10,MYC,PIK3R3,PLA2G4F,PLCD1,PLCL1,PTGS1
Regulation of Cellular Mechanics by Calpain Protease	1,38E00	8,33E-02	#NUM!	CAPN5,ITGA10,ITGA2,ITGA4,ITGA8,ITGAX,ITGB5
G alpha (q) signalling events	1,37E00	6,92E-02	2,111	EDN1,EDNRA,EDNRB,F2RL3,HTR2C,KNG1,OXTR,P2RY2,PIK3R3,RGS4,TBXA2R
CDX Gastrointestinal Cancer Signaling Pathway	1,37E00	6,7E-02	-2,309	BMP7,CLCF1,CXCL8,FZD3,IL1A,IL36G,PIK3R3,TCF7,TGFB1,TNFSF10,WNT4,WNT7B
Pancreatic Adenocarcinoma Signaling	1,37E00	7,44E-02	1,633	BRCA2,CDKN1A,HDAC9,MAPK10,MDM2,MMP9,PIK3R3,RALGDS,TGFB1
Neutrophil Extracellular Trap Signaling Pathway	1,36E00	5,86E-02	-0,229	BLK,COL13A1,COL23A1,COL24A1,COL27A1,COL4A3,COL4A4,COL5A3,COL6A3,COL8A2,CXCL8,ITGA2,MAP2K6,MAPK10,MMP9,PIK3R3,PLA2G4F,PLCD1,PLCL1
Role of IL-17A in Arthritis	1,35E00	9,8E-02	#NUM!	CXCL8,MAP2K6,MAPK10,MMP1,PIK3R3
Regulation of Actin-based Motility by Rho	1,34E00	7,69E-02	-1,000	ACTA2,ACTG2,ITGA10,ITGA2,ITGA4,ITGA8,ITGAX,ITGB5
Response to elevated platelet cytosolic Ca2+	1,33E00	7,32E-02	3,000	A1BG,CFD,ECM1,GAS6,HGF,KNG1,SERPING1,SRGN,TGFB1
Formation of Fibrin Clot (Clotting Cascade)	1,32E00	1,11E-01	1,000	F3,KNG1,SERPING1,TFPI
TP53 Regulates Transcription of Cell Death Genes	1,32E00	1,11E-01	1,000	BAX,FAS,IGFBP3,PIDD1
Role of Cytokines in Mediating Communication between Immune Cells	1,32E00	1,11E-01	#NUM!	CXCL8,IL1A,IL36G,TGFB1
Interleukin-7 signaling	1,3E00	1,36E-01	#NUM!	HGF,PIK3R3,TSLP
Pyrimidine Deoxyribonucleotides De Novo Biosynthesis I	1,3E00	1,36E-01	#NUM!	AK4,RRM2B,TYMS
Caspase activation via Dependence Receptors in the absence of ligand	1,27E00	0.2	#NUM!	DAPK1,DCC
Ion channel transport	1,26E00	6,63E-02	3,317	ATP6V0D2,ATP8A2,CAMK2A,CLCA2,RYR2,SCNN1B,STOM,TRPA1,TRPC7,TRPM3,TTYH3
TR/RXR Activation	1,26E00	7,41E-02	2,121	COL6A3,MDM2,PCNA,PIK3R3,PPARGC1A,RCAN2,SLC16A2,SLC16A3
Macrophage Alternative Activation Signaling Pathway	1,25E00	6,8E-02	0,632	ABCA1,ADORA2A,CSF1,IL1A,IL1R2,IL36G,MYC,PIK3R3,PPARGC1A,TGFB1
GPCR-Mediated Integration of Enteroendocrine Signaling Exemplified by an L Cell	1,24E00	8,33E-02	0,816	ADCY8,ADRB3,CALCA,CHRM2,PLCD1,PLCL1
Role of Pattern Recognition Receptors in Recognition of Bacteria and Viruses	1,24E00	7,03E-02	#NUM!	CLCF1,CXCL8,IL1A,IL36G,IRF7,MAPK10,PIK3R3,TGFB1,TNFSF10
Estrogen Receptor Signaling	1,24E00	5,54E-02	2,065	ADCY8,CACNA1E,CACNA2D3,CDKN1A,ESR1,GNAL,IGF2R,LEPR,MED12L,MMP1,MMP11,MMP14,MMP16,MMP9,MYC,PCNA,PIK3R3,PLCD1,PLCL1,PPARGC1A,TRIM63
NOD1/2 Signaling Pathway	1,23E00	6,76E-02	2,530	CLCF1,CXCL8,IL1A,IL36G,IRF7,MAP2K6,MAPK10,TAB3,TGFB1,TNFSF10
Sertoli Cell-Sertoli Cell Junction Signaling	1,23E00	6,09E-02	1,604	ACTA2,ACTG2,COL4A3,IL1A,IL1R1,IL1R2,IL1RAPL1,IL1RL1,IL1RL2,ITGA2,LAMC2,LAMC3,MAPK10,PIK3R3
Phase I - Functionalization of compounds	1,22E00	8,22E-02	2,449	ALDH1A1,ALDH3A1,CYP26B1,MAOB,PTGS1,SMOX
Leptin Signaling in Obesity	1,22E00	8,22E-02	#NUM!	ADCY8,LEPR,PDE3A,PIK3R3,PLCD1,PLCL1
IL-17A Signaling in Fibroblasts	1,22E00	8,22E-02	0,447	ACTA2,LCN2,LOX,MAPK10,MMP1,TGFB1
Estrogen-mediated S-phase Entry	1,21E00	1,25E-01	#NUM!	CDKN1A,ESR1,MYC
Transcriptional regulation by RUNX3	1,2E00	7,61E-02	0,816	CDKN1A,ITGA4,MAML3,MDM2,MYC,TCF7,TGFB1
Thyroid Cancer Signaling	1,2E00	8,11E-02	1,633	CXCL8,MYC,NTF3,NTRK1,PIK3R3,TCF7
Sperm Motility	1,19E00	6,01E-02	1,000	BLK,CACNA1G,EPHA1,EPHB1,GNAL,MAP2K6,MATK,NTRK1,PDE1A,PDGFRA,PLA2G4F,PLCD1,PLCL1,ROR1
FXR/RXR Activation	1,19E00	6,62E-02	-0,632	APOE,CLCF1,CXCL8,FGF19,IL1A,IL36G,MAPK10,PPARGC1A,TGFB1,TNFSF10
Ferroptosis Signaling Pathway	1,18E00	7,14E-02	-0,707	ABCA1,ALOX12,ANGPTL4,CDKN1A,GCLC,SQSTM1,TFAP2C,TFRC
Role of Hypercytokinemia/hyperchemokinemia in the Pathogenesis of Influenza	1,18E00	8,77E-02	1,342	CXCL8,IL1A,IL36G,IRF7,S1PR1
Ephrin A Signaling	1,17E00	6,82E-02	-0,333	BLK,EFNA4,EPHA1,FGF2,HGF,MMP14,PIK3R3,TGFB1,VAV3
Cell surface interactions at the vascular wall	1,16E00	7,08E-02	1,414	GAS6,ITGA2,ITGA4,ITGAX,MMP1,SLC16A3,TGFB1,TSPAN7
IL-27 Signaling Pathway	1,16E00	7,08E-02	-1,414	GADD45G,IL1R1,IL1R2,IL1RAPL1,IL1RL1,IL1RL2,PIK3R3,PPARGC1A
Sleep REM Signaling Pathway	1,16E00	7,45E-02	-1,890	CHRM2,CLCF1,CXCL8,IL1A,IL36G,TGFB1,TNFSF10
Signaling by NTRK2 (TRKB)	1,16E00	1,2E-01	#NUM!	CDK5R1,NTF3,TIAM1
Gustation Pathway	1,16E00	6,36E-02	2,530	ADCY8,CACNA1E,CACNA1G,CACNA2D3,GPR37,KCNN2,P2RY2,PDE3A,SCN2A,SCN5A,SCNN1B
Dendritic Cell Maturation	1,16E00	6,54E-02	2,530	COL5A3,IL1A,IL1RL2,IL36G,LEPR,MAPK10,PIK3R3,PLCD1,PLCL1,STAT4
Eicosanoid Signaling	1,16E00	5,84E-02	1,291	ADCY8,ALOX12,DPEP1,GNAL,HPGD,KCNMB1,LRRC38,MYC,PIK3R3,PLA2G4F,PLCD1,PLCL1,PTGS1,TBXA2R,TCF7
UFMylation Signaling Pathway	1,15E00	8,62E-02	0,447	ABCA1,ABCG1,ESR1,MDM2,MYC
PCP (Planar Cell Polarity) Pathway	1,15E00	8,62E-02	2,000	FZD3,MAPK10,NDP,WNT4,WNT7B
Smooth Muscle Contraction	1,15E00	9,76E-02	0,000	ACTA2,ACTG2,CACNA1G,ITGB5
Activation of NMDA receptors and postsynaptic events	1,15E00	7,89E-02	1,633	ADCY8,CAMK2A,MAPT,NEFL,NRG1,PPM1E
IL-15 Production	1,15E00	7,02E-02	1,414	BLK,EPHA1,EPHB1,MAP2K6,MATK,NTRK1,PDGFRA,ROR1
Insulin Secretion Signaling Pathway	1,13E00	5,79E-02	2,496	ADCY8,BLK,CACNA1E,CACNA1G,CACNA2D3,CAMK2A,GHR,KCNB1,PIK3R3,PLCD1,PLCL1,RYR2,SCNN1B,SNAP25,STAT4
Presynaptic depolarization and calcium channel opening	1,13E00	1,67E-01	#NUM!	CACNA1E,CACNA2D3
Reversible hydration of carbon dioxide	1,13E00	1,67E-01	#NUM!	CA3,CA4
Synthesis of Prostaglandins (PG) and Thromboxanes (TX)	1,13E00	1,67E-01	#NUM!	HPGD,PTGS1
POU5F1 (OCT4), SOX2, NANOG activate genes related to proliferation	1,13E00	1,67E-01	#NUM!	EPHA1,FGF2
Histamine Degradation	1,13E00	1,67E-01	#NUM!	ALDH1A1,ALDH3A1
Signaling by SCF-KIT	1,12E00	9,52E-02	1,000	GAB2,MMP9,PIK3R3,SH2B3
Complement cascade	1,12E00	9,52E-02	2,000	C7,CFD,CFI,SERPING1
Role of WNT/GSK-3β Signaling in the Pathogenesis of Influenza	1,1E00	8,33E-02	#NUM!	CSNK1G1,FZD3,TCF7,WNT4,WNT7B
Glycosaminoglycan metabolism	1,1E00	6,84E-02	2,121	ABCC5,B4GALT4,CHST1,CSPG4,GPC4,HS3ST3A1,SGSH,ST3GAL2
Signaling by TGFBR3	1,09E00	9,3E-02	2,000	FGF2,MMP14,MMP16,TGFB1
Breast Cancer Regulation by Stathmin1	1,09E00	5,08E-02	2,887	ADCYAP1R1,ADORA2A,ADRB3,CAMK2A,CHRM2,EDNRA,EDNRB,F2RL3,FGF2,FZD3,GPR157,GPR37,GPRC5C,GRM8,HCAR2,HGF,HTR1F,HTR2C,HTR4,MMP9,OXTR,P2RY2,PIK3R3,S1PR1,SSTR3,TBXA2R,TGFB1
Aldosterone Signaling in Epithelial Cells	1,08E00	6,33E-02	1,000	DNAJC5B,HSPA12A,HSPA12B,HSPA4L,KCNMB1,LRRC38,PIK3R3,PLCD1,PLCL1,SCNN1B
Glutaminergic Receptor Signaling Pathway (Enhanced)	1,08E00	5,54E-02	3,500	ADCY8,CACNA1E,CACNA1G,CACNA2D3,CAMK2A,DGKQ,GNAL,GRM8,PIK3R3,PLA2G4F,PLCD1,PLCL1,SCN2A,SCN5A,SLC1A7,SNAP25,TGFB1
Effects of PIP2 hydrolysis	1,08E00	1,11E-01	#NUM!	DGKQ,MGLL,TRPC7
Crosstalk between Dendritic Cells and Natural Killer Cells	1,08E00	8,2E-02	#NUM!	ACTA2,ACTG2,CAMK2A,FAS,TNFSF10
Neuropathic Pain Signaling in Dorsal Horn Neurons	1,07E00	7,07E-02	1,134	CAMK2A,GPR37,GRM8,KCNN2,PIK3R3,PLCD1,PLCL1
G alpha (i) signalling events	1,07E00	5,97E-02	2,309	ADCY8,CCL25,CHRM2,CXCL8,GPR37,GRM8,HCAR2,HTR1F,KNG1,PENK,RGS4,SSTR3
Endocannabinoid Neuronal Synapse Pathway	1,06E00	6,47E-02	1,414	ADCY8,CACNA1E,CACNA1G,CACNA2D3,GNAL,MAPK10,MGLL,PLCD1,PLCL1
Xenobiotic Metabolism PXR Signaling Pathway	1,06E00	6,47E-02	1,890	ALDH1A1,ALDH3A1,CAMK2A,CHST1,GRIP1,HS3ST3A1,MAOB,PPARGC1A,SMOX
PI3K Cascade	1,06E00	9,09E-02	0,000	FGF19,FGF2,FGF5,GAB2
DNA Damage/Telomere Stress Induced Senescence	1,06E00	9,09E-02	2,000	CDKN1A,H1-2,HMGA1,HMGA2
O-linked glycosylation	1,05E00	0.07	1,890	ADAMTS19,ADAMTS5,B3GNT5,GALNT16,ST3GAL2,ST6GALNAC2,ST6GALNAC3
Opioid Signaling Pathway	1,05E00	5,62E-02	2,138	ADCY8,BLK,CACNA1E,CACNA1G,CACNA2D3,CAMK2A,GNAL,GRK3,MAP2K6,MYC,PDE1A,PENK,RGS4,RYR2,TCF7
Signaling by NTRK3 (TRKC)	1,04E00	1,07E-01	#NUM!	BAX,NTF3,PTPRO
Regulation of CDH11 Expression and Function	1,04E00	1,07E-01	#NUM!	ANGPTL4,HEYL,HOXC8
RHOGDI Signaling	1,04E00	5,91E-02	0,000	ACTA2,ACTG2,ARHGAP6,ESR1,GNAL,GRIP1,ITGA10,ITGA2,ITGA4,ITGA8,ITGAX,ITGB5
Circadian Rhythm Signaling	1,04E00	5,69E-02	#NUM!	ADCY8,ADCYAP1R1,BLK,CACNA1E,CACNA1G,CACNA2D3,CAMK2A,MAP2K6,MDM2,MYC,PLCD1,PLCL1,RYR2,TRPC7
NCAM signaling for neurite out-growth	1,03E00	7,94E-02	2,236	CACNA1G,COL4A3,COL4A4,COL5A3,COL6A3
Acetylcholine Receptor Signaling Pathway	1,03E00	6,01E-02	1,508	ADCY8,CACNA1E,CACNA1G,CACNA2D3,CAMK2A,CHRM2,GNAL,KCNJ2,PIK3R3,PLCD1,PLCL1
Interconversion of nucleotide di- and triphosphates	1,01E00	1,03E-01	#NUM!	AK4,RRM2B,TYMS
Semaphorin interactions	1,01E00	7,81E-02	2,236	CDK5R1,CRMP1,PLXNA4,SEMA3A,SEMA6D
Tryptophan catabolism	1,01E00	1,43E-01	#NUM!	AADAT,KYAT1
Phenylalanine Degradation IV (Mammalian, via Side Chain)	1,01E00	1,43E-01	#NUM!	MAOB,SMOX
CD40 Signaling	9,87E-01	7,69E-02	1,000	MAP2K6,MAPK10,PIK3R3,PTGS1,TRAF5
WNT/Ca+ pathway	9,87E-01	7,69E-02	1,342	CAMK2A,FZD3,PLCD1,PLCL1,ROR1
nNOS Signaling in Skeletal Muscle Cells	9,81E-01	8,51E-02	2,000	CACNA1E,CACNA1G,CACNA2D3,RYR2
PFKFB4 Signaling Pathway	9,81E-01	8,51E-02	2,000	FGF2,MAP2K6,PFKFB4,TGFB1
Glioblastoma Multiforme Signaling	9,78E-01	6,02E-02	1,265	CDKN1A,FZD3,MDM2,MYC,PDGFRA,PIK3R3,PLCD1,PLCL1,WNT4,WNT7B
Sensory perception of taste	9,75E-01	0.1	#NUM!	KCNJ2,SCN2A,SCNN1B
Nuclear Cytoskeleton Signaling Pathway	9,73E-01	5,74E-02	0,000	ACTA2,ACTG2,BLK,DES,ITGA10,ITGA2,ITGA4,ITGA8,ITGAX,ITGB5,KIF18A,SYNE2
Actin Nucleation by ARP-WASP Complex	9,7E-01	7,06E-02	#NUM!	ITGA10,ITGA2,ITGA4,ITGA8,ITGAX,ITGB5
BMP signaling pathway	9,7E-01	7,06E-02	1,000	BMP7,BMPR1B,FST,HOXC9,MAPK10,ZNF423
Signaling by Rho Family GTPases	9,68E-01	5,53E-02	-0,333	ACTA2,ACTG2,CDC42EP3,DES,GNAL,ITGA10,ITGA2,ITGA4,ITGA8,ITGAX,ITGB5,MAPK10,PIK3R3,SEPTIN12
Abacavir ADME	9,66E-01	7,58E-02	2,236	PIK3R3,SLC22A3,SPHK1,STK32B,STK32C
Agrin Interactions at Neuromuscular Junction	9,66E-01	7,58E-02	-0,447	ACTA2,ACTG2,ITGA4,MAPK10,NRG1
Intracellular oxygen transport	9,57E-01	3,33E-01	#NUM!	CYGB
Interconversion of 2-oxoglutarate and 2-hydroxyglutarate	9,57E-01	3,33E-01	#NUM!	ADHFE1
Uracil Degradation II (Reductive)	9,57E-01	3,33E-01	#NUM!	DPYD
Glutathione Biosynthesis	9,57E-01	3,33E-01	#NUM!	GCLC
Thymine Degradation	9,57E-01	3,33E-01	#NUM!	DPYD
Trans, trans-farnesyl Diphosphate Biosynthesis	9,57E-01	3,33E-01	#NUM!	IDI1
Caspase activation via Death Receptors in the presence of ligand	9,56E-01	1,33E-01	#NUM!	FAS,TNFSF10
Platelet Adhesion to exposed collagen	9,56E-01	1,33E-01	#NUM!	ITGA10,ITGA2
Fatty Acid α-oxidation	9,56E-01	1,33E-01	#NUM!	ALDH1A1,ALDH3A1
Extra-nuclear estrogen signaling	9,46E-01	7,46E-02	1,342	BTC,ESR1,MMP9,PIK3R3,SPHK1
Necroptosis Signaling Pathway	9,42E-01	6,3E-02	2,828	CAMK2A,CAPN5,DAPK1,FAS,MDM2,PLA2G4F,SLC25A13,TNFSF10
ID1 Signaling Pathway	9,33E-01	5,76E-02	1,508	BAX,BLK,BMPR1B,CDKN1A,FGF2,MDM2,MMP9,MYC,PIK3R3,TGFB1,TYMS
Cell Cycle: G2/M DNA Damage Checkpoint Regulation	9,31E-01	8,16E-02	-1,000	CDKN1A,MDM2,MDM4,PPM1D
Role of MAPK Signaling in Inhibiting the Pathogenesis of Influenza	9,25E-01	7,35E-02	2,236	BAX,CXCL8,MAP2K6,MAPK10,PLA2G4F
Adipogenesis pathway	9,13E-01	6,2E-02	0,000	BMP7,BMPR1B,FGF2,FZD3,HDAC9,TCF7,TGFB1,ZNF423
p75 NTR receptor-mediated signalling	9,13E-01	0.06	3,000	ARHGEF26,OBSCN,PIK3R3,SPHK1,SQSTM1,STK32B,STK32C,TIAM1,VAV3
Metabolism of steroid hormones	9,12E-01	9,38E-02	#NUM!	CGA,HSD11B1,HSD17B11
Inhibition of Angiogenesis by TSP1	9,12E-01	9,38E-02	#NUM!	MAPK10,MMP9,TGFB1
Formation of the nephric duct	9,09E-01	1,25E-01	#NUM!	FGF2,PCDH19
Extrinsic Prothrombin Activation Pathway	9,09E-01	1,25E-01	#NUM!	F3,TFPI
Differential Regulation of Cytokine Production in Intestinal Epithelial Cells by IL-17A and IL-17F	9,09E-01	1,25E-01	#NUM!	IL1A,LCN2
Signaling by FGFR1	9,07E-01	0.08	0,000	ANOS1,FGF2,FGF5,FLRT3
Transcriptional regulation by RUNX2	9,07E-01	0.08	1,000	BAX,CDKN1A,PPM1D,SATB2
Iron uptake and transport	9,07E-01	0.08	1,000	ATP6V0D2,CP,LCN2,TFRC
Basal Cell Carcinoma Signaling	9,06E-01	7,25E-02	#NUM!	BMP7,FZD3,TCF7,WNT4,WNT7B
Regulation of TP53 Activity through Phosphorylation	0.9	6,74E-02	0,816	BRIP1,CDK5R1,MDM2,MDM4,RFC3,TPX2
Orexin Signaling Pathway	8,97E-01	5,56E-02	2,309	ADCY8,ATP6V0D2,CACNA1E,CACNA1G,CACNA2D3,PIK3R3,PLA2G4F,PLCD1,PLCL1,PPARGC1A,SLC8A1,TRPC7
Integrin Signaling	8,88E-01	5,64E-02	0,632	ACTA2,ACTG2,CAPN5,ITGA10,ITGA2,ITGA4,ITGA8,ITGAX,ITGB5,PIK3R3,TSPAN7
Ribonucleotide Reductase Signaling Pathway	8,88E-01	5,92E-02	0,333	CDKN1A,ESR1,HGF,MAPK10,MMP9,MYC,PARP3,PIK3R3,RRM2B
Plasma lipoprotein assembly, remodeling, and clearance	8,87E-01	7,14E-02	1,342	ABCA1,ABCG1,ANGPTL4,APOE,FGF21
CDC42 Signaling	8,86E-01	6,11E-02	1,000	IQGAP2,ITGA10,ITGA2,ITGA4,ITGA8,ITGAX,ITGB5,MAPK10
EPH-Ephrin signaling	8,83E-01	6,67E-02	1,633	EFNA4,EPHA1,EPHB1,MMP9,TIAM1,VAV3
IL-1 Signaling	8,83E-01	6,67E-02	2,000	ADCY8,GNAL,IL1A,IL1R1,MAP2K6,MAPK10
BBSome Signaling Pathway	8,83E-01	4,95E-02	2,558	ADCYAP1R1,ADORA2A,ADRB3,CHRM2,EDNRA,EDNRB,F2RL3,FZD3,GPR157,GPR37,GPRC5C,GRM8,HCAR2,HTR1F,HTR2C,HTR4,LEPR,OXTR,P2RY2,S1PR1,SSTR3,TBXA2R
Arachidonic acid metabolism	8,83E-01	9,09E-02	#NUM!	ALOX12,DPEP1,PTGR1
CDK5 Signaling	8,74E-01	6,31E-02	1,342	ADCY8,CDK5R1,GNAL,ITGA2,LAMC2,MAPK10,MAPT
CLEAR Signaling Pathway	8,71E-01	5,32E-02	-1,604	ATP6V0D2,BMPR1B,FGF2,FGF21,GHR,HGF,IGF2R,NTRK1,PDGFRA,PPARGC1A,RRAGD,SGSH,TGFB1,TPP1
VDR/RXR Activation	8,68E-01	7,04E-02	2,000	CDKN1A,COL13A1,IGFBP3,IL1RL1,VDR
G Protein Signaling Mediated by Tubby	8,68E-01	7,04E-02	1,342	GNAL,MYC,SSTR3,TUB,VAV3
Neuroprotective Role of THOP1 in Alzheimer's Disease	8,67E-01	6,59E-02	#NUM!	CFD,KNG1,MAPT,MME,MMP9,TPP1
NFE2L2 regulating anti-oxidant/detoxification enzymes	8,65E-01	1,18E-01	#NUM!	GCLC,SOD3
Signaling by TGF-beta Receptor Complex	8,62E-01	7,69E-02	0,000	ITGA8,ITGB5,LTBP1,TGFB1
MSP-RON Signaling Pathway	8,62E-01	7,69E-02	#NUM!	ACTA2,ACTG2,CSF1,PIK3R3
Nitric Oxide Signaling in the Cardiovascular System	8,6E-01	6,25E-02	1,000	ADRB3,CACNA1E,CACNA2D3,KNG1,PDE1A,PIK3R3,RYR2
Signaling by NOTCH1	8,49E-01	6,94E-02	1,342	DTX4,HDAC9,HEYL,MAML3,MYC
G alpha (12/13) signalling events	8,49E-01	6,94E-02	1,342	ARHGEF26,OBSCN,TBXA2R,TIAM1,VAV3
Role of JAK family kinases in IL-6-type Cytokine Signaling	8,49E-01	6,94E-02	0,000	CLCF1,MAPK10,MMP1,MYC,TGFB1
Calcium Signaling	8,46E-01	5,53E-02	1,633	ACTA2,CACNA1E,CACNA1G,CACNA2D3,CAMK2A,HDAC9,RCAN2,RYR2,SLC8A1,TNNI1,TRPC7
Sphingosine-1-phosphate Signaling	8,46E-01	6,19E-02	1,134	ADCY8,PDGFRA,PIK3R3,PLCD1,PLCL1,S1PR1,SPHK1
NR1D1 (REV-ERBA) represses gene expression	8,4E-01	2,5E-01	#NUM!	ELOVL3
NFE2L2 regulating inflammation associated genes	8,4E-01	2,5E-01	#NUM!	CXCL8
Pyruvate Fermentation to Lactate	8,4E-01	2,5E-01	#NUM!	LDHC
Spermine and Spermidine Degradation I	8,4E-01	2,5E-01	#NUM!	SMOX
NAD Biosynthesis III	8,4E-01	2,5E-01	#NUM!	NMNAT2
dTMP De Novo Biosynthesis	8,4E-01	2,5E-01	#NUM!	TYMS
Graft-versus-Host Disease Signaling	8,27E-01	8,57E-02	#NUM!	FAS,IL1A,IL36G
Hematopoiesis from Pluripotent Stem Cells	8,27E-01	8,57E-02	#NUM!	CSF1,CXCL8,IL1A
Mismatch Repair in Eukaryotes	8,24E-01	1,11E-01	#NUM!	PCNA,RFC3
Potassium Channels	8,2E-01	6,38E-02	1,633	HCN1,KCNAB2,KCNB1,KCNJ2,KCNMB1,KCNN2
Gαs Signaling	8,18E-01	6,09E-02	0,816	ADCY8,ADORA2A,ADRB3,GNAL,HCAR2,HTR4,RYR2
Xenobiotic Metabolism CAR Signaling Pathway	8,09E-01	5,84E-02	1,633	ALDH1A1,ALDH3A1,CHST1,GRIP1,HS3ST3A1,MAP2K6,PPARGC1A,SOD3
Transcriptional Regulatory Network in Embryonic Stem Cells	8,04E-01	5,66E-02	1,667	BMPR1B,FGF2,FZD3,IGF2R,MYC,PIK3R3,TGFB1,WNT4,WNT7B
NGF-stimulated transcription	8,01E-01	8,33E-02	#NUM!	CDK5R1,EGR3,F3
Sensory processing of sound by outer hair cells of the cochlea	7,99E-01	7,27E-02	0,000	KCNMB1,KCNN2,PJVK,USH1C
Neurotrophin/TRK Signaling	7,97E-01	6,67E-02	#NUM!	MAP2K6,NTF3,NTRK1,PIK3R3,SORCS1
ATM Signaling	7,9E-01	6,25E-02	-0,447	CDKN1A,GADD45G,MAPK10,MDM2,MDM4,PPM1D
Cellular hexose transport	7,87E-01	1,05E-01	#NUM!	FGF21,SLC2A9
Azathioprine ADME	7,87E-01	1,05E-01	#NUM!	ABCC5,VAV3
Signaling by ERBB4	7,79E-01	7,14E-02	#NUM!	APOE,BTC,ESR1,NRG1
Apelin Cardiomyocyte Signaling Pathway	7,76E-01	6,19E-02	0,000	MAPK10,PIK3R3,PLCD1,PLCL1,SLC8A1,TGFB1
Neutrophil degranulation	7,75E-01	4,84E-02	3,130	A1BG,ALDOC,CFD,CTSC,FABP5,GCA,IGF2R,IQGAP2,ITGAX,KCNAB2,KRT1,LCN2,MME,MMP9,RAB44,S100A12,S100P,SNAP25,STOM,SYNGR1
Synthesis of DNA	7,65E-01	5,88E-02	-1,134	MCM3,MCM4,MCM5,MCM6,PCNA,PRIM1,RFC3
Iron homeostasis signaling pathway	7,65E-01	5,88E-02	#NUM!	ATP6V0D2,BMP7,BMPR1B,CP,GDF15,PDGFRA,TFRC
MAP kinase activation	7,52E-01	7,89E-02	#NUM!	MAP2K6,MAPK10,TAB3
Regulation of TP53 Expression and Degradation	7,52E-01	7,89E-02	#NUM!	MDM2,MDM4,PRDM1
SUMOylation of transcription factors	7,52E-01	0.1	#NUM!	MDM2,TFAP2C
Receptor-type tyrosine-protein phosphatases	7,52E-01	0.1	#NUM!	IL1RAPL1,PPFIBP2
FasL/ CD95L signaling	7,51E-01	0.2	#NUM!	FAS
NAD Biosynthesis from 2-amino-3-carboxymuconate Semialdehyde	7,51E-01	0.2	#NUM!	NMNAT2
Glycerol Degradation I	7,51E-01	0.2	#NUM!	GK
NAD Salvage Pathway III	7,51E-01	0.2	#NUM!	NMNAT2
Lysine Degradation II	7,51E-01	0.2	#NUM!	AADAT
Lysine Degradation V	7,51E-01	0.2	#NUM!	AADAT
Docosahexaenoic Acid (DHA) Signaling	7,44E-01	5,17E-02	0,577	ADCY8,BAX,FABP3,FABP5,FAS,FGF2,HGF,PIK3R3,PLA2G4F,PLCD1,PLCL1,TGFB1
Senescence Pathway	7,42E-01	5,04E-02	1,387	CACNA1E,CACNA2D3,CAPN5,CDKN1A,CXCL8,DHCR24,GADD45G,IL1A,MAP2K6,MDM2,PDK4,PIK3R3,SQSTM1,TGFB1
Remodeling of Epithelial Adherens Junctions	7,41E-01	6,9E-02	#NUM!	ACTA2,ACTG2,DNM3,HGF
Glioma Signaling	7,4E-01	5,79E-02	2,000	CAMK2A,CDKN1A,HDAC9,IGF2R,MDM2,PDGFRA,PIK3R3
GABA Receptor Signaling	7,4E-01	5,79E-02	#NUM!	ADCY8,CACNA1E,CACNA1G,CACNA2D3,GNAL,GPR37,KCNN2
WNT/β-catenin Signaling	7,39E-01	5,45E-02	0,000	CSNK1G1,FZD3,MDM2,MYC,SOX5,TCF7,TGFB1,WNT4,WNT7B
Retinoid metabolism and transport	7,29E-01	7,69E-02	#NUM!	APOE,GPC4,LRP8
Retinoic acid Mediated Apoptosis Signaling	7,29E-01	7,69E-02	#NUM!	CRABP1,PARP3,TNFSF10
Ephrin Receptor Signaling	7,23E-01	5,29E-02	#NUM!	EFNA4,EPHA1,EPHB1,GNAL,ITGA10,ITGA2,ITGA4,ITGA8,ITGAX,ITGB5
Surfactant metabolism	7,19E-01	9,52E-02	#NUM!	ADORA2A,P2RY2
Formation of the ureteric bud	7,19E-01	9,52E-02	#NUM!	EYA1,ITGA8
Signaling by NTRK1 (TRKA)	7,17E-01	6,25E-02	1,342	ADCYAP1R1,ADORA2A,DNM3,NTRK1,RALGDS
Platelet homeostasis	7,17E-01	6,25E-02	-0,447	KCNMB1,LRP8,PDE1A,SLC8A1,TRPC7
DAG and IP3 signaling	7,07E-01	7,5E-02	#NUM!	ADCY8,CAMK2A,PDE1A
Systemic Lupus Erythematosus in B Cell Signaling Pathway	7,01E-01	5,06E-02	1,508	BLK,CARD11,CLCF1,CXCL8,IL1A,IL36G,IRF7,MYC,PIK3R3,TGFB1,TNFSF10,TRAF5
CCR5 Signaling in Macrophages	6,94E-01	5,83E-02	#NUM!	CACNA1E,CACNA1G,CACNA2D3,FAS,GNAL,MAPK10
Induction of Apoptosis by HIV1	6,88E-01	6,56E-02	1,000	BAX,FAS,MAPK10,SLC25A13
ERB2-ERBB3 Signaling	6,88E-01	6,56E-02	1,000	ETV4,MYC,NRG1,PIK3R3
Retinoate Biosynthesis I	6,88E-01	9,09E-02	#NUM!	ALDH1A1,RDH10
ABRA Signaling Pathway	6,88E-01	6,1E-02	2,236	ACTA2,ACTG2,MAPK10,MMP9,PPARGC1A
FcγRIIB Signaling in B Lymphocytes	6,88E-01	6,1E-02	#NUM!	CACNA1E,CACNA1G,CACNA2D3,MAPK10,PIK3R3
Altered T Cell and B Cell Signaling in Rheumatoid Arthritis	6,88E-01	6,1E-02	#NUM!	CSF1,FAS,IL1A,IL36G,TGFB1
TRAIL signaling	6,8E-01	1,67E-01	#NUM!	TNFSF10
Prednisone ADME	6,8E-01	1,67E-01	#NUM!	HSD11B1
Glycine Cleavage Complex	6,8E-01	1,67E-01	#NUM!	GLDC
Zymosterol Biosynthesis	6,8E-01	1,67E-01	#NUM!	HSD17B7
GDP-mannose Biosynthesis	6,8E-01	1,67E-01	#NUM!	MPI
ISGylation Signaling Pathway	6,73E-01	6,02E-02	0,447	IRF7,ITGA2,MAPK10,PCNA,SQSTM1
Regulation of the Epithelial Mesenchymal Transition in Development Pathway	6,73E-01	6,02E-02	1,000	FZD3,LOX,TCF7,WNT4,WNT7B
Coronavirus Pathogenesis Pathway	6,69E-01	5,23E-02	0,378	BAX,CTSL,CXCL8,HDAC9,IRF7,KNG1,MAPK10,RPS27L,TGFB1
Beta-catenin independent WNT signaling	6,67E-01	5,13E-02	2,333	CAMK2A,FZD3,MYC,PIK3R3,ROR1,SPHK1,STK32B,STK32C,TCF7,WNT4
Interleukin-2 family signaling	6,64E-01	7,14E-02	#NUM!	GAB2,PIK3R3,STAT4
NR1H2 and NR1H3-mediated signaling	6,64E-01	7,14E-02	#NUM!	ABCA1,ABCG1,APOE
BER (Base Excision Repair) Pathway	6,64E-01	7,14E-02	#NUM!	MAP2K6,PCNA,RFC3
Class B/2 (Secretin family receptors)	6,59E-01	5,95E-02	2,236	ADCYAP1R1,CALCA,FZD3,WNT4,WNT7B
Pyroptosis	6,59E-01	8,7E-02	#NUM!	BAX,IL1A
IL-17A Signaling in Gastric Cells	6,59E-01	8,7E-02	#NUM!	CXCL8,MAPK10
Glycolysis I	6,59E-01	8,7E-02	#NUM!	ALDOC,ENO3
Gluconeogenesis I	6,59E-01	8,7E-02	#NUM!	ALDOC,ENO3
Apelin Cardiac Fibroblast Signaling Pathway	6,59E-01	8,7E-02	#NUM!	SPHK1,TGFB1
Sphingolipid metabolism	6,56E-01	5,66E-02	#NUM!	ARSJ,B3GNT5,CERS3,SGPP2,SPHK1,ST3GAL2
Fcγ Receptor-mediated Phagocytosis in Macrophages and Monocytes	6,46E-01	5,88E-02	0,447	ACTA2,ACTG2,GAB2,PIK3R3,VAV3
Virus Entry via Endocytic Pathways	6,44E-01	5,61E-02	0,447	ACTA2,ACTG2,ITGA2,ITGB5,PIK3R3,TFRC
GPCR-Mediated Nutrient Sensing in Enteroendocrine Cells	6,33E-01	5,56E-02	1,633	ADCY8,CACNA1E,CACNA1G,CACNA2D3,PLCD1,PLCL1
Other interleukin signaling	6,31E-01	8,33E-02	#NUM!	CSF1,SNAP25
Estrogen Biosynthesis	6,31E-01	8,33E-02	#NUM!	HSD17B11,HSD17B7
Oxidative Ethanol Degradation III	6,31E-01	8,33E-02	#NUM!	ALDH1A1,ALDH3A1
Ribavirin ADME	6,24E-01	6,15E-02	2,000	PIK3R3,SPHK1,STK32B,STK32C
NRF2-mediated Oxidative Stress Response	6,23E-01	5,08E-02	#NUM!	ACTA2,ACTG2,CYGB,DNAJC5B,GCLC,MAP2K6,PIK3R3,SOD3,SQSTM1
Erythrocytes take up oxygen and release carbon dioxide	6,21E-01	1,43E-01	#NUM!	CA4
Fructose metabolism	6,21E-01	1,43E-01	#NUM!	ALDH1A1
Wax and plasmalogen biosynthesis	6,21E-01	1,43E-01	#NUM!	FAR2
STAT5 Activation	6,21E-01	1,43E-01	#NUM!	GAB2
Regulation of NFE2L2 gene expression	6,21E-01	1,43E-01	#NUM!	MYC
Cell Cycle Checkpoints	6,14E-01	4,84E-02	-1,155	BRIP1,CDC7,CDKN1A,KIF18A,MCM10,MCM3,MCM4,MCM5,MCM6,MDM2,MDM4,RFC3
Th2 Pathway	6,1E-01	5,45E-02	0,000	IL1RL1,PIK3R3,S1PR1,STAT4,TGFB1,TSLP
ERK/MAPK Signaling	6,07E-01	4,95E-02	0,816	ESR1,ITGA10,ITGA2,ITGA4,ITGA8,ITGAX,ITGB5,MYC,PIK3R3,PLA2G4F
TP53 Regulates Transcription of Cell Cycle Genes	6,07E-01	6,67E-02	#NUM!	BAX,CDKN1A,PCNA
tRNA Splicing	6,07E-01	6,67E-02	#NUM!	PDE1A,PDE3A,PDE7B
Death Receptor Signaling	6,07E-01	5,68E-02	-0,447	ACTA2,ACTG2,FAS,PARP3,TNFSF10
Erythropoietin Signaling Pathway	6,04E-01	5,13E-02	-0,707	CLCF1,CXCL8,IL1A,IL36G,MDM2,PIK3R3,TGFB1,TNFSF10
Amyotrophic Lateral Sclerosis Signaling	5,98E-01	5,41E-02	#NUM!	BAX,CACNA1E,CACNA2D3,CAPN5,NEFL,PIK3R3
L1CAM interactions	5,98E-01	5,41E-02	2,449	ANK3,DNM3,ITGA10,ITGA2,SCN2A,SCN5A
Mitochondrial Dysfunction	5,96E-01	4,7E-02	0,832	ADRB3,BAX,CACNA1E,CACNA1G,CACNA2D3,CAMK2A,CAPN5,CP,MAOB,MAPK10,MAPT,MDM2,PIK3R3,PPARGC1A
Pyruvate metabolism	5,89E-01	6,52E-02	#NUM!	LDHC,PDK4,PDPR
Synaptic Long Term Depression	5,88E-01	4,97E-02	2,333	CACNA1E,CACNA1G,CACNA2D3,GNAL,GRM8,PLA2G4F,PLCD1,PLCL1,RYR2
NAFLD Signaling Pathway	5,83E-01	4,88E-02	1,265	BAX,CLCF1,CXCL8,IL1A,IL36G,MAPK10,PIK3R3,PPARGC1A,TGFB1,TNFSF10
WNT ligand biogenesis and trafficking	5,81E-01	7,69E-02	#NUM!	WNT4,WNT7B
Cardiomyocyte Differentiation via BMP Receptors	5,81E-01	7,69E-02	#NUM!	BMP7,BMPR1B
Sensory processing of sound by inner hair cells of the cochlea	5,8E-01	5,88E-02	0,000	KCNMB1,PJVK,SNAP25,USH1C
IL-7 Signaling Pathway	5,8E-01	5,88E-02	0,000	BAX,HGF,MYC,PIK3R3
Germ Cell-Sertoli Cell Junction Signaling	5,77E-01	5,03E-02	#NUM!	ACTA2,ACTG2,ITGA2,LAMC3,MAP2K6,MAPK10,PIK3R3,TGFB1
Synaptogenesis Signaling Pathway	5,77E-01	4,65E-02	2,496	ADCY8,APOE,BLK,CAMK2A,EFNA4,EPHA1,EPHB1,GRM8,LRP8,MAPT,NRXN3,PIK3R3,SNAP25,TIAM1
Protein Kinase A Signaling	5,73E-01	4,55E-02	1,604	ADCY8,AKAP6,CAMK2A,DCC,EYA1,H1-2,PDE1A,PDE3A,PDE7B,PLCD1,PLCL1,PTPRN,PTPRO,RYR2,TCF7,TGFB1,TNNI1
DNA Damage Bypass	5,72E-01	6,38E-02	#NUM!	PCNA,REV3L,RFC3
Interleukin-1 processing	5,71E-01	1,25E-01	#NUM!	IL1A
DNA Damage Reversal	5,71E-01	1,25E-01	#NUM!	MGMT
Formation of intermediate mesoderm	5,71E-01	1,25E-01	#NUM!	FGF2
Sphingosine and Sphingosine-1-phosphate Metabolism	5,71E-01	1,25E-01	#NUM!	SGPP2
Sucrose Degradation V (Mammalian)	5,71E-01	1,25E-01	#NUM!	ALDOC
ERBB Signaling	5,7E-01	5,49E-02	1,342	BTC,MAP2K6,MAPK10,NRG1,PIK3R3
Maturity Onset Diabetes of Young (MODY) Signaling	5,66E-01	5,8E-02	#NUM!	APOE,BLK,CACNA1E,CACNA2D3
Th1 and Th2 Activation Pathway	5,66E-01	5,11E-02	#NUM!	IL1RL1,MAP2K6,PIK3R3,S1PR1,STAT4,TGFB1,TSLP
RAF/MAP kinase cascade	5,64E-01	4,71E-02	0,905	BTC,CAMK2A,FGF19,FGF2,FGF5,HGF,IL17RD,NEFL,NRG1,PDGFRA,RALGDS,RASAL3
CSDE1 Signaling Pathway	5,55E-01	6,25E-02	#NUM!	MYC,PABPC5,TGFB1
Amino acids regulate mTORC1	5,55E-01	6,25E-02	#NUM!	ATP6V0D2,FNIP2,RRAGD
Melanoma Signaling	5,55E-01	6,25E-02	#NUM!	CDKN1A,MDM2,PIK3R3
Amyloid Processing	5,55E-01	6,25E-02	#NUM!	CAPN5,CDK5R1,MAPT
Melatonin Signaling	5,53E-01	5,71E-02	0,000	CAMK2A,MAP2K6,PLCD1,PLCL1
Regulation of eIF4 and p70S6K Signaling	5,51E-01	4,94E-02	#NUM!	ITGA10,ITGA2,ITGA4,ITGA8,ITGAX,ITGB5,PIK3R3,RPS27L
Relaxin Signaling	5,47E-01	5,04E-02	#NUM!	ADCY8,GNAL,MMP9,PDE1A,PDE3A,PDE7B,PIK3R3
Prolactin Signaling	5,46E-01	5,38E-02	#NUM!	KCNMB1,LRRC38,MYC,PIK3R3,TCF7
14-3-3-mediated Signaling	5,45E-01	5,17E-02	0,447	BAX,MAPK10,MAPT,PIK3R3,PLCD1,PLCL1
Sirtuin Signaling Pathway	5,44E-01	4,65E-02	1,667	ABCA1,ATG16L2,BAX,CXCL8,CYGB,GADD45G,H1-2,LDHC,MYC,PPARGC1A,SOD3,XPC
Signaling by ERBB2	5,39E-01	6,12E-02	#NUM!	BTC,MATK,NRG1
Transcriptional and post-translational regulation of MITF-M expression and activity	5,39E-01	6,12E-02	#NUM!	EDN1,EDNRB,TFEC
RIPK1-mediated regulated necrosis	5,36E-01	7,14E-02	#NUM!	FAS,TNFSF10
Myogenesis	5,36E-01	7,14E-02	#NUM!	MAP2K6,NEO1
Role of p14/p19ARF in Tumor Suppression	5,36E-01	7,14E-02	#NUM!	MDM2,PIK3R3
RHOA Signaling	5,35E-01	5,13E-02	-1,342	ACTA2,ACTG2,ARHGAP6,CDC42EP3,EPHA1,SEPTIN12
UVA-Induced MAPK Signaling	5,35E-01	5,32E-02	#NUM!	MAPK10,PARP3,PIK3R3,PLCD1,PLCL1
Creatine metabolism	5,28E-01	1,11E-01	#NUM!	SLC6A8
RUNX1 and FOXP3 control the development of regulatory T lymphocytes (Tregs)	5,28E-01	1,11E-01	#NUM!	TNFRSF18
Serine biosynthesis	5,28E-01	1,11E-01	#NUM!	SERINC5
Malate-aspartate shuttle	5,28E-01	1,11E-01	#NUM!	SLC25A13
Ketogenesis	5,28E-01	1,11E-01	#NUM!	HMGCS1
Oxidative Stress Induced Senescence	5,27E-01	5,56E-02	2,000	MAP2K6,MAPK10,MDM2,MDM4
NAP1L1 Transcription Regulation Signaling Pathway	5,27E-01	5,56E-02	0,000	BAX,CDKN1A,MYC,PIK3R3
Role of MAPK Signaling in the Pathogenesis of Influenza	5,27E-01	5,56E-02	#NUM!	BAX,MAP2K6,MAPK10,PLA2G4F
ROBO SLIT Signaling Pathway	5,26E-01	5,08E-02	0,816	BLK,CDKN1A,DCC,MMP14,NRXN3,TGFB1
Endocannabinoid Developing Neuron Pathway	5,26E-01	5,08E-02	0,816	ADCY8,GNAL,MAP2K6,MAPK10,MGLL,PIK3R3
Folate Signaling Pathway	5,23E-01	0.06	#NUM!	CDKN1A,MYC,TYMS
Stearate Biosynthesis I (Animals)	5,23E-01	0.06	#NUM!	DHCR24,OSGEPL1,PTGR1
Endocannabinoid Cancer Inhibition Pathway	5,2E-01	4,93E-02	0,816	ADCY8,CDKN1A,GNAL,MAP2K6,MYC,PIK3R3,TCF7
T Cell Exhaustion Signaling Pathway	5,2E-01	4,93E-02	0,816	MAPK10,MGAT5,PIK3R3,PRDM1,STAT4,TCF7,TGFB1
Asparagine N-linked glycosylation	5,16E-01	5,04E-02	0,816	B4GALT4,CGA,MGAT5,MPI,MVD,RENBP
Role of NANOG in Mammalian Embryonic Stem Cell Pluripotency	5,16E-01	5,04E-02	#NUM!	BMP7,BMPR1B,FZD3,PIK3R3,WNT4,WNT7B
SUMOylation of intracellular receptors	5,15E-01	6,9E-02	#NUM!	ESR1,VDR
Superpathway of Melatonin Degradation	5,15E-01	6,9E-02	#NUM!	MAOB,SMOX
Estrogen-Dependent Breast Cancer Signaling	5,14E-01	5,48E-02	#NUM!	ESR1,HSD17B11,HSD17B7,PIK3R3
Macropinocytosis Signaling	5,14E-01	5,48E-02	#NUM!	CSF1,HGF,ITGB5,PIK3R3
GPER1 signaling	5,13E-01	5,21E-02	2,236	ADCY8,PIK3R3,SPHK1,STK32B,STK32C
Type I Diabetes Mellitus Signaling	5,13E-01	5,21E-02	2,000	FAS,IL1R1,MAP2K6,MAPK10,PTPRN
Regulation of IL-2 Expression in Activated and Anergic T Lymphocytes	5,13E-01	5,21E-02	0,447	CARD11,MAPK10,TGFB1,TOB1,VAV3
Role of MAPK Signaling in Promoting the Pathogenesis of Influenza	5,03E-01	5,15E-02	2,236	ATP6V0D2,BAX,MAP2K6,MAPK10,PLA2G4F
Toll-like Receptor Signaling	5,02E-01	5,41E-02	2,000	IL1A,IL1RL1,IL36G,MAP2K6
Acute Phase Response Signaling	5,01E-01	4,76E-02	1,633	CP,CRABP1,IL1A,IL1R1,IL36G,MAP2K6,PIK3R3,SERPING1
Signaling by ALK	4,95E-01	6,67E-02	#NUM!	MYC,PRDM1
Oncogene Induced Senescence	4,95E-01	6,67E-02	#NUM!	MDM2,MDM4
Signaling by CSF1 (M-CSF) in myeloid cells	4,95E-01	6,67E-02	#NUM!	CSF1,GAB2
MyD88 dependent cascade initiated on endosome	4,95E-01	6,67E-02	#NUM!	IRF7,TAB3
Signaling by PTK6	4,94E-01	5,77E-02	#NUM!	BTC,GPNMB,NRG1
Role of JAK2 in Hormone-like Cytokine Signaling	4,94E-01	5,77E-02	#NUM!	GHR,LEPR,SH2B3
Sumoylation Pathway	4,93E-01	5,1E-02	-0,447	FAS,MAPK10,MDM2,PCNA,RFC3
Peptide hormone biosynthesis	4,9E-01	0.1	#NUM!	CGA
Aspartate and asparagine metabolism	4,9E-01	0.1	#NUM!	SLC25A13
Alpha-protein kinase 1 signaling pathway	4,9E-01	0.1	#NUM!	TAB3
Pexophagy	4,9E-01	0.1	#NUM!	SQSTM1
Role of IL-17A in Psoriasis	4,9E-01	0.1	#NUM!	CXCL8
Embryonic Stem Cell Differentiation into Cardiac Lineages	4,9E-01	0.1	#NUM!	SP4
Prostanoid Biosynthesis	4,9E-01	0.1	#NUM!	PTGS1
γ-glutamyl Cycle	4,9E-01	0.1	#NUM!	GCLC
Renal Cell Carcinoma Signaling	4,9E-01	5,33E-02	#NUM!	EGLN3,HGF,PIK3R3,TGFB1
BEX2 Signaling Pathway	4,9E-01	5,33E-02	1,000	CDKN1A,LMO2,MAPK10,TCF7
Chaperone Mediated Autophagy Signaling Pathway	4,88E-01	4,59E-02	-1,667	ATP6V0D2,MAPT,MDM2,MMP1,MMP11,MMP14,MMP16,MMP9,MYC,PIK3R3
Cardiac Hypertrophy Signaling	4,84E-01	4,53E-02	1,667	ADCY8,ADRB3,CACNA1E,CACNA2D3,GNAL,MAP2K6,MAPK10,PIK3R3,PLCD1,PLCL1,TGFB1
GABA receptor activation	4,8E-01	5,66E-02	#NUM!	ADCY8,GNAL,KCNJ2
Apelin Adipocyte Signaling Pathway	4,79E-01	5,26E-02	#NUM!	ADCY8,CP,MAPK10,PPARGC1A
Toll Like Receptor 3 (TLR3) Cascade	4,76E-01	6,45E-02	#NUM!	IRF7,TAB3
P2Y Purinergic Receptor Signaling Pathway	4,7E-01	4,84E-02	0,816	ADCY8,MYC,P2RY2,PIK3R3,PLCD1,PLCL1
IL-33 Signaling Pathway	4,7E-01	4,73E-02	2,646	CXCL8,IL1A,IL1RL1,IL36G,MAPK10,MMP9,PIK3R3
BAG2 Signaling Pathway	4,67E-01	5,19E-02	0,000	CDKN1A,MAPT,MDM2,MYC
CD27 Signaling in Lymphocytes	4,66E-01	5,56E-02	#NUM!	MAP2K6,MAPK10,TRAF5
HDR through Homologous Recombination (HRR) or Single Strand Annealing (SSA)	4,63E-01	4,95E-02	-0,447	BRCA2,BRIP1,PCNA,RFC3,TIPIN
PKCθ Signaling in T Lymphocytes	4,62E-01	4,7E-02	2,000	CACNA1E,CACNA1G,CACNA2D3,CAMK2A,CARD11,PIK3R3,VAV3
Glucocorticoid Receptor Signaling	4,62E-01	4,27E-02	#NUM!	CDKN1A,CXCL8,ESR1,GHR,IL17RD,IL1A,IL1R1,IL1R2,IL1RL1,IL1RL2,KRT1,MAPK10,MMP1,MMP9,MYC,PDK4,PIK3R3,PLA2G4F,TGFB1
Striated Muscle Contraction	4,58E-01	6,25E-02	#NUM!	DES,TNNI1
Erythrocytes take up carbon dioxide and release oxygen	4,57E-01	9,09E-02	#NUM!	CA4
Signaling by Leptin	4,57E-01	9,09E-02	#NUM!	LEPR
Phenylalanine and tyrosine metabolism	4,57E-01	9,09E-02	#NUM!	KYAT1
Hematopoiesis from Multipotent Stem Cells	4,57E-01	9,09E-02	#NUM!	CSF1
NAD biosynthesis II (from tryptophan)	4,57E-01	9,09E-02	#NUM!	NMNAT2
Methylglyoxal Degradation III	4,57E-01	9,09E-02	#NUM!	PTGR1
Role of BRCA1 in DNA Damage Response	4,56E-01	5,13E-02	#NUM!	BRCA2,BRIP1,CDKN1A,RFC3
IL-13 Signaling Pathway	4,53E-01	4,9E-02	2,236	BLK,PIK3R3,POSTN,TGFB1,TSLP
Clathrin-mediated endocytosis	4,53E-01	4,76E-02	0,000	BTC,CHRM2,DNM3,IGF2R,SNX18,TFRC
Triacylglycerol Biosynthesis	4,53E-01	5,45E-02	#NUM!	DGAT2,LPCAT2,OSGEPL1
Cargo recognition for clathrin-mediated endocytosis	4,44E-01	4,85E-02	-0,447	BTC,CHRM2,GRK3,IGF2R,TFRC
Telomerase Signaling	4,44E-01	4,85E-02	#NUM!	CDKN1A,HDAC9,MYC,PIK3R3,TPP1
GPVI-mediated activation cascade	4,41E-01	6,06E-02	#NUM!	PIK3R3,VAV3
Transcriptional Regulation by NPAS4	4,41E-01	6,06E-02	#NUM!	CDK5R1,MDM2
Autoimmune Thyroid Disease Signaling	4,41E-01	6,06E-02	#NUM!	CGA,FAS
Gamma carboxylation, hypusinylation, hydroxylation, and arylsulfatase activation	4,4E-01	5,36E-02	#NUM!	ARSJ,GAS6,TPST2
GABAergic Receptor Signaling Pathway (Enhanced)	4,36E-01	4,69E-02	-0,816	ADCY8,CACNA1E,CACNA1G,CACNA2D3,GNAL,NRXN3
Pancreatic Secretion Signaling Pathway	4,31E-01	4,41E-02	1,000	ADCY8,ADORA2A,CA3,CA4,CLCA2,PIK3R3,PLCD1,PLCL1,RYR2,SNAP25
Role of CHK Proteins in Cell Cycle Checkpoint Control	4,28E-01	5,26E-02	#NUM!	CDKN1A,PCNA,RFC3
Polyamine Regulation in Colon Cancer	4,28E-01	5,26E-02	#NUM!	MAP2K6,MYC,SMOX
Vitamin D (calciferol) metabolism	4,27E-01	8,33E-02	#NUM!	VDR
HDR through MMEJ (alt-NHEJ)	4,27E-01	8,33E-02	#NUM!	BRCA2
Lysine catabolism	4,27E-01	8,33E-02	#NUM!	AADAT
Transcriptional regulation of testis differentiation	4,27E-01	8,33E-02	#NUM!	WNT4
Leukotriene Biosynthesis	4,27E-01	8,33E-02	#NUM!	DPEP1
Oxytocin in Brain Signaling Pathway	4,22E-01	4,47E-02	2,828	CACNA1E,CACNA1G,CACNA2D3,GNAL,OXTR,PIK3R3,PLA2G4F,PTGS1
Autophagy	4,2E-01	4,41E-02	0,333	DAPK1,FGF2,HGF,MAPK10,MYC,PIK3R3,PPM1D,SQSTM1,TGFB1
Opioid Signalling	4,15E-01	4,88E-02	#NUM!	ADCY8,CAMK2A,GNAL,PDE1A
Hepatitis B Chronic Liver Pathogenesis Signaling Pathway	4,1E-01	4,49E-02	1,890	ETV4,IRF7,MAPK10,MMP14,MMP9,PIK3R3,TGFB1
FLT3 Signaling	4,09E-01	5,71E-02	#NUM!	GAB2,SH2B3
Notch Signaling	4,09E-01	5,71E-02	#NUM!	DTX4,MAML3
Transport of bile salts and organic acids, metal ions and amine compounds	4,05E-01	4,82E-02	1,000	CP,SLC16A3,SLC22A3,SLC47A1
PEDF Signaling	4,05E-01	4,82E-02	1,000	ARHGAP22,FAS,PIK3R3,TCF7
NER (Nucleotide Excision Repair, Enhanced Pathway)	4,05E-01	4,82E-02	#NUM!	PCNA,PRIM1,RFC3,XPC
Senescence-Associated Secretory Phenotype (SASP)	4,04E-01	5,08E-02	#NUM!	CDKN1A,CXCL8,IL1A
Phospholipases	4,04E-01	5,08E-02	#NUM!	PLA2G4F,PLCD1,PLCL1
Trafficking and processing of endosomal TLR	0.4	7,69E-02	#NUM!	CTSL
Cytosolic iron-sulfur cluster assembly	0.4	7,69E-02	#NUM!	BRIP1
Dissolution of Fibrin Clot	0.4	7,69E-02	#NUM!	PLAT
Advanced glycosylation endproduct receptor signaling	0.4	7,69E-02	#NUM!	S100A12
Glutamate and glutamine metabolism	0.4	7,69E-02	#NUM!	KYAT1
Nephron development	0.4	7,69E-02	#NUM!	WNT4
Pregnenolone Biosynthesis	0.4	7,69E-02	#NUM!	CYP26B1
Phospholipase C Signaling	3,97E-01	4,26E-02	1,633	ADCY8,HDAC9,ITGA10,ITGA2,ITGA4,ITGA8,ITGAX,ITGB5,PLA2G4F,PLCD1,RALGDS
PDGF Signaling	3,96E-01	4,76E-02	1,000	MYC,PDGFRA,PIK3R3,SPHK1
MyD88-independent TLR4 cascade	3,94E-01	5,56E-02	#NUM!	IRF7,TAB3
Sleep NREM Signaling Pathway	3,92E-01	4,59E-02	-0,447	ADCY8,ADORA2A,ADRB3,CAMK2A,MAP2K6
Mitochondrial Division Signaling Pathway	3,83E-01	4,37E-02	2,646	BAX,CACNA1E,CACNA1G,CACNA2D3,CAMK2A,HGF,S1PR1
Glutamate Receptor Signaling	3,82E-01	4,92E-02	#NUM!	GRIP1,GRM8,SLC1A7
Bile acid and bile salt metabolism	3,8E-01	5,41E-02	#NUM!	CH25H,OSBPL3
Assembly and cell surface presentation of NMDA receptors	3,8E-01	5,41E-02	#NUM!	CAMK2A,NEFL
Neuroinflammation Signaling Pathway	3,76E-01	4,2E-02	2,530	CXCL8,FAS,IL1R1,IRF7,MAPK10,MAPT,MMP9,NTF3,PIK3R3,PLA2G4F,TGFB1
Fc Epsilon RI Signaling	3,76E-01	4,5E-02	2,236	MAP2K6,MAPK10,PIK3R3,PLA2G4F,VAV3
Signaling by NOTCH4	3,76E-01	4,41E-02	1,633	ACTA2,MAML3,PIK3R3,SPHK1,STK32B,STK32C
Prolactin receptor signaling	3,76E-01	7,14E-02	#NUM!	GHR
Metabolism of nitric oxide: NOS3 activation and regulation	3,76E-01	7,14E-02	#NUM!	CYGB
Metabolism of Angiotensinogen to Angiotensins	3,76E-01	7,14E-02	#NUM!	MME
Interleukin-15 signaling	3,76E-01	7,14E-02	#NUM!	GAB2
Formation of axial mesoderm	3,76E-01	7,14E-02	#NUM!	TCF7
DNA Double-Strand Break Repair by Homologous Recombination	3,76E-01	7,14E-02	#NUM!	BRCA2
Colanic Acid Building Blocks Biosynthesis	3,76E-01	7,14E-02	#NUM!	MPI
Histidine Degradation VI	3,76E-01	7,14E-02	#NUM!	CYP26B1
Thrombopoietin Signaling	3,71E-01	4,84E-02	#NUM!	GAB2,MYC,PIK3R3
ILK Signaling	3,71E-01	4,28E-02	0,378	ACTA2,ACTG2,ITGB5,MAP2K6,MAPK10,MMP9,MYC,PIK3R3
Macrophage Classical Activation Signaling Pathway	3,69E-01	4,38E-02	1,633	CLCF1,CXCL8,IL1A,IL36G,TGFB1,TNFSF10
Resolution of Abasic Sites (AP sites)	3,66E-01	5,26E-02	#NUM!	PCNA,RFC3
RET signaling	3,66E-01	5,26E-02	#NUM!	GAB2,PIK3R3
Antiproliferative Role of TOB in T Cell Signaling	3,66E-01	5,26E-02	#NUM!	TGFB1,TOB1
Intrinsic Prothrombin Activation Pathway	3,66E-01	5,26E-02	#NUM!	COL5A3,KNG1
Mitotic Roles of Polo-Like Kinase	3,61E-01	4,76E-02	#NUM!	CDC7,PRC1,TGFB1
Xenobiotic Metabolism AHR Signaling Pathway	3,61E-01	4,76E-02	#NUM!	ALDH1A1,ALDH3A1,IL1A
Acute Myeloid Leukemia Signaling	3,6E-01	4,55E-02	#NUM!	MAP2K6,MYC,PIK3R3,TCF7
RANK Signaling in Osteoclasts	3,6E-01	4,55E-02	1,000	MAP2K6,MAPK10,PIK3R3,TRAF5
Neurotransmitter release cycle	3,53E-01	5,13E-02	#NUM!	SLC1A7,SNAP25
Signaling by FGFR3	3,53E-01	5,13E-02	#NUM!	FGF2,FGF5
Dermatan Sulfate Biosynthesis (Late Stages)	3,53E-01	5,13E-02	#NUM!	CHST1,HS3ST3A1
SPINK1 Pancreatic Cancer Pathway	3,53E-01	5,13E-02	#NUM!	CPM,TGFB1
Mismatch Repair	3,53E-01	6,67E-02	#NUM!	PCNA
Digestion	3,53E-01	6,67E-02	#NUM!	PIR
FOXO-mediated transcription of cell cycle genes	3,53E-01	6,67E-02	#NUM!	CDKN1A
Paracetamol ADME	3,53E-01	6,67E-02	#NUM!	ABCC5
Granzyme B Signaling	3,53E-01	6,67E-02	#NUM!	ENDOG
Regulation of lipid metabolism by PPARalpha	3,53E-01	4,39E-02	0,447	ABCA1,ANGPTL4,ANKRD1,HMGCS1,PPARGC1A
CTLA4 Signaling in Cytotoxic T Lymphocytes	3,51E-01	4,24E-02	-0,816	BLK,CARD11,ITGA2,MAPK10,PIK3R3,TGFB1,VAV3
PKR-mediated signaling	3,51E-01	4,69E-02	#NUM!	MAP2K6,MAPT,SPHK1
TREM1 Signaling	3,41E-01	4,62E-02	#NUM!	CXCL8,IL1RL1,ITGAX
Signaling by FGFR4	3,41E-01	0.05	#NUM!	FGF19,FGF2
Transcriptional regulation of granulopoiesis	3,41E-01	0.05	#NUM!	CDKN1A,MYC
MIF Regulation of Innate Immunity	3,41E-01	0.05	#NUM!	MAPK10,PLA2G4F
Mechanisms of Viral Exit from Host Cells	3,41E-01	0.05	#NUM!	ACTA2,ACTG2
OX40 Signaling Pathway	3,41E-01	0.05	#NUM!	MAPK10,TRAF5
Cellular response to heat stress	3,35E-01	4,4E-02	2,000	CAMK2A,HSPA12A,HSPA12B,HSPA4L
DNA Replication Pre-Initiation	3,35E-01	4,4E-02	-2,000	MCM3,MCM4,MCM5,MCM6
Germ layer formation at gastrulation	3,33E-01	6,25E-02	#NUM!	TCF7
Methionine Degradation I (to Homocysteine)	3,33E-01	6,25E-02	#NUM!	MGMT
Ephrin B Signaling	3,32E-01	4,55E-02	#NUM!	EPHB1,GNAL,VAV3
G alpha (z) signalling events	3,29E-01	4,88E-02	#NUM!	ADCY8,RGS4
DNA damage-induced 14-3-3σ Signaling	3,29E-01	4,88E-02	#NUM!	CDKN1A,MDM2
Small Cell Lung Cancer Signaling	3,27E-01	4,35E-02	#NUM!	HDAC9,MYC,PIK3R3,TRAF5
KEAP1-NFE2L2 pathway	3,23E-01	4,17E-02	2,449	CDKN1A,PIK3R3,SPHK1,SQSTM1,STK32B,STK32C
Growth Hormone Signaling	3,22E-01	4,48E-02	#NUM!	GHR,IGFBP3,PIK3R3
TAK1-dependent IKK and NF-kappa-B activation	3,17E-01	4,76E-02	#NUM!	S100A12,TAB3
April Mediated Signaling	3,17E-01	4,76E-02	#NUM!	MAPK10,TRAF5
Chondroitin Sulfate Biosynthesis (Late Stages)	3,17E-01	4,76E-02	#NUM!	CHST1,HS3ST3A1
Apelin Muscle Signaling Pathway	3,17E-01	4,76E-02	#NUM!	GNAL,PPARGC1A
D-myo-inositol-5-phosphate Metabolism	3,16E-01	4,06E-02	1,134	CA3,MTMR8,NUDT11,PLCD1,PPFIBP2,PTPRN,PTPRO,SGPP2
Cyclophilin Signaling Pathway	3,15E-01	4,04E-02	2,333	ABCA1,APOE,CXCL8,MAPK10,MMP9,PIK3R3,TCF7,WNT4,WNT7B
Metabolism of amine-derived hormones	3,14E-01	5,88E-02	#NUM!	CGA
Specification of the neural plate border	3,14E-01	5,88E-02	#NUM!	TFAP2C
Glutathione Redox Reactions I	3,14E-01	5,88E-02	#NUM!	CP
Ubiquinol-10 Biosynthesis (Eukaryotic)	3,14E-01	5,88E-02	#NUM!	CYP26B1
The Visual Cycle	3,14E-01	5,88E-02	#NUM!	RDH10
Cysteine Biosynthesis III (mammalia)	3,14E-01	5,88E-02	#NUM!	MGMT
Communication between Innate and Adaptive Immune Cells	3,14E-01	4,41E-02	#NUM!	CXCL8,IL1A,IL36G
B Cell Activating Factor Signaling	3,06E-01	4,65E-02	#NUM!	MAPK10,TRAF5
Apelin Pancreas Signaling Pathway	3,06E-01	4,65E-02	#NUM!	MAPK10,PIK3R3
Glycerophospholipid biosynthesis	3,05E-01	4,13E-02	2,236	DGAT2,GPD1L,LPCAT2,MGLL,PLA2G4F
Signaling by Activin	2,97E-01	5,56E-02	#NUM!	FST
Glyoxylate metabolism and glycine degradation	2,97E-01	5,56E-02	#NUM!	GLDC
RHO GTPases activate CIT	2,97E-01	5,56E-02	#NUM!	PRC1
GABA synthesis, release, reuptake and degradation	2,97E-01	5,56E-02	#NUM!	SNAP25
Pyroptosis Signaling Pathway	2,97E-01	4,29E-02	#NUM!	BAX,IL1A,IL1R1
Immunogenic Cell Death Signaling Pathway	2,97E-01	4,29E-02	#NUM!	BAX,DAPK1,P2RY2
nNOS Signaling in Neurons	2,95E-01	4,55E-02	#NUM!	CAMK2A,CAPN5
Phagosome Maturation	2,92E-01	4,07E-02	#NUM!	ATP6V0D2,CTSC,CTSL,DYNLRB2,SNAP25
Integration of energy metabolism	2,91E-01	4,12E-02	2,000	ADCY8,CACNA1E,KCNB1,SNAP25
ABC-family proteins mediated transport	2,91E-01	4,12E-02	2,000	ABCA5,ABCA6,ABCC5,ABCG1
RHO GTPase cycle	2,9E-01	3,88E-02	3,153	ARHGAP18,ARHGAP22,ARHGAP6,ARHGEF26,CDC42EP3,DOCK5,DOCK9,IQGAP2,NHS,OBSCN,PIK3R3,PLEKHG1,SRGAP3,STOM,TFRC,TIAM1,VAV3
AMPK Signaling	2,87E-01	3,93E-02	0,000	ADRB3,AK4,CDKN1A,GNAL,PFKFB4,PIK3R3,PPARGC1A,PPM1D,PPM1E
Apoptosis Signaling	2,84E-01	4,08E-02	2,000	BAX,CAPN5,ENDOG,FAS
Signaling by NODAL	2,81E-01	5,26E-02	#NUM!	GDF1
Telomere Maintenance	2,81E-01	4,17E-02	#NUM!	PCNA,PRIM1,RFC3
NUR77 Signaling in T Lymphocytes	2,81E-01	4,17E-02	#NUM!	HDAC9,PCNA,TNFSF10
Signaling by NOTCH3	2,75E-01	4,35E-02	#NUM!	HEYL,MAML3
Inositol phosphate metabolism	2,75E-01	4,35E-02	#NUM!	NUDT11,PLCD1
IL-23 Signaling Pathway	2,75E-01	4,35E-02	#NUM!	PIK3R3,STAT4
Dopamine-DARPP32 Feedback in cAMP Signaling	2,75E-01	3,91E-02	1,342	ADCY8,CACNA1E,CACNA2D3,CSNK1G1,KCNJ2,PLCD1,PLCL1
Synaptic Long Term Potentiation	2,74E-01	3,97E-02	1,342	ADCY8,CAMK2A,GRM8,PLCD1,PLCL1
Mitotic G1 phase and G1/S transition	2,74E-01	3,97E-02	0,000	CDKN1A,MYC,PCNA,PRIM1,TYMS
Factors involved in megakaryocyte development and platelet production	2,73E-01	4,11E-02	#NUM!	DOCK5,DOCK9,SH2B3
Superpathway of Inositol Phosphate Compounds	2,7E-01	3,86E-02	1,414	CA3,MTMR8,NUDT11,PIK3R3,PLCD1,PPFIBP2,PTPRN,PTPRO,SGPP2
3-phosphoinositide Biosynthesis	2,68E-01	3,86E-02	1,890	CA3,MTMR8,NUDT11,PIK3R3,PPFIBP2,PTPRN,PTPRO,SGPP2
Intrinsic Pathway for Apoptosis	2,66E-01	4,26E-02	#NUM!	BAX,BMF
Interleukin-12 family signaling	2,66E-01	0.05	#NUM!	STAT4
GNRH Signaling	2,65E-01	3,87E-02	2,000	ADCY8,CACNA1E,CACNA1G,CACNA2D3,CAMK2A,MAP2K6,MAPK10
D-myo-inositol (1,4,5,6)-Tetrakisphosphate Biosynthesis	2,65E-01	3,87E-02	1,633	CA3,MTMR8,NUDT11,PPFIBP2,PTPRN,PTPRO,SGPP2
D-myo-inositol (3,4,5,6)-tetrakisphosphate Biosynthesis	2,65E-01	3,87E-02	1,633	CA3,MTMR8,NUDT11,PPFIBP2,PTPRN,PTPRO,SGPP2
Mouse Embryonic Stem Cell Pluripotency	2,64E-01	3,96E-02	#NUM!	FZD3,MYC,PIK3R3,TCF7
Antioxidant Action of Vitamin C	2,58E-01	3,92E-02	-1,000	MAPK10,PLA2G4F,PLCD1,PLCL1
p70S6K Signaling	2,58E-01	3,88E-02	1,342	F2RL3,MAPT,PIK3R3,PLCD1,PLCL1
PXR/RXR Activation	2,57E-01	4,17E-02	#NUM!	ALDH1A1,PPARGC1A
Activation of IRF by Cytosolic Pattern Recognition Receptors	2,57E-01	4,17E-02	#NUM!	IRF7,MAPK10
Cancer Drug Resistance by Drug Efflux	2,57E-01	4,17E-02	#NUM!	MDM2,PIK3R3
Gα12/13 Signaling	2,52E-01	3,85E-02	1,342	F2RL3,MAPK10,PIK3R3,TBXA2R,VAV3
Class C/3 (Metabotropic glutamate/pheromone receptors)	2,52E-01	4,76E-02	#NUM!	GRM8
Formation of paraxial mesoderm	2,52E-01	4,76E-02	#NUM!	MAML3
NAD Salvage Pathway II	2,52E-01	4,76E-02	#NUM!	NMNAT2
Acetone Degradation I (to Methylglyoxal)	2,52E-01	4,76E-02	#NUM!	PTGR1
TP53 Regulates Metabolic Genes	2,51E-01	3,95E-02	#NUM!	RRAGD,RRM2B,TIGAR
Post-translational modification: synthesis of GPI-anchored proteins	2,51E-01	3,95E-02	#NUM!	CPM,LSAMP,NEGR1
Chondroitin Sulfate Biosynthesis	2,48E-01	4,08E-02	#NUM!	CHST1,HS3ST3A1
FAT10 Cancer Signaling Pathway	2,48E-01	4,08E-02	#NUM!	PCNA,TGFB1
Interleukin-3, Interleukin-5 and GM-CSF signaling	2,4E-01	0.04	#NUM!	GAB2,PIK3R3
Apoptotic execution phase	2,4E-01	0.04	#NUM!	H1-2,MAPT
UVB-Induced MAPK Signaling	2,4E-01	0.04	#NUM!	MAPK10,PIK3R3
Interleukin-6 family signaling	2,39E-01	4,55E-02	#NUM!	CLCF1
Growth hormone receptor signaling	2,39E-01	4,55E-02	#NUM!	GHR
Role of JAK1, JAK2 and TYK2 in Interferon Signaling	2,39E-01	4,55E-02	#NUM!	CGA
Vitamin-C Transport	2,39E-01	4,55E-02	#NUM!	STOM
IL-15 Signaling	2,38E-01	3,85E-02	#NUM!	CXCL8,MYC,PIK3R3
Dopamine Receptor Signaling	2,38E-01	3,85E-02	#NUM!	ADCY8,MAOB,SMOX
Signaling by EGFR	2,32E-01	3,92E-02	#NUM!	BTC,FAM83D
Lymphotoxin β Receptor Signaling	2,32E-01	3,92E-02	#NUM!	PIK3R3,TRAF5
Dermatan Sulfate Biosynthesis	2,32E-01	3,92E-02	#NUM!	CHST1,HS3ST3A1
Olfactory Signaling Pathway	2,16E-01	4,17E-02	#NUM!	GNAL
MyD88 cascade initiated on plasma membrane	2,16E-01	4,17E-02	#NUM!	TAB3
Activation of kainate receptors upon glutamate binding	2,16E-01	4,17E-02	#NUM!	NCALD
TNFs bind their physiological receptors	2,16E-01	4,17E-02	#NUM!	TNFRSF18
Interleukin-20 family signaling	2,16E-01	4,17E-02	#NUM!	STAT4
IL-22 Signaling	2,16E-01	4,17E-02	#NUM!	MAPK10
Thrombin signalling through proteinase activated receptors (PARs)	2,05E-01	0.04	#NUM!	F2RL3
RHO GTPases activate IQGAPs	2,05E-01	0.04	#NUM!	IQGAP2
Antimicrobial peptides	1,95E-01	3,85E-02	#NUM!	LCN2
ATF4 activates genes in response to endoplasmic reticulum stress	1,95E-01	3,85E-02	#NUM!	CXCL8
Signal amplification	1,95E-01	3,85E-02	#NUM!	TBXA2R
CDP-diacylglycerol Biosynthesis I	1,95E-01	3,85E-02	#NUM!	LPCAT2
D-myo-inositol (1,4,5)-Trisphosphate Biosynthesis	1,95E-01	3,85E-02	#NUM!	PLCD1
Oxytocin Signaling Pathway	0	3,11E-02	2,828	CACNA1E,CACNA2D3,CXCL8,GNAL,MAPK10,OXTR,PIK3R3,PLA2G4F
Oxytocin in Spinal Neurons Signaling Pathway	0	3,45E-02	#NUM!	OXTR
SNARE Signaling Pathway	0	2,5E-02	#NUM!	ADCY8,CAMK2A,SNAP25
MicroRNA Biogenesis Signaling Pathway	0	3,53E-02	1,633	ESR1,FGF2,HGF,MYC,PIK3R3,TGFB1
Natural Killer Cell Signaling	0	3,18E-02	1,342	COL5A3,PIK3R3,STAT4,TNFSF10,VAV3
Huntington's Disease Signaling	0	3,46E-02	1,342	BAX,CAPN5,CDK5R1,DNM3,HDAC9,NTRK1,PENK,PIK3R3,SNAP25
WNK Renal Signaling Pathway	0	3,09E-02	#NUM!	MDM2,PIK3R3,SCNN1B
NFKBIE Signaling Pathway	0	3,51E-02	#NUM!	CXCL8,TNFSF10
Signaling by Insulin receptor	0	2,7E-02	#NUM!	ATP6V0D2
Meiotic synapsis	0	2,33E-02	#NUM!	SYNE2
Cellular response to hypoxia	0	1,39E-02	#NUM!	EGLN3
Mitochondrial protein import	0	1,79E-02	#NUM!	SLC25A13
Circadian Clock	0	1,82E-02	#NUM!	PPARGC1A
Translocation of SLC2A4 (GLUT4) to the plasma membrane	0	1,61E-02	#NUM!	TBC1D4
PI Metabolism	0	3,7E-02	#NUM!	MTMR8,PIK3R3,PLEKHA5
Phase II - Conjugation of compounds	0	3,08E-02	#NUM!	GCLC,TPST2
Eukaryotic Translation Elongation	0	1,23E-02	#NUM!	RPS27L
Gap junction trafficking and regulation	0	2,38E-02	#NUM!	GJB5
Mitochondrial biogenesis	0	1,67E-02	#NUM!	PPARGC1A
Macroautophagy	0	1,56E-02	#NUM!	RRAGD
MTOR signalling	0	3,57E-02	#NUM!	RRAGD
MyD88:MAL(TIRAP) cascade initiated on plasma membrane	0	2,44E-02	#NUM!	TAB3
Toll-like Receptor Cascades	0	3,33E-02	#NUM!	DNM3
NLR signaling pathways	0	3,7E-02	#NUM!	MAP2K6,TAB3
DDX58/IFIH1-mediated induction of interferon-alpha/beta	0	3,08E-02	#NUM!	IRF7,S100A12
SRP-dependent cotranslational protein targeting to membrane	0	1,02E-02	#NUM!	RPS27L
Cytosolic sensors of pathogen-associated DNA	0	3,45E-02	#NUM!	DTX4,IRF7
Regulation of beta-cell development	0	2,56E-02	#NUM!	MAML3
Pre-NOTCH Expression and Processing	0	1,72E-02	#NUM!	MAML3
Signaling by VEGF	0	1,92E-02	#NUM!	SPHK1,VAV3
Degradation of beta-catenin by the destruction complex	0	2,3E-02	#NUM!	MYC,TCF7
Nicotinate metabolism	0	3,45E-02	#NUM!	NMNAT2
Signaling by NOTCH2	0	3,33E-02	#NUM!	MAML3
Immunoregulatory interactions between a Lymphoid and a non-Lymphoid cell	0	3,75E-02	#NUM!	ITGA2,ITGA4,KLRG1
trans-Golgi Network Vesicle Budding	0	2,86E-02	#NUM!	IGF2R,TFRC
Signaling by BMP	0	3,23E-02	#NUM!	BMPR1B
TCF dependent signaling in response to WNT	0	2,25E-02	1,000	LGR6,MYC,TCF7,WNT4
TCR signaling	0	9,52E-03	#NUM!	CARD11
Fcgamma receptor (FCGR) dependent phagocytosis	0	2,38E-02	#NUM!	BLK,VAV3
Generic Transcription Pathway	0	2,16E-02	2,449	ESR1,HDAC9,MAML3,VDR,ZNF566,ZNF696
COPII-mediated vesicle transport	0	1,47E-02	#NUM!	CTSC
MHC class II antigen presentation	0	3,81E-02	1,000	CTSC,CTSL,DNM3,KIF18A
DAP12 interactions	0	3,03E-02	#NUM!	VAV3
Binding and Uptake of Ligands by Scavenger Receptors	0	2,78E-02	#NUM!	APOE
Transcriptional activity of SMAD2/SMAD3:SMAD4 heterotrimer	0	2,08E-02	#NUM!	MYC
Visual phototransduction	0	1,89E-02	#NUM!	RDH10
Selenoamino acid metabolism	0	9,71E-03	#NUM!	RPS27L
Fc epsilon receptor (FCERI) signaling	0	3,79E-02	2,000	CARD11,GAB2,MAPK10,TAB3,VAV3
Mitotic Metaphase and Anaphase	0	4,61E-03	#NUM!	KIF18A
SUMOylation of DNA damage response and repair proteins	0	1,33E-02	#NUM!	XPC
SUMOylation of ubiquitinylation proteins	0	2,7E-02	#NUM!	MDM2
Detoxification of Reactive Oxygen Species	0	3,03E-02	#NUM!	SOD3
Metabolism of polyamines	0	1,72E-02	#NUM!	SMOX
Signaling by ROBO receptors	0	0.02	#NUM!	DCC,FLRT3,RPS27L,SRGAP3
Energy dependent regulation of mTOR by LKB1-AMPK	0	3,45E-02	#NUM!	RRAGD
XBP1(S) activates chaperone genes	0	2,17E-02	#NUM!	TPP1
Transcriptional regulation of white adipocyte differentiation	0	3,66E-02	#NUM!	ANGPTL4,PPARGC1A,TGFB1
Costimulation by the CD28 family	0	3,48E-02	2,000	PIK3R3,SPHK1,STK32B,STK32C
SUMOylation of transcription cofactors	0	2,27E-02	#NUM!	PPARGC1A
Protein folding	0	1,2E-02	#NUM!	SPHK1
Transport of inorganic cations/anions and amino acids/oligopeptides	0	2,91E-02	#NUM!	SLC1A7,SLC24A3,SLC8A1
Transport of vitamins, nucleosides, and related molecules	0	2,5E-02	#NUM!	SLC16A2
Vasopressin regulates renal water homeostasis via Aquaporins	0	2,78E-02	#NUM!	ADCY8
Cell junction organization	0	1,15E-02	#NUM!	LAMC2
MAPK targets/ Nuclear events mediated by MAP kinases	0	3,03E-02	#NUM!	MAPK10
Mitotic G2-G2/M phases	0	1,63E-02	#NUM!	CDKN1A,FBXL7,TPX2
SUMOylation of chromatin organization proteins	0	1,79E-02	#NUM!	SATB2
SUMOylation of DNA replication proteins	0	2,22E-02	#NUM!	PCNA
Mitophagy	0	2,94E-02	#NUM!	SQSTM1
Hedgehog 'off' state	0	9,26E-03	#NUM!	ADCY8
Activation of anterior HOX genes in hindbrain during early embryogenesis	0	1,47E-02	#NUM!	MAFB
Cilium Assembly	0	2,63E-02	2,236	C2CD3,DYNLRB2,FBF1,NPHP1,SSTR3
C-type lectin receptors (CLRs)	0	1,59E-02	#NUM!	CARD11,TAB3
Hedgehog 'on' state	0	3,52E-02	2,236	GAS8,PIK3R3,SPHK1,STK32B,STK32C
Signaling by FGFR2	0	2,94E-02	#NUM!	FGF2,FGF5
RHO GTPases Activate WASPs and WAVEs	0	2,38E-02	#NUM!	BLK
RHO GTPases Activate Formins	0	0.008	#NUM!	KIF18A
MAPK6/MAPK4 signaling	0	3,45E-02	#NUM!	CDC42EP3,ETV4,MYC
Deubiquitination	0	2,47E-02	1,633	ESR1,MDM2,MDM4,MYC,OTUD7A,TGFB1
DNA Double Strand Break Response	0	2,04E-02	#NUM!	EYA1
Cargo concentration in the ER	0	3,33E-02	#NUM!	CTSC
Nucleotide Excision Repair	0	2,91E-02	#NUM!	PCNA,RFC3,XPC
Major pathway of rRNA processing in the nucleolus and cytosol	0	6,1E-03	#NUM!	RPS27L
Neurexins and neuroligins	0	3,57E-02	#NUM!	DLGAP2,NRXN3
Regulation of TP53 Activity through Acetylation	0	3,45E-02	#NUM!	MAP2K6
Keratinization	0	3,66E-02	#NUM!	CSTA,DSC2,KRT1
PTEN Regulation	0	7,3E-03	#NUM!	RRAGD
COPI-mediated anterograde transport	0	1,14E-02	#NUM!	ANK3
Intra-Golgi and retrograde Golgi-to-ER traffic	0	1,08E-02	#NUM!	IGF2R,KIF18A
Mitotic Prometaphase	0	5,41E-03	#NUM!	KIF18A
S Phase	0	2,08E-02	#NUM!	CDKN1A,MYC
Glucose metabolism	0	3,61E-02	#NUM!	ALDOC,ENO3,PFKFB4
Eukaryotic Translation Initiation	0	1,9E-02	#NUM!	CP,RPS27L
Eukaryotic Translation Termination	0	1,25E-02	#NUM!	RPS27L
Fatty acyl-CoA biosynthesis	0	2,7E-02	#NUM!	ELOVL3
TNF signaling	0	1,85E-02	#NUM!	TAB3
Interferon gamma signaling	0	2,86E-02	#NUM!	CAMK2A,IRF7
TBC/RABGAPs	0	2,5E-02	#NUM!	TBC1D25
E3 ubiquitin ligases ubiquitinate target proteins	0	2,22E-02	#NUM!	PCNA
RAB geranylgeranylation	0	1,69E-02	#NUM!	RAB44
RAB GEFs exchange GTP for GDP on RABs	0	1,15E-02	#NUM!	RAB3IL1
Transcriptional regulation by RUNX1	0	2,9E-02	2,000	BLK,CTSL,ESR1,LMO2
ESR-mediated signaling	0	1,94E-02	#NUM!	ESR1,MYC
Regulation of RUNX2 expression and activity	0	2,86E-02	#NUM!	ESR1,PPARGC1A
Gene and protein expression by JAK-STAT signaling after IL-12 stimulation	0	3,03E-02	#NUM!	STAT4
Neddylation	0	1,68E-02	2,000	CDKN1A,FBXL7,FBXO2,SQSTM1
Transcriptional Regulation by E2F6	0	3,12E-02	#NUM!	CDC7
Nucleotide catabolism	0	3,23E-02	#NUM!	DPYD
Transcriptional Regulation by MECP2	0	1,72E-02	#NUM!	CAMK2A
Interferon alpha/beta signaling	0	2,04E-02	#NUM!	IRF7
Meiotic recombination	0	2,7E-02	#NUM!	BRCA2
Nonsense-Mediated Decay (NMD)	0	9,9E-03	#NUM!	RPS27L
Response of EIF2AK4 (GCN2) to amino acid deficiency	0	1,15E-02	#NUM!	RPS27L
Signaling by CSF3 (G-CSF)	0	3,45E-02	#NUM!	GAB2
Heme signaling	0	2,17E-02	#NUM!	PPARGC1A
Amyloid fiber formation	0	3,57E-02	#NUM!	APOE,CALCA
Class I MHC mediated antigen processing and presentation	0	1,39E-02	2,236	CTSL,FBXL7,FBXO2,ITGB5,TRIM63
Kinesins	0	1,92E-02	#NUM!	KIF18A
Signaling by the B Cell Receptor (BCR)	0	1,83E-02	#NUM!	BLK,CARD11
Protein Sorting Signaling Pathway	0	2,91E-02	2,236	ADCY8,ATP8A2,BLK,IGF2R,SNX18
Cohesin Chromatin Regulation Pathway	0	2,23E-02	1,000	ESR1,MED12L,MYC,PCDH19
Histone Modification Signaling Pathway	0	2,42E-02	0,816	ESR1,H1-2,L3MBTL3,MAPK10,MYC,SMYD2
mRNA 3 Prime End Processing Signaling Pathway	0	1,9E-02	#NUM!	CFI,MYC
Ribosomal Quality Control Signaling Pathway	0	6,41E-03	#NUM!	RPS27L
Chromatin organization	0	4,78E-03	#NUM!	SMYD2
M-decay: degradation of maternal mRNAs by maternally stored factors	0	2,22E-02	#NUM!	MED12L
MITF-M-dependent gene expression	0	3,49E-02	#NUM!	CDKN1A,PPARGC1A,TCF7
Complex I biogenesis	0	1,72E-02	#NUM!	NDUFAF4
TRIM21 Intracellular Antibody Signaling Pathway	0	2,78E-02	#NUM!	IRF7,PRDM1,SQSTM1
Ceramide Signaling	0	3,41E-02	#NUM!	PIK3R3,S1PR1,SPHK1
Tight Junction Signaling	0	2,99E-02	#NUM!	ACTA2,ACTG2,SNAP25,TGFB1,TIAM1
α-Adrenergic Signaling	0	3,03E-02	#NUM!	ADCY8,GNAL,SLC8A1
IL-8 Signaling	0	3,61E-02	1,633	BAX,CXCL8,GNAL,ITGAX,MAPK10,MMP9,PIK3R3
IL-12 Signaling and Production in Macrophages	0	3,74E-02	-0,378	ALOX12,APOE,MAP2K6,PIK3R3,STAT4,TGFB1,VDR
Role of RIG1-like Receptors in Antiviral Innate Immunity	0	3,33E-02	#NUM!	IRF7
Role of PKR in Interferon Induction and Antiviral Response	0	3,42E-02	#NUM!	BAX,FAS,MAP2K6,MAPK10
Role of NFAT in Regulation of the Immune Response	0	2,34E-02	1,000	CSNK1G1,GNAL,PIK3R3,RCAN2
LPS-stimulated MAPK Signaling	0	3,61E-02	#NUM!	MAP2K6,MAPK10,PIK3R3
NF-κB Activation by Viruses	0	2,7E-02	#NUM!	ITGA2,PIK3R3
Cytotoxic T Lymphocyte-mediated Apoptosis of Target Cells	0	3,33E-02	#NUM!	FAS
IL-3 Signaling	0	2,7E-02	#NUM!	GAB2,PIK3R3
fMLP Signaling in Neutrophils	0	1,71E-02	#NUM!	GNAL,PIK3R3
CXCR4 Signaling	0	2,55E-02	#NUM!	ADCY8,GNAL,MAPK10,PIK3R3
4-1BB Signaling in T Lymphocytes	0	2,94E-02	#NUM!	MAPK10
T Helper Cell Differentiation	0	3,12E-02	#NUM!	STAT4,TGFB1
IL-9 Signaling	0	2,86E-02	#NUM!	PIK3R3
CCR3 Signaling in Eosinophils	0	2,48E-02	#NUM!	GNAL,PIK3R3,PLA2G4F
Oncostatin M Signaling	0	2,5E-02	#NUM!	MMP1
CD28 Signaling in T Helper Cells	0	2,73E-02	#NUM!	CARD11,MAPK10,PIK3R3
Angiopoietin Signaling	0	1,35E-02	#NUM!	PIK3R3
CNTF Signaling	0	1,89E-02	#NUM!	PIK3R3
Renin-Angiotensin Signaling	0	2,59E-02	#NUM!	ADCY8,MAPK10,PIK3R3
Semaphorin Signaling in Neurons	0	3,45E-02	#NUM!	CRMP1,SEMA3A
Thrombin Signaling	0	3,81E-02	0,816	ADCY8,ARHGEF26,CAMK2A,F2RL3,GNAL,PIK3R3,PLCD1,PLCL1
ICOS-ICOSL Signaling in T Helper Cells	0	2,94E-02	#NUM!	CAMK2A,GAB2,PIK3R3
Corticotropin Releasing Hormone Signaling	0	3,52E-02	-0,447	ADCY8,CACNA1E,CACNA1G,CACNA2D3,KRT1
FLT3 Signaling in Hematopoietic Progenitor Cells	0	3,8E-02	#NUM!	GAB2,PIK3R3,STAT4
Cholecystokinin/Gastrin-mediated Signaling	0	3,54E-02	2,000	IL1A,IL36G,MAP2K6,MAPK10
Melanocyte Development and Pigmentation Signaling	0	2,11E-02	#NUM!	ADCY8,PIK3R3
DNA Methylation and Transcriptional Repression Signaling	0	3,26E-02	#NUM!	GADD45G,MYC,TCF7
Antiproliferative Role of Somatostatin Receptor 2	0	3,12E-02	#NUM!	CDKN1A,PIK3R3
Androgen Signaling	0	2,63E-02	#NUM!	CACNA1E,CACNA1G,CACNA2D3,GNAL
Prostate Cancer Signaling	0	3,7E-02	1,000	CDKN1A,HDAC9,MDM2,PIK3R3
Endometrial Cancer Signaling	0	3,39E-02	#NUM!	MYC,PIK3R3
Allograft Rejection Signaling	0	3,12E-02	#NUM!	FAS
Type II Diabetes Mellitus Signaling	0	3,42E-02	#NUM!	CACNA1E,CACNA1G,CACNA2D3,MAPK10,PIK3R3
Non-Small Cell Lung Cancer Signaling	0	2,15E-02	#NUM!	HDAC9,PIK3R3
Production of Nitric Oxide and Reactive Oxygen Species in Macrophages	0	1,69E-02	#NUM!	APOE,MAPK10,PIK3R3
ERK5 Signaling	0	2,9E-02	#NUM!	MYC,NTRK1
mTOR Signaling	0	1,05E-02	#NUM!	PIK3R3,RPS27L
G Beta Gamma Signaling	0	3,31E-02	2,000	CACNA1E,CACNA1G,CACNA2D3,GNAL
Systemic Lupus Erythematosus Signaling	0	3,16E-02	#NUM!	C7,IL1A,IL36G,KNG1,PIK3R3
EIF2 Signaling	0	2,67E-02	#NUM!	ACTA2,ACTG2,MYC,PIK3R3,RPS27L
HER-2 Signaling in Breast Cancer	0	3,77E-02	2,121	BLK,CDKN1A,IL1A,ITGB5,MDM2,MYC,NRG1,PIK3R3
Glioma Invasiveness Signaling	0	2,94E-02	#NUM!	MMP9,PIK3R3
Granzyme A Signaling	0	1,61E-02	#NUM!	H1-2
Role of PI3K/AKT Signaling in the Pathogenesis of Influenza	0	2,17E-02	#NUM!	PIK3R3
PI3K Signaling in B Lymphocytes	0	3,68E-02	1,342	BLK,CAMK2A,PLCD1,PLCL1,VAV3
MIF-mediated Glucocorticoid Regulation	0	3,12E-02	#NUM!	PLA2G4F
Cyclins and Cell Cycle Regulation	0	3,66E-02	#NUM!	CDKN1A,HDAC9,TGFB1
IL-17A Signaling in Airway Cells	0	3,28E-02	#NUM!	MAPK10,PIK3R3
Role of IL-17F in Allergic Inflammatory Airway Diseases	0	2,56E-02	#NUM!	CXCL8
Role of JAK1 and JAK3 in γc Cytokine Signaling	0	3,08E-02	#NUM!	PIK3R3,TSLP
NGF Signaling	0	3,39E-02	2,000	BAX,MAPK10,NTRK1,PIK3R3
eNOS Signaling	0	2,78E-02	#NUM!	ADCY8,ESR1,KNG1,PIK3R3
iNOS Signaling	0	2,17E-02	#NUM!	HMGA1
VEGF Family Ligand-Receptor Interactions	0	2,5E-02	#NUM!	PIK3R3,PLA2G4F
ERBB4 Signaling	0	3,12E-02	#NUM!	NRG1,PIK3R3
GDNF Family Ligand-Receptor Interactions	0	2,78E-02	#NUM!	MAPK10,PIK3R3
Heparan Sulfate Biosynthesis	0	3,12E-02	#NUM!	CHST1,HS3ST3A1
Heparan Sulfate Biosynthesis (Late Stages)	0	3,45E-02	#NUM!	CHST1,HS3ST3A1
Pyrimidine Ribonucleotides De Novo Biosynthesis	0	2,44E-02	#NUM!	AK4
Pyridoxal 5'-phosphate Salvage Pathway	0	3,08E-02	#NUM!	DAPK1,MAP2K6
Triacylglycerol Degradation	0	2,38E-02	#NUM!	MGLL
Phosphatidylglycerol Biosynthesis II (Non-plastidic)	0	3,57E-02	#NUM!	LPCAT2
3-phosphoinositide Degradation	0	3,65E-02	1,633	CA3,MTMR8,NUDT11,PPFIBP2,PTPRN,PTPRO,SGPP2
Retinol Biosynthesis	0	2,86E-02	#NUM!	RDH10
Salvage Pathways of Pyrimidine Ribonucleotides	0	3,33E-02	#NUM!	AK4,DAPK1,MAP2K6
Pyrimidine Ribonucleotides Interconversion	0	2,63E-02	#NUM!	AK4
Superpathway of Methionine Degradation	0	3,33E-02	#NUM!	MGMT
Epithelial Adherens Junction Signaling	0	1,99E-02	#NUM!	HGF,TCF7,TIAM1
Gαq Signaling	0	2,53E-02	#NUM!	GNAL,HTR2C,PIK3R3,RGS4
UVC-Induced MAPK Signaling	0	0.02	#NUM!	MAPK10
Oxidative Phosphorylation	0	1,19E-02	#NUM!	ENOX1
HIPPO signaling	0	1,2E-02	#NUM!	FAT4
Unfolded protein response	0	1,18E-02	#NUM!	DNAJC5B
EGF Signaling	0	1,82E-02	#NUM!	PIK3R3
Nucleotide Excision Repair Pathway	0	3,33E-02	#NUM!	XPC
SAPK/JNK Signaling	0	1,87E-02	#NUM!	MAPK10,PIK3R3
Interferon Signaling	0	3,7E-02	#NUM!	BAX
Protein Ubiquitination Pathway	0	2,04E-02	2,236	DNAJC5B,HSPA12A,HSPA12B,HSPA4L,MDM2
IL-2 Signaling	0	1,67E-02	#NUM!	PIK3R3
JAK/STAT Signaling	0	3,7E-02	#NUM!	CDKN1A,PIK3R3,STAT4
B Cell Receptor Signaling	0	2,86E-02	2,236	CAMK2A,GAB2,MAP2K6,PIK3R3,VAV3
Insulin Receptor Signaling	0	1,55E-02	#NUM!	PIK3R3,SCNN1B
Chemokine Signaling	0	1,39E-02	#NUM!	CAMK2A
IGF-1 Signaling	0	0.02	#NUM!	IGFBP3,PIK3R3
VEGF Signaling	0	3,26E-02	#NUM!	ACTA2,ACTG2,PIK3R3
Hypoxia Signaling in the Cardiovascular System	0	2,82E-02	#NUM!	EDN1,MDM2
T Cell Receptor Signaling	0	3,51E-02	2,449	CARD11,ITGA2,MAP2K6,PIK3R3,TCF7,VAV3
PD-1, PD-L1 cancer immunotherapy pathway	0	2,5E-02	#NUM!	PIK3R3,TGFB1
Th1 Pathway	0	3,3E-02	#NUM!	MAP2K6,PIK3R3,STAT4
Th17 Activation Pathway	0	2,47E-02	#NUM!	IL1R1,STAT4
SPINK1 General Cancer Pathway	0	2,17E-02	#NUM!	PIK3R3
Apelin Endothelial Signaling Pathway	0	3,01E-02	1,000	ADCY8,GNAL,MAPK10,PIK3R3
FAT10 Signaling Pathway	0	1,85E-02	#NUM!	SQSTM1
Systemic Lupus Erythematosus in T Cell Signaling Pathway	0	2,54E-02	1,342	ESR1,FAS,LEPR,MAP2K6,PIK3R3
Inhibition of ARE-Mediated mRNA Degradation Pathway	0	6,62E-03	#NUM!	TNFSF10
Xenobiotic Metabolism General Signaling Pathway	0	2,65E-02	#NUM!	GCLC,MAP2K6,PIK3R3
Coronavirus Replication Pathway	0	1,89E-02	#NUM!	CTSL,RPS27L
MSP-RON Signaling in Cancer Cells Pathway	0	3,05E-02	0,000	ACTA2,MYC,PIK3R3,TCF7
MSP-RON Signaling in Macrophages Pathway	0	0.02	#NUM!	GAB2,PIK3R3
GM-CSF Signaling	0	2,99E-02	#NUM!	CAMK2A,PIK3R3

## Sheet: cluster 7
Ingenuity Canonical Pathways	-log(p-value)	Ratio	z-score	Molecules
Cell Cycle Checkpoints	7,45E01	3,87E-01	9,798	AHCTF1,AURKB,BARD1,BIRC5,BLM,BRCA1,BRIP1,BUB1,BUB1B,CCNA2,CCNB1,CCNB2,CCNE1,CCNE2,CDC20,CDC23,CDC25A,CDC25C,CDC45,CDC6,CDC7,CDCA8,CDK1,CDK2,CENPA,CENPE,CENPF,CENPH,CENPI,CENPL,CENPM,CENPN,CENPO,CENPP,CENPQ,CENPT,CENPU,CHEK1,CHEK2,CKAP5,CLSPN,DBF4,DNA2,ERCC6L,EXO1,GTSE1,H2AX,INCENP,ITGB3BP,KIF18A,KIF2C,KNL1,KNTC1,MAD1L1,MCM10,MCM2,MCM3,MCM4,MCM5,MCM6,MCM7,MCM8,MIS12,MRE11,NDC80,NSD2,NSL1,NUF2,NUP1…
Mitotic Prometaphase	5,96E01	4,05E-01	8,660	AHCTF1,AURKB,BIRC5,BUB1,BUB1B,CCNB1,CCNB2,CCP110,CDC20,CDCA5,CDCA8,CDK1,CDK5RAP2,CENPA,CENPE,CENPF,CENPH,CENPI,CENPJ,CENPL,CENPM,CENPN,CENPO,CENPP,CENPQ,CENPT,CENPU,CEP135,CEP152,CEP78,CKAP5,CNTRL,ERCC6L,HAUS3,HAUS5,HAUS6,HAUS7,HAUS8,INCENP,ITGB3BP,KIF18A,KIF2C,KNL1,KNTC1,MAD1L1,MIS12,NCAPD2,NCAPG,NCAPH,NDC80,NEK2,NSL1,NUF2,NUP107,NUP133,NUP160,ODF2,PCNT,PLK1,PLK4,RAD21,RANGAP1,SFI1,SGO1,SGO2,SKA…
Mitotic Metaphase and Anaphase	4,3E01	3,04E-01	8,124	AHCTF1,AURKB,BIRC5,BUB1,BUB1B,CCNB1,CCNB2,CDC20,CDC23,CDCA5,CDCA8,CDK1,CENPA,CENPE,CENPF,CENPH,CENPI,CENPL,CENPM,CENPN,CENPO,CENPP,CENPQ,CENPT,CENPU,CKAP5,ERCC6L,ESPL1,FBXO5,INCENP,ITGB3BP,KIF18A,KIF2C,KNL1,KNTC1,LBR,LMNB1,MAD1L1,MIS12,NDC1,NDC80,NSL1,NUF2,NUP107,NUP133,NUP155,NUP160,NUP205,NUP58,NUP93,PLK1,PTTG1,RAD21,RANGAP1,SGO1,SGO2,SKA1,SPC24,SPC25,SPDL1,TMPO,TUBB4B,UBE2C,VRK1,ZWILCH,ZWINT
Kinetochore Metaphase Signaling Pathway	4,18E01	4,85E-01	4,000	AURKB,BIRC5,BUB1,BUB1B,CCNB1,CDC20,CDC23,CDCA8,CDK1,CENPA,CENPE,CENPH,CENPL,CENPN,CENPO,CENPP,CENPQ,CENPT,CENPU,CENPW,ESPL1,H2AX,H2AZ1,INCENP,KIF2C,KNL1,KNTC1,MAD1L1,MASTL,MIS12,MXD3,NDC80,NEK2,NSL1,NUF2,PLK1,PTTG1,RAD21,SKA1,SKA3,SMC1B,SPC24,SPC25,SPDL1,TTK,ZWILCH,ZWINT
RHO GTPases Activate Formins	3,67E01	3,84E-01	6,928	AHCTF1,AURKB,BIRC5,BUB1,BUB1B,CDC20,CDCA8,CENPA,CENPE,CENPF,CENPH,CENPI,CENPL,CENPM,CENPN,CENPO,CENPP,CENPQ,CENPT,CENPU,CKAP5,DIAPH3,ERCC6L,INCENP,ITGB3BP,KIF18A,KIF2C,KNL1,KNTC1,MAD1L1,MIS12,NDC80,NSL1,NUF2,NUP107,NUP133,NUP160,PLK1,RANGAP1,SGO1,SGO2,SKA1,SPC24,SPC25,SPDL1,TUBB4B,ZWILCH,ZWINT
HDR through Homologous Recombination (HRR) or Single Strand Annealing (SSA)	3,38E01	4,16E-01	6,481	BARD1,BLM,BRCA1,BRCA2,BRIP1,CCNA2,CDK2,CHEK1,CLSPN,DNA2,EME1,EXO1,FIGNL1,GEN1,H2AX,MRE11,NSD2,PCNA,POLD1,POLD3,POLE,POLE2,POLE3,POLH,RAD51,RAD51AP1,RAD51B,RAD51C,RFC2,RFC3,RFC4,RFC5,RHNO1,RMI2,RPA1,RPA2,RTEL1,TIMELESS,TIPIN,TOPBP1,XRCC2,XRCC3
Synthesis of DNA	3,16E01	3,61E-01	6,557	CCNA2,CCNE1,CCNE2,CDC23,CDC45,CDC6,CDK2,CDT1,DNA2,FEN1,GINS1,GINS2,GINS3,GINS4,LIG1,MCM2,MCM3,MCM4,MCM5,MCM6,MCM7,MCM8,ORC1,ORC5,ORC6,PCNA,POLA1,POLA2,POLD1,POLD3,POLE,POLE2,POLE3,PRIM1,PRIM2,RFC2,RFC3,RFC4,RFC5,RPA1,RPA2,SKP2,UBE2C
Activation of the pre-replicative complex	3,09E01	7,65E-01	5,099	CDC45,CDC6,CDC7,CDK2,CDT1,DBF4,MCM10,MCM2,MCM3,MCM4,MCM5,MCM6,MCM7,MCM8,ORC1,ORC5,ORC6,POLA1,POLA2,POLE,POLE2,POLE3,PRIM1,PRIM2,RPA1,RPA2
Cell Cycle Control of Chromosomal Replication	2,91E01	5,56E-01	5,477	CDC45,CDC6,CDC7,CDK1,CDK2,CDT1,CHEK2,DBF4,DNA2,LIG1,MCM2,MCM3,MCM4,MCM5,MCM6,MCM7,MCM8,ORC1,ORC5,ORC6,PCNA,POLA1,POLA2,POLD1,POLE,PRIM1,PRIM2,RPA1,RPA2,TOP2A
Mitotic G2-G2/M phases	2,19E01	2,28E-01	6,481	AURKA,CCNA2,CCNB1,CCNB2,CCP110,CDC25A,CDC25B,CDC25C,CDK1,CDK2,CDK5RAP2,CENPF,CENPJ,CEP135,CEP152,CEP78,CKAP5,CNTRL,FOXM1,GTSE1,HAUS3,HAUS5,HAUS6,HAUS7,HAUS8,HMMR,LIN54,LIN9,MYBL2,NEK2,ODF2,PCNT,PKMYT1,PLK1,PLK4,PPP2R3B,SFI1,TPX2,TUBB4B,TUBGCP4,TUBGCP5,WEE1
Mitotic G1 phase and G1/S transition	1,93E01	2,62E-01	-1,826	CCNA2,CCNB1,CCNE1,CCNE2,CDC25A,CDC45,CDC6,CDK1,CDK2,CDT1,CKS1B,DHFR,FBXO5,LIN54,LIN9,MCM8,MYBL2,ORC1,ORC5,ORC6,PCNA,POLA1,POLA2,PPP2R3B,PRIM1,PRIM2,RBL1,RRM2,SKP2,TK1,TOP2A,TYMS,WEE1
Nucleosome assembly	1,93E01	5,41E-01	4,472	CENPA,CENPH,CENPI,CENPL,CENPM,CENPN,CENPO,CENPP,CENPQ,CENPT,CENPU,CENPW,H2AC7,H2AX,HJURP,ITGB3BP,KNL1,MIS18A,MIS18BP1,OIP5
Telomere Maintenance	1,93E01	3,61E-01	5,099	BLM,CCNA2,CDK2,CHTF18,DNA2,DSCC1,FEN1,H2AC7,H2AX,LIG1,PCNA,PIF1,POLA1,POLA2,POLD1,POLD3,PRIM1,PRIM2,RFC2,RFC3,RFC4,RFC5,RPA1,RPA2,RTEL1,TERF1
Mitotic Roles of Polo-Like Kinase	1,85E01	3,81E-01	2,183	CCNB1,CCNB2,CCNB3,CDC20,CDC23,CDC25A,CDC25B,CDC25C,CDC7,CDK1,CHEK2,ESPL1,FBXO5,KIF11,KIF23,PKMYT1,PLK1,PLK4,PLK5,PPP2R3B,PRC1,PTTG1,RAD21,WEE1
Cohesin Chromatin Regulation Pathway	1,69E01	2,01E-01	4,271	AURKB,BBC3,BIRC5,BUB1,CCNB1,CCNB2,CCNB3,CDC23,CDCA5,CDCA8,CDK1,CHEK1,ESCO2,ESPL1,FAT3,H2AC7,H2AX,H2AZ1,HASPIN,INCENP,KNL1,NCAPD2,NCAPD3,NCAPG,NCAPG2,NCAPH,NCAPH2,PLK1,PPP2R3B,PTTG1,RAD21,SGO1,SMC1B,SMC4,TERF1,TTK
Mismatch Repair in Eukaryotes	1,51E01	7,22E-01	2,887	EXO1,FEN1,LIG1,MSH2,MSH6,PCNA,PMS2,POLD1,RFC2,RFC3,RFC4,RFC5,RPA1
Role of BRCA1 in DNA Damage Response	1,49E01	2,95E-01	2,000	BARD1,BLM,BRCA1,BRCA2,BRIP1,CHEK1,CHEK2,E2F7,FANCA,FANCB,FANCM,MRE11,MSH2,MSH6,PLK1,RAD51,RBL1,RFC2,RFC3,RFC4,RFC5,RPA1,TOPBP1
Hereditary Breast Cancer Signaling	1,45E01	2,22E-01	-2,746	BARD1,BLM,BRCA1,BRCA2,CCNB1,CDC25C,CDK1,CHEK1,CHEK2,DDB2,FANCA,FANCB,FANCM,H2AX,MRE11,MSH2,MSH6,PMS2,RAD51,RAD51B,RAD51C,RFC2,RFC3,RFC4,RFC5,RPA1,WEE1,XRCC2
SUMOylation of DNA replication proteins	1,44E01	0.4	4,243	AAAS,AURKA,AURKB,BIRC5,CDCA8,INCENP,NDC1,NUP107,NUP133,NUP153,NUP155,NUP160,NUP205,NUP58,NUP93,PCNA,RANGAP1,TOP2A
Mitotic Prophase	1,44E01	2,67E-01	4,899	AAAS,CCNB1,CCNB2,CDK1,H2AC7,H2AX,LMNB1,MASTL,NCAPD3,NCAPG2,NCAPH2,NDC1,NUP107,NUP133,NUP153,NUP155,NUP160,NUP205,NUP58,NUP93,PLK1,SMC4,TMPO,VRK1
Regulation of TP53 Activity through Phosphorylation	1,35E01	2,58E-01	4,796	AURKA,AURKB,BARD1,BLM,BRCA1,BRIP1,CCNA2,CDK2,CHEK1,CHEK2,DNA2,EXO1,MRE11,RFC2,RFC3,RFC4,RFC5,RHNO1,RMI2,RPA1,RPA2,TOPBP1,TPX2
NER (Nucleotide Excision Repair, Enhanced Pathway)	1,32E01	2,65E-01	4,000	CHAF1A,CHAF1B,DDB2,DNA2,LIG1,PCNA,POLA1,POLA2,POLD1,POLD3,POLE,POLE2,POLE3,PRIM1,PRIM2,RFC2,RFC3,RFC4,RFC5,RPA1,RPA2,TOP2A
Nuclear Cytoskeleton Signaling Pathway	1,32E01	1,63E-01	5,745	AAAS,ACTA1,AHCTF1,CDH8,CENPE,DHFR,GLE1,H2AX,ITGAL,KIF11,KIF15,KIF18A,KIF18B,KIF20A,KIF20B,KIF22,KIF23,KIF2C,KIF4A,KIFC1,LMNB1,NDC1,NUP107,NUP133,NUP153,NUP155,NUP160,NUP205,NUP58,NUP93,RACGAP1,SKP2,SYNE2,TUBB4B
Cell Cycle: G2/M DNA Damage Checkpoint Regulation	1,25E01	3,47E-01	-1,291	AURKA,BRCA1,CCNB1,CCNB2,CCNB3,CDC25B,CDC25C,CDK1,CHEK1,CHEK2,CKS1B,CKS2,PKMYT1,PLK1,SKP2,TOP2A,WEE1
Role of CHK Proteins in Cell Cycle Checkpoint Control	1,23E01	3,16E-01	0,632	BRCA1,CDC25A,CDC25C,CDK1,CDK2,CHEK1,CHEK2,CLSPN,E2F7,MRE11,PCNA,PLK1,PPP2R3B,RFC2,RFC3,RFC4,RFC5,RPA1
Resolution of Abasic Sites (AP sites)	1,2E01	3,95E-01	3,873	FEN1,LIG1,PCNA,POLD1,POLD3,POLE,POLE2,POLE3,RFC2,RFC3,RFC4,RFC5,RPA1,RPA2,UNG
DNA Damage Bypass	1,16E01	3,4E-01	4,000	DTL,PCLAF,PCNA,POLD1,POLD3,POLE,POLE2,POLE3,POLH,RAD18,RFC2,RFC3,RFC4,RFC5,RPA1,RPA2
Mismatch Repair	1,12E01	6,67E-01	3,162	EXO1,LIG1,MSH2,MSH6,PCNA,PMS2,POLD1,POLD3,RPA1,RPA2
Meiotic recombination	1,1E01	3,78E-01	3,742	BLM,BRCA1,BRCA2,CDK2,FIGNL1,H2AC7,H2AX,MND1,MRE11,PSMC3IP,RAD51,RAD51C,RPA1,RPA2
Cilium Assembly	1,06E01	1,53E-01	4,271	CCP110,CCT6B,CDK1,CDK5RAP2,CENPJ,CEP135,CEP152,CEP162,CEP78,CKAP5,CNTRL,CYS1,DYNLRB2,HAUS3,HAUS5,HAUS6,HAUS7,HAUS8,KIF24,LZTFL1,NEK2,NPHP4,ODF2,PCNT,PLK1,PLK4,SCLT1,SFI1,TUBB4B
DNA damage-induced 14-3-3σ Signaling	1,03E01	3,41E-01	-0,832	BCL2,BRCA1,CASP2,CCNB1,CCNB2,CCNB3,CCNE1,CCNE2,CDC25C,CDK1,CDK2,CHEK1,CHEK2,WEE1
Kinesins	8,71E00	2,69E-01	3,742	CENPE,KIF11,KIF15,KIF18A,KIF18B,KIF20A,KIF20B,KIF22,KIF23,KIF2C,KIF4A,KIFC1,RACGAP1,TUBB4B
DNA Double-Strand Break Repair by Homologous Recombination	8,25E00	5,71E-01	2,236	BRCA1,BRCA2,GEN1,LIG1,MRE11,POLA1,RAD51,RPA1
ATM Signaling	8,25E00	1,88E-01	-0,258	BLM,BRCA1,CCNB1,CCNB2,CCNB3,CDC25A,CDC25C,CDK1,CDK2,CHEK1,CHEK2,H2AX,MRE11,PPP2R3B,RAD51,SMC1B,SUV39H1,TOPBP1
DNA Damage/Telomere Stress Induced Senescence	7,61E00	2,73E-01	3,464	CCNA2,CCNE1,CCNE2,CDK2,H1-1,H1-3,H1-5,H2AC7,H2AX,LMNB1,MRE11,TERF1
TP53 Regulates Transcription of Cell Cycle Genes	7,49E00	2,67E-01	3,464	AURKA,CCNA2,CCNB1,CCNE1,CCNE2,CDC25C,CDK1,CDK2,CENPJ,E2F7,PCNA,RBL1
SUMOylation of DNA damage response and repair proteins	7,37E00	0.2	3,873	AAAS,BLM,BRCA1,NDC1,NSMCE4A,NUP107,NUP133,NUP153,NUP155,NUP160,NUP205,NUP58,NUP93,RAD21,RPA1
Estrogen-mediated S-phase Entry	7,2E00	3,75E-01	2,333	CCNA2,CCNE1,CCNE2,CDC25A,CDK1,CDK2,E2F7,RBL1,SKP2
DNA Replication Pre-Initiation	6,99E00	1,76E-01	4,000	CDC23,CDC6,CDT1,H2AC7,H2AX,MCM2,MCM3,MCM4,MCM5,MCM6,MCM7,MCM8,ORC1,ORC5,ORC6,UBE2C
Cyclins and Cell Cycle Regulation	6,83E00	1,83E-01	2,111	CCNA2,CCNB1,CCNB2,CCNB3,CCNE1,CCNE2,CDC25A,CDK1,CDK2,E2F7,PPP2R3B,RBL1,SKP2,SUV39H1,WEE1
SUMOylation of SUMOylation proteins	6,78E00	2,94E-01	3,162	AAAS,NDC1,NUP107,NUP133,NUP153,NUP155,NUP160,NUP205,NUP58,NUP93
Regulation of mitotic cell cycle	6,69E00	1,79E-01	3,873	AURKA,AURKB,BUB1B,CCNA2,CCNB1,CDC20,CDC23,CDK1,CDK2,FBXO5,NEK2,PLK1,PTTG1,SKP2,UBE2C
Fanconi Anemia Pathway	6,65E00	2,86E-01	3,162	DCLRE1B,EME1,FANCA,FANCB,FANCI,FANCM,POLN,RPA1,RPA2,UBE2T
SUMOylation of ubiquitinylation proteins	6,4E00	2,7E-01	3,162	AAAS,NDC1,NUP107,NUP133,NUP153,NUP155,NUP160,NUP205,NUP58,NUP93
BER (Base Excision Repair) Pathway	5,84E00	2,38E-01	3,162	FEN1,LIG1,PCNA,POLE,RFC2,RFC3,RFC4,RFC5,RPA1,UNG
SUMOylation of RNA binding proteins	5,45E00	2,17E-01	3,162	AAAS,NDC1,NUP107,NUP133,NUP153,NUP155,NUP160,NUP205,NUP58,NUP93
S Phase	5,19E00	1,46E-01	2,496	CCNA2,CCNE1,CCNE2,CDC25A,CDC25B,CDCA5,CDK2,CKS1B,ESCO2,LIN54,LIN9,RAD21,SKP2,WEE1
Metabolism of non-coding RNA	5,11E00	0.2	3,162	AAAS,NDC1,NUP107,NUP133,NUP153,NUP155,NUP160,NUP205,NUP58,NUP93
Gene Silencing by RNA	5,04E00	1,51E-01	3,606	AAAS,H2AC7,H2AX,MYBL1,NDC1,NUP107,NUP133,NUP153,NUP155,NUP160,NUP205,NUP58,NUP93
Nucleotide Excision Repair	4,83E00	1,36E-01	3,742	DDB2,LIG1,PCNA,POLD1,POLD3,POLE,POLE2,POLE3,RFC2,RFC3,RFC4,RFC5,RPA1,RPA2
SUMOylation of chromatin organization proteins	4,65E00	1,79E-01	3,162	AAAS,NDC1,NUP107,NUP133,NUP153,NUP155,NUP160,NUP205,NUP58,NUP93
[truncated: 610 more rows]
