# Supplementary material for: Milk fat globule EGF and factor V/VIII domain containing (MFGE8) as a novel player in equine endometrial fibrosis
Source: Sci Rep. 2026 Apr 9;16:12045. doi: 10.1038/s41598-026-46595-7 (PMC13069092; doi:10.1038/s41598-026-46595-7)
Supplement: Supplementary file 10 — Supplementary Information 10. [file 41598_2026_46595_MOESM10_ESM.xlsx]

## Sheet: cluster 0
Ingenuity Canonical Pathways	-log(p-value)	Ratio	z-score	Molecules
Dilated Cardiomyopathy Signaling Pathway	5,12E00	1,07E-01	0,707	ACTA1,ACTG2,ADCY9,CACNA1B,CACNA1C,CACNB2,CAMK1D,CNN1,DMD,GUCY1A1,ITPR1,MYH10,MYH11,RYR2,SGCD
Synaptic Long Term Depression	3,82E00	8,29E-02	3,873	CACNA1B,CACNA1C,CACNB2,CRH,GNAT2,GRM7,GUCY1A1,GUCY1A2,IGF1R,ITPR1,LYN,PLA2G10,PRKCG,RYR2,RYR3
Formation of the ureteric bud	3,66E00	2,38E-01	1,342	EYA1,GREM1,ITGA8,NPNT,SLIT2
nNOS Signaling in Skeletal Muscle Cells	3,55E00	1,49E-01	2,646	CACNA1B,CACNA1C,CACNB2,DMD,ITPR1,RYR2,RYR3
Glycosaminoglycan metabolism	3,41E00	9,4E-02	3,317	CEMIP,CHSY3,CSGALNACT1,GPC5,GPC6,HS6ST3,LYVE1,STAB2,UST,VCAN,XYLT1
Hepatic Fibrosis / Hepatic Stellate Cell Activation	3,39E00	7,91E-02	#NUM!	AGTR1,CCR5,COL11A1,COL12A1,COL4A3,COL6A6,IGF1R,IL1A,IL1RAPL2,IL1RL1,MYH10,MYH11,NFKB1,PDGFD
Cardiac conduction	3,22E00	8,94E-02	2,646	ATP1B2,CACNA1C,CACNB2,ITPR1,KCND2,KCNK10,KCNQ1,RYR2,RYR3,SCN4A,SLC8A1
Sperm Motility	3,11E00	6,87E-02	1,890	CNGB3,EPHA4,EPHA6,GNAT2,GUCY1A1,GUCY1A2,IGF1R,ITPR1,LYN,MERTK,MST1R,PDE4B,PEAK1,PLA2G10,PRKCG,SLC12A2
Smooth Muscle Contraction	3,07E00	1,46E-01	2,449	ACTG2,DYSF,GUCY1A1,GUCY1A2,MYH11,SORBS1
White Adipose Tissue Browning Pathway	2,97E00	8,33E-02	3,162	ADCY9,ANGPT2,CACNA1B,CACNA1C,CACNB2,CREB5,GUCY1A1,GUCY1A2,ITPR1,RARB,THRB
Corticotropin Releasing Hormone Signaling	2,71E00	7,75E-02	1,000	ADCY9,CACNA1B,CACNA1C,CACNB2,CREB5,CRH,GUCY1A1,GUCY1A2,ITPR1,PRKCG,PTGS2
CREB Signaling in Neurons	2,52E00	4,89E-02	3,962	ADCY9,ADGRV1,AGTR1,BMPR1B,BMPR2,CACNA1B,CACNA1C,CACNB2,CCR5,CREB5,GLP2R,GNAT2,GPR183,GPR21,GPR63,GPR82,GRIK2,GRM7,GUCY1A1,HRH1,HTR2B,IGF1R,ITPR1,LHCGR,NPFFR2,PRKCG,PTGER4
Opioid Signaling Pathway	2,5E00	5,99E-02	2,138	ADCY9,CACNA1B,CACNA1C,CACNB2,CAMK1D,CREB5,GNAT2,GRK3,GUCY1A1,ITPR1,LYN,NFKB1,PENK,PRKCG,RYR2,RYR3
Calcium Signaling	2,44E00	6,53E-02	2,530	ACTA1,AKAP5,CACNA1B,CACNA1C,CACNB2,CAMK1D,CREB5,ITPR1,MYH10,MYH11,RYR2,RYR3,SLC8A1
Gap Junction Signaling	2,44E00	5,74E-02	1,213	ACTA1,ACTG2,ADCY9,BIRC5,CCN3,CREB5,DLG1,GRIK2,GUCY1A1,GUCY1A2,HTR2B,ITPR1,NFKB1,PLA2G10,PRKCG,PTGER4,RUNX2
Gαs Signaling	2,34E00	7,83E-02	1,633	ADCY9,CNGB3,CREB5,GNAT2,GUCY1A1,LHCGR,PTGER4,RYR2,RYR3
Pregnenolone Biosynthesis	2,31E00	2,31E-01	#NUM!	CYP11A1,CYP7B1,MICAL2
Netrin Signaling	2,31E00	6,88E-02	3,317	AKAP5,CACNA1B,CACNA1C,CACNB2,ENAH,ITPR1,NFKB1,PRKCG,RYR2,RYR3,TRIO
Glutaminergic Receptor Signaling Pathway (Enhanced)	2,28E00	5,54E-02	3,638	ADCY9,CACNA1B,CACNA1C,CACNB2,CREB5,DGKI,GRIK2,GRM7,GUCY1A1,ITPR1,KCNK10,NFKB1,PLA2G10,PRKCG,SCN4A,SHANK2,SLC1A3
Histidine Degradation VI	2,22E00	2,14E-01	#NUM!	CYP11A1,CYP7B1,MICAL2
Collagen chain trimerization	2,2E00	1,16E-01	1,342	COL11A1,COL12A1,COL14A1,COL4A3,COL6A6
O-linked glycosylation	2,19E00	0.08	2,828	ADAMTS17,ADAMTS19,ADAMTSL1,GALNT17,GALNT18,GCNT7,THBS2,THSD4
Extracellular matrix organization	2,14E00	7,84E-02	2,121	COL11A1,COL4A3,COL6A6,DMD,ITGA8,MATN4,TNC,VCAN
Cellular Effects of Sildenafil (Viagra)	2,13E00	4,52E-02	-1,177	ACTA1,ACTG2,ADCY9,ADGRV1,AGTR1,BMPR2,CACNA1B,CACNA1C,CACNB2,CCR5,CNGB3,CREB5,GLP2R,GPR183,GPR21,GPR63,GPR82,GRM7,GUCY1A1,GUCY1A2,HRH1,HTR2B,LHCGR,MYH10,MYH11,NFKB1,NPFFR2,PTGER4
Cardiac β-adrenergic Signaling	2,1E00	6,43E-02	#NUM!	ADCY9,AKAP5,CACNA1B,CACNA1C,CACNB2,GNAT2,GRK3,GUCY1A1,PDE4B,RYR2,SLC8A1
Lung Ionic Balance Signaling Pathway	2,03E00	4,77E-02	2,558	ADGRV1,AGTR1,ATP1B2,CCR5,CNGB3,GLP2R,GPR183,GPR21,GPR63,GPR82,GRM7,HRH1,HTR2B,IL1A,KCNQ1,LHCGR,LYN,NPFFR2,PRKCG,PTGER4,SCNN1B,SLC12A2
Signaling by BMP	2	1,29E-01	2,000	BMPR1B,BMPR2,GREM2,INHBA
Chondroitin and Dermatan Biosynthesis	1,98E00	3,33E-01	#NUM!	CHSY3,CSGALNACT1
Ubiquinol-10 Biosynthesis (Eukaryotic)	1,97E00	1,76E-01	#NUM!	CYP11A1,CYP7B1,MICAL2
Neurovascular Coupling Signaling Pathway	1,96E00	5,91E-02	0,577	CACNA1B,CACNA1C,CACNB2,GUCY1A1,GUCY1A2,ITPR1,PLA2G10,PTGER4,PTGS2,RYR2,RYR3,SLC1A3
Chondroitin Sulfate Biosynthesis	1,96E00	1,02E-01	2,236	CHSY3,CSGALNACT1,HS6ST3,UST,XYLT1
Agranulocyte Adhesion and Diapedesis	1,91E00	6,33E-02	#NUM!	ACTA1,ACTG2,CCL26,CCR5,CXCL12,HRH1,ICAM2,IL1A,MYH10,MYH11
Nitric Oxide Signaling in the Cardiovascular System	1,91E00	7,14E-02	2,236	CACNA1B,CACNA1C,CACNB2,GUCY1A1,GUCY1A2,ITPR1,PRKCG,RYR2
Dermatan Sulfate Biosynthesis	1,89E00	9,8E-02	2,236	CHSY3,CSGALNACT1,HS6ST3,UST,XYLT1
IL-15 Production	1,86E00	7,02E-02	2,121	EPHA4,EPHA6,IGF1R,LYN,MERTK,MST1R,NFKB1,PEAK1
Interleukin-10 signaling	1,78E00	1,11E-01	2,000	CCR5,CD80,IL1A,PTGS2
SNARE Signaling Pathway	1,74E00	6,67E-02	2,121	ADCY9,CACNA1B,CACNB2,GUCY1A1,MYH10,MYH11,RIMS1,SYN3
Post-translational modification: synthesis of GPI-anchored proteins	1,73E00	7,89E-02	2,449	ART3,BST1,CNTN4,MDGA2,NTM,RTN4RL1
Interleukin-1 processing	1,72E00	2,5E-01	#NUM!	IL1A,NFKB1
Pathogen Induced Cytokine Storm Signaling Pathway	1,72E00	5,15E-02	2,496	CCL26,CCR5,COL11A1,COL12A1,COL4A3,COL6A6,CXCL12,EDA,IL1A,IL1RAPL2,IL1RL1,NFKB1,RYR2,RYR3
Circadian Rhythm Signaling	1,71E00	5,28E-02	#NUM!	ADCY9,CACNA1B,CACNA1C,CACNB2,CREB5,CRY1,GUCY1A1,GUCY1A2,ITPR1,LYN,PRKCG,RYR2,RYR3
Synaptogenesis Signaling Pathway	1,69E00	4,98E-02	3,464	ADCY9,CACNA1B,CACNB2,CREB5,EPHA4,EPHA6,GRM7,GUCY1A1,ITPR1,KALRN,LYN,NLGN4X,RASGRP1,SYN3,THBS2
Wound Healing Signaling Pathway	1,69E00	5,41E-02	2,309	BMPR2,COL11A1,COL12A1,COL4A3,COL6A6,EDA,IL1A,IL1RAPL2,IL1RL1,MST1R,NFKB1,PDGFD
Neurotransmitter release cycle	1,66E00	1,03E-01	2,000	APBA1,RIMS1,SLC1A3,SYN3
DHCR24 Signaling Pathway	1,65E00	6,4E-02	1,890	C9,NFKB1,NR1I2,PDGFD,PDZK1,PRKCG,SAA1,THRB
Collagen degradation	1,64E00	8,47E-02	1,342	COL11A1,COL12A1,COL14A1,COL4A3,COL6A6
Assembly of collagen fibrils and other multimeric structures	1,64E00	8,47E-02	1,342	COL11A1,COL12A1,COL14A1,COL4A3,COL6A6
Cardiac Hypertrophy Signaling (Enhanced)	1,62E00	4,36E-02	3,500	ADCY9,AGTR1,BMPR2,CACNA1B,CACNA1C,CACNB2,DLG1,EDA,GUCY1A1,IGF1R,IL1A,IL1RL1,ITGA8,ITPR1,MYOCD,NFKB1,PDE4B,PRKCG,PTGS2,RYR2,RYR3,WNT4
Transport of inorganic cations/anions and amino acids/oligopeptides	1,62E00	6,8E-02	2,646	SLC12A2,SLC1A3,SLC24A2,SLC24A3,SLC4A4,SLC4A5,SLC8A1
LXR/RXR Activation	1,62E00	6,8E-02	-1,633	C9,IL1A,IL1RAPL2,IL1RL1,NFKB1,PTGS2,SAA1
CCR5 Signaling in Macrophages	1,62E00	6,8E-02	#NUM!	CACNA1B,CACNA1C,CACNB2,CCR5,GNAT2,ITPR1,PRKCG
Pancreatic Secretion Signaling Pathway	1,62E00	5,29E-02	3,464	ADCY9,BST1,CA3,CA8,CADPS2,GUCY1A1,ITPR1,PRKCG,RYR2,RYR3,SLC12A2,SLC4A4
GABAergic Receptor Signaling Pathway (Enhanced)	1,59E00	6,25E-02	-2,121	ADCY9,CACNA1B,CACNA1C,CACNB2,GUCY1A1,ITPR1,NLGN4X,SLC12A2
ABRA Signaling Pathway	1,59E00	7,32E-02	0,816	ACTA1,ACTG2,DMD,MYH11,MYOCD,VIL1
Oxytocin Signaling Pathway	1,58E00	5,06E-02	3,606	CACNA1B,CACNA1C,CACNB2,CREB5,GUCY1A1,GUCY1A2,ITPR1,MYH10,MYH11,NFKB1,PLA2G10,PRKCG,PTGS2
TNFs bind their physiological receptors	1,56E00	1,25E-01	#NUM!	EDA,TNFRSF13B,TNFRSF8
Chondroitin Sulfate Biosynthesis (Late Stages)	1,55E00	9,52E-02	2,000	CHSY3,CSGALNACT1,HS6ST3,UST
NCAM signaling for neurite out-growth	1,53E00	7,94E-02	1,342	CACNA1C,CACNB2,COL4A3,COL6A6,GFRA2
Mitotic Roles of Polo-Like Kinase	1,53E00	7,94E-02	-2,000	CCNB1,CCNB2,CDC20,CDK1,KIF23
GPCR-Mediated Nutrient Sensing in Enteroendocrine Cells	1,52E00	6,48E-02	2,449	ADCY9,CACNA1B,CACNA1C,CACNB2,GUCY1A1,ITPR1,PRKCG
S100 Family Signaling Pathway	1,45E00	3,99E-02	3,400	ADGRV1,AGTR1,CACNA1B,CACNA1C,CACNB2,CCR5,CREB5,GLP2R,GPR183,GPR21,GPR63,GPR82,GRM7,HRH1,HTR2B,ITPR1,LHCGR,MCAM,NCF2,NFKB1,NPFFR2,PLA2G10,PRKCG,PTGER4,RYR2,S100A3,WNT4
Collagen biosynthesis and modifying enzymes	1,45E00	7,58E-02	1,342	COL11A1,COL12A1,COL14A1,COL4A3,COL6A6
Role of NFAT in Cardiac Hypertrophy	1,45E00	5,14E-02	2,530	ADCY9,AKAP5,CACNA1B,CACNA1C,CACNB2,CAMK1D,GUCY1A1,IGF1R,ITPR1,PRKCG,SLC8A1
Effects of PIP2 hydrolysis	1,43E00	1,11E-01	#NUM!	DGKI,ITPR1,RASGRP1
Phototransduction Pathway	1,43E00	8,7E-02	-1,000	CNGB3,GNAT2,GUCY1A1,GUCY1A2
EPH-Ephrin signaling	1,42E00	6,67E-02	2,449	EPHA4,EPHA6,KALRN,LYN,MYH10,MYH11
Granulocyte Adhesion and Diapedesis	1,41E00	5,76E-02	#NUM!	CCL26,CCR5,CXCL12,HRH1,ICAM2,IL1A,IL1RAPL2,IL1RL1
Endocannabinoid Neuronal Synapse Pathway	1,41E00	5,76E-02	1,134	ADCY9,CACNA1B,CACNA1C,CACNB2,GUCY1A1,ITPR1,PTGS2,RIMS1
Hepatic Cholestasis	1,4E00	5,24E-02	1,897	ADCY9,CYP7B1,EDA,GUCY1A1,IL1A,IL1RAPL2,IL1RL1,NFKB1,NR1I2,PRKCG
Presynaptic depolarization and calcium channel opening	1,38E00	1,67E-01	#NUM!	CACNA1B,CACNB2
Transcriptional regulation of testis differentiation	1,38E00	1,67E-01	#NUM!	WNT4,ZFPM2
PTEN Signaling	1,35E00	5,59E-02	-2,646	BMPR1B,BMPR2,IGF1R,ITGA8,MAGI1,MAGI2,MAGI3,NFKB1
cAMP-mediated signaling	1,34E00	4,93E-02	1,414	ADCY9,AGTR1,AKAP5,CAMK1D,CNGB3,CREB5,GRM7,GUCY1A1,LHCGR,PDE4B,PTGER4
Sonic Hedgehog Signaling	1,31E00	0.1	#NUM!	CCNB1,CCNB2,CDK1
Complement System	1,31E00	0.1	#NUM!	C9,CFD,MASP2
Pulmonary Fibrosis Idiopathic Signaling Pathway	1,31E00	4,52E-02	0,577	ACTA1,ACTG2,BIRC5,BMPR2,COL11A1,COL12A1,COL4A3,COL6A6,CXCL12,NFKB1,NOTCH2,PDGFD,PRKN,WNT4
GABA Receptor Signaling	1,3E00	5,79E-02	#NUM!	ADCY9,CACNA1B,CACNA1C,CACNB2,GNAT2,GUCY1A1,ITPR1
Gustation Pathway	1,29E00	5,2E-02	2,828	ADCY9,CACNA1B,CACNA1C,CACNB2,GUCY1A1,ITPR1,PKD1L3,SCN4A,SCNN1B
Integration of energy metabolism	1,29E00	6,19E-02	2,449	ADCY9,AKAP5,CACNA1C,CACNB2,ITPR1,KCNS3
Kinetochore Metaphase Signaling Pathway	1,29E00	6,19E-02	-1,342	BIRC5,CCNB1,CDC20,CDK1,NUF2,TTK
GP6 Signaling Pathway	1,28E00	5,74E-02	1,890	COL11A1,COL12A1,COL4A3,COL6A6,ITPR1,LYN,PRKCG
Glutamate binding, activation of AMPA receptors and synaptic plasticity	1,28E00	9,68E-02	#NUM!	AKAP5,DLG1,PRKCG
Adrenergic Receptor Signaling Pathway (Enhanced)	1,26E00	5,11E-02	1,667	ADCY9,CACNA1B,CACNA1C,CACNB2,EDA,GUCY1A1,IL1A,ITPR1,PRKCG
Mitotic Telophase/Cytokinesis	1,26E00	1,43E-01	#NUM!	KIF23,PTGER4
Protein Kinase A Signaling	1,25E00	4,28E-02	1,155	ADCY9,AKAP5,CNGB3,CREB5,EYA1,GUCY1A1,ITPR1,MYH10,NFKB1,PDE4B,PRKCG,PTGS2,PTPRG,PTPRZ1,RYR2,RYR3
α-Adrenergic Signaling	1,25E00	6,06E-02	#NUM!	ADCY9,GNAT2,GUCY1A1,ITPR1,PRKCG,SLC8A1
Insulin Secretion Signaling Pathway	1,25E00	4,63E-02	3,000	ADCY9,CACNA1B,CACNA1C,CACNB2,CREB5,GUCY1A1,ITPR1,LYN,PRKCG,RYR2,RYR3,SCNN1B
MIF-mediated Glucocorticoid Regulation	1,24E00	9,38E-02	#NUM!	NFKB1,PLA2G10,PTGS2
Serotonin Receptor Signaling	1,24E00	4,14E-02	4,243	ADCY9,BST1,CACNA1B,CACNA1C,CACNB2,CREB5,GCH1,GUCY1A1,HTR2B,IL1RL1,KALRN,LYN,NFKB1,PLA2G10,PRKCG,PTGS2,RYR2,RYR3
Epithelial Adherens Junction Signaling	1,24E00	5,3E-02	0,707	BMPR2,IGF1R,KIF23,MAGI1,MAGI2,MYH10,NOTCH2,WWC1
PPAR Signaling	1,23E00	0.06	-2,449	IL1A,IL1RAPL2,IL1RL1,NFKB1,PDGFD,PTGS2
Oxytocin in Brain Signaling Pathway	1,22E00	5,03E-02	2,333	CACNA1B,CACNA1C,CACNB2,CREB5,ITPR1,NFKB1,PLA2G10,PRKCG,PTGS2
Dopamine-DARPP32 Feedback in cAMP Signaling	1,22E00	5,03E-02	2,646	ADCY9,CACNA1B,CACNA1C,CACNB2,CREB5,GUCY1A1,GUCY1A2,ITPR1,PRKCG
Platelet Adhesion to exposed collagen	1,2E00	1,33E-01	#NUM!	GP1BA,LYN
GNRH Signaling	1,19E00	4,97E-02	1,342	ADCY9,CACNA1B,CACNA1C,CACNB2,CREB5,GUCY1A1,ITPR1,NFKB1,PRKCG
IL-10 Signaling	1,19E00	5,47E-02	-1,633	CCR5,CD80,CREB5,IL1A,IL1RAPL2,IL1RL1,NFKB1
Acetylcholine Receptor Signaling Pathway	1,17E00	4,92E-02	2,333	ADCY9,CACNA1B,CACNA1C,CACNB2,CREB5,GUCY1A1,ITPR1,NFKB1,PRKCG
Signaling by PDGF	1,16E00	7,14E-02	1,000	COL4A3,COL6A6,PDGFD,THBS2
Role of Chondrocytes in Rheumatoid Arthritis Signaling Pathway	1,16E00	5,38E-02	1,890	CXCL12,IL1A,IL1RAPL2,IL1RL1,NFKB1,PTGS2,RUNX2
Platelet homeostasis	1,15E00	6,25E-02	2,236	GUCY1A1,GUCY1A2,IRAG1,ITPR1,SLC8A1
Role of Osteoblasts in Rheumatoid Arthritis Signaling Pathway	1,13E00	4,67E-02	0,632	BMPR1B,BMPR2,CXCL12,EDA,IGF1R,IL1A,PTGS2,RUNX2,SFRP2,WNT4
Integrin cell surface interactions	1,12E00	6,1E-02	1,342	COL4A3,COL6A6,ICAM2,ITGA8,TNC
FcγRIIB Signaling in B Lymphocytes	1,12E00	6,1E-02	#NUM!	CACNA1B,CACNA1C,CACNB2,ITPR1,LYN
Orexin Signaling Pathway	1,11E00	4,63E-02	2,530	ADCY9,CACNA1B,CACNA1C,CACNB2,GUCY1A1,ITPR1,NFKB1,PLA2G10,PRKCG,SLC8A1
Osteoarthritis Pathway	1,11E00	4,63E-02	1,000	BMPR2,CNMD,CREB5,GREM1,IL1RAPL2,IL1RL1,ITGA8,NFKB1,PTGS2,RUNX2
Pulmonary Healing Signaling Pathway	1,11E00	4,79E-02	1,414	BMPR1B,BMPR2,CCNB1,CXCL12,LYN,NFKB1,NOTCH2,PRKCG,WNT4
Ephrin Receptor Signaling	1,1E00	4,76E-02	1,342	CREB5,CXCL12,EPHA4,EPHA6,GNAT2,ITGA8,KALRN,PDGFD,SORBS1
Transport of bile salts and organic acids, metal ions and amine compounds	1,1E00	6,02E-02	2,236	SLC13A2,SLC16A7,SLC2A13,SLC41A2,SLC5A11
Uracil Degradation II (Reductive)	1,09E00	3,33E-01	#NUM!	UPB1
Tetrahydrobiopterin Biosynthesis I	1,09E00	3,33E-01	#NUM!	GCH1
Thymine Degradation	1,09E00	3,33E-01	#NUM!	UPB1
Tetrahydrobiopterin Biosynthesis II	1,09E00	3,33E-01	#NUM!	GCH1
Signaling by the B Cell Receptor (BCR)	1,09E00	5,5E-02	2,449	CARD11,ITPR1,LYN,NFKB1,PSMB11,RASGRP1
ID1 Signaling Pathway	1,08E00	4,71E-02	1,000	BIRC5,BMPR1B,BMPR2,CDC20,IGF1R,LYN,MCAM,NFKB1,PTGER4
Th2 Pathway	1,08E00	5,45E-02	1,342	BMPR2,CCR5,CD80,IL1RL1,NFKB1,NOTCH2
BMP signaling pathway	1,07E00	5,88E-02	2,000	BMPR1B,BMPR2,GREM1,NFKB1,RUNX2
RHO GTPases activate CIT	1,06E00	1,11E-01	#NUM!	MYH10,MYH11
G-Protein Coupled Receptor Signaling	1,06E00	3,71E-02	2,985	ADCY9,ADGRV1,AGTR1,CCR5,CNGB3,CREB5,GLP2R,GNAT2,GPR183,GPR21,GPR63,GPR82,GRK3,GRM7,GUCY1A1,HRH1,HTR2B,LHCGR,NFKB1,NPFFR2,PDE4B,PRKCG,PTGER4,RASGRP1
Crosstalk between Dendritic Cells and Natural Killer Cells	1,06E00	6,56E-02	#NUM!	ACTA1,ACTG2,CD80,NFKB1
MITF-M-dependent gene expression	1,05E00	5,81E-02	1,000	ARID1B,CCNB1,DPF2,MYRIP,SYTL2
Retinoid metabolism and transport	1,04E00	7,69E-02	#NUM!	GPC5,GPC6,LRP2
RHO GTPases Activate ROCKs	1,02E00	1,05E-01	#NUM!	MYH10,MYH11
DAG and IP3 signaling	1,01E00	7,5E-02	#NUM!	ADCY9,ITPR1,PRKCG
MIF Regulation of Innate Immunity	1,01E00	7,5E-02	#NUM!	NFKB1,PLA2G10,PTGS2
Mechanisms of Viral Exit from Host Cells	1,01E00	7,5E-02	#NUM!	ACTA1,ACTG2,PRKCG
Renin-Angiotensin Signaling	9,92E-01	5,17E-02	#NUM!	ADCY9,AGTR1,GUCY1A1,ITPR1,NFKB1,PRKCG
DNA damage-induced 14-3-3σ Signaling	9,86E-01	7,32E-02	#NUM!	CCNB1,CCNB2,CDK1
IL-1 Signaling	9,86E-01	5,56E-02	#NUM!	ADCY9,GNAT2,GUCY1A1,IL1A,NFKB1
Parkinson's Signaling Pathway	9,81E-01	4,25E-02	0,905	ACTA1,ACTG2,CACNA1B,CACNA1C,CACNB2,EDA,IL1A,ITPR1,NDUFA4L2,NFKB1,PRKN
Sertoli Cell-Sertoli Cell Junction Signaling	9,77E-01	4,35E-02	2,530	ACTA1,ACTG2,COL4A3,CREB5,DLG1,IL1A,IL1RAPL2,IL1RL1,NFKB1,SORBS1
Neurotransmitter uptake and metabolism In glial cells	9,75E-01	2,5E-01	#NUM!	SLC1A3
Complement cascade	9,62E-01	7,14E-02	#NUM!	C9,CFD,MASP2
Type II Diabetes Mellitus Signaling	9,59E-01	4,79E-02	#NUM!	ACSBG1,CACNA1B,CACNA1C,CACNB2,ITPR1,NFKB1,PRKCG
Phagosome Formation	9,56E-01	3,65E-02	4,025	ADGRV1,AGTR1,CCR5,GLP2R,GPR183,GPR21,GPR63,GPR82,GRM7,HRH1,HTR2B,ITGA8,ITPR1,LHCGR,LYN,MYH10,MYH11,NPFFR2,PLA2G10,PRKCG,PTGER4,RASGRP1
Neuroinflammation Signaling Pathway	9,55E-01	4,2E-02	0,632	BIRC5,BMPR2,CD80,CREB5,CXCL12,NCF2,NFKB1,PLA2G10,PRKCG,PTGS2,SLC1A3
RHO GTPases activate PAKs	9,46E-01	9,52E-02	#NUM!	MYH10,MYH11
Chromatin modifications during the maternal to zygotic transition (MZT)	9,46E-01	9,52E-02	#NUM!	KDM6B,UHRF1
Neutrophil Extracellular Trap Signaling Pathway	9,4E-01	4,01E-02	1,732	CCR5,COL11A1,COL12A1,COL4A3,COL6A6,GP1BA,ITPR1,LYN,NCF2,NDUFA4L2,NFKB1,PLA2G10,PRKCG
G Beta Gamma Signaling	9,27E-01	4,96E-02	2,236	CACNA1B,CACNA1C,CACNB2,GNAT2,ITPR1,PRKCG
Potassium Channels	9,27E-01	5,32E-02	2,236	KCNB2,KCND2,KCNK10,KCNQ1,KCNS3
PKCθ Signaling in T Lymphocytes	9,25E-01	4,7E-02	#NUM!	CACNA1B,CACNA1C,CACNB2,CARD11,CD80,ITPR1,NFKB1
Endothelin-1 Signaling	9,2E-01	4,49E-02	0,707	ADCY9,GNAT2,GUCY1A1,GUCY1A2,ITPR1,PLA2G10,PRKCG,PTGS2
Pyrimidine Deoxyribonucleotides De Novo Biosynthesis I	9,13E-01	9,09E-02	#NUM!	AK4,AK5
Maturity Onset Diabetes of Young (MODY) Signaling	9,1E-01	5,8E-02	#NUM!	CACNA1B,CACNA1C,CACNB2,NFKB1
Nuclear Cytoskeleton Signaling Pathway	9,02E-01	4,31E-02	2,121	ACTA1,ACTG2,ITGA8,KIF23,KIF26B,KIFC1,LYN,NFKB1,RUNX2
Cachexia Signaling Pathway	8,97E-01	3,94E-02	3,051	ADCY9,BMPR2,CRH,EDA,GUCY1A1,IGF1R,IL1A,IL1RAPL2,IL1RL1,INHBA,NFKB1,PRKCG,PSMB11
Androgen Signaling	8,93E-01	4,61E-02	2,236	CACNA1B,CACNA1C,CACNB2,GNAT2,ITPR1,NFKB1,PRKCG
Signaling by MST1	8,84E-01	0.2	#NUM!	MST1R
Apelin Cardiac Fibroblast Signaling Pathway	8,81E-01	8,7E-02	#NUM!	AGTR1,ANGPT2
Hepatic Fibrosis Signaling Pathway	8,76E-01	3,8E-02	2,111	AGTR1,BMPR2,CACNA1B,CACNA1C,CACNB2,CREB5,IL1A,IL1RAPL2,IL1RL1,ITGA8,NCF2,NFKB1,PDGFD,PRKCG,WNT4
Signaling by NOTCH3	8,75E-01	6,52E-02	#NUM!	DLGAP5,MAML2,WWC1
C-type lectin receptors (CLRs)	8,67E-01	4,76E-02	2,449	CARD11,ICAM2,ITPR1,LYN,NFKB1,PSMB11
GPCR-Mediated Integration of Enteroendocrine Signaling Exemplified by an L Cell	8,61E-01	5,56E-02	#NUM!	ADCY9,GLP2R,GUCY1A1,ITPR1
G alpha (s) signalling events	8,56E-01	4,72E-02	1,633	ADCY9,CRH,GLP2R,GRK3,LHCGR,PTGER4
Activation of kainate receptors upon glutamate binding	8,51E-01	8,33E-02	#NUM!	DLG1,GRIK2
Role of Osteoblasts, Osteoclasts and Chondrocytes in Rheumatoid Arthritis	8,49E-01	4,19E-02	#NUM!	BMPR1B,BMPR2,IL1A,IL1RAPL2,IL1RL1,NFKB1,RUNX2,SFRP2,WNT4
Phase I - Functionalization of compounds	8,46E-01	5,48E-02	0,000	AHRR,CYP11A1,CYP7B1,EPHX1
CXCR4 Signaling	8,41E-01	4,46E-02	0,447	ADCY9,CXCL12,GNAT2,GUCY1A1,ITPR1,LYN,PRKCG
Gαq Signaling	8,31E-01	4,43E-02	2,236	AGTR1,GNAT2,HRH1,HTR2B,ITPR1,NFKB1,PRKCG
Breast Cancer Regulation by Stathmin1	8,23E-01	3,58E-02	3,153	ADGRV1,AGTR1,CAMK1D,CCR5,CDK1,CREB5,GLP2R,GPR183,GPR21,GPR63,GPR82,GRM7,HRH1,HTR2B,LHCGR,NFKB1,NPFFR2,PRKCG,PTGER4
G alpha (q) signalling events	8,21E-01	4,4E-02	2,646	AGTR1,HRH1,HTR2B,KALRN,NPFFR2,SAA1,TRIO
Post-translational protein phosphorylation	8,2E-01	4,9E-02	1,342	LTBP1,PENK,SERPINC1,TNC,VCAN
Cell Cycle: G2/M DNA Damage Checkpoint Regulation	8,16E-01	6,12E-02	#NUM!	CCNB1,CCNB2,CDK1
Mitochondrial Division Signaling Pathway	8,11E-01	4,37E-02	0,378	CACNA1B,CACNA1C,CACNB2,CCNB1,CCNB2,CDK1,ITPR1
Pathogenesis of Multiple Sclerosis	8,11E-01	1,67E-01	#NUM!	CCR5
Glycoaminoglycan-protein Linkage Region Biosynthesis	8,11E-01	1,67E-01	#NUM!	XYLT1
Fc epsilon receptor (FCERI) signaling	0.8	4,55E-02	2,236	CARD11,ITPR1,LYN,NFKB1,PSMB11,RASGRP1
Actin Cytoskeleton Signaling	7,99E-01	4,07E-02	2,646	ACTA1,ACTG2,IQGAP2,ITGA8,MYH10,MYH11,PDGFD,TIAM2,TRIO
Transcriptional regulation by RUNX2	7,98E-01	0.06	#NUM!	CCNB1,CDK1,RUNX2
RHO GTPases activate PKNs	7,95E-01	7,69E-02	#NUM!	MYH10,MYH11
Cardiomyocyte Differentiation via BMP Receptors	7,95E-01	7,69E-02	#NUM!	BMPR1B,BMPR2
TCR signaling	7,83E-01	4,76E-02	2,236	CARD11,ENAH,NFKB1,PAG1,PSMB11
Sertoli Cell-Germ Cell Junction Signaling Pathway (Enhanced)	7,83E-01	4,04E-02	1,000	ACTA1,ACTG2,GUCY1A1,GUCY1A2,IL1A,IL1RAPL2,IL1RL1,NFKB1,SORBS1
Class A/1 (Rhodopsin-like receptors)	7,79E-01	3,86E-02	1,508	AGTR1,CCR5,CXCL12,GPR183,HRH1,HTR2B,LHCGR,NPFFR2,PENK,PTGER4,SAA1
BBSome Signaling Pathway	7,73E-01	3,6E-02	2,673	ADGRV1,AGTR1,CCR5,CXCL12,GLP2R,GPR183,GPR21,GPR63,GPR82,GRM7,HRH1,HTR2B,IGF1R,LHCGR,NPFFR2,PTGER4
Kinesins	7,62E-01	5,77E-02	#NUM!	KIF23,KIF26B,KIFC1
MSP-RON Signaling Pathway	7,62E-01	5,77E-02	#NUM!	ACTA1,ACTG2,MST1R
Wax and plasmalogen biosynthesis	7,5E-01	1,43E-01	#NUM!	FAR2
Aryl hydrocarbon receptor signalling	7,5E-01	1,43E-01	#NUM!	AHRR
Regulation of NFE2L2 gene expression	7,5E-01	1,43E-01	#NUM!	NFKB1
Macrophage Classical Activation Signaling Pathway	7,49E-01	4,38E-02	1,633	CD80,EDA,IL1A,MERTK,NCF2,NFKB1
Th1 and Th2 Activation Pathway	7,49E-01	4,38E-02	#NUM!	BMPR2,CCR5,CD80,IL1RL1,NFKB1,NOTCH2
Tight Junction Signaling	7,46E-01	4,19E-02	#NUM!	ACTA1,ACTG2,MAGI2,MYH10,MYH11,NFKB1,PATJ
IL-4 Signaling	7,37E-01	4,17E-02	1,890	COL11A1,COL12A1,COL4A3,COL6A6,CREB5,NFKB1,PRR5L
Relaxin Signaling	7,29E-01	4,32E-02	2,000	ADCY9,GNAT2,GUCY1A1,GUCY1A2,NFKB1,PDE4B
p38 MAPK Signaling	7,26E-01	4,55E-02	2,236	CREB5,IL1A,IL1RAPL2,IL1RL1,PLA2G10
Oxytocin in Spinal Neurons Signaling Pathway	7,21E-01	6,9E-02	#NUM!	GUCY1A1,GUCY1A2
Nicotinate metabolism	7,21E-01	6,9E-02	#NUM!	BST1,PTGS2
SUMOylation of intracellular receptors	7,21E-01	6,9E-02	#NUM!	NR1I2,THRB
Interconversion of nucleotide di- and triphosphates	7,21E-01	6,9E-02	#NUM!	AK4,AK5
Opioid Signalling	7,2E-01	4,88E-02	2,000	ADCY9,ITPR1,PDE4B,PRKCG
Altered T Cell and B Cell Signaling in Rheumatoid Arthritis	7,2E-01	4,88E-02	#NUM!	CD80,IL1A,NFKB1,TNFRSF13B
G alpha (i) signalling events	7,15E-01	3,98E-02	1,414	ADCY9,CCR5,CXCL12,GNAT2,GPR183,GRM7,PENK,SAA1
Atherosclerosis Signaling	7,15E-01	4,5E-02	1,000	CXCL12,IL1A,NFKB1,PDGFD,PLA2G10
Signaling by NOTCH2	6,98E-01	6,67E-02	#NUM!	MAML2,NOTCH2
Histidine catabolism	6,98E-01	1,25E-01	#NUM!	FTCD
Histidine Degradation III	6,98E-01	1,25E-01	#NUM!	FTCD
Neurexins and neuroligins	6,97E-01	5,36E-02	#NUM!	APBA1,NLGN4X,SHANK2
Amyloid fiber formation	6,97E-01	5,36E-02	#NUM!	PRKN,SAA1,SORL1
Regulation of mitotic cell cycle	6,95E-01	4,76E-02	-1,000	CCNB1,CDC20,CDK1,PSMB11
IL-27 Signaling Pathway	6,94E-01	4,42E-02	-0,447	IL1RAPL2,IL1RL1,NFKB1,PTGS2,TRIM69
Cholecystokinin/Gastrin-mediated Signaling	6,94E-01	4,42E-02	2,236	EPHA4,IL1A,ITPR1,PRKCG,PTGS2
FAK Signaling	6,91E-01	3,38E-02	3,771	ADGRV1,AGTR1,BMPR2,CCR5,GLP2R,GPR183,GPR21,GPR63,GPR82,GRM7,HRH1,HTR2B,IGF1R,IL1RL1,ITGA8,KLF8,LHCGR,NFKB1,NPFFR2,PTGER4
Fcγ Receptor-mediated Phagocytosis in Macrophages and Monocytes	6,82E-01	4,71E-02	2,000	ACTA1,ACTG2,LYN,PRKCG
eNOS Signaling	6,82E-01	4,17E-02	2,000	ADCY9,CNGB3,GUCY1A1,GUCY1A2,ITPR1,PRKCG
GADD45 Signaling	6,82E-01	5,26E-02	#NUM!	CCNB1,CDK1,NFKB1
Systemic Lupus Erythematosus in B Cell Signaling Pathway	6,79E-01	3,8E-02	1,000	CARD11,EDA,IL1A,LYN,NFKB1,PAG1,PIM2,PRKCG,RASGRP1
Regulation of Insulin-like Growth Factor (IGF) transport and uptake by IGFBPs	6,63E-01	4,31E-02	1,342	LTBP1,PENK,SERPINC1,TNC,VCAN
Striated Muscle Contraction	6,56E-01	6,25E-02	#NUM!	ACTA1,DMD
Inhibition of Angiogenesis by TSP1	6,56E-01	6,25E-02	#NUM!	GUCY1A1,GUCY1A2
fMLP Signaling in Neutrophils	6,53E-01	4,27E-02	2,000	GNAT2,ITPR1,NCF2,NFKB1,PRKCG
Glycation Signaling Pathway	6,48E-01	3,81E-02	2,121	COL4A3,EDA,ICAM2,IL1A,NCF2,NFKB1,PRKCG,STAB2
Death Receptor Signaling	6,47E-01	4,55E-02	2,000	ACTA1,ACTG2,GAS2,NFKB1
IL-33 Signaling Pathway	6,47E-01	4,05E-02	2,449	CREB5,ICAM2,IL1A,IL1RL1,NFKB1,PTGS2
Factors Promoting Cardiogenesis in Vertebrates	6,47E-01	4,05E-02	1,633	BMPR1B,BMPR2,CREB5,MYOCD,PRKCG,WNT4
Cohesin Chromatin Regulation Pathway	6,46E-01	3,91E-02	0,000	BIRC5,CCNB1,CCNB2,CDK1,FAT3,PTGER4,TTK
TEC Kinase Signaling	6,46E-01	3,91E-02	2,236	ACTA1,ACTG2,GNAT2,ITGA8,LYN,NFKB1,PRKCG
Arachidonic acid metabolism	6,37E-01	6,06E-02	#NUM!	GGT5,PTGS2
Autism Signaling Pathway	6,26E-01	3,61E-02	1,667	CACNA1B,CACNA1C,CACNB2,EDA,GRM7,IGF1R,IL1A,NLGN4X,RARB,WNT4
Glutamate Receptor Signaling	6,25E-01	4,92E-02	#NUM!	GRIK2,GRM7,SLC1A3
Salvage Pathways of Pyrimidine Ribonucleotides	6,25E-01	4,44E-02	0,000	AK4,AK5,CDK1,TTK
Senescence Pathway	6,2E-01	3,6E-02	2,449	BMPR2,CACNA1B,CACNA1C,CACNB2,CCNB1,CCNB2,CDK1,IL1A,NFKB1,SAA1
CCR3 Signaling in Eosinophils	6,15E-01	4,13E-02	#NUM!	CCL26,GNAT2,ITPR1,PLA2G10,PRKCG
Th1 Pathway	6,14E-01	4,4E-02	#NUM!	CCR5,CD80,NFKB1,NOTCH2
Peptide hormone biosynthesis	6,12E-01	0.1	#NUM!	INHBA
POU5F1 (OCT4), SOX2, NANOG repress genes related to differentiation	6,12E-01	0.1	#NUM!	TSC22D1
Prostanoid Biosynthesis	6,12E-01	0.1	#NUM!	PTGS2
γ-glutamyl Cycle	6,12E-01	0.1	#NUM!	GGT5
Cell Cycle Checkpoints	6,06E-01	3,63E-02	-2,333	BIRC5,CCNB1,CCNB2,CDC20,CDK1,NUF2,PSMB11,RFC3,RHNO1
DNA Methylation and Transcriptional Repression Signaling	6,04E-01	4,35E-02	#NUM!	CDK1,CDK14,TCF19,UHRF1
Graft-versus-Host Disease Signaling	5,99E-01	5,71E-02	#NUM!	CD80,IL1A
Notch Signaling	5,99E-01	5,71E-02	#NUM!	MAML2,NOTCH2
Xenobiotic Metabolism AHR Signaling Pathway	5,99E-01	4,76E-02	#NUM!	AHRR,IL1A,NFKB1
Molecular Mechanisms of Cancer	5,97E-01	3,19E-02	4,379	ADCY9,ADGRV1,AGTR1,BMPR1B,BMPR2,CCR5,GLP2R,GNAT2,GPR183,GPR21,GPR63,GPR82,GRM7,GUCY1A1,HRH1,HTR2B,IL1A,IL1RL1,ITGA8,LHCGR,NFKB1,NPFFR2,PRKCG,PTGER4,RASGRP1
P2Y Purinergic Receptor Signaling Pathway	5,88E-01	4,03E-02	2,000	ADCY9,CREB5,GUCY1A1,NFKB1,PRKCG
ILK Signaling	5,86E-01	3,74E-02	2,646	ACTA1,ACTG2,CREB5,MYH10,MYH11,NFKB1,PTGS2
Heparan Sulfate Biosynthesis	5,86E-01	4,69E-02	#NUM!	HS6ST3,UST,XYLT1
TGF-β Signaling	5,83E-01	4,26E-02	#NUM!	BMPR1B,BMPR2,INHBA,RUNX2
Formation of Fibrin Clot (Clotting Cascade)	5,82E-01	5,56E-02	#NUM!	GP1BA,SERPINC1
Binding and Uptake of Ligands by Scavenger Receptors	5,82E-01	5,56E-02	#NUM!	SAA1,STAB2
Hepatitis B Chronic Liver Pathogenesis Signaling Pathway	5,82E-01	3,85E-02	2,236	ABCC6,ANGPT2,CDC20,CREB5,NFKB1,PRKCG
Platelet Aggregation (Plug Formation)	5,77E-01	9,09E-02	#NUM!	GP1BA
GP1b-IX-V activation signalling	5,77E-01	9,09E-02	#NUM!	GP1BA
Chondroitin Sulfate Degradation (Metazoa)	5,77E-01	9,09E-02	#NUM!	CEMIP
Colorectal Cancer Metastasis Signaling	5,76E-01	3,56E-02	0,000	ADCY9,BIRC5,GNAT2,GRK3,GUCY1A1,NFKB1,PTGER4,PTGS2,WNT4
Synaptic Long Term Potentiation	5,71E-01	3,97E-02	2,000	CACNA1C,CREB5,GRM7,ITPR1,PRKCG
Assembly and cell surface presentation of NMDA receptors	5,65E-01	5,41E-02	#NUM!	APBA1,DLG1
ATM Signaling	5,63E-01	4,17E-02	#NUM!	CCNB1,CCNB2,CDK1,CREB5
Ephrin B Signaling	5,62E-01	4,55E-02	#NUM!	CXCL12,GNAT2,KALRN
LPS/IL-1 Mediated Inhibition of RXR Function	5,59E-01	3,66E-02	#NUM!	ACSBG1,HS6ST3,IL1A,IL1RAPL2,IL1RL1,NR1I2,UST
WNK Renal Signaling Pathway	5,53E-01	4,12E-02	#NUM!	AGTR1,PRKCG,PRKN,SCNN1B
3-phosphoinositide Degradation	5,52E-01	3,65E-02	2,449	CA3,EYA4,INPP4B,NUDT4,PP2D1,PPM1H,PTPRG
Caveolar-mediated Endocytosis Signaling	5,5E-01	4,48E-02	#NUM!	ACTA1,ACTG2,ITGA8
Regulation of TP53 Expression and Degradation	5,49E-01	5,26E-02	#NUM!	CDK1,PRR5L
RET signaling	5,49E-01	5,26E-02	#NUM!	DOK5,GFRA2
Pyrimidine Ribonucleotides Interconversion	5,49E-01	5,26E-02	#NUM!	AK4,AK5
Phospholipase C Signaling	5,46E-01	3,49E-02	2,236	ADCY9,CREB5,GUCY1A1,ITGA8,ITPR1,LYN,NFKB1,PLA2G10,PRKCG
Gαi Signaling	5,46E-01	3,88E-02	#NUM!	ADCY9,AGTR1,GNAT2,GRM7,GUCY1A1
Reversible hydration of carbon dioxide	5,45E-01	8,33E-02	#NUM!	CA3
Vitamin D (calciferol) metabolism	5,45E-01	8,33E-02	#NUM!	LRP2
Synthesis of Prostaglandins (PG) and Thromboxanes (TX)	5,45E-01	8,33E-02	#NUM!	PTGS2
Leukotriene Biosynthesis	5,45E-01	8,33E-02	#NUM!	GGT5
Dermatan Sulfate Degradation (Metazoa)	5,45E-01	8,33E-02	#NUM!	CEMIP
Role of Macrophages, Fibroblasts and Endothelial Cells in Rheumatoid Arthritis	5,41E-01	3,42E-02	1,265	CREB5,CXCL12,IL1A,IL1RAPL2,IL1RL1,NFKB1,PDGFD,PRKCG,SFRP2,WNT4
Communication between Innate and Adaptive Immune Cells	5,38E-01	4,41E-02	#NUM!	CD80,IL1A,TNFRSF13B
Role of MAPK Signaling in Inhibiting the Pathogenesis of Influenza	5,38E-01	4,41E-02	#NUM!	NFKB1,PLA2G10,PTGS2
Neuropathic Pain Signaling in Dorsal Horn Neurons	5,35E-01	4,04E-02	2,000	CAMK1D,GRM7,ITPR1,PRKCG
Role of IL-17F in Allergic Inflammatory Airway Diseases	5,34E-01	5,13E-02	#NUM!	CREB5,NFKB1
Dermatan Sulfate Biosynthesis (Late Stages)	5,34E-01	5,13E-02	#NUM!	HS6ST3,UST
MSP-RON Signaling in Macrophages Pathway	5,25E-01	0.04	-1,000	CREB5,MST1R,NFKB1,PTGS2
STAT3 Pathway	5,22E-01	3,79E-02	2,000	BMPR1B,BMPR2,IGF1R,IL1A,IL1RL1
Pyroptosis Signaling Pathway	5,16E-01	4,29E-02	#NUM!	IL1A,NFKB1,PTGER4
Regulation of RUNX2 expression and activity	5,16E-01	4,29E-02	#NUM!	HIVEP3,PSMB11,RUNX2
Advanced glycosylation endproduct receptor signaling	5,16E-01	7,69E-02	#NUM!	SAA1
Nephron development	5,16E-01	7,69E-02	#NUM!	WNT4
Apelin Endothelial Signaling Pathway	5,14E-01	3,76E-02	#NUM!	ADCY9,GNAT2,GUCY1A1,NFKB1,PRKCG
VDR/RXR Activation	5,06E-01	4,23E-02	#NUM!	IL1RL1,PRKCG,RUNX2
G Protein Signaling Mediated by Tubby	5,06E-01	4,23E-02	#NUM!	GNAT2,MERTK,THRB
G alpha (z) signalling events	5,04E-01	4,88E-02	#NUM!	ADCY9,PRKCG
Pyrimidine Ribonucleotides De Novo Biosynthesis	5,04E-01	4,88E-02	#NUM!	AK4,AK5
Xenobiotic Metabolism Signaling	5,01E-01	3,43E-02	#NUM!	AHRR,CAMK1D,HS6ST3,IL1A,NFKB1,NR1I2,PRKCG,UST
G alpha (12/13) signalling events	4,95E-01	4,17E-02	#NUM!	KALRN,TIAM2,TRIO
GDNF Family Ligand-Receptor Interactions	4,95E-01	4,17E-02	#NUM!	DOK5,GFRA2,ITPR1
Chemokine Signaling	4,95E-01	4,17E-02	#NUM!	CAMK1D,CCR5,CXCL12
TAK1-dependent IKK and NF-kappa-B activation	4,9E-01	4,76E-02	#NUM!	NFKB1,SAA1
April Mediated Signaling	4,9E-01	4,76E-02	#NUM!	NFKB1,TNFRSF13B
Metabolism of nitric oxide: NOS3 activation and regulation	4,89E-01	7,14E-02	#NUM!	DDAH1
YAP1- and WWTR1 (TAZ)-stimulated gene expression	4,89E-01	7,14E-02	#NUM!	RUNX2
Rap1 signalling	4,89E-01	7,14E-02	#NUM!	RASGRP1
Fatty Acid Activation	4,89E-01	7,14E-02	#NUM!	ACSBG1
Thyroid Hormone Metabolism II (via Conjugation and/or Degradation)	4,89E-01	7,14E-02	#NUM!	CSGALNACT1
RHO GTPase cycle	4,88E-01	3,2E-02	3,207	CDC42BPA,CHN2,DDX4,IQGAP2,KALRN,MCAM,NCF2,NHS,OPHN1,PEAK1,SPATA13,STARD13,TIAM2,TRIO
Estrogen-Dependent Breast Cancer Signaling	4,85E-01	4,11E-02	#NUM!	CREB5,IGF1R,NFKB1
Interleukin-4 and Interleukin-13 signaling	4,82E-01	3,81E-02	0,000	BIRC5,IL1A,PTGS2,SAA1
Transcriptional regulation by RUNX1	4,77E-01	3,62E-02	1,342	ARID1B,AUTS2,LMO2,PSMB11,RUNX2
Elastic fibre formation	4,77E-01	4,65E-02	#NUM!	ITGA8,LTBP1
Netrin-1 signaling	4,77E-01	4,65E-02	#NUM!	SLIT2,TRIO
B Cell Activating Factor Signaling	4,77E-01	4,65E-02	#NUM!	NFKB1,TNFRSF13B
Role of NFAT in Regulation of the Immune Response	4,76E-01	3,51E-02	1,342	AKAP5,CD80,GNAT2,ITPR1,LYN,NFKB1
NF-κB Activation by Viruses	4,75E-01	4,05E-02	#NUM!	CCR5,NFKB1,PRKCG
Angiopoietin Signaling	4,75E-01	4,05E-02	#NUM!	ANGPT2,BIRC5,NFKB1
Toll-like Receptor Signaling	4,75E-01	4,05E-02	#NUM!	IL1A,IL1RL1,NFKB1
CGAS-STING Signaling Pathway	4,74E-01	3,77E-02	2,000	CCL26,EDA,IL1A,NFKB1
Paracetamol ADME	4,65E-01	6,67E-02	#NUM!	GGT5
Fatty Acid α-oxidation	4,65E-01	6,67E-02	#NUM!	PTGS2
Semaphorin Neuronal Repulsive Signaling Pathway	4,56E-01	3,55E-02	2,000	GUCY1A1,GUCY1A2,ITGA8,PDE4B,VCAN
Apelin Adipocyte Signaling Pathway	4,56E-01	3,95E-02	#NUM!	ADCY9,GUCY1A1,NCF2
PPARα/RXRα Activation	4,51E-01	3,43E-02	-1,342	ADCY9,BMPR2,GUCY1A1,IL1RAPL2,IL1RL1,NFKB1
NF-κB Signaling	4,51E-01	3,43E-02	2,449	BMPR1B,BMPR2,CARD11,IGF1R,IL1A,NFKB1
TP53 Regulates Transcription of Cell Cycle Genes	4,51E-01	4,44E-02	#NUM!	CCNB1,CDK1
Estrogen Receptor Signaling	4,5E-01	3,17E-02	2,121	ADCY9,CACNA1B,CACNA1C,CACNB2,CREB5,GNAT2,GUCY1A1,IGF1R,NDUFA4L2,NFKB1,PRKCG,RUNX2
BAG2 Signaling Pathway	4,46E-01	3,9E-02	#NUM!	NFKB1,PRKN,PSMB11
Thrombin Signaling	4,43E-01	3,33E-02	1,342	ADCY9,CAMK1D,GNAT2,GUCY1A1,ITPR1,NFKB1,PRKCG
CD28 Signaling in T Helper Cells	4,43E-01	3,64E-02	2,000	CARD11,CD80,ITPR1,NFKB1
DNA methylation	4,42E-01	6,25E-02	#NUM!	UHRF1
Formation of the nephric duct	4,42E-01	6,25E-02	#NUM!	NPNT
Extrinsic Prothrombin Activation Pathway	4,42E-01	6,25E-02	#NUM!	SERPINC1
Differential Regulation of Cytokine Production in Intestinal Epithelial Cells by IL-17A and IL-17F	4,42E-01	6,25E-02	#NUM!	IL1A
Inositol phosphate metabolism	4,39E-01	4,35E-02	#NUM!	INPP4B,NUDT4
Role of PI3K/AKT Signaling in the Pathogenesis of Influenza	4,39E-01	4,35E-02	#NUM!	CCR5,NFKB1
Role of Osteoclasts in Rheumatoid Arthritis Signaling Pathway	4,38E-01	3,23E-02	1,667	COL11A1,COL12A1,COL4A3,COL6A6,CREB5,IL1RAPL2,IL1RL1,NFKB1,SFRP2
Dopamine Receptor Signaling	4,37E-01	3,85E-02	#NUM!	ADCY9,GCH1,GUCY1A1
Amyotrophic Lateral Sclerosis Signaling	4,35E-01	3,6E-02	#NUM!	CACNA1B,CACNA1C,CACNB2,GRIK2
RAR Activation	4,34E-01	3,13E-02	0,577	ADCY9,BMPR2,CNGB3,CREB5,EDA,GNAT2,GUCY1A1,IL1A,NFKB1,PDE4B,RARB,STRA6
CDX Gastrointestinal Cancer Signaling Pathway	4,28E-01	3,35E-02	0,000	EDA,IL1A,NCF2,NFKB1,PTGS2,WNT4
Signaling by Type 1 Insulin-like Growth Factor 1 Receptor (IGF1R)	4,22E-01	5,88E-02	#NUM!	IGF1R
Cell surface interactions at the vascular wall	4,2E-01	3,54E-02	2,000	ANGPT2,ATP1B2,LYN,MERTK
WNT/SHH Axonal Guidance Signaling Pathway	4,17E-01	3,4E-02	-0,447	ADCY9,GUCY1A1,ITPR1,LYN,WNT4
Leukocyte Extravasation Signaling	4,17E-01	3,31E-02	1,633	ACTA1,ACTG2,CXCL12,NCF2,PRKCG,RASGRP1
D-myo-inositol (1,4,5,6)-Tetrakisphosphate Biosynthesis	4,17E-01	3,31E-02	2,236	CA3,EYA4,NUDT4,PP2D1,PPM1H,PTPRG
D-myo-inositol (3,4,5,6)-tetrakisphosphate Biosynthesis	4,17E-01	3,31E-02	2,236	CA3,EYA4,NUDT4,PP2D1,PPM1H,PTPRG
CSDE1 Signaling Pathway	4,16E-01	4,17E-02	#NUM!	TNC,TRIO
Cancer Drug Resistance by Drug Efflux	4,16E-01	4,17E-02	#NUM!	NFKB1,PTGS2
Mitotic Metaphase and Anaphase	4,07E-01	3,23E-02	-1,890	BIRC5,CCNB1,CCNB2,CDC20,CDK1,NUF2,PSMB11
Costimulation by the CD28 family	4,06E-01	3,48E-02	2,000	CD80,LYN,PRR5L,STK32A
DNA Double Strand Break Response	4,05E-01	4,08E-02	#NUM!	EYA1,EYA4
FAT10 Cancer Signaling Pathway	4,05E-01	4,08E-02	#NUM!	BMPR2,NFKB1
Cyclins and Cell Cycle Regulation	4,03E-01	3,66E-02	#NUM!	CCNB1,CCNB2,CDK1
Signaling by Activin	4,02E-01	5,56E-02	#NUM!	INHBA
Glyoxylate metabolism and glycine degradation	4,02E-01	5,56E-02	#NUM!	HAO1
GABA synthesis, release, reuptake and degradation	4,02E-01	5,56E-02	#NUM!	RIMS1
Mismatch Repair in Eukaryotes	4,02E-01	5,56E-02	#NUM!	RFC3
γ-linolenate Biosynthesis II (Animals)	4,02E-01	5,56E-02	#NUM!	ACSBG1
Mitochondrial L-carnitine Shuttle Pathway	4,02E-01	5,56E-02	#NUM!	ACSBG1
p75 NTR receptor-mediated signalling	3,99E-01	3,33E-02	2,236	KALRN,NFKB1,STK32A,TIAM2,TRIO
ISGylation Signaling Pathway	3,95E-01	3,61E-02	#NUM!	BIRC5,NFKB1,PRKN
HIPPO signaling	3,95E-01	3,61E-02	#NUM!	DLG1,PATJ,WWC1
Activin Inhibin Signaling Pathway	3,95E-01	3,24E-02	1,633	IL1A,IL1RAPL2,IL1RL1,INHBA,NFKB1,PTGS2
Mitotic Prometaphase	3,95E-01	3,24E-02	-2,449	BIRC5,CCNB1,CCNB2,CDC20,CDK1,NUF2
Adrenomedullin signaling pathway	3,95E-01	3,24E-02	2,449	ADCY9,GUCY1A1,GUCY1A2,IL1A,ITPR1,NFKB1
Microautophagy Signaling Pathway	3,93E-01	3,31E-02	#NUM!	COL11A1,COL12A1,COL4A3,COL6A6,PSMB11
FXR/RXR Activation	3,93E-01	3,31E-02	-1,342	EDA,IL1A,NFKB1,NR1I2,PTGS2
HEY1 Signaling Pathway	3,87E-01	3,29E-02	0,447	BMPR1B,BMPR2,MYH11,NOTCH2,RUNX2
Class B/2 (Secretin family receptors)	3,87E-01	3,57E-02	#NUM!	CRH,GLP2R,WNT4
Regulation of Cellular Mechanics by Calpain Protease	3,87E-01	3,57E-02	#NUM!	CDK1,CNGB3,ITGA8
ROBO SLIT Signaling Pathway	3,86E-01	3,39E-02	0,000	CABLES1,ENAH,LYN,SLIT2
Azathioprine ADME	3,84E-01	5,26E-02	#NUM!	SLC28A2
Inflammasome pathway	3,84E-01	5,26E-02	#NUM!	NFKB1
Role of IL-17A in Arthritis	3,84E-01	3,92E-02	#NUM!	NFKB1,PTGS2
Eicosanoid Signaling	3,82E-01	3,11E-02	2,121	ADCY9,CREB5,GUCY1A1,NFKB1,PLA2G10,PRKCG,PTGER4,PTGS2
Hematoma Resolution Signaling Pathway	3,78E-01	3,14E-02	-0,378	C9,EDA,IL1A,IL1RL1,MERTK,NDUFA4L2,NFKB1
Signaling by TGF-beta Receptor Complex	3,74E-01	3,85E-02	#NUM!	ITGA8,LTBP1
Human Embryonic Stem Cell Pluripotency	3,69E-01	3,16E-02	1,633	BMPR1B,BMPR2,INHBA,PDGFD,PRKCG,WNT4
Signaling by Hippo	3,68E-01	0.05	#NUM!	WWC1
Receptor-type tyrosine-protein phosphatases	3,68E-01	0.05	#NUM!	IL1RAPL2
B Cell Development	3,68E-01	0.05	#NUM!	CD80
Glioma Signaling	3,67E-01	3,31E-02	2,000	CAMK1D,IGF1R,PDGFD,PRKCG
Erythropoietin Signaling Pathway	3,65E-01	3,21E-02	0,447	EDA,IL1A,ITPR1,NFKB1,PRKCG
MAPK6/MAPK4 signaling	3,64E-01	3,45E-02	#NUM!	CDK1,KALRN,PSMB11
CLEAR Signaling Pathway	3,56E-01	3,04E-02	0,000	BMPR1B,BMPR2,CREB5,IGF1R,ITPR1,MID1,PRKCG,PRKN
Calcium-induced T Lymphocyte Apoptosis	3,55E-01	3,7E-02	#NUM!	ITPR1,PRKCG
Cell Cycle Control of Chromosomal Replication	3,55E-01	3,7E-02	#NUM!	CDK1,CDK14
IL-6 Signaling	3,55E-01	3,25E-02	2,000	IL1A,IL1RAPL2,IL1RL1,NFKB1
Aldosterone Signaling in Epithelial Cells	3,54E-01	3,16E-02	2,000	DNAJC6,ITPR1,PRKCG,SCNN1B,SLC12A2
Systemic Lupus Erythematosus Signaling	3,54E-01	3,16E-02	#NUM!	C9,CD80,IL1A,LYN,PIM2
Class C/3 (Metabotropic glutamate/pheromone receptors)	3,52E-01	4,76E-02	#NUM!	GRM7
Synaptic adhesion-like molecules	3,52E-01	4,76E-02	#NUM!	DLG1
Formation of paraxial mesoderm	3,52E-01	4,76E-02	#NUM!	MAML2
IL-8 Signaling	3,5E-01	3,09E-02	2,000	ANGPT2,GNAT2,NCF2,NFKB1,PRKCG,PTGS2
Transcriptional Regulatory Network in Embryonic Stem Cells	3,49E-01	3,14E-02	0,447	BMPR1B,BMPR2,IGF1R,INHBA,WNT4
Interleukin-1 family signaling	3,49E-01	3,23E-02	2,000	IL1A,IL1RL1,NFKB1,PSMB11
Beta-catenin independent WNT signaling	3,45E-01	3,08E-02	1,342	GNAT2,ITPR1,PRKCG,PSMB11,STK32A,WNT4
Mitotic Prophase	3,43E-01	3,33E-02	#NUM!	CCNB1,CCNB2,CDK1
Docosahexaenoic Acid (DHA) Signaling	3,38E-01	3,02E-02	1,890	ADCY9,CREB5,GUCY1A1,ITPR1,PLA2G10,PRKCG,PTGS2
Nephrin family interactions	3,37E-01	4,55E-02	#NUM!	MAGI2
Growth hormone receptor signaling	3,37E-01	4,55E-02	#NUM!	LYN
Role of JAK1, JAK2 and TYK2 in Interferon Signaling	3,37E-01	4,55E-02	#NUM!	NFKB1
Nicotine Degradation III	3,37E-01	4,55E-02	#NUM!	CSGALNACT1
Aryl Hydrocarbon Receptor Signaling	3,37E-01	3,17E-02	0,000	AHRR,IL1A,NFKB1,RARB
Mitotic G1 phase and G1/S transition	3,37E-01	3,17E-02	2,000	CABLES1,CCNB1,CDK1,LYN
D-myo-inositol-5-phosphate Metabolism	3,36E-01	3,05E-02	2,236	CA3,EYA4,NUDT4,PP2D1,PPM1H,PTPRG
Small Cell Lung Cancer Signaling	3,29E-01	3,26E-02	#NUM!	NFKB1,PTGS2,RARB
NFKBIE Signaling Pathway	3,29E-01	3,51E-02	#NUM!	DYSF,NFKB1
Role of CHK Proteins in Cell Cycle Checkpoint Control	3,29E-01	3,51E-02	#NUM!	CDK1,RFC3
Role of Hypercytokinemia/hyperchemokinemia in the Pathogenesis of Influenza	3,29E-01	3,51E-02	#NUM!	IL1A,NFKB1
Role of Pattern Recognition Receptors in Recognition of Bacteria and Viruses	3,26E-01	3,12E-02	#NUM!	EDA,IL1A,NFKB1,PRKCG
RAF-independent MAPK1/3 activation	3,23E-01	4,35E-02	#NUM!	CDK1
Defensins	3,23E-01	4,35E-02	#NUM!	ART1
Pyroptosis	3,23E-01	4,35E-02	#NUM!	IL1A
RHO GTPases Activate NADPH Oxidases	3,23E-01	4,35E-02	#NUM!	NCF2
Tumoricidal Function of Hepatic Natural Killer Cells	3,23E-01	4,35E-02	#NUM!	LYVE1
IL-17A Signaling in Gastric Cells	3,23E-01	4,35E-02	#NUM!	NFKB1
Pre-NOTCH Expression and Processing	3,2E-01	3,45E-02	#NUM!	MAML2,NOTCH2
Transcriptional Regulation by MECP2	3,2E-01	3,45E-02	#NUM!	CRH,RBFOX1
Heparan Sulfate Biosynthesis (Late Stages)	3,2E-01	3,45E-02	#NUM!	HS6ST3,UST
Remodeling of Epithelial Adherens Junctions	3,2E-01	3,45E-02	#NUM!	ACTA1,ACTG2
WNT/β-catenin Signaling	3,19E-01	3,03E-02	-2,236	BMPR2,RARB,SFRP2,SOX6,WNT4
Sleep REM Signaling Pathway	3,16E-01	3,19E-02	#NUM!	CREB5,EDA,IL1A
Ion channel transport	3,14E-01	3,01E-02	2,236	ANO3,ATP1B2,RYR2,RYR3,SCNN1B
Senescence-Associated Secretory Phenotype (SASP)	3,12E-01	3,39E-02	#NUM!	IL1A,NFKB1
Insulin processing	3,1E-01	4,17E-02	#NUM!	MYRIP
Other interleukin signaling	3,1E-01	4,17E-02	#NUM!	PTPRZ1
Signaling by Erythropoietin	3,1E-01	4,17E-02	#NUM!	LYN
Estrogen-mediated S-phase Entry	3,1E-01	4,17E-02	#NUM!	CDK1
Melatonin Degradation I	3,1E-01	4,17E-02	#NUM!	CSGALNACT1
Melanocyte Development and Pigmentation Signaling	3,1E-01	3,16E-02	#NUM!	ADCY9,CREB5,GUCY1A1
CDC42 Signaling	3,09E-01	3,05E-02	#NUM!	CDC42BPA,EXOC6B,IQGAP2,ITGA8
RAC Signaling	3,09E-01	3,05E-02	#NUM!	IQGAP2,ITGA8,NCF2,NFKB1
Tumor Microenvironment Pathway	3,09E-01	2,99E-02	1,342	CXCL12,NFKB1,PDGFD,PTGS2,TNC
RHOGDI Signaling	3,09E-01	2,96E-02	#NUM!	ACTA1,ACTG2,GNAT2,ITGA8,MYH10,MYH11
Myelination Signaling Pathway	3,06E-01	2,88E-02	1,000	BMPR1B,BMPR2,CREB5,IGF1R,LYN,NFKB1,NOTCH2,PDGFD,WNT4
Ephrin A Signaling	3,04E-01	3,03E-02	1,000	CHN2,EPHA4,EPHA6,LYN
Regulation of IL-2 Expression in Activated and Anergic T Lymphocytes	3,04E-01	3,12E-02	#NUM!	CARD11,CD80,NFKB1
NAD Signaling Pathway	2,99E-01	3,01E-02	1,000	BST1,NFKB1,RYR2,RYR3
Generic Transcription Pathway	2,99E-01	2,88E-02	2,828	MAML2,NOTCH2,NR1I2,RARB,THRB,ZNF470,ZNF704,ZNF790
Syndecan interactions	2,98E-01	0.04	#NUM!	TNC
RHO GTPases activate IQGAPs	2,98E-01	0.04	#NUM!	IQGAP2
Metabolism of cofactors	2,98E-01	0.04	#NUM!	GCH1
Apelin Cardiomyocyte Signaling Pathway	2,98E-01	3,09E-02	#NUM!	ITPR1,PRKCG,SLC8A1
Role of MAPK Signaling in Promoting the Pathogenesis of Influenza	2,98E-01	3,09E-02	#NUM!	NFKB1,PLA2G10,PTGS2
Cardiac Hypertrophy Signaling	2,94E-01	2,88E-02	#NUM!	ADCY9,CACNA1B,CACNA1C,CACNB2,GNAT2,GUCY1A1,IGF1R
3-phosphoinositide Biosynthesis	2,93E-01	2,9E-02	2,236	CA3,EYA4,NUDT4,PP2D1,PPM1H,PTPRG
Apoptosis Signaling	2,92E-01	3,06E-02	#NUM!	CDK1,GAS2,NFKB1
T Cell Receptor Signaling	2,91E-01	2,92E-02	1,342	CARD11,CD80,NFKB1,PAG1,RASGRP1
WNT ligand biogenesis and trafficking	2,86E-01	3,85E-02	#NUM!	WNT4
Cardiogenesis	2,86E-01	3,85E-02	#NUM!	MYOCD
Nicotine Degradation II	2,86E-01	3,85E-02	#NUM!	CSGALNACT1
Axonal Guidance Signaling	2,83E-01	2,8E-02	#NUM!	ADAMTS17,ADAMTS19,CXCL12,EPHA4,EPHA6,GNAT2,ITGA8,KALRN,PDGFD,PRKCG,SHANK2,SLIT2,WNT4
Hedgehog ligand biogenesis	2,82E-01	3,17E-02	#NUM!	GPC5,PSMB11
Integrin signaling	2,75E-01	3,7E-02	#NUM!	RASGRP1
Semaphorin interactions	2,75E-01	3,12E-02	#NUM!	MYH10,MYH11
Antiproliferative Role of Somatostatin Receptor 2	2,75E-01	3,12E-02	#NUM!	GUCY1A1,GUCY1A2
HER-2 Signaling in Breast Cancer	2,73E-01	2,83E-02	1,633	BIRC5,IL1A,LYN,NFKB1,PRKCG,PTGS2
Xenobiotic Metabolism PXR Signaling Pathway	2,7E-01	2,88E-02	1,000	HS6ST3,NR1I2,PRKCG,UST
ICOS-ICOSL Signaling in T Helper Cells	2,7E-01	2,94E-02	#NUM!	CD80,ITPR1,NFKB1
DDX58/IFIH1-mediated induction of interferon-alpha/beta	2,68E-01	3,08E-02	#NUM!	NFKB1,SAA1
Ribavirin ADME	2,68E-01	3,08E-02	#NUM!	SLC28A2,STK32A
TREM1 Signaling	2,68E-01	3,08E-02	#NUM!	IL1RL1,NFKB1
CD40 Signaling	2,68E-01	3,08E-02	#NUM!	NFKB1,PTGS2
Pyridoxal 5'-phosphate Salvage Pathway	2,68E-01	3,08E-02	#NUM!	CDK1,TTK
WNT/Ca+ pathway	2,68E-01	3,08E-02	#NUM!	CREB5,NFKB1
NRF2-mediated Oxidative Stress Response	2,66E-01	2,82E-02	#NUM!	ACTA1,ACTG2,DNAJC6,EPHX1,PRKCG
RIPK1-mediated regulated necrosis	2,65E-01	3,57E-02	#NUM!	PRKN
EGR2 and SOX10-mediated initiation of Schwann cell myelination	2,65E-01	3,57E-02	#NUM!	ADGRV1
Cargo recognition for clathrin-mediated endocytosis	2,64E-01	2,91E-02	#NUM!	AGTR1,GRK3,LRP2
Paxillin Signaling	2,64E-01	2,91E-02	#NUM!	ACTA1,ACTG2,ITGA8
Agrin Interactions at Neuromuscular Junction	2,62E-01	3,03E-02	#NUM!	ACTA1,ACTG2
Signaling by VEGF	2,59E-01	2,88E-02	#NUM!	ITPR1,NCF2,PRR5L
Regulation of Actin-based Motility by Rho	2,59E-01	2,88E-02	#NUM!	ACTA1,ACTG2,ITGA8
Growth Hormone Signaling	2,55E-01	2,99E-02	#NUM!	IGF1R,PRKCG
Signaling by CSF3 (G-CSF)	2,55E-01	3,45E-02	#NUM!	LYN
TNFR2 Signaling	2,55E-01	3,45E-02	#NUM!	NFKB1
Serotonin Degradation	2,55E-01	3,45E-02	#NUM!	CSGALNACT1
Superpathway of Melatonin Degradation	2,55E-01	3,45E-02	#NUM!	CSGALNACT1
Fatty Acid β-oxidation I	2,55E-01	3,45E-02	#NUM!	ACSBG1
Multiple Sclerosis Signaling Pathway	2,5E-01	2,76E-02	2,236	C9,EDA,IL1A,NFKB1,SLC8A1
Sensory processing of sound by inner hair cells of the cochlea	2,49E-01	2,94E-02	#NUM!	CACNB2,MYO3A
Signaling by ALK	2,45E-01	3,33E-02	#NUM!	PTPRZ1
Signaling by CSF1 (M-CSF) in myeloid cells	2,45E-01	3,33E-02	#NUM!	LYN
Sensory perception of taste	2,45E-01	3,33E-02	#NUM!	SCNN1B
Role of RIG1-like Receptors in Antiviral Innate Immunity	2,45E-01	3,33E-02	#NUM!	NFKB1
Virus Entry via Endocytic Pathways	2,44E-01	2,8E-02	#NUM!	ACTA1,ACTG2,PRKCG
Nucleotide catabolism	2,36E-01	3,23E-02	#NUM!	UPB1
Metabolism of steroid hormones	2,28E-01	3,12E-02	#NUM!	CYP11A1
Allograft Rejection Signaling	2,28E-01	3,12E-02	#NUM!	CD80
Signaling by NOTCH1	2,26E-01	2,78E-02	#NUM!	DNER,MAML2
Regulation of endogenous retroelements	2,26E-01	2,78E-02	#NUM!	ARID1B,DPF2
NAP1L1 Transcription Regulation Signaling Pathway	2,26E-01	2,78E-02	#NUM!	CCNB1,NFKB1
NUR77 Signaling in T Lymphocytes	2,26E-01	2,78E-02	#NUM!	CD80,PRKCG
Role of MAPK Signaling in the Pathogenesis of Influenza	2,26E-01	2,78E-02	#NUM!	PLA2G10,PTGS2
GPVI-mediated activation cascade	2,19E-01	3,03E-02	#NUM!	LYN
Detoxification of Reactive Oxygen Species	2,19E-01	3,03E-02	#NUM!	NCF2
Coagulation System	2,19E-01	3,03E-02	#NUM!	SERPINC1
Autoimmune Thyroid Disease Signaling	2,19E-01	3,03E-02	#NUM!	CD80
Mitophagy	2,12E-01	2,94E-02	#NUM!	PRKN
4-1BB Signaling in T Lymphocytes	2,12E-01	2,94E-02	#NUM!	NFKB1
TWEAK Signaling	2,12E-01	2,94E-02	#NUM!	NFKB1
Transcriptional regulation by the AP-2 (TFAP2) family of transcription factors	2,04E-01	2,86E-02	#NUM!	CITED4
IL-9 Signaling	2,04E-01	2,86E-02	#NUM!	NFKB1
Hematopoiesis from Pluripotent Stem Cells	2,04E-01	2,86E-02	#NUM!	IL1A
Vasopressin regulates renal water homeostasis via Aquaporins	1,97E-01	2,78E-02	#NUM!	ADCY9
TP53 Regulates Transcription of Cell Death Genes	1,97E-01	2,78E-02	#NUM!	BIRC5
Aggrephagy	1,97E-01	2,78E-02	#NUM!	PRKN
Role of Cytokines in Mediating Communication between Immune Cells	1,97E-01	2,78E-02	#NUM!	IL1A
Primary Immunodeficiency Signaling	1,97E-01	2,78E-02	#NUM!	TNFRSF13B
Inhibition of Matrix Metalloproteases	1,97E-01	2,78E-02	#NUM!	THBS2
IL-13 Signaling Pathway	0	1,96E-02	#NUM!	CCL26,LYN
Immunogenic Cell Death Signaling Pathway	0	1,43E-02	#NUM!	NFKB1
Ribonucleotide Reductase Signaling Pathway	0	2,63E-02	1,000	BIRC5,CDK1,CREB5,NFKB1
Glucocorticoid Receptor Signaling	0	2,02E-02	#NUM!	IL1A,IL1RL1,KRT20,KRT7,NDUFA4L2,NFKB1,PLA2G10,PTGS2,RARB
Natural Killer Cell Signaling	0	6,37E-03	#NUM!	NFKB1
Macrophage Alternative Activation Signaling Pathway	0	2,72E-02	0,000	CREB5,IL1A,KDM6B,NFKB1
Neuregulin Signaling	0	1,8E-02	#NUM!	ITGA8,PRKCG
Fc Epsilon RI Signaling	0	2,7E-02	#NUM!	LYN,PLA2G10,PRKCG
Huntington's Disease Signaling	0	2,69E-02	1,342	CACNA1B,CREB5,IGF1R,ITPR1,PENK,PRKCG,PSMB11
Chaperone Mediated Autophagy Signaling Pathway	0	1,83E-02	-1,000	IGF1R,NFKB1,PRR5L,PSMB11
NOD1/2 Signaling Pathway	0	2,03E-02	#NUM!	EDA,IL1A,NFKB1
p53 Signaling	0	1,09E-02	#NUM!	BIRC5
Cellular response to hypoxia	0	1,39E-02	#NUM!	PSMB11
Signaling by ERBB4	0	1,79E-02	#NUM!	CXCL12
PIP3 activates AKT signaling	0	2,11E-02	#NUM!	CD80,IL1RL1,PRR5L
Circadian Clock	0	1,82E-02	#NUM!	CRY1
Signaling by SCF-KIT	0	2,38E-02	#NUM!	LYN
Translocation of SLC2A4 (GLUT4) to the plasma membrane	0	1,61E-02	#NUM!	TBC1D1
Glycerophospholipid biosynthesis	0	8,26E-03	#NUM!	PLA2G10
PI Metabolism	0	1,23E-02	#NUM!	INPP4B
Phase II - Conjugation of compounds	0	1,54E-02	#NUM!	GGT5
Telomere Maintenance	0	1,39E-02	#NUM!	RFC3
NLR signaling pathways	0	1,85E-02	#NUM!	NFKB1
Regulation of Apoptosis	0	1,96E-02	#NUM!	PSMB11
Plasma lipoprotein assembly, remodeling, and clearance	0	1,43E-02	#NUM!	ANGPTL3
Signaling by EGFR	0	1,96E-02	#NUM!	PAG1
Cytosolic sensors of pathogen-associated DNA	0	1,72E-02	#NUM!	NFKB1
Regulation of beta-cell development	0	2,56E-02	#NUM!	MAML2
Bile acid and bile salt metabolism	0	2,7E-02	#NUM!	CYP7B1
Degradation of beta-catenin by the destruction complex	0	1,15E-02	#NUM!	PSMB11
Metabolism of water-soluble vitamins and cofactors	0	1,35E-02	#NUM!	LRP2
Immunoregulatory interactions between a Lymphoid and a non-Lymphoid cell	0	1,25E-02	#NUM!	ICAM2
trans-Golgi Network Vesicle Budding	0	1,43E-02	#NUM!	DNAJC6
TCF dependent signaling in response to WNT	0	2,25E-02	1,000	PSMB11,SFRP2,SOX6,WNT4
Fcgamma receptor (FCGR) dependent phagocytosis	0	2,38E-02	#NUM!	ITPR1,LYN
Gene Silencing by RNA	0	1,16E-02	#NUM!	DDX4
MHC class II antigen presentation	0	9,52E-03	#NUM!	KIF23
Abacavir ADME	0	1,52E-02	#NUM!	STK32A
Visual phototransduction	0	1,89E-02	#NUM!	STRA6
Oxidative Stress Induced Senescence	0	1,39E-02	#NUM!	KDM6B
Metabolism of polyamines	0	1,72E-02	#NUM!	PSMB11
L1CAM interactions	0	1,8E-02	#NUM!	DLG1,SCN4A
Signaling by ROBO receptors	0	2,5E-02	2,000	AKAP5,CXCL12,ENAH,PSMB11,SLIT2
Transcriptional regulation of white adipocyte differentiation	0	1,22E-02	#NUM!	NFKB1
ABC-family proteins mediated transport	0	2,06E-02	#NUM!	ABCC6,PSMB11
Regulation of lipid metabolism by PPARalpha	0	1,75E-02	#NUM!	AHRR,TIAM2
Transport of vitamins, nucleosides, and related molecules	0	2,5E-02	#NUM!	SLC28A2
Sphingolipid metabolism	0	9,43E-03	#NUM!	CERS6
Activation of NMDA receptors and postsynaptic events	0	1,32E-02	#NUM!	DLG1
Cell junction organization	0	1,15E-02	#NUM!	PATJ
MAP kinase activation	0	2,63E-02	#NUM!	NFKB1
Regulation of mRNA stability by proteins that bind AU-rich elements	0	1,15E-02	#NUM!	PSMB11
Mitotic G2-G2/M phases	0	2,17E-02	-1,000	CCNB1,CCNB2,CDK1,PSMB11
SUMOylation of DNA replication proteins	0	2,22E-02	#NUM!	BIRC5
Interleukin-3, Interleukin-5 and GM-CSF signaling	0	0.02	#NUM!	LYN
Signaling by Retinoic Acid	0	2,7E-02	#NUM!	RARB
Hedgehog 'off' state	0	1,85E-02	#NUM!	ADCY9,PSMB11
Activation of anterior HOX genes in hindbrain during early embryogenesis	0	1,47E-02	#NUM!	RARB
Cilium Assembly	0	5,26E-03	#NUM!	CDK1
Hedgehog 'on' state	0	1,41E-02	#NUM!	PSMB11,STK32A
RHO GTPases Activate WASPs and WAVEs	0	2,38E-02	#NUM!	LYN
RHO GTPases Activate Formins	0	2,4E-02	#NUM!	BIRC5,CDC20,NUF2
TNFR2 non-canonical NF-kB pathway	0	1,56E-02	#NUM!	PSMB11
RAF/MAP kinase cascade	0	1,57E-02	#NUM!	DLG1,GFRA2,PSMB11,RASGRP1
NIK-->noncanonical NF-kB signaling	0	1,72E-02	#NUM!	PSMB11
Deubiquitination	0	1,65E-02	0,000	CDC20,CDK1,PRKN,PSMB11
HDR through Homologous Recombination (HRR) or Single Strand Annealing (SSA)	0	1,98E-02	#NUM!	RFC3,RHNO1
Nucleotide Excision Repair	0	9,71E-03	#NUM!	RFC3
Neutrophil degranulation	0	1,21E-02	-0,447	BST1,BST2,CFD,IQGAP2,NFKB1
Regulation of TP53 Activity through Phosphorylation	0	2,25E-02	#NUM!	RFC3,RHNO1
Keratinization	0	2,44E-02	#NUM!	KRT20,KRT7
Signaling by MET	0	1,33E-02	#NUM!	COL11A1
PTEN Regulation	0	7,3E-03	#NUM!	PSMB11
RNA polymerase II transcribes snRNA genes	0	1,45E-02	#NUM!	ELL3
Intra-Golgi and retrograde Golgi-to-ER traffic	0	1,62E-02	#NUM!	KIF23,KIF26B,KIFC1
Synthesis of DNA	0	1,68E-02	#NUM!	PSMB11,RFC3
S Phase	0	2,08E-02	#NUM!	CABLES1,PSMB11
DNA Damage Bypass	0	2,13E-02	#NUM!	RFC3
Resolution of Abasic Sites (AP sites)	0	2,63E-02	#NUM!	RFC3
Fatty acyl-CoA biosynthesis	0	2,7E-02	#NUM!	ACSBG1
Apoptotic execution phase	0	0.02	#NUM!	GAS2
Response to elevated platelet cytosolic Ca2+	0	1,63E-02	#NUM!	CFD,PRKCG
Interferon gamma signaling	0	1,43E-02	#NUM!	MID1
Transcriptional Regulation by VENTX	0	2,63E-02	#NUM!	NFKB1
Clathrin-mediated endocytosis	0	2,38E-02	#NUM!	AGTR1,DNAJC6,LRP2
RAB GEFs exchange GTP for GDP on RABs	0	1,15E-02	#NUM!	DENND1B
Transcriptional regulation by RUNX3	0	1,09E-02	#NUM!	MAML2
RUNX1 regulates megakaryocyte differentiation and platelet function	0	2,13E-02	#NUM!	GP1BA
ESR-mediated signaling	0	9,71E-03	#NUM!	CXCL12
Neddylation	0	1,26E-02	#NUM!	BIRC5,FBXL22,PSMB11
Extra-nuclear estrogen signaling	0	1,49E-02	#NUM!	IGF1R
Signaling by NOTCH4	0	2,21E-02	#NUM!	MAML2,NOTCH2,STK32A
NR1H2 and NR1H3-mediated signaling	0	2,38E-02	#NUM!	ANGPTL3
Peroxisomal protein import	0	1,69E-02	#NUM!	HAO1
Interferon alpha/beta signaling	0	2,04E-02	#NUM!	BST2
GPER1 signaling	0	2,08E-02	#NUM!	ADCY9,STK32A
Sensory processing of sound by outer hair cells of the cochlea	0	1,82E-02	#NUM!	MYO3A
KEAP1-NFE2L2 pathway	0	1,39E-02	#NUM!	PSMB11,STK32A
GABA receptor activation	0	1,89E-02	#NUM!	ADCY9
Class I MHC mediated antigen processing and presentation	0	2,22E-02	2,121	CDC20,FBXL22,HECTD2,NCF2,PRKN,PSMB11,RNF182,TRIM69
Factors involved in megakaryocyte development and platelet production	0	2,74E-02	#NUM!	CABLES1,ZFPM2
Acute Phase Response Signaling	0	2,38E-02	#NUM!	C9,IL1A,NFKB1,SAA1
Mitochondrial Dysfunction	0	2,68E-02	-1,414	ATP1B2,CACNA1B,CACNA1C,CACNB2,CREB5,ITPR1,NDUFA4L2,PRKN
NAFLD Signaling Pathway	0	2,44E-02	1,342	EDA,IL1A,NFKB1,PTGS2,TBC1D1
Protein Sorting Signaling Pathway	0	1,74E-02	#NUM!	ADCY9,GUCY1A1,LYN
Folate Signaling Pathway	0	0.02	#NUM!	NFKB1
Sleep NREM Signaling Pathway	0	2,75E-02	#NUM!	ADCY9,CREB5,GUCY1A1
UFMylation Signaling Pathway	0	1,72E-02	#NUM!	NFKB1
Histone Modification Signaling Pathway	0	1,21E-02	#NUM!	KDM6B,NFKB1,UHRF1
Ribosomal Quality Control Signaling Pathway	0	6,41E-03	#NUM!	PSMB11
Sheddase Signaling Pathway	0	2,4E-02	0,000	CCN3,CCR5,COL4A3,NFKB1
Chromatin organization	0	1,44E-02	#NUM!	ARID1B,KDM6B,NFKB1
M-decay: degradation of maternal mRNAs by maternally stored factors	0	2,22E-02	#NUM!	BIRC5
Somitogenesis	0	1,85E-02	#NUM!	EPHA4
PKR-mediated signaling	0	1,56E-02	#NUM!	CDK1
Signaling by TGFBR3	0	2,33E-02	#NUM!	INHBA
Cyclophilin Signaling Pathway	0	2,24E-02	-0,447	BIRC5,CREB5,CXCL12,NFKB1,WNT4
Irritable Bowel Syndrome Signaling Pathway	0	2,54E-02	2,449	EDA,IL1A,IL1RAPL2,IL1RL1,NFKB1,WNT4
TRIM21 Intracellular Antibody Signaling Pathway	0	1,85E-02	#NUM!	NFKB1,PSMB11
Ceramide Signaling	0	1,14E-02	#NUM!	NFKB1
PXR/RXR Activation	0	2,08E-02	#NUM!	NR1I2
TR/RXR Activation	0	9,26E-03	#NUM!	THRB
Role of BRCA1 in DNA Damage Response	0	1,28E-02	#NUM!	RFC3
14-3-3-mediated Signaling	0	8,62E-03	#NUM!	PRKCG
Activation of IRF by Cytosolic Pattern Recognition Receptors	0	2,08E-02	#NUM!	NFKB1
Clathrin-mediated Endocytosis Signaling	0	1,59E-02	#NUM!	ACTA1,ACTG2,PDGFD
IL-12 Signaling and Production in Macrophages	0	2,14E-02	#NUM!	CCR5,MST1R,NFKB1,PRKCG
Role of PKR in Interferon Induction and Antiviral Response	0	1,71E-02	#NUM!	NFKB1,PDGFD
LPS-stimulated MAPK Signaling	0	2,41E-02	#NUM!	NFKB1,PRKCG
CD27 Signaling in Lymphocytes	0	1,85E-02	#NUM!	NFKB1
IL-3 Signaling	0	1,35E-02	#NUM!	PRKCG
Lymphotoxin β Receptor Signaling	0	1,96E-02	#NUM!	NFKB1
IL-17 Signaling	0	2,68E-02	2,000	EDA,IL1A,NFKB1,PTGS2
Airway Pathology in Chronic Obstructive Pulmonary Disease	0	2,15E-02	#NUM!	EDA,IL1A
Thrombopoietin Signaling	0	1,61E-02	#NUM!	PRKCG
CTLA4 Signaling in Cytotoxic T Lymphocytes	0	2,42E-02	-2,000	CARD11,CD80,LYN,NFKB1
Induction of Apoptosis by HIV1	0	1,64E-02	#NUM!	NFKB1
T Helper Cell Differentiation	0	1,56E-02	#NUM!	CD80
IL-15 Signaling	0	1,28E-02	#NUM!	NFKB1
Dendritic Cell Maturation	0	2,61E-02	2,000	CD80,CREB5,IL1A,NFKB1
Reelin Signaling in Neurons	0	7,41E-03	#NUM!	LYN
HIF1α Signaling	0	1,54E-02	#NUM!	CAMK1D,NCF2,PRKCG
Melatonin Signaling	0	1,43E-02	#NUM!	PRKCG
CDK5 Signaling	0	2,7E-02	#NUM!	ADCY9,CABLES1,GUCY1A1
HGF Signaling	0	2,34E-02	#NUM!	ITGA8,PRKCG,PTGS2
HMGB1 Signaling	0	2,04E-02	#NUM!	EDA,IL1A,NFKB1
FLT3 Signaling in Hematopoietic Progenitor Cells	0	1,27E-02	#NUM!	CREB5
Germ Cell-Sertoli Cell Junction Signaling	0	1,89E-02	#NUM!	ACTA1,ACTG2,SORBS1
Role of NANOG in Mammalian Embryonic Stem Cell Pluripotency	0	2,52E-02	#NUM!	BMPR1B,BMPR2,WNT4
Prolactin Signaling	0	1,08E-02	#NUM!	PRKCG
Prostate Cancer Signaling	0	1,85E-02	#NUM!	CREB5,NFKB1
Type I Diabetes Mellitus Signaling	0	2,08E-02	#NUM!	CD80,NFKB1
Basal Cell Carcinoma Signaling	0	1,45E-02	#NUM!	WNT4
Acute Myeloid Leukemia Signaling	0	2,27E-02	#NUM!	NFKB1,PIM2
Chronic Myeloid Leukemia Signaling	0	1,54E-02	0,000	BIRC5,NFKB1,NOTCH2,WNT4
Non-Small Cell Lung Cancer Signaling	0	2,15E-02	#NUM!	ITPR1,RARB
Production of Nitric Oxide and Reactive Oxygen Species in Macrophages	0	1,69E-02	#NUM!	NCF2,NFKB1,PRKCG
Gα12/13 Signaling	0	7,69E-03	#NUM!	NFKB1
p70S6K Signaling	0	2,33E-02	#NUM!	AGTR1,LYN,PRKCG
ERK5 Signaling	0	1,45E-02	#NUM!	CREB5
mTOR Signaling	0	1,05E-02	#NUM!	PRKCG,PRR5L
MYC Mediated Apoptosis Signaling	0	2,17E-02	#NUM!	NFKB1
Pancreatic Adenocarcinoma Signaling	0	2,48E-02	#NUM!	BIRC5,NFKB1,PTGS2
Sphingosine-1-phosphate Signaling	0	2,65E-02	#NUM!	ADCY9,GUCY1A1,PDGFD
EIF2 Signaling	0	1,6E-02	#NUM!	ACTA1,ACTG2,IGF1R
Retinoic acid Mediated Apoptosis Signaling	0	2,56E-02	#NUM!	RARB
AMPK Signaling	0	2,62E-02	#NUM!	AK4,AK5,CREB5,GNAT2,PPM1H,TBC1D1
PAK Signaling	0	1,77E-02	#NUM!	ITGA8,PDGFD
Hereditary Breast Cancer Signaling	0	2,38E-02	#NUM!	CCNB1,CDK1,RFC3
RHOA Signaling	0	2,56E-02	#NUM!	ACTA1,ACTG2,IGF1R
Ovarian Cancer Signaling	0	1,94E-02	#NUM!	LHCGR,PTGS2,WNT4
Regulation of eIF4 and p70S6K Signaling	0	6,17E-03	#NUM!	ITGA8
Leptin Signaling in Obesity	0	2,74E-02	#NUM!	ADCY9,GUCY1A1
RANK Signaling in Osteoclasts	0	1,14E-02	#NUM!	NFKB1
Glioblastoma Multiforme Signaling	0	2,41E-02	1,000	IGF1R,ITPR1,PDGFD,WNT4
Neuroprotective Role of THOP1 in Alzheimer's Disease	0	1,1E-02	#NUM!	CFD
Granzyme A Signaling	0	1,61E-02	#NUM!	NDUFA4L2
Role of WNT/GSK-3β Signaling in the Pathogenesis of Influenza	0	1,67E-02	#NUM!	WNT4
TNFR1 Signaling	0	2,08E-02	#NUM!	NFKB1
OX40 Signaling Pathway	0	2,5E-02	#NUM!	NFKB1
PI3K Signaling in B Lymphocytes	0	2,21E-02	#NUM!	ITPR1,LYN,NFKB1
Intrinsic Prothrombin Activation Pathway	0	2,63E-02	#NUM!	SERPINC1
Role of Tissue Factor in Cancer	0	2,63E-02	1,342	BIRC5,BMPR2,LYN,NFKB1,PTGS2
IL-17A Signaling in Airway Cells	0	1,64E-02	#NUM!	NFKB1
IL-17A Signaling in Fibroblasts	0	2,74E-02	#NUM!	CXCL12,NFKB1
Role of JAK family kinases in IL-6-type Cytokine Signaling	0	1,39E-02	#NUM!	BIRC5
Actin Nucleation by ARP-WASP Complex	0	1,18E-02	#NUM!	ITGA8
NGF Signaling	0	2,54E-02	#NUM!	CREB5,NFKB1,TRIO
Signaling by Rho Family GTPases	0	2,37E-02	2,000	ACTA1,ACTG2,GNAT2,ITGA8,NCF2,NFKB1
Mouse Embryonic Stem Cell Pluripotency	0	9,9E-03	#NUM!	BMPR2
iNOS Signaling	0	2,17E-02	#NUM!	NFKB1
nNOS Signaling in Neurons	0	2,27E-02	#NUM!	PRKCG
VEGF Family Ligand-Receptor Interactions	0	2,5E-02	#NUM!	PLA2G10,PRKCG
ERBB Signaling	0	1,1E-02	#NUM!	PRKCG
ERBB4 Signaling	0	1,56E-02	#NUM!	PRKCG
tRNA Splicing	0	2,22E-02	#NUM!	PDE4B
Phospholipases	0	1,69E-02	#NUM!	PLA2G10
Superpathway of Inositol Phosphate Compounds	0	2,58E-02	2,236	CA3,EYA4,NUDT4,PP2D1,PPM1H,PTPRG
Stearate Biosynthesis I (Animals)	0	0.02	#NUM!	ACSBG1
Antioxidant Action of Vitamin C	0	1,96E-02	#NUM!	NFKB1,PLA2G10
PEDF Signaling	0	1,2E-02	#NUM!	NFKB1
Regulation of the Epithelial-Mesenchymal Transition Pathway	0	2,14E-02	#NUM!	NFKB1,NOTCH2,PDGFD,WNT4
UVB-Induced MAPK Signaling	0	0.02	#NUM!	PRKCG
UVC-Induced MAPK Signaling	0	0.02	#NUM!	PRKCG
Adipogenesis pathway	0	1,55E-02	#NUM!	BMPR1B,BMPR2
BER (Base Excision Repair) Pathway	0	2,38E-02	#NUM!	RFC3
PCP (Planar Cell Polarity) Pathway	0	1,72E-02	#NUM!	WNT4
Unfolded protein response	0	1,18E-02	#NUM!	DNAJC6
EGF Signaling	0	1,82E-02	#NUM!	ITPR1
ERK/MAPK Signaling	0	1,98E-02	#NUM!	CREB5,ITGA8,PLA2G10,PRKCG
PI3K/AKT Signaling	0	2,14E-02	#NUM!	IL1RL1,ITGA8,NFKB1,PTGS2
Protein Ubiquitination Pathway	0	1,63E-02	1,000	CDC20,DNAJC6,PRKN,USP53
FGF Signaling	0	2,35E-02	#NUM!	CREB5,ITPR1
JAK/STAT Signaling	0	1,23E-02	#NUM!	NFKB1
B Cell Receptor Signaling	0	2,29E-02	2,000	CREB5,LYN,NFKB1,PAG1
Insulin Receptor Signaling	0	7,75E-03	#NUM!	SCNN1B
Neurotrophin/TRK Signaling	0	1,33E-02	#NUM!	CREB5
Integrin Signaling	0	1,54E-02	#NUM!	ACTA1,ACTG2,ITGA8
IGF-1 Signaling	0	0.02	#NUM!	CCN3,IGF1R
VEGF Signaling	0	2,17E-02	#NUM!	ACTA1,ACTG2
Hypoxia Signaling in the Cardiovascular System	0	1,41E-02	#NUM!	CREB5
PDGF Signaling	0	1,19E-02	#NUM!	PDGFD
Phagosome Maturation	0	8,13E-03	#NUM!	NCF2
Autophagy	0	9,8E-03	#NUM!	CREB5,NFKB1
Macropinocytosis Signaling	0	2,74E-02	#NUM!	PDGFD,PRKCG
PD-1, PD-L1 cancer immunotherapy pathway	0	2,5E-02	#NUM!	CD80,RASGRP1
Sumoylation Pathway	0	2,04E-02	#NUM!	NFKB1,RFC3
IL-7 Signaling Pathway	0	1,47E-02	#NUM!	LYN
Sirtuin Signaling Pathway	0	1,16E-02	#NUM!	NDUFA4L2,NFKB1,RARB
Iron homeostasis signaling pathway	0	1,68E-02	#NUM!	BMPR1B,BMPR2
Th17 Activation Pathway	0	2,47E-02	#NUM!	NFKB1,PTGER4
NER (Nucleotide Excision Repair, Enhanced Pathway)	0	1,2E-02	#NUM!	RFC3
Endocannabinoid Developing Neuron Pathway	0	2,54E-02	#NUM!	ADCY9,CREB5,GUCY1A1
Endocannabinoid Cancer Inhibition Pathway	0	2,11E-02	#NUM!	ADCY9,CREB5,GUCY1A1
Apelin Pancreas Signaling Pathway	0	2,33E-02	#NUM!	NFKB1
Apelin Muscle Signaling Pathway	0	2,38E-02	#NUM!	GNAT2
FAT10 Signaling Pathway	0	1,85E-02	#NUM!	PSMB11
PFKFB4 Signaling Pathway	0	2,13E-02	#NUM!	CREB5
T Cell Exhaustion Signaling Pathway	0	1,41E-02	#NUM!	BMPR2,CD80
IL-23 Signaling Pathway	0	2,17E-02	#NUM!	NFKB1
Systemic Lupus Erythematosus in T Cell Signaling Pathway	0	1,52E-02	#NUM!	CD80,CREB5,ITPR1
Inhibition of ARE-Mediated mRNA Degradation Pathway	0	6,62E-03	#NUM!	PSMB11
HOTAIR Regulatory Pathway	0	1,38E-02	#NUM!	NFKB1,WNT4
BEX2 Signaling Pathway	0	2,67E-02	#NUM!	LMO2,NFKB1
Necroptosis Signaling Pathway	0	1,57E-02	#NUM!	MERTK,PLA2G10
Xenobiotic Metabolism General Signaling Pathway	0	1,77E-02	#NUM!	NR1I2,PRKCG
Xenobiotic Metabolism CAR Signaling Pathway	0	2,19E-02	#NUM!	HS6ST3,PRKCG,UST
Regulation of the Epithelial Mesenchymal Transition by Growth Factors Pathway	0	1,09E-02	#NUM!	NFKB1,PDGFD
Regulation of the Epithelial Mesenchymal Transition in Development Pathway	0	2,41E-02	#NUM!	NFKB1,WNT4
Coronavirus Pathogenesis Pathway	0	2,33E-02	#NUM!	AGTR1,BST2,NFKB1,PTGS2
MSP-RON Signaling in Cancer Cells Pathway	0	2,29E-02	#NUM!	CREB5,MST1R,NFKB1
GM-CSF Signaling	0	1,49E-02	#NUM!	LYN
Ferroptosis Signaling Pathway	0	8,93E-03	#NUM!	GCH1

## Sheet: cluster 1
Ingenuity Canonical Pathways	-log(p-value)	Ratio	z-score	Molecules
G alpha (12/13) signalling events	1,94E00	2,78E-02	#NUM!	ADRA1A,PLEKHG2
NFE2L2 regulating tumorigenic genes	1,65E00	0.1	#NUM!	AREG
Presynaptic depolarization and calcium channel opening	1,57E00	8,33E-02	#NUM!	CACNB2
POU5F1 (OCT4), SOX2, NANOG activate genes related to proliferation	1,57E00	8,33E-02	#NUM!	SALL4
HDR through MMEJ (alt-NHEJ)	1,57E00	8,33E-02	#NUM!	BRCA2
Role of NANOG in Mammalian Embryonic Stem Cell Pluripotency	1,53E00	1,68E-02	#NUM!	BMP6,SALL4
DNA Double-Strand Break Repair by Homologous Recombination	1,51E00	7,14E-02	#NUM!	BRCA2
Hereditary Breast Cancer Signaling	1,48E00	1,59E-02	#NUM!	BMP6,BRCA2
CREB Signaling in Neurons	1,45E00	7,25E-03	2,000	ADRA1A,BMP6,CACNB2,GPR21
Transcriptional regulation of pluripotent stem cells	1,42E00	5,88E-02	#NUM!	SALL4
Semaphorin Neuronal Repulsive Signaling Pathway	1,39E00	1,42E-02	#NUM!	NRP1,PDE4D
Mitochondrial Division Signaling Pathway	1,3E00	1,25E-02	#NUM!	ADRA1A,CACNB2
Cardiac β-adrenergic Signaling	1,24E00	1,17E-02	#NUM!	CACNB2,PDE4D
Adrenergic Receptor Signaling Pathway (Enhanced)	1,22E00	1,14E-02	#NUM!	ADRA1A,CACNB2
CDX Gastrointestinal Cancer Signaling Pathway	1,21E00	1,12E-02	#NUM!	BMP6,SALL4
S100 Family Signaling Pathway	1,19E00	5,92E-03	2,000	ADRA1A,AREG,CACNB2,GPR21
Cargo concentration in the ER	1,18E00	3,33E-02	#NUM!	AREG
Complement System	1,18E00	3,33E-02	#NUM!	MASP2
Human Embryonic Stem Cell Pluripotency	1,16E00	1,05E-02	#NUM!	BMP6,SALL4
Activation of the pre-replicative complex	1,13E00	2,94E-02	#NUM!	CDT1
Fatty acyl-CoA biosynthesis	1,09E00	2,7E-02	#NUM!	ELOVL6
Meiotic recombination	1,09E00	2,7E-02	#NUM!	BRCA2
Complement cascade	1,04E00	2,38E-02	#NUM!	MASP2
Activation of gene expression by SREBF (SREBP)	1,04E00	2,38E-02	#NUM!	ELOVL6
Role of OCT4 in Mammalian Embryonic Stem Cell Pluripotency	1,02E00	2,27E-02	#NUM!	SALL4
tRNA Splicing	1,01E00	2,22E-02	#NUM!	PDE4D
Neddylation	9,96E-01	8,4E-03	#NUM!	GAN,LMO7
nNOS Signaling in Skeletal Muscle Cells	9,95E-01	2,13E-02	#NUM!	CACNB2
Cardiac Hypertrophy Signaling	9,81E-01	8,23E-03	#NUM!	ADRA1A,CACNB2
Cardiac Hypertrophy Signaling (Enhanced)	9,78E-01	5,94E-03	#NUM!	ADRA1A,CACNB2,PDE4D
Stearate Biosynthesis I (Animals)	9,7E-01	0.02	#NUM!	ELOVL6
Signaling by EGFR	9,61E-01	1,96E-02	#NUM!	AREG
Cell Cycle Control of Chromosomal Replication	9,38E-01	1,85E-02	#NUM!	CDT1
Triacylglycerol Biosynthesis	9,3E-01	1,82E-02	#NUM!	ELOVL6
Breast Cancer Regulation by Stathmin1	9,29E-01	5,65E-03	#NUM!	ADRA1A,BMP6,GPR21
Role of Hypercytokinemia/hyperchemokinemia in the Pathogenesis of Influenza	9,16E-01	1,75E-02	#NUM!	AREG
Semaphorin Signaling in Neurons	9,09E-01	1,72E-02	#NUM!	NRP1
NCAM signaling for neurite out-growth	8,75E-01	1,59E-02	#NUM!	CACNB2
Semaphorin interactions	8,69E-01	1,56E-02	#NUM!	NRP1
Extra-nuclear estrogen signaling	8,5E-01	1,49E-02	#NUM!	AREG
COPII-mediated vesicle transport	8,44E-01	1,47E-02	#NUM!	AREG
Sensory processing of sound by inner hair cells of the cochlea	8,44E-01	1,47E-02	#NUM!	CACNB2
Maturity Onset Diabetes of Young (MODY) Signaling	8,39E-01	1,45E-02	#NUM!	CACNB2
Basal Cell Carcinoma Signaling	8,39E-01	1,45E-02	#NUM!	BMP6
Role of BRCA1 in DNA Damage Response	7,9E-01	1,28E-02	#NUM!	BRCA2
Cellular Effects of Sildenafil (Viagra)	7,85E-01	4,84E-03	#NUM!	ADRA1A,CACNB2,GPR21
VEGF Family Ligand-Receptor Interactions	7,79E-01	1,25E-02	#NUM!	NRP1
Opioid Signalling	7,7E-01	1,22E-02	#NUM!	PDE4D
FcγRIIB Signaling in B Lymphocytes	7,7E-01	1,22E-02	#NUM!	CACNB2
BMP signaling pathway	7,55E-01	1,18E-02	#NUM!	BMP6
G-Protein Coupled Receptor Signaling	7,47E-01	4,64E-03	#NUM!	ADRA1A,GPR21,PDE4D
DNA Replication Pre-Initiation	7,29E-01	1,1E-02	#NUM!	CDT1
ERBB Signaling	7,29E-01	1,1E-02	#NUM!	AREG
Potassium Channels	7,16E-01	1,06E-02	#NUM!	KCNB2
Class I MHC mediated antigen processing and presentation	7,07E-01	5,54E-03	#NUM!	GAN,LMO7
Integration of energy metabolism	7,04E-01	1,03E-02	#NUM!	CACNB2
α-Adrenergic Signaling	6,96E-01	1,01E-02	#NUM!	ADRA1A
O-linked glycosylation	6,92E-01	0.01	#NUM!	ADAMTSL1
HDR through Homologous Recombination (HRR) or Single Strand Annealing (SSA)	6,88E-01	9,9E-03	#NUM!	BRCA2
Post-translational protein phosphorylation	6,84E-01	9,8E-03	#NUM!	MEPE
Cargo recognition for clathrin-mediated endocytosis	6,8E-01	9,71E-03	#NUM!	AREG
ESR-mediated signaling	6,8E-01	9,71E-03	#NUM!	KANK1
CCR5 Signaling in Macrophages	6,8E-01	9,71E-03	#NUM!	CACNB2
Signaling by VEGF	6,77E-01	9,62E-03	#NUM!	NRP1
RAR Activation	6,68E-01	5,22E-03	#NUM!	PDE4D,SALL4
GPCR-Mediated Nutrient Sensing in Enteroendocrine Cells	6,62E-01	9,26E-03	#NUM!	CACNB2
Neuregulin Signaling	6,52E-01	9,01E-03	#NUM!	AREG
Amyotrophic Lateral Sclerosis Signaling	6,52E-01	9,01E-03	#NUM!	CACNB2
L1CAM interactions	6,52E-01	9,01E-03	#NUM!	NRP1
Nitric Oxide Signaling in the Cardiovascular System	6,48E-01	8,93E-03	#NUM!	CACNB2
Regulation of lipid metabolism by PPARalpha	6,41E-01	8,77E-03	#NUM!	ANKRD1
Regulation of Insulin-like Growth Factor (IGF) transport and uptake by IGFBPs	6,35E-01	8,62E-03	#NUM!	MEPE
Synthesis of DNA	6,25E-01	8,4E-03	#NUM!	CDT1
Iron homeostasis signaling pathway	6,25E-01	8,4E-03	#NUM!	BMP6
SNARE Signaling Pathway	6,22E-01	8,33E-03	#NUM!	CACNB2
Pancreatic Adenocarcinoma Signaling	6,19E-01	8,26E-03	#NUM!	BRCA2
G Beta Gamma Signaling	6,19E-01	8,26E-03	#NUM!	CACNB2
GABA Receptor Signaling	6,19E-01	8,26E-03	#NUM!	CACNB2
Cardiac conduction	6,13E-01	8,13E-03	#NUM!	CACNB2
Mitotic G1 phase and G1/S transition	6,03E-01	7,94E-03	#NUM!	CDT1
Clathrin-mediated endocytosis	6,03E-01	7,94E-03	#NUM!	AREG
G alpha (s) signalling events	0.6	7,87E-03	#NUM!	PDE4D
GABAergic Receptor Signaling Pathway (Enhanced)	5,98E-01	7,81E-03	#NUM!	CACNB2
Serotonin Receptor Signaling	5,88E-01	4,6E-03	#NUM!	ADRA1A,CACNB2
Ephrin A Signaling	5,86E-01	7,58E-03	#NUM!	BMP6
STAT3 Pathway	5,86E-01	7,58E-03	#NUM!	BMP6
White Adipose Tissue Browning Pathway	5,86E-01	7,58E-03	#NUM!	CACNB2
Molecular Mechanisms of Cancer	5,85E-01	3,83E-03	#NUM!	ADRA1A,BMP6,GPR21
RHO GTPase cycle	5,83E-01	4,57E-03	#NUM!	FAM13A,PLEKHG2
NAD Signaling Pathway	5,83E-01	7,52E-03	#NUM!	BMP6
BBSome Signaling Pathway	5,75E-01	4,5E-03	#NUM!	ADRA1A,GPR21
PTEN Regulation	5,72E-01	7,3E-03	#NUM!	SALL4
Relaxin Signaling	5,67E-01	7,19E-03	#NUM!	PDE4D
Endocannabinoid Neuronal Synapse Pathway	5,67E-01	7,19E-03	#NUM!	CACNB2
Dilated Cardiomyopathy Signaling Pathway	5,64E-01	7,14E-03	#NUM!	CACNB2
PIP3 activates AKT signaling	5,59E-01	7,04E-03	#NUM!	AREG
Corticotropin Releasing Hormone Signaling	5,59E-01	7,04E-03	#NUM!	CACNB2
PTEN Signaling	5,56E-01	6,99E-03	#NUM!	MAGI1
Lung Ionic Balance Signaling Pathway	5,52E-01	4,34E-03	#NUM!	ADRA1A,GPR21
Type II Diabetes Mellitus Signaling	5,49E-01	6,85E-03	#NUM!	CACNB2
Axonal Guidance Signaling	5,47E-01	4,3E-03	#NUM!	BMP6,NRP1
IL-33 Signaling Pathway	5,44E-01	6,76E-03	#NUM!	AREG
Factors Promoting Cardiogenesis in Vertebrates	5,44E-01	6,76E-03	#NUM!	BMP6
PKCθ Signaling in T Lymphocytes	5,41E-01	6,71E-03	#NUM!	CACNB2
p75 NTR receptor-mediated signalling	5,39E-01	6,67E-03	#NUM!	PLEKHG2
Epithelial Adherens Junction Signaling	5,36E-01	6,62E-03	#NUM!	MAGI1
HEY1 Signaling Pathway	5,34E-01	6,58E-03	#NUM!	BMP6
Androgen Signaling	5,34E-01	6,58E-03	#NUM!	CACNB2
Ovarian Cancer Signaling	5,27E-01	6,45E-03	#NUM!	BRCA2
Gαq Signaling	5,2E-01	6,33E-03	#NUM!	ADRA1A
G alpha (q) signalling events	5,17E-01	6,29E-03	#NUM!	ADRA1A
Transcriptional Regulatory Network in Embryonic Stem Cells	5,17E-01	6,29E-03	#NUM!	SALL4
Netrin Signaling	5,15E-01	6,25E-03	#NUM!	CACNB2
Sheddase Signaling Pathway	0.5	5,99E-03	#NUM!	AREG
MicroRNA Biogenesis Signaling Pathway	4,93E-01	5,88E-03	#NUM!	BMP6
Gustation Pathway	4,87E-01	5,78E-03	#NUM!	CACNB2
Oxytocin in Brain Signaling Pathway	4,75E-01	5,59E-03	#NUM!	CACNB2
Dopamine-DARPP32 Feedback in cAMP Signaling	4,75E-01	5,59E-03	#NUM!	CACNB2
Synaptic Long Term Depression	4,71E-01	5,52E-03	#NUM!	CACNB2
GNRH Signaling	4,71E-01	5,52E-03	#NUM!	CACNB2
Acetylcholine Receptor Signaling Pathway	4,67E-01	5,46E-03	#NUM!	CACNB2
HIF1α Signaling	4,45E-01	5,13E-03	#NUM!	BMP6
Calcium Signaling	4,38E-01	5,03E-03	#NUM!	CACNB2
Signaling by ROBO receptors	4,36E-01	0.005	#NUM!	NRP1
Neurovascular Coupling Signaling Pathway	4,31E-01	4,93E-03	#NUM!	CACNB2
Autophagy	4,29E-01	4,9E-03	#NUM!	BMP6
HER-2 Signaling in Breast Cancer	4,16E-01	4,72E-03	#NUM!	AREG
Role of NFAT in Cardiac Hypertrophy	4,13E-01	4,67E-03	#NUM!	CACNB2
Role of Osteoblasts, Osteoclasts and Chondrocytes in Rheumatoid Arthritis	4,12E-01	4,65E-03	#NUM!	BMP6
FAK Signaling	4,1E-01	3,38E-03	#NUM!	ADRA1A,GPR21
Orexin Signaling Pathway	4,1E-01	4,63E-03	#NUM!	CACNB2
Phagosome Formation	0.4	3,32E-03	#NUM!	ADRA1A,GPR21
cAMP-mediated signaling	3,99E-01	4,48E-03	#NUM!	PDE4D
AMPK Signaling	3,9E-01	4,37E-03	#NUM!	ADRA1A
Docosahexaenoic Acid (DHA) Signaling	3,86E-01	4,31E-03	#NUM!	BMP6
Sperm Motility	3,85E-01	4,29E-03	#NUM!	PDE4D
Circadian Rhythm Signaling	3,67E-01	4,07E-03	#NUM!	CACNB2
RAF/MAP kinase cascade	3,55E-01	3,92E-03	#NUM!	AREG
Oxytocin Signaling Pathway	3,53E-01	3,89E-03	#NUM!	CACNB2
Parkinson's Signaling Pathway	3,5E-01	3,86E-03	#NUM!	CACNB2
Insulin Secretion Signaling Pathway	3,5E-01	3,86E-03	#NUM!	CACNB2
CLEAR Signaling Pathway	3,45E-01	3,8E-03	#NUM!	BMP6
Opioid Signaling Pathway	3,4E-01	3,75E-03	#NUM!	CACNB2
Pathogen Induced Cytokine Storm Signaling Pathway	3,34E-01	3,68E-03	#NUM!	ADRA1A
Autism Signaling Pathway	3,29E-01	3,61E-03	#NUM!	CACNB2
Senescence Pathway	3,28E-01	3,6E-03	#NUM!	CACNB2
Class A/1 (Rhodopsin-like receptors)	3,2E-01	3,51E-03	#NUM!	ADRA1A
Mitochondrial Dysfunction	3,06E-01	3,36E-03	#NUM!	CACNB2
Synaptogenesis Signaling Pathway	3,03E-01	3,32E-03	#NUM!	CACNB2
Glutaminergic Receptor Signaling Pathway (Enhanced)	2,97E-01	3,26E-03	#NUM!	CACNB2
Pulmonary Fibrosis Idiopathic Signaling Pathway	2,94E-01	3,23E-03	#NUM!	AREG
Myelination Signaling Pathway	2,92E-01	3,21E-03	#NUM!	BMP6
Protein Kinase A Signaling	2,4E-01	2,67E-03	#NUM!	PDE4D
Estrogen Receptor Signaling	2,36E-01	2,64E-03	#NUM!	CACNB2
Hepatic Fibrosis Signaling Pathway	2,25E-01	2,53E-03	#NUM!	CACNB2

## Sheet: cluster 2
Ingenuity Canonical Pathways	-log(p-value)	Ratio	z-score	Molecules
Axonal Guidance Signaling	5,57E00	1,2E-01	#NUM!	ADAM22,ADAMTS12,ADAMTS16,ADAMTS19,ADAMTS3,ADAMTS4,ADAMTS9,AKT3,ARHGEF12,ARHGEF6,EFNA5,EFNB2,EPHA3,EPHA4,EPHA6,GLI2,GNAT2,ITGA2,ITGA6,ITGAL,ITGB4,ITGB6,ITGB8,KALRN,MMP13,MYL9,NFATC2,NTNG1,NTNG2,PAPPA,PIK3CB,PLCB1,PLCD4,PLCE1,PLCG2,PLCH1,PLCL1,PLCL2,PRKCE,PRKCG,PRKCZ,ROBO1,ROBO2,SEMA3A,SEMA5A,SEMA6A,SEMA6D,SHANK2,SLIT3,SOS2,SRGAP1,SRGAP3,TUBA1B,UNC5D,WNT7A,WNT9A
Sperm Motility	4,52E00	1,37E-01	4,123	BLK,DDR2,EGFR,EPHA3,EPHA4,EPHA6,ERBB3,ERBB4,FGFR2,FRK,GNAT2,ITPR2,JAK2,MERTK,PDE1A,PDE1C,PDE2A,PDE4D,PEAK1,PLCB1,PLCD4,PLCE1,PLCG2,PLCH1,PLCL1,PLCL2,PRKCE,PRKCG,PRKCZ,PRKG1,ROR1,TEC
Neuropathic Pain Signaling in Dorsal Horn Neurons	4,35E00	1,82E-01	4,243	CAMK1D,GRIA2,GRIN2D,GRM7,ITPR2,KCNN3,KCNQ3,PIK3CB,PLCB1,PLCD4,PLCE1,PLCG2,PLCH1,PLCL1,PLCL2,PRKCE,PRKCG,PRKCZ
O-linked glycosylation	4,29E00	1,8E-01	3,771	ADAMTS12,ADAMTS16,ADAMTS19,ADAMTS3,ADAMTS4,ADAMTS9,ADAMTSL1,ADAMTSL3,GALNT17,GALNT3,GALNT5,GCNT7,MUC1,MUC20,SEMA5A,ST3GAL2,THSD4,THSD7A
Neuregulin Signaling	4,18E00	1,71E-01	3,606	AKT3,EGFR,ERBB3,ERBB4,ITGA2,ITGA6,ITGAL,ITGB4,ITGB6,ITGB8,NRG1,NRG2,PLCG2,PRKCE,PRKCG,PRKCZ,SOS2,TGFA,TMEFF2
Protein Kinase A Signaling	3,95E00	1,15E-01	2,333	AKAP4,AKAP6,BRAF,CDKN3,DUSP16,DUSP2,EYA2,H1-5,ITPR2,LEF1,MTMR3,MTMR7,MYL9,MYLK3,NFATC2,PDE11A,PDE1A,PDE1C,PDE2A,PDE3A,PDE3B,PDE4D,PDE7A,PDE7B,PLCB1,PLCD4,PLCE1,PLCG2,PLCH1,PLCL1,PLCL2,PLD6,PRKCE,PRKCG,PRKCZ,PTPN4,PTPRD,PTPRG,PTPRK,PTPRM,PTPRQ,PTPRT,RYR2
Pulmonary Fibrosis Idiopathic Signaling Pathway	3,8E00	1,19E-01	4,226	ACTA2,ACTG2,ACVR1C,AKT3,BIRC5,BRAF,CDH1,COL17A1,COL23A1,COL24A1,COL25A1,COL4A3,COL4A4,EDNRA,EFNB2,EGFR,F2,FGFR2,GLI2,IL4,ITGA2,ITGB6,JAK2,LEF1,MAPK10,MAPK8,MMP13,MUC1,NOTCH2,NOX4,PIK3CB,PRKN,SERPINE1,SOS2,TGFA,WNT7A,WNT9A
p70S6K Signaling	3,75E00	1,55E-01	3,900	AGTR1,AKT3,EGFR,F2,IL4,IRS1,PIK3CB,PLCB1,PLCD4,PLCE1,PLCG2,PLCH1,PLCL1,PLCL2,PLD1,PPM1L,PRKCE,PRKCG,PRKCZ,SOS2
Cardiac Hypertrophy Signaling (Enhanced)	3,68E00	1,05E-01	5,729	ACVR1C,AGTR1,AKT3,CACNA1C,CACNA2D3,EDA,EDNRA,FGF1,FGF14,FGF21,FGF5,FGFR2,GHR,HDAC4,IL1RL2,IL31RA,IL4,ITGA2,ITGA6,ITGAL,ITGB4,ITGB6,ITGB8,ITPR2,JAK2,MAPK10,MAPK8,NFATC2,PDE11A,PDE1A,PDE1C,PDE2A,PDE3A,PDE3B,PDE4D,PDE7A,PDE7B,PIK3CB,PLCB1,PLCD4,PLCE1,PLCG2,PLCH1,PLCL1,PLCL2,PLD6,PRKCE,PRKCG,PRKCZ,PRKG1,RYR2,WNT7A,WNT9A
Glutaminergic Receptor Signaling Pathway (Enhanced)	3,57E00	1,17E-01	4,902	AKT3,CACNA1C,CACNA2D3,DGKG,DGKH,DGKI,GABRA2,GABRG3,GABRP,GRIA2,GRIK1,GRIN2D,GRM7,HOMER1,ITPR2,PIK3CB,PLCB1,PLCD4,PLCE1,PLCG2,PLCH1,PLCL1,PLCL2,PLD1,PLD5,PLD6,PRKCE,PRKCG,PRKCZ,SCN2A,SCN4A,SHANK2,SLC38A4,SLC7A11,SNAP25,TRPC1
tRNA Splicing	3,38E00	2,22E-01	3,000	PDE11A,PDE1A,PDE1C,PDE2A,PDE3A,PDE3B,PDE4D,PDE7A,PDE7B,PLD6
Myelination Signaling Pathway	3,13E00	1,12E-01	5,240	ADAM22,ADGRG6,AKT3,ARHGAP12,BLK,BMPR1B,BRAF,CHD7,EGFR,ERBB3,ERBB4,FGFR2,FRK,GLI2,HDAC4,IRS1,ITGA2,ITGA6,ITGB4,ITGB6,ITGB8,LAMA3,LAMB3,LAMC3,MYRF,NFATC2,NOTCH2,NRG1,PIK3CB,PLCG2,RAPGEF2,SOS2,WNT7A,WNT9A,ZEB2
Cell junction organization	2,96E00	1,61E-01	3,742	ARHGEF6,CADM1,CDH1,CDH3,CLDN1,CLDN20,CLDN3,COL17A1,CRB3,ITGA6,ITGB4,LAMA3,LAMB3,PALS1
Apelin Cardiomyocyte Signaling Pathway	2,95E00	1,55E-01	3,357	AKT3,MAPK10,MAPK8,MYL9,PIK3CB,PLCB1,PLCD4,PLCE1,PLCG2,PLCH1,PLCL1,PLCL2,PRKCE,PRKCG,PRKCZ
Leukocyte Extravasation Signaling	2,95E00	1,27E-01	2,524	ACTA2,ACTG2,ARHGAP12,CLDN1,CLDN20,CLDN3,CTNNA2,ITGA2,ITGAL,MAPK10,MAPK8,MMP13,NCF2,NOX4,PIK3CB,PLCG2,PRKCE,PRKCG,PRKCZ,RASGRP1,TEC,TIMP1,VAV3
Gap Junction Signaling	2,94E00	1,11E-01	-2,263	ACTA2,ACTG2,AKT3,BIRC5,EGFR,GJB2,GRIA2,GRIK1,ITPR2,KCNN3,KCNQ3,LEF1,MAPK10,MAPK8,NPR3,P2RY1,P2RY4,PIK3CB,PLCB1,PLCD4,PLCE1,PLCG2,PLCH1,PLCL1,PLCL2,PRKCE,PRKCG,PRKCZ,PRKG1,PTPRM,RUNX2,SOS2,TUBA1B
Effects of PIP2 hydrolysis	2,93E00	2,59E-01	2,646	DGKG,DGKH,DGKI,ITPR2,MGLL,PRKCE,RASGRP1
Melatonin Signaling	2,86E00	1,71E-01	3,317	BRAF,PLCB1,PLCD4,PLCE1,PLCG2,PLCH1,PLCL1,PLCL2,PRKCE,PRKCG,PRKCZ,RORA
PIP3 activates AKT signaling	2,79E00	1,34E-01	3,441	AKT3,CD28,EGFR,ERBB3,ERBB4,ESR1,FGF1,FGF5,FGFR2,GAB2,IRS1,KITLG,NRG1,NRG2,PHLPP1,PIK3CB,PRR5,RICTOR,TGFA
ERBB Signaling	2,77E00	1,54E-01	3,742	EGFR,ERBB3,ERBB4,MAPK10,MAPK8,NRG1,NRG2,PIK3CB,PLCG2,PRKCE,PRKCG,PRKCZ,SOS2,TGFA
Actin Cytoskeleton Signaling	2,76E00	1,18E-01	0,832	ACTA2,ACTG2,ARHGAP24,ARHGEF12,ARHGEF6,F2,FGF1,FGF14,FGF21,FGF5,IQGAP2,ITGA2,ITGA6,ITGAL,ITGB4,ITGB6,ITGB8,MYL9,MYLK3,MYO1H,MYO5C,PIK3CB,SOS2,SSH2,TIAM2,VAV3
Leptin Signaling in Obesity	2,7E00	1,64E-01	2,236	AKT3,JAK2,PDE3A,PDE3B,PIK3CB,PLCB1,PLCD4,PLCE1,PLCG2,PLCH1,PLCL1,PLCL2
Inositol phosphate metabolism	2,68E00	1,96E-01	3,000	INPP4B,MTMR7,MTMR9,PLCB1,PLCD4,PLCE1,PLCG2,PLCH1,PPIP5K1
TEC Kinase Signaling	2,66E00	1,23E-01	3,000	ACTA2,ACTG2,BLK,FRK,GNAT2,ITGA2,ITGA6,ITGAL,ITGB4,ITGB6,ITGB8,JAK2,MAPK10,MAPK8,PIK3CB,PLCG2,PRKCE,PRKCG,PRKCZ,RHOV,TEC,VAV3
IL-15 Production	2,65E00	1,4E-01	4,000	BLK,DDR2,EGFR,EPHA3,EPHA4,EPHA6,ERBB3,ERBB4,FGFR2,FRK,JAK2,MERTK,PEAK1,PRKCZ,ROR1,TEC
Signaling by ERBB4	2,6E00	1,79E-01	2,121	EGFR,ERBB3,ERBB4,ESR1,GABRG3,NRG1,NRG2,PGR,STMN1,WWOX
14-3-3-mediated Signaling	2,58E00	1,38E-01	3,873	AKT3,MAPK10,MAPK8,PIK3CB,PLCB1,PLCD4,PLCE1,PLCG2,PLCH1,PLCL1,PLCL2,PRKCE,PRKCG,PRKCZ,SNCA,TUBA1B
D-myo-inositol-5-phosphate Metabolism	2,47E00	1,17E-01	3,300	ACP5,DUSP13B,DUSP16,DUSP2,MTMR7,MTMR8,MTMR9,PDXP,PHOSPHO1,PLCB1,PLCD4,PLCE1,PLCG2,PLCH1,PPFIA1,PPFIA4,PPIP5K1,PPM1L,PTPRD,PTPRG,PTPRM,PTPRQ,SSH2
Assembly of collagen fibrils and other multimeric structures	2,43E00	1,69E-01	3,162	COL17A1,COL24A1,COL4A3,COL4A4,ITGA6,ITGB4,LAMA3,LAMB3,MMP13,TLL1
Phospholipases	2,43E00	1,69E-01	2,828	PLCB1,PLCD4,PLCE1,PLCG2,PLCH1,PLCL1,PLCL2,PLD1,PLD5,PLD6
Wound Healing Signaling Pathway	2,42E00	1,13E-01	3,000	ACTA2,ACVR1C,COL17A1,COL23A1,COL24A1,COL25A1,COL4A3,COL4A4,EDA,EGFR,F2,FGFR2,IL1RL2,IL4,ITGA6,ITGB4,JAK2,KRT16,LAMA3,LAMB3,MAPK10,MAPK8,SOS2,TGFA,TRPA1
PTEN Signaling	2,39E00	1,26E-01	-3,606	AKT3,BMPR1B,EGFR,FGFR2,GHR,ITGA2,ITGA6,ITGAL,ITGB4,ITGB6,ITGB8,MAGI1,MAGI2,MAGI3,PIK3CB,PRKCZ,SOS2,TNFRSF11A
Hepatic Fibrosis / Hepatic Stellate Cell Activation	2,38E00	1,19E-01	#NUM!	ACTA2,AGTR1,COL17A1,COL23A1,COL24A1,COL25A1,COL4A3,COL4A4,EDNRA,EGFR,FGF1,FGFR2,IL1RL2,IL4,MMP13,MYL9,MYO1H,MYO5C,SERPINE1,TGFA,TIMP1
GP6 Signaling Pathway	2,35E00	1,31E-01	3,873	AKT3,COL17A1,COL23A1,COL24A1,COL25A1,COL4A3,COL4A4,LAMA3,LAMB3,LAMC3,PIK3CB,PLCG2,PRKCE,PRKCG,PRKCZ,VAV3
Nitric Oxide Signaling in the Cardiovascular System	2,33E00	1,34E-01	2,887	AKT3,CACNA1C,CACNA2D3,ITPR2,KNG1,PDE1A,PDE1C,PDE2A,PDE3B,PIK3CB,PRKCE,PRKCG,PRKCZ,PRKG1,RYR2
Antioxidant Action of Vitamin C	2,3E00	1,37E-01	-3,317	JAK2,MAPK10,MAPK8,PLCB1,PLCD4,PLCE1,PLCG2,PLCH1,PLCL1,PLCL2,PLD1,PLD5,PLD6,SLC23A2
Aldosterone Signaling in Epithelial Cells	2,27E00	1,2E-01	4,000	DNAJB7,HSPA12A,HSPA2,ITPR2,NR3C2,PIK3CB,PLCB1,PLCD4,PLCE1,PLCG2,PLCH1,PLCL1,PLCL2,PRKCE,PRKCG,PRKCZ,SCNN1B,SCNN1G,SOS2
Factors Promoting Cardiogenesis in Vertebrates	2,23E00	1,22E-01	4,243	ACVR1C,BMPR1B,LEF1,MAPK10,MAPK8,NOX4,PLCB1,PLCD4,PLCE1,PLCG2,PLCH1,PLCL1,PLCL2,PRKCE,PRKCG,PRKCZ,WNT7A,WNT9A
Endocannabinoid Neuronal Synapse Pathway	2,16E00	1,22E-01	3,207	CACNA1C,CACNA2D3,DNAH1,GRIA2,GRIN2D,ITPR2,MAPK10,MAPK8,MGLL,PLCB1,PLCD4,PLCE1,PLCG2,PLCH1,PLCL1,PLCL2,RIMS1
HGF Signaling	2,15E00	1,25E-01	3,162	AKT3,ELF3,ITGA2,ITGA6,ITGAL,ITGB4,ITGB6,ITGB8,MAPK10,MAPK8,PIK3CB,PLCG2,PRKCE,PRKCG,PRKCZ,SOS2
ILK Signaling	2,11E00	1,12E-01	2,357	ACTA2,ACTG2,AKT3,ARHGEF6,CDH1,DSP,IRS1,ITGB4,ITGB6,ITGB8,LEF1,MAPK10,MAPK8,MUC1,MYL9,MYO1H,MYO5C,PIK3CB,PPM1L,RHOV,RICTOR
Semaphorin Neuronal Repulsive Signaling Pathway	2,1E00	1,21E-01	0,775	AKT3,ARHGEF12,ITGA2,ITGA6,ITGAL,ITGB4,ITGB6,ITGB8,MYL9,PDE4D,PIK3CB,PLCG2,PRKG1,SEMA3A,SEMA5A,SEMA6A,SEMA6D
WNK Renal Signaling Pathway	2,09E00	1,34E-01	3,317	AGTR1,AKT3,IRS1,NPR3,NR3C2,PIK3CB,PRKCE,PRKCG,PRKCZ,PRKN,SCNN1B,SCNN1G,WNK3
Agrin Interactions at Neuromuscular Junction	2,08E00	1,52E-01	1,897	ACTA2,ACTG2,ARHGEF6,EGFR,ERBB3,ERBB4,MAPK10,MAPK8,NRG1,NRG2
SUMOylation of intracellular receptors	2,06E00	2,07E-01	2,449	ESR1,HDAC4,NR3C2,PGR,RORA,THRB
Endothelin-1 Signaling	2,04E00	1,12E-01	4,243	BRAF,EDNRA,GNAT2,ITPR2,MAPK10,MAPK8,PIK3CB,PLCB1,PLCD4,PLCE1,PLCG2,PLCH1,PLCL1,PLCL2,PLD1,PLD5,PLD6,PRKCE,PRKCG,PRKCZ
Caveolar-mediated Endocytosis Signaling	2,03E00	1,49E-01	1,000	ACTA2,ACTG2,EGFR,ITGA2,ITGA6,ITGAL,ITGB4,ITGB6,ITGB8,MR1
Ephrin A Signaling	2,03E00	1,21E-01	1,500	AKT3,BLK,BRAF,EFNA5,EGFR,EPHA3,EPHA4,EPHA6,FRK,JAK2,MYL9,PIK3CB,PLCG2,PRKG1,TGFA,VAV3
Synaptic Long Term Depression	1,96E00	1,1E-01	4,025	CACNA1C,CACNA2D3,GNAT2,GRIA2,GRM7,ITPR2,NPR3,PLCB1,PLCD4,PLCE1,PLCG2,PLCH1,PLCL1,PLCL2,PPM1L,PRKCE,PRKCG,PRKCZ,PRKG1,RYR2
Lung Ionic Balance Signaling Pathway	1,94E00	9,11E-02	4,320	ABCC4,ADGRE3,ADGRG6,ADGRL3,ADGRL4,AGTR1,ATP1B2,BLK,CELSR1,CFTR,CX3CR1,EDNRA,ESR1,FRK,GPR171,GPR21,GPR39,GPR52,GPR82,GRM7,HTR1A,HTR4,HTR7,IL4,KCNQ1,NOX4,P2RY1,P2RY4,PLCB1,PLCD4,PLCE1,PLCG2,PLCH1,PLCL1,PLCL2,PPM1L,PRKCE,PRKCG,PRKCZ,SCNN1B,SCNN1G,TBXA2R
PI3K Signaling in B Lymphocytes	1,91E00	1,18E-01	3,873	AKT3,BLK,IL4,IRS1,ITPR2,NFATC2,PIK3CB,PLCB1,PLCD4,PLCE1,PLCG2,PLCH1,PLCL1,PLCL2,PRKCZ,VAV3
Superpathway of Inositol Phosphate Compounds	1,88E00	1,03E-01	3,441	ACP5,DUSP13B,DUSP16,DUSP2,MTMR7,MTMR8,MTMR9,PDXP,PHOSPHO1,PIK3CB,PLCB1,PLCD4,PLCE1,PLCG2,PLCH1,PPFIA1,PPFIA4,PPIP5K1,PPM1L,PTPRD,PTPRG,PTPRM,PTPRQ,SSH2
Paxillin Signaling	1,88E00	1,26E-01	1,414	ACTA2,ACTG2,ARHGEF6,ITGA2,ITGA6,ITGAL,ITGB4,ITGB6,ITGB8,MAPK10,MAPK8,PIK3CB,SOS2
Synaptic Long Term Potentiation	1,87E00	1,19E-01	3,742	CACNA1C,GRIA2,GRIN2D,GRM7,ITPR2,PLCB1,PLCD4,PLCE1,PLCG2,PLCH1,PLCL1,PLCL2,PRKCE,PRKCG,PRKCZ
Chronic Myeloid Leukemia Signaling	1,86E00	0.1	3,138	AKT3,AURKB,BIRC5,BLK,GAB2,GLI2,HDAC4,IL4,JAK2,LEF1,MECOM,NFATC2,NOTCH2,NUMB,PIK3CB,PLCB1,PLCD4,PLCE1,PLCG2,PLCH1,PLCL1,PLCL2,RB1,SOS2,WNT7A,WNT9A
Thrombin Signaling	1,85E00	1,05E-01	4,359	AKT3,ARHGEF12,ARHGEF17,ARHGEF6,CAMK1D,EGFR,F2,GNAT2,ITPR2,MYL9,PIK3CB,PLCB1,PLCD4,PLCE1,PLCG2,PLCH1,PLCL1,PLCL2,PRKCE,PRKCG,PRKCZ,RHOV
Neutrophil Extracellular Trap Signaling Pathway	1,83E00	9,57E-02	2,694	AKT3,BLK,COL17A1,COL23A1,COL24A1,COL25A1,COL4A3,COL4A4,FRK,ITGA2,ITGAL,ITPR2,KCNN3,MAPK10,MAPK8,MT-ND6,NCF2,NDUFA4L2,NOX4,PADI4,PIK3CB,PLCB1,PLCD4,PLCE1,PLCG2,PLCH1,PLCL1,PLCL2,PRKCE,PRKCG,PRKCZ
Sertoli Cell-Germ Cell Junction Signaling Pathway (Enhanced)	1,83E00	1,03E-01	-0,209	ACTA2,ACTG2,AKT3,CD2AP,CDH1,CGA,CLDN1,CLDN20,CLDN3,CTNNA2,CXADR,IGSF5,IL1RL2,ITGA2,ITGA6,LAMA3,LAMB3,LAMC3,MAPK10,MAPK8,PIK3CB,PPM1L,PRKG1
Relaxin Signaling	1,82E00	1,15E-01	2,236	AKT3,BRAF,GNAT2,NPR3,PDE11A,PDE1A,PDE1C,PDE2A,PDE3A,PDE3B,PDE4D,PDE7A,PDE7B,PIK3CB,PLD6,PRKCZ
UVA-Induced MAPK Signaling	1,81E00	1,28E-01	3,000	EGFR,MAPK10,MAPK8,PARP8,PIK3CB,PLCB1,PLCD4,PLCE1,PLCG2,PLCH1,PLCL1,PLCL2
CTLA4 Signaling in Cytotoxic T Lymphocytes	1,76E00	1,09E-01	-1,000	AKT3,BLK,CBLB,CD28,FRK,ITGA2,ITGAL,MAPK10,MAPK8,MR1,NFATC2,PIK3CB,PLCG2,PLD1,PLD5,PLD6,PPM1L,VAV3
Virus Entry via Endocytic Pathways	1,75E00	1,21E-01	2,309	ACTA2,ACTG2,CXADR,ITGA2,ITGB4,ITGB6,ITGB8,MR1,PIK3CB,PLCG2,PRKCE,PRKCG,PRKCZ
Pancreatic Secretion Signaling Pathway	1,75E00	1,01E-01	4,796	AKT3,ARHGEF12,ARHGEF17,ARHGEF6,CA12,CADPS2,CFTR,EGFR,ITPR2,PIK3CB,PLCB1,PLCD4,PLCE1,PLCG2,PLCH1,PLCL1,PLCL2,PRKCE,PRKCG,PRKCZ,RASGRP3,RYR2,SNAP25
Hepatic Fibrosis Signaling Pathway	1,74E00	9,11E-02	3,528	ACTA2,ACVR1C,AGTR1,AKT3,BRAF,CACNA1C,CACNA2D3,EDNRA,GLI2,IL1RL2,ITGA2,ITGA6,ITGAL,ITGB4,ITGB6,ITGB8,JAK2,LEF1,MAPK10,MAPK8,MMP13,MYL9,MYLK3,NCF2,NOX4,PIK3CB,PLCG2,PRKCE,PRKCG,PRKCZ,RHOV,SERPINE1,SOS2,TIMP1,WNT7A,WNT9A
Fcγ Receptor-mediated Phagocytosis in Macrophages and Monocytes	1,74E00	1,29E-01	1,667	ACTA2,ACTG2,AKT3,GAB2,PLD1,PLD5,PLD6,PRKCE,PRKCG,PRKCZ,VAV3
RHOGDI Signaling	1,73E00	1,03E-01	-1,732	ACTA2,ACTG2,ARHGAP12,ARHGEF12,ARHGEF17,ARHGEF6,CDH1,CDH3,ESR1,GNAT2,GRIP1,ITGA2,ITGA6,ITGAL,ITGB4,ITGB6,ITGB8,MYL9,MYO1H,MYO5C,RHOV
ERBB4 Signaling	1,72E00	1,41E-01	3,000	ERBB4,NRG1,NRG2,PIK3CB,PLCG2,PRKCE,PRKCG,PRKCZ,SOS2
GPCR-Mediated Nutrient Sensing in Enteroendocrine Cells	1,72E00	1,2E-01	3,606	CACNA1C,CACNA2D3,ITPR2,PLCB1,PLCD4,PLCE1,PLCG2,PLCH1,PLCL1,PLCL2,PRKCE,PRKCG,PRKCZ
PI3K Cascade	1,7E00	1,59E-01	1,890	FGF1,FGF5,FGFR2,GAB2,IRS1,PDE3B,PIK3CB
3-phosphoinositide Degradation	1,7E00	1,04E-01	2,840	ACP5,DUSP13B,DUSP16,DUSP2,INPP4B,MTMR3,MTMR7,MTMR8,MTMR9,PDXP,PHOSPHO1,PPFIA1,PPFIA4,PPIP5K1,PPM1L,PTPRD,PTPRG,PTPRM,PTPRQ,SSH2
RAF/MAP kinase cascade	1,69E00	9,8E-02	4,200	ANGPT1,BRAF,DLG2,DUSP16,DUSP2,EGFR,ERBB3,ERBB4,FGF1,FGF5,FGFR2,GRIN2D,IRS1,JAK2,KITLG,NRG1,NRG2,PIK3CB,RAPGEF2,RASAL2,RASGRP1,RASGRP3,RGL1,SPTBN4,TGFA
Sertoli Cell-Sertoli Cell Junction Signaling	1,69E00	0.1	1,877	ACTA2,ACTG2,AKT3,CDH1,CDH3,CLDN1,CLDN20,CLDN3,COL4A3,CTNNA2,EGFR,IGSF5,IL1RL2,ITGA2,ITGA6,LAMA3,LAMB3,LAMC3,MAPK10,MAPK8,PIK3CB,TIMP1,TUBA1B
WNT/Ca+ pathway	1,68E00	1,38E-01	3,000	NFATC2,PLCB1,PLCD4,PLCE1,PLCG2,PLCH1,PLCL1,PLCL2,ROR1
IL-8 Signaling	1,66E00	1,03E-01	3,500	AKT3,ANGPT1,ANGPT2,BRAF,CDH1,EGFR,GNAT2,MAPK10,MAPK8,MYL9,NCF2,NOX4,PIK3CB,PLD1,PLD5,PLD6,PRKCE,PRKCG,PRKCZ,RHOV
D-myo-inositol (1,4,5)-Trisphosphate Biosynthesis	1,66E00	1,92E-01	2,236	PLCB1,PLCD4,PLCE1,PLCG2,PLCH1
Pyruvate Fermentation to Lactate	1,65E00	0.5	#NUM!	LDHA,LDHAL6B
Collagen biosynthesis and modifying enzymes	1,64E00	1,36E-01	3,000	ADAMTS3,COL17A1,COL23A1,COL24A1,COL25A1,COL4A3,COL4A4,P3H2,TLL1
Phospholipase C Signaling	1,64E00	9,69E-02	3,000	ARHGEF12,ARHGEF17,ARHGEF6,HDAC4,ITGA2,ITGA6,ITGAL,ITGB4,ITGB6,ITGB8,ITPR2,MYL9,NFATC2,PLCB1,PLCD4,PLCE1,PLCG2,PLD1,PLD5,PLD6,PRKCE,PRKCG,PRKCZ,RHOV,SOS2
Circadian Rhythm Signaling	1,62E00	9,76E-02	#NUM!	BLK,BRAF,CACNA1C,CACNA2D3,CRY1,FRK,GRIA2,GRIN2D,ITPR2,NPR3,PLCB1,PLCD4,PLCE1,PLCG2,PLCH1,PLCL1,PLCL2,PRKCE,PRKCG,PRKCZ,PRKG1,PTGDS,RORA,RYR2
P2Y Purinergic Receptor Signaling Pathway	1,59E00	1,13E-01	3,742	AKT3,P2RY1,P2RY4,PIK3CB,PLCB1,PLCD4,PLCE1,PLCG2,PLCH1,PLCL1,PLCL2,PRKCE,PRKCG,PRKCZ
Adrenomedullin signaling pathway	1,59E00	1,03E-01	4,243	AKT3,BRAF,ITPR2,KCNN3,KCNQ3,MAPK10,MAPK8,MYLK3,NPR3,PIK3CB,PLCB1,PLCD4,PLCE1,PLCG2,PLCH1,PLCL1,PLCL2,PRKG1,SOS2
Gustation Pathway	1,58E00	1,04E-01	3,153	CACNA1C,CACNA2D3,GABRA2,GABRG3,GABRP,HTR1A,ITPR2,KCNN3,KCNQ3,P2RY1,P2RY4,PDE3A,PDE3B,PKD1L3,SCN2A,SCN4A,SCNN1B,SCNN1G
Cell surface interactions at the vascular wall	1,57E00	1,15E-01	2,496	ANGPT1,ANGPT2,ATP1B2,CXADR,EPCAM,F2,ITGA2,ITGA6,ITGAL,MERTK,PIK3CB,SLC16A3,SLC7A11
PAK Signaling	1,57E00	1,15E-01	2,121	ARHGEF6,EPHA3,ITGA2,ITGA6,ITGAL,ITGB4,ITGB6,ITGB8,MAPK10,MAPK8,MYL9,PIK3CB,SOS2
PD-1, PD-L1 cancer immunotherapy pathway	1,53E00	1,25E-01	-1,414	AKT3,CBLB,CD274,CD28,IL4,JAK2,MR1,PDCD1LG2,PIK3CB,RASGRP1
Pulmonary Healing Signaling Pathway	1,52E00	1,01E-01	3,771	BLK,BMPR1B,BRAF,CCNB1,CDH1,EGFR,FGFR2,FRK,LEF1,MAPK10,MAPK8,MMP13,NOTCH2,PRKCE,PRKCG,PRKCZ,SOS2,WNT7A,WNT9A
Ephrin Receptor Signaling	1,5E00	1,01E-01	2,646	AKT3,ANGPT1,EFNA5,EFNB2,EPHA3,EPHA4,EPHA6,FGF1,GNAT2,GRIN2D,ITGA2,ITGA6,ITGAL,ITGB4,ITGB6,ITGB8,JAK2,KALRN,SOS2
Signaling by Rho Family GTPases	1,5E00	9,49E-02	2,668	ACTA2,ACTG2,ARHGEF12,ARHGEF17,ARHGEF6,CDH1,CDH3,GNAT2,ITGA2,ITGA6,ITGAL,ITGB4,ITGB6,ITGB8,MAPK10,MAPK8,MYL9,NCF2,NOX4,PIK3CB,PLD1,PRKCZ,RHOV,STMN1
Dilated Cardiomyopathy Signaling Pathway	1,49E00	1,07E-01	0,632	ACTA2,ACTG2,AKT3,CACNA1C,CACNA2D3,CAMK1D,CNN1,ITPR2,MYL9,MYO1H,MYO5C,PDE2A,PDE3A,PRKCE,RYR2
Role of Tissue Factor in Cancer	1,48E00	0.1	2,982	ACVR1C,AKT3,BIRC5,BLK,BRAF,EGFR,F2,FGF5,FRK,ITGA6,JAK2,MAPK10,MAPK8,MMP13,PDXP,PIK3CB,PLCB1,RB1,TGFA
Signaling by ERBB2	1,47E00	1,43E-01	2,646	AKT3,EGFR,ERBB3,ERBB4,NRG1,NRG2,PRKCE
Orexin Signaling Pathway	1,47E00	9,72E-02	4,583	AKT3,ATP6V0A4,ATP6V0D2,CACNA1C,CACNA2D3,ITPR2,PIK3CB,PLCB1,PLCD4,PLCE1,PLCG2,PLCH1,PLCL1,PLCL2,PLD1,PPARGC1A,PRDM16,PRKCE,PRKCG,PRKCZ,TRPC1
Integrin cell surface interactions	1,47E00	1,22E-01	2,530	CDH1,COL23A1,COL4A3,COL4A4,ICAM2,ITGA2,ITGA6,ITGAL,ITGB6,ITGB8
Glioblastoma Multiforme Signaling	1,46E00	1,02E-01	3,638	AKT3,EGFR,ITPR2,LEF1,PIK3CB,PLCB1,PLCD4,PLCE1,PLCG2,PLCH1,PLCL1,PLCL2,RB1,RHOV,SOS2,WNT7A,WNT9A
Neurotransmitter release cycle	1,46E00	1,54E-01	2,449	APBA1,PPFIA1,PPFIA4,RIMS1,SNAP25,SYN3
CREB Signaling in Neurons	1,46E00	8,33E-02	5,864	ADGRE3,ADGRG6,ADGRL3,ADGRL4,AGTR1,AKT3,BMPR1B,CACNA1C,CACNA2D3,CELSR1,CX3CR1,EDNRA,EGFR,FGFR2,GHR,GNAT2,GPR171,GPR21,GPR39,GPR52,GPR82,GRIA2,GRIK1,GRIN2D,GRM7,HTR1A,HTR4,HTR7,ITPR2,P2RY1,P2RY4,PIK3CB,PLCB1,PLCD4,PLCE1,PLCG2,PLCH1,PLCL1,PLCL2,PRKCE,PRKCG,PRKCZ,SOS2,TBXA2R,TGFA,TNFRSF11A
ROBO SLIT Signaling Pathway	1,44E00	1,1E-01	1,941	AKT3,BLK,CDH1,CNTNAP2,FRK,MYL9,PAX2,PAX8,PRDM16,ROBO1,ROBO2,SLIT3,SRGAP1
Synthesis of Prostaglandins (PG) and Thromboxanes (TX)	1,44E00	2,5E-01	#NUM!	HPGD,PTGDS,TBXAS1
Transcriptional regulation by RUNX2	1,43E00	1,4E-01	1,134	AKT3,CCNB1,GLI2,HDAC4,MMP13,RB1,RUNX2
UVB-Induced MAPK Signaling	1,43E00	1,4E-01	2,646	EGFR,MAPK10,MAPK8,PIK3CB,PRKCE,PRKCG,PRKCZ
UVC-Induced MAPK Signaling	1,43E00	1,4E-01	2,646	BRAF,EGFR,MAPK10,MAPK8,PRKCE,PRKCG,PRKCZ
GPCR-Mediated Integration of Enteroendocrine Signaling Exemplified by an L Cell	1,42E00	1,25E-01	-2,121	ITPR2,NMB,PLCB1,PLCD4,PLCE1,PLCG2,PLCH1,PLCL1,PLCL2
DAG and IP3 signaling	1,41E00	1,5E-01	2,449	ITPR2,NBEA,PDE1A,PDE1C,PRKCE,PRKCG
D-myo-inositol (1,4,5,6)-Tetrakisphosphate Biosynthesis	1,41E00	9,94E-02	2,496	ACP5,DUSP13B,DUSP16,DUSP2,MTMR7,MTMR8,MTMR9,PDXP,PHOSPHO1,PPFIA1,PPFIA4,PPIP5K1,PPM1L,PTPRD,PTPRG,PTPRM,PTPRQ,SSH2
D-myo-inositol (3,4,5,6)-tetrakisphosphate Biosynthesis	1,41E00	9,94E-02	2,496	ACP5,DUSP13B,DUSP16,DUSP2,MTMR7,MTMR8,MTMR9,PDXP,PHOSPHO1,PPFIA1,PPFIA4,PPIP5K1,PPM1L,PTPRD,PTPRG,PTPRM,PTPRQ,SSH2
Insulin Secretion Signaling Pathway	1,4E00	9,27E-02	3,710	BLK,CACNA1C,CACNA2D3,EIF2AK3,FRK,GHR,ITPR2,JAK2,KCNB1,PIK3CB,PLCB1,PLCD4,PLCE1,PLCG2,PLCH1,PLCL1,PLCL2,PRKCE,PRKCG,PRKCZ,RYR2,SCNN1B,SCNN1G,SNAP25
Formation of paraxial mesoderm	1,39E00	1,9E-01	2,000	LEF1,MAML2,MAML3,MAMLD1
Pancreatic Adenocarcinoma Signaling	1,36E00	1,07E-01	2,530	AKT3,BIRC5,EGFR,HDAC4,JAK2,MAPK10,MAPK8,PIK3CB,PLD1,PLD5,PLD6,RB1,TGFA
Synaptogenesis Signaling Pathway	1,36E00	8,97E-02	4,491	AKT3,BLK,BRAF,CADM1,CDH1,CDH3,CNTNAP2,EFNA5,EFNB2,EPHA3,EPHA4,EPHA6,FRK,GRIA2,GRIN2D,GRM7,KALRN,NLGN1,PIK3CB,PLCG2,PRKCE,RASGRP1,SNAP25,SNCA,SOS2,SYN3,SYT14
Cardiac β-adrenergic Signaling	1,36E00	9,94E-02	2,714	AKAP4,AKAP6,CACNA1C,CACNA2D3,GNAT2,PDE11A,PDE1A,PDE1C,PDE2A,PDE3A,PDE3B,PDE4D,PDE7A,PDE7B,PLD6,PPM1L,RYR2
Signaling by PTK6	1,35E00	1,35E-01	2,646	EGFR,ELMO1,ERBB3,ERBB4,KHDRBS2,NRG1,NRG2
Glycation Signaling Pathway	1,34E00	9,52E-02	3,130	AKT3,BRAF,COL4A3,COL4A4,EDA,EIF2AK3,ICAM2,IL4,IRS1,JAK2,MAPK10,MAPK8,NCF2,NOX4,PIK3CB,PRKCE,PRKCG,PRKCZ,SNCA,SOS2
cAMP-mediated signaling	1,34E00	9,42E-02	3,638	AGTR1,AKAP4,AKAP6,BRAF,CAMK1D,GRM7,HTR1A,HTR4,HTR7,NPR3,PDE11A,PDE1A,PDE1C,PDE2A,PDE3A,PDE3B,PDE4D,PDE7A,PDE7B,PLD6,TBXA2R
CLEAR Signaling Pathway	1,33E00	9,13E-02	0,209	AKT3,ATP6V0A4,ATP6V0D2,BMPR1B,BMT2,BNIP3,EGFR,EIF2AK3,FGF21,FGFR2,FNIP1,GHR,ITPR2,MITF,PPARGC1A,PPM1L,PRKCE,PRKCG,PRKCZ,PRKN,TGFA,TLR10,TNFRSF11A,UVRAG
Nephrin family interactions	1,33E00	1,82E-01	2,000	CD2AP,KIRREL2,MAGI2,PIK3CB
Cardiac conduction	1,32E00	1,06E-01	3,000	ATP1B2,CACNA1C,FGF14,FXYD3,FXYD4,ITPR2,KCND3,KCNQ1,MME,RYR2,SCN2A,SCN4A,TRPC1
HER-2 Signaling in Breast Cancer	1,31E00	9,43E-02	3,578	AKT3,BIRC5,BLK,BRAF,EGFR,ELF3,ERBB3,FRK,ITGB4,ITGB6,ITGB8,NRG1,PGR,PIK3CB,PRKCE,PRKCG,PRKCZ,RB1,SOS2,TGFA
Regulation of the Epithelial-Mesenchymal Transition Pathway	1,29E00	9,63E-02	#NUM!	AKT3,BRAF,CDH1,CLDN3,EGFR,FGF1,FGF14,FGF21,FGF5,FGFR2,JAK2,LEF1,NOTCH2,PIK3CB,SOS2,WNT7A,WNT9A,ZEB2
Synthesis of Lipoxins (LX)	1,29E00	3,33E-01	#NUM!	ALOX5,HPGD
Chondroitin and Dermatan Biosynthesis	1,29E00	3,33E-01	#NUM!	CHSY3,CSGALNACT2
Role of Osteoclasts in Rheumatoid Arthritis Signaling Pathway	1,29E00	8,96E-02	3,674	ACP5,ADAM22,AKT3,BRAF,CDH1,COL17A1,COL23A1,COL24A1,COL25A1,COL4A3,COL4A4,CTNNA2,IL1RL2,IL4,MAPK10,MAPK8,MITF,MMP13,PIK3CB,PLCG2,RHOV,SOS2,TEC,TNFRSF11A,VAV3
Collagen chain trimerization	1,28E00	1,4E-01	2,449	COL17A1,COL23A1,COL24A1,COL25A1,COL4A3,COL4A4
Role of NFAT in Cardiac Hypertrophy	1,27E00	9,35E-02	4,243	AKT3,CACNA1C,CACNA2D3,CAMK1D,HDAC4,ITPR2,MAPK10,MAPK8,PIK3CB,PLCB1,PLCD4,PLCE1,PLCG2,PLCH1,PLCL1,PLCL2,PRKCE,PRKCG,PRKCZ,SOS2
IL-17A Signaling in Gastric Cells	1,26E00	1,74E-01	#NUM!	CCL20,EGFR,MAPK10,MAPK8
Glycolysis I	1,26E00	1,74E-01	-2,000	ALDOA,ENO2,PGAM1,TPI1
Apelin Cardiac Fibroblast Signaling Pathway	1,26E00	1,74E-01	#NUM!	AGTR1,AKT3,ANGPT2,SERPINE1
Choline Biosynthesis III	1,26E00	2,14E-01	#NUM!	PLD1,PLD5,PLD6
Adrenergic Receptor Signaling Pathway (Enhanced)	1,26E00	9,66E-02	3,153	ATP6V0A4,ATP6V0D2,CACNA1C,CACNA2D3,EDA,IL4,ITPR2,PLCB1,PLCD4,PLCE1,PLCG2,PLCH1,PLCL1,PLCL2,PRKCE,PRKCG,PRKCZ
Clathrin-mediated Endocytosis Signaling	1,26E00	9,52E-02	#NUM!	ACTA2,ACTG2,CD2AP,F2,FGF1,FGF14,FGF21,FGF5,ITGB4,ITGB6,ITGB8,MYO6,NUMB,PIK3CB,SH3BP4,SNAP91,STON2,UBD
Osteoarthritis Pathway	1,24E00	9,26E-02	1,387	ADAMTS4,CNMD,CTNNA2,DDR2,DLX5,ELF3,GLI2,HDAC4,IL1RL2,ITGA2,ITGA6,ITGAL,ITGB4,ITGB6,ITGB8,LEF1,MMP13,PPARGC1A,RUNX2,SIK3
Extracellular matrix organization	1,23E00	1,08E-01	2,714	COL4A3,COL4A4,DDR2,ITGA2,ITGA6,ITGB4,ITGB6,LAMA3,LAMB3,LAMC3,SERPINE1
G alpha (s) signalling events	1,23E00	1,02E-01	3,051	CGA,GPR39,HTR4,HTR7,PDE11A,PDE1A,PDE2A,PDE3A,PDE3B,PDE4D,PDE7A,PDE7B,PTH2R
Phagosome Formation	1,22E00	7,97E-02	5,729	ADGRE3,ADGRG6,ADGRL3,ADGRL4,AGTR1,AKT3,BLK,CELSR1,CX3CR1,EDNRA,ELMO1,FRK,GAB2,GPR171,GPR21,GPR39,GPR52,GPR82,GRM7,HTR1A,HTR4,HTR7,ITGA2,ITGA6,ITGAL,ITGB4,ITGB6,ITGB8,ITPR2,MYL9,MYLK3,MYO1H,MYO5C,P2RY1,P2RY4,PIK3CB,PLCG2,PLD1,PLD5,PLD6,PRKCE,PRKCG,PRKCZ,RASGRP1,SOS2,TBXA2R,TLR10,VAV3
Growth Hormone Signaling	1,22E00	1,19E-01	2,828	GHR,IRS1,JAK2,PIK3CB,PLCG2,PRKCE,PRKCG,PRKCZ
Dendritic Cell Maturation	1,21E00	9,8E-02	3,873	AKT3,DDR2,IL1RL2,JAK2,MAPK10,MAPK8,MR1,PIK3CB,PLCB1,PLCD4,PLCE1,PLCG2,PLCH1,PLCL1,PLCL2
Transport of inorganic cations/anions and amino acids/oligopeptides	1,21E00	1,07E-01	3,317	AHCYL2,SLC24A3,SLC26A7,SLC34A2,SLC36A4,SLC38A4,SLC3A1,SLC4A5,SLC7A11,SLC7A2,SLC9A9
Ion channel transport	1,21E00	9,64E-02	4,000	ATP10D,ATP1B2,ATP6V0A4,ATP6V0D2,ATP7B,ATP8A1,FXYD3,FXYD4,NEDD4L,RYR2,SCNN1B,SCNN1G,TRPA1,TRPC1,TRPM3,WNK3
Neurexins and neuroligins	1,2E00	1,25E-01	2,646	APBA1,DLG2,DLGAP1,GRIN2D,HOMER1,NLGN1,SHANK2
G-Protein Coupled Receptor Signaling	1,2E00	7,88E-02	2,714	ADGRE3,ADGRG6,ADGRL3,ADGRL4,AGTR1,AKT3,BRAF,CELSR1,CX3CR1,EDNRA,EYA2,GNAT2,GPR171,GPR21,GPR39,GPR52,GPR82,GRM7,HTR1A,HTR4,HTR7,KCNN3,KCNQ3,MAPK10,MAPK8,MYL9,MYLK3,NFATC2,NPR3,P2RY1,P2RY4,PDE11A,PDE1A,PDE1C,PDE2A,PDE3A,PDE3B,PDE4D,PDE7A,PDE7B,PIK3CB,PLCB1,PLCE1,PLCG2,PLD6,PRKCE,PRKCG,RASGRP1,SIX1,SOS2,TBXA2R
D-mannose Degradation	1,2E00	1	#NUM!	MPI
Sheddase Signaling Pathway	1,19E00	9,58E-02	2,000	ARHGAP32,CDH1,COL4A3,COL4A4,EGFR,ELF3,ERBB4,ITGB4,ITGB6,ITGB8,MAPK10,MAPK8,MMP13,PIK3CB,TGFA,TIMP1
Tight Junction Signaling	1,19E00	9,58E-02	#NUM!	ACTA2,ACTG2,AKT3,CLDN1,CLDN20,CLDN3,CRB3,IGSF5,MAGI2,MYL9,MYO1H,MYO5C,PALS1,PPM1L,PRKCZ,SNAP25
RHO GTPase cycle	1,18E00	8,22E-02	5,667	ARAP2,ARHGAP12,ARHGAP24,ARHGAP26,ARHGAP32,ARHGAP39,ARHGEF12,ARHGEF17,ARHGEF6,CFTR,DOCK3,DOCK4,DOCK5,DOCK9,DSP,FAM83B,IQGAP2,KALRN,MYO6,MYO9A,NCF2,NHS,OPHN1,PEAK1,PLD1,PLEKHG1,PLEKHG6,RASAL2,RHOV,RHPN2,SOS2,SRGAP1,SRGAP3,TIAM2,TUBA1B,VAV3
3-phosphoinositide Biosynthesis	1,17E00	9,18E-02	2,673	ACP5,DUSP13B,DUSP16,DUSP2,MTMR7,MTMR8,MTMR9,PDXP,PHOSPHO1,PIK3CB,PPFIA1,PPFIA4,PPIP5K1,PPM1L,PTPRD,PTPRG,PTPRM,PTPRQ,SSH2
Transcriptional regulation by the AP-2 (TFAP2) family of transcription factors	1,17E00	1,43E-01	1,342	CGA,EGFR,ESR1,TGFA,WWOX
Signaling by NOTCH3	1,16E00	1,3E-01	0,816	DLGAP5,EGFR,MAML2,MAML3,MAMLD1,TACC3
Integrin Signaling	1,15E00	9,23E-02	1,886	ACTA2,ACTG2,AKT3,ARHGAP26,BRAF,ITGA2,ITGA6,ITGAL,ITGB4,ITGB6,ITGB8,MAPK8,MYL9,MYLK3,PIK3CB,PLCG2,RHOV,SOS2
CDC42 Signaling	1,14E00	9,92E-02	1,342	ARHGEF6,EXOC4,IQGAP2,ITGA2,ITGA6,ITGAL,ITGB4,ITGB6,ITGB8,MAPK10,MAPK8,MYL9,PRKCZ
RAC Signaling	1,14E00	9,92E-02	2,646	IQGAP2,ITGA2,ITGA6,ITGAL,ITGB4,ITGB6,ITGB8,MAPK8,NCF2,NOX4,PIK3CB,PLD1,PRKCZ
ABRA Signaling Pathway	1,13E00	1,1E-01	1,667	ACTA2,ACTG2,IL4,MAPK10,MAPK8,MYL9,PPARGC1A,TAGLN,VIL1
Formation of the nephric duct	1,11E00	1,88E-01	#NUM!	MECOM,PAX2,PAX8
Gαq Signaling	1,11E00	9,49E-02	3,317	AGTR1,AKT3,GNAT2,ITPR2,NFATC2,PIK3CB,PLCB1,PLCG2,PLD1,PLD5,PLD6,PRKCE,PRKCG,PRKCZ,RHOV
G Protein Signaling Mediated by Tubby	1,1E00	1,13E-01	2,828	GNAT2,JAK2,MERTK,PLCB1,PLCG2,THRB,TUB,VAV3
Melanoma Signaling	1,09E00	1,25E-01	1,000	AKT3,BRAF,CDH1,MITF,PIK3CB,RB1
Glioma Signaling	1,08E00	9,92E-02	3,162	AKT3,CAMK1D,EGFR,HDAC4,PIK3CB,PLCG2,PRKCE,PRKCG,PRKCZ,RB1,SOS2,TGFA
G Beta Gamma Signaling	1,08E00	9,92E-02	3,317	AKT3,ARHGEF6,CACNA1C,CACNA2D3,EGFR,GNAT2,ITPR2,PLCG2,PRKCE,PRKCG,PRKCZ,SOS2
Signaling by Insulin receptor	1,08E00	1,35E-01	2,236	ATP6V0A4,ATP6V0D2,GRB10,IRS1,PIK3CB
Assembly and cell surface presentation of NMDA receptors	1,08E00	1,35E-01	1,342	APBA1,DLG2,GRIN2D,NBEA,TUBA1B
Netrin Signaling	1,08E00	9,38E-02	2,840	AKT3,CACNA1C,CACNA2D3,ITPR2,MAPK8,NFATC2,PIK3CB,PLCG2,PRKCE,PRKCG,PRKCZ,PRKG1,RYR2,SNAP25,UNC5D
Fcgamma receptor (FCGR) dependent phagocytosis	1,07E00	1,07E-01	2,828	BLK,ELMO1,FRK,ITPR2,PIK3CB,PLCG2,PLD1,PRKCE,VAV3
G alpha (12/13) signalling events	1,07E00	1,11E-01	2,121	ARHGEF12,ARHGEF17,ARHGEF6,KALRN,SOS2,TBXA2R,TIAM2,VAV3
S100 Family Signaling Pathway	1,07E00	7,69E-02	5,940	ADGRE3,ADGRG6,ADGRL3,ADGRL4,AGTR1,AKT3,BRAF,CACNA1C,CACNA2D3,CCL20,CDH1,CELSR1,CX3CR1,EDNRA,EGFR,ESR1,FGFR2,GPR171,GPR21,GPR39,GPR52,GPR82,GRM7,HTR1A,HTR4,HTR7,ITPR2,LEF1,MAPK10,MAPK8,MMP13,NCF2,NOX4,P2RY1,P2RY4,PIK3CB,PLCB1,PLCD4,PLCE1,PLCG2,PLCH1,PLCL1,PLCL2,PRKCE,PRKCG,PRKCZ,RYR2,S100A2,TBXA2R,TGFA,WNT7A,WNT9A
Formation of intermediate mesoderm	1,06E00	2,5E-01	#NUM!	PAX2,PAX8
Sucrose Degradation V (Mammalian)	1,06E00	2,5E-01	#NUM!	ALDOA,TPI1
Kinetochore Metaphase Signaling Pathway	1,06E00	1,03E-01	-1,414	AURKB,BIRC5,CCNB1,CDC20,DNAH1,MIS12,MXD3,NUF2,SPC25,STAG3
Serotonin Receptor Signaling	1,06E00	8,05E-02	4,902	AKT3,BLK,BRAF,CACNA1C,CACNA2D3,CDH1,FRK,HTR1A,HTR4,HTR7,JAK2,KALRN,KCNN3,KCNQ3,MYLK3,PIK3CB,PLCB1,PLCD4,PLCE1,PLCG2,PLCH1,PLCL1,PLCL2,PLD1,PLD5,PLD6,PPARGC1A,PRKCE,PRKCG,PRKCZ,RB1,RHOV,RYR2,TRPA1,TRPC1
FGF Signaling	1,05E00	1,06E-01	1,667	AKT3,FGF1,FGF14,FGF21,FGF5,FGFR2,MAPK8,PIK3CB,SOS2
Macropinocytosis Signaling	1,04E00	1,1E-01	2,236	ITGB4,ITGB6,ITGB8,PIK3CB,PLCG2,PRKCE,PRKCG,PRKCZ
Fc Epsilon RI Signaling	1,03E00	9,91E-02	3,162	AKT3,IL4,MAPK10,MAPK8,PIK3CB,PLCG2,PRKCE,PRKCG,PRKCZ,SOS2,VAV3
L1CAM interactions	1,03E00	9,91E-02	2,714	ANK2,ANK3,DCX,EGFR,ITGA2,KCNQ3,NUMB,SCN2A,SCN4A,SPTBN4,TUBA1B
Eicosanoid Signaling	1,03E00	8,56E-02	3,838	ABCC4,AKT3,ALOX5,BRAF,CFTR,EGFR,HPGD,LEF1,PIK3CB,PLCB1,PLCD4,PLCE1,PLCG2,PLCH1,PLCL1,PLCL2,PRKCE,PRKCG,PRKCZ,PTGDS,TBXA2R,TBXAS1
MITF-M-dependent gene expression	1,03E00	1,05E-01	2,121	ARID1B,CCNB1,DPF2,LEF1,MITF,MLANA,MYRIP,PPARGC1A,TBX2
Thrombopoietin Signaling	1,02E00	1,13E-01	2,646	GAB2,JAK2,PIK3CB,PLCG2,PRKCE,PRKCG,PRKCZ
Parkinson's Signaling Pathway	1	8,49E-02	1,528	ACTA2,ACTG2,ALDH1A1,ATP6V0A4,ATP6V0D2,CACNA1C,CACNA2D3,EDA,EIF2AK3,GRIA2,GRIN2D,IL4,ITPR2,MAPK8,MT-ND6,NDUFA4L2,PPARGC1A,PRKN,SNCA,TLR10,TUBA1B,UBD
Docosahexaenoic Acid (DHA) Signaling	9,97E-01	8,62E-02	4,025	AKT3,BRAF,CCL20,EIF2AK3,FABP5,ITPR2,PIK3CB,PLCB1,PLCD4,PLCE1,PLCG2,PLCH1,PLCL1,PLCL2,PRKCE,PRKCG,PRKCZ,SPTBN4,SYT14,TGFA
IL-27 Signaling Pathway	9,87E-01	9,73E-02	1,508	AKT3,CD274,CD28,IL1RL2,JAK2,MR1,PIK3CB,PPARGC1A,RORA,TLR10,TRIM69
Cholecystokinin/Gastrin-mediated Signaling	9,87E-01	9,73E-02	3,317	EGFR,EPHA4,ITPR2,MAPK10,MAPK8,PLCB1,PRKCE,PRKCG,PRKCZ,RHOV,SOS2
Dopamine-DARPP32 Feedback in cAMP Signaling	9,82E-01	8,94E-02	3,873	CACNA1C,CACNA2D3,GRIN2D,ITPR2,PLCB1,PLCD4,PLCE1,PLCG2,PLCH1,PLCL1,PLCL2,PPM1L,PRKCE,PRKCG,PRKCZ,PRKG1
Mechanisms of Viral Exit from Host Cells	9,71E-01	1,25E-01	#NUM!	ACTA2,ACTG2,PRKCE,PRKCG,PRKCZ
IL-4 Signaling	9,44E-01	8,93E-02	3,357	AKT3,COL17A1,COL23A1,COL24A1,COL25A1,COL4A3,COL4A4,IL4,IRS1,NFATC2,PIK3CB,PRR5,RICTOR,SOS2,TRPC1
Degradation of the extracellular matrix	9,43E-01	1,04E-01	2,121	ADAMTS16,ADAMTS4,ADAMTS9,CDH1,LAMA3,LAMB3,MMP13,TLL1
Nuclear Cytoskeleton Signaling Pathway	9,37E-01	8,61E-02	2,357	ACTA2,ACTG2,BLK,CDH1,CDH3,FRK,ITGA2,ITGA6,ITGAL,ITGB4,ITGB6,ITGB8,KIF13B,KIF26B,KIF27,RUNX2,SYNE1,TUBA1B
Azathioprine ADME	9,37E-01	1,58E-01	#NUM!	ABCC4,SLC28A2,VAV3
Apelin Liver Signaling Pathway	9,37E-01	1,58E-01	#NUM!	IRS1,MAPK10,MAPK8
T Cell Exhaustion Signaling Pathway	9,33E-01	9,15E-02	0,905	ACVR1C,AKT3,CD274,CD28,JAK2,MAPK10,MAPK8,MGAT5,NFATC2,PDCD1LG2,PIK3CB,PLCG2,PPM1L
CCR5 Signaling in Macrophages	9,29E-01	9,71E-02	2,449	CACNA1C,CACNA2D3,GNAT2,ITPR2,MAPK10,MAPK8,PLCG2,PRKCE,PRKCG,PRKCZ
Renin-Angiotensin Signaling	9,28E-01	9,48E-02	3,162	AGTR1,ITPR2,JAK2,MAPK10,MAPK8,PIK3CB,PLCG2,PRKCE,PRKCG,PRKCZ,SOS2
Signaling by NOTCH2	9,23E-01	1,33E-01	2,000	MAML2,MAML3,MAMLD1,NOTCH2
Acetylcholine Receptor Signaling Pathway	9,2E-01	8,74E-02	4,000	AKT3,CACNA1C,CACNA2D3,ITPR2,JAK2,PIK3CB,PLCB1,PLCD4,PLCE1,PLCG2,PLCH1,PLCL1,PLCL2,PRKCE,PRKCG,PRKCZ
Regulation of Actin-based Motility by Rho	9,09E-01	9,62E-02	-0,447	ACTA2,ACTG2,ITGA2,ITGA6,ITGAL,ITGB4,ITGB6,ITGB8,MYL9,RHOV
Regulation of the Epithelial Mesenchymal Transition by Growth Factors Pathway	9,06E-01	8,7E-02	2,309	AKT3,BRAF,CDH1,CLDN3,EGFR,FGF1,FGF14,FGF21,FGF5,FGFR2,JAK2,MAPK10,MAPK8,PIK3CB,SOS2,ZEB2
Signaling by SCF-KIT	9,03E-01	1,19E-01	2,236	GAB2,GRB10,JAK2,KITLG,TEC
Chondroitin Sulfate Biosynthesis (Late Stages)	9,03E-01	1,19E-01	2,000	CHST7,CHSY3,CSGALNACT2,HS3ST3A1,NDST4
T Cell Receptor Signaling	8,97E-01	8,77E-02	3,051	AKT3,CD28,IL4,ITGA2,ITGAL,LEF1,MAPK8,MR1,NFATC2,PIK3CB,PLCG2,RASGRP1,SKAP1,SOS2,VAV3
Prostanoid Biosynthesis	8,89E-01	0.2	#NUM!	PTGDS,TBXAS1
Receptor-type tyrosine-protein phosphatases	8,86E-01	1,5E-01	#NUM!	PPFIA1,PPFIA4,PTPRD
Glutamate binding, activation of AMPA receptors and synaptic plasticity	8,84E-01	1,29E-01	2,000	GRIA2,GRIP1,MYO6,PRKCG
White Adipose Tissue Browning Pathway	8,77E-01	9,09E-02	1,508	ANGPT2,CACNA1C,CACNA2D3,FGF21,FGFR2,ITPR2,LDHA,PPARGC1A,PRDM16,PRKG1,RUNX1T1,THRB
Immunoregulatory interactions between a Lymphoid and a non-Lymphoid cell	8,73E-01	0.1	2,121	CD160,CD96,CDH1,COL17A1,CXADR,ICAM2,ITGA2,ITGAL
EGF Signaling	8,73E-01	1,09E-01	2,449	AKT3,EGFR,ITPR2,MAPK8,PIK3CB,SOS2
Netrin-1 signaling	8,71E-01	1,16E-01	2,236	DSCAML1,ROBO1,SLIT3,TRPC1,UNC5D
Apelin Pancreas Signaling Pathway	8,71E-01	1,16E-01	-0,447	EIF2AK3,MAPK10,MAPK8,PDE3B,PIK3CB
Non-Small Cell Lung Cancer Signaling	8,7E-01	9,68E-02	1,890	AKT3,EGFR,FHIT,HDAC4,ITPR2,PIK3CB,RB1,SOS2,TGFA
NAD Signaling Pathway	8,6E-01	9,02E-02	2,309	AKT3,EIF2AK3,H1-5,LDHA,PARP8,PIK3CB,PPARGC1A,RYR2,SLC12A8,SLC22A13,SLC36A4,TGFA
WNT/SHH Axonal Guidance Signaling Pathway	8,51E-01	8,84E-02	2,714	BLK,FRK,GLI2,ITPR2,LEF1,MAPK10,MAPK8,PIK3CB,PRKCZ,SEMA3A,TRPC1,WNT7A,WNT9A
nNOS Signaling in Neurons	8,4E-01	1,14E-01	#NUM!	DLG2,GRIN2D,PRKCE,PRKCG,PRKCZ
Formation of the ureteric bud	8,39E-01	1,43E-01	#NUM!	PAX2,ROBO2,SIX1
PPARα/RXRα Activation	8,39E-01	8,57E-02	-2,121	ACVR1C,GHR,IL1RL2,IRS1,JAK2,MAPK8,PLCB1,PLCD4,PLCE1,PLCG2,PLCH1,PLCL1,PLCL2,PPARGC1A,SOS2
GABA Receptor Signaling	8,37E-01	9,09E-02	#NUM!	CACNA1C,CACNA2D3,GABRA2,GABRG3,GABRP,GNAT2,GPHN,ITPR2,KCNN3,KCNQ3,UBD
Reelin Signaling in Neurons	8,27E-01	8,89E-02	3,162	AKT3,ARHGEF12,ARHGEF17,ARHGEF6,BLK,DCX,DNAH1,FRK,GRIN2D,MAPK10,MAPK8,PIK3CB
FAK Signaling	8,22E-01	7,45E-02	5,555	ACVR1C,ADGRE3,ADGRG6,ADGRL3,ADGRL4,AGTR1,AKT3,ARHGEF6,CDH1,CELSR1,CX3CR1,EDNRA,EFNA5,EFNB2,EGFR,ELF3,GHR,GPR171,GPR21,GPR39,GPR52,GPR82,GRM7,HTR1A,HTR4,HTR7,IL1RL2,IL31RA,ITGA2,ITGA6,ITGAL,ITGB4,ITGB6,ITGB8,KLF8,LEF1,MAPK10,MAPK8,P2RY1,P2RY4,PIK3CB,PLCG2,SOS2,TBXA2R
Signaling by Leptin	8,2E-01	1,82E-01	#NUM!	IRS1,JAK2
Hematopoiesis from Multipotent Stem Cells	8,2E-01	1,82E-01	#NUM!	IL4,KITLG
Molecular Mechanisms of Cancer	8,17E-01	7,28E-02	6,877	ADGRE3,ADGRG6,ADGRL3,ADGRL4,AGTR1,AKT3,ARHGEF12,ARHGEF17,ARHGEF6,BMPR1B,BRAF,CDH1,CELSR1,CTNNA2,CX3CR1,EDNRA,F2,GAB2,GHR,GNAT2,GPR171,GPR21,GPR39,GPR52,GPR82,GRM7,HDAC4,HTR1A,HTR4,HTR7,IL1RL2,IL31RA,IRS1,ITGA2,ITGA6,ITGAL,ITGB4,ITGB6,ITGB8,JAK2,LEF1,MAPK10,MAPK8,MMP13,P2RY1,P2RY4,PIK3CB,PLCB1,PRKCE,PRKCG,PRKCZ,RASGRP1,RB1,RHOV,SOS2,TBXA2R,TGFA
GPVI-mediated activation cascade	8,12E-01	1,21E-01	2,000	PIK3CB,PLCG2,PRKCZ,VAV3
Coagulation System	8,12E-01	1,21E-01	#NUM!	F2,KNG1,SERPINC1,SERPINE1
ISGylation Signaling Pathway	8,09E-01	9,64E-02	0,000	BIRC5,IRF6,ITGA2,ITGAL,MAPK10,MAPK8,PRKN,TLR10
Neuroinflammation Signaling Pathway	7,96E-01	8,02E-02	3,000	ACVR1C,AKT3,BIRC5,CX3CR1,GABRA2,GABRG3,GABRP,GRIN2D,IL4,JAK2,MAPK10,MAPK8,MR1,NCF2,NFATC2,NOX4,PIK3CB,PLCG2,PRKCG,SNCA,TLR10
Pre-NOTCH Expression and Processing	7,95E-01	1,03E-01	2,449	ELF3,MAML2,MAML3,MAMLD1,NOTCH2,ST3GAL6
Interleukin-6 family signaling	7,95E-01	1,36E-01	#NUM!	CRLF1,IL31RA,JAK2
Growth hormone receptor signaling	7,95E-01	1,36E-01	#NUM!	GHR,IRS1,JAK2
Pyrimidine Deoxyribonucleotides De Novo Biosynthesis I	7,95E-01	1,36E-01	#NUM!	AK5,DUT,RRM2
Regulation of Cellular Mechanics by Calpain Protease	7,88E-01	9,52E-02	#NUM!	EGFR,ITGA2,ITGA6,ITGAL,ITGB4,ITGB6,ITGB8,RB1
Ribonucleotide Reductase Signaling Pathway	7,75E-01	8,55E-02	0,577	AKT3,BIRC5,BRAF,CDH1,CDH3,EGFR,ESR1,MAPK10,MAPK8,PARP8,PIK3CB,RB1,RRM2
Collagen degradation	7,71E-01	1,02E-01	2,449	COL17A1,COL23A1,COL25A1,COL4A3,COL4A4,MMP13
Endometrial Cancer Signaling	7,71E-01	1,02E-01	0,447	AKT3,CDH1,CTNNA2,LEF1,PIK3CB,SOS2
Actin Nucleation by ARP-WASP Complex	7,68E-01	9,41E-02	#NUM!	ITGA2,ITGA6,ITGAL,ITGB4,ITGB6,ITGB8,RHOV,SOS2
GDNF Family Ligand-Receptor Interactions	7,67E-01	9,72E-02	2,449	IRS1,ITPR2,MAPK10,MAPK8,PIK3CB,PLCG2,SOS2
Bladder Cancer Signaling	7,62E-01	8,93E-02	0,000	CDH1,DAPK1,EGFR,FGF1,FGF14,FGF21,FGF5,HDAC4,MMP13,RB1
Vitamin D (calciferol) metabolism	7,59E-01	1,67E-01	#NUM!	CUBN,CYP24A1
Signaling by LTK	7,59E-01	1,67E-01	#NUM!	IRS1,PIK3CB
nNOS Signaling in Skeletal Muscle Cells	7,55E-01	1,06E-01	2,236	CACNA1C,CACNA2D3,ITPR2,RYR2,SNTB1
RAF-independent MAPK1/3 activation	7,54E-01	1,3E-01	#NUM!	DUSP16,DUSP2,JAK2
Gluconeogenesis I	7,54E-01	1,3E-01	#NUM!	ALDOA,ENO2,PGAM1
RHO GTPases regulate CFTR trafficking	7,48E-01	3,33E-01	#NUM!	CFTR
Uracil Degradation II (Reductive)	7,48E-01	3,33E-01	#NUM!	DPYD
Glutathione Biosynthesis	7,48E-01	3,33E-01	#NUM!	GCLC
Thymine Degradation	7,48E-01	3,33E-01	#NUM!	DPYD
Notch Signaling	7,47E-01	1,14E-01	#NUM!	MAML2,MAML3,NOTCH2,NUMB
Factors involved in megakaryocyte development and platelet production	7,46E-01	9,59E-02	2,646	CARMIL1,DOCK3,DOCK4,DOCK5,DOCK9,JAK2,RAD51B
Sphingosine-1-phosphate Signaling	7,45E-01	8,85E-02	3,162	AKT3,PIK3CB,PLCB1,PLCD4,PLCE1,PLCG2,PLCH1,PLCL1,PLCL2,RHOV
Metabolism of water-soluble vitamins and cofactors	7,25E-01	9,46E-02	1,890	ACP5,AMN,CUBN,GPHN,SLC19A2,SLC23A2,TCN1
NF-κB Activation by Viruses	7,25E-01	9,46E-02	2,646	AKT3,ITGA2,ITGA6,PIK3CB,PRKCE,PRKCG,PRKCZ
IL-3 Signaling	7,25E-01	9,46E-02	2,646	AKT3,GAB2,JAK2,PIK3CB,PRKCE,PRKCG,PRKCZ
IL-17A Signaling in Airway Cells	7,24E-01	9,84E-02	2,236	AKT3,CCL20,JAK2,MAPK10,MAPK8,PIK3CB
Glutamate Receptor Signaling	7,24E-01	9,84E-02	2,000	GRIA2,GRIK1,GRIN2D,GRIP1,GRM7,HOMER1
Hepatitis B Chronic Liver Pathogenesis Signaling Pathway	7,19E-01	8,33E-02	2,714	ABCC6,AKT3,ANGPT2,CDC20,ERBB3,MAPK10,MAPK8,MXD3,PIK3CB,PRKCE,PRKCG,PRKCZ,ZHX2
Activation of Matrix Metalloproteinases	7,15E-01	1,25E-01	#NUM!	MMP13,SPOCK3,TIMP1
Activation of kainate receptors upon glutamate binding	7,15E-01	1,25E-01	#NUM!	GRIK1,NCALD,PLCB1
Signaling by Erythropoietin	7,15E-01	1,25E-01	#NUM!	JAK2,PIK3CB,PLCG2
IL-22 Signaling	7,15E-01	1,25E-01	#NUM!	AKT3,MAPK10,MAPK8
Insulin Receptor Signaling	7,09E-01	8,53E-02	2,714	AKT3,GRB10,IRS1,JAK2,MAPK8,PDE3B,PIK3CB,PRKCZ,SCNN1B,SCNN1G,SOS2
CXCR4 Signaling	7,05E-01	8,28E-02	2,714	AKT3,ELMO1,GNAT2,ITPR2,MAPK10,MAPK8,MYL9,PIK3CB,PLCB1,PRKCE,PRKCG,PRKCZ,RHOV
Transcriptional and post-translational regulation of MITF-M expression and activity	7,04E-01	1,02E-01	1,342	AKT3,CDH1,KITLG,LEF1,MITF
Chondroitin Sulfate Biosynthesis	7,04E-01	1,02E-01	2,000	CHST7,CHSY3,CSGALNACT2,HS3ST3A1,NDST4
IL-13 Signaling Pathway	7,03E-01	8,82E-02	2,333	AGR2,AKT3,BLK,CCL26,FRK,IL4,JAK2,PIK3CB,SPDEF
Gα12/13 Signaling	6,94E-01	8,46E-02	0,905	AKT3,CDH1,CDH3,F2,MAPK10,MAPK8,MYL9,PIK3CB,TBXA2R,TEC,VAV3
Agranulocyte Adhesion and Diapedesis	6,92E-01	8,23E-02	#NUM!	ACTA2,ACTG2,CCL20,CCL26,CCL28,CLDN1,CLDN20,CLDN3,ICAM2,MMP13,MYL9,MYO1H,MYO5C
Role of Osteoblasts, Osteoclasts and Chondrocytes in Rheumatoid Arthritis	6,86E-01	7,91E-02	#NUM!	ACP5,ADAMTS4,AKT3,BMPR1B,DLX5,IL1RL2,IL4,LEF1,MAPK10,MAPK8,MMP13,NFATC2,PIK3CB,RUNX2,TNFRSF11A,WNT7A,WNT9A
Activation of NMDA receptors and postsynaptic events	6,86E-01	9,21E-02	1,890	DLG2,ERBB4,GRIA2,GRIN2D,NRG1,PPM1E,TUBA1B
Post-translational modification: synthesis of GPI-anchored proteins	6,86E-01	9,21E-02	2,646	ART3,LSAMP,LY6G6D,LYPD6B,NEGR1,NTNG1,NTNG2
fMLP Signaling in Neutrophils	6,82E-01	8,55E-02	3,000	GNAT2,ITPR2,NCF2,NFATC2,NOX4,PIK3CB,PLCB1,PRKCE,PRKCG,PRKCZ
PI3K/AKT Signaling	6,82E-01	8,02E-02	1,633	AKT3,GAB2,GHR,IL1RL2,IL31RA,ITGA2,ITGA6,ITGAL,ITGB4,ITGB6,ITGB8,JAK2,PIK3CB,PPM1L,SOS2
Syndecan interactions	6,79E-01	1,2E-01	#NUM!	ITGA2,ITGA6,ITGB4
RHO GTPases activate IQGAPs	6,79E-01	1,2E-01	#NUM!	CDH1,IQGAP2,TUBA1B
EPH-Ephrin signaling	6,76E-01	8,89E-02	2,121	EFNA5,EFNB2,EPHA3,EPHA4,EPHA6,KALRN,MYL9,VAV3
ERK/MAPK Signaling	6,72E-01	7,92E-02	2,111	BRAF,DUSP2,ELF3,ESR1,ITGA2,ITGA6,ITGAL,ITGB4,ITGB6,ITGB8,PIK3CB,PLCG2,PPM1L,PRKCE,PRKCG,SOS2
Signaling by VEGF	6,7E-01	8,65E-02	2,333	AKT3,ELMO1,ITPR2,NCF2,PIK3CB,PRKCZ,PRR5,RICTOR,VAV3
STAT3 Pathway	6,65E-01	8,33E-02	3,162	BMPR1B,EGFR,FGFR2,GHR,IL1RL2,IL31RA,JAK2,MAPK10,MAPK8,TGFA,TNFRSF11A
Type II Diabetes Mellitus Signaling	6,65E-01	8,22E-02	2,121	ACSBG1,AKT3,CACNA1C,CACNA2D3,IRS1,ITPR2,MAPK10,MAPK8,PIK3CB,PRKCE,PRKCG,PRKCZ
Neurovascular Coupling Signaling Pathway	6,61E-01	7,88E-02	2,324	CACNA1C,CACNA2D3,GABRA2,GABRG3,GABRP,GRIA2,GRIN2D,ITPR2,KCNN3,KNG1,NPR3,P2RY1,PLCB1,PRKG1,RYR2,TBXA2R
Semaphorin interactions	6,6E-01	9,38E-02	1,633	ARHGEF12,MYL9,SEMA3A,SEMA5A,SEMA6A,SEMA6D
Role of IL-17A in Arthritis	6,56E-01	9,8E-02	#NUM!	CCL20,MAPK10,MAPK8,MMP13,PIK3CB
Dermatan Sulfate Biosynthesis	6,56E-01	9,8E-02	2,000	CHST7,CHSY3,CSGALNACT2,HS3ST3A1,NDST4
Prolactin receptor signaling	6,54E-01	1,43E-01	#NUM!	GHR,JAK2
Rap1 signalling	6,54E-01	1,43E-01	#NUM!	PRKG1,RASGRP1
Interleukin-15 signaling	6,54E-01	1,43E-01	#NUM!	GAB2,SOS2
Apelin Endothelial Signaling Pathway	6,51E-01	8,27E-02	2,530	AKT3,ANGPT1,GNAT2,HDAC4,MAPK10,MAPK8,PIK3CB,PLCB1,PRKCE,PRKCG,PRKCZ
G-protein beta:gamma signalling	6,46E-01	1,15E-01	#NUM!	AKT3,ARHGEF6,PLCB1
CDP-diacylglycerol Biosynthesis I	6,46E-01	1,15E-01	#NUM!	CDS1,GPAT3,LPCAT2
Role of Macrophages, Fibroblasts and Endothelial Cells in Rheumatoid Arthritis	6,38E-01	7,53E-02	3,838	ADAMTS4,AKT3,IL1RL2,JAK2,LEF1,MMP13,NFATC2,NLK,PIK3CB,PLCB1,PLCD4,PLCE1,PLCG2,PLCH1,PLCL1,PLCL2,PRKCE,PRKCG,PRKCZ,TLR10,WNT7A,WNT9A
NGF processing	6,37E-01	2,5E-01	#NUM!	PCSK5
Protein Citrullination	6,37E-01	2,5E-01	#NUM!	PADI4
2-ketoglutarate Dehydrogenase Complex	6,37E-01	2,5E-01	#NUM!	DHTKD1
Rapoport-Luebering Glycolytic Shunt	6,37E-01	2,5E-01	#NUM!	PGAM1
Molybdenum Cofactor Biosynthesis	6,37E-01	2,5E-01	#NUM!	GPHN
MSP-RON Signaling Pathway	6,33E-01	9,62E-02	#NUM!	ACTA2,ACTG2,JAK2,PIK3CB,PRKCZ
Regulation of beta-cell development	6,33E-01	1,03E-01	2,000	AKT3,MAML2,MAML3,MAMLD1
Signaling by FGFR3	6,33E-01	1,03E-01	1,000	BRAF,FGF1,FGF5,GALNT3
Airway Pathology in Chronic Obstructive Pulmonary Disease	6,26E-01	8,6E-02	#NUM!	CCL20,EDA,FGF1,FGF14,FGF21,FGF5,IL4,PTGDS
Prolactin Signaling	6,26E-01	8,6E-02	2,828	IRS1,JAK2,PIK3CB,PLCG2,PRKCE,PRKCG,PRKCZ,SOS2
VEGF Family Ligand-Receptor Interactions	6,13E-01	8,75E-02	2,646	AKT3,PIK3CB,PLCG2,PRKCE,PRKCG,PRKCZ,SOS2
Fatty Acid α-oxidation	6,1E-01	1,33E-01	#NUM!	ALDH1A1,BCO2
Potassium Channels	6,1E-01	8,51E-02	2,828	KCNAB1,KCNB1,KCND3,KCNH1,KCNN3,KCNQ1,KCNQ3,KCNQ5
Epithelial Adherens Junction Signaling	6,01E-01	7,95E-02	0,000	ACVR1C,AKT3,ARHGEF17,CDH1,CTNNA2,EGFR,FGF1,LEF1,MAGI1,MAGI2,NOTCH2,PPM1L
Opioid Signaling Pathway	5,99E-01	7,49E-02	3,771	AKT3,BLK,BRAF,CACNA1C,CACNA2D3,CAMK1D,FRK,GNAT2,GRIN2D,ITPR2,LEF1,PDE1A,PDE1C,PLCB1,PRKCE,PRKCG,PRKCZ,RGS17,RYR2,SOS2
Xenobiotic Metabolism CAR Signaling Pathway	5,98E-01	8,03E-02	0,333	ALDH1A1,CHST7,EGFR,GRIP1,HS3ST3A1,NDST4,PPARGC1A,PPM1L,PRKCE,PRKCG,PRKCZ
PI Metabolism	5,96E-01	8,64E-02	2,646	INPP4B,MTMR3,MTMR7,MTMR8,MTMR9,PIK3CB,SBF2
HIF1α Signaling	5,91E-01	7,69E-02	2,840	AKT3,BRAF,CAMK1D,HSPA2,LDHA,MMP13,NCF2,NOX4,PIK3CB,PLCG2,PRKCE,PRKCG,PRKCZ,SERPINE1,TGFA
Calcium-induced T Lymphocyte Apoptosis	5,91E-01	9,26E-02	2,236	ITPR2,NFATC2,PRKCE,PRKCG,PRKCZ
Cell Cycle Control of Chromosomal Replication	5,91E-01	9,26E-02	0,447	CDK13,CDK17,CDT1,MCM5,RPA4
Phosphatidylglycerol Biosynthesis II (Non-plastidic)	5,84E-01	1,07E-01	#NUM!	CDS1,GPAT3,LPCAT2
Role of p14/p19ARF in Tumor Suppression	5,84E-01	1,07E-01	#NUM!	NPM2,PIK3CB,RB1
Signaling by FGFR2	5,83E-01	8,82E-02	1,633	BRAF,ESRP1,FGF1,FGF5,FGFBP1,FGFR2
Opioid Signalling	5,79E-01	8,54E-02	2,449	ITPR2,NBEA,PDE1A,PDE1C,PDE4D,PLCB1,PRKCG
Keratinization	5,79E-01	8,54E-02	2,646	CSTA,DSP,EVPL,KRT16,KRT40,PI3,PKP2
FcγRIIB Signaling in B Lymphocytes	5,79E-01	8,54E-02	2,000	CACNA1C,CACNA2D3,ITPR2,MAPK10,MAPK8,PIK3CB,PLCG2
Circadian Clock	5,7E-01	9,09E-02	1,342	CRY1,NCOA2,PPARGC1A,RORA,SIK1
DHCR24 Signaling Pathway	5,69E-01	0.08	3,000	AKT3,ESR1,KNG1,NLGN1,PDZK1,PIK3CB,PRKCE,PRKCG,PRKCZ,THRB
Activated PKN1 stimulates transcription of AR regulated genes KLK2 and KLK3	5,69E-01	1,25E-01	#NUM!	KDM4C,NCOA2
Extrinsic Prothrombin Activation Pathway	5,69E-01	1,25E-01	#NUM!	F2,SERPINC1
April Mediated Signaling	5,6E-01	9,52E-02	2,000	MAPK10,MAPK8,NFATC2,TNFRSF13B
Interconversion of nucleotide di- and triphosphates	5,55E-01	1,03E-01	#NUM!	AK5,DUT,RRM2
Acetate Conversion to Acetyl-CoA	5,54E-01	0.2	#NUM!	ACSS3
Calcium Signaling	5,5E-01	7,54E-02	3,000	ACTA2,CACNA1C,CACNA2D3,CAMK1D,GRIA2,GRIK1,GRIN2D,HDAC4,ITPR2,MYL9,MYO1H,MYO5C,NFATC2,RYR2,TRPC1
Meiotic synapsis	5,38E-01	9,3E-02	1,000	HSPA2,STAG3,SYCP2,SYNE1
B Cell Activating Factor Signaling	5,38E-01	9,3E-02	2,000	MAPK10,MAPK8,NFATC2,TNFRSF13B
Estrogen Receptor Signaling	5,34E-01	7,12E-02	4,082	AKT3,CACNA1C,CACNA2D3,EGFR,ESR1,GNAT2,JAK2,MMP13,MT-ND6,MYL9,NCOA2,NDUFA4L2,PGR,PIK3CB,PLCB1,PLCD4,PLCE1,PLCG2,PLCH1,PLCL1,PLCL2,PPARGC1A,PRKCE,PRKCG,PRKCZ,RUNX2,SOS2
Signaling by Type 1 Insulin-like Growth Factor 1 Receptor (IGF1R)	5,32E-01	1,18E-01	#NUM!	IRS1,PIK3CB
NFE2L2 regulating anti-oxidant/detoxification enzymes	5,32E-01	1,18E-01	#NUM!	GCLC,SLC7A11
Specification of the neural plate border	5,32E-01	1,18E-01	#NUM!	DLX5,MSX1
GADD45 Signaling	5,32E-01	8,77E-02	2,000	ACVR1C,CCNB1,MAPK10,MAPK8,POU2F1
GABAergic Receptor Signaling Pathway (Enhanced)	5,31E-01	7,81E-02	0,632	CACNA1C,CACNA2D3,CNTNAP2,GABRA2,GABRG3,GABRP,GPHN,GRIN2D,ITPR2,NLGN1
VDR/RXR Activation	5,31E-01	8,45E-02	-2,000	CYP24A1,NCOA2,PRKCE,PRKCG,PRKCZ,RUNX2
Toll-like Receptor Cascades	5,29E-01	0.1	#NUM!	PLCG2,PTPN4,TLR10
Signaling by ALK	5,29E-01	0.1	#NUM!	CD274,IRS1,PIK3CB
Signaling by CSF1 (M-CSF) in myeloid cells	5,29E-01	0.1	#NUM!	GAB2,PIK3CB,PLCG2
Sensory perception of taste	5,29E-01	0.1	#NUM!	SCN2A,SCNN1B,SCNN1G
Transcriptional regulation of brown and beige adipocyte differentiation	5,29E-01	0.1	#NUM!	EBF2,PPARGC1A,PRDM16
IGF-1 Signaling	5,21E-01	0.08	2,828	AKT3,GRB10,IRS1,JAK2,MAPK8,PIK3CB,PRKCZ,SOS2
Signaling by NOTCH1	5,14E-01	8,33E-02	2,449	HDAC4,MAML2,MAML3,MAMLD1,NBEA,NUMB
eNOS Signaling	5,14E-01	7,64E-02	3,000	AKT3,ESR1,HSPA2,ITPR2,KNG1,PIK3CB,PLCG2,PRKCE,PRKCG,PRKCZ,PRKG1
Costimulation by the CD28 family	5,14E-01	7,83E-02	2,333	AKT3,CD274,CD28,PDCD1LG2,PIK3CB,PRR5,RICTOR,STK32A,STK33
Remodeling of Epithelial Adherens Junctions	5,14E-01	8,62E-02	#NUM!	ACTA2,ACTG2,CDH1,CTNNA2,TUBA1B
PCP (Planar Cell Polarity) Pathway	5,14E-01	8,62E-02	2,000	CELSR1,MAPK10,MAPK8,WNT7A,WNT9A
G alpha (q) signalling events	5,1E-01	7,55E-02	1,732	AGTR1,EDNRA,F2,GPR39,KALRN,KNG1,NMB,P2RY1,PLCB1,PMCH,RGS17,TBXA2R
Germ Cell-Sertoli Cell Junction Signaling	5,1E-01	7,55E-02	#NUM!	ACTA2,ACTG2,CDH1,CTNNA2,ITGA2,ITGA6,LAMC3,MAPK10,MAPK8,PIK3CB,RHOV,TUBA1B
RAB GEFs exchange GTP for GDP on RABs	5,03E-01	8,05E-02	2,646	AKT3,DENND1A,DENND1B,DENND4A,DENND5B,RAB6B,SBF2
RORA activates gene expression	4,98E-01	1,11E-01	#NUM!	NCOA2,RORA
Unfolded Protein Response (UPR)	4,98E-01	1,11E-01	#NUM!	DCSTAMP,EIF2AK3
GABA synthesis, release, reuptake and degradation	4,98E-01	1,11E-01	#NUM!	RIMS1,SNAP25
NF-κB Signaling	4,97E-01	7,43E-02	3,606	AKT3,BMPR1B,BRAF,EGFR,FGFR2,GHR,MAPK8,PIK3CB,PLCG2,PRKCZ,TGFA,TLR10,TNFRSF11A
MSP-RON Signaling in Cancer Cells Pathway	4,96E-01	7,63E-02	1,000	ACTA2,AKT3,BRAF,EGFR,ELF3,ITGA6,ITGB4,LEF1,PIK3CB,SOS2
NAFLD Signaling Pathway	4,93E-01	7,32E-02	1,807	AKT3,EDA,EIF2AK3,GPAT3,IL4,IRS1,JAK2,MAPK10,MAPK8,NOX4,PIK3CB,PPARGC1A,PPM1L,PRKCE,TLR10
RHOA Signaling	4,89E-01	7,69E-02	-0,333	ACTA2,ACTG2,ARHGAP12,ARHGEF12,MYL9,MYLK3,PLD1,RAPGEF2,RHPN2
RANK Signaling in Osteoclasts	4,89E-01	7,95E-02	2,449	AKT3,MAPK10,MAPK8,MITF,NFATC2,PIK3CB,TNFRSF11A
Trehalose Degradation II (Trehalase)	4,88E-01	1,67E-01	#NUM!	TREH
Inositol Pyrophosphates Biosynthesis	4,88E-01	1,67E-01	#NUM!	PPIP5K1
Salvage Pathways of Pyrimidine Deoxyribonucleotides	4,88E-01	1,67E-01	#NUM!	TK1
GDP-mannose Biosynthesis	4,88E-01	1,67E-01	#NUM!	MPI
Fc epsilon receptor (FCERI) signaling	4,85E-01	7,58E-02	2,646	GAB2,ITPR2,MAPK10,MAPK8,NFATC2,PIK3CB,PLCG2,RASGRP1,TEC,VAV3
Thyroid Cancer Signaling	4,83E-01	8,11E-02	1,633	AKT3,BRAF,CDH1,IRS1,LEF1,PIK3CB
Telomerase Signaling	4,82E-01	7,77E-02	1,633	AKT3,EGFR,ELF3,HDAC4,PIK3CB,PPM1L,RB1,SOS2
Inhibition of Angiogenesis by TSP1	4,79E-01	9,38E-02	#NUM!	AKT3,MAPK10,MAPK8
Regulation of eIF4 and p70S6K Signaling	4,79E-01	7,41E-02	1,890	AKT3,IRS1,ITGA2,ITGA6,ITGAL,ITGB4,ITGB6,ITGB8,PIK3CB,PPM1L,PRKCZ,SOS2
SPINK1 General Cancer Pathway	4,77E-01	8,7E-02	2,000	AKT3,EGFR,JAK2,PIK3CB
IL-23 Signaling Pathway	4,77E-01	8,7E-02	2,000	AKT3,JAK2,PIK3CB,RORA
Signaling by MET	4,69E-01	0.08	2,449	COL24A1,ITGA2,LAMA3,LAMB3,LAMC3,MUC20
BEX2 Signaling Pathway	4,69E-01	0.08	0,816	AKT3,ITGB6,LEF1,MAPK10,MAPK8,PPM1L
Production of Nitric Oxide and Reactive Oxygen Species in Macrophages	4,68E-01	7,3E-02	2,887	AKT3,IL4,JAK2,MAPK10,MAPK8,NCF2,PIK3CB,PLCG2,PPM1L,PRKCE,PRKCG,PRKCZ,RHOV
Ethanol Degradation IV	4,66E-01	1,05E-01	#NUM!	ACSS3,ALDH1A1
Ethanol Degradation II	4,66E-01	1,05E-01	#NUM!	ACSS3,ALDH1A1
Crosstalk between Dendritic Cells and Natural Killer Cells	4,63E-01	8,2E-02	#NUM!	ACTA2,ACTG2,CD28,IL4,ITGAL
ERB2-ERBB3 Signaling	4,63E-01	8,2E-02	2,236	ERBB3,NRG1,NRG2,PIK3CB,SOS2
PKCθ Signaling in T Lymphocytes	4,61E-01	7,38E-02	2,646	CACNA1C,CACNA2D3,CD28,ITPR2,MAPK8,NFATC2,PIK3CB,PLCG2,POU2F1,SOS2,VAV3
HSP90 chaperone cycle for steroid hormone receptors in the presence of ligand	4,58E-01	8,51E-02	0,000	HSPA2,NR3C2,PGR,TUBA1B
Interleukin-4 and Interleukin-13 signaling	4,57E-01	7,62E-02	0,707	ALOX5,BIRC5,IL4,JAK2,MUC1,POU2F1,RORA,TIMP1
DAP12 interactions	4,57E-01	9,09E-02	#NUM!	PIK3CB,PLCG2,VAV3
Detoxification of Reactive Oxygen Species	4,57E-01	9,09E-02	#NUM!	GPX2,NCF2,NOX4
Autoimmune Thyroid Disease Signaling	4,57E-01	9,09E-02	#NUM!	CD28,CGA,IL4
SNARE Signaling Pathway	4,54E-01	7,5E-02	1,000	MYL9,MYO1H,MYO5C,RIMS1,SNAP25,SNAP91,SNCA,SYN3,SYT14
Apelin Adipocyte Signaling Pathway	4,54E-01	7,89E-02	0,816	GPX2,MAPK10,MAPK8,NCF2,NOX4,PPARGC1A
p75 NTR receptor-mediated signalling	4,51E-01	7,33E-02	3,317	ARHGEF12,ARHGEF17,ARHGEF6,KALRN,MAPK8,PIK3CB,SOS2,STK32A,STK33,TIAM2,VAV3
Th1 Pathway	4,49E-01	7,69E-02	1,890	CD274,CD28,IL4,JAK2,NFATC2,NOTCH2,PIK3CB
CGAS-STING Signaling Pathway	4,45E-01	7,55E-02	1,414	ATP6V0A4,ATP6V0D2,CCL20,CCL26,CD274,EDA,EIF2AK3,IL4
Breast Cancer Regulation by Stathmin1	4,4E-01	6,78E-02	4,459	ADGRE3,ADGRG6,ADGRL3,ADGRL4,AGTR1,ARHGEF12,ARHGEF17,ARHGEF6,AURKB,CAMK1D,CELSR1,CX3CR1,EDNRA,GPR171,GPR21,GPR39,GPR52,GPR82,GRM7,HTR1A,HTR4,HTR7,P2RY1,P2RY4,PIK3CB,PLCB1,PPM1L,PRKCE,PRKCG,PRKCZ,SOS2,SPDEF,STMN1,TBXA2R,TGFA,TUBA1B
Amino acids regulate mTORC1	4,4E-01	8,33E-02	2,000	ATP6V0D2,BMT2,FNIP1,SH3BP4
Interleukin-12 family signaling	4,37E-01	0.1	#NUM!	CRLF1,JAK2
Endoplasmic Reticulum Stress Pathway	4,37E-01	0.1	#NUM!	EIF2AK3,MAPK8
Pathogen Induced Cytokine Storm Signaling Pathway	4,37E-01	6,99E-02	2,524	CCL20,CCL26,CCL28,CDH1,COL17A1,COL23A1,COL24A1,COL25A1,COL4A3,COL4A4,EDA,IL1RL2,IL4,JAK2,LYST,MAPK10,MAPK8,RYR2,TLR10
Oxytocin Signaling Pathway	4,36E-01	0.07	3,771	AKT3,CACNA1C,CACNA2D3,EGFR,ITPR2,MAPK10,MAPK8,MYL9,MYO1H,MYO5C,NPR3,PIK3CB,PLCB1,PRKCE,PRKCG,PRKCZ,PRKG1,SOS2
p53 Signaling	4,36E-01	7,61E-02	1,134	AKT3,BIRC5,JMY,MAPK8,PIK3CB,RB1,SERPINB5
Transcriptional regulation by RUNX3	4,36E-01	7,61E-02	1,890	HDAC4,ITGAL,LEF1,MAML2,MAML3,MAMLD1,ZFHX3
Activation of the pre-replicative complex	4,35E-01	8,82E-02	#NUM!	CDT1,MCM5,RPA4
Fructose metabolism	4,34E-01	1,43E-01	#NUM!	ALDH1A1
STAT5 Activation	4,34E-01	1,43E-01	#NUM!	GAB2
Epithelial-Mesenchymal Transition (EMT) during gastrulation	4,34E-01	1,43E-01	#NUM!	CDH1
Ceramide Biosynthesis	4,34E-01	1,43E-01	#NUM!	SPTLC3
Sphingomyelin Metabolism	4,34E-01	1,43E-01	#NUM!	SGMS1
Tumor Microenvironment Pathway	4,31E-01	7,19E-02	2,309	AKT3,BRAF,CD274,FGF1,FGF14,FGF21,FGF5,IL4,JAK2,MMP13,PDCD1LG2,PIK3CB
HEY1 Signaling Pathway	4,31E-01	7,24E-02	2,111	ACVR1C,AKT3,BMPR1B,EGFR,ERBB3,ERBB4,MFAP5,MMP13,NOTCH2,PIK3CB,RUNX2
Cell Cycle: G2/M DNA Damage Checkpoint Regulation	4,23E-01	8,16E-02	#NUM!	BORA,CCNB1,CKS1B,PKMYT1
FLT3 Signaling	4,15E-01	8,57E-02	#NUM!	AKT3,GAB2,GRB10
Sleep NREM Signaling Pathway	4,11E-01	7,34E-02	0,378	BRAF,EGFR,GABRA2,GABRG3,GABRP,HDAC4,SIK1,SIK3
Surfactant metabolism	4,11E-01	9,52E-02	#NUM!	LMCD1,SLC34A2
Synaptic adhesion-like molecules	4,11E-01	9,52E-02	#NUM!	GRIN2D,PTPRD
Chromatin modifications during the maternal to zygotic transition (MZT)	4,11E-01	9,52E-02	#NUM!	KDM6A,KDM6B
RAR Activation	4,1E-01	6,79E-02	2,600	ACVR1C,AKT3,ALDH1A1,EDA,FABP5,GNAT2,HOXD3,IL4,JAK2,MAPK10,MAPK8,MMP13,PDE11A,PDE1A,PDE1C,PDE2A,PDE3A,PDE3B,PDE4D,PDE7A,PDE7B,PIK3CB,PLD6,PPARGC1A,PRDM16,RHOV
Interleukin-3, Interleukin-5 and GM-CSF signaling	4,06E-01	0.08	2,000	GAB2,JAK2,PIK3CB,TEC
Ovarian Cancer Signaling	4,03E-01	7,1E-02	1,134	AKT3,BRAF,CGA,EDNRA,EGFR,HDAC4,LEF1,PIK3CB,RB1,WNT7A,WNT9A
Autism Signaling Pathway	4,02E-01	6,86E-02	3,771	AKT3,ALDH1A1,ATP7B,BRAF,CACNA1C,CACNA2D3,CNTNAP2,EDA,GLI2,GRIN2D,GRM7,IL4,LEF1,MR1,NLGN1,PIK3CB,SOS2,WNT7A,WNT9A
Pyridoxal 5'-phosphate Salvage Pathway	4,02E-01	7,69E-02	2,236	BRAF,DAPK1,MAK,MAPK8,PRKCE
RHO GTPases Activate Formins	4,01E-01	7,2E-02	-3,000	AURKB,BIRC5,CDC20,CENPM,MIS12,NUF2,SGO1,SPC25,TUBA1B
Formation of Fibrin Clot (Clotting Cascade)	3,96E-01	8,33E-02	#NUM!	F2,KNG1,SERPINC1
Aggrephagy	3,96E-01	8,33E-02	#NUM!	CFTR,PRKN,TUBA1B
Hereditary Breast Cancer Signaling	3,91E-01	7,14E-02	1,414	AKT3,CCNB1,ESR1,PIK3CB,RAD51B,RB1,RFC3,TGFA,UBD
Signaling by EGFR	3,9E-01	7,84E-02	2,000	EGFR,FAM83B,PTPRK,TGFA
Neurotransmitter receptors and postsynaptic signal transmission	3,89E-01	1,25E-01	#NUM!	NBEA
Histidine catabolism	3,89E-01	1,25E-01	#NUM!	FTCD
Oleate Biosynthesis II (Animals)	3,89E-01	1,25E-01	#NUM!	PTPRT
Histidine Degradation III	3,89E-01	1,25E-01	#NUM!	FTCD
Xenobiotic Metabolism Signaling	3,89E-01	6,87E-02	#NUM!	ALDH1A1,CAMK1D,CHST7,EIF2AK3,GCLC,GRIP1,HDAC4,HS3ST3A1,MAPK8,NDST4,PIK3CB,PPARGC1A,PPM1L,PRKCE,PRKCG,PRKCZ
Regulation of IL-2 Expression in Activated and Anergic T Lymphocytes	3,89E-01	7,29E-02	2,646	CD28,MAPK10,MAPK8,NFATC2,PLCG2,SOS2,VAV3
Role of JAK1, JAK2 and TYK2 in Interferon Signaling	3,86E-01	9,09E-02	#NUM!	CGA,JAK2
Vitamin-C Transport	3,86E-01	9,09E-02	#NUM!	GJB2,SLC23A2
Corticotropin Releasing Hormone Signaling	3,83E-01	7,04E-02	1,667	BRAF,CACNA1C,CACNA2D3,GLI2,ITPR2,NPR3,PLCG2,PRKCE,PRKCG,PRKCZ
Cellular Effects of Sildenafil (Viagra)	3,83E-01	6,61E-02	-2,722	ACTA2,ACTG2,ACVR1C,ADGRE3,ADGRG6,ADGRL3,ADGRL4,AGTR1,AKT3,CACNA1C,CACNA2D3,CELSR1,CX3CR1,EDNRA,GPR171,GPR21,GPR39,GPR52,GPR82,GRM7,HTR1A,HTR4,HTR7,KCNN3,KCNQ3,MAPK10,MAPK8,MYL9,MYO1H,MYO5C,NFATC2,P2RY1,P2RY4,PDE3A,PDE3B,PIK3CB,PPARGC1A,PPM1L,PRKCE,PRKG1,TBXA2R
Ferroptosis Signaling Pathway	3,79E-01	7,14E-02	0,707	ALOX5,BRAF,DPP4,EIF2AK3,GCLC,NOX4,RB1,SLC7A11
Extra-nuclear estrogen signaling	3,75E-01	7,46E-02	2,236	AKT3,EGFR,ESR1,PRKCZ,TGFA
Signaling by TGF-beta Receptor Complex	3,75E-01	7,69E-02	2,000	ITGB6,ITGB8,NEDD4L,PRKCZ
Kinesins	3,75E-01	7,69E-02	1,000	KIF13B,KIF26B,KIF27,TUBA1B
Role of Pattern Recognition Receptors in Recognition of Bacteria and Viruses	3,72E-01	7,03E-02	2,646	EDA,IL4,MAPK10,MAPK8,PIK3CB,PLCG2,PRKCE,PRKCG,PRKCZ
Xenobiotic Metabolism General Signaling Pathway	3,69E-01	7,08E-02	2,828	AKT3,EIF2AK3,GCLC,MAPK8,PIK3CB,PRKCE,PRKCG,PRKCZ
mTOR Signaling	3,66E-01	6,84E-02	2,111	AKT3,IRS1,PIK3CB,PLD1,PLD5,PLD6,PPM1L,PRKCE,PRKCG,PRKCZ,PRR5,RHOV,RICTOR
LPS-stimulated MAPK Signaling	3,64E-01	7,23E-02	2,449	MAPK10,MAPK8,PIK3CB,PRKCE,PRKCG,PRKCZ
RHO GTPases Activate NADPH Oxidases	3,63E-01	8,7E-02	#NUM!	NCF2,PRKCZ
Communication between Innate and Adaptive Immune Cells	3,62E-01	7,35E-02	2,236	CD28,IL4,MR1,TLR10,TNFRSF13B
Regulation of TP53 Expression and Degradation	3,6E-01	7,89E-02	#NUM!	AKT3,PRR5,RICTOR
RET signaling	3,6E-01	7,89E-02	#NUM!	GAB2,GRB10,PIK3CB
Intrinsic Prothrombin Activation Pathway	3,6E-01	7,89E-02	#NUM!	F2,KNG1,SERPINC1
Colorectal Cancer Metastasis Signaling	3,58E-01	6,72E-02	3,000	AKT3,BIRC5,BRAF,CDH1,EGFR,GNAT2,JAK2,LEF1,MAPK10,MAPK8,MMP13,PIK3CB,RHOV,SOS2,TLR10,WNT7A,WNT9A
HOTAIR Regulatory Pathway	3,57E-01	6,9E-02	1,897	AKT3,ATXN1,CDH1,ESR1,KMT2C,LEF1,MMP13,PIK3CB,WNT7A,WNT9A
Regulation of mitotic cell cycle	3,53E-01	7,14E-02	-0,816	AURKB,CCNB1,CDC14A,CDC20,RB1,UBE2C
RHO GTPases Activate Rhotekin and Rhophilins	3,51E-01	1,11E-01	#NUM!	RHPN2
Ketone body metabolism	3,51E-01	1,11E-01	#NUM!	ACSS3
RUNX1 and FOXP3 control the development of regulatory T lymphocytes (Tregs)	3,51E-01	1,11E-01	#NUM!	NFATC2
RHOBTB3 ATPase cycle	3,51E-01	1,11E-01	#NUM!	HTR7
Formation of the posterior neural plate	3,51E-01	1,11E-01	#NUM!	ZEB2
NRF2-mediated Oxidative Stress Response	3,48E-01	6,78E-02	2,828	ABCC4,ACTA2,ACTG2,DNAJB7,EIF2AK3,GCLC,GPX2,MAPK8,PIK3CB,PRKCE,PRKCG,PRKCZ
Dermatan Sulfate Biosynthesis (Late Stages)	3,43E-01	7,69E-02	#NUM!	CHST7,HS3ST3A1,NDST4
Insulin processing	3,42E-01	8,33E-02	#NUM!	EXOC4,MYRIP
MyD88 cascade initiated on plasma membrane	3,42E-01	8,33E-02	#NUM!	PELI2,TLR10
TNFs bind their physiological receptors	3,42E-01	8,33E-02	#NUM!	EDA,TNFRSF13B
Estrogen-mediated S-phase Entry	3,42E-01	8,33E-02	#NUM!	ESR1,RB1
Oxidative Ethanol Degradation III	3,42E-01	8,33E-02	#NUM!	ACSS3,ALDH1A1
Regulation of RUNX2 expression and activity	3,38E-01	7,14E-02	2,000	DLX5,DLX6,ESR1,PPARGC1A,RUNX2
CDX Gastrointestinal Cancer Signaling Pathway	3,33E-01	6,7E-02	-1,155	AKT3,BRAF,EDA,EGFR,IL4,JAK2,LEF1,NCF2,NOX4,PIK3CB,WNT7A,WNT9A
Glycosaminoglycan metabolism	3,32E-01	6,84E-02	2,828	CHST7,CHSY3,CSGALNACT2,HPSE2,HS3ST3A1,NDST4,ST3GAL2,ST3GAL6
Transport of vitamins, nucleosides, and related molecules	3,28E-01	7,5E-02	#NUM!	SLC28A1,SLC28A2,SLCO1C1
Cardiac Hypertrophy Signaling	3,22E-01	6,58E-02	3,207	CACNA1C,CACNA2D3,GNAT2,IRS1,MAPK10,MAPK8,MYL9,PIK3CB,PLCB1,PLCD4,PLCE1,PLCG2,PLCH1,PLCL1,PLCL2,RHOV
Airway Inflammation in Asthma	3,22E-01	0.08	#NUM!	CCL20,IL4
WNT/β-catenin Signaling	3,21E-01	6,67E-02	0,000	ACVR1C,AKT3,CDH1,CDH3,LEF1,NLK,PPM1L,SOX5,UBD,WNT7A,WNT9A
Peptide hormone biosynthesis	3,18E-01	0.1	#NUM!	CGA
Caspase activation via Dependence Receptors in the absence of ligand	3,18E-01	0.1	#NUM!	DAPK1
Formation of the anterior neural plate	3,18E-01	0.1	#NUM!	ZEB2
Role of IL-17A in Psoriasis	3,18E-01	0.1	#NUM!	CCL20
NAD Phosphorylation and Dephosphorylation	3,18E-01	0.1	#NUM!	ACP5
γ-glutamyl Cycle	3,18E-01	0.1	#NUM!	GCLC
Guanosine Nucleotides Degradation III	3,18E-01	0.1	#NUM!	GDA
Oxidative Stress Induced Senescence	3,15E-01	6,94E-02	2,236	KDM6B,MAPK10,MAPK8,PHC3,TNIK
NUR77 Signaling in T Lymphocytes	3,15E-01	6,94E-02	2,000	CD28,MR1,PRKCE,PRKCG,PRKCZ
Role of JAK family kinases in IL-6-type Cytokine Signaling	3,15E-01	6,94E-02	0,447	BIRC5,JAK2,MAPK10,MAPK8,TIMP1
G alpha (z) signalling events	3,13E-01	7,32E-02	#NUM!	PRKCE,PRKCG,RGS17
Smooth Muscle Contraction	3,13E-01	7,32E-02	#NUM!	ACTA2,ACTG2,MYL9
Acute Myeloid Leukemia Signaling	3,11E-01	6,82E-02	2,449	AKT3,BRAF,KITLG,LEF1,PIK3CB,SOS2
IL-17A Signaling in Fibroblasts	3,04E-01	6,85E-02	1,342	ACTA2,ELF3,JAK2,MAPK10,MAPK8
Signaling by NOTCH4	3,03E-01	6,62E-02	1,667	ACTA2,MAML2,MAML3,MAMLD1,NOTCH2,PIK3CB,STK32A,STK33,TACC3
WNT ligand biogenesis and trafficking	3,03E-01	7,69E-02	#NUM!	WNT7A,WNT9A
Signal amplification	3,03E-01	7,69E-02	#NUM!	P2RY1,TBXA2R
Generic Transcription Pathway	3,02E-01	6,47E-02	4,243	ESR1,ESRRG,HDAC4,MAML2,MAML3,MAMLD1,NOTCH2,NR3C2,NR4A3,NR6A1,PGR,RORA,THRB,ZNF620,ZNF699,ZNF750,ZNF77,ZNF804B
Androgen Signaling	3,01E-01	6,58E-02	1,633	CACNA1C,CACNA2D3,GNAT2,ITPR2,NCOA2,PRKCE,PRKCG,PRKCZ,TAF1,TAF4B
Regulation of TP53 Activity through Phosphorylation	3,01E-01	6,74E-02	-0,816	AURKB,RFC3,RMI2,TAF1,TAF4B,TPX2
Gap junction trafficking and regulation	2,98E-01	7,14E-02	#NUM!	GJB2,MYO6,TUBA1B
Complement cascade	2,98E-01	7,14E-02	#NUM!	CFD,F2,MASP2
Interleukin-2 family signaling	2,98E-01	7,14E-02	#NUM!	GAB2,JAK2,PIK3CB
Apelin Muscle Signaling Pathway	2,98E-01	7,14E-02	#NUM!	AKT3,GNAT2,PPARGC1A
Glycerophospholipid biosynthesis	2,97E-01	6,61E-02	2,828	CDS1,DGAT2L6,GPAT3,LPCAT2,MGLL,PHOSPHO1,PLD1,PLD6
CCR3 Signaling in Eosinophils	2,97E-01	6,61E-02	1,633	CCL26,GNAT2,ITPR2,PIK3CB,PLCB1,PRKCE,PRKCG,PRKCZ
Angiopoietin Signaling	2,93E-01	6,76E-02	0,000	AKT3,ANGPT1,ANGPT2,BIRC5,PIK3CB
Histone Modification Signaling Pathway	2,93E-01	6,45E-02	2,324	AURKB,CECR2,DNMT3L,ESR1,H1-5,HDAC4,KDM4C,KDM6A,KDM6B,KDM7A,KMT2C,MAPK10,MAPK8,PHF8,PRDM16,TAF1
Salvage Pathways of Pyrimidine Ribonucleotides	2,92E-01	6,67E-02	2,449	AK5,BRAF,DAPK1,MAK,MAPK8,PRKCE
Platelet Aggregation (Plug Formation)	2,89E-01	9,09E-02	#NUM!	F2
Specification of primordial germ cells	2,89E-01	9,09E-02	#NUM!	TET2
Assembly of RNA Polymerase I Complex	2,89E-01	9,09E-02	#NUM!	TAF1C
BMAL1:CLOCK,NPAS2 activates circadian gene expression	2,86E-01	7,41E-02	#NUM!	NCOA2,SERPINE1
Elastic fibre formation	2,85E-01	6,98E-02	#NUM!	ITGB6,ITGB8,MFAP5
Renal Cell Carcinoma Signaling	2,83E-01	6,67E-02	#NUM!	AKT3,PIK3CB,SOS2,TGFA,UBD
Response to elevated platelet cytosolic Ca2+	2,81E-01	6,5E-02	0,707	ABCC4,ALDOA,CFD,KNG1,LHFPL2,PRKCG,SERPINE1,TIMP1
Granulocyte Adhesion and Diapedesis	2,81E-01	6,47E-02	#NUM!	CCL20,CCL26,CCL28,CLDN1,CLDN20,CLDN3,ICAM2,IL1RL2,MMP13
Xenobiotic Metabolism PXR Signaling Pathway	2,81E-01	6,47E-02	0,378	ALDH1A1,CHST7,GRIP1,HS3ST3A1,NDST4,PPARGC1A,PRKCE,PRKCG,PRKCZ
IL-12 Signaling and Production in Macrophages	2,79E-01	6,42E-02	1,732	AKT3,DDR2,IL4,JAK2,MAPK8,NFATC2,PIK3CB,POU2F1,PRKCE,PRKCG,PRKCZ,TNFRSF11A
TR/RXR Activation	2,74E-01	6,48E-02	1,134	AKT3,NCOA2,PDE3B,PIK3CB,PPARGC1A,SLC16A3,THRB
DNA Methylation and Transcriptional Repression Signaling	2,74E-01	6,52E-02	1,000	CDK13,CDK17,RB1,TCF12,TCF19,TET2
Small Cell Lung Cancer Signaling	2,74E-01	6,52E-02	#NUM!	AKT3,CKS1B,FHIT,HDAC4,PIK3CB,RB1
VEGF Signaling	2,74E-01	6,52E-02	0,816	ACTA2,ACTG2,AKT3,PIK3CB,PLCG2,SOS2
Erythropoietin Signaling Pathway	2,73E-01	6,41E-02	1,897	AKT3,EDA,IL4,ITPR2,JAK2,PIK3CB,PRKCE,PRKCG,PRKCZ,SOS2
Role of WNT/GSK-3β Signaling in the Pathogenesis of Influenza	2,73E-01	6,67E-02	#NUM!	LEF1,NCOA2,WNT7A,WNT9A
IL-2 Signaling	2,73E-01	6,67E-02	#NUM!	AKT3,MAPK8,PIK3CB,SOS2
SUMOylation of transcription cofactors	2,72E-01	6,82E-02	#NUM!	NCOA2,PHC3,PPARGC1A
Role of OCT4 in Mammalian Embryonic Stem Cell Pluripotency	2,72E-01	6,82E-02	#NUM!	NR6A1,PHC3,RB1
Myogenesis	2,69E-01	7,14E-02	#NUM!	CTNNA2,TCF12
Signaling by the B Cell Receptor (BCR)	2,66E-01	6,42E-02	2,646	BLK,ITPR2,NFATC2,PLCG2,RASGRP1,RASGRP3,TRPC1
Presynaptic depolarization and calcium channel opening	2,64E-01	8,33E-02	#NUM!	CACNA2D3
Reversible hydration of carbon dioxide	2,64E-01	8,33E-02	#NUM!	CA12
POU5F1 (OCT4), SOX2, NANOG activate genes related to proliferation	2,64E-01	8,33E-02	#NUM!	NR6A1
Lysine catabolism	2,64E-01	8,33E-02	#NUM!	DHTKD1
Transcriptional regulation of testis differentiation	2,64E-01	8,33E-02	#NUM!	PTGDS
Leukotriene Biosynthesis	2,64E-01	8,33E-02	#NUM!	ALOX5
Histamine Degradation	2,64E-01	8,33E-02	#NUM!	ALDH1A1
M-decay: degradation of maternal mRNAs by maternally stored factors	2,59E-01	6,67E-02	#NUM!	BIRC5,KDM4C,TET2
Mitotic G1 phase and G1/S transition	2,59E-01	6,35E-02	2,121	AKT3,CCNB1,CDT1,CKS1B,JAK2,RB1,RRM2,TK1
CD28 Signaling in T Helper Cells	2,58E-01	6,36E-02	2,646	AKT3,CD28,ITPR2,MAPK10,MAPK8,NFATC2,PIK3CB
Th2 Pathway	2,58E-01	6,36E-02	1,890	ACVR1C,CD28,IL4,JAK2,NFATC2,NOTCH2,PIK3CB
TGF-β Signaling	2,57E-01	6,38E-02	1,633	ACVR1C,BMPR1B,MAPK8,RUNX2,SERPINE1,SOS2
Oxytocin in Spinal Neurons Signaling Pathway	2,54E-01	6,9E-02	#NUM!	NPR3,PRKG1
Nicotinate metabolism	2,54E-01	6,9E-02	#NUM!	PARP8,SLC22A13
FOXO-mediated transcription of oxidative stress, metabolic and neuronal genes	2,54E-01	6,9E-02	#NUM!	ABCA6,PPARGC1A
Signaling by CSF3 (G-CSF)	2,54E-01	6,9E-02	#NUM!	GAB2,JAK2
Heme signaling	2,48E-01	6,52E-02	#NUM!	NCOA2,PPARGC1A,RORA
Pyruvate metabolism	2,48E-01	6,52E-02	#NUM!	LDHA,LDHAL6B,MKLN1
NCAM signaling for neurite out-growth	2,42E-01	6,35E-02	2,000	CACNA1C,COL4A3,COL4A4,SPTBN4
Mitotic Roles of Polo-Like Kinase	2,42E-01	6,35E-02	#NUM!	CCNB1,CDC20,PKMYT1,PPM1L
Dissolution of Fibrin Clot	2,41E-01	7,69E-02	#NUM!	SERPINE1
Nephron development	2,41E-01	7,69E-02	#NUM!	PAX2
Glutaryl-CoA Degradation	2,41E-01	7,69E-02	#NUM!	TBXAS1
Pregnenolone Biosynthesis	2,41E-01	7,69E-02	#NUM!	MICAL3
Sonic Hedgehog Signaling	2,4E-01	6,67E-02	#NUM!	CCNB1,GLI2
Complement System	2,4E-01	6,67E-02	#NUM!	CFD,MASP2
DNA Damage Bypass	2,36E-01	6,38E-02	#NUM!	REV3L,RFC3,USP43
RUNX1 regulates megakaryocyte differentiation and platelet function	2,36E-01	6,38E-02	#NUM!	KMT2C,MYL9,NR4A3
Nucleotide catabolism	2,26E-01	6,45E-02	#NUM!	DPYD,GDA
Sialic acid metabolism	2,26E-01	6,45E-02	#NUM!	ST3GAL2,ST3GAL6
Carnitine metabolism	2,21E-01	7,14E-02	#NUM!	SLC22A5
Metabolism of Angiotensinogen to Angiotensins	2,21E-01	7,14E-02	#NUM!	MME
YAP1- and WWTR1 (TAZ)-stimulated gene expression	2,21E-01	7,14E-02	#NUM!	RUNX2
LGI-ADAM interactions	2,21E-01	7,14E-02	#NUM!	ADAM22
Regulation of TP53 Activity through Association with Co-factors	2,21E-01	7,14E-02	#NUM!	AKT3
Tryptophan catabolism	2,21E-01	7,14E-02	#NUM!	SLC36A4
Response of EIF2AK1 (HRI) to heme deficiency	2,21E-01	7,14E-02	#NUM!	GRB10
Formation of axial mesoderm	2,21E-01	7,14E-02	#NUM!	LEF1
Formation of definitive endoderm	2,21E-01	7,14E-02	#NUM!	CDH1
Replacement of protamines by nucleosomes in the male pronucleus	2,21E-01	7,14E-02	#NUM!	NPM2
Fatty Acid Activation	2,21E-01	7,14E-02	#NUM!	ACSBG1
Colanic Acid Building Blocks Biosynthesis	2,21E-01	7,14E-02	#NUM!	MPI
Histidine Degradation VI	2,21E-01	7,14E-02	#NUM!	MICAL3
Platelet Adhesion to exposed collagen	2,03E-01	6,67E-02	#NUM!	ITGA2
Digestion	2,03E-01	6,67E-02	#NUM!	TREH
Paracetamol ADME	2,03E-01	6,67E-02	#NUM!	ABCC4
CSDE1 Signaling Pathway	0	4,17E-02	#NUM!	AKT3,DCP1A
Oxytocin in Brain Signaling Pathway	0	5,03E-02	3,000	AKT3,CACNA1C,CACNA2D3,EGFR,ITPR2,PIK3CB,PRKCE,PRKCG,PRKCZ
Pyroptosis Signaling Pathway	0	1,43E-02	#NUM!	TLR10
ID1 Signaling Pathway	0	6,28E-02	2,887	ACVR1C,AKT3,BIRC5,BLK,BMPR1B,BRAF,CDC20,EGFR,FGFR2,FRK,GLI2,PIK3CB
Immunogenic Cell Death Signaling Pathway	0	4,29E-02	#NUM!	DAPK1,EIF2AK3,HSPA2
Macrophage Classical Activation Signaling Pathway	0	4,38E-02	0,816	CCL20,EDA,IL4,JAK2,MERTK,NCF2
MicroRNA Biogenesis Signaling Pathway	0	2,94E-02	0,447	AKT3,EGFR,ESR1,PIK3CB,TGFA
Multiple Sclerosis Signaling Pathway	0	3,87E-02	2,646	BRAF,EDA,GRIN2D,IL4,NFATC2,PARP8,TLR10
Role of Chondrocytes in Rheumatoid Arthritis Signaling Pathway	0	3,85E-02	1,342	ADAMTS4,IL1RL2,JAK2,MMP13,RUNX2
Role of Osteoblasts in Rheumatoid Arthritis Signaling Pathway	0	5,61E-02	-1,155	AKT3,BMPR1B,DLX5,EDA,IL4,JAK2,LEF1,MMP13,PIK3CB,RUNX2,WNT7A,WNT9A
Glucocorticoid Receptor Signaling	0	6,29E-02	#NUM!	AKT3,DNAH1,EGFR,ESR1,GHR,HSPA2,IL1RL2,IL31RA,IL4,JAK2,KRT16,KRT40,MAPK10,MAPK8,MMP13,MR1,MT-ND6,NCOA2,NDUFA4L2,NFATC2,NR3C2,PGR,PIK3CB,SERPINE1,SLPI,SOS2,TAF1,TAF4B
Natural Killer Cell Signaling	0	5,73E-02	1,667	AKT3,HSPA2,ITGAL,JAK2,NFATC2,PIK3CB,PLCG2,SOS2,VAV3
IL-10 Signaling	0	2,34E-02	#NUM!	AKT3,IL1RL2,MAPK8
Macrophage Alternative Activation Signaling Pathway	0	4,08E-02	2,449	IL4,IRS1,JAK2,KDM6B,PIK3CB,PPARGC1A
Amyotrophic Lateral Sclerosis Signaling	0	6,31E-02	2,000	AKT3,CACNA1C,CACNA2D3,GRIA2,GRIK1,GRIN2D,PIK3CB
Huntington's Disease Signaling	0	5,38E-02	2,530	AKT3,EGFR,HDAC4,HSPA2,MAPK8,PIK3CB,PLCB1,PRKCE,PRKCG,PRKCZ,SNAP25,SNCA,SOS2,UBD
Chaperone Mediated Autophagy Signaling Pathway	0	5,5E-02	0,577	ATP6V0A4,ATP6V0D2,EIF2AK3,HSPA2,MMP13,NFATC2,PAX2,PHLPP1,PIK3CB,PRR5,RICTOR,SNCA
IL-33 Signaling Pathway	0	5,41E-02	2,828	AKT3,ICAM2,IL4,JAK2,MAPK10,MAPK8,PIK3CB,PLCG2
NOD1/2 Signaling Pathway	0	4,05E-02	1,633	EDA,HSPA2,IL4,MAPK10,MAPK8,TLR10
Activin Inhibin Signaling Pathway	0	5,95E-02	2,111	AKT3,CDH1,IL1RL2,LEF1,MAPK10,MAPK8,PAX2,PAX8,PIK3CB,SERPINE1,TLR10
Cachexia Signaling Pathway	0	5,15E-02	1,698	ACVR1C,AKT3,EDA,EIF2AK3,HSPA2,IL1RL2,IL4,IRS1,MAPK10,MAPK8,NOX4,PDE3B,PIK3CB,PRKCE,PRKCG,PRKCZ,PTH2R
Microautophagy Signaling Pathway	0	3,97E-02	#NUM!	COL17A1,COL23A1,COL24A1,COL25A1,COL4A3,COL4A4
NFKBIE Signaling Pathway	0	3,51E-02	#NUM!	ANKRD28,ANKRD44
Aryl Hydrocarbon Receptor Signaling	0	4,76E-02	1,342	ALDH1A1,ESR1,MAPK8,NCOA2,NFIA,RB1
LPS/IL-1 Mediated Inhibition of RXR Function	0	5,24E-02	0,000	ABCC4,ACSBG1,ALDH1A1,CHST7,FABP5,HS3ST3A1,IL1RL2,MAPK8,NDST4,PPARGC1A
Intrinsic Pathway for Apoptosis	0	4,26E-02	#NUM!	AKT3,MAPK8
G alpha (i) signalling events	0	4,48E-02	2,333	CCL20,CCL28,CX3CR1,GNAT2,GRM7,KNG1,P2RY4,PMCH,RGS17
ISG15 antiviral mechanism	0	1,41E-02	#NUM!	MX2
Signaling by NODAL	0	5,26E-02	#NUM!	ACVR1C
Interleukin-7 signaling	0	4,55E-02	#NUM!	IRS1
Translocation of SLC2A4 (GLUT4) to the plasma membrane	0	4,84E-02	#NUM!	EXOC4,RALGAPA2,TUBA1B
Defensins	0	4,35E-02	#NUM!	ART1
Antimicrobial peptides	0	3,85E-02	#NUM!	PI3
Signaling by Activin	0	5,56E-02	#NUM!	ACVR1C
Phase II - Conjugation of compounds	0	1,54E-02	#NUM!	GCLC
Telomere Maintenance	0	4,17E-02	#NUM!	ANKRD28,DSCC1,RFC3
Mitochondrial biogenesis	0	3,33E-02	#NUM!	NCOA2,PPARGC1A
Macroautophagy	0	3,12E-02	#NUM!	MTMR3,UVRAG
Integration of energy metabolism	0	5,15E-02	2,236	CACNA1C,ITPR2,KCNB1,PLCB1,SNAP25
Gamma carboxylation, hypusinylation, hydroxylation, and arylsulfatase activation	0	1,79E-02	#NUM!	F2
MyD88:MAL(TIRAP) cascade initiated on plasma membrane	0	2,44E-02	#NUM!	PELI2
Plasma lipoprotein assembly, remodeling, and clearance	0	5,71E-02	0,000	AMN,CUBN,FGF21,PCSK5
Signaling by PDGF	0	5,36E-02	#NUM!	COL4A3,COL4A4,PIK3CB
Signaling by NTRK1 (TRKA)	0	3,75E-02	#NUM!	BRAF,IRS1,PIK3CB
Cellular hexose transport	0	5,26E-02	#NUM!	FGF21
Bile acid and bile salt metabolism	0	5,41E-02	#NUM!	NCOA2,OSBPL3
Degradation of beta-catenin by the destruction complex	0	2,3E-02	#NUM!	AMER1,LEF1
Metabolism of steroid hormones	0	3,12E-02	#NUM!	CGA
Signaling by BMP	0	3,23E-02	#NUM!	BMPR1B
TCF dependent signaling in response to WNT	0	2,25E-02	2,000	AMER1,LEF1,RNF43,WNT9A
TCR signaling	0	1,9E-02	#NUM!	PIK3CB,PLCG2
RNA Polymerase II Transcription	0	2,16E-02	#NUM!	LUZP4,TAF1,TAF4B
COPII-mediated vesicle transport	0	4,41E-02	#NUM!	ANKRD28,ANKRD44,TGFA
Asparagine N-linked glycosylation	0	4,2E-02	0,447	B4GALNT2,CGA,MGAT4C,MGAT5,MPI
Metabolism of amine-derived hormones	0	5,88E-02	#NUM!	CGA
Gene Silencing by RNA	0	1,16E-02	#NUM!	PLD6
Phase I - Functionalization of compounds	0	5,48E-02	2,000	ALDH1A1,CYP24A1,NCOA2,TBXAS1
PRC2 methylates histones and DNA	0	0.04	#NUM!	DNMT3L
MHC class II antigen presentation	0	9,52E-03	#NUM!	TUBA1B
Arachidonic acid metabolism	0	6,06E-02	#NUM!	ALOX5,GPX2
Abacavir ADME	0	4,55E-02	#NUM!	PIK3CB,STK32A,STK33
Transcriptional activity of SMAD2/SMAD3:SMAD4 heterotrimer	0	4,17E-02	#NUM!	NEDD4L,SERPINE1
Visual phototransduction	0	1,89E-02	#NUM!	PPEF1
Activation of gene expression by SREBF (SREBP)	0	2,38E-02	#NUM!	NCOA2
Mitotic Metaphase and Anaphase	0	5,07E-02	-3,317	AURKB,BIRC5,CCNB1,CDC20,CENPM,MIS12,NUF2,SGO1,SPC25,TUBA1B,UBE2C
Senescence-Associated Secretory Phenotype (SASP)	0	1,69E-02	#NUM!	UBE2C
Oncogene Induced Senescence	0	3,33E-02	#NUM!	RB1
DNA Damage/Telomere Stress Induced Senescence	0	4,55E-02	#NUM!	H1-5,RB1
SUMOylation of DNA damage response and repair proteins	0	2,67E-02	#NUM!	EID3,PHC3
SUMOylation of transcription factors	0	0.05	#NUM!	MITF
Cellular response to heat stress	0	3,3E-02	#NUM!	DEDD2,HSPA12A,HSPA2
Integrin signaling	0	3,7E-02	#NUM!	RASGRP1
Class A/1 (Rhodopsin-like receptors)	0	5,96E-02	1,698	AGTR1,CCL20,CCL28,CGA,CX3CR1,EDNRA,F2,GPR39,HTR1A,HTR4,HTR7,KNG1,NMB,P2RY1,P2RY4,PMCH,TBXA2R
Class B/2 (Secretin family receptors)	0	4,76E-02	2,000	ADGRE3,PTH2R,WNT7A,WNT9A
Signaling by ROBO receptors	0	3,5E-02	2,000	ARHGAP39,ROBO1,ROBO2,SLIT3,SOS2,SRGAP1,SRGAP3
Transcriptional regulation of white adipocyte differentiation	0	2,44E-02	#NUM!	NCOA2,PPARGC1A
Regulation of Insulin-like Growth Factor (IGF) transport and uptake by IGFBPs	0	5,17E-02	0,816	F2,KNG1,PAPPA,SERPINC1,TIMP1,VWA1
ABC-family proteins mediated transport	0	6,19E-02	2,449	ABCA5,ABCA6,ABCA9,ABCC4,ABCC6,CFTR
Beta-catenin independent WNT signaling	0	5,64E-02	3,162	GNAT2,ITPR2,LEF1,NLK,PIK3CB,PLCB1,PRKCG,PRKG1,ROR1,STK32A,STK33
Glyoxylate metabolism and glycine degradation	0	5,56E-02	#NUM!	HAO1
Peroxisomal lipid metabolism	0	3,57E-02	#NUM!	PECR
Protein folding	0	1,2E-02	#NUM!	TUBA1B
Regulation of lipid metabolism by PPARalpha	0	4,39E-02	2,236	NCOA2,PPARGC1A,RGL1,RORA,TIAM2
Incretin synthesis, secretion, and inactivation	0	0.05	#NUM!	DPP4
Platelet homeostasis	0	6,25E-02	2,236	ITPR2,PDE11A,PDE1A,PDE2A,PRKG1
Class C/3 (Metabotropic glutamate/pheromone receptors)	0	4,76E-02	#NUM!	GRM7
Transport of bile salts and organic acids, metal ions and amine compounds	0	6,02E-02	1,342	SLC16A3,SLC22A4,SLC22A5,SLC2A13,SLC5A11
SIRT1 negatively regulates rRNA expression	0	5,56E-02	#NUM!	TAF1C
NoRC negatively regulates rRNA expression	0	1,92E-02	#NUM!	TAF1C
Sphingolipid metabolism	0	5,66E-02	#NUM!	B3GALNT1,CERS6,PPM1L,SGMS1,SPTLC3,ST3GAL2
Deadenylation-dependent mRNA decay	0	3,77E-02	#NUM!	DCP1A,PAN3
Vasopressin regulates renal water homeostasis via Aquaporins	0	2,78E-02	#NUM!	MYO5B
Interleukin-1 family signaling	0	4,84E-02	1,342	ALOX5,IL1RL2,IL4,MAPK8,PELI2,PTPN4
Other interleukin signaling	0	4,17E-02	#NUM!	SNAP25
MAPK targets/ Nuclear events mediated by MAP kinases	0	6,06E-02	#NUM!	MAPK10,MAPK8
MAP kinase activation	0	5,26E-02	#NUM!	MAPK10,MAPK8
Regulation of mRNA stability by proteins that bind AU-rich elements	0	1,15E-02	#NUM!	DCP1A
Mitotic G2-G2/M phases	0	3,8E-02	-0,378	ALMS1,BORA,CCNB1,FBXL7,PKMYT1,TPX2,TUBA1B
SUMOylation of chromatin organization proteins	0	3,57E-02	#NUM!	HDAC4,PHC3
Thrombin signalling through proteinase activated receptors (PARs)	0	0.04	#NUM!	F2
SUMOylation of RNA binding proteins	0	2,17E-02	#NUM!	PHC3
SUMOylation of DNA replication proteins	0	4,44E-02	#NUM!	AURKB,BIRC5
SUMOylation of DNA methylation proteins	0	6,25E-02	#NUM!	PHC3
Mitophagy	0	2,94E-02	#NUM!	PRKN
RIPK1-mediated regulated necrosis	0	3,57E-02	#NUM!	PRKN
B-WICH complex positively regulates rRNA expression	0	2,63E-02	#NUM!	TAF1C
DNA methylation	0	6,25E-02	#NUM!	DNMT3L
Signaling by Retinoic Acid	0	5,41E-02	#NUM!	ALDH1A1,FABP5
Hedgehog 'off' state	0	2,78E-02	#NUM!	GLI2,NUMB,TUBA1B
Activation of anterior HOX genes in hindbrain during early embryogenesis	0	4,41E-02	#NUM!	HOXD3,KDM6A,KMT2C
Cilium Assembly	0	2,63E-02	1,342	ALMS1,BBS9,EXOC4,IFT80,TUBA1B
C-type lectin receptors (CLRs)	0	4,76E-02	2,449	ICAM2,ITPR2,MUC1,MUC20,NFATC2,PLCG2
RHO GTPases activate PKNs	0	3,85E-02	#NUM!	MYL9
RHO GTPases activate CIT	0	5,56E-02	#NUM!	MYL9
RHO GTPases Activate ROCKs	0	5,26E-02	#NUM!	MYL9
RHO GTPases activate PAKs	0	4,76E-02	#NUM!	MYL9
TP53 Regulates Metabolic Genes	0	3,95E-02	#NUM!	AKT3,GPX2,HIGD1C
Hedgehog 'on' state	0	4,23E-02	2,449	GAS8,GLI2,NUMB,PIK3CB,STK32A,STK33
TP53 Regulates Transcription of Cell Death Genes	0	2,78E-02	#NUM!	BIRC5
Signaling by FGFR1	0	0.06	#NUM!	BRAF,FGF1,FGF5
Signaling by FGFR4	0	0.05	#NUM!	BRAF,FGF1
RHO GTPases Activate WASPs and WAVEs	0	4,76E-02	#NUM!	BLK,FRK
TNFR2 non-canonical NF-kB pathway	0	1,56E-02	#NUM!	TNFRSF11A
MAPK6/MAPK4 signaling	0	2,3E-02	#NUM!	CDC14A,KALRN
Deubiquitination	0	2,88E-02	1,890	ATXN7,CDC20,CFTR,ESR1,MBD5,OTUD7A,PRKN
HDR through Homologous Recombination (HRR) or Single Strand Annealing (SSA)	0	3,96E-02	0,000	RAD51B,RFC3,RMI2,SPIDR
DNA Double Strand Break Response	0	4,08E-02	#NUM!	EYA2,MAPK8
Cargo concentration in the ER	0	3,33E-02	#NUM!	TGFA
Nucleotide Excision Repair	0	9,71E-03	#NUM!	RFC3
Interleukin-10 signaling	0	5,56E-02	#NUM!	CCL20,TIMP1
tRNA processing in the mitochondrion	0	5,88E-02	#NUM!	MT-ND6
TP53 Regulates Transcription of Cell Cycle Genes	0	2,22E-02	#NUM!	CCNB1
TP53 Regulates Transcription of DNA Repair Genes	0	1,56E-02	#NUM!	CDK13
Neutrophil degranulation	0	5,08E-02	2,837	ADGRE3,ALDOA,ALOX5,ATP8A1,CDK13,CFD,CRISP3,DSP,ENPP4,FABP5,FRK,IQGAP2,IRAG2,ITGAL,LRG1,MME,PGAM1,PLD1,SLPI,SNAP25,TCN1
Regulation of TP53 Activity through Acetylation	0	3,45E-02	#NUM!	AKT3
Regulation of TP53 Activity through Methylation	0	5,56E-02	#NUM!	JMY
PTEN Regulation	0	2,92E-02	#NUM!	AKT3,FRK,MECOM,PHC3
RNA polymerase II transcribes snRNA genes	0	2,9E-02	#NUM!	INTS4,POU2F1
COPI-mediated anterograde transport	0	4,55E-02	1,000	ANK2,ANK3,SPTBN4,TUBA1B
Intra-Golgi and retrograde Golgi-to-ER traffic	0	2,7E-02	1,342	KIF13B,KIF26B,KIF27,RAB6B,TUBA1B
Mitotic Prophase	0	3,33E-02	#NUM!	CCNB1,PHF8,RB1
Mitotic Prometaphase	0	5,95E-02	-2,714	ALMS1,AURKB,BIRC5,CCNB1,CDC20,CENPM,MIS12,NUF2,SGO1,SPC25,TUBA1B
DNA Replication Pre-Initiation	0	3,3E-02	#NUM!	CDT1,MCM5,UBE2C
Synthesis of DNA	0	4,2E-02	-2,236	CDT1,GINS2,MCM5,RFC3,UBE2C
S Phase	0	3,12E-02	#NUM!	AKT3,CKS1B,RB1
Cell Cycle Checkpoints	0	5,65E-02	-3,742	AURKB,BIRC5,CCNB1,CDC20,CENPM,MCM5,MIS12,NUF2,PKMYT1,RFC3,RMI2,SGO1,SPC25,UBE2C
Glucose metabolism	0	6,02E-02	-1,342	ALDOA,ENO2,PGAM1,SLC37A1,TPI1
Processing of Capped Intron-Containing Pre-mRNA	0	3,77E-03	#NUM!	LUZP4
RNA Polymerase I Transcription	0	1,82E-02	#NUM!	TAF1C
Resolution of Abasic Sites (AP sites)	0	2,63E-02	#NUM!	RFC3
RNA Polymerase III Transcription	0	5,26E-02	#NUM!	NFIA,POU2F1
Fatty acyl-CoA biosynthesis	0	2,7E-02	#NUM!	ACSBG1
Apoptotic execution phase	0	0.06	#NUM!	CDH1,DSP,H1-5
Nucleosome assembly	0	2,7E-02	#NUM!	CENPM
Interferon gamma signaling	0	4,29E-02	#NUM!	IRF6,JAK2,TRIM22
Gastrin-CREB signalling pathway via PKC and MAPK	0	5,88E-02	#NUM!	EGFR
Protein ubiquitination	0	3,7E-02	#NUM!	UBE2C
Transcriptional Regulation by VENTX	0	5,26E-02	#NUM!	LEF1,UBE2C
TBC/RABGAPs	0	2,5E-02	#NUM!	RAB6B
Interleukin-20 family signaling	0	4,17E-02	#NUM!	JAK2
Cargo recognition for clathrin-mediated endocytosis	0	5,83E-02	1,633	AGTR1,CFTR,EGFR,SNAP91,STON2,TGFA
Clathrin-mediated endocytosis	0	4,76E-02	1,633	AGTR1,CFTR,EGFR,SNAP91,STON2,TGFA
RAB geranylgeranylation	0	3,39E-02	#NUM!	RAB25,RAB6B
Transcriptional regulation by RUNX1	0	5,07E-02	2,646	ARID1B,AUTS2,BLK,ESR1,PHC3,RUNX2,TCF12
ESR-mediated signaling	0	5,83E-02	2,236	ERBB4,ESR1,NCOA2,PGR,POU2F1,TGFA
Neddylation	0	1,68E-02	1,000	AMER1,BIRC5,FBXL7,UBD
Transcriptional Regulation by E2F6	0	6,25E-02	#NUM!	PHC3,RRM2
Carboxyterminal post-translational modifications of tubulin	0	2,7E-02	#NUM!	TUBA1B
Nucleotide salvage	0	4,76E-02	#NUM!	TK1
Post-translational protein phosphorylation	0	3,92E-02	0,000	KNG1,SERPINC1,TIMP1,VWA1
Triglyceride metabolism	0	5,71E-02	#NUM!	FABP5,MGLL
Transcriptional Regulation by MECP2	0	5,17E-02	#NUM!	AURKB,GRIA2,PTPN4
Signaling by NTRK2 (TRKB)	0	0.04	#NUM!	DOCK3
NR1H2 and NR1H3-mediated signaling	0	2,38E-02	#NUM!	EEPD1
NGF-stimulated transcription	0	2,78E-02	#NUM!	TCF12
Peroxisomal protein import	0	5,08E-02	#NUM!	HAO1,PECR,PEX26
Signaling by NTRK3 (TRKC)	0	3,57E-02	#NUM!	IRS1
Interferon alpha/beta signaling	0	4,08E-02	#NUM!	IRF6,MX2
Iron uptake and transport	0	0.04	#NUM!	ATP6V0A4,ATP6V0D2
Nonsense-Mediated Decay (NMD)	0	9,9E-03	#NUM!	DCP1A
Class I peroxisomal membrane protein import	0	5,56E-02	#NUM!	PEX26
Chaperone Mediated Autophagy	0	4,76E-02	#NUM!	CFTR
FOXO-mediated transcription	0	5,56E-02	#NUM!	AKT3
Late endosomal microautophagy	0	3,12E-02	#NUM!	CFTR
Transcriptional regulation of granulopoiesis	0	2,5E-02	#NUM!	LEF1
EGR2 and SOX10-mediated initiation of Schwann cell myelination	0	3,57E-02	#NUM!	ADGRG6
GPER1 signaling	0	3,12E-02	#NUM!	PIK3CB,STK32A,STK33
Sensory processing of sound by inner hair cells of the cochlea	0	4,41E-02	#NUM!	PCLO,RIPOR2,SNAP25
Sensory processing of sound by outer hair cells of the cochlea	0	1,82E-02	#NUM!	RIPOR2
Cytoprotection by HMOX1	0	3,92E-02	#NUM!	HIGD1C,NCOA2
MyD88 dependent cascade initiated on endosome	0	3,33E-02	#NUM!	PELI2
Germ layer formation at gastrulation	0	6,25E-02	#NUM!	LEF1
KEAP1-NFE2L2 pathway	0	4,86E-02	2,646	AKT3,AMER1,EIF2AK3,FBXL17,PIK3CB,STK32A,STK33
Retinoid metabolism and transport	0	2,56E-02	#NUM!	BCO2
Amyloid fiber formation	0	5,36E-02	#NUM!	ODAM,PRKN,SNCA
GABA receptor activation	0	3,77E-02	#NUM!	GABRA2,GABRG3
Class I MHC mediated antigen processing and presentation	0	3,32E-02	2,309	CBLB,CDC20,FBXL7,HECW2,LNX1,NCF2,NEDD4L,PRKN,RNF144B,RNF182,TRIM69,UBE2C
Formation of WDR5-containing histone-modifying complexes	0	0.05	#NUM!	KDM6A,KMT2C
Acute Phase Response Signaling	0	4,17E-02	1,633	AKT3,F2,JAK2,MAPK8,PIK3CB,SERPINE1,SOS2
Hepatic Cholestasis	0	6,28E-02	1,732	AKT3,CFTR,EDA,ESR1,IL1RL2,IL4,MAPK10,MAPK8,PRKCE,PRKCG,PRKCZ,SLCO1C1
LXR/RXR Activation	0	1,94E-02	#NUM!	IL1RL2,KNG1
Mitochondrial Dysfunction	0	4,36E-02	-0,277	ATP1B2,CACNA1C,CACNA2D3,GPX2,ITPR2,MAPK10,MAPK8,MT-ND6,NDUFA4L2,PIK3CB,PPARGC1A,PRKN,SNCA
Protein Sorting Signaling Pathway	0	2,91E-02	2,236	BLK,FRK,PLD1,PLD5,PLD6
FXR/RXR Activation	0	4,64E-02	0,378	AKT3,EDA,EIF2AK3,IL4,MAPK10,MAPK8,PPARGC1A
BBSome Signaling Pathway	0	5,18E-02	4,146	ADGRE3,ADGRG6,ADGRL3,ADGRL4,AGTR1,BBS9,CELSR1,CX3CR1,EDNRA,GLI2,GPR171,GPR21,GPR39,GPR52,GPR82,GRM7,HTR1A,HTR4,HTR7,IFT80,P2RY1,P2RY4,TBXA2R
Folate Signaling Pathway	0	0.04	#NUM!	CD274,JAK2
Sleep REM Signaling Pathway	0	3,19E-02	#NUM!	EDA,HOMER1,IL4
UFMylation Signaling Pathway	0	5,17E-02	#NUM!	AKT3,ESR1,SLC7A11
Cohesin Chromatin Regulation Pathway	0	5,59E-02	1,414	AURKB,BIRC5,CCNB1,CELSR1,DCHS2,ESR1,PCDH9,PPM1L,SGO1,STAG3
Hematoma Resolution Signaling Pathway	0	5,83E-02	-1,155	CX3CR1,EDA,F2,GRIN2D,IL4,MAPK10,MAPK8,MERTK,MMP13,MT-ND6,NDUFA4L2,NOX4,TUBA1B
Mitochondrial Division Signaling Pathway	0	3,12E-02	1,342	CACNA1C,CACNA2D3,CCNB1,ITPR2,PPM1L
Chromatin organization	0	6,22E-02	3,606	ARID1B,ATXN7,JAK2,KDM4C,KDM6A,KDM6B,KDM7A,KMT2C,MECOM,NCOA2,PADI4,PHF8,PRDM16
Cardiogenesis	0	3,85E-02	#NUM!	LEF1
Ribavirin ADME	0	6,15E-02	2,000	PIK3CB,SLC28A2,STK32A,STK33
Regulation of CDH11 Expression and Function	0	3,57E-02	#NUM!	ZEB2
Somitogenesis	0	3,7E-02	#NUM!	EPHA4,LEF1
PKR-mediated signaling	0	4,69E-02	#NUM!	HSPA2,SNCA,TUBA1B
Mitochondrial RNA degradation	0	4,35E-02	#NUM!	MT-ND6
Mitochondrial protein degradation	0	1,15E-02	#NUM!	MT-ND6
Respiratory electron transport	0	2,82E-02	#NUM!	HIGD1C,MT-ND6
Complex I biogenesis	0	1,72E-02	#NUM!	MT-ND6
Signaling by TGFBR3	0	4,65E-02	#NUM!	TCF12,TIMP1
Regulation of endogenous retroelements	0	4,17E-02	#NUM!	ARID1B,DNMT3L,DPF2
Cyclophilin Signaling Pathway	0	6,28E-02	3,207	AKT3,BIRC5,BRAF,F2,JAK2,LEF1,MAPK10,MAPK8,MR1,NFATC2,NOX4,PIK3CB,WNT7A,WNT9A
Irritable Bowel Syndrome Signaling Pathway	0	5,51E-02	1,387	CCL20,CDH1,EDA,IL1RL2,IL4,MMP13,MYL9,PIK3CB,RHOV,SLC22A4,TLR10,WNT7A,WNT9A
NAP1L1 Transcription Regulation Signaling Pathway	0	5,56E-02	0,000	AKT3,CCNB1,PIK3CB,TUBA1B
TRIM21 Intracellular Antibody Signaling Pathway	0	1,85E-02	#NUM!	JAK2,UBD
Ceramide Signaling	0	5,68E-02	0,447	AKT3,MAPK8,PIK3CB,PPM1L,PRKCZ
PXR/RXR Activation	0	6,25E-02	#NUM!	AKT3,ALDH1A1,PPARGC1A
Role of BRCA1 in DNA Damage Response	0	3,85E-02	#NUM!	POU2F1,RB1,RFC3
α-Adrenergic Signaling	0	6,06E-02	2,236	GNAT2,ITPR2,PLCG2,PRKCE,PRKCG,PRKCZ
Activation of IRF by Cytosolic Pattern Recognition Receptors	0	4,17E-02	#NUM!	MAPK10,MAPK8
Role of PKR in Interferon Induction and Antiviral Response	0	2,56E-02	#NUM!	HSPA2,MAPK10,MAPK8
TREM1 Signaling	0	6,15E-02	2,000	AKT3,JAK2,PLCG2,TLR10
MIF Regulation of Innate Immunity	0	0.05	#NUM!	MAPK10,MAPK8
Role of NFAT in Regulation of the Immune Response	0	5,26E-02	2,828	AKT3,CD28,GNAT2,ITPR2,NFATC2,PIK3CB,PLCB1,PLCG2,SOS2
CD40 Signaling	0	4,62E-02	#NUM!	MAPK10,MAPK8,PIK3CB
Cytotoxic T Lymphocyte-mediated Apoptosis of Target Cells	0	3,33E-02	#NUM!	MR1
CD27 Signaling in Lymphocytes	0	3,7E-02	#NUM!	MAPK10,MAPK8
Lymphotoxin β Receptor Signaling	0	3,92E-02	#NUM!	AKT3,PIK3CB
IL-17 Signaling	0	6,04E-02	2,333	AKT3,CCL20,EDA,IL4,JAK2,MAPK10,MAPK8,MMP13,PIK3CB
4-1BB Signaling in T Lymphocytes	0	5,88E-02	#NUM!	MAPK10,MAPK8
Induction of Apoptosis by HIV1	0	3,28E-02	#NUM!	MAPK10,MAPK8
T Helper Cell Differentiation	0	3,12E-02	#NUM!	CD28,IL4
IL-9 Signaling	0	5,71E-02	#NUM!	IRS1,PIK3CB
Oncostatin M Signaling	0	0.05	#NUM!	JAK2,MMP13
IL-15 Signaling	0	5,13E-02	2,000	AKT3,IL4,JAK2,PIK3CB
Role of Cytokines in Mediating Communication between Immune Cells	0	2,78E-02	#NUM!	IL4
CNTF Signaling	0	3,77E-02	#NUM!	JAK2,PIK3CB
Cardiomyocyte Differentiation via BMP Receptors	0	3,85E-02	#NUM!	BMPR1B
Semaphorin Signaling in Neurons	0	5,17E-02	#NUM!	ARHGEF12,RHOV,SEMA3A
CDK5 Signaling	0	6,31E-02	#NUM!	ITGA2,ITGA6,LAMA3,LAMB3,MAPK10,MAPK8,PPM1L
ICOS-ICOSL Signaling in T Helper Cells	0	5,88E-02	2,236	AKT3,CD28,GAB2,ITPR2,NFATC2,PIK3CB
Cell Cycle Regulation by BTG Family Proteins	0	5,41E-02	#NUM!	PPM1L,RB1
HMGB1 Signaling	0	5,44E-02	2,449	AKT3,EDA,IL4,MAPK10,MAPK8,PIK3CB,RHOV,SERPINE1
Maturity Onset Diabetes of Young (MODY) Signaling	0	5,8E-02	#NUM!	APOL6,BLK,CACNA1C,CACNA2D3
Role of CHK Proteins in Cell Cycle Checkpoint Control	0	3,51E-02	#NUM!	PPM1L,RFC3
FLT3 Signaling in Hematopoietic Progenitor Cells	0	5,06E-02	2,000	AKT3,GAB2,PIK3CB,SOS2
Polyamine Regulation in Colon Cancer	0	5,26E-02	#NUM!	AKT3,BRAF,TRPC1
GNRH Signaling	0	6,08E-02	3,000	CACNA1C,CACNA2D3,EGFR,ITPR2,MAPK10,MAPK8,PLCB1,PRKCE,PRKCG,PRKCZ,SOS2
Human Embryonic Stem Cell Pluripotency	0	6,32E-02	3,464	AKT3,BMPR1B,BRAF,FGFR2,JAK2,PIK3CB,PRKCE,PRKCG,PRKCZ,SOS2,WNT7A,WNT9A
Melanocyte Development and Pigmentation Signaling	0	5,26E-02	2,236	KITLG,MITF,PIK3CB,PLCG2,SOS2
ATM Signaling	0	4,17E-02	#NUM!	CCNB1,MAPK10,MAPK8,PPM1L
Antiproliferative Role of Somatostatin Receptor 2	0	4,69E-02	#NUM!	BRAF,NPR3,PIK3CB
Role of NANOG in Mammalian Embryonic Stem Cell Pluripotency	0	5,88E-02	2,000	AKT3,BMPR1B,JAK2,PIK3CB,SOS2,WNT7A,WNT9A
Prostate Cancer Signaling	0	5,56E-02	2,449	AKT3,HDAC4,LEF1,PIK3CB,RB1,SOS2
Type I Diabetes Mellitus Signaling	0	4,17E-02	#NUM!	CD28,JAK2,MAPK10,MAPK8
Basal Cell Carcinoma Signaling	0	5,8E-02	1,000	GLI2,LEF1,WNT7A,WNT9A
Primary Immunodeficiency Signaling	0	2,78E-02	#NUM!	TNFRSF13B
Allograft Rejection Signaling	0	6,25E-02	#NUM!	CD28,IL4
Graft-versus-Host Disease Signaling	0	2,86E-02	#NUM!	CD28
ERK5 Signaling	0	1,45E-02	#NUM!	EGFR
Systemic Lupus Erythematosus Signaling	0	4,43E-02	#NUM!	AKT3,CD28,KNG1,NFATC2,PIK3CB,PLCG2,SOS2
EIF2 Signaling	0	3,74E-02	0,447	ACTA2,ACTG2,AKT3,EIF2AK3,NOX4,PIK3CB,SOS2
Retinoic acid Mediated Apoptosis Signaling	0	2,56E-02	#NUM!	PARP8
AMPK Signaling	0	4,37E-02	0,816	AK5,AKT3,CFTR,GNAT2,IRS1,PHLPP1,PIK3CB,PPARGC1A,PPM1E,PPM1L
Altered T Cell and B Cell Signaling in Rheumatoid Arthritis	0	4,88E-02	#NUM!	CD28,IL4,TLR10,TNFRSF13B
Atherosclerosis Signaling	0	1,8E-02	#NUM!	ALOX5,MMP13
Estrogen-Dependent Breast Cancer Signaling	0	5,48E-02	2,000	AKT3,EGFR,ESR1,PIK3CB
Glioma Invasiveness Signaling	0	4,41E-02	#NUM!	PIK3CB,RHOV,TIMP1
IL-1 Signaling	0	3,33E-02	#NUM!	GNAT2,MAPK10,MAPK8
Neuroprotective Role of THOP1 in Alzheimer's Disease	0	4,4E-02	#NUM!	CFD,DPP4,KNG1,MME
Granzyme A Signaling	0	4,84E-02	#NUM!	H1-5,MT-ND6,NDUFA4L2
TNFR1 Signaling	0	2,08E-02	#NUM!	MAPK8
Role of MAPK Signaling in the Pathogenesis of Influenza	0	4,17E-02	#NUM!	AKT3,MAPK10,MAPK8
TNFR2 Signaling	0	3,45E-02	#NUM!	MAPK8
Role of PI3K/AKT Signaling in the Pathogenesis of Influenza	0	4,35E-02	#NUM!	AKT3,PIK3CB
Antiproliferative Role of TOB in T Cell Signaling	0	5,26E-02	#NUM!	CD28,RB1
OX40 Signaling Pathway	0	0.05	#NUM!	MAPK10,MAPK8
Tumoricidal Function of Hepatic Natural Killer Cells	0	4,35E-02	#NUM!	ITGAL
Cyclins and Cell Cycle Regulation	0	4,88E-02	#NUM!	CCNB1,HDAC4,PPM1L,RB1
Assembly of RNA Polymerase II Complex	0	4,65E-02	#NUM!	TAF1,TAF4B
Mismatch Repair in Eukaryotes	0	5,56E-02	#NUM!	RFC3
Role of IL-17F in Allergic Inflammatory Airway Diseases	0	2,56E-02	#NUM!	MMP13
Role of JAK2 in Hormone-like Cytokine Signaling	0	5,77E-02	#NUM!	GHR,IRS1,JAK2
Role of JAK1 and JAK3 in γc Cytokine Signaling	0	6,15E-02	2,000	IL4,IRS1,JAK2,PIK3CB
NGF Signaling	0	5,93E-02	2,646	AKT3,MAPK10,MAPK8,PIK3CB,PLCG2,PRKCZ,SOS2
Mouse Embryonic Stem Cell Pluripotency	0	4,95E-02	2,236	AKT3,JAK2,LEF1,PIK3CB,SOS2
Hematopoiesis from Pluripotent Stem Cells	0	5,71E-02	#NUM!	IL4,KITLG
Transcriptional Regulatory Network in Embryonic Stem Cells	0	6,29E-02	1,897	ACVR1C,AKT3,BMPR1B,FGFR2,JAK2,PIK3CB,RFX4,WNT7A,WNT9A,ZFHX3
iNOS Signaling	0	2,17E-02	#NUM!	JAK2
Ephrin B Signaling	0	6,06E-02	2,000	EFNB2,GNAT2,KALRN,VAV3
Heparan Sulfate Biosynthesis	0	4,69E-02	#NUM!	CHST7,HS3ST3A1,NDST4
Retinoate Biosynthesis I	0	4,55E-02	#NUM!	ALDH1A1
Dopamine Degradation	0	5,26E-02	#NUM!	ALDH1A1
Heparan Sulfate Biosynthesis (Late Stages)	0	5,17E-02	#NUM!	CHST7,HS3ST3A1,NDST4
Pyrimidine Ribonucleotides De Novo Biosynthesis	0	2,44E-02	#NUM!	AK5
Glutathione Redox Reactions I	0	5,88E-02	#NUM!	GPX2
Ubiquinol-10 Biosynthesis (Eukaryotic)	0	5,88E-02	#NUM!	MICAL3
γ-linolenate Biosynthesis II (Animals)	0	5,56E-02	#NUM!	ACSBG1
NAD Salvage Pathway II	0	4,76E-02	#NUM!	ACP5
Triacylglycerol Degradation	0	4,76E-02	#NUM!	MGLL,NDST4
Tryptophan Degradation X (Mammalian, via Tryptamine)	0	6,25E-02	#NUM!	ALDH1A1
Purine Nucleotides Degradation II (Aerobic)	0	6,25E-02	#NUM!	GDA
Mitochondrial L-carnitine Shuttle Pathway	0	5,56E-02	#NUM!	ACSBG1
Serotonin Degradation	0	3,45E-02	#NUM!	ALDH1A1
Tryptophan Degradation III (Eukaryotic)	0	0.05	#NUM!	TBXAS1
Triacylglycerol Biosynthesis	0	5,45E-02	#NUM!	DGAT2L6,GPAT3,LPCAT2
Pyrimidine Ribonucleotides Interconversion	0	2,63E-02	#NUM!	AK5
Stearate Biosynthesis I (Animals)	0	0.04	#NUM!	ACSBG1,TBXAS1
Noradrenaline and Adrenaline Degradation	0	0.05	#NUM!	ALDH1A1
Putrescine Degradation III	0	6,25E-02	#NUM!	ALDH1A1
Fatty Acid β-oxidation I	0	3,45E-02	#NUM!	ACSBG1
Methionine Degradation I (to Homocysteine)	0	6,25E-02	#NUM!	AHCYL2
Superpathway of Methionine Degradation	0	3,33E-02	#NUM!	AHCYL2
DNA damage-induced 14-3-3σ Signaling	0	4,88E-02	#NUM!	AKT3,CCNB1
Gαi Signaling	0	5,43E-02	1,342	AGTR1,GNAT2,GRM7,HTR1A,NPR3,SOS2,TBXA2R
Gαs Signaling	0	5,22E-02	2,236	BRAF,GNAT2,HTR4,HTR7,RAPGEF2,RYR2
Inhibition of Matrix Metalloproteases	0	5,56E-02	#NUM!	MMP13,TIMP1
PEDF Signaling	0	4,82E-02	2,000	AKT3,DOCK3,PIK3CB,TCF12
Cysteine Biosynthesis III (mammalia)	0	5,88E-02	#NUM!	AHCYL2
Oxidative Phosphorylation	0	1,19E-02	#NUM!	ENOX1
Adipogenesis pathway	0	5,43E-02	-0,378	BMPR1B,FGF1,FGFR2,HDAC4,PPIP5K1,RB1,RUNX1T1
BER (Base Excision Repair) Pathway	0	2,38E-02	#NUM!	RFC3
HIPPO signaling	0	3,61E-02	#NUM!	DLG2,FAT4,PPM1L
Unfolded protein response	0	4,71E-02	#NUM!	DNAJB7,EIF2AK3,HSPA2,MAPK8
Toll-like Receptor Signaling	0	4,05E-02	#NUM!	MAPK8,TLR10,UBD
Cell Cycle: G1/S Checkpoint Regulation	0	4,69E-02	#NUM!	HDAC4,NRG1,RB1
Nucleotide Excision Repair Pathway	0	3,33E-02	#NUM!	RPA4
SAPK/JNK Signaling	0	4,67E-02	2,236	IRS1,MAPK10,MAPK8,PIK3CB,SOS2
Interferon Signaling	0	3,7E-02	#NUM!	JAK2
Protein Ubiquitination Pathway	0	4,9E-02	1,732	CDC20,DNAJB7,HSPA12A,HSPA2,MR1,NEDD4L,PRKN,UBD,UBE2C,USP31,USP32,USP43
Amyloid Processing	0	6,25E-02	#NUM!	AKT3,MARK1,PRKCE
JAK/STAT Signaling	0	4,94E-02	2,000	AKT3,JAK2,PIK3CB,SOS2
Antigen Presentation Pathway	0	0.05	#NUM!	MR1
B Cell Receptor Signaling	0	4,57E-02	2,828	AKT3,GAB2,MAPK8,NFATC2,PIK3CB,PLCG2,SOS2,VAV3
Phototransduction Pathway	0	2,17E-02	#NUM!	GNAT2
Chemokine Signaling	0	5,56E-02	2,000	CAMK1D,MAPK8,PLCB1,PLCG2
Neurotrophin/TRK Signaling	0	5,33E-02	#NUM!	MAPK8,PIK3CB,SORCS1,SOS2
Death Receptor Signaling	0	4,55E-02	0,000	ACTA2,ACTG2,MAPK8,PARP8
PPAR Signaling	0	0.03	#NUM!	IL1RL2,PPARGC1A,SOS2
Dopamine Receptor Signaling	0	1,28E-02	#NUM!	PPM1L
p38 MAPK Signaling	0	9,09E-03	#NUM!	IL1RL2
Apoptosis Signaling	0	3,06E-02	#NUM!	MAPK8,PLCG2,PRKCE
Hypoxia Signaling in the Cardiovascular System	0	2,82E-02	#NUM!	LDHA,UBE2C
IL-6 Signaling	0	5,69E-02	2,646	AKT3,IL1RL2,JAK2,MAPK10,MAPK8,PIK3CB,SOS2
PDGF Signaling	0	5,95E-02	2,236	JAK2,MAPK8,PIK3CB,PLCG2,SOS2
BMP signaling pathway	0	4,71E-02	2,000	BMPR1B,MAPK10,MAPK8,RUNX2
Phagosome Maturation	0	5,69E-02	#NUM!	ATP6V0A4,ATP6V0D2,MR1,NCF2,NOX4,SNAP25,TUBA1B
Autophagy	0	5,39E-02	0,302	AKT3,BNIP3,DAPK1,EIF2AK3,IRS1,MAPK10,MAPK8,PIK3CB,PPM1L,TGFA,UVRAG
Cancer Drug Resistance by Drug Efflux	0	6,25E-02	#NUM!	AKT3,BRAF,PIK3CB
Sumoylation Pathway	0	6,12E-02	1,633	CDH1,MAPK10,MAPK8,RFC3,RHOV,SNCA
Th1 and Th2 Activation Pathway	0	5,84E-02	#NUM!	ACVR1C,CD274,CD28,IL4,JAK2,NFATC2,NOTCH2,PIK3CB
IL-7 Signaling Pathway	0	4,41E-02	#NUM!	AKT3,PIK3CB,SOS2
Sirtuin Signaling Pathway	0	3,1E-02	0,000	CDH1,H1-5,LDHA,MT-ND6,NDUFA4L2,PGAM1,PPARGC1A,TUBA1B
Iron homeostasis signaling pathway	0	4,2E-02	#NUM!	ATP6V0A4,ATP6V0D2,BMPR1B,EGFR,JAK2
Th17 Activation Pathway	0	4,94E-02	1,000	CCL20,JAK2,NFATC2,RORA
SPINK1 Pancreatic Cancer Pathway	0	2,56E-02	#NUM!	CPA6
NER (Nucleotide Excision Repair, Enhanced Pathway)	0	2,41E-02	#NUM!	RFC3,RPA4
Endocannabinoid Developing Neuron Pathway	0	5,08E-02	1,633	AKT3,BRAF,MAPK10,MAPK8,MGLL,PIK3CB
Endocannabinoid Cancer Inhibition Pathway	0	2,82E-02	-1,000	AKT3,CDH1,LEF1,PIK3CB
BAG2 Signaling Pathway	0	2,6E-02	#NUM!	HSPA2,PRKN
FAT10 Signaling Pathway	0	1,85E-02	#NUM!	UBD
FAT10 Cancer Signaling Pathway	0	6,12E-02	#NUM!	ACVR1C,AKT3,UBD
Systemic Lupus Erythematosus in T Cell Signaling Pathway	0	5,08E-02	1,667	AKT3,CD28,ESR1,ITGAL,MR1,NFATC2,PIK3CB,PPM1L,RHOV,SOS2
Systemic Lupus Erythematosus in B Cell Signaling Pathway	0	6,33E-02	3,606	AKT3,BLK,EDA,FRK,IL4,JAK2,NFATC2,PIK3CB,PLCG2,PRKCE,PRKCG,PRKCZ,RASGRP1,RASGRP3,SOS2
Senescence Pathway	0	5,04E-02	2,887	ACVR1C,AKT3,BRAF,CACNA1C,CACNA2D3,CCNB1,ELF3,ITPR2,NFATC2,PIK3CB,PPM1L,PRKCZ,RB1,SERPINE1
Inhibition of ARE-Mediated mRNA Degradation Pathway	0	1,99E-02	#NUM!	AKT3,DCP1A,PPM1L
Necroptosis Signaling Pathway	0	2,36E-02	#NUM!	DAPK1,MERTK,RB1
Xenobiotic Metabolism AHR Signaling Pathway	0	4,76E-02	#NUM!	ALDH1A1,HDAC4,NCOA2
Regulation of the Epithelial Mesenchymal Transition in Development Pathway	0	6,02E-02	1,000	CDH1,GLI2,LEF1,WNT7A,WNT9A
Coronavirus Pathogenesis Pathway	0	4,65E-02	0,000	AGTR1,EIF2AK3,HDAC4,KNG1,MAPK10,MAPK8,RB1,SERPINE1
Coronavirus Replication Pathway	0	9,43E-03	#NUM!	TUBA1B
MSP-RON Signaling in Macrophages Pathway	0	0.05	1,000	GAB2,JAK2,PIK3CB,PRKCZ,SOS2
GM-CSF Signaling	0	5,97E-02	2,000	AKT3,JAK2,PIK3CB,SOS2
Role of MAPK Signaling in Promoting the Pathogenesis of Influenza	0	5,15E-02	2,236	ATP6V0A4,ATP6V0D2,BRAF,MAPK10,MAPK8
Role of MAPK Signaling in Inhibiting the Pathogenesis of Influenza	0	4,41E-02	#NUM!	BRAF,MAPK10,MAPK8

## Sheet: cluster 3
Ingenuity Canonical Pathways	-log(p-value)	Ratio	z-score	Molecules
Cell Cycle Checkpoints	3,96E00	3,63E-02	-3,000	BRCA1,BRIP1,CENPE,CENPN,INCENP,KNTC1,MCM10,MCM3,ORC1
Lung Ionic Balance Signaling Pathway	3,14E00	2,39E-02	-1,508	ADRA1A,ADRB3,C3AR1,ESR1,GPR39,HRH2,HTR1F,KCNMB4,P2RY4,PLCB1,PPM1L
Class A/1 (Rhodopsin-like receptors)	2,84E00	2,81E-02	-0,707	ADRA1A,ADRB3,C3AR1,GPR39,HRH2,HTR1F,NMU,P2RY4
Activation of the pre-replicative complex	2,68E00	8,82E-02	#NUM!	MCM10,MCM3,ORC1
Mitotic Prometaphase	2,55E00	3,24E-02	-2,449	CENPE,CENPN,CEP250,INCENP,KNTC1,NCAPD2
DNA Double-Strand Break Repair by Homologous Recombination	2,32E00	1,43E-01	#NUM!	BRCA1,BRCA2
Molecular Mechanisms of Cancer	2,21E00	1,66E-02	-1,155	ADRA1A,ADRB3,BRCA1,C3AR1,GAB2,GNAT2,GPR39,HRH2,HTR1F,MMP1,P2RY4,PLCB1,RND1
Kinetochore Metaphase Signaling Pathway	2,21E00	4,12E-02	#NUM!	CENPE,CENPN,INCENP,KNTC1
BBSome Signaling Pathway	2,19E00	2,03E-02	-1,667	ADRA1A,ADRB3,BBS1,C3AR1,GPR39,HRH2,HTR1F,NTRK2,P2RY4
Kinesins	2,15E00	5,77E-02	#NUM!	CENPE,KIF11,KIF15
MHC class II antigen presentation	2,09E00	3,81E-02	-2,000	CENPE,CTSL,KIF11,KIF15
CREB Signaling in Neurons	2,05E00	1,81E-02	-1,667	ADRA1A,ADRB3,C3AR1,GNAT2,GPR39,HRH2,HTR1F,NTRK2,P2RY4,PLCB1
S100 Family Signaling Pathway	1,88E00	1,63E-02	-1,897	ADRA1A,ADRB3,C3AR1,ESR1,GPR39,HRH2,HTR1F,MMP1,NTRK2,P2RY4,PLCB1
Agrin Interactions at Neuromuscular Junction	1,87E00	4,55E-02	#NUM!	ACTA2,ACTG2,NRG1
ILK Signaling	1,86E00	2,67E-02	1,000	ACTA2,ACTG2,PPM1L,RND1,RPS6KA5
RHO GTPases Activate Formins	1,83E00	3,2E-02	-2,000	CENPE,CENPN,INCENP,KNTC1
Transport of glycerol from adipocytes to the liver by Aquaporins	1,82E00	0.5	#NUM!	AQP7
Glycerol-3-phosphate Shuttle	1,82E00	0.5	#NUM!	GPD2
G alpha (s) signalling events	1,81E00	3,15E-02	0,000	ADRB3,GPR39,HRH2,PDE7B
G alpha (i) signalling events	1,74E00	2,49E-02	-1,342	C3AR1,GNAT2,HTR1F,NMU,P2RY4
Cellular Effects of Sildenafil (Viagra)	1,72E00	1,61E-02	1,265	ACTA2,ACTG2,ADRA1A,ADRB3,C3AR1,GPR39,HRH2,HTR1F,P2RY4,PPM1L
RHOGDI Signaling	1,72E00	2,46E-02	#NUM!	ACTA2,ACTG2,ESR1,GNAT2,RND1
Breast Cancer Regulation by Stathmin1	1,72E00	1,69E-02	-1,667	ADRA1A,ADRB3,C3AR1,GPR39,HRH2,HTR1F,P2RY4,PLCB1,PPM1L
Nuclear Cytoskeleton Signaling Pathway	1,68E00	2,39E-02	-0,447	ACTA2,ACTG2,CENPE,KIF11,KIF15
Role of BRCA1 in DNA Damage Response	1,67E00	3,85E-02	#NUM!	BRCA1,BRCA2,BRIP1
PIP3 activates AKT signaling	1,65E00	2,82E-02	-2,000	ESR1,GAB2,NRG1,NTRK2
Sialic acid metabolism	1,64E00	6,45E-02	#NUM!	ST3GAL6,ST8SIA4
G-Protein Coupled Receptor Signaling	1,61E00	1,55E-02	-1,265	ADRA1A,ADRB3,C3AR1,GNAT2,GPR39,HRH2,HTR1F,P2RY4,PDE7B,PLCB1
Estrogen Receptor Signaling	1,61E00	1,85E-02	-2,000	ESR1,GNAT2,MMP1,MT-ND6,NDUFA4L2,NRF1,PLCB1
Fcγ Receptor-mediated Phagocytosis in Macrophages and Monocytes	1,58E00	3,53E-02	#NUM!	ACTA2,ACTG2,GAB2
cAMP-mediated signaling	1,57E00	2,24E-02	0,000	ADRB3,AKAP5,HRH2,HTR1F,PDE7B
Nucleosome assembly	1,5E00	5,41E-02	#NUM!	CENPN,OIP5
Meiotic recombination	1,5E00	5,41E-02	#NUM!	BRCA1,BRCA2
Gαq Signaling	1,5E00	2,53E-02	#NUM!	ADRA1A,GNAT2,PLCB1,RND1
G alpha (q) signalling events	1,49E00	2,52E-02	-1,000	ADRA1A,GPR39,NMU,PLCB1
Nonhomologous End-Joining (NHEJ)	1,44E00	0.05	#NUM!	BRCA1,DCLRE1C
Mechanisms of Viral Exit from Host Cells	1,44E00	0.05	#NUM!	ACTA2,ACTG2
Cardiac Hypertrophy Signaling	1,43E00	2,06E-02	#NUM!	ADRA1A,ADRB3,GNAT2,PLCB1,RND1
Glycerol Degradation I	1,43E00	0.2	#NUM!	GPD2
Smooth Muscle Contraction	1,42E00	4,88E-02	#NUM!	ACTA2,ACTG2
Apelin Muscle Signaling Pathway	1,4E00	4,76E-02	#NUM!	GNAT2,NRF1
Cardiac β-adrenergic Signaling	1,39E00	2,34E-02	#NUM!	AKAP5,GNAT2,PDE7B,PPM1L
HDR through Homologous Recombination (HRR) or Single Strand Annealing (SSA)	1,39E00	2,97E-02	#NUM!	BRCA1,BRCA2,BRIP1
Regulation of Actin-based Motility by Rho	1,36E00	2,88E-02	#NUM!	ACTA2,ACTG2,RND1
Cohesin Chromatin Regulation Pathway	1,33E00	2,23E-02	-2,000	ESR1,INCENP,NCAPD2,PPM1L
TEC Kinase Signaling	1,33E00	2,23E-02	#NUM!	ACTA2,ACTG2,GNAT2,RND1
STAT5 Activation	1,29E00	1,43E-01	#NUM!	GAB2
Cell Cycle: G2/M DNA Damage Checkpoint Regulation	1,28E00	4,08E-02	#NUM!	BORA,BRCA1
Bladder Cancer Signaling	1,28E00	2,68E-02	#NUM!	FGF21,MMP1,RPS6KA5
Gαs Signaling	1,25E00	2,61E-02	#NUM!	ADRB3,GNAT2,HRH2
MSP-RON Signaling Pathway	1,23E00	3,85E-02	#NUM!	ACTA2,ACTG2
Axonal Guidance Signaling	1,21E00	1,51E-02	#NUM!	GNAT2,MMP1,NTN1,NTRK2,PLCB1,RND1,SEMA3A
Cell Cycle Control of Chromosomal Replication	1,2E00	3,7E-02	#NUM!	MCM3,ORC1
Signaling by ERBB4	1,18E00	3,57E-02	#NUM!	ESR1,NRG1
Role of CHK Proteins in Cell Cycle Checkpoint Control	1,16E00	3,51E-02	#NUM!	BRCA1,PPM1L
Hereditary Breast Cancer Signaling	1,15E00	2,38E-02	#NUM!	BRCA1,BRCA2,ESR1
Semaphorin Signaling in Neurons	1,15E00	3,45E-02	#NUM!	RND1,SEMA3A
Remodeling of Epithelial Adherens Junctions	1,15E00	3,45E-02	#NUM!	ACTA2,ACTG2
Embryonic Stem Cell Differentiation into Cardiac Lineages	1,14E00	0.1	#NUM!	SP4
Collagen degradation	1,14E00	3,39E-02	#NUM!	CTSL,MMP1
Mitochondrial Dysfunction	1,12E00	1,68E-02	0,447	ADRB3,GPD2,MT-ND6,NDUFA4L2,NRF1
Crosstalk between Dendritic Cells and Natural Killer Cells	1,11E00	3,28E-02	#NUM!	ACTA2,ACTG2
White Adipose Tissue Browning Pathway	1,11E00	2,27E-02	#NUM!	ADRB3,FGF21,NRF1
Granzyme A Signaling	1,1E00	3,23E-02	#NUM!	MT-ND6,NDUFA4L2
Specification of primordial germ cells	1,1E00	9,09E-02	#NUM!	TET2
NCAM signaling for neurite out-growth	1,09E00	3,17E-02	#NUM!	RPS6KA5,ST8SIA4
Mitotic Roles of Polo-Like Kinase	1,09E00	3,17E-02	#NUM!	KIF11,PPM1L
Mitotic Metaphase and Anaphase	1,09E00	1,84E-02	-2,000	CENPE,CENPN,INCENP,KNTC1
Semaphorin interactions	1,07E00	3,12E-02	#NUM!	RND1,SEMA3A
Phagosome Formation	1,07E00	1,33E-02	-1,414	ADRA1A,ADRB3,C3AR1,GAB2,GPR39,HRH2,HTR1F,P2RY4
HDR through MMEJ (alt-NHEJ)	1,06E00	8,33E-02	#NUM!	BRCA2
Dilated Cardiomyopathy Signaling Pathway	1,05E00	2,14E-02	#NUM!	ACTA2,ACTG2,CNN1
Caveolar-mediated Endocytosis Signaling	1,04E00	2,99E-02	#NUM!	ACTA2,ACTG2
Trafficking and processing of endosomal TLR	1,03E00	7,69E-02	#NUM!	CTSL
Cytosolic iron-sulfur cluster assembly	1,03E00	7,69E-02	#NUM!	BRIP1
Passive transport by Aquaporins	1,03E00	7,69E-02	#NUM!	AQP7
AMPK Signaling	1,02E00	1,75E-02	#NUM!	ADRA1A,ADRB3,GNAT2,PPM1L
G Protein Signaling Mediated by Tubby	9,99E-01	2,82E-02	#NUM!	GNAT2,PLCB1
Interleukin-15 signaling	9,97E-01	7,14E-02	#NUM!	GAB2
DNA Double-Strand Break Repair by Non-Homologous End Joining	9,97E-01	7,14E-02	#NUM!	DCLRE1C
GPCR-Mediated Integration of Enteroendocrine Signaling Exemplified by an L Cell	9,88E-01	2,78E-02	#NUM!	ADRB3,PLCB1
IL-17A Signaling in Fibroblasts	9,78E-01	2,74E-02	#NUM!	ACTA2,MMP1
Activation of NMDA receptors and postsynaptic events	9,49E-01	2,63E-02	#NUM!	DLG2,NRG1
DNA methylation	9,42E-01	6,25E-02	#NUM!	DNMT3L
Degradation of the extracellular matrix	9,4E-01	2,6E-02	#NUM!	CTSL,MMP1
CXCR4 Signaling	9,37E-01	1,91E-02	#NUM!	GNAT2,PLCB1,RND1
Agranulocyte Adhesion and Diapedesis	9,31E-01	1,9E-02	#NUM!	ACTA2,ACTG2,MMP1
Histone Modification Signaling Pathway	9,28E-01	1,61E-02	-1,000	DNMT3L,ESR1,ORC1,RPS6KA5
Germ Cell-Sertoli Cell Junction Signaling	9,25E-01	1,89E-02	#NUM!	ACTA2,ACTG2,RND1
FLT3 Signaling in Hematopoietic Progenitor Cells	9,22E-01	2,53E-02	#NUM!	GAB2,RPS6KA5
Glucocorticoid Receptor Signaling	9,19E-01	1,35E-02	#NUM!	BRCA1,ESR1,MMP1,MT-ND6,NDUFA4L2,RPS6KA5
tRNA processing in the mitochondrion	9,18E-01	5,88E-02	#NUM!	MT-ND6
Signaling by NTRK1 (TRKA)	9,13E-01	2,5E-02	#NUM!	NTRK2,RPS6KA5
Signaling by Rho Family GTPases	9,05E-01	1,58E-02	#NUM!	ACTA2,ACTG2,GNAT2,RND1
ABRA Signaling Pathway	8,95E-01	2,44E-02	#NUM!	ACTA2,ACTG2
HIPPO signaling	8,87E-01	2,41E-02	#NUM!	DLG2,PPM1L
Tight Junction Signaling	8,79E-01	1,8E-02	#NUM!	ACTA2,ACTG2,PPM1L
Parkinson's Signaling Pathway	8,78E-01	1,54E-02	-1,000	ACTA2,ACTG2,MT-ND6,NDUFA4L2
Cellular hexose transport	8,73E-01	5,26E-02	#NUM!	FGF21
FGF Signaling	8,7E-01	2,35E-02	#NUM!	FGF21,RPS6KA5
Role of NFAT in Regulation of the Immune Response	8,57E-01	1,75E-02	#NUM!	AKAP5,GNAT2,PLCB1
Death Receptor Signaling	8,46E-01	2,27E-02	#NUM!	ACTA2,ACTG2
Regulation of TP53 Activity through Phosphorylation	8,38E-01	2,25E-02	#NUM!	BRCA1,BRIP1
Adrenergic Receptor Signaling Pathway (Enhanced)	8,3E-01	1,7E-02	#NUM!	ADRA1A,ADRB3,PLCB1
DNA Replication Pre-Initiation	8,23E-01	2,2E-02	#NUM!	MCM3,ORC1
Protein Kinase A Signaling	8,16E-01	1,34E-02	-1,000	AKAP5,NTN1,PDE7B,PLCB1,PTPDC1
VEGF Signaling	8,15E-01	2,17E-02	#NUM!	ACTA2,ACTG2
Airway Pathology in Chronic Obstructive Pulmonary Disease	8,08E-01	2,15E-02	#NUM!	FGF21,MMP1
Leukocyte Extravasation Signaling	8,05E-01	1,66E-02	#NUM!	ACTA2,ACTG2,MMP1
Synaptic Long Term Depression	8,05E-01	1,66E-02	#NUM!	GNAT2,PLCB1,PPM1L
UVA-Induced MAPK Signaling	8,01E-01	2,13E-02	#NUM!	PLCB1,RPS6KA5
FAK Signaling	7,98E-01	1,18E-02	-1,134	ADRA1A,ADRB3,C3AR1,GPR39,HRH2,HTR1F,P2RY4
Mitochondrial RNA degradation	7,96E-01	4,35E-02	#NUM!	MT-ND6
Glycolysis I	7,96E-01	4,35E-02	#NUM!	ENO4
Gluconeogenesis I	7,96E-01	4,35E-02	#NUM!	ENO4
Mitotic G2-G2/M phases	7,9E-01	1,63E-02	#NUM!	BORA,CEP250,LIN9
ATM Signaling	7,86E-01	2,08E-02	#NUM!	BRCA1,PPM1L
RAR Activation	7,86E-01	1,31E-02	-1,000	GNAT2,MMP1,PDE7B,RND1,RPS6KA5
Intra-Golgi and retrograde Golgi-to-ER traffic	7,85E-01	1,62E-02	#NUM!	CENPE,KIF11,KIF15
WNK Renal Signaling Pathway	7,79E-01	2,06E-02	#NUM!	BRCA1,RPS6KA5
Integration of energy metabolism	7,79E-01	2,06E-02	#NUM!	AKAP5,PLCB1
Activation of Matrix Metalloproteinases	7,79E-01	4,17E-02	#NUM!	MMP1
Activation of kainate receptors upon glutamate binding	7,79E-01	4,17E-02	#NUM!	PLCB1
Estrogen-mediated S-phase Entry	7,79E-01	4,17E-02	#NUM!	ESR1
Clathrin-mediated Endocytosis Signaling	7,66E-01	1,59E-02	#NUM!	ACTA2,ACTG2,FGF21
α-Adrenergic Signaling	7,65E-01	2,02E-02	#NUM!	ADRA1A,GNAT2
Neuropathic Pain Signaling in Dorsal Horn Neurons	7,65E-01	2,02E-02	#NUM!	NTRK2,PLCB1
PRC2 methylates histones and DNA	7,63E-01	0.04	#NUM!	DNMT3L
Signaling by NTRK2 (TRKB)	7,63E-01	0.04	#NUM!	NTRK2
Cilium Assembly	7,61E-01	1,58E-02	#NUM!	BBS1,CEP250,KIF24
mTOR Signaling	7,61E-01	1,58E-02	#NUM!	PPM1L,RND1,RPS6KA5
Role of Tissue Factor in Cancer	7,61E-01	1,58E-02	#NUM!	MMP1,PLCB1,RPS6KA5
G-protein beta:gamma signalling	7,48E-01	3,85E-02	#NUM!	PLCB1
CDP-diacylglycerol Biosynthesis I	7,48E-01	3,85E-02	#NUM!	LPCAT2
D-myo-inositol (1,4,5)-Trisphosphate Biosynthesis	7,48E-01	3,85E-02	#NUM!	PLCB1
Transport of inorganic cations/anions and amino acids/oligopeptides	7,39E-01	1,94E-02	#NUM!	SLC3A1,SLC9A9
Paxillin Signaling	7,39E-01	1,94E-02	#NUM!	ACTA2,ACTG2
Integrin Signaling	7,38E-01	1,54E-02	#NUM!	ACTA2,ACTG2,RND1
Gap Junction Signaling	7,32E-01	1,35E-02	2,000	ACTA2,ACTG2,P2RY4,PLCB1
Systemic Lupus Erythematosus in T Cell Signaling Pathway	7,3E-01	1,52E-02	#NUM!	ESR1,PPM1L,RND1
Sphingolipid metabolism	7,2E-01	1,89E-02	#NUM!	ARSH,PPM1L
Phosphatidylglycerol Biosynthesis II (Non-plastidic)	7,18E-01	3,57E-02	#NUM!	LPCAT2
Virus Entry via Endocytic Pathways	7,14E-01	1,87E-02	#NUM!	ACTA2,ACTG2
ERK/MAPK Signaling	7,08E-01	1,49E-02	#NUM!	ESR1,PPM1L,RPS6KA5
SUMOylation of intracellular receptors	7,05E-01	3,45E-02	#NUM!	ESR1
Signaling by CSF3 (G-CSF)	7,05E-01	3,45E-02	#NUM!	GAB2
Signaling by CSF1 (M-CSF) in myeloid cells	6,92E-01	3,33E-02	#NUM!	GAB2
Complement System	6,92E-01	3,33E-02	#NUM!	C3AR1
Neuregulin Signaling	6,9E-01	1,8E-02	#NUM!	NRG1,TMEFF2
CDK5 Signaling	6,9E-01	1,8E-02	#NUM!	NTRK2,PPM1L
Pulmonary Fibrosis Idiopathic Signaling Pathway	6,85E-01	1,29E-02	#NUM!	ACTA2,ACTG2,MMP1,RPS6KA5
Glutamate binding, activation of AMPA receptors and synaptic plasticity	6,79E-01	3,23E-02	#NUM!	AKAP5
Cholecystokinin/Gastrin-mediated Signaling	6,78E-01	1,77E-02	#NUM!	PLCB1,RND1
Sphingosine-1-phosphate Signaling	6,78E-01	1,77E-02	#NUM!	PLCB1,RND1
Thrombin Signaling	6,75E-01	1,43E-02	#NUM!	GNAT2,PLCB1,RND1
Transcriptional Regulation by E2F6	6,67E-01	3,12E-02	#NUM!	BRCA1
Role of Osteoblasts in Rheumatoid Arthritis Signaling Pathway	6,59E-01	1,4E-02	#NUM!	CTSL,MMP1,SFRP2
fMLP Signaling in Neutrophils	6,56E-01	1,71E-02	#NUM!	GNAT2,PLCB1
RHOA Signaling	6,56E-01	1,71E-02	#NUM!	ACTA2,ACTG2
MAPK targets/ Nuclear events mediated by MAP kinases	6,55E-01	3,03E-02	#NUM!	RPS6KA5
Synthesis of DNA	6,45E-01	1,68E-02	#NUM!	MCM3,ORC1
Glycerophospholipid biosynthesis	6,35E-01	1,65E-02	#NUM!	GPD2,LPCAT2
CCR3 Signaling in Eosinophils	6,35E-01	1,65E-02	#NUM!	GNAT2,PLCB1
Transcriptional regulation by the AP-2 (TFAP2) family of transcription factors	6,33E-01	2,86E-02	#NUM!	ESR1
Triglyceride metabolism	6,33E-01	2,86E-02	#NUM!	GPD2
FLT3 Signaling	6,33E-01	2,86E-02	#NUM!	GAB2
Actin Cytoskeleton Signaling	6,32E-01	1,36E-02	#NUM!	ACTA2,ACTG2,FGF21
Sertoli Cell-Germ Cell Junction Signaling Pathway (Enhanced)	6,25E-01	1,35E-02	#NUM!	ACTA2,ACTG2,PPM1L
Hematoma Resolution Signaling Pathway	6,25E-01	1,35E-02	#NUM!	MMP1,MT-ND6,NDUFA4L2
Primary Immunodeficiency Signaling	6,22E-01	2,78E-02	#NUM!	DCLRE1C
Inhibition of Matrix Metalloproteases	6,22E-01	2,78E-02	#NUM!	MMP1
P2Y Purinergic Receptor Signaling Pathway	6,19E-01	1,61E-02	#NUM!	P2RY4,PLCB1
Bile acid and bile salt metabolism	6,12E-01	2,7E-02	#NUM!	CH25H
Assembly and cell surface presentation of NMDA receptors	6,12E-01	2,7E-02	#NUM!	DLG2
Cell Cycle Regulation by BTG Family Proteins	6,12E-01	2,7E-02	#NUM!	PPM1L
Mitotic G1 phase and G1/S transition	6,09E-01	1,59E-02	#NUM!	LIN9,ORC1
RET signaling	6,02E-01	2,63E-02	#NUM!	GAB2
p70S6K Signaling	5,95E-01	1,55E-02	#NUM!	PLCB1,PPM1L
Gαi Signaling	5,95E-01	1,55E-02	#NUM!	GNAT2,HTR1F
Complex IV assembly	5,92E-01	2,56E-02	#NUM!	TMEM177
Role of IL-17F in Allergic Inflammatory Airway Diseases	5,92E-01	2,56E-02	#NUM!	RPS6KA5
Sperm Motility	5,89E-01	1,29E-02	#NUM!	GNAT2,NTRK2,PLCB1
Oncostatin M Signaling	5,82E-01	2,5E-02	#NUM!	MMP1
Apelin Endothelial Signaling Pathway	5,76E-01	1,5E-02	#NUM!	GNAT2,PLCB1
DNA damage-induced 14-3-3σ Signaling	5,73E-01	2,44E-02	#NUM!	BRCA1
Signaling by SCF-KIT	5,64E-01	2,38E-02	#NUM!	GAB2
Complement cascade	5,64E-01	2,38E-02	#NUM!	C3AR1
Interleukin-2 family signaling	5,64E-01	2,38E-02	#NUM!	GAB2
Meiotic synapsis	5,56E-01	2,33E-02	#NUM!	BRCA1
Netrin-1 signaling	5,56E-01	2,33E-02	#NUM!	NTN1
Transcriptional regulation by RUNX1	5,54E-01	1,45E-02	#NUM!	CTSL,ESR1
Relaxin Signaling	5,49E-01	1,44E-02	#NUM!	GNAT2,PDE7B
Granulocyte Adhesion and Diapedesis	5,49E-01	1,44E-02	#NUM!	HRH2,MMP1
PI3K Cascade	5,47E-01	2,27E-02	#NUM!	GAB2
Role of OCT4 in Mammalian Embryonic Stem Cell Pluripotency	5,47E-01	2,27E-02	#NUM!	BRCA1
nNOS Signaling in Neurons	5,47E-01	2,27E-02	#NUM!	DLG2
Circadian Rhythm Signaling	5,47E-01	1,22E-02	#NUM!	NTRK2,PLCB1,RPS6KA5
Semaphorin Neuronal Repulsive Signaling Pathway	5,41E-01	1,42E-02	#NUM!	RND1,SEMA3A
SUMOylation of DNA replication proteins	5,39E-01	2,22E-02	#NUM!	INCENP
M-decay: degradation of maternal mRNAs by maternally stored factors	5,39E-01	2,22E-02	#NUM!	TET2
tRNA Splicing	5,39E-01	2,22E-02	#NUM!	PDE7B
XBP1(S) activates chaperone genes	5,31E-01	2,17E-02	#NUM!	DDX11
Signaling by NOTCH3	5,31E-01	2,17E-02	#NUM!	DLGAP5
Inositol phosphate metabolism	5,31E-01	2,17E-02	#NUM!	PLCB1
MYC Mediated Apoptosis Signaling	5,31E-01	2,17E-02	#NUM!	ADRB3
Phototransduction Pathway	5,31E-01	2,17E-02	#NUM!	GNAT2
eNOS Signaling	5,28E-01	1,39E-02	#NUM!	AQP7,ESR1
Colorectal Cancer Metastasis Signaling	5,25E-01	1,19E-02	#NUM!	GNAT2,MMP1,RND1
HOTAIR Regulatory Pathway	5,24E-01	1,38E-02	#NUM!	ESR1,MMP1
RUNX1 regulates megakaryocyte differentiation and platelet function	5,23E-01	2,13E-02	#NUM!	NR4A3
PFKFB4 Signaling Pathway	5,23E-01	2,13E-02	#NUM!	RPS6KA5
Signaling by ERBB2	5,08E-01	2,04E-02	#NUM!	NRG1
DNA Double Strand Break Response	5,08E-01	2,04E-02	#NUM!	BRCA1
Interleukin-3, Interleukin-5 and GM-CSF signaling	5,01E-01	0.02	#NUM!	GAB2
UVB-Induced MAPK Signaling	5,01E-01	0.02	#NUM!	RPS6KA5
CLEAR Signaling Pathway	4,96E-01	1,14E-02	#NUM!	FGF21,NTRK2,PPM1L
Role of IL-17A in Arthritis	4,94E-01	1,96E-02	#NUM!	MMP1
Signaling by PTK6	4,87E-01	1,92E-02	#NUM!	NRG1
Ovarian Cancer Signaling	4,86E-01	1,29E-02	#NUM!	BRCA1,BRCA2
Opioid Signaling Pathway	4,85E-01	1,12E-02	#NUM!	GNAT2,PLCB1,RPS6KA5
CNTF Signaling	4,8E-01	1,89E-02	#NUM!	RPS6KA5
Cardiac Hypertrophy Signaling (Enhanced)	4,77E-01	9,9E-03	-1,342	ADRA1A,FGF21,PDE7B,PLCB1,RPS6KA5
Aldosterone Signaling in Epithelial Cells	4,75E-01	1,27E-02	#NUM!	KCNMB4,PLCB1
Mitochondrial Division Signaling Pathway	4,68E-01	1,25E-02	#NUM!	ADRA1A,PPM1L
Netrin Signaling	4,68E-01	1,25E-02	#NUM!	AKAP5,NTN1
Triacylglycerol Biosynthesis	4,67E-01	1,82E-02	#NUM!	LPCAT2
Gamma carboxylation, hypusinylation, hydroxylation, and arylsulfatase activation	4,61E-01	1,79E-02	#NUM!	ARSH
Neurexins and neuroligins	4,61E-01	1,79E-02	#NUM!	DLG2
GADD45 Signaling	4,55E-01	1,75E-02	#NUM!	BRCA1
Role of Osteoclasts in Rheumatoid Arthritis Signaling Pathway	4,53E-01	1,08E-02	#NUM!	MMP1,RND1,SFRP2
WNT/β-catenin Signaling	4,51E-01	1,21E-02	#NUM!	PPM1L,SFRP2
Pre-NOTCH Expression and Processing	4,49E-01	1,72E-02	#NUM!	ST3GAL6
UFMylation Signaling Pathway	4,49E-01	1,72E-02	#NUM!	ESR1
Complex I biogenesis	4,49E-01	1,72E-02	#NUM!	MT-ND6
Glioblastoma Multiforme Signaling	4,47E-01	1,2E-02	#NUM!	PLCB1,RND1
Tumor Microenvironment Pathway	4,44E-01	1,2E-02	#NUM!	FGF21,MMP1
Assembly of collagen fibrils and other multimeric structures	4,43E-01	1,69E-02	#NUM!	CTSL
Phospholipases	4,43E-01	1,69E-02	#NUM!	PLCB1
Mitochondrial biogenesis	4,37E-01	1,67E-02	#NUM!	NRF1
MicroRNA Biogenesis Signaling Pathway	4,34E-01	1,18E-02	#NUM!	BRCA1,ESR1
ERB2-ERBB3 Signaling	4,31E-01	1,64E-02	#NUM!	NRG1
Thrombopoietin Signaling	4,26E-01	1,61E-02	#NUM!	GAB2
Role of Macrophages, Fibroblasts and Endothelial Cells in Rheumatoid Arthritis	4,22E-01	1,03E-02	#NUM!	MMP1,PLCB1,SFRP2
PPARα/RXRα Activation	4,19E-01	1,14E-02	#NUM!	GPD2,PLCB1
TP53 Regulates Transcription of DNA Repair Genes	4,15E-01	1,56E-02	#NUM!	BRCA1
ERBB4 Signaling	4,15E-01	1,56E-02	#NUM!	NRG1
Cell Cycle: G1/S Checkpoint Regulation	4,15E-01	1,56E-02	#NUM!	NRG1
NRF2-mediated Oxidative Stress Response	4,13E-01	1,13E-02	#NUM!	ACTA2,ACTG2
Hepatic Fibrosis / Hepatic Stellate Cell Activation	4,13E-01	1,13E-02	#NUM!	ACTA2,MMP1
WNT/Ca+ pathway	4,1E-01	1,54E-02	#NUM!	PLCB1
Endothelin-1 Signaling	4,1E-01	1,12E-02	#NUM!	GNAT2,PLCB1
Production of Nitric Oxide and Reactive Oxygen Species in Macrophages	4,1E-01	1,12E-02	#NUM!	PPM1L,RND1
Dopamine-DARPP32 Feedback in cAMP Signaling	4,07E-01	1,12E-02	#NUM!	PLCB1,PPM1L
Ephrin B Signaling	4,05E-01	1,52E-02	#NUM!	GNAT2
Extra-nuclear estrogen signaling	3,99E-01	1,49E-02	#NUM!	ESR1
Growth Hormone Signaling	3,99E-01	1,49E-02	#NUM!	RPS6KA5
Glioma Invasiveness Signaling	3,95E-01	1,47E-02	#NUM!	RND1
Regulation of the Epithelial Mesenchymal Transition by Growth Factors Pathway	3,92E-01	1,09E-02	#NUM!	FGF21,MMP1
ERK5 Signaling	3,9E-01	1,45E-02	#NUM!	RPS6KA5
Plasma lipoprotein assembly, remodeling, and clearance	3,85E-01	1,43E-02	#NUM!	FGF21
Regulation of RUNX2 expression and activity	3,85E-01	1,43E-02	#NUM!	ESR1
Melatonin Signaling	3,85E-01	1,43E-02	#NUM!	PLCB1
EIF2 Signaling	3,84E-01	1,07E-02	#NUM!	ACTA2,ACTG2
PI3K/AKT Signaling	3,84E-01	1,07E-02	#NUM!	GAB2,PPM1L
Respiratory electron transport	3,8E-01	1,41E-02	#NUM!	MT-ND6
Serotonin Receptor Signaling	3,8E-01	9,2E-03	0,000	ADRA1A,ADRB3,PLCB1,RND1
G alpha (12/13) signalling events	3,76E-01	1,39E-02	#NUM!	ADRA1A
Regulation of endogenous retroelements	3,76E-01	1,39E-02	#NUM!	DNMT3L
Role of JAK family kinases in IL-6-type Cytokine Signaling	3,76E-01	1,39E-02	#NUM!	MMP1
Chemokine Signaling	3,76E-01	1,39E-02	#NUM!	PLCB1
Estrogen-Dependent Breast Cancer Signaling	3,71E-01	1,37E-02	#NUM!	ESR1
Leptin Signaling in Obesity	3,71E-01	1,37E-02	#NUM!	PLCB1
IL-3 Signaling	3,67E-01	1,35E-02	#NUM!	GAB2
Thyroid Cancer Signaling	3,67E-01	1,35E-02	#NUM!	NTRK2
IL-8 Signaling	3,65E-01	1,03E-02	#NUM!	GNAT2,RND1
Beta-catenin independent WNT signaling	3,62E-01	1,03E-02	#NUM!	GNAT2,PLCB1
SUMOylation of DNA damage response and repair proteins	3,62E-01	1,33E-02	#NUM!	BRCA1
Signaling by MET	3,62E-01	1,33E-02	#NUM!	RANBP10
Neurotrophin/TRK Signaling	3,62E-01	1,33E-02	#NUM!	NTRK2
BEX2 Signaling Pathway	3,62E-01	1,33E-02	#NUM!	PPM1L
Post-translational modification: synthesis of GPI-anchored proteins	3,58E-01	1,32E-02	#NUM!	LY6D
D-myo-inositol-5-phosphate Metabolism	3,57E-01	1,02E-02	#NUM!	PLCB1,PPM1L
Neutrophil Extracellular Trap Signaling Pathway	3,53E-01	9,26E-03	#NUM!	MT-ND6,NDUFA4L2,PLCB1
Calcium Signaling	3,52E-01	1,01E-02	#NUM!	ACTA2,AKAP5
Signaling by ROBO receptors	3,5E-01	0.01	#NUM!	AKAP5,NTN1
Dopamine Receptor Signaling	3,5E-01	1,28E-02	#NUM!	PPM1L
Neurovascular Coupling Signaling Pathway	3,43E-01	9,85E-03	#NUM!	KCNMB4,PLCB1
Platelet homeostasis	3,42E-01	1,25E-02	#NUM!	KCNMB4
Opioid Signalling	3,34E-01	1,22E-02	#NUM!	PLCB1
Cyclins and Cell Cycle Regulation	3,34E-01	1,22E-02	#NUM!	PPM1L
Glucose metabolism	3,3E-01	1,2E-02	#NUM!	ENO4
Regulation of the Epithelial Mesenchymal Transition in Development Pathway	3,3E-01	1,2E-02	#NUM!	BRCA1
Actin Nucleation by ARP-WASP Complex	3,23E-01	1,18E-02	#NUM!	RND1
MITF-M-dependent gene expression	3,19E-01	1,16E-02	#NUM!	TBX2
Role of NFAT in Cardiac Hypertrophy	3,17E-01	9,35E-03	#NUM!	AKAP5,PLCB1
Mitochondrial protein degradation	3,16E-01	1,15E-02	#NUM!	MT-ND6
Role of Osteoblasts, Osteoclasts and Chondrocytes in Rheumatoid Arthritis	3,15E-01	9,3E-03	#NUM!	MMP1,SFRP2
Ceramide Signaling	3,12E-01	1,14E-02	#NUM!	PPM1L
IL-1 Signaling	3,05E-01	1,11E-02	#NUM!	GNAT2
Neuroprotective Role of THOP1 in Alzheimer's Disease	3,02E-01	1,1E-02	#NUM!	PRSS12
ERBB Signaling	3,02E-01	1,1E-02	#NUM!	NRG1
Wound Healing Signaling Pathway	0.3	9,01E-03	#NUM!	ACTA2,MMP1
p53 Signaling	2,99E-01	1,09E-02	#NUM!	BRCA1
DNA Methylation and Transcriptional Repression Signaling	2,99E-01	1,09E-02	#NUM!	TET2
Prolactin Signaling	2,95E-01	1,08E-02	#NUM!	KCNMB4
Potassium Channels	2,92E-01	1,06E-02	#NUM!	KCNMB4
Sleep REM Signaling Pathway	2,92E-01	1,06E-02	#NUM!	RPS6KA5
Melanocyte Development and Pigmentation Signaling	2,89E-01	1,05E-02	#NUM!	RPS6KA5
S Phase	2,86E-01	1,04E-02	#NUM!	LIN9
Sertoli Cell-Sertoli Cell Junction Signaling	2,84E-01	8,7E-03	#NUM!	ACTA2,ACTG2
ABC-family proteins mediated transport	2,83E-01	1,03E-02	#NUM!	ABCA9
Apelin Cardiomyocyte Signaling Pathway	2,83E-01	1,03E-02	#NUM!	PLCB1
Docosahexaenoic Acid (DHA) Signaling	2,8E-01	8,62E-03	#NUM!	NTRK2,PLCB1
Sumoylation Pathway	2,8E-01	1,02E-02	#NUM!	RND1
Superpathway of Inositol Phosphate Compounds	2,78E-01	8,58E-03	#NUM!	PLCB1,PPM1L
MSP-RON Signaling in Macrophages Pathway	2,74E-01	0.01	#NUM!	GAB2
Irritable Bowel Syndrome Signaling Pathway	2,72E-01	8,47E-03	#NUM!	MMP1,RND1
Neddylation	2,69E-01	8,4E-03	#NUM!	BRCA1,GAN
Extracellular matrix organization	2,68E-01	9,8E-03	#NUM!	MATN4
ICOS-ICOSL Signaling in T Helper Cells	2,68E-01	9,8E-03	#NUM!	GAB2
Antioxidant Action of Vitamin C	2,68E-01	9,8E-03	#NUM!	PLCB1
ESR-mediated signaling	2,65E-01	9,71E-03	#NUM!	ESR1
CCR5 Signaling in Macrophages	2,65E-01	9,71E-03	#NUM!	GNAT2
Telomerase Signaling	2,65E-01	9,71E-03	#NUM!	PPM1L
Interleukin-4 and Interleukin-13 signaling	2,6E-01	9,52E-03	#NUM!	MMP1
mRNA 3 Prime End Processing Signaling Pathway	2,6E-01	9,52E-03	#NUM!	BRCA1
Deubiquitination	2,6E-01	8,23E-03	#NUM!	BRCA1,ESR1
Coronavirus Replication Pathway	2,57E-01	9,43E-03	#NUM!	CTSL
TR/RXR Activation	2,52E-01	9,26E-03	#NUM!	NRF1
GPCR-Mediated Nutrient Sensing in Enteroendocrine Cells	2,52E-01	9,26E-03	#NUM!	PLCB1
Sleep NREM Signaling Pathway	2,49E-01	9,17E-03	#NUM!	ADRB3
p38 MAPK Signaling	2,47E-01	9,09E-03	#NUM!	RPS6KA5
L1CAM interactions	2,44E-01	9,01E-03	#NUM!	RPS6KA5
Atherosclerosis Signaling	2,44E-01	9,01E-03	#NUM!	MMP1
Nitric Oxide Signaling in the Cardiovascular System	2,42E-01	8,93E-03	#NUM!	ADRB3
Hepatic Fibrosis Signaling Pathway	2,4E-01	7,59E-03	#NUM!	ACTA2,MMP1,RND1
RAF/MAP kinase cascade	2,4E-01	7,84E-03	#NUM!	DLG2,NRG1
Cell surface interactions at the vascular wall	2,39E-01	8,85E-03	#NUM!	MMP1
Regulation of lipid metabolism by PPARalpha	2,37E-01	8,77E-03	#NUM!	NRF1
IL-15 Production	2,37E-01	8,77E-03	#NUM!	NTRK2
Eicosanoid Signaling	2,36E-01	7,78E-03	#NUM!	KCNMB4,PLCB1
Phospholipase C Signaling	2,35E-01	7,75E-03	#NUM!	PLCB1,RND1
Sirtuin Signaling Pathway	2,35E-01	7,75E-03	#NUM!	MT-ND6,NDUFA4L2
Chronic Myeloid Leukemia Signaling	2,33E-01	7,72E-03	#NUM!	GAB2,PLCB1
Insulin Secretion Signaling Pathway	2,33E-01	7,72E-03	#NUM!	PLCB1,RPS6KA5
Regulation of Insulin-like Growth Factor (IGF) transport and uptake by IGFBPs	2,32E-01	8,62E-03	#NUM!	MMP1
14-3-3-mediated Signaling	2,32E-01	8,62E-03	#NUM!	PLCB1
Glycosaminoglycan metabolism	2,3E-01	8,55E-03	#NUM!	ST3GAL6
ROBO SLIT Signaling Pathway	2,28E-01	8,47E-03	#NUM!	NTN1
NGF Signaling	2,28E-01	8,47E-03	#NUM!	RPS6KA5
Endocannabinoid Developing Neuron Pathway	2,28E-01	8,47E-03	#NUM!	BRCA1
Pancreatic Adenocarcinoma Signaling	2,21E-01	8,26E-03	#NUM!	BRCA2
G Beta Gamma Signaling	2,21E-01	8,26E-03	#NUM!	GNAT2
GABA Receptor Signaling	2,21E-01	8,26E-03	#NUM!	GNAT2
Phagosome Maturation	2,16E-01	8,13E-03	#NUM!	CTSL
DHCR24 Signaling Pathway	2,12E-01	0.008	#NUM!	ESR1
Synaptic Long Term Potentiation	2,1E-01	7,94E-03	#NUM!	PLCB1
Aryl Hydrocarbon Receptor Signaling	2,1E-01	7,94E-03	#NUM!	ESR1
C-type lectin receptors (CLRs)	2,1E-01	7,94E-03	#NUM!	RPS6KA5
Role of Pattern Recognition Receptors in Recognition of Bacteria and Viruses	2,06E-01	7,81E-03	#NUM!	C3AR1
Role of Chondrocytes in Rheumatoid Arthritis Signaling Pathway	2,02E-01	7,69E-03	#NUM!	MMP1
MSP-RON Signaling in Cancer Cells Pathway	0.2	7,63E-03	#NUM!	ACTA2
Fc epsilon receptor (FCERI) signaling	1,98E-01	7,58E-03	#NUM!	GAB2
STAT3 Pathway	1,98E-01	7,58E-03	#NUM!	NTRK2
NAD Signaling Pathway	0	7,52E-03	#NUM!	SLC12A8
Oxytocin Signaling Pathway	0	3,89E-03	#NUM!	PLCB1
Pulmonary Healing Signaling Pathway	0	5,32E-03	#NUM!	MMP1
ID1 Signaling Pathway	0	5,24E-03	#NUM!	KIF11
Pathogen Induced Cytokine Storm Signaling Pathway	0	3,68E-03	#NUM!	ADRA1A
Ribonucleotide Reductase Signaling Pathway	0	6,58E-03	#NUM!	ESR1
Macrophage Alternative Activation Signaling Pathway	0	6,8E-03	#NUM!	RPS6KA5
Huntington's Disease Signaling	0	3,85E-03	#NUM!	PLCB1
Chaperone Mediated Autophagy Signaling Pathway	0	4,59E-03	#NUM!	MMP1
Myelination Signaling Pathway	0	6,41E-03	#NUM!	NRG1,NTRK2
Acetylcholine Receptor Signaling Pathway	0	5,46E-03	#NUM!	PLCB1
Glutaminergic Receptor Signaling Pathway (Enhanced)	0	3,26E-03	#NUM!	PLCB1
Cachexia Signaling Pathway	0	3,03E-03	#NUM!	ADRB3
Orexin Signaling Pathway	0	4,63E-03	#NUM!	PLCB1
TCF dependent signaling in response to WNT	0	5,62E-03	#NUM!	SFRP2
Generic Transcription Pathway	0	7,19E-03	#NUM!	ESR1,NR4A3
Neutrophil degranulation	0	2,42E-03	#NUM!	C3AR1
RHO GTPase cycle	0	4,57E-03	#NUM!	NHS,RND1
Signaling by NOTCH4	0	7,35E-03	#NUM!	ACTA2
KEAP1-NFE2L2 pathway	0	6,94E-03	#NUM!	BRCA1
Class I MHC mediated antigen processing and presentation	0	5,54E-03	#NUM!	CTSL,GAN
Hepatic Cholestasis	0	5,24E-03	#NUM!	ESR1
Autism Signaling Pathway	0	3,61E-03	#NUM!	NTRK2
NAFLD Signaling Pathway	0	4,88E-03	#NUM!	PPM1L
Pancreatic Secretion Signaling Pathway	0	4,41E-03	#NUM!	PLCB1
HEY1 Signaling Pathway	0	6,58E-03	#NUM!	MMP1
WNT/SHH Axonal Guidance Signaling Pathway	0	6,8E-03	#NUM!	SEMA3A
Sheddase Signaling Pathway	0	5,99E-03	#NUM!	MMP1
CTLA4 Signaling in Cytotoxic T Lymphocytes	0	6,06E-03	#NUM!	PPM1L
Dendritic Cell Maturation	0	6,54E-03	#NUM!	PLCB1
HIF1α Signaling	0	5,13E-03	#NUM!	MMP1
Factors Promoting Cardiogenesis in Vertebrates	0	6,76E-03	#NUM!	PLCB1
HMGB1 Signaling	0	6,8E-03	#NUM!	RND1
GNRH Signaling	0	5,52E-03	#NUM!	PLCB1
Human Embryonic Stem Cell Pluripotency	0	5,26E-03	#NUM!	NTRK2
Androgen Signaling	0	6,58E-03	#NUM!	GNAT2
HER-2 Signaling in Breast Cancer	0	4,72E-03	#NUM!	NRG1
Regulation of eIF4 and p70S6K Signaling	0	6,17E-03	#NUM!	PPM1L
PI3K Signaling in B Lymphocytes	0	7,35E-03	#NUM!	PLCB1
D-myo-inositol (1,4,5,6)-Tetrakisphosphate Biosynthesis	0	5,52E-03	#NUM!	PPM1L
D-myo-inositol (3,4,5,6)-tetrakisphosphate Biosynthesis	0	5,52E-03	#NUM!	PPM1L
3-phosphoinositide Degradation	0	5,21E-03	#NUM!	PPM1L
3-phosphoinositide Biosynthesis	0	4,83E-03	#NUM!	PPM1L
Epithelial Adherens Junction Signaling	0	6,62E-03	#NUM!	PPM1L
Regulation of the Epithelial-Mesenchymal Transition Pathway	0	5,35E-03	#NUM!	FGF21
PTEN Signaling	0	6,99E-03	#NUM!	NTRK2
Protein Ubiquitination Pathway	0	4,08E-03	#NUM!	BRCA1
Xenobiotic Metabolism Signaling	0	4,29E-03	#NUM!	PPM1L
B Cell Receptor Signaling	0	5,71E-03	#NUM!	GAB2
NF-κB Signaling	0	5,71E-03	#NUM!	NTRK2
Gustation Pathway	0	5,78E-03	#NUM!	P2RY4
Autophagy	0	4,9E-03	#NUM!	PPM1L
Osteoarthritis Pathway	0	4,63E-03	#NUM!	MMP1
Adrenomedullin signaling pathway	0	5,41E-03	#NUM!	PLCB1
Endocannabinoid Neuronal Synapse Pathway	0	7,19E-03	#NUM!	PLCB1
T Cell Exhaustion Signaling Pathway	0	7,04E-03	#NUM!	PPM1L
Synaptogenesis Signaling Pathway	0	3,32E-03	#NUM!	NTRK2
Senescence Pathway	0	7,19E-03	#NUM!	PPM1L,RPS6KA5
Inhibition of ARE-Mediated mRNA Degradation Pathway	0	6,62E-03	#NUM!	PPM1L
Xenobiotic Metabolism CAR Signaling Pathway	0	7,3E-03	#NUM!	PPM1L
Coronavirus Pathogenesis Pathway	0	5,81E-03	#NUM!	CTSL
Ephrin Receptor Signaling	0	5,29E-03	#NUM!	GNAT2

## Sheet: cluster 4
Ingenuity Canonical Pathways	-log(p-value)	Ratio	z-score	Molecules
RHO GTPase cycle	1,34E01	3,86E-01	-9,308	AAAS,ABL2,ACBD5,ACTG1,ADD3,AKAP12,AKAP13,ALDH3A2,ALS2,ANKFY1,ANKLE2,ANLN,ARAP3,ARHGAP10,ARHGAP11A,ARHGAP12,ARHGAP18,ARHGAP20,ARHGAP21,ARHGAP24,ARHGAP26,ARHGAP28,ARHGAP31,ARHGAP32,ARHGAP35,ARHGAP39,ARHGAP4,ARHGAP42,ARHGAP44,ARHGAP5,ARHGAP6,ARHGAP9,ARHGDIA,ARHGEF10,ARHGEF11,ARHGEF12,ARHGEF16,ARHGEF17,ARHGEF18,ARHGEF25,ARHGEF26,ARHGEF28,ARHGEF3,ARHGEF7,ARHGEF9,ATP6AP1,BAIAP2L1,BAIAP2L2,BLTP3B,CCDC88…
Histone Modification Signaling Pathway	7,62E00	3,83E-01	-8,341	AR,ASH1L,ATAD2,ATAD2B,ATF2,ATM,ATR,ATRX,BAZ1B,BAZ2B,BPTF,BRWD1,CARM1,CDYL,CDYL2,CECR2,CHD1,CHUK,CREBBP,CSNK2B,DNMT3A,DNMT3B,DOT1L,EHMT1,EP300,ESR1,EZH2,GTF3C4,H1-5,H2AC20,HDAC4,HLCS,KAT2B,KAT6A,KAT6B,KDM2A,KDM3A,KDM3B,KDM4C,KDM5A,KDM6A,KDM6B,KDM7A,KMT2A,KMT2C,KMT2D,KMT2E,KMT5B,L3MBTL3,MAP2K4,MAPK8,MBTD1,MLLT10,MORC4,MORF4L1,MSH6,NCAPG2,NCOA3,NFKB1,NSD1,NSD2,ORC1,PBRM1,PDGFC,PHF1,PHF19,PHF21A,PHF8…
Germ Cell-Sertoli Cell Junction Signaling	5,86E00	3,96E-01	#NUM!	ACTA2,ACTG1,ACTG2,CDH2,CFL1,CLINT1,CTNNA2,CTNND1,DIRAS3,EPN1,FER,GSN,IQGAP1,ITGA6,ITGB1,KEAP1,LAMC3,MAP2K4,MAP3K1,MAP3K14,MAP3K15,MAP3K2,MAP3K3,MAP3K4,MAP3K5,MAP3K7,MAPK1,MAPK8,MTMR2,NECTIN2,NECTIN3,PAK2,PAK3,PDPK1,PIK3C2A,PIK3C2B,PIK3C3,PIK3CA,PIK3CB,PIK3R1,PIK3R3,PLS1,PTK2,RAB8B,RAC3,RAP2A,RHOBTB1,RHOC,RHOD,RND1,RND2,RRAS,RRAS2,SORBS1,TGFBR1,TGFBR2,TJP1,TNFRSF1A,TUBA1A,TUBB,TUBB3,VCL,ZYX
Chromatin organization	5,86E00	3,73E-01	-7,699	AEBP2,ARID1A,ARID1B,ARID2,ARID4B,ASH1L,ATF2,ATXN7,BRWD1,CARM1,CLOCK,CREBBP,DNMT3A,DOT1L,EHMT1,ELP1,ELP4,EP300,EP400,EPC1,EZH2,GATAD2B,H2AC20,HDAC10,HDAC8,JADE1,JADE3,JAK2,KANSL1,KANSL2,KANSL3,KAT2B,KAT6A,KAT6B,KDM2A,KDM3A,KDM3B,KDM4C,KDM5A,KDM6A,KDM6B,KDM7A,KMT2A,KMT2C,KMT2D,KMT5B,MORF4L1,MSL2,NCOA1,NCOA2,NFKB1,NSD1,NSD2,OGT,PBRM1,PHF21A,PHF8,PRDM16,PRMT3,RBBP5,RCOR1,RIOX2,SAP130,SETD1A,SETD2,SET…
Circadian Clock	5,31E00	5,09E-01	-4,158	ATF2,BHLHE41,BMAL1,BTRC,CARM1,CHD9,CLOCK,CREBBP,CRTC1,CRTC3,CRY1,CUL1,EP300,MED1,MEF2C,NCOA1,NCOA2,NCOA6,NPAS2,NR3C1,NRIP1,PER2,PPARGC1A,RORA,SIK1,SMARCD3,TBL1X,TBL1XR1
Pancreatic Secretion Signaling Pathway	4,9E00	3,52E-01	-6,188	ABHD11,ADCY5,ADCY9,AKT1S1,AKT3,AQP5,ARHGDIA,ARHGEF10,ARHGEF11,ARHGEF12,ARHGEF16,ARHGEF17,ARHGEF18,ARHGEF3,ARHGEF7,ARHGEF9,ATP2A2,ATP2B4,CA12,CA3,CA4,CADPS2,DIAPH1,EGFR,GNAQ,GUCY1A1,ITPR1,ITPR2,KCNMA1,LIPG,MAPK1,MCU,MLST8,MTOR,NAPA,NAPB,NSF,PAK2,PIK3C2A,PIK3C2B,PIK3C3,PIK3CA,PIK3CB,PIK3R1,PIK3R3,PLCB1,PLCB4,PLCD4,PLCE1,PLCL1,PLCL2,PPP1R11,PPP1R12A,PRKACB,PRKAG2,PRKAR2A,PRKCA,PRKCD,PRKCE,PRKCG,PRKD…
Heme signaling	4,87E00	5,22E-01	3,128	ATF2,BACH1,BMAL1,CARM1,CHD9,CLOCK,CREBBP,CRTC1,CRTC3,EP300,HMOX1,MED1,MEF2C,NCOA1,NCOA2,NCOA6,NPAS2,NRIP1,PPARGC1A,RORA,SLC46A1,SMARCD3,TBL1X,TBL1XR1
Cardiac Hypertrophy Signaling (Enhanced)	4,69E00	3,07E-01	-7,832	ACVR2A,ACVR2B,ADCY5,ADCY9,ADRA1A,AKAP13,AKT3,APEX1,ATF2,ATF6,ATP2A2,BMPR2,CACNA1C,CACNA2D1,CACNA2D2,CACNB2,CAMK2D,CHUK,DIAPH1,DIAPH2,DIAPH3,DLG1,EDA,EDN1,EIF2B2,ENPP1,EP300,FGF1,FGF14,FGF19,FGF2,FGF21,FGF5,FGFR1,FZD5,FZD9,GDPD3,GHR,GNAI1,GNAI3,GNAQ,GNB2,GNG3,GSK3B,GUCY1A1,HDAC10,HDAC4,HDAC8,HSPB1,IGF1R,IKBKG,IL12RB2,IL15,IL1R1,IL1RL1,IL1RL2,IL20RB,IL22RA1,IL31RA,IL4,IL6ST,ITGA4,ITGA6,ITGA8,ITGA9,…
NGF Signaling	4,61E00	3,98E-01	-4,938	AKT3,ATF2,BAX,CHUK,CREB3L2,CREB5,CREBBP,GAB1,IKBKG,MAP2K4,MAP3K1,MAP3K14,MAP3K15,MAP3K2,MAP3K3,MAP3K4,MAP3K5,MAP3K7,MAPK1,MAPK8,NFKB1,PDPK1,PIK3C2A,PIK3C2B,PIK3C3,PIK3CA,PIK3CB,PIK3R1,PIK3R3,PRKCD,PTPN11,RAP2A,REL,ROCK1,ROCK2,RPS6KA2,RPS6KA3,RPS6KA5,RPS6KB2,RPS6KC1,RRAS,RRAS2,SHF,SMPD1,SOS1,SOS2,TRIO
PPARα/RXRα Activation	4,61E00	3,66E-01	3,464	ACVR2A,ACVR2B,ADCY5,ADCY9,AIP,BCL3,BMPR2,CAND1,CHUK,CKAP5,CLOCK,CPT1B,CREBBP,ELP1,EP300,GHR,GNAQ,GPD2,GUCY1A1,IKBKG,IL1R1,IL1RAPL1,IL1RL1,IL1RL2,INSR,IRS1,JAK2,MAP2K4,MAP3K14,MAP3K7,MAP4K4,MAPK1,MAPK8,MED1,MED23,MEF2C,NCOA3,NCOA6,NFKB1,NFKBIA,NR2C2,PLCB1,PLCB4,PLCD4,PLCE1,PLCL1,PLCL2,PPARGC1A,PRKAA2,PRKACB,PRKAG2,PRKAR2A,PRKCA,RAP2A,REL,RRAS,RRAS2,SMAD3,SMAD4,SOS1,SOS2,TGFBR1,TGFBR2,TGFBR3
BMAL1:CLOCK,NPAS2 activates circadian gene expression	4,31E00	5,93E-01	-2,500	BHLHE41,BMAL1,CARM1,CHD9,CLOCK,CREBBP,DBP,KLF15,MED1,NCOA1,NCOA2,NCOA6,NPAS2,SMARCD3,TBL1X,TBL1XR1
B Cell Receptor Signaling	4,31E00	3,6E-01	-4,464	AKT3,ATF2,BCL6,CAMK2D,CFL1,CHUK,CREB3L2,CREB5,CREBBP,CSK,EBF1,ELP1,ETS1,GAB1,GAB2,GSK3B,IKBKG,JCHAIN,LYN,MALT1,MAP2K4,MAP3K1,MAP3K14,MAP3K15,MAP3K2,MAP3K3,MAP3K4,MAP3K5,MAP3K7,MAPK1,MAPK8,MEF2C,MTOR,NFAT5,NFATC1,NFATC2,NFKB1,NFKBIA,OCRL,PAG1,PDPK1,PIK3C2A,PIK3C2B,PIK3C3,PIK3CA,PIK3CB,PIK3R1,PIK3R3,POU2F2,PPP3CA,PTEN,PTK2,PTPN11,RAP2A,REL,RPS6KB2,RRAS,RRAS2,SOS1,SOS2,SYK,SYNJ1,SYNJ2
Epithelial Adherens Junction Signaling	4,31E00	3,71E-01	-0,674	ACVR2A,ACVR2B,AKT3,ARHGAP35,ARHGEF17,BMPR2,CDH2,CFL1,CTNNA2,CTNND1,DIAPH1,ECT2,EGFR,FER,FGF1,FGFR1,FRMD6,FYN,IGF1R,IQGAP1,KIF23,LATS1,LATS2,MAGI1,MAGI2,MET,MYL12A,NECTIN2,NECTIN3,NOTCH2,PAK2,PAK3,PPM1L,PPP2R3A,PPP2R5B,PPP2R5E,PRKAA2,PRKAG2,PTEN,RAP2A,RAPGEF1,ROCK1,ROCK2,RRAS,RRAS2,STK11,STK3,TCF4,TCF7L2,TGFBR1,TGFBR2,TGFBR3,TNS1,VCL,WWC1,YAP1
HGF Signaling	4,25E00	3,83E-01	-6,008	AKT3,ATF2,DOCK1,ELF1,ELF2,ETS1,GAB1,ITGA4,ITGA6,ITGA8,ITGA9,ITGB1,ITGB4,ITGB8,MAP2K4,MAP3K1,MAP3K14,MAP3K15,MAP3K2,MAP3K3,MAP3K4,MAP3K5,MAP3K7,MAPK1,MAPK8,MET,PIK3C2A,PIK3C2B,PIK3C3,PIK3CA,PIK3CB,PIK3R1,PIK3R3,PRKCA,PRKCD,PRKCE,PRKCG,PRKD1,PRKD3,PTGS2,PTK2,PTPN11,RAP2A,RAPGEF1,RRAS,RRAS2,SOS1,SOS2,STAT3
Myelination Signaling Pathway	4,23E00	3,24E-01	-4,400	ACVR2A,ACVR2B,ADAM17,ADAM22,ADGRG6,AKT1S1,AKT3,APC,ARHGAP12,ARHGAP35,ARHGAP4,ARHGAP5,ARHGAP6,ARHGAP9,ATF2,BMP6,BMPR1A,BMPR1B,BMPR2,BRAF,CHD7,CHD8,CREB3L2,CREB5,CREBBP,CYTH1,DLC1,EGFR,EP300,FGF2,FGFR1,FGR,FYN,FZD5,FZD9,GLI2,GLI3,GLIS1,GSK3B,HDAC10,HDAC4,HDAC8,IGF1R,IRS1,ITGA6,ITGB1,ITGB4,ITGB8,KLK1,LAMA2,LAMA3,LAMA4,LAMB1,LAMC1,LAMC3,LYN,MAPK1,MLST8,MTOR,NFATC1,NFATC2,NFKB1,NOTCH2,NRG1,PDGFC,PDGFD…
Ephrin A Signaling	4,18E00	3,79E-01	-1,286	ACHE,AKT3,APP,ARHGAP35,ARHGEF16,BMP6,BRAF,CBL,CFL1,CHN2,EFNA1,EFNA5,EGFR,EPAS1,EPHA1,EPHA3,EPHA4,EPHA5,EPHA6,FGF2,FGR,FYN,JAK2,LYN,MAPK1,MYL12A,MYL6,MYL9,NFATC1,PIK3C2A,PIK3C2B,PIK3C3,PIK3CA,PIK3CB,PIK3R1,PIK3R3,PRKACB,PRKAG2,PRKAR2A,PRKG1,PTK2,PTPN11,RASA1,ROCK1,ROCK2,SIPA1L1,STAT3,TGFA,VEGFA,YES1
PTEN Signaling	4,1E00	3,71E-01	3,507	AKT3,BCL2,BMPR1A,BMPR1B,BMPR2,CBL,CHUK,CNKSR3,CSNK2B,EGFR,ELP1,FGFR1,FOXO3,GHR,GSK3B,IGF1R,IKBKG,INSR,ITGA4,ITGA6,ITGA8,ITGA9,ITGB1,ITGB4,ITGB8,MAGI1,MAGI2,MAGI3,MAPK1,MAST2,NFKB1,OCRL,PDPK1,PIK3CA,PIK3CB,PIK3R1,PIK3R3,PREX2,PTEN,PTK2,RAC3,RAP2A,REL,RPS6KB2,RRAS,RRAS2,SOS1,SOS2,SYNJ1,SYNJ2,TGFBR1,TGFBR2,TGFBR3
RORA activates gene expression	4,05E00	6,67E-01	-2,887	CARM1,CHD9,CREBBP,EP300,MED1,NCOA1,NCOA2,NCOA6,RORA,SMARCD3,TBL1X,TBL1XR1
Docosahexaenoic Acid (DHA) Signaling	3,99E00	3,36E-01	-5,812	ADCY5,ADCY9,AKT1S1,AKT3,ALB,APAF1,APP,ATF2,BAX,BCL2,BMP6,BRAF,CCL20,CREB3L2,CREB5,CREBBP,EIF2AK3,FABP2,FGF2,GNAQ,GSK3B,GUCY1A1,HMOX1,ITPR1,ITPR2,KCNMA1,MAPK1,MLST8,MTOR,OSGIN1,PDPK1,PIK3C2A,PIK3C2B,PIK3C3,PIK3CA,PIK3CB,PIK3R1,PIK3R3,PLA2G10,PLA2G2A,PLA2G4A,PLA2G5,PLA2R1,PLCB1,PLCB4,PLCD4,PLCE1,PLCL1,PLCL2,PNPLA8,PRKAA2,PRKACB,PRKAG2,PRKAR2A,PRKCA,PRKCD,PRKCE,PRKCG,PRKD1,PRKD3,PTGS2,REL,RPS6KB2,RP…
HER-2 Signaling in Breast Cancer	3,89E00	3,4E-01	-3,939	AAAS,AHCTF1,AKT1S1,AKT3,BRAF,CCNE2,CHUK,COX10,EGFR,ELF1,ELF2,ETS1,FGR,FOXO3,FYN,GSK3B,IKBKG,ITGB1,ITGB4,ITGB8,LYN,MAPK1,MDM2,MLST8,MTCL1,MTOR,NFKB1,NFKBIA,NRG1,NUP107,NUP133,NUP153,NUP160,NUP205,NUP214,NUP54,NUP58,NUP98,PARD3,PIK3C2A,PIK3C2B,PIK3C3,PIK3CA,PIK3CB,PIK3R1,PIK3R3,POM121C,PRKCA,PRKCD,PRKCE,PRKCG,PRKD1,PRKD3,PTEN,PTGS2,PTK2,RAP2A,RB1,RBL1,REL,RPS6KB2,RPTOR,RRAS,RRAS2,SMAD3,SMAD4,SOS1,S…
Sertoli Cell-Sertoli Cell Junction Signaling	3,88E00	3,35E-01	-4,672	ACTA2,ACTG1,ACTG2,AKT3,AR,ATF2,CDH11,CDH13,CDH2,CLDN20,CLINT1,COL4A3,CREB3L2,CREB5,CREBBP,CTNNA2,DLG1,EGFR,EPB41,EPN1,ICAM1,IL1R1,IL1RAPL1,IL1RL1,IL1RL2,ITGA6,ITGB1,JAM2,JAM3,KEAP1,LAMA2,LAMA3,LAMA4,LAMB1,LAMC1,LAMC3,MAP2K4,MAP3K1,MAP3K14,MAP3K15,MAP3K2,MAP3K3,MAP3K4,MAP3K5,MAP3K7,MAPK1,MAPK8,NECTIN2,NECTIN3,NFKB1,PAK2,PAK3,PIK3C2A,PIK3C2B,PIK3C3,PIK3CA,PIK3CB,PIK3R1,PIK3R3,PLS1,PTK2,RAB8B,RAP2A,…
Sertoli Cell-Germ Cell Junction Signaling Pathway (Enhanced)	3,87E00	3,36E-01	-3,118	ACTA2,ACTG1,ACTG2,AKT3,CD2AP,CDH2,CLDN20,CTNNA2,CTNND1,CXADR,EPS8,GSK3B,GUCY1A1,GUCY1A2,ICAM1,IL1R1,IL1RAPL1,IL1RL1,IL1RL2,IQGAP1,ITGA6,ITGB1,JAM2,JAM3,LAMA2,LAMA3,LAMA4,LAMB1,LAMC1,LAMC3,MAP2K4,MAP3K1,MAP3K14,MAP3K15,MAP3K2,MAP3K3,MAP3K4,MAP3K5,MAP3K7,MAPK1,MAPK8,MTMR2,NECTIN2,NECTIN3,NFKB1,PDPK1,PIK3C2A,PIK3C2B,PIK3C3,PIK3CA,PIK3CB,PIK3R1,PIK3R3,PPM1L,PPP2R3A,PPP2R5B,PPP2R5E,PRKAA2,PRKACB,PRKAG…
Thrombin Signaling	3,78E00	3,38E-01	-4,341	ADCY5,ADCY9,AKT3,ARHGEF10,ARHGEF11,ARHGEF12,ARHGEF16,ARHGEF17,ARHGEF18,ARHGEF25,ARHGEF26,ARHGEF28,ARHGEF3,ARHGEF7,ARHGEF9,CAMK1,CAMK1D,CAMK2D,DIRAS3,EGFR,F2RL2,GNAI1,GNAI3,GNAQ,GNAT2,GNB2,GNG3,GUCY1A1,ITPR1,ITPR2,MAPK1,MYL12A,MYL6,MYL9,NFKB1,PDPK1,PIK3C2A,PIK3C2B,PIK3C3,PIK3CA,PIK3CB,PIK3R1,PIK3R3,PLCB1,PLCB4,PLCD4,PLCE1,PLCL1,PLCL2,PPP1R12A,PPP1R12B,PRKCA,PRKCD,PRKCE,PRKCG,PRKD1,PRKD3,PTK2,RAC3,…
Hepatic Fibrosis Signaling Pathway	3,76E00	3,06E-01	-4,903	ACTA2,ACVR2A,ACVR2B,AKT3,APC,ATF2,BCL2,BMPR2,BRAF,CACNA1C,CACNA2D1,CACNA2D2,CACNB2,CCDC88A,CHUK,CREB3L2,CREB5,CREBBP,CSNK1G1,CSNK1G3,DIRAS3,EDN1,EZH2,FGF2,FGFR1,FTH1,FZD5,FZD9,GLI2,GLI3,GLIS1,GNAI1,GNAI3,GSK3B,ICAM1,IKBKG,IL1R1,IL1RAPL1,IL1RL1,IL1RL2,IRAK2,IRS2,ITGA4,ITGA6,ITGA8,ITGA9,ITGB1,ITGB4,ITGB8,JAK2,KLF9,LRP6,MAP2K4,MAP2K5,MAP3K7,MAPK1,MAPK8,MTOR,MYL12A,MYL6,MYL9,MYLK3,NCF2,NFKB1,NFKBIA,N…
NF-κB Activation by Viruses	3,71E00	4,19E-01	-4,017	AKT3,CHUK,EIF2AK2,ELP1,IKBKG,ITGA6,ITGB1,MAP3K1,MAP3K14,MAPK1,NFKB1,NFKBIA,PIK3C2A,PIK3C2B,PIK3C3,PIK3CA,PIK3CB,PIK3R1,PIK3R3,PRKCA,PRKCD,PRKCE,PRKCG,PRKD1,PRKD3,RAP2A,REL,RIPK1,RRAS,RRAS2,TNFRSF14
MSP-RON Signaling in Cancer Cells Pathway	3,64E00	3,66E-01	-5,032	ACTA2,AKT3,ARNT,ATF2,BRAF,CREB3L2,CREB5,CREBBP,EGFR,ELF1,ELF2,ETS1,F12,GSK3B,ITGA6,ITGB1,ITGB4,KLK1,KLKB1,MAPK1,MET,MTOR,NFKB1,NFKBIA,PDGFC,PIK3C2A,PIK3C2B,PIK3C3,PIK3CA,PIK3CB,PIK3R1,PIK3R3,PTK2,RAP2A,REL,RPS6KA2,RPS6KA3,RRAS,RRAS2,SOS1,SOS2,STAT3,TCF4,TCF7L2,TRIM24,VEGFA,VEGFC,VEGFD
Reelin Signaling in Neurons	3,59E00	3,63E-01	-4,323	AKT3,APOE,APP,ARHGEF10,ARHGEF11,ARHGEF12,ARHGEF16,ARHGEF17,ARHGEF18,ARHGEF25,ARHGEF26,ARHGEF28,ARHGEF3,ARHGEF7,ARHGEF9,CAMK2D,CDH2,CDK5,CFL1,DCX,DNAH10,DNAH3,FGR,FYN,GRINA,GSK3B,ITGB1,LRP8,LYN,MAP2K4,MAP2K5,MAP4K1,MAPK1,MAPK8,MTOR,NDEL1,NECTIN3,PAFAH1B1,PDK2,PIK3C2A,PIK3C2B,PIK3C3,PIK3CA,PIK3CB,PIK3R1,PIK3R3,PTK2,RAPGEF1,YES1
Integrin Signaling	3,57E00	3,38E-01	-3,576	ACTA2,ACTG1,ACTG2,AKT3,ARHGAP26,ARHGAP5,ARHGEF7,ASAP1,BCAR3,BRAF,CAPN3,CAPN7,CAPN8,DIRAS3,DOCK1,FYN,GSK3B,GSN,ITGA4,ITGA6,ITGA8,ITGA9,ITGB1,ITGB4,ITGB8,LIMS1,MAP2K4,MAPK1,MAPK8,MYL12A,MYL9,MYLK3,PAK2,PAK3,PFN1,PFN4,PIK3C2A,PIK3C2B,PIK3C3,PIK3CA,PIK3CB,PIK3R1,PIK3R3,PIKFYVE,PPP1R12A,PPP1R12B,PTEN,PTK2,RAC3,RAP2A,RAPGEF1,RHOBTB1,RHOC,RHOD,RND1,RND2,ROCK1,RRAS,RRAS2,SOS1,SOS2,TLN2,TSPAN4,TSPAN5,VCL,…
Role of Tissue Factor in Cancer	3,42E00	3,37E-01	-4,750	ACVR2A,ACVR2B,AKT3,BCL2,BMPR2,BRAF,CFL1,CHUK,EGFR,FGF5,FGR,FYN,GNAQ,IKBKG,ITGA6,ITGB1,JAK2,LYN,MAP2K4,MAP2K5,MAP3K7,MAPK1,MAPK15,MAPK6,MAPK8,MET,MTOR,NFKB1,PDXP,PIK3C2A,PIK3C2B,PIK3C3,PIK3CA,PIK3CB,PIK3R1,PIK3R3,PLCB1,PPP2R3A,PPP2R5B,PPP2R5E,PRKCA,PTEN,PTGS2,PTK2,PTPN11,RAP2A,RB1,RBL1,RPS6KA2,RPS6KA3,RPS6KA5,RPS6KB2,RPS6KC1,RRAS,RRAS2,TGFA,TGFBR1,TGFBR2,TGFBR3,TNFRSF1A,VEGFA,VEGFC,YES1,ZEB1
Growth Hormone Signaling	3,39E00	4,18E-01	-3,657	CEBPA,GHR,IGF1R,IRS1,JAK2,MAPK1,PDPK1,PIK3C2A,PIK3C2B,PIK3C3,PIK3CA,PIK3CB,PIK3R1,PIK3R3,PRKCA,PRKCD,PRKCE,PRKCG,PRKD1,PRKD3,RPS6KA2,RPS6KA3,RPS6KA5,RPS6KB2,RPS6KC1,SOCS5,SOCS6,STAT3
IL-8 Signaling	3,39E00	3,35E-01	-4,180	AKT3,ANGPT2,BAX,BCL2,BRAF,CCND3,CHUK,DIRAS3,EGFR,ELP1,GNAI1,GNAI3,GNAQ,GNAT2,GNB2,GNG3,HMOX1,ICAM1,IKBKG,IQGAP1,IRAK2,MAP2K4,MAP4K4,MAPK1,MAPK8,MTOR,MYL9,NCF2,NFKB1,NFKBIA,NOX4,PAK2,PDGFC,PIK3C2A,PIK3C2B,PIK3C3,PIK3CA,PIK3CB,PIK3R1,PIK3R3,PLD1,PLD3,PLD5,PRKCA,PRKCD,PRKCE,PRKCG,PRKD1,PRKD3,PTGS2,PTK2,RAC3,RAP2A,RHOBTB1,RHOC,RHOD,RND1,RND2,ROCK1,ROCK2,RRAS,RRAS2,VEGFA,VEGFC,VEGFD
Axonal Guidance Signaling	3,35E00	2,95E-01	#NUM!	ADAM12,ADAM15,ADAM17,ADAM22,ADAM32,ADAM9,ADAMTS12,ADAMTS17,ADAMTS19,ADAMTS3,ADAMTS5,ADAMTS6,ADAMTS9,AFG3L2,AKT3,ARHGEF11,ARHGEF12,ARHGEF7,BMP6,CDK5,CFL1,CXCL12,DOCK1,EFNA1,EFNA5,EFNB2,EIF3H,EPHA1,EPHA3,EPHA4,EPHA5,EPHA6,FYN,FZD5,FZD9,GLI2,GLI3,GLIS1,GNAI1,GNAI3,GNAQ,GNAT2,GNB2,GNG3,GSK3B,HERC2,ITGA4,ITGA6,ITGA8,ITGA9,ITGB1,ITGB4,ITGB8,ITSN1,KALRN,KLC1,LNPEP,MAPK1,MET,MMP16,MMP28,MYL12A,MYL6,MYL9,…
Regulation of the Epithelial Mesenchymal Transition by Growth Factors Pathway	3,33E00	3,37E-01	-4,899	AKT3,BRAF,CDH2,CHUK,DOCK10,EGFR,ETS1,FGF1,FGF14,FGF19,FGF2,FGF21,FGF5,FGFR1,FRS2,GAB1,GSK3B,HMGA2,IKBKG,JAK2,LATS1,LATS2,MAP2K4,MAP2K5,MAP3K1,MAP3K7,MAPK1,MAPK8,MET,MTOR,NFKB1,PDGFC,PDGFD,PIK3C2A,PIK3C2B,PIK3C3,PIK3CA,PIK3CB,PIK3R1,PIK3R3,PTPN11,RAP2A,REL,RRAS,RRAS2,SHF,SMAD3,SMAD4,SMURF1,SOS1,SOS2,STAT3,TGFBR1,TGFBR2,TNFRSF1A,TNFSF12,TNFSF13,TNFSF9,WWTR1,YAP1,ZEB1,ZEB2
Protein Kinase A Signaling	3,3E00	3,02E-01	-2,804	ADCY5,ADCY9,ADD3,AKAP10,AKAP11,AKAP12,AKAP13,AKAP6,AKAP9,APEX1,ATF2,BRAF,CAMK2D,CDC27,CHUK,CNGB3,CREB3L2,CREB5,CREBBP,DUSP15,DUSP16,ENPP1,EYA1,EYA3,FLNB,GDPD3,GLI3,GNAI1,GNAI3,GNAQ,GNB2,GNG3,GSK3B,GUCY1A1,H1-5,ITPR1,ITPR2,KDELR1,MAP3K1,MAPK1,MTMR3,MYL12A,MYL6,MYL9,MYLK3,NFAT5,NFATC1,NFATC2,NFKB1,NFKBIA,NTN1,PALM2AKAP2,PDE10A,PDE1A,PDE1C,PDE3A,PDE3B,PDE4D,PDE5A,PDE6B,PDE7A,PDE7B,PDE8A,PHKB,PLCB1,P…
PIP3 activates AKT signaling	3,29E00	3,52E-01	-4,808	AKT1S1,AKT3,CD80,CHUK,EGFR,ESR1,ESR2,FGF1,FGF19,FGF2,FGF5,FGFR1,FLT3LG,FOXO3,FRS2,FYN,GAB1,GAB2,GSK3B,IL1RL1,INSR,IRS1,IRS2,KITLG,MAPK1,MAPKAP1,MDM2,MET,MLST8,MTOR,NR4A1,NRG1,NRG2,PDPK1,PHLPP1,PHLPP2,PIK3CA,PIK3CB,PIK3R1,PIK3R3,PIP5K1A,PPP2R5B,PPP2R5E,PRR5L,PTEN,PTPN11,RICTOR,RPS6KB2,STRN,TGFA
Pulmonary Fibrosis Idiopathic Signaling Pathway	3,29E00	3,1E-01	-7,014	ACTA2,ACTG1,ACTG2,ACVR2A,ACVR2B,AEBP2,AKT3,ATF2,BAX,BCL2,BMPR2,BRAF,CDH2,CERT1,COL12A1,COL23A1,COL24A1,COL27A1,COL4A1,COL4A2,COL4A3,COL4A4,COL5A2,CREBBP,CXCL12,EDN1,EFNB2,EGFR,EP300,EZH2,FGF2,FGFR1,FOXO3,FZD5,FZD9,GLI2,GSK3B,IL4,IL6ST,ITGB1,JAG1,JAK2,JARID2,LATS1,LATS2,LPAR1,MAP2K4,MAP3K7,MAPK1,MAPK8,MMP16,MMP28,MRTFA,MTOR,NFKB1,NOTCH2,NOX4,PDGFC,PDGFD,PIK3C2A,PIK3C2B,PIK3C3,PIK3CA,PIK3CB,PIK3R1,…
Phospholipase C Signaling	3,27E00	3,18E-01	-3,939	ADCY5,ADCY9,ARHGEF10,ARHGEF11,ARHGEF12,ARHGEF16,ARHGEF17,ARHGEF18,ARHGEF3,ARHGEF7,ARHGEF9,ATF2,CREB3L2,CREB5,CREBBP,DIRAS3,EP300,FYN,GNAQ,GNB2,GNG3,GUCY1A1,HDAC10,HDAC4,HDAC8,HMOX1,ITGA4,ITGA6,ITGA8,ITGA9,ITGB1,ITGB4,ITGB8,ITPR1,ITPR2,JCHAIN,LYN,MAPK1,MEF2A,MEF2B,MEF2C,MYL12A,MYL6,MYL9,NFAT5,NFATC1,NFATC2,NFKB1,PLA2G10,PLA2G2A,PLA2G4A,PLA2G5,PLCB1,PLCB4,PLCD4,PLCE1,PLD1,PLD3,PLD5,PPP1R12A,PPP1R12…
Mitotic Prometaphase	3,26E00	3,35E-01	-6,096	AHCTF1,AKAP9,ALMS1,BUB1B,CENPC,CENPE,CENPI,CENPJ,CENPP,CEP135,CEP152,CEP192,CEP250,CEP76,CKAP5,CLASP1,CLASP2,CLIP1,CNTRL,CSNK2B,DCTN2,DYNC1I1,EML4,ERCC6L,HDAC8,KIF18A,KNL1,KNTC1,MAD1L1,NCAPD2,NCAPG,NDC80,NDEL1,NEK7,NINL,NUP107,NUP133,NUP160,NUP98,PAFAH1B1,PCM1,PCNT,PDS5A,PDS5B,PLK4,PPP2R5B,PPP2R5E,RANBP2,SDCCAG8,SGO2,SMC4,SPDL1,STAG1,STAG2,TAOK1,TUBA1A,TUBB,TUBB3,TUBG2,TUBGCP3,TUBGCP5,WAPL
CXCR4 Signaling	3,22E00	3,44E-01	-3,507	ADCY5,ADCY9,AKT3,ARHGEF11,CXCL12,DIRAS3,DOCK1,ELMO1,ELMO3,GNAI1,GNAI3,GNAQ,GNAT2,GNB2,GNG3,GUCY1A1,ITPR1,ITPR2,LYN,MAP2K4,MAPK1,MAPK8,MYL12A,MYL6,MYL9,PAK2,PAK3,PIK3C2A,PIK3C2B,PIK3C3,PIK3CA,PIK3CB,PIK3R1,PIK3R3,PLCB1,PLCB4,PRKCA,PRKCD,PRKCE,PRKCG,PRKD1,PRKD3,PTK2,RAC3,RAP2A,RHOBTB1,RHOC,RHOD,RND1,RND2,ROCK1,ROCK2,RRAS,RRAS2
FGF Signaling	3,19E00	3,88E-01	-4,596	AKT3,ATF2,CREB3L2,CREB5,CREBBP,FGF1,FGF14,FGF19,FGF2,FGF21,FGF5,FGFR1,FRS2,GAB1,ITPR1,MAP3K1,MAP3K5,MAPK1,MAPK8,MET,PIK3C2A,PIK3C2B,PIK3C3,PIK3CA,PIK3CB,PIK3R1,PIK3R3,PRKCA,PTPN11,RPS6KA5,SOS1,SOS2,STAT3
ABRA Signaling Pathway	3,15E00	3,9E-01	-3,182	ACTA2,ACTG1,ACTG2,CFL1,CKMT2,CPT1B,DIAPH1,DMD,GSN,IL4,ITGB1,LIF,MAP2K4,MAPK8,MEF2A,MEF2B,MEF2C,MRTFA,MYL9,MYOCD,NPPB,PDGFC,PPARGC1A,PPP3CA,ROCK1,ROCK2,SVIL,VCL,VEGFA,VEGFC,VEGFD,VIL1
ILK Signaling	3,13E00	3,32E-01	-1,857	ACTA2,ACTG1,ACTG2,AKT3,ATF2,CFL1,CREB3L2,CREB5,CREBBP,DIRAS3,DOCK1,FLNB,GSK3B,IRS1,IRS2,ITGB1,ITGB4,ITGB8,LIMS1,LIMS2,MAP2K4,MAPK1,MAPK8,MTOR,MYH7,MYL6,MYL9,MYO10,MYO1H,NFKB1,PDGFC,PDPK1,PIK3C2A,PIK3C2B,PIK3C3,PIK3CA,PIK3CB,PIK3R1,PIK3R3,PPM1L,PPP1R12A,PPP2R3A,PPP2R5B,PPP2R5E,PTEN,PTGS2,PTK2,RAC3,REL,RHOBTB1,RHOC,RHOD,RICTOR,RND1,RND2,RPS6KA5,TGFB1I1,TNFRSF1A,VCL,VEGFA,VEGFC,VEGFD
Semaphorin Neuronal Repulsive Signaling Pathway	3,09E00	3,48E-01	0,295	AKT3,ARHGEF12,CDK5,CFL1,FARP1,FYN,GSK3B,GUCY1A1,GUCY1A2,ITGA4,ITGA6,ITGA8,ITGA9,ITGB1,ITGB4,ITGB8,MAP2K4,MAP2K5,MYL12A,MYL6,MYL9,NRP1,NRP2,PAK2,PAK3,PDE4D,PIK3C2A,PIK3C2B,PIK3C3,PIK3CA,PIK3CB,PIK3R1,PIK3R3,PLXNA2,PPP1R12A,PPP1R12B,PRKACB,PRKAG2,PRKAR2A,PRKG1,RND1,ROCK1,ROCK2,RRAS,SEMA3A,SEMA3E,SEMA5A,STK11,VCAN
RHOA Signaling	3,05E00	3,59E-01	0,493	ABL2,ACTA2,ACTG1,ACTG2,ANLN,ARHGAP12,ARHGAP35,ARHGAP4,ARHGAP5,ARHGAP6,ARHGAP9,ARHGEF11,ARHGEF12,CDC42EP1,CDC42EP2,CFL1,CIT,DLC1,EPHA1,IGF1R,LPAR1,LPAR2,MYL12A,MYL6,MYL9,MYLK3,NRP2,PFN1,PFN4,PI4KA,PIKFYVE,PIP5K1A,PLD1,PPP1R12A,PPP1R12B,PTK2,RAPGEF2,RAPGEF6,RHPN1,ROCK1,ROCK2,SEPTIN5
Role of NFAT in Cardiac Hypertrophy	3,04E00	3,22E-01	-5,338	ADCY5,ADCY9,AKT3,CACNA1C,CACNA2D1,CACNA2D2,CACNB2,CAMK1,CAMK1D,CAMK2D,CATSPER2,EP300,GNAI1,GNAI3,GNAQ,GNB2,GNG3,GSK3B,GUCY1A1,HDAC10,HDAC4,HDAC8,IGF1R,IL6ST,ITPR1,ITPR2,LIF,MAP2K4,MAP3K1,MAP3K7,MAPK1,MAPK8,MEF2A,MEF2B,MEF2C,PIK3C2A,PIK3C2B,PIK3C3,PIK3CA,PIK3CB,PIK3R1,PIK3R3,PLCB1,PLCB4,PLCD4,PLCE1,PLCL1,PLCL2,PPP3CA,PRKACB,PRKAG2,PRKAR2A,PRKCA,PRKCD,PRKCE,PRKCG,PRKD1,PRKD3,RAP2A,RCAN3,RRAS,RRAS2,…
Sperm Motility	3	3,18E-01	-4,490	AATK,ABL2,CATSPER2,CNGB3,CSK,DDR2,DYRK1A,EGFR,EPHA1,EPHA3,EPHA4,EPHA5,EPHA6,FER,FGFR1,FGR,FLT3LG,FYN,GNAI1,GNAI3,GNAQ,GNAT2,GNB2,GNG3,GUCY1A1,GUCY1A2,IGF1R,INSR,ITPR1,ITPR2,JAK2,LMTK2,LYN,MAP2K4,MAP2K5,MERTK,MET,NPPB,NPR1,PDE1A,PDE1C,PDE4D,PEAK1,PLA2G10,PLA2G2A,PLA2G4A,PLA2G5,PLA2R1,PLCB1,PLCB4,PLCD4,PLCE1,PLCL1,PLCL2,PNPLA8,PRKACB,PRKAG2,PRKAR2A,PRKCA,PRKCD,PRKCE,PRKCG,PRKD1,PRKD3,PRKG1,PTK2,ROR…
Apelin Cardiomyocyte Signaling Pathway	3	3,71E-01	-4,226	AKT3,ARNT,ATP2A2,GNAI1,GNAI3,ITPR1,MAPK1,MAPK15,MAPK6,MAPK8,MYL12A,MYL6,MYL9,PIK3C2A,PIK3C2B,PIK3C3,PIK3CA,PIK3CB,PIK3R1,PIK3R3,PLCB1,PLCB4,PLCD4,PLCE1,PLCL1,PLCL2,PLN,PRKCA,PRKCD,PRKCE,PRKCG,PRKD1,PRKD3,SLC8A1,SLC8A2,SLC9A8
RAB GEFs exchange GTP for GDP on RABs	2,98E00	3,79E-01	-3,656	AKT3,ALS2,CHM,CHML,DENND1A,DENND1B,DENND2A,DENND4A,DENND4C,DENND5A,DENND5B,DENND6A,GAPVD1,GDI1,MON1A,MON1B,RAB1B,RAB31,RAB3A,RAB3GAP1,RAB3GAP2,RAB3IL1,RAB5B,RAB6B,RAB8B,RABGEF1,RIC1,SBF2,TRAPPC1,TRAPPC10,TRAPPC11,TRAPPC8,TRAPPC9
Signaling by SCF-KIT	2,97E00	4,52E-01	-4,359	CBL,CHEK1,FER,FYN,GAB2,GRB10,JAK2,KITLG,LYN,PIK3CA,PIK3R1,PIK3R3,PRKCA,PTPN11,SOCS6,SOS1,STAT3,TEC,YES1
Insulin Receptor Signaling	2,93E00	3,49E-01	-2,287	AKT3,CBL,EIF2B2,FOXO3,FYN,GAB1,GRB10,GSK3B,INSR,IRS1,IRS2,JAK2,MAPK1,MAPK8,MTOR,OCRL,PDE3B,PDPK1,PIK3C2A,PIK3C2B,PIK3C3,PIK3CA,PIK3CB,PIK3R1,PIK3R3,PPP1R11,PPP1R12A,PRKACB,PRKAG2,PRKAR2A,PTEN,PTPN11,RAP2A,RAPGEF1,RPS6KB2,RPTOR,RRAS,RRAS2,SCNN1B,SOS1,SOS2,STXBP4,SYNJ1,SYNJ2,TSC1
Costimulation by the CD28 family	2,93E00	3,57E-01	-4,841	AKT3,CD80,CIT,CSK,FER,FYN,LYN,MAP3K14,MAPKAP1,MLST8,MTOR,NME4,PAK2,PAK3,PDPK1,PI4K2B,PI4KA,PIK3C2A,PIK3C2B,PIK3C3,PIK3CA,PIK3CB,PIK3R1,PIK3R3,PLK4,PPP2R5B,PPP2R5E,PRR5L,PTPN11,RICTOR,STK11,STK17B,STK24,STK3,STK31,STK33,STK35,STK38,STK39,TNFRSF14,YES1
PI Metabolism	2,91E00	3,83E-01	-4,849	GDPD3,GDPD5,INPP4B,MTM1,MTMR1,MTMR2,MTMR3,MTMR4,MTMR8,MTMR9,OCRL,PI4K2B,PI4KA,PIK3C2A,PIK3C2B,PIK3C3,PIK3CA,PIK3CB,PIK3R1,PIK3R3,PIKFYVE,PIP5K1A,PITPNB,PLEKHA2,PLEKHA5,PLEKHA6,PTEN,PTPN13,SBF2,SYNJ1,SYNJ2
ID1 Signaling Pathway	2,87E00	3,25E-01	-4,225	ACVR2A,ACVR2B,AKT3,APP,ATF6,AURKA,BAX,BCL2,BCL3,BHLHE41,BMPR1A,BMPR1B,BMPR2,BRAF,CDKN1C,CREBBP,CUL3,EGFR,EP300,ETS1,FGF2,FGFR1,FGR,FOXO3,FYN,GLI2,GSK3B,IGF1R,LIF,LIFR,LYN,MAPK1,MDM2,NFKB1,PDGFC,PIK3C2A,PIK3C2B,PIK3C3,PIK3CA,PIK3CB,PIK3R1,PIK3R3,POU5F1,PTEN,PTK2,RAP2A,RHOC,RRAS,RRAS2,SMAD3,SMAD4,SMAD9,STAT3,TGFBR1,TGFBR2,TGFBR3,TNFRSF1A,VEGFA,VEGFC,VEGFD,YES1,ZNF148
Glutaminergic Receptor Signaling Pathway (Enhanced)	2,87E00	3,03E-01	-6,255	ADCY5,ADCY9,AKT1S1,AKT3,ATF2,CACNA1C,CACNA2D1,CACNA2D2,CACNB2,CAMK2D,CATSPER2,CHUK,CREB3L2,CREB5,CREBBP,DGKB,DGKD,DGKE,DGKG,DGKH,DGKI,GABBR1,GABRG3,GABRP,GLS,GNAI1,GNAI3,GNAQ,GRIA3,GRIK2,GRIK3,GRINA,GUCY1A1,HMOX1,HOMER1,IKBKG,ITPR1,ITPR2,KCNK2,MAPK1,MLST8,MTOR,NAPA,NAPB,NFKB1,NR3C1,NSF,PIK3C2A,PIK3C2B,PIK3C3,PIK3CA,PIK3CB,PIK3R1,PIK3R3,PLA2G10,PLA2G2A,PLA2G4A,PLA2G5,PLA2R1,PLCB1,PLCB4,PLCD4,PLCE1…
Fcγ Receptor-mediated Phagocytosis in Macrophages and Monocytes	2,85E00	3,76E-01	-1,976	ACTA2,ACTG1,ACTG2,AKT3,CBL,DGKB,DOCK1,FGR,FYN,GAB2,HMOX1,LYN,MAPK1,MYO5A,PIK3R1,PIK3R3,PIP5K1A,PLD1,PLD3,PLD5,PRKCA,PRKCD,PRKCE,PRKCG,PRKD1,PRKD3,PTEN,RAC3,RPS6KB2,SYK,TLN2,YES1
Regulation of RUNX1 Expression and Activity	2,83E00	5,88E-01	#NUM!	AGO1,AGO2,AGO3,AGO4,CBFB,CCND3,CDK6,PTPN11,TNRC6A,TNRC6C
Ribonucleotide Reductase Signaling Pathway	2,81E00	3,36E-01	-4,243	AKT1S1,AKT3,ARID1A,ARID2,ATF2,ATM,ATR,BCL2,BRAF,BTRC,CDK6,CHEK1,CREB3L2,CREB5,CREBBP,CUL1,E2F3,E2F4,EGFR,ESR1,FOXO3,MAP2K4,MAPK1,MAPK8,MET,MLST8,MTOR,NFKB1,NFYA,PARP3,PARP4,PARP8,PBRM1,PHF10,PIK3C2A,PIK3C2B,PIK3C3,PIK3CA,PIK3CB,PIK3R1,PIK3R3,RB1,RPTOR,SETD2,SMARCC1,SMARCD3,STAT3,TIPARP,TNKS,VASH2,VEGFA
Chronic Myeloid Leukemia Signaling	2,81E00	3,09E-01	-4,472	AKT1S1,AKT3,AURKA,BCL2,CCND3,CDK6,CEBPA,CHUK,CTBP1,E2F3,E2F4,FOXO3,FZD5,FZD9,GAB2,GLI2,GLI3,GLIS1,GSK3B,HDAC10,HDAC4,HDAC8,IKBKG,IL4,ITCH,ITGB1,JAK2,MAPK1,MDM2,MLST8,MSI2,MTOR,NFAT5,NFATC1,NFATC2,NFKB1,NOTCH2,NUMB,PIK3C2A,PIK3C2B,PIK3C3,PIK3CA,PIK3CB,PIK3R1,PIK3R3,PLCB1,PLCB4,PLCD4,PLCE1,PLCL1,PLCL2,PPP3CA,PRKAA2,PRKAG2,PTCH1,PTEN,PTPN11,PTPN13,RAC3,RAP2A,RB1,RBL1,REL,RPTOR,RRAS,RRAS2,SIN3A,SMAD3…
ERK5 Signaling	2,77E00	3,91E-01	-3,530	ATF2,CREB3L2,CREB5,CREBBP,EGFR,ELK4,FOXO3,GAB1,GNAQ,IL6ST,LIF,MAP2K5,MAP3K2,MAP3K3,MEF2A,MEF2B,MEF2C,PTPN11,RAP2A,RPS6KA2,RPS6KA3,RPS6KA5,RPS6KB2,RPS6KC1,RRAS,RRAS2,WNK1
Signaling by Hippo	2,75E00	5,5E-01	-3,317	LATS1,LATS2,MOB1B,NPHP4,SAV1,STK3,TJP1,TJP2,WWC1,WWTR1,YAP1
CNTF Signaling	2,74E00	4,15E-01	-3,838	IL6ST,JAK2,LIFR,MAPK1,MTOR,PIK3C2A,PIK3C2B,PIK3C3,PIK3CA,PIK3CB,PIK3R1,PIK3R3,PTPN11,RAP2A,RPS6KA2,RPS6KA3,RPS6KA5,RPS6KB2,RRAS,RRAS2,SOS1,STAT3
Glioma Signaling	2,72E00	3,47E-01	-4,382	AKT3,CAMK1,CAMK1D,CAMK2D,CCND3,CDK6,CDKN2C,E2F3,E2F4,EGFR,HDAC10,HDAC4,HDAC8,IGF1R,MAPK1,MDM2,MTOR,PDGFC,PDGFD,PIK3C2A,PIK3C2B,PIK3C3,PIK3CA,PIK3CB,PIK3R1,PIK3R3,PRKCA,PRKCD,PRKCE,PRKCG,PRKD1,PRKD3,PTEN,RAP2A,RB1,RBL1,RRAS,RRAS2,SIN3A,SOS1,SOS2,TGFA
Pancreatic Adenocarcinoma Signaling	2,72E00	3,47E-01	-4,041	AKT3,BCL2,BRCA2,CCNE2,E2F3,E2F4,EGFR,HDAC10,HDAC4,HDAC8,HMOX1,JAK2,MAP2K4,MAPK1,MAPK8,MDM2,NFKB1,PDGFC,PIK3C2A,PIK3C2B,PIK3C3,PIK3CA,PIK3CB,PIK3R1,PIK3R3,PLD1,PLD3,PLD5,PTGS2,RB1,RBL1,REL,SIN3A,SMAD3,SMAD4,STAT3,TGFA,TGFBR1,TGFBR2,VEGFA,VEGFC,VEGFD
Type II Diabetes Mellitus Signaling	2,72E00	3,36E-01	-3,182	ACSBG1,ACSF2,ACSL3,AKT3,CACNA1C,CACNA2D1,CACNA2D2,CACNB2,CATSPER2,CHUK,ENPP7,IKBKG,INSR,IRS1,IRS2,ITPR1,ITPR2,MAP2K4,MAP3K1,MAP3K14,MAP3K5,MAP3K7,MAPK1,MAPK8,MTOR,NFKB1,NFKBIA,PDPK1,PIK3C2A,PIK3C2B,PIK3C3,PIK3CA,PIK3CB,PIK3R1,PIK3R3,PRKAA2,PRKAG2,PRKCA,PRKCD,PRKCE,PRKCG,PRKD1,PRKD3,REL,SLC27A3,SMPD1,SOCS5,SOCS6,TNFRSF1A
p75 NTR receptor-mediated signalling	2,69E00	3,33E-01	-5,940	ADAM17,AKAP13,ARHGDIA,ARHGEF10,ARHGEF11,ARHGEF12,ARHGEF16,ARHGEF17,ARHGEF18,ARHGEF26,ARHGEF3,ARHGEF7,ARHGEF9,CIT,ECT2,FER,ITSN1,KALRN,MAPK8,MCF2,NFKB1,NFKBIA,NME4,PI4K2B,PI4KA,PIK3C2A,PIK3C2B,PIK3C3,PIK3CA,PIK3CB,PIK3R1,PIK3R3,PLK4,PRDM4,PREX1,RASGRF2,RIPK2,SOS1,SOS2,STK11,STK17B,STK24,STK3,STK31,STK33,STK35,STK38,STK39,TIAM2,TRIO
RHO GTPases Activate Formins	2,69E00	3,44E-01	-4,422	ACTG1,AHCTF1,BUB1B,CENPC,CENPE,CENPI,CENPP,CKAP5,CLASP1,CLASP2,CLIP1,DIAPH1,DIAPH2,DIAPH3,DYNC1I1,ERCC6L,FMNL2,ITGB1,KIF18A,KNL1,KNTC1,MAD1L1,MRTFA,NDC80,NDEL1,NUP107,NUP133,NUP160,NUP98,PAFAH1B1,PFN1,PPP2R5B,PPP2R5E,RANBP2,RHOC,RHOD,SCAI,SGO2,SPDL1,SRGAP2,TAOK1,TUBA1A,TUBB3
UVA-Induced MAPK Signaling	2,64E00	3,62E-01	-4,082	ATM,EGFR,MAP2K4,MAPK1,MAPK8,MTOR,PARP3,PARP4,PARP8,PIK3C2A,PIK3C2B,PIK3C3,PIK3CA,PIK3CB,PIK3R1,PIK3R3,PLCB1,PLCB4,PLCD4,PLCE1,PLCL1,PLCL2,PRKCA,RAP2A,RPS6KA2,RPS6KA3,RPS6KA5,RPS6KB2,RPS6KC1,RRAS,RRAS2,SMPD1,TIPARP,TNKS
Prostate Cancer Signaling	2,64E00	3,52E-01	-3,124	AKT3,AR,ATF2,BCL2,CCNE2,CHUK,CREB3L2,CREB5,CREBBP,E2F3,E2F4,GSK3B,HDAC10,HDAC4,HDAC8,MAPK1,MDM2,MTOR,NFKB1,NFKBIA,PDPK1,PIK3C2A,PIK3C2B,PIK3C3,PIK3CA,PIK3CB,PIK3R1,PIK3R3,PTEN,RAP2A,RB1,RBL1,REL,RRAS,RRAS2,SIN3A,SOS1,SOS2
FLT3 Signaling	2,64E00	4,57E-01	-3,000	ABL2,AKT3,CBL,CSK,FLT3LG,FOXO3,FYN,GAB2,GRB10,PIK3CA,PIK3R1,PTPN11,SLA2,SOCS6,SOS1,SYK
Senescence Pathway	2,61E00	3,02E-01	-4,900	ACVR2A,ACVR2B,AKT3,ASXL1,ASXL2,ATM,ATR,BMPR2,BRAF,CACNA1C,CACNA2D1,CACNA2D2,CACNB2,CAPN3,CAPN7,CAPN8,CCND3,CCNE2,CDC27,CDK6,CHEK1,CHEK2,CHUK,CREBBP,DMTF1,E2F3,E2F4,ELF1,ELF2,EP300,EP400,ETS1,EZH2,FOXO3,HIPK2,IKBKG,ITPR2,KAT2B,MAP2K4,MAP2K5,MAP3K7,MAPK1,MAPK15,MAPK6,MCU,MDM2,MTOR,NF1,NFAT5,NFATC1,NFATC2,NFKB1,PDK2,PHF1,PHF19,PIK3C2A,PIK3C2B,PIK3C3,PIK3CA,PIK3CB,PIK3R1,PIK3R3,PPM1L,PPP2R3A,PPP2R5B,…
Nitric Oxide Signaling in the Cardiovascular System	2,6E00	3,48E-01	-5,145	AKT3,ATP2A2,CACNA1C,CACNA2D1,CACNA2D2,CACNB2,GUCY1A1,GUCY1A2,ITPR1,ITPR2,MAPK1,NPR1,PDE1A,PDE1C,PDE3B,PDE5A,PDGFC,PIK3C2A,PIK3C2B,PIK3C3,PIK3CA,PIK3CB,PIK3R1,PIK3R3,PLN,PRKACB,PRKAG2,PRKAR2A,PRKCA,PRKCD,PRKCE,PRKCG,PRKD1,PRKD3,PRKG1,SLC7A1,VEGFA,VEGFC,VEGFD
RHOGDI Signaling	2,59E00	3,15E-01	2,064	ACTA2,ACTG1,ACTG2,ARHGAP12,ARHGAP35,ARHGAP4,ARHGAP5,ARHGAP6,ARHGAP9,ARHGDIA,ARHGEF10,ARHGEF11,ARHGEF12,ARHGEF16,ARHGEF17,ARHGEF18,ARHGEF3,ARHGEF7,ARHGEF9,CDH11,CDH13,CDH2,CFL1,CREBBP,DIRAS3,DLC1,EP300,ESR1,ESR2,GNAI1,GNAI3,GNAQ,GNAT2,GNB2,GNG3,ITGA4,ITGA6,ITGA8,ITGA9,ITGB1,ITGB4,ITGB8,MYH7,MYL12A,MYL6,MYL9,MYO10,MYO1H,PAK2,PAK3,PI4KA,PIKFYVE,PIP5K1A,PPP1R12A,PPP1R12B,PRKCA,RAC3,RHOBTB1,RHOC,RHOD,…
Signaling by EGFR	2,59E00	4,12E-01	-3,710	ADAM12,ADAM17,ARHGEF7,CBL,CSK,EGFR,EPN1,EPS15,EPS15L1,GAB1,LRIG1,PAG1,PIK3CA,PIK3R1,PTPN11,PTPN12,PTPN3,PTPRK,SH3KBP1,SOS1,TGFA
Lymphotoxin β Receptor Signaling	2,59E00	4,12E-01	-3,441	AKT3,APAF1,CHUK,CREBBP,ELP1,EP300,IKBKG,LTBR,MAP3K14,MAPK1,NFKB1,NFKBIA,PDPK1,PIK3C2A,PIK3C2B,PIK3C3,PIK3CA,PIK3CB,PIK3R1,PIK3R3,TRAF3
RANK Signaling in Osteoclasts	2,56E00	3,64E-01	-4,536	AKT3,CBL,CHUK,ELP1,GSN,IKBKG,MAP2K4,MAP3K1,MAP3K14,MAP3K15,MAP3K2,MAP3K3,MAP3K4,MAP3K5,MAP3K7,MAPK1,MAPK8,MITF,NFATC1,NFATC2,NFKB1,NFKBIA,PIK3C2A,PIK3C2B,PIK3C3,PIK3CA,PIK3CB,PIK3R1,PIK3R3,PPP3CA,REL,TAB2
Renin-Angiotensin Signaling	2,56E00	3,45E-01	-5,240	ADCY5,ADCY9,ATF2,GNAQ,GUCY1A1,ITPR1,ITPR2,JAK2,MAP2K4,MAP3K1,MAPK1,MAPK8,NFKB1,PAK2,PAK3,PIK3C2A,PIK3C2B,PIK3C3,PIK3CA,PIK3CB,PIK3R1,PIK3R3,PRKACB,PRKAG2,PRKAR2A,PRKCA,PRKCD,PRKCE,PRKCG,PRKD1,PRKD3,PTK2,RAP2A,REL,RRAS,RRAS2,SHF,SOS1,SOS2,STAT3
Role of BRCA1 in DNA Damage Response	2,54E00	3,72E-01	-1,964	ARID1A,ARID2,ATM,ATR,BARD1,BLM,BRCA2,BRIP1,CHEK1,CHEK2,E2F3,E2F4,FAAP100,FANCA,FANCC,FANCG,FANCM,MDC1,MSH6,PBRM1,PHF10,POU2F1,RB1,RBBP8,RBL1,SMARCC1,SMARCD3,TOPBP1,UIMC1
Autophagy	2,54E00	3,14E-01	-2,646	AKT1S1,AKT3,AMBRA1,ARNT,ATF2,ATG13,ATG14,ATG2B,ATM,ATR,BCL2,BIRC6,BMP6,CREB3L2,CREB5,CREBBP,DAPK1,EIF2AK3,EPG5,ERN1,FGF2,FOXO3,GNAI3,GSK3B,INSR,IRS1,IRS2,MAP2K4,MAPK1,MAPK8,MLST8,MTOR,NFKB1,PIK3C2A,PIK3C2B,PIK3C3,PIK3CA,PIK3CB,PIK3R1,PIK3R3,PPM1D,PPM1L,PPP2R3A,PPP2R5B,PPP2R5E,PPP3CA,PRKAA2,PRKACB,PRKAG2,PRKAR2A,PTEN,RB1CC1,RIPK1,RIPK2,RPTOR,STK11,TGFA,TICAM1,TNFRSF1A,TRAF3,TSC1,UVRAG,VEGFA,VPS39
Xenobiotic Metabolism General Signaling Pathway	2,52E00	3,45E-01	-5,284	AHR,AKT3,ARNT,CREBBP,CUL3,EIF2AK3,EP300,GCLC,HMOX1,KEAP1,MAP2K4,MAP2K5,MAP3K1,MAP3K14,MAP3K15,MAP3K2,MAP3K3,MAP3K4,MAP3K5,MAP3K7,MAPK1,MAPK8,NR1I2,PIK3C2A,PIK3C2B,PIK3C3,PIK3CA,PIK3CB,PIK3R1,PIK3R3,PRKCA,PRKCD,PRKCE,PRKCG,PRKD1,PRKD3,RAP2A,RRAS,RRAS2
p53 Signaling	2,52E00	3,59E-01	0,000	AKT3,APAF1,ATM,ATR,BAX,BCL2,CHEK1,CHEK2,EP300,GSK3B,HIPK2,JMY,KAT2B,MAPK8,MDM2,MDM4,MED1,PIAS1,PIK3C2A,PIK3C2B,PIK3C3,PIK3CA,PIK3CB,PIK3R1,PIK3R3,PPP1R13B,PRKDC,PTEN,RB1,STAG1,TNFRSF10B,TOPBP1,TP53BP2
Circadian Rhythm Signaling	2,51E00	3,05E-01	#NUM!	ADCY5,ADCY9,AKT1S1,ATF2,BHLHE41,BMAL1,BRAF,BTRC,CACNA1C,CACNA2D1,CACNA2D2,CACNB2,CAMK2D,CATSPER2,CLOCK,CREB3L2,CREB5,CREBBP,CRY1,DBP,FGR,FYN,GNAI1,GNAI3,GNAQ,GNB2,GNG3,GRIA3,GRINA,GRPR,GSK3B,GUCY1A1,GUCY1A2,ITPR1,ITPR2,KLK1,LYN,MAP2K4,MAP2K5,MAPK1,MDM2,MLST8,MTOR,NPR1,NR1D2,NR3C1,PER2,PER3,PLCB1,PLCB4,PLCD4,PLCE1,PLCL1,PLCL2,PRKAA2,PRKACB,PRKAG2,PRKAR2A,PRKCA,PRKCD,PRKCE,PRKCG,PRKD1,PRKD3,PRKG1,P…
P2Y Purinergic Receptor Signaling Pathway	2,5E00	3,39E-01	-5,096	ADCY5,ADCY9,AKT3,ATF2,CREB3L2,CREB5,CREBBP,GNAI1,GNAI3,GNAQ,GNB2,GNG3,GUCY1A1,MAPK1,NFKB1,P2RY4,PIK3C2A,PIK3C2B,PIK3C3,PIK3CA,PIK3CB,PIK3R1,PIK3R3,PLCB1,PLCB4,PLCD4,PLCE1,PLCL1,PLCL2,PRKACB,PRKAG2,PRKAR2A,PRKCA,PRKCD,PRKCE,PRKCG,PRKD1,PRKD3,RAP2A,REL,RRAS,RRAS2
EGF Signaling	2,5E00	0.4	-3,838	AKT3,CSNK2B,EGFR,ITPR1,ITPR2,MAP2K4,MAP3K1,MAPK1,MAPK8,MTOR,PIK3C2A,PIK3C2B,PIK3C3,PIK3CA,PIK3CB,PIK3R1,PIK3R3,PRKCA,RASA1,SOS1,SOS2,STAT3
Glycosaminoglycan metabolism	2,49E00	3,42E-01	-3,162	ABCC5,ARSB,B3GAT3,B4GALT3,B4GALT5,BGN,CEMIP,CHPF,CHST11,CHST14,CHST7,CHSY1,CHSY3,CSGALNACT2,DSE,DSEL,EXT1,FMOD,GLCE,GPC6,HEXA,HMMR,HPSE2,HS2ST1,HS6ST2,HS6ST3,IDUA,LYVE1,NDST4,OMD,PAPSS2,SLC26A1,SLC26A2,ST3GAL1,ST3GAL2,ST3GAL3,ST3GAL6,UST,VCAN,XYLT1
mTOR Signaling	2,49E00	3,16E-01	-1,896	AKT1S1,AKT3,ATG13,DIRAS3,EIF3H,EIF3L,EIF4G3,HMOX1,INSR,IRS1,MAPK1,MAPKAP1,MLST8,MTOR,PDGFC,PDPK1,PIK3C2A,PIK3C2B,PIK3C3,PIK3CA,PIK3CB,PIK3R1,PIK3R3,PLD1,PLD3,PLD5,PPM1L,PPP2R3A,PPP2R5B,PPP2R5E,PRKAA2,PRKAG2,PRKCA,PRKCD,PRKCE,PRKCG,PRKD1,PRKD3,PRR5L,RAC3,RAP2A,RHOBTB1,RHOC,RHOD,RICTOR,RND1,RND2,RPS6KA2,RPS6KA3,RPS6KA5,RPS6KB2,RPS6KC1,RPTOR,RRAS,RRAS2,STK11,TSC1,VEGFA,VEGFC,VEGFD
G alpha (12/13) signalling events	2,46E00	3,75E-01	-3,657	ADRA1A,AKAP13,ARHGEF10,ARHGEF11,ARHGEF12,ARHGEF16,ARHGEF17,ARHGEF18,ARHGEF26,ARHGEF3,ARHGEF7,ARHGEF9,ECT2,GNB2,GNG3,ITSN1,KALRN,MCF2,PREX1,RASGRF2,RHOC,ROCK1,ROCK2,SOS1,SOS2,TIAM2,TRIO
Thrombopoietin Signaling	2,45E00	3,87E-01	-4,082	GAB2,IRS2,JAK2,MAPK1,PIK3C2A,PIK3C2B,PIK3C3,PIK3CA,PIK3CB,PIK3R1,PIK3R3,PRKCA,PRKCD,PRKCE,PRKCG,PRKD1,PRKD3,PTPN11,RAP2A,RRAS,RRAS2,SOS1,STAT3,THPO
Prolactin Signaling	2,43E00	3,55E-01	-4,041	CREBBP,EP300,FYN,IRS1,JAK2,KCNMA1,KCNMB2,KCNMB4,MAPK1,NR3C1,PDPK1,PIK3C2A,PIK3C2B,PIK3C3,PIK3CA,PIK3CB,PIK3R1,PIK3R3,PRKCA,PRKCD,PRKCE,PRKCG,PRKD1,PRKD3,PTPN11,RAP2A,RRAS,RRAS2,SOCS5,SOCS6,SOS1,SOS2,STAT3
Non-Small Cell Lung Cancer Signaling	2,43E00	3,55E-01	-3,411	AKT3,CCND3,CDK6,E2F3,E2F4,EGFR,FHIT,FOXO3,HDAC10,HDAC4,HDAC8,ITPR1,ITPR2,MAPK1,PDPK1,PIK3C2A,PIK3C2B,PIK3C3,PIK3CA,PIK3CB,PIK3R1,PIK3R3,PRKCA,RAP2A,RARB,RB1,RBL1,RRAS,RRAS2,SIN3A,SOS1,SOS2,TGFA
Actin Cytoskeleton Signaling	2,43E00	3,08E-01	-2,887	ACTA2,ACTG1,ACTG2,APC,ARHGAP24,ARHGAP35,ARHGEF12,ARHGEF7,CFL1,CSK,DIAPH1,DIAPH2,DIAPH3,DOCK1,FGF1,FGF14,FGF19,FGF2,FGF21,FGF5,GSN,IQGAP1,ITGA4,ITGA6,ITGA8,ITGA9,ITGB1,ITGB4,ITGB8,MAPK1,MYH7,MYL12A,MYL6,MYL9,MYLK3,MYO10,MYO1H,NCKAP1,PAK2,PAK3,PDGFC,PDGFD,PFN1,PIK3C2A,PIK3C2B,PIK3C3,PIK3CA,PIK3CB,PIK3R1,PIK3R3,PIP5K1A,PPP1R12A,PPP1R12B,PTK2,RAC3,RAP2A,ROCK1,ROCK2,RRAS,RRAS2,SOS1,SOS2,SSH2,SSH3,TIAM…
CLEAR Signaling Pathway	2,42E00	0.3	0,570	AKT1S1,AKT3,ATF2,ATP6AP1,ATP6V0D1,ATP6V1A,BLOC1S3,BMP6,BMPR1A,BMPR1B,BMPR2,BMT2,CASTOR1,CLN3,CREB3L2,CREB5,CREBBP,CTSA,CTSD,DEPDC5,EGFR,EIF2AK3,EP300,FGF2,FGF21,FGFR1,FNIP1,GHR,GLMP,GNPTG,GSK3B,HEXA,IGF1R,INSR,ITPR1,ITPR2,MAP4K3,MAPK1,MAPK15,MAPK6,MCOLN1,MID1,MITF,MLST8,MTOR,PPARGC1A,PPM1L,PPP2R3A,PPP2R5B,PPP2R5E,PPP3CA,PRKAA2,PRKAG2,PRKCA,PRKCD,PRKCE,PRKCG,PRKD1,PRKD3,PRKN,RAP2A,RPTOR,RRAS,RRAS2…
Beta-catenin independent WNT signaling	2,42E00	3,13E-01	-4,814	AGO1,AGO2,AGO3,AGO4,AP2M1,CIT,FER,FZD5,GNAT2,GNB2,GNG3,ITPR1,ITPR2,MAP3K7,NFATC1,NLK,NME4,PDE6B,PFN1,PI4K2B,PI4KA,PIK3C2A,PIK3C2B,PIK3C3,PIK3CA,PIK3CB,PIK3R1,PIK3R3,PLCB1,PLK4,PPP3CA,PRICKLE1,PRKCA,PRKCG,PRKG1,PSMA8,PSMB10,PSMB4,PSMB8,PSME2,PSME4,PSMF1,RAC3,ROR1,ROR2,RYK,SMURF1,SMURF2,STK11,STK17B,STK24,STK3,STK31,STK33,STK35,STK38,STK39,TCF7L2,TNRC6A,TNRC6C,WNT5B
Gαq Signaling	2,41E00	3,23E-01	-3,162	ADRA1A,AKT3,ARHGEF25,CHUK,CSK,DIRAS3,GNAI1,GNAI3,GNAQ,GNAT2,GNB2,GNG3,GSK3B,HMOX1,IKBKG,ITPR1,ITPR2,MAPK1,NFATC1,NFATC2,NFKB1,NFKBIA,PIK3C2A,PIK3C2B,PIK3C3,PIK3CA,PIK3CB,PIK3R1,PIK3R3,PLCB1,PLCB4,PLD1,PLD3,PLD5,PPP3CA,PRKCA,PRKCD,PRKCE,PRKCG,PRKD1,PRKD3,RAC3,REL,RGS7,RHOBTB1,RHOC,RHOD,RND1,RND2,ROCK1,ROCK2
Signaling by TGFBR3	2,38E00	4,19E-01	-4,243	ACVR2A,AGO1,AGO2,AGO3,AGO4,EP300,FGF2,HELLS,MMP16,SMAD3,SMAD4,TCF12,TCF4,TGFBR1,TGFBR2,TGFBR3,TNRC6A,TNRC6C
Apelin Pancreas Signaling Pathway	2,38E00	4,19E-01	-0,728	EIF2AK3,ERN1,MAP2K4,MAPK8,NFKB1,PDE3B,PIK3C2A,PIK3C2B,PIK3C3,PIK3CA,PIK3CB,PIK3R1,PIK3R3,PRKAA2,PRKACB,PRKAG2,PRKAR2A,REL
Apelin Endothelial Signaling Pathway	2,37E00	3,31E-01	-3,893	ADCY5,ADCY9,AKT3,ARNT,GNAI1,GNAI3,GNAQ,GNAT2,GNB2,GNG3,GUCY1A1,HDAC4,ICAM1,MAP2K4,MAPK1,MAPK8,MEF2A,MEF2B,MEF2C,MTOR,NFKB1,PIK3C2A,PIK3C2B,PIK3C3,PIK3CA,PIK3CB,PIK3R1,PIK3R3,PLCB1,PLCB4,PRKAA2,PRKAG2,PRKCA,PRKCD,PRKCE,PRKCG,PRKD1,PRKD3,RAP2A,REL,RPS6KB2,RRAS,RRAS2,SMAD3
VEGF Family Ligand-Receptor Interactions	2,35E00	3,62E-01	-4,315	AKT3,MAPK1,NRP1,NRP2,PIK3C2A,PIK3C2B,PIK3C3,PIK3CA,PIK3CB,PIK3R1,PIK3R3,PLA2G10,PLA2G2A,PLA2G4A,PLA2G5,PRKCA,PRKCD,PRKCE,PRKCG,PRKD1,PRKD3,RAP2A,RRAS,RRAS2,SOS1,SOS2,VEGFA,VEGFC,VEGFD
Ephrin Receptor Signaling	2,33E00	3,12E-01	-3,333	AKT3,ATF2,CFL1,CREB3L2,CREB5,CREBBP,CXCL12,EFNA1,EFNA5,EFNB2,EPHA1,EPHA3,EPHA4,EPHA5,EPHA6,FGF1,FYN,GNAI1,GNAI3,GNAQ,GNAT2,GNB2,GNG3,GRINA,ITGA4,ITGA6,ITGA8,ITGA9,ITGB1,ITGB4,ITGB8,ITSN1,JAK2,KALRN,MAP3K14,MAP4K4,MAPK1,PAK2,PAK3,PDGFC,PDGFD,PTK2,PTPN11,PTPN13,RAC3,RAP2A,RAPGEF1,RASA1,ROCK1,ROCK2,RRAS,RRAS2,SORBS1,SOS1,SOS2,STAT3,VEGFA,VEGFC,VEGFD
Endothelin-1 Signaling	2,32E00	3,15E-01	-4,160	ADCY5,ADCY9,BRAF,CASP10,ECE1,EDN1,GAB1,GNAI1,GNAI3,GNAQ,GNAT2,GUCY1A1,GUCY1A2,HMOX1,ITPR1,ITPR2,MAPK1,MAPK15,MAPK6,MAPK8,NPR1,PIK3C2A,PIK3C2B,PIK3C3,PIK3CA,PIK3CB,PIK3R1,PIK3R3,PLA2G10,PLA2G2A,PLA2G4A,PLA2G5,PLA2R1,PLCB1,PLCB4,PLCD4,PLCE1,PLCL1,PLCL2,PLD1,PLD3,PLD5,PNPLA8,PRKCA,PRKCD,PRKCE,PRKCG,PRKD1,PRKD3,PTGS1,PTGS2,RAP2A,RRAS,RRAS2,SHF,SOS1
UVB-Induced MAPK Signaling	2,32E00	0.4	-4,472	EGFR,MAP2K4,MAPK1,MAPK8,MTOR,PIK3C2A,PIK3C2B,PIK3C3,PIK3CA,PIK3CB,PIK3R1,PIK3R3,PRKCA,PRKCD,PRKCE,PRKCG,PRKD1,PRKD3,RPS6KA3,RPS6KA5
Gap Junction Signaling	2,32E00	2,94E-01	0,108	ACTA2,ACTG1,ACTG2,ADCY5,ADCY9,AKT3,ATF2,CDH2,CREB3L2,CREB5,CREBBP,CSNK1G1,CSNK1G3,DBN1,DLG1,EGFR,GJA4,GNAI1,GNAI3,GNAQ,GRIA3,GRIK2,GRIK3,GSK3B,GUCY1A1,GUCY1A2,ITPR1,ITPR2,KCNH2,LPAR1,LRP6,MAP2K4,MAP2K5,MAP3K2,MAP3K5,MAPK1,MAPK8,NFKB1,NPR1,P2RY4,PIK3C2A,PIK3C2B,PIK3C3,PIK3CA,PIK3CB,PIK3R1,PIK3R3,PLA2G10,PLA2G2A,PLA2G4A,PLA2G5,PLCB1,PLCB4,PLCD4,PLCE1,PLCL1,PLCL2,PPP3CA,PRKACB,PRKAG2,PRKAR2A,PRKCA,P…
HOTAIR Regulatory Pathway	2,3E00	3,24E-01	-3,244	AEBP2,AGO1,AGO2,AGO3,AGO4,AKT3,AR,ATXN1,CREBBP,DNMT3B,EP300,ESR1,ESR2,EZH2,ICAM1,JAM2,JARID2,KMT2A,KMT2C,MDM2,MET,MMP16,MMP28,MRTFA,NFKB1,NFKBIA,PIK3C2A,PIK3C2B,PIK3C3,PIK3CA,PIK3CB,PIK3R1,PIK3R3,PTEN,RBM38,RCOR1,REL,RHOC,ROCK1,ROCK2,SPP1,STAT3,STK38,TCF4,TCF7L2,WNT5B,WNT6
Melanocyte Development and Pigmentation Signaling	2,27E00	3,47E-01	-4,849	ADCY5,ADCY9,ATF2,BCL2,CREB3L2,CREB5,CREBBP,EP300,GUCY1A1,KITLG,MAPK1,MITF,PIK3C2A,PIK3C2B,PIK3C3,PIK3CA,PIK3CB,PIK3R1,PIK3R3,PRKACB,PRKAG2,PRKAR2A,PTPN11,RAP2A,RPS6KA2,RPS6KA3,RPS6KA5,RPS6KB2,RPS6KC1,RRAS,RRAS2,SOS1,SOS2
PI3K Cascade	2,26E00	4,09E-01	-2,828	FGF1,FGF19,FGF2,FGF5,FGFR1,FLT3LG,FRS2,GAB1,GAB2,IRS1,IRS2,PDE3B,PDPK1,PIK3C3,PIK3CA,PIK3CB,PIK3R1,PTPN11
Semaphorin interactions	2,25E00	3,75E-01	-2,041	ARHGAP35,ARHGEF11,ARHGEF12,CDK5,CFL1,FYN,GSK3B,ITGB1,MET,MYL6,MYL9,NRP1,PAK2,PAK3,PLXNA2,PLXNA4,RHOC,RND1,ROCK1,ROCK2,RRAS,SEMA3A,SEMA3E,SEMA5A
ERBB4 Signaling	2,25E00	3,75E-01	-4,379	ADAM17,MAPK1,NRG1,NRG2,PDPK1,PIK3C2A,PIK3C2B,PIK3C3,PIK3CA,PIK3CB,PIK3R1,PIK3R3,PRKCA,PRKCD,PRKCE,PRKCG,PRKD1,PRKD3,RAP2A,RRAS,RRAS2,SOS1,SOS2,YAP1
YAP1- and WWTR1 (TAZ)-stimulated gene expression	2,24E00	5,71E-01	-2,121	HIPK1,HIPK2,KAT2B,RUNX2,TEAD1,TEAD2,WWTR1,YAP1
Cell Cycle Control of Chromosomal Replication	2,24E00	3,89E-01	-2,400	CDK10,CDK13,CDK14,CDK17,CDK18,CDK19,CDK20,CDK5,CDK6,CDK8,CDT1,CHEK2,DNA2,MCM8,MCM9,ORC1,ORC3,ORC5,POLA1,PRIM2,TOP2A
Small Cell Lung Cancer Signaling	2,23E00	3,48E-01	-2,828	AKT3,APAF1,BCL2,CCND3,CCNE2,CDK6,CHUK,E2F3,E2F4,FHIT,HDAC10,HDAC4,HDAC8,IKBKG,NFKB1,NFKBIA,PIK3C2A,PIK3C2B,PIK3C3,PIK3CA,PIK3CB,PIK3R1,PIK3R3,PTEN,PTGS2,PTK2,RARB,RB1,RBL1,REL,SIN3A,TRAF3
RET signaling	2,2E00	4,21E-01	-4,000	DOK5,DOK6,FRS2,GAB1,GAB2,GDNF,GRB10,IRS2,PIK3CA,PIK3CB,PIK3R1,PIK3R3,PRKACB,PRKCA,PTPN11,SOS1
Signaling by MET	2,18E00	3,6E-01	-4,426	CBL,COL24A1,COL27A1,COL5A2,DOCK7,EPS15,GAB1,ITGB1,LAMA2,LAMA3,LAMA4,LAMB1,LAMC1,LAMC3,LRIG1,MET,PIK3CA,PIK3R1,PTK2,PTPN11,RANBP9,RAPGEF1,SH3KBP1,SOS1,STAT3,TNS3,TNS4
Renal Cell Carcinoma Signaling	2,18E00	3,6E-01	-4,146	AKT3,ARNT,CREBBP,CUL2,EP300,ETS1,GAB1,MAPK1,MET,PAK2,PAK3,PIK3C2A,PIK3C2B,PIK3C3,PIK3CA,PIK3CB,PIK3R1,PIK3R3,PTPN11,RAP2A,RAPGEF1,RRAS,RRAS2,SOS1,SOS2,TGFA,VEGFA
DHCR24 Signaling Pathway	2,18E00	3,28E-01	-2,214	AKT3,ALB,AMBP,APOD,APOE,APP,AR,CYP17A1,ESR1,GSK3B,HMOX1,ITIH4,KLF5,MDM2,NFKB1,NLGN1,NR1I2,PDGFC,PDGFD,PDZK1,PIK3C2A,PIK3C2B,PIK3C3,PIK3CA,PIK3CB,PIK3R1,PIK3R3,PLTP,PRKCA,PRKCD,PRKCE,PRKCG,PRKD1,PRKD3,RAP2A,RRAS,RRAS2,SAA1,SERPINF1,THRB,TM7SF2
Semaphorin Signaling in Neurons	2,17E00	3,79E-01	#NUM!	ARHGEF12,CDK5,CFL1,DIRAS3,FYN,ITGB1,MAPK1,MET,NRP1,PAK2,PAK3,PLXNA2,PTK2,RAC3,RHOBTB1,RHOC,RHOD,RND1,RND2,ROCK1,ROCK2,SEMA3A
Endocannabinoid Developing Neuron Pathway	2,16E00	3,31E-01	-2,828	ADCY5,ADCY9,AKT1S1,AKT3,ATF2,BRAF,CREB3L2,CREB5,CREBBP,GNAI1,GNAI3,GNB2,GNG3,GSK3B,GUCY1A1,MAP2K4,MAP2K5,MAPK1,MAPK15,MAPK6,MAPK8,MLST8,MTOR,PIK3C2A,PIK3C2B,PIK3C3,PIK3CA,PIK3CB,PIK3R1,PIK3R3,PRKACB,PRKAG2,PRKAR2A,RAC3,RAP2A,RPTOR,RRAS,RRAS2,STAT3
IGF-1 Signaling	2,16E00	3,4E-01	-3,536	AKT3,CSNK2B,FOXO3,GRB10,IGF1R,IGFBP4,IRS1,IRS2,JAK2,MAPK1,MAPK8,PDPK1,PIK3C2A,PIK3C2B,PIK3C3,PIK3CA,PIK3CB,PIK3R1,PIK3R3,PRKACB,PRKAG2,PRKAR2A,PTK2,PTPN11,RAP2A,RASA1,RPS6KB2,RRAS,RRAS2,SOCS5,SOCS6,SOS1,SOS2,STAT3
Ion channel transport	2,16E00	3,13E-01	-3,883	ANO3,ANO4,ANO5,ANO6,ATP10A,ATP10D,ATP11A,ATP11B,ATP11C,ATP1B2,ATP2A2,ATP2B4,ATP2C1,ATP6AP1,ATP6V0D1,ATP6V1A,ATP7A,ATP7B,ATP8A1,ATP8B1,ATP8B4,ATP9A,BEST2,CAMK2D,CLCN2,CLCN5,CLCN6,CLIC2,FKBP1B,FXYD2,FXYD4,FXYD7,MCOLN1,NEDD4L,PDZD11,PLN,RIPK1,RIPK3,RYR3,SCNN1B,SGK3,SLC9B1,TRPA1,TRPC1,TRPC4AP,TRPM3,TRPM6,TRPM7,TRPV4,UNC79,WNK1,WWP1
Glioblastoma Multiforme Signaling	2,16E00	3,13E-01	-3,280	AKT3,APC,CCND3,CCNE2,CDK6,DIRAS3,E2F3,E2F4,EGFR,FZD5,FZD9,GSK3B,IGF1R,ITPR1,ITPR2,MAPK1,MDM2,MTOR,NF1,PDGFC,PDGFD,PIK3C2A,PIK3C2B,PIK3C3,PIK3CA,PIK3CB,PIK3R1,PIK3R3,PLCB1,PLCB4,PLCD4,PLCE1,PLCL1,PLCL2,PRKCD,PTEN,RAC3,RAP2A,RB1,RHOBTB1,RHOC,RHOD,RND1,RND2,RRAS,RRAS2,SHF,SOS1,SOS2,TSC1,WNT5B,WNT6
p70S6K Signaling	2,16E00	3,26E-01	-4,841	AKT3,EGFR,F2RL2,GNAI1,GNAI3,GNAQ,IL4,IRS1,LYN,MAPK1,MTOR,PDPK1,PIK3C2A,PIK3C2B,PIK3C3,PIK3CA,PIK3CB,PIK3R1,PIK3R3,PLCB1,PLCB4,PLCD4,PLCE1,PLCL1,PLCL2,PLD1,PPM1L,PPP2R3A,PPP2R5B,PPP2R5E,PRKCA,PRKCD,PRKCE,PRKCG,PRKD1,PRKD3,RAP2A,RRAS,RRAS2,SOS1,SOS2,SYK
Adipogenesis pathway	2,16E00	3,26E-01	-0,926	ACVR2A,ACVR2B,AGPAT2,BMAL1,BMPR1A,BMPR1B,BMPR2,BSCL2,CDK5,CEBPA,CLOCK,CTBP1,DGKD,DLK1,EBF1,ERCC2,EZH2,FBXW7,FGF1,FGF2,FGFR1,FZD5,FZD9,HDAC10,HDAC4,HDAC8,KAT2B,KAT6A,KAT6B,KLF3,KLF5,PER2,RB1,RPS6KC1,RUNX1T1,SAP130,SIN3A,SIRT2,SMAD3,SMAD9,TBL1XR1,TNFRSF1A
CD40 Signaling	2,15E00	3,69E-01	-4,146	CHUK,ELP1,ICAM1,IKBKG,MAP2K4,MAP2K5,MAP3K14,MAP3K7,MAPK1,MAPK8,NFKB1,NFKBIA,PIK3C2A,PIK3C2B,PIK3C3,PIK3CA,PIK3CB,PIK3R1,PIK3R3,PTGS1,PTGS2,REL,STAT3,TRAF3
Activin Inhibin Signaling Pathway	2,14E00	3,08E-01	-4,636	ACVR2A,ACVR2B,AKT3,ATF2,BMPR1A,CEBPA,CHUK,CREBBP,EP300,EPOR,FBXO32,FOXO3,GSK3B,IKBKG,IL1R1,IL1RAPL1,IL1RL1,IL1RL2,INHBB,JCHAIN,MAP2K4,MAP2K5,MAP3K1,MAP3K7,MAPK1,MAPK15,MAPK6,MAPK8,MDM2,MXD1,NFATC1,NFKB1,NFKBIA,PIK3C2A,PIK3C2B,PIK3C3,PIK3CA,PIK3CB,PIK3R1,PIK3R3,POU1F1,POU5F1,PTGS2,ROCK1,ROCK2,SKI,SMAD3,SMAD4,SMAD7,SMAD9,STAT3,TCF4,TCF7L2,TGFBR3,TLR10,TLR6,TNFRSF1A
Fc Epsilon RI Signaling	2,14E00	3,33E-01	-3,888	AKT3,FYN,GAB1,IL4,LYN,MAP2K4,MAPK1,MAPK8,OCRL,PDPK1,PIK3C2A,PIK3C2B,PIK3C3,PIK3CA,PIK3CB,PIK3R1,PIK3R3,PLA2G10,PLA2G2A,PLA2G4A,PLA2G5,PRKCA,PRKCD,PRKCE,PRKCG,PRKD1,PRKD3,PTPN11,RAC3,RAP2A,RRAS,RRAS2,SOS1,SOS2,SYK,SYNJ1,SYNJ2
FLT3 Signaling in Hematopoietic Progenitor Cells	2,14E00	3,54E-01	-4,426	AKT3,ATF2,CBL,CREB3L2,CREB5,CREBBP,FLT3LG,GAB2,MAPK1,MTOR,PDPK1,PIK3C2A,PIK3C2B,PIK3C3,PIK3CA,PIK3CB,PIK3R1,PIK3R3,PTPN11,RAP2A,RPS6KA2,RPS6KA3,RPS6KA5,RRAS,RRAS2,SOS1,SOS2,STAT3
Cardiomyocyte Differentiation via BMP Receptors	2,14E00	4,62E-01	-1,890	ACVR2A,ACVR2B,ATF2,BMPR1A,BMPR1B,BMPR2,MAP3K7,MEF2C,MYH7,NPPB,SMAD4,SMAD9
Signaling by VEGF	2,13E00	3,37E-01	-4,902	ACTG1,AKT3,CTNND1,DOCK1,ELMO1,FYN,HSPB1,ITPR1,ITPR2,MAPKAP1,MLST8,MTOR,NCF2,NCKAP1,NRP1,NRP2,PAK2,PAK3,PDPK1,PIK3CA,PIK3CB,PIK3R1,PRKACB,PRKCA,PRKCD,PRR5L,PTK2,RASA1,RICTOR,ROCK1,ROCK2,VEGFA,VEGFC,VEGFD,WASF3
RAR Activation	2,12E00	2,82E-01	-4,619	ACVR2A,ACVR2B,ADAM17,ADCY5,ADCY9,AKT3,APEX1,ARID1A,ARID2,ATF2,BMPR2,CAMK2D,CARM1,CNGB3,CRABP2,CREB3L2,CREB5,CREBBP,CSK,CSNK2B,DIRAS3,DLK1,EDA,ENPP1,EP300,ERCC2,GDPD3,GNAQ,GNAT2,GUCY1A1,IL15,IL4,JAK2,KAT2B,LAMB1,LIF,MAP2K4,MAP3K1,MAPK1,MAPK8,MED1,MEIS1,MEIS2,NCOA1,NFATC1,NFKB1,NR2C1,NRIP1,PBRM1,PDE10A,PDE1A,PDE1C,PDE3A,PDE3B,PDE4D,PDE5A,PDE6B,PDE7A,PDE7B,PDE8A,PDPK1,PHF10,PIK3C2A,PIK3C2B,PIK3C3,PI…
Factors Promoting Cardiogenesis in Vertebrates	2,12E00	3,18E-01	-5,427	ACVR2A,ACVR2B,APC,ATF2,BMP6,BMPR1A,BMPR1B,BMPR2,CAMK2D,CREB3L2,CREB5,CREBBP,FZD5,FZD9,GSK3B,LRP6,MAP2K4,MAP3K7,MAPK8,MEF2C,MYH7,MYOCD,NOX4,NPPB,PLCB1,PLCB4,PLCD4,PLCE1,PLCL1,PLCL2,PRKCA,PRKCD,PRKCE,PRKCG,PRKD1,PRKD3,ROCK1,ROCK2,SMAD4,SMAD9,TCF4,TCF7L2,TGFBR1,TGFBR2,TGFBR3,WNT5B,WNT6
Activation of gene expression by SREBF (SREBP)	2,11E00	4,05E-01	-2,500	ACACA,ACACB,CARM1,CHD9,CREBBP,ELOVL6,GPAM,MED1,MVK,NCOA1,NCOA2,NCOA6,NFYA,SMARCD3,TBL1X,TBL1XR1,TM7SF2
April Mediated Signaling	2,11E00	4,05E-01	-2,840	CHUK,ELP1,IKBKG,MAP2K4,MAP3K1,MAP3K14,MAPK1,MAPK8,NFAT5,NFATC1,NFATC2,NFKB1,NFKBIA,REL,TNFRSF13B,TNFSF13,TRAF3
Cardiac Hypertrophy Signaling	2,1E00	2,96E-01	-4,648	ADCY5,ADCY9,ADRA1A,ATF2,CACNA1C,CACNA2D1,CACNA2D2,CACNB2,CREBBP,DIRAS3,EIF2B2,EP300,GNAI1,GNAI3,GNAQ,GNAT2,GNB2,GNG3,GSK3B,GUCY1A1,HSPB1,IGF1R,IRS1,MAP2K4,MAP3K1,MAP3K14,MAP3K15,MAP3K2,MAP3K3,MAP3K4,MAP3K5,MAP3K7,MAPK1,MAPK8,MEF2A,MEF2B,MEF2C,MTOR,MYL12A,MYL6,MYL9,PIK3C2A,PIK3C2B,PIK3C3,PIK3CA,PIK3CB,PIK3R1,PIK3R3,PLCB1,PLCB4,PLCD4,PLCE1,PLCL1,PLCL2,PPP3CA,PRKACB,PRKAG2,PRKAR2A,RAC3,RAP2A,RHOBTB1…
LPS-stimulated MAPK Signaling	2,1E00	3,49E-01	-3,530	ATF2,CHUK,ELP1,IKBKG,MAP2K4,MAP3K14,MAP3K5,MAP3K7,MAPK1,MAPK8,NFKB1,NFKBIA,PIK3C2A,PIK3C2B,PIK3C3,PIK3CA,PIK3CB,PIK3R1,PIK3R3,PRKCA,PRKCD,PRKCE,PRKCG,PRKD1,PRKD3,RAP2A,REL,RRAS,RRAS2
HIPPO signaling	2,1E00	3,49E-01	-0,243	BTRC,CUL1,DLG1,DLG2,FAT4,FRMD6,ITCH,LATS1,LATS2,LLGL1,PARD3,PATJ,PPM1L,PPP1R11,PPP1R12A,PPP2R3A,PPP2R5B,PPP2R5E,SAV1,SMAD3,SMAD4,STK3,TEAD1,TEAD2,TJP2,TP53BP2,WWC1,WWTR1,YAP1
Signaling by TGF-beta Receptor Complex	2,1E00	3,85E-01	-4,472	ARHGEF18,CBL,FBN1,ITGA8,ITGB1,ITGB8,LTBP1,MTMR4,NEDD4L,PARD3,SMAD3,SMAD4,SMAD7,SMURF1,SMURF2,TGFBR1,TGFBR2,TGFBR3,USP15,ZFYVE9
Mouse Embryonic Stem Cell Pluripotency	2,08E00	3,37E-01	-3,087	AKT3,APC,BMPR1A,BMPR2,CREBBP,FZD5,FZD9,GSK3B,ID3,IL6ST,JAK2,LIF,LIFR,MAP3K7,MAPK1,PIK3C2A,PIK3C2B,PIK3C3,PIK3CA,PIK3CB,PIK3R1,PIK3R3,POU5F1,PTPN11,RAP2A,RRAS,RRAS2,SMAD4,SMAD9,SOS1,SOS2,STAT3,TCF4,TCF7L2
Nuclear Cytoskeleton Signaling Pathway	2,08E00	3,01E-01	-4,737	AAAS,ACTA2,ACTG1,ACTG2,AHCTF1,ATM,BTRC,CDH11,CDH13,CDH2,CENPE,CSNK2B,CUL1,DCTN2,DCTN4,DYNC1I1,FGR,FYN,ITGA4,ITGA6,ITGA8,ITGA9,ITGB1,ITGB4,ITGB8,KIF13B,KIF15,KIF16B,KIF18A,KIF1B,KIF21A,KIF23,KIF26B,KIF27,KIF4A,KIF5A,KIF6,KLC1,LYN,MRTFA,MTCL1,NFKB1,NUP107,NUP133,NUP153,NUP160,NUP205,NUP214,NUP54,NUP58,NUP98,POM121C,PRKDC,PTK2,RUNX2,SYNE1,SYNE2,SYNE4,TMX4,TUBA1A,TUBB3,YAP1,YES1
Netrin Signaling	2,07E00	3,12E-01	-5,657	AKT3,CACNA1C,CACNA2D1,CACNA2D2,CACNB2,CAMK2D,CATSPER2,DOCK1,ENAH,FYN,ITPR1,ITPR2,MAPK1,MAPK8,MTOR,NAPA,NAPB,NEO1,NFAT5,NFATC1,NFATC2,NFKB1,NSF,NTN1,PIK3C2A,PIK3C2B,PIK3C3,PIK3CA,PIK3CB,PIK3R1,PIK3R3,PPP3CA,PRKACB,PRKAG2,PRKAR2A,PRKCA,PRKCD,PRKCE,PRKCG,PRKD1,PRKD3,PRKG1,PTK2,RAC3,RYR3,SNAP25,STX16,TRIO,UNC5D,VTI1A
TGF-β Signaling	2,07E00	3,4E-01	-3,024	ACVR2A,ACVR2B,BCL2,BMPR1A,BMPR1B,BMPR2,CREBBP,EP300,INHBB,IRF7,MAP2K4,MAP3K7,MAP4K1,MAPK1,MAPK8,RAP2A,RNF111,RRAS,RRAS2,RUNX2,SKI,SMAD3,SMAD4,SMAD7,SMAD9,SMURF1,SMURF2,SOS1,SOS2,TGFBR1,TGFBR2,ZFYVE9
Aryl hydrocarbon receptor signalling	2,07E00	7,14E-01	-1,342	AHR,AHRR,AIP,ARNT,ARNT2
Leptin Signaling in Obesity	2,05E00	3,56E-01	-3,742	ADCY5,ADCY9,AKT3,GUCY1A1,JAK2,MAPK1,PDE3A,PDE3B,PIK3C2A,PIK3C2B,PIK3C3,PIK3CA,PIK3CB,PIK3R1,PIK3R3,PLCB1,PLCB4,PLCD4,PLCE1,PLCL1,PLCL2,PRKACB,PRKAG2,PRKAR2A,PTPN11,STAT3
14-3-3-mediated Signaling	2,05E00	3,28E-01	-4,004	AKT1S1,AKT3,BAX,CBL,GSK3B,MAP2K4,MAP3K5,MAPK1,MAPK8,PIK3C2A,PIK3C2B,PIK3C3,PIK3CA,PIK3CB,PIK3R1,PIK3R3,PLCB1,PLCB4,PLCD4,PLCE1,PLCL1,PLCL2,PRKCA,PRKCD,PRKCE,PRKCG,PRKD1,PRKD3,RAP2A,RRAS,RRAS2,STK11,TNFRSF1A,TSC1,TUBA1A,TUBB,TUBB3,YAP1
Regulation of the Epithelial-Mesenchymal Transition Pathway	2,04E00	3,05E-01	#NUM!	ADAM17,AKT3,APC,BCL9,BRAF,CDH2,EGFR,ETS1,FGF1,FGF14,FGF19,FGF2,FGF21,FGF5,FGFR1,FRS2,FZD5,FZD9,GAB1,GSK3B,HMGA2,JAG1,JAK2,MAML1,MAP2K4,MAP2K5,MAPK1,MET,NFKB1,NOTCH2,PDGFD,PIK3C2A,PIK3C2B,PIK3C3,PIK3CA,PIK3CB,PIK3R1,PIK3R3,PTPN11,RAP2A,REL,RRAS,RRAS2,SMAD3,SMAD4,SMURF1,SOS1,SOS2,STAT3,TCF4,TCF7L2,TGFBR1,TGFBR2,WNT5B,WNT6,ZEB1,ZEB2
Endocannabinoid Cancer Inhibition Pathway	2,04E00	3,17E-01	2,287	ADCY5,ADCY9,AKT1S1,AKT3,ATF2,CASP10,CCND3,CCNE2,CREB3L2,CREB5,CREBBP,GNAI1,GNAI3,GNAQ,GSK3B,GUCY1A1,MAP2K4,MAP2K5,MAPK1,MLST8,MTOR,NUPR1,PDGFC,PIK3C2A,PIK3C2B,PIK3C3,PIK3CA,PIK3CB,PIK3R1,PIK3R3,PRKAA2,PRKACB,PRKAG2,PRKAR2A,PTK2,ROCK1,ROCK2,RPTOR,SMPD1,SPTLC2,TCF4,TCF7L2,VEGFA,VEGFC,VEGFD
Transcriptional Regulation by NPAS4	2,02E00	4,24E-01	-0,707	AGO1,AGO2,AGO3,AGO4,ARNT,ARNT2,BMAL1,CDK5,CREBBP,MAPK1,MDM2,NR3C1,TNRC6A,TNRC6C
Melatonin Signaling	2,01E00	3,57E-01	-4,491	BRAF,CAMK2D,GNAI1,GNAI3,GNAQ,MAP2K4,MAP2K5,MAPK1,PLCB1,PLCB4,PLCD4,PLCE1,PLCL1,PLCL2,PRKACB,PRKAG2,PRKAR2A,PRKCA,PRKCD,PRKCE,PRKCG,PRKD1,PRKD3,RORA,RORB
Cholecystokinin/Gastrin-mediated Signaling	2,01E00	3,27E-01	-3,773	ATF2,DIRAS3,EGFR,EPHA4,GNAQ,ITPR1,ITPR2,MAP2K4,MAP2K5,MAPK1,MAPK8,MEF2A,MEF2B,MEF2C,PLCB1,PLCB4,PRKCA,PRKCD,PRKCE,PRKCG,PRKD1,PRKD3,PTGS2,PTK2,RAC3,RAP2A,RHOBTB1,RHOC,RHOD,RND1,RND2,ROCK1,ROCK2,RRAS,RRAS2,SOS1,SOS2
Signaling by Rho Family GTPases	2	2,92E-01	-3,371	ACTA2,ACTG1,ACTG2,ARHGEF10,ARHGEF11,ARHGEF12,ARHGEF16,ARHGEF17,ARHGEF18,ARHGEF3,ARHGEF7,ARHGEF9,CDC42EP1,CDC42EP2,CDH11,CDH13,CDH2,CFL1,CIT,CLIP1,DIAPH3,DIRAS3,GNAI1,GNAI3,GNAQ,GNAT2,GNB2,GNG3,IQGAP1,ITGA4,ITGA6,ITGA8,ITGA9,ITGB1,ITGB4,ITGB8,MAP2K4,MAP3K21,MAPK1,MAPK8,MYL12A,MYL6,MYL9,NCF2,NFKB1,NOX4,PAK2,PAK3,PARD3,PI4KA,PIK3C2A,PIK3C2B,PIK3C3,PIK3CA,PIK3CB,PIK3R1,PIK3R3,PIKFYVE,PIP5K1A,PLD1,PPP…
Oncogene Induced Senescence	2	4,33E-01	0,577	AGO1,AGO3,AGO4,CDK6,CDKN2C,E2F3,ETS1,MAPK1,MDM2,MDM4,RB1,TNRC6A,TNRC6C
Role of Macrophages, Fibroblasts and Endothelial Cells in Rheumatoid Arthritis	2	2,88E-01	-5,892	AKT3,APC,ATF2,CAMK2D,CEBPA,CHUK,CREB3L2,CREB5,CREBBP,CSNK1G1,CSNK1G3,CXCL12,DKKL1,ELP1,FGF2,FZD5,FZD9,GNAQ,GSK3B,ICAM1,IKBKG,IL15,IL1R1,IL1RAPL1,IL1RL1,IL1RL2,IL6ST,IRAK2,JAK2,JCHAIN,LRP6,LTBR,MAP2K4,MAP3K14,MAP3K7,MAPK1,NFAT5,NFATC1,NFATC2,NFKB1,NFKBIA,NLK,PDGFC,PDGFD,PIK3C2A,PIK3C2B,PIK3C3,PIK3CA,PIK3CB,PIK3R1,PIK3R3,PLCB1,PLCB4,PLCD4,PLCE1,PLCL1,PLCL2,PPP3CA,PRKCA,PRKCD,PRKCE,PRKCG,PRKD1,PRKD3…
Eicosanoid Signaling	2	2,92E-01	-5,815	ABCC1,ABCC4,ADCY5,ADCY9,AKT3,AP1G1,AP1G2,AP1M1,ATF2,ATP2A2,BRAF,CREB3L2,CREB5,CREBBP,EGFR,ETS1,GNAI1,GNAI3,GNAQ,GNB2,GNG3,GUCY1A1,HSPB1,ITGB1,KCNMA1,KCNMB2,KCNMB4,LTA4H,MAPK1,MAPKAP1,NFATC1,NFKB1,PDGFC,PIK3C2A,PIK3C2B,PIK3C3,PIK3CA,PIK3CB,PIK3R1,PIK3R3,PLA2G10,PLA2G2A,PLA2G4A,PLA2G5,PLA2R1,PLCB1,PLCB4,PLCD4,PLCE1,PLCL1,PLCL2,PNPLA8,PRKACB,PRKAG2,PRKAR2A,PRKCA,PRKCD,PRKCE,PRKCG,PRKD1,PRKD3,PTGER1,…
Relaxin Signaling	1,99E00	3,17E-01	-4,146	ADCY5,ADCY9,AKT3,APEX1,BRAF,ENPP1,GDPD3,GNAI1,GNAI3,GNAQ,GNAT2,GNB2,GNG3,GUCY1A1,GUCY1A2,MAPK1,NFKB1,NFKBIA,NPR1,PDE10A,PDE1A,PDE1C,PDE3A,PDE3B,PDE4D,PDE5A,PDE6B,PDE7A,PDE7B,PDE8A,PIK3C2A,PIK3C2B,PIK3C3,PIK3CA,PIK3CB,PIK3R1,PIK3R3,PRKACB,PRKAG2,PRKAR2A,REL,SMPDL3B,TULP2,VEGFA
Serotonin Receptor Signaling	1,98E00	2,76E-01	-6,260	ADCY5,ADCY9,ADRA1A,AKT3,APP,ARFGEF1,ARFGEF2,ATF2,BCL2,BRAF,CACNA1C,CACNA2D1,CACNA2D2,CACNB2,CAMK2D,CCNE2,CDK5,CREB3L2,CREB5,CREBBP,DIRAS3,EDN1,FGR,FOXO3,FYN,G6PC3,GAP43,GCH1,GNAI1,GNAI3,GNAQ,GNB2,GNG3,GSK3B,GUCY1A1,HMOX1,HTR1A,HTR4,IL1RL1,ITGB1,JAK2,KALRN,KCNH2,LYN,MAP2K4,MAP2K5,MAP3K5,MAPK1,MPDZ,MTOR,MYLK3,NFKB1,NFKBIA,NPPB,ORAI3,PAK2,PAK3,PIK3C2A,PIK3C2B,PIK3C3,PIK3CA,PIK3CB,PIK3R1,PIK3R3,PLA2G…
MyD88 cascade initiated on plasma membrane	1,97E00	4,58E-01	-2,111	CHUK,IKBKG,IRAK2,MAP3K1,MAP3K7,PELI1,PELI2,PELI3,TAB2,TAB3,TLR10
Formation of WDR5-containing histone-modifying complexes	1,95E00	0.4	-3,500	HCFC2,KANSL1,KANSL2,KANSL3,KAT2B,KDM6A,KMT2A,KMT2C,KMT2D,NCOA6,OGT,RBBP5,SETD1A,TASP1,YEATS2,ZZZ3
VEGF Signaling	1,95E00	3,37E-01	-2,646	ACTA2,ACTG1,ACTG2,AKT3,ARNT,BCL2,EIF2B2,FOXO3,MAPK1,PDGFC,PIK3C2A,PIK3C2B,PIK3C3,PIK3CA,PIK3CB,PIK3R1,PIK3R3,PRKCA,PTK2,PTPN11,RAP2A,ROCK1,ROCK2,RRAS,RRAS2,SOS1,SOS2,VCL,VEGFA,VEGFC,VEGFD
Synaptogenesis Signaling Pathway	1,95E00	2,86E-01	-4,919	ADCY5,ADCY9,AKT3,AP2M1,APOE,ARHGEF7,ATF2,BRAF,CACNA2D1,CACNA2D2,CACNB2,CADM1,CAMK2D,CDH11,CDH13,CDH2,CDK5,CFL1,CLASP2,CREB3L2,CREB5,CREBBP,CTNND1,EFNA1,EFNA5,EFNB2,EPHA1,EPHA3,EPHA4,EPHA5,EPHA6,FARP1,FGR,FYN,GRIA3,GRINA,GSK3B,GUCY1A1,ITPR1,ITSN1,KALRN,LRP8,LYN,MAPK1,MTOR,NAPA,NAPB,NECTIN3,NLGN1,NLGN4X,NSF,PAFAH1B1,PIK3C2A,PIK3C2B,PIK3C3,PIK3CA,PIK3CB,PIK3R1,PIK3R3,PRKACB,PRKAG2,PRKAR2A,PRKCD,PRKC…
PI3K Signaling in B Lymphocytes	1,95E00	3,16E-01	-3,781	AKT3,ATF2,ATF6,ATF6B,ATF7,CAMK2D,CBL,CD81,CHUK,FOXO3,FYN,IKBKG,IL4,IRS1,IRS2,ITPR1,ITPR2,LYN,MALT1,MAPK1,NFAT5,NFATC1,NFATC2,NFKB1,NFKBIA,PDPK1,PIK3CA,PIK3CB,PIK3R1,PLCB1,PLCB4,PLCD4,PLCE1,PLCL1,PLCL2,PLEKHA2,PPP3CA,PTEN,RAP2A,REL,RRAS,RRAS2,SYK
Intra-Golgi and retrograde Golgi-to-ER traffic	1,95E00	3,03E-01	-4,811	AGPAT3,CENPE,COG3,COG5,COG6,COG8,COPZ1,COPZ2,CYTH1,CYTH3,DCTN2,DCTN4,DYNC1I1,GALNT1,GALNT2,GCC2,GOLGA1,GOLGA4,GOLIM4,KDELR1,KIF13B,KIF15,KIF16B,KIF18A,KIF1B,KIF21A,KIF23,KIF26B,KIF27,KIF4A,KIF5A,KIF6,KLC1,MAN1A2,MAN2A1,NAPA,NAPB,NBAS,NSF,PAFAH1B1,PLA2G4A,RAB1B,RAB3GAP1,RAB3GAP2,RAB6B,RIC1,STX10,STX16,TGOLN2,TRIP11,TUBA1A,TUBB3,USP6NL,VPS53,VPS54,VTI1A
ESR-mediated signaling	1,94E00	3,3E-01	-4,200	AGO1,AGO2,AGO3,AGO4,ATF2,BCL2,CARM1,CBFB,CCNT1,CHD1,CREBBP,CTSD,CXCL12,EP300,ESR1,ESR2,FKBP5,GPAM,H2AC20,KANK1,KAT2B,MAPK1,MED1,NCOA1,NCOA2,NCOA3,NR5A2,NRIP1,POU2F1,STAG1,STAG2,TGFA,TNRC6A,TNRC6C
Paxillin Signaling	1,94E00	3,3E-01	-3,528	ACTA2,ACTG1,ACTG2,ARHGEF7,CSK,DOCK1,ITGA4,ITGA6,ITGA8,ITGA9,ITGB1,ITGB4,ITGB8,MAP2K4,MAPK1,MAPK8,PAK2,PAK3,PIK3C2A,PIK3C2B,PIK3C3,PIK3CA,PIK3CB,PIK3R1,PIK3R3,PTK2,PTPN12,RAP2A,RRAS,RRAS2,SOS1,SOS2,TLN2,VCL
Regulation of lipid metabolism by PPARalpha	1,94E00	3,25E-01	-4,439	AHR,AHRR,ARNT,ARNT2,BMAL1,CARM1,CDK19,CDK8,CHD9,CLOCK,CREBBP,CYP7A1,EP300,FAM120B,ME1,MED1,MED13,MED13L,MED14,MED23,MED25,NCOA1,NCOA2,NCOA3,NCOA6,NFYA,NPAS2,NRF1,PPARGC1A,PPARGC1B,RGL1,RORA,SIN3A,SMARCD3,TBL1X,TBL1XR1,TIAM2
IL-15 Production	1,94E00	3,25E-01	-4,333	AATK,ABL2,CSK,DDR2,DYRK1A,EGFR,EPHA1,EPHA3,EPHA4,EPHA5,EPHA6,FER,FGFR1,FGR,FLT3LG,FYN,IGF1R,IL15,INSR,JAK2,LMTK2,LYN,MAP2K4,MAP2K5,MERTK,MET,NFKB1,PEAK1,PTK2,REL,ROR1,ROR2,RYK,SYK,TEC,TYRO3,YES1
Biotin-carboxyl Carrier Protein Assembly	1,93E00	1	#NUM!	ACACA,ACACB,HLCS
SUMOylation of ubiquitinylation proteins	1,92E00	4,05E-01	-3,357	AAAS,MDM2,NUP107,NUP133,NUP153,NUP160,NUP205,NUP214,NUP54,NUP58,NUP98,PIAS1,PIAS2,POM121C,RANBP2
KEAP1-NFE2L2 pathway	1,92E00	3,12E-01	-4,323	AKT3,AMER1,BACH1,BTRC,CIT,CREBBP,CSNK2B,CUL1,CUL3,EIF2AK3,EP300,FBXL17,FER,GSK3B,KEAP1,NME4,PI4K2B,PI4KA,PIK3C2A,PIK3C2B,PIK3C3,PIK3CA,PIK3CB,PIK3R1,PIK3R3,PLK4,PRKAA2,PRKCD,PSMA8,PSMB10,PSMB4,PSMB8,PSME2,PSME4,PSMF1,STK11,STK17B,STK24,STK3,STK31,STK33,STK35,STK38,STK39,UBXN7
Regulation of TP53 Activity through Phosphorylation	1,91E00	3,37E-01	-4,017	ATM,ATR,AURKA,BARD1,BLM,BRIP1,CDK5,CHEK1,CHEK2,CSNK2B,DNA2,HIPK1,HIPK2,MDM2,MDM4,PRKAA2,PRKAG2,RBBP8,RMI1,STK11,TAF1,TAF10,TAF2,TAF3,TAF4,TAF4B,TAF9B,TOPBP1,TPX2,WRN
NAFLD Signaling Pathway	1,91E00	2,98E-01	-0,896	ACACA,ACACB,AKT1S1,AKT3,ATF6,ATP2A2,BAX,CHUK,CPT1B,EDA,EIF2AK3,ERN1,FOXO3,G6PC3,GPAM,GPAT3,GSK3B,IKBKG,IL15,IL4,INSR,IRS1,IRS2,JAK2,LIF,MAP2K4,MAP3K5,MAP3K7,MAPK8,MLST8,MTOR,NFKB1,NOX4,PIK3C2A,PIK3C2B,PIK3C3,PIK3CA,PIK3CB,PIK3R1,PIK3R3,PPARGC1A,PPM1L,PPP2R3A,PPP2R5B,PPP2R5E,PRKAA2,PRKAG2,PRKCE,PTGS2,RPTOR,SOCS5,SOCS6,STAT3,TBC1D1,TLR10,TLR6,TNFRSF10B,TNFRSF1A,TNFSF12,TNFSF13,TNFSF9
Human Embryonic Stem Cell Pluripotency	1,89E00	0.3	-5,695	ACVR2A,ACVR2B,AKT3,APC,BMP6,BMPR1A,BMPR1B,BMPR2,BRAF,FGF2,FGFR1,FZD5,FZD9,GSK3B,ID3,JAK2,LIF,LIFR,MAP2K4,MAP2K5,MAPK1,NFYA,NR5A2,PDGFC,PDGFD,PDPK1,PIK3C2A,PIK3C2B,PIK3C3,PIK3CA,PIK3CB,PIK3R1,PIK3R3,POU5F1,PRKCA,PRKCD,PRKCE,PRKCG,PRKD1,PRKD3,RAP2A,RIF1,RRAS,RRAS2,SALL4,SMAD3,SMAD4,SMAD7,SMAD9,SOS1,SOS2,STAT3,TBX3,TGFBR1,TGFBR2,WNT5B,WNT6
Role of NFAT in Regulation of the Immune Response	1,89E00	3,04E-01	-4,743	AKT3,ATF2,CD80,CHUK,CSNK1G1,CSNK1G3,ELP1,FYN,GNAI1,GNAI3,GNAQ,GNAT2,GNB2,GNG3,GSK3B,IKBKG,ITPR1,ITPR2,KPNA1,KPNA3,KPNA4,KPNA5,KPNA6,LYN,MAPK1,MEF2A,MEF2B,MEF2C,NFAT5,NFATC1,NFATC2,NFKB1,NFKBIA,PIK3C2A,PIK3C2B,PIK3C3,PIK3CA,PIK3CB,PIK3R1,PIK3R3,PLCB1,PLCB4,PPP3CA,RAP2A,RCAN3,REL,RRAS,RRAS2,SOS1,SOS2,SYK,TNPO1
IL-17A Signaling in Airway Cells	1,89E00	3,61E-01	-3,900	AKT3,CCL20,CHUK,GSK3B,IKBKG,JAK2,MAP2K4,MAP3K7,MAPK1,MAPK8,NFKB1,NFKBIA,PIK3C2A,PIK3C2B,PIK3C3,PIK3CA,PIK3CB,PIK3R1,PIK3R3,PTEN,REL,STAT3
Hereditary Breast Cancer Signaling	1,88E00	3,17E-01	-1,897	AKT3,ATM,ATR,BACH1,BARD1,BLM,BMP6,BRCA2,CCND3,CDK6,CHEK1,CHEK2,CREBBP,EP300,ESR1,FAAP100,FANCA,FANCC,FANCG,FANCM,FGF2,MSH6,PDGFC,PIK3C2A,PIK3C2B,PIK3C3,PIK3CA,PIK3CB,PIK3R1,PIK3R3,PTEN,RAD51B,RAP2A,RB1,RRAS,RRAS2,TGFA,VEGFA,VEGFC,VEGFD
IL-7 Signaling Pathway	1,88E00	3,53E-01	-3,838	AKT3,BAX,BCL2,BCL6,CCND3,EBF1,FOXO3,FYN,GSK3B,LYN,MAPK1,MET,NFATC1,PDPK1,PIK3C2A,PIK3C2B,PIK3C3,PIK3CA,PIK3CB,PIK3R1,PIK3R3,PTK2,SOS1,SOS2
NF-κB Signaling	1,88E00	3,03E-01	-5,907	AKT3,BMPR1A,BMPR1B,BMPR2,BRAF,BTRC,CARD11,CHUK,CREBBP,CSNK2B,EGFR,EIF2AK2,EP300,FGFR1,GHR,GSK3B,IGF1R,IKBKG,IL1R1,INSR,LTBR,MALT1,MAP3K1,MAP3K14,MAP3K3,MAP3K7,MAP4K4,MAPK8,NFKB1,NFKBIA,PELI1,PIK3C2A,PIK3C2B,PIK3C3,PIK3CA,PIK3CB,PIK3R1,PIK3R3,PRKACB,RAP2A,RIPK1,RRAS,RRAS2,TAB2,TAB3,TGFA,TGFBR1,TGFBR2,TGFBR3,TLR10,TLR6,TNFRSF1A,TRAF3
Signaling by BMP	1,86E00	4,19E-01	-3,606	ACVR2A,ACVR2B,BMPR1A,BMPR1B,BMPR2,SKI,SMAD4,SMAD7,SMAD9,SMURF1,SMURF2,TGFBR3,ZFYVE16
Systemic Lupus Erythematosus in B Cell Signaling Pathway	1,86E00	2,91E-01	-2,810	AKT3,BCL2,CARD11,CBL,CCND3,CSK,EDA,FGR,FOXO3,FYN,GAB1,GSK3B,IFNAR2,IL15,IL4,IL6ST,IRF7,IRF9,JAK2,LIF,LYN,MALT1,MAP3K14,MAP3K7,MAP4K4,MAPK1,MTOR,NFAT5,NFATC1,NFATC2,NFKB1,OCRL,PAG1,PDPK1,PIK3C2A,PIK3C2B,PIK3C3,PIK3CA,PIK3CB,PIK3R1,PIK3R3,PPP3CA,PRKCA,PRKCD,PRKCE,PRKCG,PRKD1,PRKD3,PTK2,PTPN11,RAC3,RAP2A,REL,RRAS,RRAS2,SHF,SOS1,SOS2,STAT3,STING1,SYK,SYNJ1,SYNJ2,TICAM1,TNFSF12,TNFSF13,TNFSF9,TRAF3,YE…
WNK Renal Signaling Pathway	1,86E00	3,3E-01	-4,315	AKT3,CBL,CUL1,CUL2,CUL3,INSR,IRS1,IRS2,LRRC8C,LRRC8D,MDM2,NR3C2,OSR1,PIK3C2A,PIK3C2B,PIK3C3,PIK3CA,PIK3CB,PIK3R1,PIK3R3,PRKCA,PRKCD,PRKCE,PRKCG,PRKD1,PRKD3,PRKN,RPS6KA5,SCNN1B,STK39,UBR2,WNK1
TR/RXR Activation	1,86E00	3,24E-01	-3,773	ACACA,AKT3,BCL3,CYP7A1,EP300,KLF9,MDM2,ME1,MED1,MTOR,MYH7,NCOA1,NCOA2,NCOA3,NCOA6,NRF1,PDE3B,PDGFC,PIK3C2A,PIK3C2B,PIK3C3,PIK3CA,PIK3CB,PIK3R1,PIK3R3,PPARGC1A,RAB3B,RPS6KB2,STRBP,TBL1XR1,THRB,UCP2,VEGFA,VEGFC,VEGFD
Glycation Signaling Pathway	1,85E00	2,95E-01	-3,810	AKT3,APP,ATF6,BRAF,CHUK,COL4A1,COL4A2,COL4A3,COL4A4,DIAPH1,EDA,EIF2AK3,ERN1,HBA2,HK3,ICAM1,ICAM2,ICAM5,IKBKG,IL15,IL4,IRAK2,IRS1,JAK2,LIF,MAP2K4,MAPK1,MAPK15,MAPK6,MAPK8,MTOR,NCF2,NFKB1,NOX4,PDGFC,PIK3C2A,PIK3C2B,PIK3C3,PIK3CA,PIK3CB,PIK3R1,PIK3R3,PRKCA,PRKCD,PRKCE,PRKCG,PRKD1,PRKD3,RAC3,RAP2A,RRAS,RRAS2,SETD7,SOS1,SOS2,STAT3,TNFSF12,TNFSF13,TNFSF9,VEGFA,VEGFC,VEGFD
PKCθ Signaling in T Lymphocytes	1,85E00	3,09E-01	-4,768	CACNA1C,CACNA2D1,CACNA2D2,CACNB2,CAMK2D,CARD11,CATSPER2,CD80,CHUK,FYN,IKBKG,ITPR1,ITPR2,MALT1,MAP2K4,MAP3K1,MAP3K14,MAP3K15,MAP3K2,MAP3K3,MAP3K4,MAP3K5,MAP3K7,MAPK1,MAPK8,NFAT5,NFATC1,NFATC2,NFKB1,NFKBIA,PIK3C2A,PIK3C2B,PIK3C3,PIK3CA,PIK3CB,PIK3R1,PIK3R3,POU2F1,PPP3CA,RAC3,RAP2A,REL,RRAS,RRAS2,SOS1,SOS2
Estrogen Receptor Signaling	1,85E00	2,77E-01	-6,255	ADCY5,ADCY9,AKT3,ATF2,BCL2,CACNA1C,CACNA2D1,CACNA2D2,CACNB2,CARM1,CDK8,CFL1,CREB3L2,CREB5,CREBBP,CTBP1,EGFR,EIF2B2,EP300,ESR1,ESR2,FBXO32,FOXO3,GNAI1,GNAI3,GNAQ,GNAT2,GNB2,GNG3,GSK3B,GUCY1A1,IGF1R,JAK2,MAPK1,MCU,MED1,MED12L,MED13,MED13L,MED14,MED23,MMP16,MMP28,MT-ND2,MT-ND6,MTOR,MYL12A,MYL6,MYL9,NCOA1,NCOA2,NCOA3,NDUFA3,NDUFS3,NFKB1,NR3C1,NRF1,NRIP1,PDGFC,PIK3C2A,PIK3C2B,PIK3C3,PIK3CA,PIK3CB,PIK3…
Signaling by NOTCH1	1,85E00	3,47E-01	-4,200	ADAM17,CDK8,CREBBP,CUL1,DLK1,DNER,EP300,FBXW7,HDAC10,HDAC4,HDAC8,HEY2,ITCH,JAG1,KAT2B,MAML1,MAML2,MAML3,MAMLD1,MIB1,NBEA,NUMB,TBL1X,TBL1XR1,TLE4
GDNF Family Ligand-Receptor Interactions	1,85E00	3,47E-01	-4,146	DOK5,DOK6,FRS2,GAB1,GDNF,IRS1,IRS2,ITPR1,ITPR2,MAP2K4,MAPK1,MAPK8,PIK3C2A,PIK3C2B,PIK3C3,PIK3CA,PIK3CB,PIK3R1,PIK3R3,RAP2A,RASA1,RRAS,RRAS2,SOS1,SOS2
Ribavirin ADME	1,84E00	3,54E-01	-3,962	CIT,FER,NME4,PI4K2B,PI4KA,PIK3C2A,PIK3C2B,PIK3C3,PIK3CA,PIK3CB,PIK3R1,PIK3R3,PLK4,SLC29A1,STK11,STK17B,STK24,STK3,STK31,STK33,STK35,STK38,STK39
WNT/Ca+ pathway	1,84E00	3,54E-01	-4,146	ATF2,CREB3L2,CREB5,CREBBP,FZD5,FZD9,GSK3B,NFAT5,NFATC1,NFATC2,NFKB1,PDE6B,PLCB1,PLCB4,PLCD4,PLCE1,PLCL1,PLCL2,PPP3CA,PRKCA,REL,ROR1,WNT5B
Oxytocin Signaling Pathway	1,84E00	2,88E-01	-5,020	AKT3,ATF2,ATP2B4,CACNA1C,CACNA2D1,CACNA2D2,CACNB2,CREB3L2,CREB5,CREBBP,EGFR,GNAI1,GNAI3,GNAQ,GNB2,GNG3,GSK3B,GUCY1A1,GUCY1A2,HSPB1,ITPR1,ITPR2,MAP2K4,MAP2K5,MAPK1,MAPK15,MAPK6,MAPK8,MEF2C,MYH7,MYL6,MYL9,MYO10,MYO1H,NFATC1,NFKB1,NPR1,PIK3C2A,PIK3C2B,PIK3C3,PIK3CA,PIK3CB,PIK3R1,PIK3R3,PLA2G10,PLA2G2A,PLA2G4A,PLA2G5,PLCB1,PLCB4,PPP1R12A,PPP1R12B,PPP3CA,PRKAA2,PRKACB,PRKAG2,PRKAR2A,PRKCA,PRKCD,PRKCE,…
Transcriptional activity of SMAD2/SMAD3:SMAD4 heterotrimer	1,81E00	3,75E-01	-3,638	CCNT1,CCNT2,CDK8,E2F4,EP300,MAPK1,NEDD4L,PPM1A,RBL1,RNF111,SKI,SMAD3,SMAD4,SMAD7,SMURF2,TRIM33,USP9X,WWTR1
Nephrin family interactions	1,8E00	4,55E-01	-3,162	CASK,CD2AP,FYN,IQGAP1,KIRREL1,MAGI2,PIK3CA,PIK3CB,PIK3R1,SPTBN1
Sumoylation Pathway	1,79E00	3,27E-01	-1,633	AR,ARHGDIA,CEBPA,CREBBP,CTBP1,DIRAS3,DNMT3A,EP300,ETS1,MAP2K4,MAP3K5,MAPK8,MDM2,NFKB1,NFKBIA,NR3C1,PIAS1,RAC3,RANBP2,RCOR1,RHOBTB1,RHOC,RHOD,RND1,RND2,SENP1,SENP5,SENP6,SENP7,SMAD4,SP3,ZEB1
tRNA Splicing	1,77E00	3,78E-01	-1,807	APEX1,ENPP1,GDPD3,PDE10A,PDE1A,PDE1C,PDE3A,PDE3B,PDE4D,PDE5A,PDE6B,PDE7A,PDE7B,PDE8A,SMPDL3B,TSEN34,TULP2
ERBB Signaling	1,77E00	3,3E-01	-4,747	EGFR,GSK3B,MAP2K4,MAPK1,MAPK8,MTOR,NRG1,NRG2,PAK2,PAK3,PDPK1,PIK3C2A,PIK3C2B,PIK3C3,PIK3CA,PIK3CB,PIK3R1,PIK3R3,PRKCA,PRKCD,PRKCE,PRKCG,PRKD1,PRKD3,RAP2A,RRAS,RRAS2,SOS1,SOS2,TGFA
Orexin Signaling Pathway	1,76E00	2,92E-01	-5,334	ADCY5,ADCY9,AKT1S1,AKT3,ATP6AP1,ATP6V0D1,ATP6V1A,BMPR1A,CACNA1C,CACNA2D1,CACNA2D2,CACNB2,CATSPER2,GNAQ,GNB2,GNG3,GUCY1A1,ITPR1,ITPR2,MAPK1,MLST8,MTOR,NFKB1,PI4KA,PIK3C2A,PIK3C2B,PIK3C3,PIK3CA,PIK3CB,PIK3R1,PIK3R3,PIKFYVE,PIP5K1A,PLA2G10,PLA2G2A,PLA2G4A,PLA2G5,PLCB1,PLCB4,PLCD4,PLCE1,PLCL1,PLCL2,PLD1,PPARGC1A,PRDM16,PRKAA2,PRKACB,PRKAG2,PRKAR2A,PRKCA,PRKCD,PRKCE,PRKCG,PRKD1,PRKD3,PTPN11,RPTOR,SLC8…
Abacavir ADME	1,76E00	3,48E-01	-4,379	CIT,FER,NME4,PI4K2B,PI4KA,PIK3C2A,PIK3C2B,PIK3C3,PIK3CA,PIK3CB,PIK3R1,PIK3R3,PLK4,SLC22A3,STK11,STK17B,STK24,STK3,STK31,STK33,STK35,STK38,STK39
Agrin Interactions at Neuromuscular Junction	1,76E00	3,48E-01	-2,065	ACTA2,ACTG1,ACTG2,ARHGEF7,EGFR,ITGA4,ITGB1,LAMA2,LAMB1,LAMC1,MAP2K4,MAPK1,MAPK8,NRG1,NRG2,PAK2,PAK3,PTK2,RAC3,RAP2A,RRAS,RRAS2,UTRN
fMLP Signaling in Neutrophils	1,76E00	3,16E-01	-5,209	GNAI1,GNAI3,GNAQ,GNAT2,GNB2,GNG3,ITPR1,ITPR2,MAPK1,NCF2,NFAT5,NFATC1,NFATC2,NFKB1,NFKBIA,NOX4,PIK3C2A,PIK3C2B,PIK3C3,PIK3CA,PIK3CB,PIK3R1,PIK3R3,PLCB1,PLCB4,PPP3CA,PRKCA,PRKCD,PRKCE,PRKCG,PRKD1,PRKD3,RAC3,RAP2A,REL,RRAS,RRAS2
PDGF Signaling	1,75E00	3,33E-01	-4,158	ABL2,CSNK2B,EIF2AK2,JAK2,MAP2K4,MAP3K1,MAPK1,MAPK8,OCRL,PDGFC,PDGFD,PIK3C2A,PIK3C2B,PIK3C3,PIK3CA,PIK3CB,PIK3R1,PIK3R3,PRKCA,RAP2A,RASA1,RRAS,RRAS2,SOS1,SOS2,STAT3,SYNJ1,SYNJ2
CCR3 Signaling in Eosinophils	1,74E00	3,14E-01	-4,082	CFL1,GNAI1,GNAI3,GNAQ,GNAT2,GNB2,GNG3,ITPR1,ITPR2,MAPK1,PAK2,PAK3,PIK3C2A,PIK3C2B,PIK3C3,PIK3CA,PIK3CB,PIK3R1,PIK3R3,PLA2G10,PLA2G2A,PLA2G4A,PLA2G5,PLCB1,PLCB4,PPP1R12A,PPP1R12B,PRKCA,PRKCD,PRKCE,PRKCG,PRKD1,PRKD3,RAP2A,ROCK1,ROCK2,RRAS,RRAS2
Phosphatidylethanolamine Biosynthesis II	1,73E00	6,25E-01	-0,447	CHKA,ETNK1,ETNK2,PCYT2,SELENOI
NR1H2 and NR1H3-mediated signaling	1,73E00	3,81E-01	-1,000	AGO1,AGO2,AGO3,AGO4,APOD,APOE,EEPD1,EP300,KDM3A,NCOA1,NRIP1,PLTP,TBL1X,TBL1XR1,TNRC6A,TNRC6C
Death Receptor Signaling	1,73E00	3,3E-01	-2,502	ACTA2,ACTG1,ACTG2,APAF1,BCL2,CASP10,CHUK,ELP1,GAS2,HSPB1,IKBKG,MAP2K4,MAP3K14,MAP3K5,MAP4K4,MAPK8,NFKB1,NFKBIA,PARP3,PARP4,PARP8,REL,RIPK1,ROCK1,TIPARP,TNFRSF10B,TNFRSF1A,TNFSF12,TNKS
FAT10 Cancer Signaling Pathway	1,72E00	3,67E-01	-2,000	ACVR2A,ACVR2B,AKT3,BMPR2,CHUK,GSK3B,IKBKG,NFKB1,NFKBIA,REL,SMAD3,SMAD4,STAT3,TCF7L2,TGFBR1,TGFBR2,TGFBR3,TNFRSF1A
SUMOylation of intracellular receptors	1,7E00	4,14E-01	-3,464	AR,ESR1,HDAC4,NR1I2,NR2C1,NR3C1,NR3C2,NR4A2,PIAS1,PIAS2,RORA,THRB
ERK/MAPK Signaling	1,7E00	2,92E-01	-4,621	ATF2,BRAF,CREB3L2,CREB5,CREBBP,DOCK1,ELF1,ELF2,ESR1,ETS1,FYN,HSPB1,ITGA4,ITGA6,ITGA8,ITGA9,ITGB1,ITGB4,ITGB8,KSR1,MAPK1,NFATC1,PAK2,PAK3,PIK3C2A,PIK3C2B,PIK3C3,PIK3CA,PIK3CB,PIK3R1,PIK3R3,PLA2G10,PLA2G2A,PLA2G4A,PLA2G5,PPM1L,PPP1R11,PPP1R12A,PPP2R3A,PPP2R5B,PPP2R5E,PRKACB,PRKAG2,PRKAR2A,PRKCA,PRKCD,PRKCE,PRKCG,PTK2,RAC3,RAP2A,RAPGEF1,RPS6KA5,RRAS,RRAS2,SOS1,SOS2,STAT3,TLN2
Neurotransmitter release cycle	1,69E00	3,85E-01	-2,324	APBA1,CASK,GLS,LIN7A,LIN7B,PPFIA1,RAB3A,RIMS1,SLC18A2,SLC1A3,SLC1A7,SNAP25,STXBP1,SYN3,UNC13B
Virus Entry via Endocytic Pathways	1,69E00	3,18E-01	-2,401	ACTA2,ACTG1,ACTG2,AP1G1,AP1G2,AP1M1,AP2M1,AP3B1,AP4E1,AP5Z1,CXADR,FLNB,FYN,ITGB1,ITGB4,ITGB8,ITSN1,PIK3C2A,PIK3C2B,PIK3C3,PIK3CA,PIK3CB,PIK3R1,PIK3R3,PRKCA,PRKCD,PRKCE,PRKCG,PRKD1,PRKD3,RAC3,RAP2A,RRAS,RRAS2
GPER1 signaling	1,68E00	3,23E-01	-4,490	ADCY5,ADCY9,CIT,FER,GNAI1,GNAI3,GNB2,GNG3,ITGB1,NME4,PI4K2B,PI4KA,PIK3C2A,PIK3C2B,PIK3C3,PIK3CA,PIK3CB,PIK3R1,PIK3R3,PLK4,PRKACB,PRKAR2A,STK11,STK17B,STK24,STK3,STK31,STK33,STK35,STK38,STK39
CDP-diacylglycerol Biosynthesis I	1,68E00	4,23E-01	-0,905	AGPAT1,AGPAT2,AGPAT3,CDS1,GPAM,GPAT3,LPCAT2,LPCAT4,LPGAT1,MBOAT2,TAFAZZIN
PI3K/AKT Signaling	1,67E00	2,94E-01	-0,686	AKT3,BCL2,CHUK,ELP1,FOXO3,GAB1,GAB2,GHR,GSK3B,IKBKG,IL12RB2,IL1R1,IL1RL1,IL1RL2,IL20RB,IL22RA1,IL31RA,IL6ST,ITGA4,ITGA6,ITGA8,ITGA9,ITGB1,ITGB4,ITGB8,JAK2,LIMS1,MAP3K5,MAPK1,MDM2,MTOR,NFKB1,NFKBIA,OCRL,PDPK1,PIK3CA,PIK3CB,PIK3R1,PIK3R3,PPM1L,PPP2R3A,PPP2R5B,PPP2R5E,PTEN,PTGS2,RAP2A,REL,RPS6KB2,RRAS,RRAS2,SOS1,SOS2,SYNJ1,SYNJ2,TSC1
C-type lectin receptors (CLRs)	1,67E00	3,1E-01	-4,003	BTRC,CARD11,CHUK,CREBBP,CUL1,EP300,FBXW11,FYN,ICAM2,IKBKG,ITPR1,ITPR2,LYN,MALT1,MAP3K14,MAP3K7,MUC6,NFATC1,NFATC2,NFKB1,NFKBIA,PAK2,PAK3,PDPK1,PPP3CA,PRKACB,PRKCD,PSMA8,PSMB10,PSMB4,PSMB8,PSME2,PSME4,PSMF1,RPS6KA5,SGK3,SYK,TAB2,TAB3
O-linked glycosylation	1,66E00	3,2E-01	-4,596	ADAMTS12,ADAMTS17,ADAMTS19,ADAMTS3,ADAMTS5,ADAMTS6,ADAMTS9,ADAMTSL1,ADAMTSL3,B3GALNT2,B3GLCT,B3GNT5,B3GNT8,B4GALT5,GALNT1,GALNT17,GALNT2,GALNT7,GCNT1,GCNT3,GCNT7,LARGE1,LARGE2,MUC6,SEMA5A,SPON2,ST3GAL1,ST3GAL2,ST3GAL3,ST6GAL1,THSD4,THSD7A
PPAR Signaling	1,66E00	3,2E-01	1,461	AIP,CHUK,CREBBP,ELP1,EP300,IKBKG,IL1R1,IL1RAPL1,IL1RL1,IL1RL2,INSR,MAP3K14,MAP3K7,MAP4K4,MAPK1,MED1,NCOA1,NFKB1,NFKBIA,NRIP1,PDGFC,PDGFD,PPARGC1A,PTGS2,RAP2A,REL,RRAS,RRAS2,SOS1,SOS2,SRA1,TNFRSF1A
Chondroitin Sulfate Degradation (Metazoa)	1,65E00	5,45E-01	-0,816	ARSB,CEMIP,CEMIP2,GM2A,HEXA,OGA
ISG15 antiviral mechanism	1,65E00	3,38E-01	-3,674	AAAS,ARIH1,EIF2AK2,EIF4E3,EIF4G3,FLNB,KPNA1,KPNA3,KPNA4,KPNA5,NUP107,NUP133,NUP153,NUP160,NUP205,NUP214,NUP54,NUP58,NUP98,POM121C,PPM1B,RANBP2,UBA7,UBE2L6
Role of NANOG in Mammalian Embryonic Stem Cell Pluripotency	1,64E00	3,11E-01	-3,545	ACVR2A,ACVR2B,AKT3,APC,BMP6,BMPR1A,BMPR1B,BMPR2,FZD5,FZD9,GAB1,GSK3B,IL6ST,JAK2,LIF,LIFR,MAPK1,PIK3C2A,PIK3C2B,PIK3C3,PIK3CA,PIK3CB,PIK3R1,PIK3R3,POU5F1,RAP2A,RIF1,RRAS,RRAS2,SALL4,SMAD4,SMAD9,SOS1,SOS2,STAT3,WNT5B,WNT6
Transcriptional regulation of white adipocyte differentiation	1,64E00	3,29E-01	-3,272	CARM1,CCND3,CDK19,CDK8,CEBPA,CHD9,CREBBP,EBF1,EP300,FAM120B,KLF5,MED1,MED13,MED13L,MED14,MED23,MED25,NCOA1,NCOA2,NCOA3,NCOA6,NFKB1,PPARGC1A,SMARCD3,TBL1X,TBL1XR1,ZNF638
B Cell Activating Factor Signaling	1,63E00	3,72E-01	-3,207	CHUK,ELP1,IKBKG,MAP2K4,MAP3K1,MAP3K14,MAPK1,MAPK8,NFAT5,NFATC1,NFATC2,NFKB1,NFKBIA,REL,TNFRSF13B,TRAF3
Cachexia Signaling Pathway	1,63E00	2,76E-01	-2,319	ACVR2A,ACVR2B,ADCY5,ADCY9,AGO1,AGO2,AGO3,AGO4,AKT3,ALB,BCL2,BMPR2,CAPN3,CAPN7,CAPN8,CASP10,CHUK,EDA,EIF2AK2,EIF2AK3,EIF2B2,EP300,ERN1,FBXO21,FBXO30,FBXO32,FOXO3,GSK3B,GUCY1A1,HSPA4,HSPA6,IGF1R,IKBKG,IL15,IL1R1,IL1RAPL1,IL1RL1,IL1RL2,IL4,INHBB,INSR,IRS1,KLF15,LCN2,LIF,LIFR,MAP2K4,MAPK1,MAPK8,MEF2C,MSTN,MTOR,NFKB1,NOX4,NR3C1,PDE3B,PIK3C2A,PIK3C2B,PIK3C3,PIK3CA,PIK3CB,PIK3R1,PIK3R3,PRKAA2,PRKACB,PRK…
Mitotic Telophase/Cytokinesis	1,63E00	0.5	-2,646	KIF23,NIPBL,PDS5A,PDS5B,STAG1,STAG2,WAPL
Interleukin-3, Interleukin-5 and GM-CSF signaling	1,62E00	3,6E-01	-4,243	CBL,FYN,GAB2,JAK2,LYN,OCRL,PIK3CA,PIK3CB,PIK3R1,PIK3R3,PTPN11,RAPGEF1,SOS1,SYK,SYNJ1,SYNJ2,TEC,YES1
Deubiquitination	1,62E00	2,84E-01	-4,936	APC,AR,ASXL1,ASXL2,ATXN7,BARD1,EP300,ESR1,FKBP8,FOXK2,H2AC20,IKBKG,INO80,INO80B,INO80D,JOSD2,KAT2B,KEAP1,MAP3K7,MBD5,MDM2,MDM4,MYSM1,NFKBIA,NOD1,OGT,OTUD7B,PRKN,PSMA8,PSMB10,PSMB4,PSMB8,PSME2,PSME4,PSMF1,PTEN,RCE1,RIPK1,RIPK2,SMAD3,SMAD4,SMAD7,SMURF2,TAF10,TAF9B,TGFBR1,TGFBR2,TNKS,TRAF3,TRIM4,TRRAP,UIMC1,USP12,USP13,USP15,USP21,USP24,USP25,USP28,USP34,USP37,USP4,USP42,USP47,USP49,USP9X,WDR20,YOD1…
SUMOylation of DNA damage response and repair proteins	1,62E00	3,33E-01	-4,600	AAAS,BLM,EID3,HERC2,MDC1,NUP107,NUP133,NUP153,NUP160,NUP205,NUP214,NUP54,NUP58,NUP98,PHC3,PIAS1,PIAS2,POM121C,RANBP2,RNF168,SCMH1,SMC5,STAG1,STAG2,WRN
Neurotrophin/TRK Signaling	1,62E00	3,33E-01	-4,379	ATF2,CREB3L2,CREB5,CREBBP,FRS2,GAB1,MAP2K4,MAP2K5,MAP3K5,MAPK1,MAPK8,PDPK1,PIK3C2A,PIK3C2B,PIK3C3,PIK3CA,PIK3CB,PIK3R1,PIK3R3,PTPN11,RAP2A,RRAS,RRAS2,SOS1,SOS2
BEX2 Signaling Pathway	1,62E00	3,33E-01	-1,706	AKT3,BCL2,CDH2,GSK3B,KLK1,MAP2K4,MAPK8,MTOR,NFKB1,NFKBIA,PDGFC,PPM1L,PPP2R3A,PPP2R5B,PPP2R5E,PTEN,REL,SPP1,STAT3,TCF4,TCF7L2,TSC1,VEGFA,VEGFC,VEGFD
Osteoarthritis Pathway	1,6E00	2,87E-01	-2,714	ADAMTS5,ANKH,ATF2,BMPR1A,BMPR2,CASP10,CHUK,CNMD,CREB3L2,CREB5,CREBBP,CTNNA2,DDR2,EPAS1,FGF2,FGFR1,FOXO3,FZD5,FZD9,GLI2,GLI3,GLIS1,HDAC4,IL1R1,IL1RAPL1,IL1RL1,IL1RL2,ITGA4,ITGA6,ITGA8,ITGA9,ITGB1,ITGB4,ITGB8,JAG1,MEF2C,MTOR,NFKB1,OCRL,PDGFC,PPARGC1A,PRKAA2,PRKAG2,PTCH1,PTGS2,RARRES2,REL,RUNX2,SIK3,SMAD3,SMAD4,SMAD7,SMAD9,SPP1,TCF4,TCF7L2,TGFBR1,TGFBR2,TNFRSF1A,VEGFA,VEGFC,VEGFD
GNRH Signaling	1,6E00	2,93E-01	-5,947	ADCY5,ADCY9,ATF2,CACNA1C,CACNA2D1,CACNA2D2,CACNB2,CAMK2D,CATSPER2,CREB3L2,CREB5,CREBBP,EGFR,GNAI1,GNAI3,GNAQ,GNB2,GNG3,GUCY1A1,ITPR1,ITPR2,MAP2K4,MAP3K1,MAP3K14,MAP3K15,MAP3K2,MAP3K3,MAP3K4,MAP3K5,MAP3K7,MAPK1,MAPK8,NFKB1,PAK2,PAK3,PLCB1,PLCB4,PRKACB,PRKAG2,PRKAR2A,PRKCA,PRKCD,PRKCE,PRKCG,PRKD1,PRKD3,PTK2,RAP2A,REL,RRAS,RRAS2,SOS1,SOS2
DAG and IP3 signaling	1,59E00	3,75E-01	-3,742	ADCY5,ADCY9,CAMK2D,ITPR1,ITPR2,NBEA,PDE1A,PDE1C,PRKACB,PRKAR2A,PRKCA,PRKCD,PRKCE,PRKCG,PRKX
MyD88 dependent cascade initiated on endosome	1,58E00	0.4	-1,155	CHUK,IKBKG,IRAK2,IRF7,MAP3K1,MAP3K7,PELI1,PELI2,PELI3,TAB2,TAB3,TICAM1
RUNX1 regulates megakaryocyte differentiation and platelet function	1,58E00	3,62E-01	-2,183	AGO1,AGO3,AGO4,CBFB,EP300,H2AC20,KAT2B,KMT2A,KMT2C,KMT2D,MYL9,NR4A3,RBBP5,SETD1A,SIN3A,TNRC6A,TNRC6C
Interleukin-1 family signaling	1,57E00	3,06E-01	-3,550	BTRC,CHUK,CUL1,FBXW11,IKBKG,IL1R1,IL1RAPL1,IL1RL1,IL1RL2,IL4,IRAK2,MAP2K4,MAP3K3,MAP3K7,MAPK8,NFKB1,NFKBIA,NOD1,PELI1,PELI2,PELI3,PSMA8,PSMB10,PSMB4,PSMB8,PSME2,PSME4,PSMF1,PTPN11,PTPN12,PTPN13,PTPN14,PTPN4,RIPK2,SMAD3,STAT3,TAB2,TAB3
MicroRNA Biogenesis Signaling Pathway	1,57E00	2,94E-01	-3,571	AAAS,AGO1,AGO2,AGO3,AGO4,AHCTF1,AKT3,ATM,BMP6,DICER1,EGFR,ESR1,ESR2,FGF2,HMOX1,MAPK1,MTCL1,MTOR,NUP107,NUP133,NUP153,NUP160,NUP205,NUP214,NUP54,NUP58,NUP98,PIK3C2A,PIK3C2B,PIK3C3,PIK3CA,PIK3CB,PIK3R1,PIK3R3,PNPT1,POM121C,QKI,RAP2A,RRAS,RRAS2,SF3A2,SMAD3,SMAD9,TARBP2,TGFA,TUT4,VEGFA,XRN1,YAP1,ZC3H12A
PEDF Signaling	1,57E00	3,25E-01	-2,600	AKT3,BCL2,CHUK,DOCK3,GDNF,IKBKG,MAPK1,NFKB1,NFKBIA,PIK3C2A,PIK3C2B,PIK3C3,PIK3CA,PIK3CB,PIK3R1,PIK3R3,RAP2A,REL,ROCK1,ROCK2,RRAS,RRAS2,SERPINF1,TCF12,TCF4,TCF7L2,ZEB1
Chondroitin and Dermatan Biosynthesis	1,57E00	6,67E-01	-1,000	CHPF,CHSY1,CHSY3,CSGALNACT2
Production of Nitric Oxide and Reactive Oxygen Species in Macrophages	1,56E00	2,92E-01	-3,130	AKT3,ALB,APOD,APOE,CHUK,CREBBP,DIRAS3,ELP1,IKBKG,IL4,JAK2,MAP2K4,MAP3K1,MAP3K14,MAP3K15,MAP3K2,MAP3K3,MAP3K4,MAP3K5,MAP3K7,MAPK1,MAPK8,NCF2,NFKB1,NFKBIA,PIK3C2A,PIK3C2B,PIK3C3,PIK3CA,PIK3CB,PIK3R1,PIK3R3,PPM1L,PPP1R11,PPP1R12A,PPP2R3A,PPP2R5B,PPP2R5E,PRKCA,PRKCD,PRKCE,PRKCG,PRKD1,PRKD3,RAC3,REL,RHOBTB1,RHOC,RHOD,RND1,RND2,TNFRSF1A
Pyridoxal 5'-phosphate Salvage Pathway	1,56E00	3,38E-01	-3,838	ACVR2A,BRAF,CDK18,CDK5,CDK6,CDK8,DAPK1,DYRK1A,EIF2AK2,GRK5,HIPK1,MAK,MAP2K4,MAPK1,MAPK6,MAPK8,PAK2,PAK3,PRKAA2,PRKCD,PRKCE,PRKX
Ovarian Cancer Signaling	1,55E00	2,97E-01	-3,800	AKT3,APC,BCL2,BRAF,BRCA2,E2F3,E2F4,EDN1,EGFR,FZD5,FZD9,GSK3B,HDAC10,HDAC4,HDAC8,MAPK1,MSH6,MTOR,PDGFC,PIK3C2A,PIK3C2B,PIK3C3,PIK3CA,PIK3CB,PIK3R1,PIK3R3,PRKACB,PRKAG2,PRKAR2A,PTEN,PTGS1,PTGS2,RAP2A,RB1,RBL1,RPS6KB2,RRAS,RRAS2,SIN3A,TCF4,TCF7L2,VEGFA,VEGFC,VEGFD,WNT5B,WNT6
Xenobiotic Metabolism Signaling	1,55E00	2,83E-01	#NUM!	AHR,AHRR,AIP,ALDH1L2,ALDH3A2,ALDH3B1,ARNT,CAMK1,CAMK1D,CAMK2D,CHST11,CHST7,CREBBP,CUL3,EIF2AK3,EP300,GCLC,HDAC4,HMOX1,HS2ST1,HS6ST2,HS6ST3,KEAP1,MAP2K4,MAP2K5,MAP3K1,MAP3K14,MAP3K15,MAP3K2,MAP3K3,MAP3K4,MAP3K5,MAP3K7,MAPK1,MAPK8,MED1,NCOA1,NDST4,NFKB1,NR1I2,NRIP1,PIK3C2A,PIK3C2B,PIK3C3,PIK3CA,PIK3CB,PIK3R1,PIK3R3,PPARGC1A,PPM1L,PPP2R3A,PPP2R5B,PPP2R5E,PRKCA,PRKCD,PRKCE,PRKCG,PRKD1,PRKD3,RAP2A,REL…
Pre-NOTCH Expression and Processing	1,54E00	3,45E-01	-3,207	AGO1,AGO2,AGO3,AGO4,ATP2A2,CREBBP,E2F3,EP300,H2AC20,KAT2B,MAML1,MAML2,MAML3,MAMLD1,NOTCH2,SEL1L,ST3GAL3,ST3GAL6,TNRC6A,TNRC6C
Transcriptional Regulation by MECP2	1,54E00	3,45E-01	-4,472	AGO1,AGO2,AGO3,AGO4,CAMK2D,FKBP5,HIPK2,HTT,LBR,MEF2C,MET,PTEN,PTPN4,RBFOX1,SIN3A,SLC2A3,TBL1X,TBL1XR1,TNRC6A,TNRC6C
Signaling by NOTCH4	1,54E00	3,01E-01	-4,217	ACTA2,CIT,CREBBP,CUL1,EP300,FBXW7,FER,HEY2,JAG1,KAT2B,MAML1,MAML2,MAML3,MAMLD1,NME4,NOTCH2,PI4K2B,PI4KA,PIK3C2A,PIK3C2B,PIK3C3,PIK3CA,PIK3CB,PIK3R1,PIK3R3,PLK4,PSMB10,PSMB4,PSMB8,PSME2,PSMF1,SMAD3,STK11,STK17B,STK24,STK3,STK31,STK33,STK35,STK38,STK39
Colorectal Cancer Metastasis Signaling	1,54E00	2,81E-01	-4,438	ADCY5,ADCY9,AKT3,APC,BAX,BRAF,DIRAS3,E2F4,EGFR,FZD5,FZD9,GNAI1,GNAI3,GNAQ,GNAT2,GNB2,GNG3,GRK3,GSK3B,GUCY1A1,IL6ST,JAK2,LRP6,MAP2K4,MAPK1,MAPK8,MMP16,MMP28,MSH3,MSH6,NFKB1,PDGFC,PIK3C2A,PIK3C2B,PIK3C3,PIK3CA,PIK3CB,PIK3R1,PIK3R3,PRKACB,PRKAG2,PRKAR2A,PTGER1,PTGS2,RAC3,RAP2A,REL,RHOBTB1,RHOC,RHOD,RND1,RND2,RRAS,RRAS2,SMAD3,SMAD4,SOS1,SOS2,STAT3,TCF4,TCF7L2,TGFBR1,TGFBR2,TLR10,TLR6,TNFRSF1A,VEGFA,V…
Cytoprotection by HMOX1	1,54E00	3,53E-01	-1,291	ABCC1,ALB,BACH1,CARM1,CHD9,CREBBP,HM13,HMOX1,MED1,NCOA1,NCOA2,NCOA6,SIN3A,SMARCD3,STAP2,STAT3,TBL1X,TBL1XR1
Dilated Cardiomyopathy Signaling Pathway	1,53E00	0.3	-1,671	ACTA2,ACTG1,ACTG2,ADCY5,ADCY9,AKT3,ATP2A2,BAX,BCL2,CACNA1C,CACNA2D1,CACNA2D2,CACNB2,CAMK1,CAMK1D,CAMK2D,CATSPER2,DMD,GAB1,GSK3B,GUCY1A1,ITPR1,ITPR2,KDM5A,LAMA4,MAP3K3,MAPK1,MTOR,MYH7,MYL6,MYL9,MYO10,MYO1H,PDE3A,PLN,PRKACB,PRKAG2,PRKAR2A,PRKCE,PTPN11,SGCD,UTRN
Cellular response to heat stress	1,53E00	3,19E-01	-1,213	AAAS,AKT1S1,ATM,ATR,CAMK2D,CREBBP,CRYAB,EP300,GSK3B,HSPA4,HSPA4L,HSPA6,HSPB1,MAPK1,MLST8,MTOR,NUP107,NUP133,NUP153,NUP160,NUP205,NUP214,NUP54,NUP58,NUP98,POM121C,RANBP2,RPTOR,SERPINH1
Cardiac β-adrenergic Signaling	1,53E00	2,92E-01	-2,502	ADCY5,ADCY9,AKAP10,AKAP11,AKAP12,AKAP13,AKAP6,AKAP9,APEX1,ATP2A2,CACNA1C,CACNA2D1,CACNA2D2,CACNB2,ENPP1,GDPD3,GNAI1,GNAI3,GNAQ,GNAT2,GNB2,GNG3,GRK3,GUCY1A1,PALM2AKAP2,PDE10A,PDE1A,PDE1C,PDE3A,PDE3B,PDE4D,PDE5A,PDE6B,PDE7A,PDE7B,PDE8A,PLN,PPM1L,PPP1R11,PPP1R12A,PPP2R3A,PPP2R5B,PPP2R5E,PRKACB,PRKAG2,PRKAR2A,SLC8A1,SLC8A2,SMPDL3B,TULP2
TEC Kinase Signaling	1,52E00	2,91E-01	-3,333	ACTA2,ACTG1,ACTG2,DIRAS3,FGR,FYN,GNAI1,GNAI3,GNAQ,GNAT2,GNB2,GNG3,ITGA4,ITGA6,ITGA8,ITGA9,ITGB1,ITGB4,ITGB8,JAK2,LYN,MAP2K4,MAPK8,NFKB1,PAK2,PAK3,PIK3C2A,PIK3C2B,PIK3C3,PIK3CA,PIK3CB,PIK3R1,PIK3R3,PRKCA,PRKCD,PRKCE,PRKCG,PRKD1,PRKD3,PTK2,RAC3,REL,RHOBTB1,RHOC,RHOD,RND1,RND2,STAT3,TEC,TNFRSF10B,TNFSF12,YES1
Signaling by Erythropoietin	1,51E00	4,17E-01	-2,530	EPOR,GAB1,IRS2,JAK2,LYN,PIK3CA,PIK3CB,PIK3R1,RAPGEF1,SOS1
4-1BB Signaling in T Lymphocytes	1,51E00	3,82E-01	-2,111	ATF2,CHUK,ELP1,IKBKG,MAP2K4,MAP3K14,MAP3K5,MAPK1,MAPK8,NFKB1,NFKBIA,REL,TNFSF9
Estrogen-Dependent Breast Cancer Signaling	1,5E00	3,29E-01	-3,900	AKT3,ATF2,CREB3L2,CREB5,CREBBP,DHRS11,EGFR,ESR1,HSD17B12,HSD17B8,IGF1R,MAPK1,NFKB1,PIK3C2A,PIK3C2B,PIK3C3,PIK3CA,PIK3CB,PIK3R1,PIK3R3,RAP2A,REL,RRAS,RRAS2
Macropinocytosis Signaling	1,5E00	3,29E-01	-3,771	ANKFY1,ITGB1,ITGB4,ITGB8,MET,PDGFC,PDGFD,PIK3C2A,PIK3C2B,PIK3C3,PIK3CA,PIK3CB,PIK3R1,PIK3R3,PRKCA,PRKCD,PRKCE,PRKCG,PRKD1,PRKD3,RAP2A,RRAS,RRAS2,USP6NL
HIF1α Signaling	1,5E00	2,87E-01	-5,259	AKT3,APEX1,ARNT,BMP6,BRAF,CAMK1,CAMK1D,CAMK2D,CREBBP,CUL2,EDN1,EP300,FGF2,HK3,HMOX1,HSPA4,HSPA6,LDHC,MAP2K4,MAP2K5,MAPK1,MDM2,MET,MMP16,MMP28,MTOR,NCF2,NCOA1,NOX4,P4HTM,PDGFC,PIK3C2A,PIK3C2B,PIK3C3,PIK3CA,PIK3CB,PIK3R1,PIK3R3,PPP3CA,PRKCA,PRKCD,PRKCE,PRKCG,PRKD1,PRKD3,RAC3,RAP2A,RPS6KB2,RRAS,RRAS2,SLC2A3,STAT3,TGFA,VEGFA,VEGFC,VEGFD
Mitochondrial Division Signaling Pathway	1,5E00	2,94E-01	-3,063	ADRA1A,APP,AURKA,BAX,CACNA1C,CACNA2D1,CACNA2D2,CACNB2,CAMK1,CAMK2D,CATSPER2,CDK5,GDAP1,GNAQ,GSK3B,HTT,ITPR1,ITPR2,LRRK2,MAPK1,MCU,MET,MIEF2,PDGFC,PPM1L,PPP2R3A,PPP2R5B,PPP2R5E,PPP3CA,PRKAA2,PRKACB,PRKAG2,PRKAR2A,PRKCD,PRKD1,RAP2A,RIPK1,RIPK3,ROCK1,ROCK2,RRAS,RRAS2,SPIRE1,TNFRSF1A,VEGFA,VEGFC,VEGFD
Neuropathic Pain Signaling in Dorsal Horn Neurons	1,5E00	3,13E-01	-4,490	CAMK1,CAMK1D,CAMK2D,GRIA3,GRINA,ITPR1,ITPR2,KCNH2,MAPK1,PIK3C2A,PIK3C2B,PIK3C3,PIK3CA,PIK3CB,PIK3R1,PIK3R3,PLCB1,PLCB4,PLCD4,PLCE1,PLCL1,PLCL2,PRKACB,PRKAG2,PRKAR2A,PRKCA,PRKCD,PRKCE,PRKCG,PRKD1,PRKD3
Melanoma Signaling	1,49E00	3,54E-01	-2,840	AKT3,BRAF,MAPK1,MDM2,MITF,PIK3C2A,PIK3C2B,PIK3C3,PIK3CA,PIK3CB,PIK3R1,PIK3R3,PTEN,RAP2A,RB1,RRAS,RRAS2
3-phosphoinositide Biosynthesis	1,49E00	2,85E-01	-4,919	CA3,CDIPT,DOT1L,DUSP13B,DUSP15,DUSP16,ENPP1,EPHX2,EYA4,G6PC3,IPMK,MTMR2,MTMR4,MTMR8,MTMR9,OCRL,PAWR,PDXP,PI4K2B,PI4KA,PIK3C2A,PIK3C2B,PIK3C3,PIK3CA,PIK3CB,PIK3R1,PIK3R3,PIKFYVE,PIP5K1A,PPFIA1,PPM1H,PPM1L,PPP1R11,PPP1R12A,PPP1R12B,PPP1R13B,PPP2R3A,PPP2R5B,PPP2R5E,PPP3CA,PPTC7,PTEN,PTPN11,PTPN12,PTPN13,PTPN21,PTPN3,PTPRD,PTPRE,PTPRG,PTPRM,PTPRO,RASA1,RNGTT,SSH2,SSH3,SYNJ1,SYNJ2,TNS3
GP6 Signaling Pathway	1,48E00	3,03E-01	-5,425	AKT3,CERT1,COL12A1,COL23A1,COL24A1,COL27A1,COL4A1,COL4A2,COL4A3,COL4A4,COL5A2,FYN,GSK3B,ITPR1,LAMA2,LAMA3,LAMA4,LAMB1,LAMC1,LAMC3,LYN,PDPK1,PIK3C2A,PIK3C2B,PIK3C3,PIK3CA,PIK3CB,PIK3R1,PIK3R3,PRKCA,PRKCD,PRKCE,PRKCG,PRKD1,PRKD3,PTK2,SYK
Aryl Hydrocarbon Receptor Signaling	1,47E00	3,02E-01	-3,182	AHR,AHRR,AIP,ALDH1L2,ALDH3A2,ALDH3B1,APAF1,ARNT,ATM,ATR,BAX,CCND3,CCNE2,CDK6,CHEK1,CHEK2,CTSD,EP300,ESR1,ESR2,HSPB1,MAPK1,MAPK8,MDM2,MED1,NCOA2,NCOA3,NFIA,NFIX,NFKB1,NRIP1,POLA1,RARB,RARG,RB1,RBL1,REL,TRIP11
Transcriptional regulation by RUNX3	1,47E00	3,15E-01	-3,441	CBFB,CREBBP,EP300,FOXO3,HDAC4,ITGA4,JAG1,KAT2B,MAML1,MAML2,MAML3,MAMLD1,MDM2,PSMB10,PSMB4,PSMB8,PSME2,PSMF1,SMAD3,SMAD4,SMURF1,SMURF2,SPP1,TCF7L2,TEAD1,TEAD2,WWTR1,YAP1,ZFHX3
Pulmonary Healing Signaling Pathway	1,47E00	2,87E-01	-4,533	BMPR1A,BMPR1B,BMPR2,BRAF,CFL1,CXCL12,DLK1,EGFR,EP300,ETV5,FGFR1,FGR,FYN,FZD5,FZD9,JAG1,LYN,MAP2K4,MAPK1,MAPK8,MMP16,MMP28,NFATC1,NFKB1,NFKBIA,NOTCH2,PDGFC,PRKAA2,PRKAG2,PRKCA,PRKCD,PRKCE,PRKCG,PRKD1,PRKD3,PTK2,RAP2A,RRAS,RRAS2,SMAD9,SOS1,SOS2,STAT3,TCF4,TCF7L2,TNFRSF1A,VEGFA,VEGFC,VEGFD,WNT5B,WNT6,WWTR1,YAP1,YES1
Gα12/13 Signaling	1,46E00	0.3	-2,197	AKT3,CDH11,CDH13,CDH2,CHUK,ELP1,F2RL2,IKBKG,LPAR1,LPAR2,MAP2K4,MAP3K1,MAP3K5,MAPK1,MAPK8,MEF2A,MEF2B,MEF2C,MYL12A,MYL6,MYL9,NFKB1,NFKBIA,PIK3C2A,PIK3C2B,PIK3C3,PIK3CA,PIK3CB,PIK3R1,PIK3R3,PTK2,RAP2A,RASA1,REL,ROCK1,ROCK2,RRAS,RRAS2,TEC
Neuregulin Signaling	1,46E00	3,06E-01	-3,530	ADAM17,AKT3,CDK5,EGFR,ERBIN,ITGA4,ITGA6,ITGA8,ITGA9,ITGB1,ITGB4,ITGB8,MAPK1,MTOR,NRG1,NRG2,PDPK1,PIK3R1,PIK3R3,PRKCA,PRKCD,PRKCE,PRKCG,PRKD1,PRKD3,PTEN,PTPN11,RAP2A,RPS6KB2,RRAS,RRAS2,SOS1,SOS2,TGFA
ATM Signaling	1,45E00	3,12E-01	-1,225	ATF2,ATM,ATR,BLM,BRAT1,CHEK1,CHEK2,CREB3L2,CREB5,CREBBP,HERC2,MAP2K4,MAPK8,MDC1,MDM2,MDM4,NFKBIA,PPM1D,PPM1L,PPP2R3A,PPP2R5B,PPP2R5E,RBBP8,RNF168,SMC1B,TLK1,TLK2,TOPBP1,TRRAP,ZEB1
MAP kinase activation	1,45E00	3,68E-01	-3,207	BTRC,CHUK,CUL1,FBXW11,IKBKG,IRAK2,MAP2K4,MAP3K7,MAPK8,NFKB1,NOD1,RIPK2,TAB2,TAB3
POU5F1 (OCT4), SOX2, NANOG activate genes related to proliferation	1,44E00	0.5	0,000	EPHA1,FGF2,NR6A1,POU5F1,SALL4,STAT3
Dermatan Sulfate Degradation (Metazoa)	1,44E00	0.5	0,000	CEMIP,CEMIP2,GM2A,HEXA,IDUA,OGA
BMP signaling pathway	1,44E00	3,18E-01	-4,082	ACVR2A,ACVR2B,ATF2,BMP6,BMPR1A,BMPR1B,BMPR2,CHRD,CREBBP,MAP2K4,MAP3K7,MAPK1,MAPK8,NFKB1,PRKACB,PRKAG2,PRKAR2A,RAP2A,REL,RRAS,RRAS2,RUNX2,SMAD4,SMAD7,SMAD9,SMURF1,SOS1
Hedgehog 'on' state	1,44E00	2,96E-01	-4,629	CDC73,CDON,CIT,CUL3,FER,GAS8,GLI2,GLI3,GPR161,ITCH,NME4,NUMB,PI4K2B,PI4KA,PIK3C2A,PIK3C2B,PIK3C3,PIK3CA,PIK3CB,PIK3R1,PIK3R3,PLK4,PSMA8,PSMB10,PSMB4,PSMB8,PSME2,PSME4,PSMF1,PTCH1,SMURF1,SMURF2,SPOPL,STK11,STK17B,STK24,STK3,STK31,STK33,STK35,STK38,STK39
T Cell Exhaustion Signaling Pathway	1,44E00	2,96E-01	-1,715	ACVR2A,ACVR2B,AKT3,BCL6,BMPR2,CD80,FOXP1,IFNAR2,IL12RB2,IRF9,JAK2,MAP2K4,MAPK1,MAPK8,MGAT5,MTOR,NFAT5,NFATC1,NFATC2,PIK3C2A,PIK3C2B,PIK3C3,PIK3CA,PIK3CB,PIK3R1,PIK3R3,PPM1L,PPP2R3A,PPP2R5B,PPP2R5E,PRDM1,PTPN11,RAP2A,RRAS,RRAS2,SMAD3,STAT3,TGFBR1,TGFBR2,TGFBR3,TNFRSF14,VEGFA
Metabolism of water-soluble vitamins and cofactors	1,43E00	3,24E-01	-2,449	ABCC1,ACACA,ACACB,CUBN,CYB5R3,DCAKD,ENPP1,FLAD1,GPHN,HLCS,LRP2,MMAA,MTR,PANK2,PCCA,PDZD11,SLC19A2,SLC23A1,SLC23A2,SLC25A16,SLC2A3,SLC52A3,TCN2,TPK1
IL-3 Signaling	1,43E00	3,24E-01	-4,491	AKT3,GAB2,JAK2,MAPK1,PIK3C2A,PIK3C2B,PIK3C3,PIK3CA,PIK3CB,PIK3R1,PIK3R3,PPP3CA,PRKCA,PRKCD,PRKCE,PRKCG,PRKD1,PRKD3,RAP2A,RAPGEF1,RRAS,RRAS2,SOS1,STAT3
Angiopoietin Signaling	1,43E00	3,24E-01	-1,500	AKT3,ANGPT2,CHUK,ELP1,IKBKG,NFKB1,NFKBIA,PAK2,PAK3,PIK3C2A,PIK3C2B,PIK3C3,PIK3CA,PIK3CB,PIK3R1,PIK3R3,PTK2,PTPN11,RAP2A,RASA1,REL,RRAS,RRAS2,SOS1
Leukocyte Extravasation Signaling	1,43E00	2,87E-01	-3,063	ACTA2,ACTG1,ACTG2,ARHGAP12,ARHGAP35,ARHGAP4,ARHGAP5,ARHGAP6,ARHGAP9,CLDN20,CTNNA2,CTNND1,CXCL12,DLC1,EDIL3,FER,GNAI1,GNAI3,ICAM1,ITGA4,ITGB1,JAM2,JAM3,MAP2K4,MAP3K4,MAPK1,MAPK8,MMP16,MMP28,MYL6,NCF2,NOX4,PIK3C2A,PIK3C2B,PIK3C3,PIK3CA,PIK3CB,PIK3R1,PIK3R3,PRKCA,PRKCD,PRKCE,PRKCG,PRKD1,PRKD3,PTK2,PTPN11,ROCK1,ROCK2,TEC,THY1,VCL
IL-6 Signaling	1,43E00	3,01E-01	-4,226	AKT3,CHUK,CSNK2B,ELP1,HSPB1,IKBKG,IL1R1,IL1RAPL1,IL1RL1,IL1RL2,IL6ST,JAK2,MAP2K4,MAP3K14,MAP3K7,MAP4K4,MAPK1,MAPK8,NFKB1,NFKBIA,PIK3C2A,PIK3C2B,PIK3C3,PIK3CA,PIK3CB,PIK3R1,PIK3R3,PTPN11,RAP2A,REL,RRAS,RRAS2,SOS1,SOS2,STAT3,TNFRSF1A,VEGFA
Phosphatidylglycerol Biosynthesis II (Non-plastidic)	1,43E00	3,93E-01	-0,905	AGPAT1,AGPAT2,AGPAT3,CDS1,GPAM,GPAT3,LPCAT2,LPCAT4,LPGAT1,MBOAT2,TAFAZZIN
Clathrin-mediated Endocytosis Signaling	1,42E00	2,86E-01	#NUM!	AAK1,ACTA2,ACTG1,ACTG2,ALB,AP1G1,AP1G2,AP1M1,AP2M1,AP3B1,AP4E1,AP5Z1,APOD,APOE,CBL,CD2AP,CSNK2B,EPN1,EPS15,FGF1,FGF14,FGF19,FGF2,FGF21,FGF5,HIP1,ITGB1,ITGB4,ITGB8,MDM2,MET,MYO1E,MYO6,NUMB,PDGFC,PDGFD,PICALM,PIK3C2A,PIK3C2B,PIK3C3,PIK3CA,PIK3CB,PIK3R1,PIK3R3,PPP3CA,RAB5B,SH3BP4,SH3KBP1,SNAP91,SYNJ1,USP9X,VEGFA,VEGFC,VEGFD
IL-15 Signaling	1,41E00	3,21E-01	-2,449	AKT1S1,AKT3,IL15,IL4,JAK2,MAPK1,MLST8,MTOR,NFKB1,PIK3C2A,PIK3C2B,PIK3C3,PIK3CA,PIK3CB,PIK3R1,PIK3R3,RAC3,RAP2A,REL,RPS6KB2,RPTOR,RRAS,RRAS2,STAT3,SYK
RAC Signaling	1,41E00	2,98E-01	-4,849	CFL1,ELK4,IQGAP1,ITGA4,ITGA6,ITGA8,ITGA9,ITGB1,ITGB4,ITGB8,MAP2K4,MAP3K1,MAPK1,MAPK8,NCF2,NCKAP1,NFKB1,NOX4,PAK2,PAK3,PARD3,PI4KA,PIK3C2A,PIK3C2B,PIK3C3,PIK3CA,PIK3CB,PIK3R1,PIK3R3,PIKFYVE,PIP5K1A,PLD1,PTK2,RAC3,RAP2A,REL,RRAS,RRAS2,SH3RF1
Cell Cycle: G2/M DNA Damage Checkpoint Regulation	1,41E00	3,47E-01	1,000	ATM,ATR,AURKA,BORA,BTRC,CHEK1,CHEK2,CUL1,EP300,HIPK2,KAT2B,MDM2,MDM4,PPM1D,PRKDC,TOP2A,TRIP12
AMPK Signaling	1,4E00	2,79E-01	-3,395	ACACA,ACACB,ADRA1A,AK4,AK5,AKT1S1,AKT3,ARID1A,ARID2,ATF2,CAB39,CPT1B,CREB3L2,CREB5,CREBBP,EP300,FOXO3,GNAI1,GNAI3,GNAQ,GNAT2,GNB2,GNG3,INSR,IRS1,IRS2,KAT2B,MAP3K7,MAPK1,MLST8,MTOR,PBRM1,PFKFB3,PHF10,PHLPP1,PHLPP2,PIK3C2A,PIK3C2B,PIK3C3,PIK3CA,PIK3CB,PIK3R1,PIK3R3,PPARGC1A,PPM1A,PPM1B,PPM1D,PPM1E,PPM1H,PPM1L,PPP2R3A,PPP2R5B,PPP2R5E,PRKAA2,PRKACB,PRKAG2,PRKAR2A,RAB3A,RPTOR,SMARCC1,SMARCD3,STK11,TBC…
IL-9 Signaling	1,4E00	3,71E-01	-3,464	BCL3,IRS1,IRS2,NFKB1,PIK3C2A,PIK3C2B,PIK3C3,PIK3CA,PIK3CB,PIK3R1,PIK3R3,REL,STAT3
Superpathway of Inositol Phosphate Compounds	1,4E00	2,79E-01	-5,357	CA3,CDIPT,DOT1L,DUSP13B,DUSP15,DUSP16,ENPP1,EPHX2,EYA4,G6PC3,IPMK,ITPKA,MTMR2,MTMR4,MTMR8,MTMR9,OCRL,PAWR,PDXP,PI4K2B,PI4KA,PIK3C2A,PIK3C2B,PIK3C3,PIK3CA,PIK3CB,PIK3R1,PIK3R3,PIKFYVE,PIP5K1A,PLCB1,PLCB4,PLCD4,PLCE1,PPFIA1,PPIP5K2,PPM1H,PPM1L,PPP1R11,PPP1R12A,PPP1R12B,PPP1R13B,PPP2R3A,PPP2R5B,PPP2R5E,PPP3CA,PPTC7,PTEN,PTPN11,PTPN12,PTPN13,PTPN21,PTPN3,PTPRD,PTPRE,PTPRG,PTPRM,PTPRO,RASA1,RNGTT,SSH2…
Opioid Signalling	1,4E00	3,17E-01	-3,545	ADCY5,ADCY9,CAMK2D,CDK5,GNAI1,GNAI3,GNAQ,GNB2,GNG3,ITPR1,ITPR2,MAPK1,NBEA,PDE1A,PDE1C,PDE4D,PLA2G4A,PLCB1,PLCB4,PPP3CA,PRKACB,PRKAR2A,PRKCA,PRKCD,PRKCG,PRKX
Wound Healing Signaling Pathway	1,37E00	2,79E-01	-4,737	ACTA2,ACVR2A,ACVR2B,BMPR2,CERT1,CHUK,COL12A1,COL23A1,COL24A1,COL27A1,COL4A1,COL4A2,COL4A3,COL4A4,COL5A2,EDA,EGFR,FGF2,IL15,IL1R1,IL1RAPL1,IL1RL1,IL1RL2,IL4,ITGA6,ITGB1,ITGB4,JAK2,LAMA2,LAMA3,LAMB1,LAMC1,LIF,MAP2K4,MAP2K5,MAP3K14,MAP3K7,MAPK1,MAPK8,NFKB1,NFKBIA,PDGFC,PDGFD,PRKCA,RAP2A,RRAS,RRAS2,SHF,SOS1,SOS2,TGFA,TGFBR1,TGFBR2,TGFBR3,TNFRSF1A,TNFSF12,TNFSF13,TNFSF9,TRPA1,VEGFA,VEGFC,VEGFD
Salvage Pathways of Pyrimidine Ribonucleotides	1,37E00	3,11E-01	-3,272	ACVR2A,AK4,AK5,APOBEC3H,BRAF,CDK18,CDK5,CDK6,CDK8,CMPK2,DAPK1,DYRK1A,EIF2AK2,GRK5,HIPK1,MAK,MAP2K4,MAPK1,MAPK6,MAPK8,NME4,PAK2,PAK3,PRKAA2,PRKCD,PRKCE,PRKX,PYCR3
Cell Cycle: G1/S Checkpoint Regulation	1,36E00	3,28E-01	-0,471	ATM,ATR,BTRC,CCND3,CCNE2,CDK6,CDKN2C,CUL1,E2F3,E2F4,GSK3B,HDAC10,HDAC4,HDAC8,MDM2,NRG1,RB1,RBL1,SIN3A,SMAD3,SMAD4
Fc epsilon receptor (FCERI) signaling	1,36E00	2,95E-01	-3,578	BTRC,CARD11,CHUK,CUL1,FBXW11,FYN,GAB2,IKBKG,ITPR1,ITPR2,LYN,MALT1,MAP2K4,MAP3K1,MAP3K7,MAPK1,MAPK8,NFATC1,NFATC2,NFKB1,NFKBIA,PAK2,PDPK1,PIK3CA,PIK3CB,PIK3R1,PPP3CA,PSMA8,PSMB10,PSMB4,PSMB8,PSME2,PSME4,PSMF1,SOS1,SYK,TAB2,TAB3,TEC
Role of PI3K/AKT Signaling in the Pathogenesis of Influenza	1,36E00	3,48E-01	-3,207	AKT3,GNAI1,GNAI3,GSK3B,KPNA3,MAPK1,NFKB1,NFKBIA,PIK3C2A,PIK3C2B,PIK3C3,PIK3CA,PIK3CB,PIK3R1,PIK3R3,REL
IL-23 Signaling Pathway	1,36E00	3,48E-01	-3,357	AKT3,IL12RB2,IL23A,JAK2,NFKB1,NFKBIA,PIK3C2A,PIK3C2B,PIK3C3,PIK3CA,PIK3CB,PIK3R1,PIK3R3,REL,RORA,STAT3
PAK Signaling	1,35E00	3,01E-01	-3,922	ARHGAP10,ARHGEF7,CFL1,EPHA3,ITGA4,ITGA6,ITGA8,ITGA9,ITGB1,ITGB4,ITGB8,MAP2K4,MAPK1,MAPK8,MYL12A,MYL6,MYL9,PAK2,PAK3,PDGFC,PDGFD,PIK3C2A,PIK3C2B,PIK3C3,PIK3CA,PIK3CB,PIK3R1,PIK3R3,PTK2,RAP2A,RRAS,RRAS2,SOS1,SOS2
Acetylcholine Receptor Signaling Pathway	1,35E00	2,84E-01	-5,824	ACHE,ADAM17,ADAM9,ADCY5,ADCY9,AKT3,ATF2,BCL2,CACNA1C,CACNA2D1,CACNA2D2,CACNB2,CAMK2D,CASP10,CATSPER2,CREB3L2,CREB5,CREBBP,FYN,GNAI1,GNAI3,GNAQ,GUCY1A1,HMOX1,ITPR1,ITPR2,JAK2,KEAP1,MAPK1,NFKB1,PIK3C2A,PIK3C2B,PIK3C3,PIK3CA,PIK3CB,PIK3R1,PIK3R3,PLCB1,PLCB4,PLCD4,PLCE1,PLCL1,PLCL2,PRKACB,PRKAG2,PRKAR2A,PRKCA,PRKCD,PRKCE,PRKCG,PRKD1,PRKD3
GADD45 Signaling	1,34E00	3,33E-01	-2,982	ACVR2A,ACVR2B,ATM,ATR,CCND3,CCNE2,FOXO3,MAP2K4,MAP3K4,MAPK1,MAPK8,NFKB1,NFYA,POU2F1,REL,SMAD3,SMAD4,TGFBR1,TGFBR2
Glycerophospholipid biosynthesis	1,34E00	2,98E-01	-1,000	ACHE,AGPAT1,AGPAT2,AGPAT3,CDIPT,CDS1,CHKA,CSNK2B,DDHD1,DGAT1,DGAT2,ETNK1,ETNK2,GPAM,GPAT3,GPD2,LPCAT2,LPCAT4,LPGAT1,MBOAT2,MIGA1,OSBPL10,OSBPL8,PCYT2,PITPNB,PLA2G10,PLA2G2A,PLA2G4A,PLA2G5,PLA2R1,PLD1,PLD3,PNPLA8,SELENOI,SLC44A2,TAFAZZIN
HEY1 Signaling Pathway	1,34E00	2,89E-01	-4,221	ACVR2A,ACVR2B,ADORA1,AKT3,AR,ARNT,BAX,BMP6,BMPR1A,BMPR1B,BMPR2,E2F3,E2F4,EGFR,GAB1,JAG1,MDM2,MEF2C,MMP16,MMP28,NFATC1,NOTCH2,PDGFC,PIK3C2A,PIK3C2B,PIK3C3,PIK3CA,PIK3CB,PIK3R1,PIK3R3,PRKAA2,PRKAG2,RUNX2,SIN3A,SMAD3,SMAD4,SMAD7,SMAD9,TGFBR1,TGFBR2,TGFBR3,VEGFA,VEGFC,VEGFD
Androgen Signaling	1,34E00	2,89E-01	-3,411	AR,CACNA1C,CACNA2D1,CACNA2D2,CACNB2,CATSPER2,CREBBP,EP300,ERCC2,GNAI1,GNAI3,GNAQ,GNAT2,GNB2,GNG3,HSPA4,ITPR1,ITPR2,KAT2B,MAPK1,NCOA1,NCOA2,NFKB1,PRKACB,PRKAG2,PRKAR2A,PRKCA,PRKCD,PRKCE,PRKCG,PRKD1,PRKD3,REL,SMAD3,TAF1,TAF10,TAF2,TAF3,TAF4,TAF4B,TAF5L,TAF6L,TAF9B,TGFB1I1
Role of Osteoclasts in Rheumatoid Arthritis Signaling Pathway	1,34E00	2,72E-01	-4,608	ADAM12,ADAM15,ADAM17,ADAM22,ADAM32,ADAM9,AKT3,ATF2,BCL2,BRAF,CBL,CERT1,CHUK,COL12A1,COL23A1,COL24A1,COL27A1,COL4A1,COL4A2,COL4A3,COL4A4,COL5A2,CREB3L2,CREB5,CREBBP,CTNNA2,DIRAS3,ELP1,FOXO3,GSK3B,GSN,HCST,IKBKG,IL1R1,IL1RAPL1,IL1RL1,IL1RL2,IL4,MAP2K4,MAP2K5,MAP3K14,MAP3K5,MAP3K7,MAPK1,MAPK8,MITF,MMP16,MMP28,NFATC1,NFKB1,NFKBIA,PIK3C2A,PIK3C2B,PIK3C3,PIK3CA,PIK3CB,PIK3R1,PIK3R3,PPP3CA,RAC3,RAP2A,RH…
Opioid Signaling Pathway	1,33E00	2,73E-01	-3,402	ADCY5,ADCY9,AKT3,AP2M1,ATF2,BRAF,CACNA1C,CACNA2D1,CACNA2D2,CACNB2,CAMK1,CAMK1D,CAMK2D,CATSPER2,CREB3L2,CREB5,CREBBP,EP300,FGR,FYN,GNAI1,GNAI3,GNAQ,GNAT2,GNB2,GNG3,GRINA,GRK3,GRK5,GSK3B,GUCY1A1,ITPR1,ITPR2,LYN,MAP2K4,MAP2K5,MAPK1,MAPK15,MAPK6,NFKB1,NFKBIA,PDE1A,PDE1C,PLCB1,PPP3CA,PRKACB,PRKAG2,PRKAR2A,PRKCA,PRKCD,PRKCE,PRKCG,PRKD1,PRKD3,PTK2,RAC3,RAP2A,RGS12,RGS17,RGS7,RPS6KA2,RPS6KA3,RPS6KA5,RPS6…
Erythropoietin Signaling Pathway	1,33E00	2,88E-01	-3,703	AKT3,APAF1,ARNT,EDA,EPOR,FOXO3,GSK3B,HBA2,IL15,IL4,IRS2,ITPR1,ITPR2,JAK2,LIF,MAPK1,MDM2,MTOR,NFKB1,NFKBIA,PDPK1,PIK3C2A,PIK3C2B,PIK3C3,PIK3CA,PIK3CB,PIK3R1,PIK3R3,PRKCA,PRKCD,PRKCE,PRKCG,PRKD1,PRKD3,RAC3,RAP2A,REL,RRAS,RRAS2,SHF,SOS1,SOS2,TNFSF12,TNFSF13,TNFSF9
Signaling by FGFR1	1,33E00	3,4E-01	-3,638	BRAF,CBL,FGF1,FGF2,FGF5,FGFR1,FLRT2,FRS2,GAB1,MAPK1,PIK3CA,PIK3R1,PTPN11,SOS1,SPRED1,SPRED2,TGFBR3
Transcriptional regulation by RUNX2	1,33E00	3,4E-01	-1,291	AKT3,AR,BAX,CBFB,GLI2,GLI3,HDAC4,HEY2,MAPK1,PPM1D,RB1,RUNX2,SMAD4,WWTR1,YAP1,YES1,ZNF521
Stearate Biosynthesis I (Animals)	1,33E00	3,4E-01	0,707	ACOT4,ACSBG1,ACSF2,ACSL3,DHRS1,DHRS11,ELOVL1,ELOVL6,HSD17B12,LPCAT4,LPGAT1,MBOAT4,OSGEPL1,PORCN,SIRT2,SLC27A3,TECR
NAP1L1 Transcription Regulation Signaling Pathway	1,32E00	3,19E-01	-2,294	AKT3,BAX,DCAF8,ERCC6,ETS1,MAPK1,MTOR,NFKB1,NFKBIA,PIK3C2A,PIK3C2B,PIK3C3,PIK3CA,PIK3CB,PIK3R1,PIK3R3,PRDM8,SETD1A,TUBA1A,TUBB,TUBB3,TUBG2,YAP1
Acute Phase Response Signaling	1,32E00	2,86E-01	-2,535	AKT3,ALB,AMBP,C1R,C1S,C4BPA,CHUK,CRABP2,ELP1,HMOX1,IKBKG,IL1R1,IL6ST,ITIH4,JAK2,KLKB1,MAP2K4,MAP3K1,MAP3K14,MAP3K5,MAP3K7,MAPK1,MAPK8,MTOR,NFKB1,NFKBIA,NR3C1,PDPK1,PIK3CA,PIK3CB,PIK3R1,PIK3R3,PTPN11,RAP2A,REL,RIPK1,RRAS,RRAS2,SAA1,SERPINF1,SERPING1,SOCS5,SOCS6,SOS1,SOS2,STAT3,TCF4,TNFRSF1A
RHO GTPases Activate ROCKs	1,32E00	4,21E-01	0,000	CFL1,MYL6,MYL9,PPP1R12A,PPP1R12B,RHOC,ROCK1,ROCK2
Energy dependent regulation of mTOR by LKB1-AMPK	1,32E00	3,79E-01	-2,714	CAB39,CAB39L,MLST8,MTOR,PPM1A,PRKAA2,PRKAG2,RPTOR,SLC38A9,STK11,TSC1
Netrin-1 signaling	1,31E00	3,49E-01	-3,357	DOCK1,FYN,MYO10,NEO1,NTN1,NTN4,PTK2,PTPN11,RGMA,ROBO1,SLIT2,SLIT3,TRIO,TRPC1,UNC5D
CD27 Signaling in Lymphocytes	1,3E00	3,33E-01	-3,000	APAF1,CHUK,ELP1,IKBKG,MAP2K4,MAP2K5,MAP3K1,MAP3K14,MAP3K15,MAP3K2,MAP3K3,MAP3K4,MAP3K5,MAP3K7,MAPK8,NFKB1,NFKBIA,REL
All-trans-decaprenyl Diphosphate Biosynthesis	1,28E00	1	#NUM!	PDSS1,PDSS2
GDP-L-fucose Biosynthesis I (from GDP-D-mannose)	1,28E00	1	#NUM!	GFUS,GMDS
Sphingomyelin Metabolism	1,28E00	5,71E-01	0,000	ENPP7,SGMS1,SGMS2,SMPD1
SAPK/JNK Signaling	1,27E00	2,99E-01	-4,382	ATF2,GAB1,GNB2,GNG3,IRS1,MAP2K4,MAP3K1,MAP3K2,MAP3K3,MAP3K4,MAP3K5,MAP3K7,MAP4K1,MAP4K3,MAP4K4,MAP4K5,MAPK8,NFATC1,PIK3C2A,PIK3C2B,PIK3C3,PIK3CA,PIK3CB,PIK3R1,PIK3R3,RAC3,RAP2A,RIPK1,RRAS,RRAS2,SOS1,SOS2
Acute Myeloid Leukemia Signaling	1,26E00	3,07E-01	-3,922	AKT3,BRAF,CEBPA,FLT3LG,KITLG,MAP2K4,MAP2K5,MAPK1,MTOR,NFKB1,PIK3C2A,PIK3C2B,PIK3C3,PIK3CA,PIK3CB,PIK3R1,PIK3R3,RAP2A,REL,RPS6KB2,RRAS,RRAS2,SOS1,SOS2,STAT3,TCF4,TCF7L2
IL-17A Signaling in Fibroblasts	1,26E00	3,15E-01	-1,460	ACTA2,BCL2,CCL8,CHUK,CXCL12,GSK3B,IGF2BP2,IKBKG,IL23A,JAK2,LCN2,MAP2K4,MAP3K7,MAPK1,MAPK8,NFKB1,NFKBIA,PRKCA,REL,SERPINH1,STAT3,THY1,ZC3H12A
DNA Methylation and Transcriptional Repression Signaling	1,25E00	3,04E-01	-1,877	ARID4B,CDK10,CDK13,CDK14,CDK17,CDK18,CDK19,CDK20,CDK5,CDK6,CDK8,DNMT3A,DNMT3B,E2F3,E2F4,GATAD2B,RB1,RBL1,SAP130,SIN3A,TCF12,TCF20,TCF4,TEAD1,TET1,TET2,TET3,ZEB1
Aldosterone Signaling in Epithelial Cells	1,25E00	2,85E-01	-5,303	AHCY,CRYAB,DNAJB8,DNAJC13,DNAJC27,HSPA4,HSPA4L,HSPA6,HSPB1,HSPB9,ITPR1,ITPR2,KCNMA1,KCNMB2,KCNMB4,MAPK1,NR3C2,PDPK1,PI4KA,PIK3C2A,PIK3C2B,PIK3C3,PIK3CA,PIK3CB,PIK3R1,PIK3R3,PIKFYVE,PIP5K1A,PLCB1,PLCB4,PLCD4,PLCE1,PLCL1,PLCL2,PRKCA,PRKCD,PRKCE,PRKCG,PRKD1,PRKD3,SASS6,SCNN1B,SLC12A2,SOS1,SOS2
Generic Transcription Pathway	1,24E00	2,7E-01	-7,506	AR,CDK8,CREBBP,ESR1,ESR2,ESRRG,HDAC10,HDAC4,HDAC8,KAT2B,MAML1,MAML2,MAML3,MAMLD1,MED1,MED13,MED14,MED23,MED25,NOTCH2,NR1D2,NR1I2,NR2C1,NR2C2,NR3C1,NR3C2,NR4A1,NR4A2,NR4A3,NR5A2,NR6A1,RARB,RARG,RORA,RORB,TBL1X,TBL1XR1,THRB,ZFP1,ZFP14,ZFP28,ZKSCAN7,ZKSCAN8,ZNF10,ZNF112,ZNF133,ZNF180,ZNF205,ZNF226,ZNF25,ZNF30,ZNF354C,ZNF398,ZNF41,ZNF425,ZNF436,ZNF445,ZNF470,ZNF471,ZNF566,ZNF569,ZNF570,ZNF596,ZNF605,…
JAK/STAT Signaling	1,23E00	3,09E-01	-2,858	AKT3,GNAQ,JAK2,MAPK1,MTOR,NFKB1,PIAS1,PIAS2,PIK3C2A,PIK3C2B,PIK3C3,PIK3CA,PIK3CB,PIK3R1,PIK3R3,PTPN11,RAP2A,REL,RRAS,RRAS2,SOCS5,SOCS6,SOS1,SOS2,STAT3
SUMOylation of transcription cofactors	1,23E00	3,41E-01	-3,357	CREBBP,CTBP1,EP300,HIPK2,MRTFA,NCOA1,NCOA2,NRIP1,PHC3,PIAS1,PIAS2,PPARGC1A,SCMH1,SIN3A,UHRF2
Regulation of Actin-based Motility by Rho	1,23E00	2,98E-01	1,091	ACTA2,ACTG2,ARHGDIA,CFL1,DIRAS3,GSN,ITGA4,ITGA6,ITGA8,ITGA9,ITGB1,ITGB4,ITGB8,MYL12A,MYL6,MYL9,PAK2,PAK3,PFN1,PI4KA,PIKFYVE,PIP5K1A,PPP1R12A,PPP1R12B,RAC3,RHOBTB1,RHOC,RHOD,RND1,RND2,ROCK1
Triacylglycerol Biosynthesis	1,22E00	3,27E-01	0,258	AGPAT1,AGPAT2,AGPAT3,DGAT1,DGAT2,ELOVL1,ELOVL6,GPAM,GPAT3,LPCAT2,LPCAT4,LPGAT1,MBOAT2,MBOAT4,OSGEPL1,PORCN,SIRT2,TAFAZZIN
Signaling by Insulin receptor	1,22E00	3,51E-01	-1,941	ATP6AP1,ATP6V0D1,ATP6V1A,CTSD,GRB10,INSR,IRS1,IRS2,MAPK1,PIK3CA,PIK3CB,PIK3R1,SOS1
Signaling by CSF1 (M-CSF) in myeloid cells	1,22E00	3,67E-01	-3,317	CBL,FYN,GAB2,LYN,PIK3CA,PIK3CB,PIK3R1,PTPN11,SOS1,STAT3,YES1
Role of RIG1-like Receptors in Antiviral Innate Immunity	1,22E00	3,67E-01	-1,134	CASP10,CHUK,CREBBP,EP300,IKBKG,IRF7,NFKB1,NFKBIA,REL,RIPK1,TRAF3
Transcriptional Regulatory Network in Embryonic Stem Cells	1,21E00	2,83E-01	-3,727	ACVR2A,ACVR2B,AKT3,BMPR1A,BMPR1B,BMPR2,CDYL,FGF2,FGFR1,FZD5,FZD9,GSK3B,IGF1R,IL6ST,JAK2,KAT6A,LIF,LIFR,MAPK1,MEIS1,PIK3C2A,PIK3C2B,PIK3C3,PIK3CA,PIK3CB,PIK3R1,PIK3R3,POU5F1,RAP2A,RIF1,RRAS,RRAS2,SALL4,SMAD3,SMAD4,SMAD9,STAT3,TBX3,TGFBR1,TGFBR2,TGFBR3,TRIM24,WNT5B,WNT6,ZFHX3
Tight Junction Signaling	1,21E00	2,81E-01	#NUM!	ACTA2,ACTG1,ACTG2,AKT3,CASK,CEBPA,CLDN20,CNKSR3,EPB41,JAM2,JAM3,LLGL1,MAGI2,MPDZ,MYH7,MYL6,MYL9,MYO10,MYO1H,NAPA,NAPB,NECTIN2,NECTIN3,NFKB1,NSF,PALS1,PARD3,PATJ,PPM1L,PPP2R3A,PPP2R5B,PPP2R5E,PRKACB,PRKAG2,PRKAR2A,PTEN,REL,SMURF1,SNAP25,STX16,TGFBR1,TGFBR2,TJP1,TJP2,TNFRSF1A,VCL,VTI1A
T Cell Receptor Signaling	1,2E00	2,81E-01	-3,647	AKT1S1,AKT3,ATF2,CARD11,CBL,CD80,CHUK,CSK,ELP1,FOXO3,FYN,GSK3B,ICAM1,IKBKG,IL4,ITGB1,MALT1,MAP2K4,MAP3K1,MAPK1,MAPK8,MLST8,MTOR,NFAT5,NFATC1,NFATC2,NFKB1,NFKBIA,PAG1,PIK3C2A,PIK3C2B,PIK3C3,PIK3CA,PIK3CB,PIK3R1,PIK3R3,PPP3CA,PTPN11,RAP2A,RASA1,REL,RPTOR,RRAS,RRAS2,SOS1,SOS2,TCF4,TCF7L2
Endometrial Cancer Signaling	1,2E00	3,22E-01	-2,668	AKT3,CTNNA2,FOXO3,GSK3B,MAPK1,PDPK1,PIK3C2A,PIK3C2B,PIK3C3,PIK3CA,PIK3CB,PIK3R1,PIK3R3,PTEN,RAP2A,RRAS,RRAS2,SOS1,SOS2
Cancer Drug Resistance by Drug Efflux	1,2E00	3,33E-01	-3,207	ABCC1,AKT3,BRAF,FOXO3,MAPK1,MDM2,NFKB1,PIK3CA,PIK3CB,PIK3R1,PIK3R3,PTEN,PTGS2,RAP2A,RRAS,RRAS2
eNOS Signaling	1,18E00	2,85E-01	-5,145	ADCY5,ADCY9,AKT3,AQP5,AQP7,CNGB3,ESR1,ESR2,GNAQ,GUCY1A1,GUCY1A2,HSPA4,HSPA6,ITPR1,ITPR2,LPAR1,LPAR2,PDGFC,PDPK1,PIK3C2A,PIK3C2B,PIK3C3,PIK3CA,PIK3CB,PIK3R1,PIK3R3,PRKAA2,PRKACB,PRKAG2,PRKAR2A,PRKCA,PRKCD,PRKCE,PRKCG,PRKD1,PRKD3,PRKG1,SLC7A1,VEGFA,VEGFC,VEGFD
Huntington's Disease Signaling	1,18E00	2,69E-01	-3,592	AKT3,APAF1,ATF2,BAX,CAPN3,CAPN7,CAPN8,CASP10,CDK5,CREB3L2,CREB5,CREBBP,CTSD,EGFR,EP300,GLS,GNAQ,GNB2,GNG3,HDAC10,HDAC4,HDAC8,HIP1,HSPA4,HSPA6,HTT,IGF1R,ITPR1,MAP2K4,MAPK1,MAPK8,MTOR,NAPA,NAPB,NSF,PDPK1,PIK3C2A,PIK3C2B,PIK3C3,PIK3CA,PIK3CB,PIK3R1,PIK3R3,PLCB1,PLCB4,PRKCA,PRKCD,PRKCE,PRKCG,PRKD1,PRKD3,PSMA8,PSMB10,PSMB4,PSMB8,PSME2,PSME4,PSMF1,RASA1,RCOR1,SHF,SIN3A,SNAP25,SOS1,SOS2,STX16,TAF4,TAF9B…
Hepatitis B Chronic Liver Pathogenesis Signaling Pathway	1,17E00	2,82E-01	-3,920	AKT3,ANGPT2,AP1G1,AP1G2,AP1M1,ATF2,BUB1B,CHUK,CREB3L2,CREB5,CREBBP,DDB1,GSK3B,IKBKG,IRF7,IRF9,MAP2K4,MAPK1,MAPK8,MSL2,NCOA3,NFKB1,PIK3C2A,PIK3C2B,PIK3C3,PIK3CA,PIK3CB,PIK3R1,PIK3R3,PRKCA,PRKCD,PRKCE,PRKCG,PRKD1,PRKD3,PTEN,RAP2A,RRAS,RRAS2,SMAD7,STAT3,TRIM37,VEGFA,ZHX2
SUMOylation of SUMOylation proteins	1,17E00	3,53E-01	-2,887	AAAS,NUP107,NUP133,NUP153,NUP160,NUP205,NUP214,NUP54,NUP58,NUP98,POM121C,RANBP2
Extra-nuclear estrogen signaling	1,17E00	3,13E-01	-3,273	AKT3,BCL2,EGFR,ESR1,ESR2,FOXO3,GNAI1,GNAI3,GNB2,GNG3,HSPB1,IGF1R,MAPK1,PDPK1,PIK3CA,PIK3R1,PIK3R3,PTK2,STRN,TGFA,UHMK1
GM-CSF Signaling	1,17E00	3,13E-01	-3,578	AKT3,CAMK2D,ETS1,JAK2,LYN,MAPK1,PIK3C2A,PIK3C2B,PIK3C3,PIK3CA,PIK3CB,PIK3R1,PIK3R3,PPP3CA,PTPN11,RAP2A,RRAS,RRAS2,SOS1,SOS2,STAT3
Effects of PIP2 hydrolysis	1,17E00	3,7E-01	-3,162	DGKB,DGKD,DGKE,DGKG,DGKH,DGKI,ITPR1,ITPR2,PRKCD,PRKCE
IL-4 Signaling	1,17E00	2,8E-01	-5,105	AKT1S1,AKT3,ATF2,CERT1,COL12A1,COL23A1,COL24A1,COL27A1,COL4A1,COL4A2,COL4A3,COL4A4,COL5A2,CREB3L2,CREB5,CREBBP,GAB1,GNAI1,GNAI3,IL4,IRS1,IRS2,MAPK1,MAPKAP1,MLST8,MTOR,NFATC2,NFKB1,NR3C1,PIK3C2A,PIK3C2B,PIK3C3,PIK3CA,PIK3CB,PIK3R1,PIK3R3,PRR5L,RAP2A,RICTOR,RPS6KB2,RPTOR,RRAS,RRAS2,SOS1,SOS2,STAT3,TRPC1
MITF-M-dependent gene expression	1,17E00	3,02E-01	-1,800	AGO1,AGO2,AGO3,AGO4,ARID1A,ARID1B,ATP6V0D1,ATP6V1A,BCL2,DIAPH1,DICER1,DPF2,MET,MITF,MYO5A,MYRIP,PPARGC1A,SIN3A,SMARCC1,SMARCD3,SS18,SYTL2,TBX2,TCF7L2,TNRC6A,TNRC6C
Sphingosine-1-phosphate Signaling	1,17E00	2,92E-01	-2,414	ADCY5,ADCY9,AKT3,CASP10,DIRAS3,GNAI1,GNAI3,GNAQ,GUCY1A1,MAPK1,PDGFC,PDGFD,PIK3C2A,PIK3C2B,PIK3C3,PIK3CA,PIK3CB,PIK3R1,PIK3R3,PLCB1,PLCB4,PLCD4,PLCE1,PLCL1,PLCL2,PTK2,RAC3,RHOBTB1,RHOC,RHOD,RND1,RND2,SMPD1
EPH-Ephrin signaling	1,16E00	0.3	-2,502	ACTG1,AP2M1,ARHGEF28,ARHGEF7,CFL1,EFNA1,EFNA5,EFNB2,EPHA1,EPHA3,EPHA4,EPHA5,EPHA6,FYN,ITSN1,KALRN,LYN,MYL12A,MYL6,MYL9,PAK2,PAK3,PTK2,RASA1,ROCK1,ROCK2,YES1
IL-1 Signaling	1,16E00	0.3	-3,000	ADCY5,ADCY9,CHUK,ELP1,GNAI1,GNAI3,GNAQ,GNAT2,GNB2,GNG3,GUCY1A1,IKBKG,IL1R1,IRAK2,MAP2K4,MAP3K1,MAP3K14,MAP3K7,MAPK1,MAPK8,NFKB1,NFKBIA,PRKACB,PRKAG2,PRKAR2A,REL,TAB2
Signaling by Type 1 Insulin-like Growth Factor 1 Receptor (IGF1R)	1,15E00	4,12E-01	-2,646	IGF1R,IRS1,IRS2,PIK3CA,PIK3CB,PIK3R1,SOS1
Transcriptional regulation of pluripotent stem cells	1,15E00	4,12E-01	-1,342	EPAS1,FOXP1,PBX1,POU5F1,SALL4,SMAD4,STAT3
NFE2L2 regulating anti-oxidant/detoxification enzymes	1,15E00	4,12E-01	-1,134	BACH1,CREBBP,EP300,GCLC,HMOX1,SLC7A11,SOD3
RAN Signaling	1,15E00	4,12E-01	-2,646	KPNA1,KPNA3,KPNA4,KPNA5,KPNA6,RANBP2,TNPO1
Mitochondrial biogenesis	1,14E00	3,17E-01	-3,900	ATF2,CARM1,CHD9,CREBBP,CRTC1,CRTC3,MED1,MEF2C,NCOA1,NCOA2,NCOA6,NRF1,PPARGC1A,PPARGC1B,PRKAA2,PRKAG2,SMARCD3,TBL1X,TBL1XR1
Extracellular matrix organization	1,14E00	2,94E-01	-3,286	ADAM12,ADAM15,APP,BGN,COL4A1,COL4A2,COL4A3,COL4A4,COL5A2,DDR2,DMD,FGF2,FMOD,ITGA6,ITGA8,ITGA9,ITGB1,ITGB4,LAMA2,LAMA3,LAMA4,LAMB1,LAMC1,LAMC3,MATN4,NCAM1,NTN4,SH3PXD2A,TNC,VCAN
Natural Killer Cell Signaling	1,13E00	2,8E-01	-4,727	AKT3,CFL1,FYN,HCST,HSPA4,HSPA6,IL12RB2,IL15,ITGB1,JAK2,MAP3K1,MAP3K14,MAP3K15,MAP3K2,MAP3K3,MAP3K4,MAP3K5,MAP3K7,MAPK1,MTOR,NECTIN2,NFAT5,NFATC1,NFATC2,NFKB1,PAK2,PAK3,PIK3C2A,PIK3C2B,PIK3C3,PIK3CA,PIK3CB,PIK3R1,PIK3R3,PTPN11,RAC3,RAP2A,REL,ROCK1,RRAS,RRAS2,SOS1,SOS2,SYK
Systemic Lupus Erythematosus in T Cell Signaling Pathway	1,13E00	2,74E-01	-0,555	AKT1S1,AKT3,ATF2,BCL6,CASP10,CBL,CD80,CREB3L2,CREB5,CREBBP,DIRAS3,ELF1,ESR1,GNAI1,GNAI3,IL23A,ITPR1,MAP2K4,MAP2K5,MAPK1,MLST8,MTOR,NFATC2,PIK3C2A,PIK3C2B,PIK3C3,PIK3CA,PIK3CB,PIK3R1,PIK3R3,PPM1L,PPP2R3A,PPP2R5B,PPP2R5E,PPP3CA,PTK2,RAC3,RAP2A,RHOBTB1,RHOC,RHOD,RND1,RND2,ROCK1,ROCK2,RPS6KB2,RPTOR,RRAS,RRAS2,SOS1,SOS2,STAT3,SYK,YES1
Signaling by ERBB2	1,13E00	3,27E-01	-4,000	AKT3,DIAPH1,EGFR,ERBIN,FYN,GAB1,NRG1,NRG2,PIK3CA,PIK3R1,PRKCA,PRKCD,PRKCE,PTPN12,SOS1,YES1
Carnitine metabolism	1,11E00	4,29E-01	-1,633	ACACA,ACACB,CPT1B,PRKAA2,PRKAG2,SLC22A5
TAK1-dependent IKK and NF-kappa-B activation	1,1E00	3,33E-01	-2,138	APP,CHUK,IKBKG,IRAK2,MAP3K7,NFKB1,NFKBIA,NKIRAS1,NLRC5,NOD1,RIPK2,SAA1,TAB2,TAB3
Corticotropin Releasing Hormone Signaling	1,1E00	2,82E-01	-2,959	ADCY5,ADCY9,ATF2,BRAF,CACNA1C,CACNA2D1,CACNA2D2,CACNB2,CATSPER2,CREB3L2,CREB5,CREBBP,GLI2,GLI3,GNAI1,GNAI3,GNAQ,GUCY1A1,GUCY1A2,ITPR1,ITPR2,KRT1,MAPK1,MEF2A,MEF2B,MEF2C,NPR1,NR4A1,PRKACB,PRKAG2,PRKAR2A,PRKCA,PRKCD,PRKCE,PRKCG,PRKD1,PRKD3,PTCH1,PTGS2,VEGFA
Cilium Assembly	1,1E00	2,74E-01	-5,547	AKAP9,ALMS1,ASAP1,BBS4,BBS9,C2CD3,CC2D2A,CENPJ,CEP135,CEP152,CEP162,CEP192,CEP250,CEP76,CEP83,CEP89,CKAP5,CLASP1,CNTRL,CYS1,DCTN2,DYNC2H1,DYNC2I1,EXOC2,EXOC4,EXOC6,IFT22,IFT80,KIF17,KIF24,NINL,NPHP4,PAFAH1B1,PCM1,PCNT,PKD2,PLK4,RAB11FIP3,RP2,SCLT1,SDCCAG8,TCTN2,TMEM67,TNPO1,TRIP11,TTBK2,TTC21B,TUBA1A,TUBB,TUBB3,WDR19,WDR35
Class I MHC mediated antigen processing and presentation	1,1E00	2,6E-01	-6,189	ASB2,ASB3,ASB5,ATG14,BTRC,CBLB,CDC27,CHUK,CUL1,CUL2,CUL3,DCAF1,FBXL13,FBXL19,FBXL20,FBXL7,FBXL8,FBXO11,FBXO2,FBXO21,FBXO30,FBXO32,FBXW11,FBXW5,FBXW7,FBXW8,GAN,GLMN,HACE1,HECTD1,HECTD2,HECW2,HERC1,HERC2,HERC3,HERC4,HUWE1,IKBKG,ITCH,KEAP1,KLHL13,KLHL2,KLHL9,LMO7,LNPEP,LONRF1,MEX3C,NCF2,NEDD4L,PIK3C3,PJA2,PRKN,PSMA8,PSMB10,PSMB4,PSMB8,PSME2,PSME4,PSMF1,RCHY1,RLIM,RNF111,RNF144B,RNF182,RNF217,RNF220,…
Polyamine Regulation in Colon Cancer	1,09E00	3,16E-01	-0,943	AKT1S1,AKT3,APC,AZIN1,BRAF,CSNK2B,GSK3B,MAP2K4,MAP2K5,MAPK1,MLST8,MTOR,MXD1,RPTOR,SRM,TCF4,TCF7L2,TRPC1
Signaling by Leptin	1,08E00	4,55E-01	-2,236	IRS1,IRS2,JAK2,PTPN11,STAT3
Specification of primordial germ cells	1,08E00	4,55E-01	-0,447	CBFA2T2,NANOS3,POU5F1,PRDM1,TET2
L1CAM interactions	1,08E00	2,88E-01	-2,828	ACTG1,ALCAM,ANK2,AP2M1,CSNK2B,DCX,DLG1,EGFR,FGFR1,GAP43,ITGA9,ITGB1,KIF4A,LAMB1,LAMC1,LYPLA2,MAPK1,NCAM1,NRCAM,NRP1,NRP2,NUMB,RANBP9,RPS6KA2,RPS6KA3,RPS6KA5,SCN4A,SCN8A,SPTBN1,SPTBN2,TUBA1A,TUBB3
SPINK1 General Cancer Pathway	1,08E00	3,26E-01	-3,357	AKT3,EGFR,JAK2,MAPK1,PIK3C2A,PIK3C2B,PIK3C3,PIK3CA,PIK3CB,PIK3R1,PIK3R3,RAP2A,RRAS,RRAS2,STAT3
PD-1, PD-L1 cancer immunotherapy pathway	1,08E00	0.3	1,528	AKT3,CBLB,CD80,CIP2A,CSK,CSNK2B,FBXO38,GSK3B,IL4,JAK2,LATS1,LATS2,PIK3C2A,PIK3C2B,PIK3C3,PIK3CA,PIK3CB,PIK3R1,PIK3R3,PTEN,PTPN11,SMAD3,TNFRSF1A,YAP1
ERB2-ERBB3 Signaling	1,08E00	3,11E-01	-2,982	GSK3B,MAPK1,NRG1,NRG2,PDPK1,PIK3C2A,PIK3C2B,PIK3C3,PIK3CA,PIK3CB,PIK3R1,PIK3R3,PTEN,RAP2A,RRAS,RRAS2,SOS1,SOS2,STAT3
Formation of paraxial mesoderm	1,07E00	3,81E-01	-2,828	CREBBP,EP300,FGFR1,KAT2B,MAML1,MAML2,MAML3,MAMLD1
Myogenesis	1,07E00	3,57E-01	-2,530	CDH2,CDON,CTNNA2,MEF2A,MEF2B,MEF2C,NEO1,SPAG9,TCF12,TCF4
EGR2 and SOX10-mediated initiation of Schwann cell myelination	1,07E00	3,57E-01	-3,162	ADGRG6,ADGRV1,LAMA2,LAMB1,LAMC1,NAB1,TEAD1,UTRN,WWTR1,YAP1
Regulation of CDH11 Expression and Function	1,07E00	3,57E-01	0,632	AGO1,AGO2,AGO3,AGO4,CDH11,CTNND1,PRDM8,TNRC6A,TNRC6C,ZEB2
Role of p14/p19ARF in Tumor Suppression	1,07E00	3,57E-01	2,333	MDM2,PIK3C2A,PIK3C2B,PIK3C3,PIK3CA,PIK3CB,PIK3R1,PIK3R3,RB1,SF3A2
Fcgamma receptor (FCGR) dependent phagocytosis	1,07E00	2,98E-01	-3,273	ACTG1,CFL1,DOCK1,ELMO1,FGR,FYN,ITPR1,ITPR2,LYN,MAPK1,MYO10,MYO5A,NCKAP1,PIK3CA,PIK3CB,PIK3R1,PLD1,PLD3,PRKCD,PRKCE,PTK2,SYK,WASF3,WIPF2,YES1
Role of Osteoblasts, Osteoclasts and Chondrocytes in Rheumatoid Arthritis	1,07E00	2,7E-01	#NUM!	ACVR2A,ACVR2B,ADAM17,ADAMTS5,AKT3,APC,BCL2,BMP6,BMPR1A,BMPR1B,BMPR2,CBL,CHUK,CSNK1G1,CSNK1G3,DKKL1,ELP1,FZD5,FZD9,GSK3B,GSN,IKBKG,IL1R1,IL1RAPL1,IL1RL1,IL1RL2,IL4,LRP6,MAP2K4,MAP3K14,MAP3K5,MAP3K7,MAPK1,MAPK8,NFAT5,NFATC1,NFATC2,NFKB1,NFKBIA,PIK3C2A,PIK3C2B,PIK3C3,PIK3CA,PIK3CB,PIK3R1,PIK3R3,PPP3CA,RUNX2,SMAD4,SMAD9,SMURF1,SPP1,TAB2,TCF4,TCF7L2,TNFRSF1A,WNT5B,WNT6
Miro GTPase Cycle	1,07E00	0.5	-2,000	MYO19,RAP1GDS1,TRAK1,TRAK2
Ceramide Signaling	1,06E00	2,95E-01	0,853	AKT3,BCL2,CTSD,ENPP7,KSR1,MAP2K4,MAP3K1,MAPK8,NFKB1,PIK3C2A,PIK3C2B,PIK3C3,PIK3CA,PIK3CB,PIK3R1,PIK3R3,PPM1L,PPP2R3A,PPP2R5B,PPP2R5E,RAP2A,REL,RRAS,RRAS2,SMPD1,TNFRSF1A
WNT/SHH Axonal Guidance Signaling Pathway	1,06E00	2,79E-01	-2,846	ADCY5,ADCY9,CAMK2D,FGR,FYN,FZD5,FZD9,GLI2,GLI3,GLIS1,GSK3B,GUCY1A1,ITPR1,ITPR2,LYN,MAP2K4,MAPK8,PIK3C2A,PIK3C2B,PIK3C3,PIK3CA,PIK3CB,PIK3R1,PIK3R3,PLXNA2,PRKACB,PRKAG2,PRKAR2A,PRKCA,PTCH1,PTK2,RYK,SEMA3A,SEMA3C,SEMA3E,TCF4,TCF7L2,TRPC1,WNT5B,WNT6,YES1
Oxytocin in Brain Signaling Pathway	1,06E00	2,74E-01	-4,230	AKT3,ATF2,CACNA1C,CACNA2D1,CACNA2D2,CACNB2,CATSPER2,CREB3L2,CREB5,CREBBP,EGFR,GNAI1,GNAI3,GNAQ,GNB2,GNG3,ITPR1,ITPR2,KCNJ13,MAPK1,MEF2A,MEF2B,MEF2C,MTOR,NFKB1,PIK3C2A,PIK3C2B,PIK3C3,PIK3CA,PIK3CB,PIK3R1,PIK3R3,PLA2G10,PLA2G2A,PLA2G4A,PLA2G5,PLA2R1,PNPLA8,PRKCA,PRKCD,PRKCE,PRKCG,PRKD1,PRKD3,PTGS1,PTGS2,RAP2A,RRAS,RRAS2
Cohesin Chromatin Regulation Pathway	1,06E00	2,74E-01	-4,522	ATM,ATR,ATRX,CDC27,CDK19,CDK8,CEBPA,CHEK1,DCHS2,ESCO1,ESCO2,ESR1,FAT1,FAT3,FTO,H2AC20,HDAC8,KNL1,MED1,MED12L,MED13,MED13L,MED14,MED23,MED25,NCAPD2,NCAPG,NCAPG2,NIPBL,PCDH18,PCDH19,PCDH7,PCDH9,PCDHGA7,PDS5A,POU5F1,PPM1L,PPP2R3A,PPP2R5B,PPP2R5E,SMARCA5,SMC1B,SMC4,SRA1,STAG1,STAG2,TINF2,WAPL,ZBTB21
Folate Signaling Pathway	1,06E00	3,2E-01	-1,291	AHCY,ALDH1L2,BCL2,FOLR2,IL6ST,IZUMO1R,JAK2,MAPK1,MTHFD1L,MTR,NFKB1,OGT,POU5F1,SHMT2,SLC46A1,STAT3
UVC-Induced MAPK Signaling	1,06E00	3,2E-01	-2,840	ATR,BRAF,EGFR,MAP2K4,MAPK1,MAPK8,PRKCA,PRKCD,PRKCE,PRKCG,PRKD1,PRKD3,RAP2A,RRAS,RRAS2,SMPD1
MSP-RON Signaling in Macrophages Pathway	1,05E00	2,9E-01	-2,449	ATF2,CHUK,CREB3L2,CREB5,CREBBP,ETV3,F12,GAB2,IKBKG,JAK2,KLK1,KLKB1,MAPK1,NFKB1,PIK3C2A,PIK3C2B,PIK3C3,PIK3CA,PIK3CB,PIK3R1,PIK3R3,PTGS2,RAP2A,REL,RRAS,RRAS2,SOS1,SOS2,STAT3
Cytosolic sensors of pathogen-associated DNA	1,03E00	3,1E-01	-0,943	CHUK,CREBBP,DHX9,EP300,IKBKG,IRF7,NFKB1,NFKBIA,NKIRAS1,POLR3A,POLR3B,PRKDC,RIPK1,RIPK3,STING1,TICAM1,TRIM56,ZBP1
White Adipose Tissue Browning Pathway	1,03E00	2,8E-01	-2,959	ADCY5,ADCY9,ANGPT2,ATF2,CACNA1C,CACNA2D1,CACNA2D2,CACNB2,CATSPER2,CREB3L2,CREB5,CREBBP,CTBP1,FGF21,FGFR1,GUCY1A1,GUCY1A2,ITPR1,ITPR2,LDHC,LDHD,MAPK1,NPPB,NPR1,NRF1,PPARGC1A,PRDM16,PRKAA2,PRKACB,PRKAG2,PRKAR2A,PRKG1,RARB,RARG,RUNX1T1,THRB,VEGFA
Signaling by Activin	1,03E00	3,89E-01	-2,646	ACVR2A,ACVR2B,INHBB,MAPK1,SMAD3,SMAD4,TGFBR3
RHO GTPases activate CIT	1,03E00	3,89E-01	-0,378	CIT,MYL6,MYL9,PPP1R12A,PPP1R12B,PRC1,RHOC
Regulation of TP53 Activity through Methylation	1,03E00	3,89E-01	-2,646	ATM,CHEK2,EHMT1,EP300,JMY,MDM2,MDM4
Coronavirus Pathogenesis Pathway	1,03E00	2,73E-01	-0,745	ADAM17,ADAM9,AR,ATP6AP1,ATP6V1A,BAX,BCL2,BST2,CCNE2,CHUK,E2F3,E2F4,EIF2AK3,EP300,HDAC10,HDAC4,HDAC8,IFNAR2,IRF7,IRF9,MAP2K4,MAPK1,MAPK8,NFKB1,NFKBIA,NPC1,NUP98,PIK3C3,PIKFYVE,PTGES2,PTGS2,RB1,RBL1,REL,RIPK1,RIPK3,SIGMAR1,SIN3A,SMAD3,SMAD4,STAT3,STING1,TGFBR1,TGFBR2,TICAM1,TNPO1,TRAF3
Signaling by NTRK2 (TRKB)	1,02E00	3,6E-01	-2,333	CDK5,DOCK3,FRS2,FYN,GAB1,PIK3CA,PIK3R1,PTPN11,SOS1
MyD88-independent TLR4 cascade	1	3,33E-01	-1,155	CHUK,IKBKG,IRAK2,IRF7,MAP3K7,PTPN11,RIPK1,RIPK3,TAB2,TAB3,TICAM1,TRAF3
TP53 Regulates Transcription of Cell Death Genes	1	3,33E-01	-2,309	APAF1,ATM,BAX,BCL6,CASP10,CHM,CREBBP,PPP1R13B,RABGGTA,RABGGTB,TNFRSF10B,TP53BP2
Neuroinflammation Signaling Pathway	1	2,63E-01	-2,994	ACVR2A,ACVR2B,AKT3,APP,ATF2,BCL2,BIRC6,BMPR2,CD80,CHUK,CREB3L2,CREB5,CREBBP,CXCL12,ELP1,GABBR1,GABRG3,GABRP,GDNF,GLS,GRINA,GSK3B,HMOX1,ICAM1,IKBKG,IL1R1,IL4,IRAK2,IRF7,JAK2,KLK1,MAP2K4,MAPK1,MAPK15,MAPK6,MAPK8,NCF2,NFAT5,NFATC1,NFATC2,NFKB1,NOX4,PIK3C2A,PIK3C2B,PIK3C3,PIK3CA,PIK3CB,PIK3R1,PIK3R3,PLA2G10,PLA2G2A,PLA2G4A,PLA2G5,PPP3CA,PRKCG,PTGS2,RAC3,REL,RIPK1,SLC1A3,SYK,TGFBR1,TGFBR2,TGFBR3,TICAM…
TCR signaling	1	2,86E-01	-2,556	BTRC,CARD11,CD101,CHUK,CSK,CUL1,ENAH,FBXW11,IKBKG,MALT1,MAP3K7,NFKB1,NFKBIA,PAG1,PAK2,PAK3,PDPK1,PIK3CA,PIK3CB,PIK3R1,PSMA8,PSMB10,PSMB4,PSMB8,PSME2,PSME4,PSMF1,PTEN,RIPK2,TAB2
Signaling by the B Cell Receptor (BCR)	9,98E-01	2,84E-01	-2,694	BTRC,CARD11,CHUK,CUL1,FBXW11,FYN,IKBKG,ITPR1,ITPR2,LYN,MALT1,MAP3K7,NFATC1,NFATC2,NFKB1,NFKBIA,PIK3R1,PPIA,PPP3CA,PSMA8,PSMB10,PSMB4,PSMB8,PSME2,PSME4,PSMF1,REL,SH3KBP1,SOS1,SYK,TRPC1
Adrenomedullin signaling pathway	9,96E-01	2,7E-01	-4,330	ADCY5,ADCY9,AKT3,ARNT,BAX,BCL2,BRAF,CALCRL,CSK,GNAQ,GSK3B,GUCY1A1,GUCY1A2,ITPR1,ITPR2,KCNH2,MAP2K4,MAP2K5,MAPK1,MAPK15,MAPK6,MAPK8,MYLK3,NFKB1,NPR1,PIK3C2A,PIK3C2B,PIK3C3,PIK3CA,PIK3CB,PIK3R1,PIK3R3,PLCB1,PLCB4,PLCD4,PLCE1,PLCL1,PLCL2,PRKACB,PRKAG2,PRKAR2A,PRKG1,PTK2,RAP2A,REL,RRAS,RRAS2,SHF,SOS1,SOS2
Role of IL-17A in Arthritis	9,96E-01	3,14E-01	#NUM!	ATF2,CCL20,MAP2K4,MAPK1,MAPK8,NFKB1,NFKBIA,PIK3C2A,PIK3C2B,PIK3C3,PIK3CA,PIK3CB,PIK3R1,PIK3R3,PTGS2,REL
Dermatan Sulfate Biosynthesis	9,96E-01	3,14E-01	-2,000	B3GAT3,CHPF,CHST11,CHST14,CHST7,CHSY1,CHSY3,CSGALNACT2,DSE,DSEL,HS2ST1,HS6ST2,HS6ST3,NDST4,UST,XYLT1
Hepatic Fibrosis / Hepatic Stellate Cell Activation	9,93E-01	2,71E-01	#NUM!	ACTA2,BAX,BCL2,CERT1,COL12A1,COL23A1,COL24A1,COL27A1,COL4A1,COL4A2,COL4A3,COL4A4,COL5A2,ECE1,EDN1,EGFR,FGF1,FGF2,FGFR1,ICAM1,IFNAR2,IGF1R,IGFBP4,IL1R1,IL1RAPL1,IL1RL1,IL1RL2,IL4,MET,MYH7,MYL6,MYL9,MYO10,MYO1H,NFKB1,PDGFC,PDGFD,REL,SMAD3,SMAD4,SMAD7,TGFA,TGFBR1,TGFBR2,TNFRSF1A,VEGFA,VEGFC,VEGFD
Thyroid Cancer Signaling	9,9E-01	2,97E-01	-3,411	AKT3,BRAF,GDNF,GSK3B,INSR,IRS1,IRS2,MAPK1,MTOR,PIK3C2A,PIK3C2B,PIK3C3,PIK3CA,PIK3CB,PIK3R1,PIK3R3,PTEN,RAP2A,RRAS,RRAS2,TCF4,TCF7L2
Insulin Secretion Signaling Pathway	9,75E-01	2,63E-01	-6,274	ADCY5,ADCY9,AGO1,AGO2,AGO3,AGO4,ATF2,CACNA1C,CACNA2D1,CACNA2D2,CACNB2,CAMK2D,CREB3L2,CREB5,CREBBP,EIF2AK3,EIF2B2,EIF4E3,EIF4G3,FGR,FYN,GHR,GNAQ,GUCY1A1,INSR,ITPR1,ITPR2,JAK2,KCNB1,LYN,MAPK1,MTOR,NAPA,NAPB,NSF,PIK3C2A,PIK3C2B,PIK3C3,PIK3CA,PIK3CB,PIK3R1,PIK3R3,PLCB1,PLCB4,PLCD4,PLCE1,PLCL1,PLCL2,PRKACB,PRKAG2,PRKAR2A,PRKCA,PRKCD,PRKCE,PRKCG,PRKD1,PRKD3,PTK2,RPS6KA5,RPS6KB2,RYR3,SCNN1B,SLC2A3,SNAP2…
Interleukin-6 family signaling	9,71E-01	3,64E-01	-2,828	CBL,IL31RA,IL6ST,JAK2,LIF,LIFR,PTPN11,STAT3
Growth hormone receptor signaling	9,71E-01	3,64E-01	-2,828	ADAM17,GHR,IRS1,IRS2,JAK2,LYN,MAPK1,STAT3
Apoptosis Signaling	9,62E-01	2,86E-01	0,408	APAF1,BAX,BCL2,BIRC6,CAPN3,CAPN7,CAPN8,CASP10,CHUK,ELP1,GAS2,IKBKG,MAP2K4,MAP3K14,MAP3K5,MAP4K4,MAPK1,MAPK8,NFKB1,NFKBIA,PRKCA,PRKCE,RAP2A,REL,ROCK1,RRAS,RRAS2,TNFRSF1A
Antioxidant Action of Vitamin C	9,6E-01	2,84E-01	2,558	CHUK,HMOX1,IKBKG,JAK2,MAP2K4,MAPK1,MAPK8,NFKB1,NFKBIA,PLA2G10,PLA2G2A,PLA2G4A,PLA2G5,PLA2R1,PLCB1,PLCB4,PLCD4,PLCE1,PLCL1,PLCL2,PLD1,PLD3,PLD5,PNPLA8,REL,SLC23A1,SLC23A2,SLC2A3,TXNRD3
Sphingolipid metabolism	9,58E-01	2,83E-01	-0,905	ABCC1,ALDH3A2,ALDH3B1,ARSA,ARSB,ARSH,B3GNT5,B4GALT5,CERS2,CERS4,CERS6,CERT1,CTSA,ENPP7,GALC,GM2A,HEXA,PPM1L,PRKD1,PRKD3,SAMD8,SGMS1,SGMS2,SMPD1,SPTLC2,SPTLC3,ST3GAL2,ST3GAL3,STS,UGCG
CD28 Signaling in T Helper Cells	9,56E-01	2,82E-01	-4,536	AKT3,CARD11,CD80,CHUK,CSK,ELP1,FYN,IKBKG,ITPR1,ITPR2,MALT1,MAP2K4,MAP3K1,MAPK8,NFAT5,NFATC1,NFATC2,NFKB1,NFKBIA,PDPK1,PIK3C2A,PIK3C2B,PIK3C3,PIK3CA,PIK3CB,PIK3R1,PIK3R3,PPP3CA,PTPN11,REL,SYK
ROBO SLIT Signaling Pathway	9,54E-01	2,8E-01	-0,898	AKT3,APP,CABLES1,CDH2,CDK5,CTNND1,ENAH,FGR,FYN,GSK3B,LYN,MYL12A,MYL9,NTN1,PAK2,PAK3,PDGFC,PRDM16,PRKACB,PRKAG2,PRKAR2A,PTK2,ROBO1,ROBO3,SLIT2,SLIT3,SRGAP1,SRGAP2,TGFBR2,VEGFA,VEGFC,VEGFD,YES1
Caveolar-mediated Endocytosis Signaling	9,53E-01	2,99E-01	-1,807	ACTA2,ACTG1,ACTG2,ALB,COPZ1,EGFR,FLNB,FYN,INSR,ITGA4,ITGA6,ITGA8,ITGA9,ITGB1,ITGB4,ITGB8,ITSN1,MAP3K2,PRKCA,RAB5B
Amino acids regulate mTORC1	9,47E-01	3,12E-01	-2,324	ATP6V0D1,ATP6V1A,BMT2,CASTOR1,CASTOR2,DEPDC5,FNIP1,FNIP2,MLST8,MTOR,RPTOR,SH3BP4,SLC38A9,SZT2,WDR59
Activation of IRF by Cytosolic Pattern Recognition Receptors	9,47E-01	3,12E-01	-1,069	ATF2,CHUK,CREBBP,ELP1,IKBKG,IRF7,IRF9,MAP2K4,MAPK8,NFKB1,NFKBIA,REL,RIPK1,TRAF3,ZBP1
Signaling by LTK	9,36E-01	4,17E-01	-2,236	IRS1,PIK3CA,PIK3CB,PIK3R1,SOS1
Kinesins	9,34E-01	3,08E-01	-3,000	CENPE,KIF13B,KIF15,KIF16B,KIF18A,KIF1B,KIF21A,KIF23,KIF26B,KIF27,KIF4A,KIF5A,KIF6,KLC1,TUBA1A,TUBB3
D-myo-inositol (1,4,5)-Trisphosphate Biosynthesis	9,31E-01	3,46E-01	-2,333	CDIPT,PI4K2B,PI4KA,PIKFYVE,PIP5K1A,PLCB1,PLCB4,PLCD4,PLCE1
Signaling by PDGF	9,24E-01	3,04E-01	-3,638	COL4A1,COL4A2,COL4A3,COL4A4,COL5A2,PDGFC,PDGFD,PIK3CA,PIK3CB,PIK3R1,PTPN11,PTPN12,RAPGEF1,RASA1,SOS1,SPP1,STAT3
SUMOylation of chromatin organization proteins	9,24E-01	3,04E-01	-3,638	AAAS,HDAC4,NUP107,NUP133,NUP153,NUP160,NUP205,NUP214,NUP54,NUP58,NUP98,PHC3,PIAS1,PIAS2,POM121C,RANBP2,SCMH1
α-Adrenergic Signaling	9,2E-01	2,83E-01	-3,441	ADCY5,ADCY9,ADRA1A,GNAI1,GNAI3,GNAQ,GNAT2,GNB2,GNG3,GUCY1A1,ITPR1,ITPR2,MAPK1,PHKB,PRKACB,PRKAG2,PRKAR2A,PRKCA,PRKCD,PRKCE,PRKCG,PRKD1,PRKD3,RAP2A,RRAS,RRAS2,SLC8A1,SLC8A2
Cardiac conduction	9,15E-01	2,76E-01	-2,353	AKAP9,ATP1B2,ATP2A2,ATP2B4,CACNA1C,CACNA2D2,CACNB2,CAMK2D,CLIC2,FGF14,FKBP1B,FXYD2,FXYD4,FXYD7,HIPK1,HIPK2,ITPR1,ITPR2,KAT2B,KCND3,KCNH2,KCNK15,KCNK2,KCNQ1,NPR1,PLN,RANGRF,RYR3,SCN4A,SCN8A,SLC8A1,SLC8A2,TRPC1,WWTR1
IL-2 Signaling	9,15E-01	0.3	-3,500	AKT3,CSNK2B,MAPK1,MAPK8,PIK3C2A,PIK3C2B,PIK3C3,PIK3CA,PIK3CB,PIK3R1,PIK3R3,PTPN11,RAP2A,RRAS,RRAS2,SOS1,SOS2,SYK
3-phosphoinositide Degradation	9,06E-01	2,66E-01	-4,644	CA3,DOT1L,DUSP13B,DUSP15,DUSP16,ENPP1,EPHX2,EYA4,G6PC3,INPP4B,MTM1,MTMR1,MTMR2,MTMR3,MTMR4,MTMR8,MTMR9,OCRL,PAWR,PDXP,PIKFYVE,PPFIA1,PPM1H,PPM1L,PPP1R11,PPP1R12A,PPP1R12B,PPP1R13B,PPP2R3A,PPP2R5B,PPP2R5E,PPP3CA,PPTC7,PTEN,PTPN11,PTPN12,PTPN13,PTPN21,PTPN3,PTPRD,PTPRE,PTPRG,PTPRM,PTPRO,RASA1,RNGTT,SSH2,SSH3,SYNJ1,SYNJ2,TNS3
Sonic Hedgehog Signaling	9,01E-01	3,33E-01	0,000	DYRK1A,DYRK1B,GLI2,GLI3,GLIS1,GSK3B,PRKACB,PRKAG2,PRKAR2A,PTCH1
Glioma Invasiveness Signaling	9,01E-01	2,94E-01	-1,698	DIRAS3,HMMR,MAPK1,PIK3C2A,PIK3C2B,PIK3C3,PIK3CA,PIK3CB,PIK3R1,PIK3R3,PTK2,RAC3,RAP2A,RHOBTB1,RHOC,RHOD,RND1,RND2,RRAS,RRAS2
SUMOylation of DNA replication proteins	8,98E-01	3,11E-01	-3,207	AAAS,AURKA,NUP107,NUP133,NUP153,NUP160,NUP205,NUP214,NUP54,NUP58,NUP98,POM121C,RANBP2,TOP2A
TP53 Regulates Transcription of Cell Cycle Genes	8,98E-01	3,11E-01	-1,604	AURKA,BAX,CARM1,CCNE2,CENPJ,CNOT1,CNOT4,CNOT6,CNOT6L,E2F4,EP300,RBL1,RGCC,ZNF385A
Oxidative Stress Induced Senescence	8,96E-01	2,92E-01	-1,789	AGO1,AGO3,AGO4,CDK6,CDKN2C,E2F3,EZH2,H2AC20,KDM6B,MAP2K4,MAP3K5,MAP4K4,MAPK1,MAPK8,MDM2,MDM4,PHC3,SCMH1,TNIK,TNRC6A,TNRC6C
RHO GTPases Activate Rhotekin and Rhophilins	8,95E-01	4,44E-01	2,000	LIN7B,RHOC,RHPN1,TAX1BP3
Platelet homeostasis	8,88E-01	2,87E-01	-2,711	ATP2A2,ATP2B4,FGR,GNB2,GNG3,GUCY1A1,GUCY1A2,ITPR1,ITPR2,KCNMA1,KCNMB2,KCNMB4,LRP8,PDE10A,PDE1A,PDE5A,PLA2G4A,PPP2R5B,PPP2R5E,PRKG1,PTPN11,SLC8A1,SLC8A2
STAT3 Pathway	8,8E-01	2,73E-01	-3,900	BCL2,BMP6,BMPR1A,BMPR1B,BMPR2,EGFR,FGF2,FGFR1,GHR,IGF1R,IL12RB2,IL1R1,IL1RL1,IL1RL2,IL20RB,IL22RA1,IL31RA,IL6ST,INSR,JAK2,MAP2K4,MAP2K5,MAP3K21,MAPK1,MAPK8,RAP2A,RRAS,RRAS2,SOCS5,SOCS6,STAT3,TGFA,TGFBR1,TGFBR2,TGFBR3,VEGFA
Regulation of IL-2 Expression in Activated and Anergic T Lymphocytes	8,8E-01	2,81E-01	-2,502	CARD11,CD80,CHUK,ELP1,FYN,IKBKG,MALT1,MAP2K4,MAP3K1,MAPK1,MAPK8,NFAT5,NFATC1,NFATC2,NFKB1,NFKBIA,PPP3CA,RAP2A,REL,RRAS,RRAS2,SMAD3,SMAD4,SOS1,SOS2,TGFBR1,TGFBR2
IL-10 Signaling	8,79E-01	2,73E-01	0,507	AHR,AKT3,ATF2,BCL2,BCL3,CD80,CHUK,CREB3L2,CREB5,CREBBP,ELP1,GSK3B,HMOX1,ICAM1,IKBKG,IL1R1,IL1RAPL1,IL1RL1,IL1RL2,IL6ST,MAP2K4,MAP3K14,MAP3K7,MAP4K4,MAPK1,MAPK8,MTOR,NFKB1,NFKBIA,PBX1,PRDM1,PRKAA2,PRKAG2,REL,STAT3
D-myo-inositol (1,4,5,6)-Tetrakisphosphate Biosynthesis	8,69E-01	2,65E-01	-4,226	CA3,DOT1L,DUSP13B,DUSP15,DUSP16,ENPP1,EPHX2,EYA4,G6PC3,IPMK,MTMR2,MTMR4,MTMR8,MTMR9,OCRL,PAWR,PDXP,PIKFYVE,PPFIA1,PPM1H,PPM1L,PPP1R11,PPP1R12A,PPP1R12B,PPP1R13B,PPP2R3A,PPP2R5B,PPP2R5E,PPP3CA,PPTC7,PTEN,PTPN11,PTPN12,PTPN13,PTPN21,PTPN3,PTPRD,PTPRE,PTPRG,PTPRM,PTPRO,RASA1,RNGTT,SSH2,SSH3,SYNJ1,SYNJ2,TNS3
D-myo-inositol (3,4,5,6)-tetrakisphosphate Biosynthesis	8,69E-01	2,65E-01	-4,226	CA3,DOT1L,DUSP13B,DUSP15,DUSP16,ENPP1,EPHX2,EYA4,G6PC3,IPMK,MTMR2,MTMR4,MTMR8,MTMR9,OCRL,PAWR,PDXP,PIKFYVE,PPFIA1,PPM1H,PPM1L,PPP1R11,PPP1R12A,PPP1R12B,PPP1R13B,PPP2R3A,PPP2R5B,PPP2R5E,PPP3CA,PPTC7,PTEN,PTPN11,PTPN12,PTPN13,PTPN21,PTPN3,PTPRD,PTPRE,PTPRG,PTPRM,PTPRO,RASA1,RNGTT,SSH2,SSH3,SYNJ1,SYNJ2,TNS3
FOXO-mediated transcription of cell death genes	8,66E-01	3,75E-01	-2,449	BCL6,CREBBP,EP300,FOXO3,NFYA,STK11
Zymosterol Biosynthesis	8,65E-01	0.5	#NUM!	LBR,NSDHL,TM7SF2
Chaperone Mediated Autophagy Signaling Pathway	8,65E-01	2,61E-01	1,336	APP,ATP6AP1,ATP6V0D1,ATP6V1A,BMAL1,CHEK1,CHUK,CIP2A,CREBBP,CTSA,EIF2AK3,EP300,EPS8,HDAC10,HSPA4,HSPA6,HSPBP1,HTT,IGF1R,ITCH,KAT2B,LRRK2,MAP2K4,MAP3K7,MAPK1,MAPKAP1,MDM2,MEF2A,MLLT11,MLST8,MMP16,MMP28,MTOR,NFATC2,NFKB1,NFKBIA,PDPK1,PHLPP1,PIK3C2A,PIK3C2B,PIK3C3,PIK3CA,PIK3CB,PIK3R1,PIK3R3,POU5F1,PPP3CA,PRKAA2,PRKAG2,PRR5L,PSMA8,PSMB10,PSMB4,PSMB8,PSME2,RICTOR,STING1
Regulation of TP53 Expression and Degradation	8,61E-01	3,16E-01	-2,887	AKT3,ATM,CHEK2,MAPKAP1,MDM2,MDM4,MLST8,MTOR,PDPK1,PRDM1,PRR5L,RICTOR
CTLA4 Signaling in Cytotoxic T Lymphocytes	8,6E-01	2,67E-01	1,982	AHR,AKT3,AP1G1,AP1G2,AP1M1,AP2M1,CARD11,CBLB,CD80,FGR,FYN,GSK3B,HMOX1,ITGB1,LYN,MALT1,MAP2K4,MAPK1,MAPK8,NFAT5,NFATC1,NFATC2,NFKB1,PIK3C2A,PIK3C2B,PIK3C3,PIK3CA,PIK3CB,PIK3R1,PIK3R3,PLD1,PLD3,PLD5,PPM1L,PPP2R3A,PPP2R5B,PPP2R5E,PTK2,PTPN11,RAC3,RAP2A,RRAS,RRAS2,YES1
DDX58/IFIH1-mediated induction of interferon-alpha/beta	8,56E-01	2,92E-01	-1,606	APP,CASP10,CHUK,CREBBP,EP300,IKBKG,IRF7,ITCH,MAP3K1,NFKB1,NFKBIA,NKIRAS1,NLRC5,RIPK1,SAA1,TRAF3,TRIM4,UBA7,UBE2L6
Role of JAK1 and JAK3 in γc Cytokine Signaling	8,56E-01	2,92E-01	-3,441	IL15,IL4,IRS1,IRS2,JAK2,MAPK1,PIK3C2A,PIK3C2B,PIK3C3,PIK3CA,PIK3CB,PIK3R1,PIK3R3,PTPN11,RAP2A,RRAS,RRAS2,STAT3,SYK
Factors involved in megakaryocyte development and platelet production	8,48E-01	2,88E-01	-4,146	AKAP10,CABLES1,CARMIL1,CDK5,DOCK1,DOCK10,DOCK11,DOCK3,DOCK4,DOCK5,DOCK7,DOCK9,JAK2,JMJD1C,PHF21A,PRKACB,PRKAR2A,RAD51B,RCOR1,SIN3A,ZFPM2
Interferon Signaling	8,48E-01	3,33E-01	1,134	BAX,BCL2,IFI35,IFNAR2,IRF9,JAK2,MED14,PIAS1,PSMB8
NAD Signaling Pathway	8,45E-01	2,71E-01	-3,333	AKT3,BMAL1,BMP6,CLOCK,DXO,EIF2AK3,ERN1,FGF2,GSK3B,H1-5,LDHC,LDHD,NFKB1,NT5E,PARP3,PARP4,PARP8,PIK3C2A,PIK3C2B,PIK3C3,PIK3CA,PIK3CB,PIK3R1,PIK3R3,PPARGC1A,PRKAA2,PRKAG2,RYR3,SIRT2,SLC29A1,SLC29A4,SLC36A4,TGFA,TIPARP,TNKS,VEGFA
IL-27 Signaling Pathway	8,4E-01	2,74E-01	-2,335	AHR,AKT3,ATG13,IFNAR2,IL12RB2,IL1R1,IL1RAPL1,IL1RL1,IL1RL2,IL6ST,JAK2,MAPK1,MTOR,NFKB1,PIK3C2A,PIK3C2B,PIK3C3,PIK3CA,PIK3CB,PIK3R1,PIK3R3,PPARGC1A,PTGS2,REL,RORA,SMAD3,STAT3,TLR10,TLR6,TNFRSF1A,TNFSF9
Sleep NREM Signaling Pathway	8,39E-01	2,75E-01	2,043	ADCY5,ADCY9,ADORA1,ATF2,BRAF,CAMK2D,CREB3L2,CREB5,CREBBP,EGFR,GABRG3,GABRP,GNAI1,GNAI3,GUCY1A1,HDAC4,MAP2K4,MAP2K5,MAPK1,PER2,PRKACB,PRKAG2,PRKAR2A,PRKCA,RAP2A,RRAS,RRAS2,SIK1,SIK3,STK11
Integration of energy metabolism	8,39E-01	2,78E-01	-3,272	ACACA,ACACB,ACSL3,ADCY5,ADCY9,AGPAT1,CACNA1C,CACNA2D2,CACNB2,GNAI1,GNAQ,GNB2,GNG3,IQGAP1,ITPR1,ITPR2,KCNB1,PLCB1,PRKAA2,PRKACB,PRKAG2,PRKAR2A,PRKCA,SNAP25,STK11,STXBP1,SYT5
Role of MAPK Signaling in Promoting the Pathogenesis of Influenza	8,39E-01	2,78E-01	-2,353	ATF2,ATP6AP1,ATP6V0D1,ATP6V1A,BAX,BCL2,BRAF,MAP2K4,MAP3K5,MAPK1,MAPK8,NFKB1,NFKBIA,NUP153,PLA2G10,PLA2G2A,PLA2G4A,PLA2G5,PLA2R1,PNPLA8,PRKCA,PTGS2,RABGEF1,RAP2A,RPS6KA3,RRAS,RRAS2
SUMOylation of RNA binding proteins	8,37E-01	3,04E-01	-3,207	AAAS,NUP107,NUP133,NUP153,NUP160,NUP205,NUP214,NUP54,NUP58,NUP98,PHC3,POM121C,RANBP2,SCMH1
Signaling by NOTCH3	8,37E-01	3,04E-01	-3,742	CREBBP,EGFR,EP300,HEY2,JAG1,KAT2B,MAML1,MAML2,MAML3,MAMLD1,MIB1,PBX1,WWC1,WWP2
Cell Cycle Checkpoints	8,36E-01	2,58E-01	-6,250	AHCTF1,ATM,ATR,BARD1,BLM,BRIP1,BUB1B,CCNE2,CDC27,CENPC,CENPE,CENPI,CENPP,CHEK1,CHEK2,CKAP5,CLASP1,CLASP2,CLIP1,COP1,DNA2,DYNC1I1,ERCC6L,HERC2,KIF18A,KNL1,KNTC1,MAD1L1,MCM10,MCM8,MDC1,MDM2,MDM4,NDC80,NDEL1,NSD2,NUP107,NUP133,NUP160,NUP98,ORC1,ORC3,ORC5,PAFAH1B1,PPP2R5B,PPP2R5E,PSMA8,PSMB10,PSMB4,PSMB8,PSME2,PSME4,PSMF1,RANBP2,RBBP8,RMI1,RNF168,SGO2,SPDL1,TAOK1,TOPBP1,UIMC1,WRN,ZNF385A
Toll Like Receptor 3 (TLR3) Cascade	8,26E-01	3,23E-01	-0,632	CHUK,IKBKG,IRF7,MAP3K7,RIPK1,RIPK3,TAB2,TAB3,TICAM1,TRAF3
Hepatic Cholestasis	8,18E-01	2,62E-01	-2,546	ABCC1,ADCY5,ADCY9,AKT3,ATP8B1,CHUK,CYP27A1,CYP7A1,CYP7B1,EDA,ELP1,ESR1,FGF19,GUCY1A1,IKBKG,IL15,IL1R1,IL1RAPL1,IL1RL1,IL1RL2,IL4,INSR,IRAK2,LIF,MAP2K4,MAP3K4,MAP3K7,MAPK1,MAPK8,NFKB1,NFKBIA,NR1I2,NR5A2,PPP3CA,PRKACB,PRKAG2,PRKAR2A,PRKCA,PRKCD,PRKCE,PRKCG,PRKD1,PRKD3,REL,STK11,TJP2,TNFRSF1A,TNFSF12,TNFSF13,TNFSF9
Role of Chondrocytes in Rheumatoid Arthritis Signaling Pathway	8,1E-01	2,69E-01	-3,888	ADAMTS5,AKT1S1,CEBPA,CHUK,CXCL12,FOXO3,IL1R1,IL1RAPL1,IL1RL1,IL1RL2,IL6ST,ITGB1,JAK2,MAP2K4,MAP3K7,MAPK1,MLST8,MMP16,MMP28,MTOR,NFKB1,PDGFC,PPP3CA,PRKAA2,PRKAG2,PTGS2,RIPK1,RIPK3,RPTOR,RUNX2,STAT3,TNFRSF1A,VEGFA,VEGFC,VEGFD
Synaptic Long Term Potentiation	8,08E-01	2,7E-01	-4,596	ATF2,CACNA1C,CAMK2D,CREB3L2,CREB5,CREBBP,EP300,GNAQ,GRIA3,GRINA,ITPR1,ITPR2,MAPK1,PLCB1,PLCB4,PLCD4,PLCE1,PLCL1,PLCL2,PPP1R11,PPP1R12A,PPP3CA,PRKACB,PRKAG2,PRKAR2A,PRKCA,PRKCD,PRKCE,PRKCG,PRKD1,PRKD3,RAP2A,RRAS,RRAS2
p38 MAPK Signaling	8,02E-01	2,73E-01	-2,858	ATF2,CREB3L2,CREB5,CREBBP,HSPB1,IL1R1,IL1RAPL1,IL1RL1,IL1RL2,IRAK2,MAP2K4,MAP3K5,MAP3K7,MAP4K1,MEF2A,MEF2B,MEF2C,PLA2G10,PLA2G2A,PLA2G4A,PLA2G5,RPS6KA2,RPS6KA3,RPS6KA5,RPS6KB2,RPS6KC1,TAB2,TGFBR1,TGFBR2,TNFRSF1A
FcγRIIB Signaling in B Lymphocytes	0.8	2,8E-01	-3,500	CACNA1C,CACNA2D1,CACNA2D2,CACNB2,CATSPER2,ITPR1,ITPR2,LYN,MAP2K4,MAPK8,PDPK1,PIK3C2A,PIK3C2B,PIK3C3,PIK3CA,PIK3CB,PIK3R1,PIK3R3,RAP2A,RRAS,RRAS2,SOS1,SYK
Signaling by FGFR3	7,97E-01	3,08E-01	-2,887	BRAF,CBL,FGF1,FGF2,FGF5,FRS2,GAB1,MAPK1,PIK3CA,PIK3R1,PTPN11,SOS1
PFKFB4 Signaling Pathway	7,8E-01	2,98E-01	-3,606	ATF2,CREB3L2,CREB5,CREBBP,FGF2,HK3,MAP2K4,MAP2K5,MAPK1,NCOA3,PRKACB,PRKAG2,PRKAR2A,RPS6KA5
CDC42 Signaling	7,77E-01	2,67E-01	-2,132	APC,ATF2,CDC42BPA,CDC42EP2,CFL1,CLIP1,DIAPH1,DIAPH3,EXOC2,EXOC4,EXOC6,EXOC6B,FNBP1L,GSK3B,IQGAP1,ITGA4,ITGA6,ITGA8,ITGA9,ITGB1,ITGB4,ITGB8,LLGL1,MAP2K4,MAPK1,MAPK8,MYL12A,MYL6,MYL9,PAK2,PAK3,PARD3,PPP1R12A,PPP1R12B,RASA1
D-myo-inositol-5-phosphate Metabolism	7,67E-01	2,59E-01	-4,542	CA3,DOT1L,DUSP13B,DUSP15,DUSP16,ENPP1,EPHX2,EYA4,G6PC3,MTMR2,MTMR4,MTMR8,MTMR9,OCRL,PAWR,PDXP,PIKFYVE,PLCB1,PLCB4,PLCD4,PLCE1,PPFIA1,PPM1H,PPM1L,PPP1R11,PPP1R12A,PPP1R12B,PPP1R13B,PPP2R3A,PPP2R5B,PPP2R5E,PPP3CA,PPTC7,PTEN,PTPN11,PTPN12,PTPN13,PTPN21,PTPN3,PTPRD,PTPRE,PTPRG,PTPRM,PTPRO,RASA1,RNGTT,SSH2,SSH3,SYNJ1,SYNJ2,TNS3
Amyotrophic Lateral Sclerosis Signaling	7,67E-01	2,7E-01	-3,000	AKT3,ALS2,APAF1,BAX,BCL2,CACNA1C,CACNA2D1,CACNA2D2,CACNB2,CAPN3,CAPN7,CAPN8,GDNF,GRIA3,GRIK2,GRIK3,GRINA,PDGFC,PIK3C2A,PIK3C2B,PIK3C3,PIK3CA,PIK3CB,PIK3R1,PIK3R3,PPP3CA,RAB5B,VEGFA,VEGFC,VEGFD
Assembly of collagen fibrils and other multimeric structures	7,66E-01	2,88E-01	-2,668	CD151,COL12A1,COL14A1,COL24A1,COL27A1,COL4A1,COL4A2,COL4A3,COL4A4,COL5A2,DST,ITGA6,ITGB4,LAMA3,PCOLCE,TLL1,TLL2
Phospholipases	7,66E-01	2,88E-01	-2,324	HMOX1,LIPG,PLA2G10,PLA2G2A,PLA2G4A,PLA2G5,PLA2R1,PLCB1,PLCB4,PLCD4,PLCE1,PLCL1,PLCL2,PLD1,PLD3,PLD5,PNPLA8
Gastrin-CREB signalling pathway via PKC and MAPK	7,65E-01	3,53E-01	-2,449	EGFR,MAPK1,PRKCA,RPS6KA2,RPS6KA3,SOS1
D-myo-inositol (1,3,4)-trisphosphate Biosynthesis	7,65E-01	3,53E-01	-1,633	IPMK,ITPKA,OCRL,PTEN,SYNJ1,SYNJ2
Telomerase Signaling	7,64E-01	2,72E-01	-3,411	AKT3,EGFR,ELF1,ELF2,ETS1,HDAC10,HDAC4,HDAC8,MAPK1,PDPK1,PIK3C2A,PIK3C2B,PIK3C3,PIK3CA,PIK3CB,PIK3R1,PIK3R3,PPM1L,PPP2R3A,PPP2R5B,PPP2R5E,RAP2A,RB1,RRAS,RRAS2,SOS1,SOS2,TINF2
NCAM signaling for neurite out-growth	7,63E-01	2,86E-01	-3,771	CACNA1C,CACNB2,COL4A1,COL4A2,COL4A3,COL4A4,COL5A2,FGFR1,FYN,GDNF,MAPK1,NCAM1,PTK2,RPS6KA5,SOS1,SPTBN1,SPTBN2,ST8SIA4
MAPK6/MAPK4 signaling	7,6E-01	2,76E-01	0,243	AGO1,AGO2,AGO3,AGO4,CCND3,CDC14A,CDC42EP2,FOXO3,HSPB1,KALRN,MAPK6,NCOA3,PAK2,PAK3,PRKACB,PSMA8,PSMB10,PSMB4,PSMB8,PSME2,PSME4,PSMF1,TNRC6A,TNRC6C
IL-33 Signaling Pathway	7,57E-01	2,64E-01	-4,439	AKT3,ATF2,CASP10,CHUK,CREB3L2,CREB5,CREBBP,ELP1,FBXL19,H2AC20,ICAM1,ICAM2,ICAM5,IKBKG,IL1RL1,IL4,JAK2,MAP2K4,MAP3K7,MAPK1,MAPK8,MTOR,NFATC1,NFKB1,NFKBIA,PIK3C2A,PIK3C2B,PIK3C3,PIK3CA,PIK3CB,PIK3R1,PIK3R3,PRKACB,PRKAG2,PRKAR2A,PTGS2,RPS6KC1,STAT3,SYK
Inhibition of Angiogenesis by TSP1	7,57E-01	3,12E-01	-2,828	AKT3,FYN,GUCY1A1,GUCY1A2,MAP2K4,MAPK1,MAPK8,TGFBR1,TGFBR2,VEGFA
MIF-mediated Glucocorticoid Regulation	7,57E-01	3,12E-01	-0,707	MAPK1,NFKB1,NFKBIA,NR3C1,PLA2G10,PLA2G2A,PLA2G4A,PLA2G5,PTGS2,REL
Zygotic genome activation (ZGA)	7,56E-01	0.4	-2,000	CREBBP,EP300,TUT4,YAP1
Signaling by FGFR4	7,37E-01	0.3	-2,887	BRAF,CBL,FGF1,FGF19,FGF2,FRS2,GAB1,MAPK1,PIK3CA,PIK3R1,PTPN11,SOS1
Dendritic Cell Maturation	7,31E-01	2,61E-01	-3,569	AKT3,ATF2,CD1D,CD80,CHUK,CREB3L2,CREB5,CREBBP,DDR2,ELP1,FSCN1,ICAM1,IKBKG,IL15,IL1RL2,IL23A,JAK2,JCHAIN,LTBR,MAP2K4,MAP3K14,MAPK1,MAPK8,NFKB1,NFKBIA,PIK3C2A,PIK3C2B,PIK3C3,PIK3CA,PIK3CB,PIK3R1,PIK3R3,PLCB1,PLCB4,PLCD4,PLCE1,PLCL1,PLCL2,REL,TNFRSF1A
Hedgehog 'off' state	7,3E-01	2,69E-01	-1,528	ADCY5,ADCY9,BTRC,CUL1,DYNC2H1,FUZ,GLI2,GLI3,GPR161,GSK3B,INTU,ITCH,NUMB,PRKACB,PRKAR2A,PSMA8,PSMB10,PSMB4,PSMB8,PSME2,PSME4,PSMF1,PTCH1,TTC21B,TUBA1A,TUBB3,TULP3,WDR19,WDR35
GPCR-Mediated Nutrient Sensing in Enteroendocrine Cells	7,3E-01	2,69E-01	-3,657	ADCY5,ADCY9,CACNA1C,CACNA2D1,CACNA2D2,CACNB2,CATSPER2,GNAI1,GNAI3,GNAQ,GNG3,GUCY1A1,ITPR1,ITPR2,PLCB1,PLCB4,PLCD4,PLCE1,PLCL1,PLCL2,PRKACB,PRKAG2,PRKAR2A,PRKCA,PRKCD,PRKCE,PRKCG,PRKD1,PRKD3
CSDE1 Signaling Pathway	7,26E-01	2,92E-01	-1,508	AGO1,AGO2,AGO3,AGO4,AKT3,APAF1,CCND3,CNOT6,DCP1A,DDX6,PTEN,PUM1,TNC,TRIO
TNFR1 Signaling	7,26E-01	2,92E-01	-1,941	APAF1,CHUK,IKBKG,MAP2K4,MAP3K1,MAP3K14,MAPK8,NFKB1,NFKBIA,PAK2,PAK3,REL,RIPK1,TNFRSF1A
Amyloid Processing	7,26E-01	2,92E-01	-2,121	AKT3,APP,CAPN3,CAPN7,CAPN8,CDK5,CSNK2B,GSK3B,MAPK1,MARK1,PRKACB,PRKAG2,PRKAR2A,PRKCE
MSP-RON Signaling Pathway	7,23E-01	2,88E-01	#NUM!	ACTA2,ACTG1,ACTG2,F12,JAK2,KLK1,KLKB1,PIK3C2A,PIK3C2B,PIK3C3,PIK3CA,PIK3CB,PIK3R1,PIK3R3,RPS6KA2
Role of JAK2 in Hormone-like Cytokine Signaling	7,23E-01	2,88E-01	-2,324	BCL2,CCND3,EPOR,GHR,IRS1,IRS2,JAK2,LALBA,PDGFC,PTPN11,STAT3,THPO,VEGFA,VEGFC,VEGFD
Signaling by ERBB4	7,2E-01	2,86E-01	-2,496	ADAM17,APOE,CXCL12,EGFR,ESR1,GABRG3,ITCH,NRG1,NRG2,PIK3CA,PIK3R1,SOS1,TAB2,WWOX,WWP1,YAP1
Neurexins and neuroligins	7,2E-01	2,86E-01	-3,000	APBA1,BEGAIN,CASK,DLG2,DLGAP1,EPB41,EPB41L2,EPB41L5,HOMER1,LIN7A,LIN7B,NLGN1,NLGN4X,PDLIM5,SIPA1L1,STXBP1
Regulation of Cellular Mechanics by Calpain Protease	7,2E-01	2,74E-01	-2,887	CAPN3,CAPN7,CAPN8,CCND3,CCNE2,CDK6,CNGB3,EGFR,ITGA4,ITGA6,ITGA8,ITGA9,ITGB1,ITGB4,ITGB8,MAPK1,PTK2,RAP2A,RB1,RRAS,RRAS2,TLN2,VCL
Antiproliferative Role of Somatostatin Receptor 2	7,18E-01	2,81E-01	-3,051	BRAF,GNB2,GNG3,GUCY1A1,GUCY1A2,MAPK1,NPR1,PIK3C2A,PIK3C2B,PIK3C3,PIK3CA,PIK3CB,PIK3R1,PIK3R3,PTPN11,RAP2A,RRAS,RRAS2
Role of MAPK Signaling in the Pathogenesis of Influenza	7,17E-01	2,78E-01	#NUM!	AKT3,ATF2,BAX,BCL2,MAP2K4,MAP3K5,MAPK1,MAPK8,PLA2G10,PLA2G2A,PLA2G4A,PLA2G5,PLA2R1,PNPLA8,PRKCA,PTGS2,RABGEF1,RAP2A,RRAS,RRAS2
Chemokine Signaling	7,17E-01	2,78E-01	-2,236	CAMK1,CAMK1D,CAMK2D,CFL1,CXCL12,GNAI1,GNAI3,GNAQ,MAPK1,MAPK8,PLCB1,PLCB4,PPP1R12A,PPP1R12B,PRKCA,PTK2,RAP2A,ROCK2,RRAS,RRAS2
PRC2 methylates histones and DNA	7,16E-01	3,2E-01	-2,121	AEBP2,DNMT3A,DNMT3B,EZH2,H2AC20,JARID2,PHF1,PHF19
Syndecan interactions	7,16E-01	3,2E-01	-2,121	CASK,COL5A2,FGF2,ITGA6,ITGB1,ITGB4,PRKCA,TNC
Prolactin receptor signaling	7,05E-01	3,57E-01	-2,236	BTRC,CUL1,GHR,JAK2,PTPN11
Interleukin-15 signaling	7,05E-01	3,57E-01	-2,236	GAB2,IL15,SOS1,SOS2,STAT3
DNA Double-Strand Break Repair by Homologous Recombination	7,05E-01	3,57E-01	#NUM!	ATM,ATRX,BRCA2,GEN1,POLA1
Assembly of RNA Polymerase III Complex	7,05E-01	3,57E-01	-2,000	BDP1,GTF3C1,GTF3C3,GTF3C4,SF3A2
Choline Biosynthesis III	7,05E-01	3,57E-01	0,000	HMOX1,PHKA1,PLD1,PLD3,PLD5
TNFR2 Signaling	7,02E-01	3,1E-01	-1,414	CHUK,IKBKG,MAP2K4,MAP3K1,MAP3K14,MAPK8,NFKB1,NFKBIA,REL
Wax and plasmalogen biosynthesis	0.7	4,29E-01	#NUM!	AGPS,FAR1,FAR2
STAT5 Activation	0.7	4,29E-01	#NUM!	FLT3LG,GAB2,PTPN11
NFE2L2 regulates pentose phosphate pathway genes	0.7	4,29E-01	#NUM!	CREBBP,EP300,G6PD
Regulation of NFE2L2 gene expression	0.7	4,29E-01	#NUM!	CREBBP,EP300,NFKB1
NFE2L2 regulating MDR associated enzymes	0.7	4,29E-01	#NUM!	ABCC1,CREBBP,EP300
Dopamine-DARPP32 Feedback in cAMP Signaling	6,98E-01	2,57E-01	-4,323	ADCY5,ADCY9,ATF2,ATP2A2,CACNA1C,CACNA2D1,CACNA2D2,CACNB2,CDK5,CREB3L2,CREB5,CREBBP,CSNK1G1,CSNK1G3,GNAI1,GNAI3,GNAQ,GRINA,GUCY1A1,GUCY1A2,ITPR1,ITPR2,PAWR,PLCB1,PLCB4,PLCD4,PLCE1,PLCL1,PLCL2,PPM1L,PPP1R11,PPP1R12A,PPP2R3A,PPP2R5B,PPP2R5E,PPP3CA,PRKACB,PRKAG2,PRKAR2A,PRKCA,PRKCD,PRKCE,PRKCG,PRKD1,PRKD3,PRKG1
Transcriptional regulation by RUNX1	6,88E-01	2,61E-01	-3,333	ARID1A,ARID1B,ARID2,AUTS2,CBFB,CREBBP,CSNK2B,ELF1,ELF2,EP300,ESR1,GPAM,H2AC20,HIPK2,ITCH,KMT2A,LIFR,PBRM1,PCGF5,PHC3,PSMA8,PSMB10,PSMB4,PSMB8,PSME2,PSME4,PSMF1,RUNX2,RYBP,SCMH1,SMARCC1,SMARCD3,TAL1,TCF12,TJP1,YAP1
Bile acid and bile salt metabolism	6,86E-01	2,97E-01	-1,508	ALB,CH25H,CYP27A1,CYP7A1,CYP7B1,NCOA1,NCOA2,OSBPL2,OSBPL3,OSBPL6,OSBPL7
Fatty acyl-CoA biosynthesis	6,86E-01	2,97E-01	-0,302	ACACA,ACSBG1,ACSL3,CBR4,ELOVL1,ELOVL6,HSD17B12,HSD17B8,PPT2,SLC27A3,TECR
Assembly and cell surface presentation of NMDA receptors	6,86E-01	2,97E-01	-1,508	APBA1,CAMK2D,CASK,DLG1,DLG2,KIF17,LIN7A,LIN7B,NBEA,TUBA1A,TUBB3
Mitotic Metaphase and Anaphase	6,85E-01	2,53E-01	-4,989	AHCTF1,ANKLE2,BUB1B,CDC27,CENPC,CENPE,CENPI,CENPP,CKAP5,CLASP1,CLASP2,CLIP1,DYNC1I1,ERCC6L,FBXO5,HDAC8,KIF18A,KNL1,KNTC1,LBR,LEMD3,MAD1L1,NDC80,NDEL1,NUP107,NUP133,NUP160,NUP205,NUP54,NUP58,NUP98,PAFAH1B1,PDS5A,PDS5B,PPP2R5B,PPP2R5E,PSMA8,PSMB10,PSMB4,PSMB8,PSME2,PSME4,PSMF1,RANBP2,SGO2,SIRT2,SPAST,SPDL1,STAG1,STAG2,TAOK1,TNPO1,TUBA1A,TUBB3,WAPL
Actin Nucleation by ARP-WASP Complex	6,82E-01	2,71E-01	-0,258	DIRAS3,ITGA4,ITGA6,ITGA8,ITGA9,ITGB1,ITGB4,ITGB8,PPP1R12A,PPP1R12B,RAC3,RAP2A,RHOBTB1,RHOC,RHOD,RND1,RND2,ROCK1,ROCK2,RRAS,RRAS2,SOS1,SOS2
MyD88:MAL(TIRAP) cascade initiated on plasma membrane	6,81E-01	2,93E-01	-1,732	CHUK,IKBKG,IRAK2,MAP3K1,MAP3K7,PELI1,PELI2,PELI3,S100A1,TAB2,TAB3,TLR6
Unfolded Protein Response (UPR)	6,76E-01	3,33E-01	-1,633	ATF6,ATF6B,CREB3L2,CREBRF,EIF2AK3,ERN1
DNA Double Strand Break Response	6,76E-01	2,86E-01	-3,742	ATM,BARD1,BAZ1B,CHEK2,EYA1,EYA3,EYA4,HERC2,MAPK8,MDC1,NSD2,RNF168,SMARCA5,UIMC1
Induction of Apoptosis by HIV1	6,74E-01	2,79E-01	-2,000	APAF1,BAX,BCL2,CHUK,ELP1,IKBKG,MAP2K4,MAP3K14,MAP3K5,MAPK8,NFKB1,NFKBIA,REL,RIPK1,SLC25A10,SLC25A13,TNFRSF1A
NFKBIE Signaling Pathway	6,74E-01	2,81E-01	0,500	ANKRD28,ANKRD44,CHUK,IKBKG,MAP3K3,MAP3K7,NFKB1,NFKBIA,PPP6C,PPP6R3,REL,RIPK1,TNFRSF1A,TNFSF12,TNFSF13,TNFSF9
Protein Sorting Signaling Pathway	6,65E-01	2,56E-01	-2,897	ADCY5,ADCY9,AP1G1,AP1G2,AP1M1,AP3B1,AP4E1,ARFGEF1,ARFGEF2,CLINT1,COPZ1,COPZ2,CTBP1,FGR,FYN,GNAQ,GOLGA1,GOLGA4,GUCY1A1,HMOX1,KDELR1,LYN,PLD1,PLD3,PLD5,PRKACB,PRKAG2,PRKAR2A,PRKD1,PTK2,SEC24A,SEC24B,SEC24D,SERPINH1,SNX13,SNX15,SNX16,SNX21,SNX25,SNX29,TBC1D23,WASHC4,WASHC5,YES1
Endocannabinoid Neuronal Synapse Pathway	6,6E-01	2,59E-01	-1,890	ADCY5,ADCY9,CACNA1C,CACNA2D1,CACNA2D2,CACNB2,CATSPER2,DNAH10,DNAH3,FAAH,GNAI1,GNAI3,GNAQ,GNB2,GNG3,GRIA3,GRINA,GUCY1A1,ITPR1,ITPR2,MAPK1,MAPK15,MAPK6,MAPK8,PLCB1,PLCB4,PLCD4,PLCE1,PLCL1,PLCL2,PPP3CA,PRKACB,PRKAG2,PRKAR2A,PTGS2,RIMS1
Mitotic Prophase	6,49E-01	2,67E-01	-4,082	AAAS,H2AC20,LEMD3,MAPK1,MASTL,MCPH1,NCAPG2,NEK7,NUP107,NUP133,NUP153,NUP160,NUP205,NUP214,NUP54,NUP58,NUP98,PHF8,POM121C,PRKCA,RAB1B,RANBP2,RB1,SMC4
Necroptosis Signaling Pathway	6,48E-01	2,6E-01	-2,121	CAMK2D,CAPN3,CAPN7,CAPN8,CASP10,CHUK,DAPK1,EIF2AK2,IKBKG,IRF9,MAP3K7,MDM2,MERTK,PELI1,PLA2G10,PLA2G2A,PLA2G4A,PLA2G5,PPP3CA,RB1,RBL1,RIPK1,RIPK3,SLC25A10,SLC25A13,TAB2,TICAM1,TIMM17B,TNFRSF10B,TNFRSF1A,TRPM7,TYRO3,ZBP1
Neurotransmitter uptake and metabolism In glial cells	6,47E-01	0.5	#NUM!	SLC1A3,SLC38A1
NFE2L2 regulating inflammation associated genes	6,47E-01	0.5	#NUM!	CREBBP,EP300
NFE2L2 regulating ER-stress associated genes	6,47E-01	0.5	#NUM!	CREBBP,EP300
Creatine-phosphate Biosynthesis	6,47E-01	0.5	#NUM!	CKMT2,MAP4K4
Proline Biosynthesis I	6,47E-01	0.5	#NUM!	PYCR1,PYCR3
Oxidized GTP and dGTP Detoxification	6,47E-01	0.5	#NUM!	DDX6,DXO
Gene Silencing by RNA	6,46E-01	2,67E-01	-3,962	AAAS,AGO1,AGO2,AGO3,AGO4,DICER1,H2AC20,IPO8,MYBL1,NUP107,NUP133,NUP153,NUP160,NUP205,NUP214,NUP54,NUP58,NUP98,POM121C,RANBP2,TARBP2,TNRC6A,TNRC6C
NRF2-mediated Oxidative Stress Response	6,44E-01	2,54E-01	-3,024	ABCC1,ABCC4,ACTA2,ACTG1,ACTG2,BACH1,CLPP,CREBBP,CUL3,CYP2U1,DNAJB8,DNAJC13,EIF2AK3,EP300,EPHX1,FKBP5,FTH1,GCLC,GSK3B,HMOX1,KEAP1,MAP2K4,MAP2K5,MAP3K1,MAP3K5,MAP3K7,MAPK1,MAPK8,PIK3C2A,PIK3C2B,PIK3C3,PIK3CA,PIK3CB,PIK3R1,PIK3R3,PRKCA,PRKCD,PRKCE,PRKCG,PRKD1,PRKD3,RAP2A,RRAS,RRAS2,SOD3
Thiamin Salvage III	6,42E-01	1	#NUM!	TPK1
Methylglyoxal Degradation VI	6,42E-01	1	#NUM!	LDHD
D-mannose Degradation	6,42E-01	1	#NUM!	MPI
Hematopoiesis from Multipotent Stem Cells	6,41E-01	3,64E-01	#NUM!	IL15,IL4,KITLG,THPO
Methylglyoxal Degradation III	6,41E-01	3,64E-01	#NUM!	AKR1B1,DHRS1,DHRS11,HSD17B12
Signaling by ALK	6,39E-01	0.3	-3,000	EP300,FRS2,IRS1,PIK3CA,PIK3CB,PIK3R1,PRDM1,SIN3A,STAT3
trans-Golgi Network Vesicle Budding	6,36E-01	2,71E-01	-1,606	AP1G1,AP1G2,AP1M1,AP3B1,AP4E1,APP,BLOC1S3,CLINT1,CLVS1,CPD,DNASE2,FTH1,NAPA,OCRL,PICALM,PIK3C2A,PUM1,SH3D19,TGOLN2
TWEAK Signaling	6,34E-01	2,94E-01	-2,333	APAF1,CHUK,IKBKG,MAP3K14,NFKB1,NFKBIA,REL,RIPK1,TNFSF12,TRAF3
WNT/β-catenin Signaling	6,31E-01	2,55E-01	0,000	ACVR2A,ACVR2B,AKT3,APC,BCL9,BMPR2,BTRC,CDH2,CREBBP,CSNK1G1,CSNK1G3,CSNK2B,DKKL1,EP300,FRAT1,FZD5,FZD9,GNAQ,GSK3B,LRP6,MAP3K7,MAP4K1,MDM2,NLK,NR5A2,POU5F1,PPM1L,PPP2R3A,PPP2R5B,PPP2R5E,RARB,RARG,SOX5,SOX6,TCF4,TCF7L2,TGFBR1,TGFBR2,TGFBR3,TLE4,WNT5B,WNT6
RNA Polymerase III Transcription	6,31E-01	2,89E-01	-2,714	BDP1,GTF3C1,GTF3C3,GTF3C4,NFIA,NFIX,POLR3A,POLR3B,POU2F1,SNAPC2,ZNF143
Remodeling of Epithelial Adherens Junctions	6,3E-01	2,76E-01	-2,236	ACTA2,ACTG1,ACTG2,APC,CLIP1,CTNNA2,CTNND1,EXOC2,IQGAP1,MET,RAB5B,TUBA1A,TUBB,TUBB3,VCL,ZYX
Interleukin-2 family signaling	6,29E-01	2,86E-01	-3,464	GAB2,JAK2,OCRL,PIK3CA,PIK3CB,PIK3R1,PIK3R3,SOS1,STAT3,SYK,SYNJ1,SYNJ2
Transport of inorganic cations/anions and amino acids/oligopeptides	6,26E-01	2,62E-01	-3,272	AHCYL2,SLC12A2,SLC1A3,SLC1A7,SLC20A1,SLC20A2,SLC24A2,SLC24A3,SLC25A10,SLC26A1,SLC26A11,SLC26A2,SLC26A6,SLC36A4,SLC38A1,SLC38A3,SLC38A4,SLC3A1,SLC43A2,SLC4A4,SLC4A7,SLC7A1,SLC7A11,SLC8A1,SLC8A2,SLC9A8,SLC9A9
Paracetamol ADME	6,13E-01	3,33E-01	-0,447	ABCC1,ABCC4,ABCC5,ACY1,GGT5
SNARE Signaling Pathway	6,12E-01	2,58E-01	-2,921	ADCY5,ADCY9,CACNA2D1,CACNA2D2,CACNB2,CAMK2D,GUCY1A1,MYH7,MYL6,MYL9,MYO10,MYO1H,NAPA,NAPB,NSF,PRKACB,PRKAG2,PRKAR2A,RAB3A,RIMS1,SNAP25,SNAP91,STX16,STXBP1,STXBP4,STXBP5,STXBP6,SYN3,SYT14,SYT5,VTI1A
ISGylation Signaling Pathway	6,08E-01	2,65E-01	-0,426	ARIH1,CHMP5,CREBBP,EIF2AK2,EP300,FLNB,IFNAR2,IRF7,IRF9,ITGB1,LIPG,MAP2K4,MAP3K7,MAPK8,NFAT5,NFKB1,PRKN,STING1,TLR10,TLR6,UBA7,UBE2L6
Signaling by NODAL	5,97E-01	3,16E-01	-2,449	ACVR2A,ACVR2B,FOXO3,MAPK1,SMAD3,SMAD4
G Beta Gamma Signaling	5,84E-01	2,56E-01	-4,041	AKT3,CACNA1C,CACNA2D1,CACNA2D2,CACNB2,CATSPER2,EGFR,GNAI1,GNAI3,GNAQ,GNAT2,GNB2,GNG3,ITPR1,ITPR2,MAPK1,PDPK1,PRKACB,PRKAG2,PRKAR2A,PRKCA,PRKCD,PRKCE,PRKCG,PRKD1,PRKD3,RAP2A,RRAS,RRAS2,SOS1,SOS2
Glutamate binding, activation of AMPA receptors and synaptic plasticity	5,81E-01	2,9E-01	-2,333	AP2M1,CAMK2D,DLG1,GRIA3,MDM2,MYO6,NSF,PRKCA,PRKCG
Transcriptional regulation by the AP-2 (TFAP2) family of transcription factors	5,8E-01	2,86E-01	-1,897	APOE,ATAD2,CITED4,CREBBP,EGFR,EP300,ESR1,TGFA,VEGFA,WWOX
Notch Signaling	5,8E-01	2,86E-01	-1,000	ADAM17,DTX3,HES7,HEY2,JAG1,MAML1,MAML2,MAML3,NOTCH2,NUMB
Autism Signaling Pathway	5,77E-01	2,45E-01	-2,646	AKT1S1,AKT3,ALDH1L2,ALDH3A2,ALDH3B1,APC,ATP7B,BCKDK,BCL9,BRAF,CACNA1C,CACNA2D1,CACNA2D2,CACNB2,CAMK2D,CHD8,CREBBP,CYP27A1,EDA,EP300,FZD5,FZD9,GLI2,GRINA,GSK3B,IGF1R,IL15,IL4,LIF,LRP6,MAPK1,MET,MLST8,MTOR,NF1,NLGN1,NLGN4X,PCCA,PIK3C2A,PIK3C2B,PIK3C3,PIK3CA,PIK3CB,PIK3R1,PIK3R3,PRKACB,PRKAG2,PRKAR2A,PTCH1,PTEN,RAP2A,RARB,RARG,RPS6KC1,RPTOR,RRAS,RRAS2,SOS1,SOS2,TCF4,TCF7L2,TNFSF12,TNFSF13,TNFSF9,TSC…
Neurotransmitter receptors and postsynaptic signal transmission	5,72E-01	3,75E-01	#NUM!	GLRA2,GLRB,NBEA
Role of Osteoblasts in Rheumatoid Arthritis Signaling Pathway	5,68E-01	2,48E-01	1,571	ACVR2A,ACVR2B,AKT3,APC,BCL2,BMPR1A,BMPR1B,BMPR2,CSNK1G1,CSNK1G3,CTSA,CTSD,CTSE,CXCL12,EDA,FZD5,FZD9,GSK3B,IGF1R,IL15,IL4,IL6ST,JAK2,LIF,LRP6,MAPK1,MMP16,MMP28,PDGFC,PIK3C2A,PIK3C2B,PIK3C3,PIK3CA,PIK3CB,PIK3R1,PIK3R3,PTGS2,RUNX2,SMAD4,SMAD9,SMURF1,SMURF2,STAT3,TCF4,TCF7L2,TNFSF12,TNFSF13,TNFSF9,VEGFA,VEGFC,VEGFD,WNT5B,WNT6
Activation of NMDA receptors and postsynaptic events	5,66E-01	2,63E-01	-2,982	ARHGEF7,CAMK1,CAMK2D,DLG1,DLG2,GRIA3,MAPK1,NRG1,PDPK1,PPM1E,PRKAA2,PRKACB,PRKAG2,PRKAR2A,PRKX,RASGRF2,RPS6KA2,RPS6KA3,TUBA1A,TUBB3
Post-translational modification: synthesis of GPI-anchored proteins	5,66E-01	2,63E-01	-0,447	ART3,CD109,DPM2,FOLR2,IZUMO1R,LSAMP,LY6D,LY6E,LY6G6D,LYPD1,MDGA2,NEGR1,NTNG1,PGAP1,PIGC,PIGG,PIGN,RECK,THY1,XPNPEP2
NUR77 Signaling in T Lymphocytes	5,62E-01	2,64E-01	-2,982	APAF1,BCL2,CD80,EP300,MAP2K5,MAP3K2,MAP3K3,MAPK1,NFATC1,NR4A1,PPP3CA,PRKCA,PRKCD,PRKCE,PRKCG,PRKD1,PRKD3,RPS6KA3,SIN3A
HMGB1 Signaling	5,6E-01	2,52E-01	-1,890	AKT3,DIRAS3,EDA,ICAM1,IL15,IL1R1,IL4,KAT2B,KAT6A,KAT6B,LIF,MAP2K4,MAP2K5,MAPK1,MAPK8,NFKB1,PIK3C2A,PIK3C2B,PIK3C3,PIK3CA,PIK3CB,PIK3R1,PIK3R3,RAC3,RAP2A,REL,RHOBTB1,RHOC,RHOD,RND1,RND2,RRAS,RRAS2,TNFRSF1A,TNFSF12,TNFSF13,TNFSF9
Role of MAPK Signaling in Inhibiting the Pathogenesis of Influenza	5,58E-01	2,65E-01	-3,153	ATF2,BAX,BRAF,EIF2AK2,MAP2K4,MAP3K5,MAPK1,MAPK8,NFKB1,NFKBIA,PLA2G10,PLA2G2A,PLA2G4A,PLA2G5,PLA2R1,PNPLA8,PTGS2,RPS6KA3
Synaptic Long Term Depression	5,52E-01	2,49E-01	-4,629	CACNA1C,CACNA2D1,CACNA2D2,CACNB2,CATSPER2,GNAI1,GNAI3,GNAQ,GNAT2,GRIA3,GUCY1A1,GUCY1A2,IGF1R,ITPR1,ITPR2,LYN,MAPK1,NPR1,PLA2G10,PLA2G2A,PLA2G4A,PLA2G5,PLA2R1,PLCB1,PLCB4,PLCD4,PLCE1,PLCL1,PLCL2,PNPLA8,PPM1L,PPP2R3A,PPP2R5B,PPP2R5E,PRKCA,PRKCD,PRKCE,PRKCG,PRKD1,PRKD3,PRKG1,RAP2A,RRAS,RRAS2,RYR3
Lysine catabolism	5,45E-01	3,33E-01	0,000	AASS,CRYM,HYKK,SLC25A21
Signaling by PTK6	5,42E-01	2,69E-01	-3,207	ARHGAP35,CBL,DOCK1,EGFR,ELMO1,EPAS1,LRRK2,NR3C1,NRG1,NRG2,RASA1,SFPQ,STAP2,STAT3
nNOS Signaling in Neurons	5,35E-01	2,73E-01	#NUM!	CAPN3,CAPN7,CAPN8,DLG2,GRINA,PPP3CA,PRKCA,PRKCD,PRKCE,PRKCG,PRKD1,PRKD3
Metabolism of folate and pterines	5,34E-01	3,12E-01	0,447	ALDH1L2,FOLR2,MTHFD1L,SHMT2,SLC46A1
Methionine Degradation I (to Homocysteine)	5,34E-01	3,12E-01	-1,342	AHCY,AHCYL2,EEF1AKMT2,EHMT1,PRMT3
MIF Regulation of Innate Immunity	5,32E-01	2,75E-01	-1,667	MAP2K4,MAPK1,MAPK8,NFKB1,NFKBIA,PLA2G10,PLA2G2A,PLA2G4A,PLA2G5,PTGS2,REL
Mechanisms of Viral Exit from Host Cells	5,32E-01	2,75E-01	#NUM!	ACTA2,ACTG1,ACTG2,PRKCA,PRKCD,PRKCE,PRKCG,PRKD1,PRKD3,VPS25,VPS28
ICOS-ICOSL Signaling in T Helper Cells	5,32E-01	2,55E-01	-3,710	AKT3,CAMK2D,CD80,CHUK,CSK,GAB2,IKBKG,ITPR1,ITPR2,NFAT5,NFATC1,NFATC2,NFKB1,NFKBIA,PDPK1,PIK3C2A,PIK3C2B,PIK3C3,PIK3CA,PIK3CB,PIK3R1,PIK3R3,PLEKHA2,PPP3CA,PTEN,REL
Endoplasmic Reticulum Stress Pathway	5,28E-01	0.3	-2,449	ATF6,EIF2AK3,ERN1,MAP3K5,MAPK8,TAOK3
Transcriptional Regulation by E2F6	5,27E-01	2,81E-01	0,447	APAF1,CHEK1,EHMT1,EPC1,EZH2,MGA,PHC3,RBBP8,RYBP
Insulin processing	5,26E-01	2,92E-01	-2,646	EXOC2,EXOC4,EXOC6,KIF5A,MYO5A,MYRIP,SLC30A5
Activation of kainate receptors upon glutamate binding	5,26E-01	2,92E-01	-0,378	DLG1,GNB2,GNG3,GRIK2,GRIK3,NCALD,PLCB1
TNFs bind their physiological receptors	5,26E-01	2,92E-01	1,134	EDA,TNFRSF13B,TNFRSF14,TNFRSF18,TNFRSF1A,TNFSF13,TNFSF9
Estrogen-mediated S-phase Entry	5,26E-01	2,92E-01	-0,378	CCNE2,E2F3,E2F4,ESR1,ESR2,RB1,RBL1
RNA polymerase II transcribes snRNA genes	5,23E-01	2,61E-01	-2,357	CCNT1,CCNT2,ELL2,ELL3,ICE1,INTS11,INTS2,INTS4,INTS6,INTS7,INTS8,NABP2,POU2F1,POU2F2,RPRD2,SNAPC2,TAF8,ZNF143
IL-12 Signaling and Production in Macrophages	5,15E-01	2,46E-01	-1,180	AKT3,ALB,APOD,APOE,CEBPA,CHUK,DDR2,ELP1,EP300,IKBKG,IL12RB2,IL23A,IL4,IL6ST,JAK2,JCHAIN,MAPK1,MAPK8,MTOR,NCOA1,NFAT5,NFATC1,NFATC2,NFKB1,PIAS2,PIK3C2A,PIK3C2B,PIK3C3,PIK3CA,PIK3CB,PIK3R1,PIK3R3,POU2F1,POU2F2,PRKAA2,PRKAG2,PRKCA,PRKCD,PRKCE,PRKCG,PRKD1,PRKD3,PRKDC,REL,RIPK2,STAT3
Neddylation	5,15E-01	2,44E-01	-4,202	AMER1,ASB2,ASB3,ASB5,BTRC,CAND1,COMMD3,COP1,CUL1,CUL2,CUL3,DCAF10,DCAF16,DCAF17,DCAF5,DCAF6,DCAF8,DCUN1D4,DDB1,DTL,EPAS1,FBXL13,FBXL19,FBXL20,FBXL7,FBXL8,FBXO11,FBXO2,FBXO21,FBXO30,FBXO32,FBXW11,FBXW5,FBXW7,FBXW8,FEM1C,GAN,GPS1,KEAP1,KLHL13,KLHL2,KLHL9,LMO7,NEURL2,PSMA8,PSMB10,PSMB4,PSMB8,PSME2,PSME4,PSMF1,PUM2,RBBP5,SOCS5,SOCS6,TULP4,UBXN7,WSB1
Role of Pattern Recognition Receptors in Recognition of Bacteria and Viruses	5,11E-01	2,5E-01	-3,962	EDA,EIF2AK2,IL15,IL4,IRF7,LIF,MAP2K4,MAPK1,MAPK8,NFKB1,NOD1,PIK3C2A,PIK3C2B,PIK3C3,PIK3CA,PIK3CB,PIK3R1,PIK3R3,PRKCA,PRKCD,PRKCE,PRKCG,PRKD1,PRKD3,REL,RIPK2,SYK,TICAM1,TLR6,TNFSF12,TNFSF13,TNFSF9
Cyclins and Cell Cycle Regulation	5,06E-01	2,56E-01	0,832	ATM,ATR,BTRC,CCND3,CCNE2,CDK6,CDKN2C,CUL1,E2F3,E2F4,GSK3B,HDAC10,HDAC4,HDAC8,PPM1L,PPP2R3A,PPP2R5B,PPP2R5E,RB1,RBL1,SIN3A
Chondroitin Sulfate Biosynthesis	4,98E-01	2,65E-01	-1,941	B3GAT3,CHPF,CHST11,CHST7,CHSY1,CHSY3,CSGALNACT2,HS2ST1,HS6ST2,HS6ST3,NDST4,UST,XYLT1
Toll-like Receptor Signaling	4,95E-01	2,57E-01	-2,138	CHUK,EIF2AK2,IKBKG,IL1RL1,IRAK2,MAP2K4,MAP3K1,MAP3K14,MAP3K7,MAP4K4,MAPK1,MAPK8,NFKB1,NFKBIA,REL,TAB2,TICAM1,TLR10,TLR6
Reelin signalling pathway	4,93E-01	0.4	#NUM!	FYN,SH3KBP1
Proline Biosynthesis II (from Arginine)	4,93E-01	0.4	#NUM!	PYCR1,PYCR3
Glycerol Degradation I	4,93E-01	0.4	#NUM!	GK5,GPD2
Folate Polyglutamylation	4,93E-01	0.4	#NUM!	MTHFD1L,SHMT2
Acetate Conversion to Acetyl-CoA	4,93E-01	0.4	#NUM!	ACSS3,DIP2A
M-decay: degradation of maternal mRNAs by maternally stored factors	4,93E-01	2,67E-01	-3,464	AGO2,CNOT1,CNOT4,CNOT6,CNOT6L,DICER1,ELL2,KDM4C,KDM5A,MED12L,MED13,TET2
Mitotic G2-G2/M phases	4,9E-01	2,45E-01	-3,727	AKAP9,ALMS1,AURKA,BORA,BTRC,CENPJ,CEP135,CEP152,CEP192,CEP250,CEP76,CKAP5,CLASP1,CNTRL,CUL1,DCTN2,E2F3,EP300,FBXL7,FBXW11,HMMR,LIN54,LIN9,NINL,PAFAH1B1,PCM1,PCNT,PLK4,PPP1R12A,PPP1R12B,PSMA8,PSMB10,PSMB4,PSMB8,PSME2,PSME4,PSMF1,SDCCAG8,TPX2,TUBA1A,TUBB,TUBB3,TUBG2,TUBGCP3,TUBGCP5
Tumor Microenvironment Pathway	4,9E-01	2,46E-01	-3,162	AKT3,BCL2,BRAF,CXCL12,FGF1,FGF14,FGF19,FGF2,FGF21,FGF5,FOXO3,ICAM1,IL4,JAK2,MAP3K14,MAPK1,MMP16,MMP28,NFKB1,PDGFC,PDGFD,PIK3C2A,PIK3C2B,PIK3C3,PIK3CA,PIK3CB,PIK3R1,PIK3R3,PTGS2,RAP2A,REL,RRAS,RRAS2,SLC2A3,SPP1,STAT3,TNC,TNFRSF1A,VEGFA,VEGFC,VEGFD
Regulation of RUNX2 expression and activity	4,9E-01	2,57E-01	-0,775	CBFB,CUL1,ESR1,GSK3B,HIVEP3,NR3C1,PPARGC1A,PPARGC1B,PSMA8,PSMB10,PSMB4,PSMB8,PSME2,PSME4,PSMF1,RUNX2,SMURF1,WWP1
Bladder Cancer Signaling	4,89E-01	2,5E-01	-0,905	DAPK1,E2F3,E2F4,EGFR,FGF1,FGF14,FGF19,FGF2,FGF21,FGF5,HDAC10,HDAC4,HDAC8,MAPK1,MDM2,MMP16,MMP28,PDGFC,RAP2A,RB1,RBL1,RPS6KA5,RRAS,RRAS2,SIN3A,VEGFA,VEGFC,VEGFD
G alpha (z) signalling events	4,88E-01	2,68E-01	-2,111	ADCY5,ADCY9,GNAI1,GNAI3,GNB2,GNG3,PRKCA,PRKCD,PRKCE,PRKCG,RGS17
Smooth Muscle Contraction	4,88E-01	2,68E-01	-0,302	ACTA2,ACTG2,GUCY1A1,GUCY1A2,MYL12A,MYL6,MYL9,PAK2,PDE5A,SORBS1,VCL
DNA damage-induced 14-3-3σ Signaling	4,88E-01	2,68E-01	-0,632	AKT3,APAF1,ATM,ATR,BCL2,CASP10,CCNE2,CHEK1,CHEK2,COP1,MDM2
Ephrin B Signaling	4,84E-01	2,58E-01	-2,496	CBL,CFL1,CXCL12,EFNB2,GNAI1,GNAI3,GNAQ,GNAT2,GNB2,GNG3,ITSN1,KALRN,MAPK1,PTK2,RAC3,ROCK1,ROCK2
GPVI-mediated activation cascade	4,79E-01	2,73E-01	-3,000	FYN,LYN,PDPK1,PIK3CA,PIK3CB,PIK3R1,PIK3R3,PTPN11,SYK
MAPK targets/ Nuclear events mediated by MAP kinases	4,79E-01	2,73E-01	-3,000	ATF2,MAP2K4,MAPK1,MAPK8,MEF2A,MEF2C,RPS6KA2,RPS6KA3,RPS6KA5
Translocation of SLC2A4 (GLUT4) to the plasma membrane	4,78E-01	2,58E-01	-2,000	ACTG1,ASPSCR1,C2CD5,EXOC2,EXOC4,EXOC6,LNPEP,MYO5A,PRKAA2,PRKAG2,RALGAPA2,RALGAPB,TBC1D1,TBC1D4,TUBA1A,TUBB3
Glucose metabolism	4,76E-01	2,53E-01	-2,400	AAAS,ALDOA,ALDOC,G6PC3,HK3,NUP107,NUP133,NUP153,NUP160,NUP205,NUP214,NUP54,NUP58,NUP98,PFKFB3,POM121C,PRKACB,RANBP2,SLC37A1,SLC37A2,SLC37A4
FOXO-mediated transcription of oxidative stress, metabolic and neuronal genes	4,74E-01	2,76E-01	-2,236	FBXO32,FOXO3,NR3C1,PLXNA4,PPARGC1A,SIN3A,SMAD3,SMAD4
RUNX1 and FOXP3 control the development of regulatory T lymphocytes (Tregs)	4,71E-01	3,33E-01	#NUM!	CBFB,NFATC2,TNFRSF18
Folate Transformations I	4,71E-01	3,33E-01	#NUM!	MTHFD1L,MTR,SHMT2
RHO GTPases activate PAKs	4,67E-01	2,86E-01	-0,816	MYL6,MYL9,PAK2,PAK3,PPP1R12A,PPP1R12B
Pregnenolone Biosynthesis	4,65E-01	3,08E-01	#NUM!	CYP27A1,CYP7B1,MICAL2,MICAL3
1D-myo-inositol Hexakisphosphate Biosynthesis II (Mammalian)	4,65E-01	2,94E-01	-1,342	IPMK,ITPKA,OCRL,SYNJ1,SYNJ2
Cysteine Biosynthesis III (mammalia)	4,65E-01	2,94E-01	-1,342	AHCY,AHCYL2,EEF1AKMT2,EHMT1,PRMT3
Iron uptake and transport	4,6E-01	2,6E-01	0,832	ATP6AP1,ATP6V0D1,ATP6V1A,CAND1,CUL1,FLVCR1,FTH1,HMOX1,IREB2,LCN2,MCOLN1,SLC22A17,SLC46A1
Hypoxia Signaling in the Cardiovascular System	4,58E-01	2,54E-01	-1,000	ARNT,ATF2,ATM,BIRC6,CREB3L2,CREB5,CREBBP,EDN1,EP300,MDM2,NFKBIA,PTEN,UBE2D4,UBE2E2,UBE2H,UBE2L6,UBE2O,VEGFA
Mitotic G1 phase and G1/S transition	4,58E-01	2,46E-01	-0,192	AKT3,CABLES1,CCND3,CCNE2,CDK6,CDKN1C,CDKN2C,CDT1,CUL1,DYRK1A,E2F3,E2F4,FBXO5,JAK2,LIN54,LIN9,LYN,MCM8,ORC1,ORC3,ORC5,POLA1,PRIM2,PSMB10,PSMB4,PSMB8,PSME2,PSMF1,RB1,RBL1,TOP2A
Inositol phosphate metabolism	4,54E-01	2,61E-01	-2,887	INPP4B,IPMK,ITPKA,MTMR9,OCRL,PLCB1,PLCB4,PLCD4,PLCE1,PPIP5K2,PTEN,SYNJ1
MYC Mediated Apoptosis Signaling	4,54E-01	2,61E-01	0,000	APAF1,BAX,BCL2,CHUK,CREBBP,IKBKG,MDM2,NFKB1,PRKACB,PRKAG2,PRKAR2A,TNFRSF1A
Calcium Signaling	4,49E-01	2,41E-01	-3,889	ACTA2,ATF2,ATP2A2,ATP2B4,ATP2C1,CACNA1C,CACNA2D1,CACNA2D2,CACNB2,CAMK1,CAMK1D,CAMK2D,CATSPER2,CREB3L2,CREB5,CREBBP,EP300,GRIA3,GRINA,HDAC10,HDAC4,HDAC8,ITPR1,ITPR2,MAPK1,MCU,MEF2A,MEF2B,MEF2C,MICU1,MYH7,MYL6,MYL9,MYO10,MYO1H,NFAT5,NFATC1,NFATC2,PPP3CA,PRKACB,PRKAG2,PRKAR2A,RAP2A,RCAN3,RYR3,SLC8A1,SLC8A2,TRPC1
Chondroitin Sulfate Biosynthesis (Late Stages)	4,47E-01	2,62E-01	-2,111	CHPF,CHST11,CHST7,CHSY1,CHSY3,CSGALNACT2,HS2ST1,HS6ST2,HS6ST3,NDST4,UST
Apelin Muscle Signaling Pathway	4,47E-01	2,62E-01	-2,236	AKT3,GNAI1,GNAI3,GNAQ,GNAT2,GNB2,GNG3,NRF1,PPARGC1A,PRKAA2,PRKAG2
Xenobiotic Metabolism AHR Signaling Pathway	4,46E-01	2,54E-01	-2,496	AHR,AHRR,AIP,ALDH1L2,ALDH3A2,ALDH3B1,ARNT,CREBBP,EP300,HDAC4,NCOA1,NCOA2,NFKB1,NRIP1,REL,SENP1
Glucocorticoid Receptor Signaling	4,39E-01	2,36E-01	#NUM!	AKT3,AR,ARID1A,ARID2,BCL2,CDKN1C,CEBPA,CHUK,CREBBP,CREBZF,DCAF6,DNAH10,DNAH3,EGFR,ELP1,EP300,ERCC2,ESR1,FKBP5,FOXO3,GHR,HSPA4,HSPA6,ICAM1,IKBKG,IL12RB2,IL1R1,IL1RL1,IL1RL2,IL20RB,IL22RA1,IL31RA,IL4,IL6ST,JAK2,KAT2B,KRT1,KRT20,MAP2K4,MAP3K1,MAP3K14,MAP3K7,MAPK1,MAPK8,MED1,MED14,MT-ND2,MT-ND6,NCOA1,NCOA2,NCOA3,NDUFA3,NDUFS3,NFAT5,NFATC1,NFATC2,NFKB1,NFKBIA,NR3C1,NR3C2,NRIP1,PBRM1,PHF10,PIK3C2A,PIK3…
Molecular Mechanisms of Cancer	4,37E-01	2,34E-01	-7,454	ACVR2A,ACVR2B,ADCY5,ADCY9,ADGRA3,ADGRE3,ADGRG2,ADGRG6,ADGRL3,ADGRV1,ADORA1,ADRA1A,AKT3,APAF1,APC,ARHGEF10,ARHGEF11,ARHGEF12,ARHGEF16,ARHGEF17,ARHGEF18,ARHGEF3,ARHGEF7,ARHGEF9,ATM,ATR,AURKA,BAX,BCL2,BMP6,BMPR1A,BMPR1B,BMPR2,BRAF,CALCRL,CAMK2D,CASP10,CBL,CCND3,CCNE2,CDK6,CDKN2C,CHEK1,CHEK2,CREBBP,CTNNA2,CTNND1,DIRAS3,E2F3,E2F4,EDN1,EP300,F2RL2,FGF2,FYN,FZD5,FZD9,GAB1,GAB2,GABBR1,GHR,GNAI1,GNAI3,GNA…
Activation of the pre-replicative complex	4,34E-01	2,65E-01	-2,333	CDT1,MCM10,MCM8,MCM9,ORC1,ORC3,ORC5,POLA1,PRIM2
GPCR-Mediated Integration of Enteroendocrine Signaling Exemplified by an L Cell	4,29E-01	2,5E-01	0,728	ADCY5,ADCY9,GNAI1,GNAI3,GNAQ,GRPR,GUCY1A1,ITPR1,ITPR2,PLCB1,PLCB4,PLCD4,PLCE1,PLCL1,PLCL2,PRKACB,PRKAG2,PRKAR2A
Signaling by NOTCH2	4,27E-01	2,67E-01	-2,828	EP300,JAG1,MAML1,MAML2,MAML3,MAMLD1,MIB1,NOTCH2
Superpathway of Methionine Degradation	4,27E-01	2,67E-01	-1,414	AHCY,AHCYL2,CDO1,EEF1AKMT2,EHMT1,MTR,PCCA,PRMT3
IL-17 Signaling	4,23E-01	2,42E-01	-3,212	AKT3,ATF2,CCL20,DEFB4B,EDA,GSK3B,IL15,IL4,JAK2,LCN2,LIF,MAP2K4,MAP3K14,MAP3K7,MAPK1,MAPK8,NFKB1,PDGFC,PIK3C2A,PIK3C2B,PIK3C3,PIK3CA,PIK3CB,PIK3R1,PIK3R3,PTGS2,RAP2A,RRAS,RRAS2,TAB2,TNFSF12,TNFSF13,TNFSF9,VEGFA,VEGFC,VEGFD
RHO GTPases activate PKNs	4,2E-01	2,69E-01	-0,378	MYL6,MYL9,PDPK1,PKN2,PPP1R12A,PPP1R12B,RHOC
nNOS Signaling in Skeletal Muscle Cells	4,17E-01	2,55E-01	-2,309	CACNA1C,CACNA2D1,CACNA2D2,CACNB2,CAPN3,CATSPER2,DMD,ITPR1,ITPR2,RYR3,SNTA1,SNTB1
Interleukin-7 signaling	4,12E-01	2,73E-01	-2,449	BRWD1,IRS1,IRS2,PIK3R1,PIK3R3,STAT3
Metabolism of porphyrins	4,12E-01	2,73E-01	-0,816	ABCC1,ALB,COX10,FLVCR1,HMOX1,UROD
Superpathway of D-myo-inositol (1,4,5)-trisphosphate Metabolism	4,12E-01	2,73E-01	-1,633	IPMK,ITPKA,OCRL,PTEN,SYNJ1,SYNJ2
Vitamin-C Transport	4,12E-01	2,73E-01	-2,000	LRRC8C,LRRC8D,SLC23A1,SLC23A2,SLC2A3,TXNRD3
CDK5 Signaling	4,12E-01	2,43E-01	-1,528	ADCY5,ADCY9,CABLES1,CDK5,GUCY1A1,ITGA6,ITGB1,LAMA2,LAMA3,LAMB1,LAMC1,MAPK1,MAPK15,MAPK6,MAPK8,PPM1L,PPP1R11,PPP1R12A,PPP2R3A,PPP2R5B,PPP2R5E,PRKACB,PRKAG2,PRKAR2A,RAP2A,RRAS,RRAS2
Elastic fibre formation	4,1E-01	2,56E-01	-0,302	EFEMP2,ELN,EMILIN2,FBLN1,FBN1,ITGA8,ITGB1,ITGB8,LTBP1,MFAP2,MFAP4
Sleep REM Signaling Pathway	4,09E-01	2,45E-01	-3,128	ATF2,CFL1,CREB3L2,CREB5,CREBBP,EDA,HOMER1,IL15,IL4,LIF,MAPK1,NR4A2,PRKACB,PRKAG2,PRKAR2A,RPS6KA2,RPS6KA3,RPS6KA5,RPS6KB2,RPS6KC1,TNFSF12,TNFSF13,TNFSF9
Sheddase Signaling Pathway	4,07E-01	2,4E-01	-3,795	ACKR2,ADAM17,AR,ARHGAP32,CDH2,COL4A1,COL4A2,COL4A3,COL4A4,E2F3,E2F4,EGFR,ELF1,ELF2,ETS1,GNAI1,GNAI3,IGFBP4,ITGB1,ITGB4,ITGB8,KLK1,MAP2K4,MAPK1,MAPK8,MET,MMP16,MMP28,MTOR,NFKB1,PIK3C2A,PIK3C2B,PIK3C3,PIK3CA,PIK3CB,PIK3R1,PIK3R3,REL,TGFA,VEGFA
Xenobiotic Metabolism CAR Signaling Pathway	4,05E-01	2,41E-01	-0,539	ABCC1,ALDH1L2,ALDH3A2,ALDH3B1,CHST11,CHST7,CREBBP,EGFR,EP300,HS2ST1,HS6ST2,HS6ST3,MAP2K4,MAP2K5,MAPK1,MED1,NCOA1,NDST4,NRIP1,PPARGC1A,PPM1L,PPP2R3A,PPP2R5B,PPP2R5E,PRKCA,PRKCD,PRKCE,PRKCG,PRKD1,PRKD3,SOD3,SRA1,UST
Class I peroxisomal membrane protein import	4,05E-01	2,78E-01	-1,342	ACBD5,ALDH3A2,GDAP1,PEX11B,PEX26
FOXO-mediated transcription	4,05E-01	2,78E-01	-2,236	AKT3,CREBBP,EP300,FOXO3,KAT2B
γ-linolenate Biosynthesis II (Animals)	4,05E-01	2,78E-01	0,000	ACSBG1,ACSF2,ACSL3,CYB5R3,SLC27A3
Mitochondrial L-carnitine Shuttle Pathway	4,05E-01	2,78E-01	0,000	ACSBG1,ACSF2,ACSL3,CPT1B,SLC27A3
Retinoic acid Mediated Apoptosis Signaling	4,02E-01	2,56E-01	-1,667	APAF1,CRABP2,PARP3,PARP4,PARP8,RARB,RARG,TIPARP,TNFRSF10B,TNKS
Role of IL-17F in Allergic Inflammatory Airway Diseases	4,02E-01	2,56E-01	-2,828	ATF2,CREB3L2,CREB5,CREBBP,MAPK1,NFKB1,REL,RPS6KA2,RPS6KA3,RPS6KA5
Dermatan Sulfate Biosynthesis (Late Stages)	4,02E-01	2,56E-01	-1,897	CHST11,CHST14,CHST7,DSE,DSEL,HS2ST1,HS6ST2,HS6ST3,NDST4,UST
Regulation of TP53 Activity through Association with Co-factors	3,97E-01	2,86E-01	-1,000	AKT3,PPP1R13B,TP53BP2,ZNF385A
DNA Double-Strand Break Repair by Non-Homologous End Joining	3,97E-01	2,86E-01	-1,000	ATM,PRKDC,WRN,XRCC1
Fatty Acid Activation	3,97E-01	2,86E-01	#NUM!	ACSBG1,ACSF2,ACSL3,SLC27A3
Colanic Acid Building Blocks Biosynthesis	3,97E-01	2,86E-01	1,000	GFUS,GMDS,GMPPA,MPI
Transport of glycerol from adipocytes to the liver by Aquaporins	3,93E-01	0.5	#NUM!	AQP7
Metabolism of vitamin K	3,93E-01	0.5	#NUM!	VKORC1L1
Alanine metabolism	3,93E-01	0.5	#NUM!	GPT
Choline Degradation I	3,93E-01	0.5	#NUM!	CHDH
Alanine Degradation III	3,93E-01	0.5	#NUM!	GPT
Flavin Biosynthesis IV (Mammalian)	3,93E-01	0.5	#NUM!	FLAD1
Alanine Biosynthesis II	3,93E-01	0.5	#NUM!	GPT
Spermidine Biosynthesis I	3,93E-01	0.5	#NUM!	SRM
Sulfate Activation for Sulfonation	3,93E-01	0.5	#NUM!	PAPSS2
Anandamide Degradation	3,93E-01	0.5	#NUM!	FAAH
Thyroid Hormone Biosynthesis	3,93E-01	0.5	#NUM!	CTSD
Glycerol-3-phosphate Shuttle	3,93E-01	0.5	#NUM!	GPD2
Glycine Degradation (Creatine Biosynthesis)	3,93E-01	0.5	#NUM!	GATM
Glycine Biosynthesis I	3,93E-01	0.5	#NUM!	SHMT2
Glutamine Degradation I	3,93E-01	0.5	#NUM!	GLS
Ferroptosis Signaling Pathway	3,9E-01	2,41E-01	-1,177	ACACA,BRAF,CHAC1,EIF2AK3,EMP1,FTH1,GCH1,GCLC,H2AC20,HMOX1,HSPB1,IREB2,KEAP1,MAPK1,NOX4,PRKAA2,PRKAG2,RAP2A,RB1,RBL1,RRAS,RRAS2,SLC38A1,SLC7A11,STAT3,WWTR1,YAP1
Alpha-protein kinase 1 signaling pathway	3,89E-01	0.3	#NUM!	MAP3K7,TAB2,TAB3
NFE2L2 regulating tumorigenic genes	3,89E-01	0.3	#NUM!	BCL2,CREBBP,EP300
Formation of the anterior neural plate	3,89E-01	0.3	#NUM!	POU5F1,ZEB2,ZNF521
Prostanoid Biosynthesis	3,89E-01	0.3	#NUM!	PTGES2,PTGS1,PTGS2
Calcium Transport I	3,89E-01	0.3	#NUM!	ATP2A2,ATP2B4,ATP2C1
γ-glutamyl Cycle	3,89E-01	0.3	#NUM!	CHAC1,GCLC,GGT5
Integrin cell surface interactions	3,89E-01	2,44E-01	-3,130	COL23A1,COL4A1,COL4A2,COL4A3,COL4A4,COL5A2,FBN1,ICAM1,ICAM2,ICAM5,ITGA4,ITGA6,ITGA8,ITGA9,ITGB1,ITGB8,JAM2,JAM3,SPP1,TNC
Sialic acid metabolism	3,84E-01	2,58E-01	-2,121	CTSA,GNE,ST3GAL1,ST3GAL2,ST3GAL3,ST3GAL6,ST6GAL1,ST8SIA4
PXR/RXR Activation	3,84E-01	2,5E-01	-2,111	AKT3,ALDH3A2,CYP7A1,INSR,NCOA1,NR1I2,NR3C1,PAPSS2,PPARGC1A,PRKACB,PRKAG2,PRKAR2A
mRNA Editing	3,83E-01	3,33E-01	#NUM!	ADARB1,APOBEC3H
TRAIL signaling	3,83E-01	3,33E-01	#NUM!	CASP10,TNFRSF10B
Lipid particle organization	3,83E-01	3,33E-01	#NUM!	CIDEA,CIDEC
TYSND1 cleaves peroxisomal proteins	3,83E-01	3,33E-01	#NUM!	AGPS,TYSND1
SLC15A4:TASL-dependent IRF5 activation	3,83E-01	3,33E-01	#NUM!	CHUK,IKBKG
Inositol Pyrophosphates Biosynthesis	3,83E-01	3,33E-01	#NUM!	IPMK,PPIP5K2
UDP-N-acetyl-D-glucosamine Biosynthesis II	3,83E-01	3,33E-01	#NUM!	GFPT1,UAP1
Glycogen Biosynthesis II (from UDP-D-Glucose)	3,83E-01	3,33E-01	#NUM!	GBE1,GYG2
Glycoaminoglycan-protein Linkage Region Biosynthesis	3,83E-01	3,33E-01	#NUM!	B3GAT3,XYLT1
GDP-mannose Biosynthesis	3,83E-01	3,33E-01	#NUM!	GMPPA,MPI
RAF/MAP kinase cascade	3,81E-01	2,35E-01	-5,270	ACTG1,BRAF,BRAP,CAMK2D,CSK,CUL3,DLG1,DLG2,DUSP16,EGFR,FGF1,FGF19,FGF2,FGF5,FGFR1,FLT3LG,FRS2,FYN,GDNF,IQGAP1,IRS1,IRS2,JAK2,KITLG,KSR1,MAPK1,MARK3,MET,NCAM1,NF1,NRG1,NRG2,PIK3CA,PIK3CB,PIK3R1,PPP2R5B,PPP2R5E,PSMA8,PSMB10,PSMB4,PSMB8,PSME2,PSME4,PSMF1,PTK2,PTPN3,RANBP9,RAPGEF2,RASA1,RASA2,RASAL2,RASGRF2,RGL1,SOS1,SPRED1,SPRED2,SPTBN1,SPTBN2,TGFA,VCL
Role of OCT4 in Mammalian Embryonic Stem Cell Pluripotency	3,75E-01	2,5E-01	1,342	JARID2,MEF2A,NR5A2,NR6A1,PHC3,POU5F1,RB1,SALL4,SPP1,TASOR,WWP2
Cell junction organization	3,72E-01	2,41E-01	-2,400	ACTG1,CADM1,CD151,CDH11,CDH13,CDH2,CLDN20,CTNND1,DST,ITGA6,ITGB1,ITGB4,LAMA3,LIMS1,LIMS2,NECTIN2,NECTIN3,PALS1,PARD3,PATJ,SDK1
G-Protein Coupled Receptor Signaling	3,71E-01	2,32E-01	-5,398	ADCY5,ADCY9,ADGRA3,ADGRE3,ADGRG2,ADGRG6,ADGRL3,ADGRV1,ADORA1,ADRA1A,AKT3,APEX1,ATF2,BRAF,CALCRL,CAMK2D,CHUK,CNGB3,CREB3L2,CREB5,CREBBP,ELP1,ENPP1,F2RL2,FOXO3,FYN,FZD5,FZD9,GABBR1,GDPD3,GNAI1,GNAI3,GNAQ,GNAT2,GNB2,GNG3,GPR137,GPR153,GPR155,GPR156,GPR158,GPR160,GPR161,GPR183,GPR21,GPR39,GPR52,GPR63,GPR82,GPR84,GPR87,GPRC5A,GRK3,GRK5,GRPR,GSK3B,GUCY1A1,HCAR2,HTR1A,HTR4,IKBKG,KCNH2,LATS1,LATS2,LGR4,L…
Oncostatin M Signaling	3,66E-01	2,5E-01	-1,667	CHI3L1,EPAS1,IL6ST,JAK2,MAPK1,RAP2A,RRAS,RRAS2,SOS1,STAT3
Mitochondrial RNA degradation	3,64E-01	2,61E-01	-2,449	FASTKD5,LRPPRC,MT-ATP8,MT-ND2,MT-ND6,PNPT1
IL-17A Signaling in Gastric Cells	3,64E-01	2,61E-01	-2,000	CCL20,EGFR,MAP2K4,MAPK1,MAPK8,NFKB1
S Phase	3,63E-01	2,4E-01	-1,877	AKT3,CABLES1,CCNE2,CUL1,E2F4,ESCO1,ESCO2,GSK3B,LIN54,LIN9,PDS5A,PDS5B,PSMA8,PSMB10,PSMB4,PSMB8,PSME2,PSME4,PSMF1,RB1,STAG1,STAG2,WAPL
Collagen biosynthesis and modifying enzymes	3,58E-01	2,42E-01	-3,000	ADAMTS3,COL12A1,COL14A1,COL23A1,COL24A1,COL27A1,COL4A1,COL4A2,COL4A3,COL4A4,COL5A2,PCOLCE,PLOD2,SERPINH1,TLL1,TLL2
Binding and Uptake of Ligands by Scavenger Receptors	3,56E-01	2,5E-01	-1,000	ALB,AMBP,APOE,COL4A1,COL4A2,COLEC12,FTH1,JCHAIN,SAA1
Apelin Liver Signaling Pathway	3,52E-01	2,63E-01	-2,236	EDN1,GSK3B,IRS1,MAP2K4,MAPK8
Irritable Bowel Syndrome Signaling Pathway	3,43E-01	2,33E-01	-1,214	AHR,CCL20,CHUK,DIRAS3,ECM1,EDA,HERC2,IKBKG,IL12RB2,IL15,IL1R1,IL1RAPL1,IL1RL1,IL1RL2,IL22RA1,IL23A,IL4,LAMB1,LIF,LRP6,MAP3K7,MMP16,MMP28,MYL12A,MYL6,MYL9,NFKB1,PIK3C2A,PIK3C2B,PIK3C3,PIK3CA,PIK3CB,PIK3R1,PIK3R3,RAC3,RHOBTB1,RHOC,RHOD,RIPK1,RIPK3,RND1,RND2,ROCK1,ROCK2,STAT3,TAB2,TCF4,TLR10,TLR6,TNFRSF1A,TNFSF12,TNFSF13,TNFSF9,WNT5B,WNT6
Response to elevated platelet cytosolic Ca2+	3,42E-01	2,36E-01	-0,186	ABCC4,ALB,ALDOA,APP,CD109,CFD,CFL1,ECM1,FERMT3,ITIH4,LGALS3BP,LHFPL2,MAGED2,PCDH7,PCYOX1L,PFN1,PHACTR2,PLEK,PPIA,PRKCA,PRKCG,RARRES2,SERPING1,TEX264,TMX3,VCL,VEGFA,VEGFC,VEGFD
Phagosome Maturation	3,42E-01	2,36E-01	#NUM!	ATP6AP1,ATP6V0D1,ATP6V1A,CTSA,CTSD,CTSE,DCTN4,DYNC1I1,DYNC2H1,DYNC2I1,EEA1,NAPA,NAPB,NCF2,NOX4,NSF,PIK3C3,PIKFYVE,RAB5B,RAC3,SNAP25,STX16,TUBA1A,TUBB,TUBB3,TUBG2,VPS28,VPS39,VTI1A
PCP (Planar Cell Polarity) Pathway	3,42E-01	2,41E-01	-2,138	ATF2,FZD5,FZD9,LGR4,MAP2K4,MAPK8,PFN1,PFN4,PRICKLE1,ROCK1,ROCK2,ROR2,WNT5B,WNT6
VDR/RXR Activation	3,41E-01	2,39E-01	1,941	CEBPA,CYP27B1,EP300,IL1RL1,MED1,MXD1,NCOA1,NCOA2,NCOA3,PRKCA,PRKCD,PRKCE,PRKCG,PRKD1,PRKD3,RUNX2,SPP1
Mismatch Repair	3,39E-01	2,67E-01	0,000	MSH3,MSH6,POLD2,POLD4
Processing of SMDT1	3,39E-01	2,67E-01	-2,000	AFG3L2,MCU,MICU1,MICU3
FOXO-mediated transcription of cell cycle genes	3,39E-01	2,67E-01	-2,000	FOXO3,MSTN,SMAD3,SMAD4
Fatty Acid α-oxidation	3,39E-01	2,67E-01	#NUM!	ALDH3A2,ALDH3B1,BCO2,PTGS2
RIPK1-mediated regulated necrosis	3,34E-01	2,5E-01	-1,890	ITCH,OGT,PELI1,PRKN,RIPK1,RIPK3,TNFRSF10B
Signaling by NTRK3 (TRKC)	3,34E-01	2,5E-01	-1,890	BAX,CASP10,IRS1,PIK3CA,PIK3R1,PTPRO,SOS1
Signaling by NTRK1 (TRKA)	3,33E-01	2,37E-01	-3,900	AP2M1,BRAF,FRS2,IRS1,IRS2,KIDINS220,MAP2K5,MAPK1,MEF2A,MEF2C,PIK3CA,PIK3CB,PIK3R1,RAPGEF1,RPS6KA2,RPS6KA3,RPS6KA5,SOS1,STAT3
NLR signaling pathways	3,33E-01	2,41E-01	-2,496	APP,BCL2,CHUK,HMOX1,IKBKG,IRAK2,ITCH,MAP3K7,NFKB1,NOD1,RIPK2,TAB2,TAB3
Calcium-induced T Lymphocyte Apoptosis	3,33E-01	2,41E-01	-2,887	ATP2A2,EP300,ITPR1,ITPR2,NFATC2,NR4A1,PPP3CA,PRKCA,PRKCD,PRKCE,PRKCG,PRKD1,PRKD3
TP53 Regulates Metabolic Genes	3,25E-01	2,37E-01	-3,300	AGO1,AGO2,AGO3,AGO4,AKT3,G6PD,GLS,MLST8,MTOR,PRKAA2,PRKAG2,PTEN,RPTOR,SESN3,SLC38A9,TNRC6A,TNRC6C,TSC1
Apelin Adipocyte Signaling Pathway	3,25E-01	2,37E-01	0,000	ADCY5,ADCY9,CLIC2,GNAI1,GNAI3,GUCY1A1,MAPK1,MAPK15,MAPK6,MAPK8,NCF2,NOX4,PPARGC1A,PRKAA2,PRKACB,PRKAG2,PRKAR2A,RAC3
PTEN Regulation	3,25E-01	2,34E-01	0,928	AGO1,AGO2,AGO3,AGO4,AKT3,ATF2,CSNK2B,EZH2,GATAD2B,MAPK1,MLST8,MTOR,PHC3,PREX2,PSMA8,PSMB10,PSMB4,PSMB8,PSME2,PSME4,PSMF1,PTEN,RCOR1,RPTOR,SALL4,SCMH1,SLC38A9,TNKS,TNRC6A,TNRC6C,USP13,WWP2
Metabolism of non-coding RNA	3,23E-01	2,4E-01	-2,887	AAAS,NUP107,NUP133,NUP153,NUP160,NUP205,NUP214,NUP54,NUP58,NUP98,POM121C,RANBP2
Apoptotic execution phase	3,23E-01	2,4E-01	-2,887	APC,GAS2,GSN,H1-5,KPNA1,PAK2,PRKCD,PTK2,ROCK1,STK24,TJP1,TJP2
Dolichyl-diphosphooligosaccharide Biosynthesis	3,23E-01	2,73E-01	#NUM!	ALG13,ALG3,DPM2
IL-22 Signaling	3,21E-01	2,5E-01	-1,633	AKT3,IL22RA1,MAP2K4,MAPK1,MAPK8,STAT3
Pyruvate metabolism	3,13E-01	2,39E-01	-1,508	GPT,LDHC,ME1,MKLN1,NEK1,PDK2,PDPR,RANBP9,RMND5A,RMND5B,WDR26
Inhibition of ARE-Mediated mRNA Degradation Pathway	3,1E-01	2,32E-01	1,616	AGO1,AGO2,AGO3,AGO4,AKT3,CNOT1,CNOT4,CNOT6,DCP1A,DDX6,MAP3K7,MAPK1,MAPK15,MAPK6,PAPOLG,PPM1L,PPP2R3A,PPP2R5B,PPP2R5E,PRKACB,PRKAG2,PRKAR2A,PSMA8,PSMB10,PSMB4,PSMB8,PSME2,PSME4,PSMF1,TIA1,TNFRSF1A,TNFSF12,TNFSF13,TNFSF9,XRN1
Arachidonic acid metabolism	3,1E-01	2,42E-01	0,707	ABCC1,CYP2U1,EPHX2,FAAH,GGT5,LTA4H,PLA2G4A,PTGS2
Activation of anterior HOX genes in hindbrain during early embryogenesis	3,09E-01	2,35E-01	-3,500	CNOT6,CREBBP,EP300,EZH2,H2AC20,KDM6A,KMT2C,KMT2D,MEIS1,NCOA3,NCOA6,PBX1,PIAS2,RARB,RARG,RBBP5
SUMOylation of transcription factors	3,07E-01	2,5E-01	-2,236	MDM2,MITF,PIAS1,PIAS2,SP3
Receptor-type tyrosine-protein phosphatases	3,07E-01	2,5E-01	-2,236	IL1RAPL1,PPFIA1,PPFIBP1,PTPRD,SLITRK2
Interleukin-12 family signaling	3,07E-01	2,5E-01	-1,342	IL12RB2,IL23A,IL6ST,JAK2,STAT3
Macrophage Alternative Activation Signaling Pathway	3,05E-01	2,31E-01	-3,773	AKT1S1,ATF2,CREB3L2,CREB5,CREBBP,EPAS1,IL4,IRS1,IRS2,JAK2,JCHAIN,KDM6B,LLGL1,MAPK1,MLST8,MTOR,NFKB1,NFKBIA,NR3C1,PIK3C2A,PIK3C2B,PIK3C3,PIK3CA,PIK3CB,PIK3R1,PIK3R3,PPARGC1A,REL,RPS6KA5,RPS6KC1,RPTOR,STAT3,SYK,ZC3H12A
RHO GTPases Activate WASPs and WAVEs	3,02E-01	2,38E-01	-1,897	ACTG1,FGR,FYN,LYN,MAPK1,NCKAP1,PTK2,WASF3,WIPF2,YES1
Fructose metabolism	3,02E-01	2,86E-01	#NUM!	AKR1B1,GLYCTK
Regulation of CDH19 Expression and Function	3,02E-01	2,86E-01	#NUM!	CTNND1,ZC3H12A
Ceramide Biosynthesis	3,02E-01	2,86E-01	#NUM!	SPTLC2,SPTLC3
Arginine Degradation VI (Arginase 2 Pathway)	3,02E-01	2,86E-01	#NUM!	PYCR1,PYCR3
Phosphatidylcholine Biosynthesis I	3,02E-01	2,86E-01	#NUM!	CHKA,PHKA1
Macroautophagy	0.3	2,34E-01	-2,840	AMBRA1,ATG13,ATG14,MLST8,MTMR3,MTOR,PIK3C3,PRKAA2,PRKAG2,RB1CC1,RPTOR,SLC38A9,TSC1,UVRAG,WDR45
PKR-mediated signaling	0.3	2,34E-01	-0,258	ARIH1,CHUK,DHX9,EIF2AK2,FAAP100,FANCA,FANCC,FANCG,FANCM,IKBKG,STAT3,TARBP2,TUBA1A,TUBB3,UBE2L6
Nicotinate metabolism	2,97E-01	2,41E-01	-1,134	NAXE,NT5E,PARP4,PARP8,PTGS2,QPRT,RNLS
Role of PKR in Interferon Induction and Antiviral Response	2,93E-01	2,31E-01	-2,711	APAF1,ATF2,BAX,CHUK,COLEC12,EIF2AK2,ELP1,FANCC,HSPA4,HSPA6,IFNAR2,IKBKG,IRF9,MAP2K4,MAP3K7,MAPK1,MAPK8,NFKB1,NFKBIA,PDGFC,PDGFD,REL,STAT3,TAB2,TARBP2,TNFRSF1A,TRAF3
Xenobiotic Metabolism PXR Signaling Pathway	2,92E-01	2,3E-01	-1,826	ALDH1L2,ALDH3A2,ALDH3B1,CAMK2D,CDK5,CHST11,CHST7,CREBBP,EP300,HS2ST1,HS6ST2,HS6ST3,MED1,NCOA1,NDST4,NR1I2,NRIP1,PPARGC1A,PPM1A,PPP1R11,PPP1R12A,PRKACB,PRKAG2,PRKAR2A,PRKCA,PRKCD,PRKCE,PRKCG,PRKD1,PRKD3,SRA1,UST
Transcriptional Regulation by VENTX	2,91E-01	2,37E-01	0,333	AGO1,AGO3,AGO4,CDC27,EHMT1,NFKB1,TCF7L2,TNRC6A,TNRC6C
Antiproliferative Role of TOB in T Cell Signaling	2,91E-01	2,37E-01	-0,333	CCNE2,CUL1,DPP7,MAPK1,RB1,SMAD3,SMAD4,TGFBR1,TGFBR2
SUMOylation of DNA methylation proteins	2,9E-01	2,5E-01	-2,000	DNMT3A,DNMT3B,PHC3,SCMH1
Activated PKN1 stimulates transcription of AR regulated genes KLK2 and KLK3	2,9E-01	2,5E-01	-2,000	AR,H2AC20,KDM4C,NCOA2
Germ layer formation at gastrulation	2,9E-01	2,5E-01	-2,000	POU5F1,SMAD3,SMAD4,TRIM33
Formation of the nephric duct	2,9E-01	2,5E-01	0,000	FGF2,HOXA6,OSR1,PCDH19
CDX Gastrointestinal Cancer Signaling Pathway	2,86E-01	2,29E-01	0,000	AKT3,BLM,BMP6,BRAF,CHUK,EDA,EGFR,FZD5,FZD9,GSK3B,IKBKG,IL15,IL4,JAK2,KLF5,LIF,MAPK1,NCF2,NFKB1,NOX4,PIK3C2A,PIK3C2B,PIK3C3,PIK3CA,PIK3CB,PIK3R1,PIK3R3,PTEN,PTGS2,RAC3,REL,SALL4,SMAD4,STAT3,TCF4,TCF7L2,TNFSF12,TNFSF13,TNFSF9,WNT5B,WNT6
DNA Damage Bypass	2,85E-01	2,34E-01	-0,905	DDB1,DTL,POLD2,POLD4,POLK,RCHY1,REV1,REV3L,SPRTN,UBA7,UBE2L6
Degradation of beta-catenin by the destruction complex	2,79E-01	2,3E-01	-0,471	AMER1,APC,BTRC,CTBP1,CUL1,FRAT1,GSK3B,PPP2R5B,PPP2R5E,PSMA8,PSMB10,PSMB4,PSMB8,PSME2,PSME4,PSMF1,TCF4,TCF7L2,TLE4,ZRANB1
Regulation of eIF4 and p70S6K Signaling	2,77E-01	2,28E-01	-3,411	AGO1,AGO2,AGO3,AGO4,AKT3,EIF2B2,EIF3H,EIF3L,EIF4E3,EIF4G3,IRS1,ITGA4,ITGA6,ITGA8,ITGA9,ITGB1,ITGB4,ITGB8,MAPK1,MTOR,PDPK1,PIK3C2A,PIK3C2B,PIK3C3,PIK3CA,PIK3CB,PIK3R1,PIK3R3,PPM1L,PPP2R3A,PPP2R5B,PPP2R5E,RAP2A,RRAS,RRAS2,SOS1,SOS2
Type I Diabetes Mellitus Signaling	2,75E-01	2,29E-01	-1,147	APAF1,BCL2,CD80,CHUK,ICA1,IKBKG,IL1R1,JAK2,MAP2K4,MAP3K14,MAP3K5,MAP3K7,MAPK1,MAPK8,NFKB1,NFKBIA,PIAS1,REL,RIPK1,SOCS5,SOCS6,TNFRSF1A
Meiotic synapsis	2,74E-01	2,33E-01	-1,897	ACD,ATR,DIDO1,H2AC20,SMC1B,STAG1,STAG2,SYNE1,SYNE2,TINF2
Collagen chain trimerization	2,74E-01	2,33E-01	-3,162	COL12A1,COL14A1,COL23A1,COL24A1,COL27A1,COL4A1,COL4A2,COL4A3,COL4A4,COL5A2
Assembly of RNA Polymerase II Complex	2,74E-01	2,33E-01	-0,632	ERCC2,TAF1,TAF10,TAF2,TAF3,TAF4,TAF4B,TAF5L,TAF6L,TAF9B
Presynaptic depolarization and calcium channel opening	2,68E-01	2,5E-01	#NUM!	CACNA2D1,CACNA2D2,CACNB2
Reversible hydration of carbon dioxide	2,68E-01	2,5E-01	#NUM!	CA12,CA3,CA4
Vitamin D (calciferol) metabolism	2,68E-01	2,5E-01	#NUM!	CUBN,CYP27B1,LRP2
Synthesis of Prostaglandins (PG) and Thromboxanes (TX)	2,68E-01	2,5E-01	#NUM!	PTGES2,PTGS1,PTGS2
HDR through MMEJ (alt-NHEJ)	2,68E-01	2,5E-01	#NUM!	BRCA2,RBBP8,XRCC1
Mitochondrial calcium ion transport	2,68E-01	2,5E-01	#NUM!	MCU,MICU1,MICU3
Lactose synthesis	2,67E-01	3,33E-01	#NUM!	LALBA
MTF1 activates gene expression	2,67E-01	3,33E-01	#NUM!	CSRP1
NFE2L2 regulating TCA cycle genes	2,67E-01	3,33E-01	#NUM!	ME1
Uracil Degradation II (Reductive)	2,67E-01	3,33E-01	#NUM!	DPYD
NADH Repair	2,67E-01	3,33E-01	#NUM!	NAXE
Heme Biosynthesis from Uroporphyrinogen-III I	2,67E-01	3,33E-01	#NUM!	UROD
1,25-dihydroxyvitamin D3 Biosynthesis	2,67E-01	3,33E-01	#NUM!	CYP27B1
Glutathione Biosynthesis	2,67E-01	3,33E-01	#NUM!	GCLC
Palmitate Biosynthesis I (Animals)	2,67E-01	3,33E-01	#NUM!	CBR4
Tetrahydrobiopterin Biosynthesis I	2,67E-01	3,33E-01	#NUM!	GCH1
D-glucuronate Degradation I	2,67E-01	3,33E-01	#NUM!	AKR1B1
Methionine Salvage II (Mammalian)	2,67E-01	3,33E-01	#NUM!	MTR
Thymine Degradation	2,67E-01	3,33E-01	#NUM!	DPYD
Geranylgeranyldiphosphate Biosynthesis	2,67E-01	3,33E-01	#NUM!	COX10
1D-myo-inositol Hexakisphosphate Biosynthesis V (from Ins(1,3,4)P3)	2,67E-01	3,33E-01	#NUM!	IPMK
Tetrahydrobiopterin Biosynthesis II	2,67E-01	3,33E-01	#NUM!	GCH1
Chromatin modifications during the maternal to zygotic transition (MZT)	2,67E-01	2,38E-01	-2,236	H2AC20,KDM5A,KDM6A,KDM6B,TET3
Formation of the ureteric bud	2,67E-01	2,38E-01	-1,342	EYA1,GDNF,ITGA8,ITGB1,SLIT2
Transcriptional regulation of brown and beige adipocyte differentiation	2,65E-01	2,33E-01	-1,890	CIDEA,GATAD2B,NCOA1,PPARGC1A,PPARGC1B,PRDM16,SMAD4
Complement System	2,65E-01	2,33E-01	-1,000	C1R,C1S,C4BPA,C7,CFD,MASP2,SERPING1
Regulation of beta-cell development	2,62E-01	2,31E-01	-3,000	AKT3,CREBBP,EP300,KAT2B,MAML1,MAML2,MAML3,MAMLD1,NR5A2
Signal amplification	2,49E-01	2,31E-01	-0,816	GNAI1,GNAI3,GNAQ,GNB2,GNG3,PLA2G4A
Miscellaneous transport and binding events	2,49E-01	2,31E-01	-2,449	ADD3,ANKH,LRRC8C,LRRC8D,NIPA1,NIPAL1
tRNA processing in the mitochondrion	2,47E-01	2,35E-01	-2,000	MT-ATP8,MT-ND2,MT-ND6,PRORP
DNA Damage Reversal	2,39E-01	2,5E-01	#NUM!	ASCC3,FTO
Formation of intermediate mesoderm	2,39E-01	2,5E-01	#NUM!	FGF2,OSR1
Sucrose Degradation V (Mammalian)	2,39E-01	2,5E-01	#NUM!	ALDOA,ALDOC
Histidine Degradation III	2,39E-01	2,5E-01	#NUM!	FTCD,MTHFD1L
Bile Acid Biosynthesis, Neutral Pathway	2,39E-01	2,5E-01	#NUM!	CYP27A1,CYP7A1
Heme Biosynthesis II	2,39E-01	2,5E-01	#NUM!	HMBS,UROD
SUMOylation of immune response proteins	2,23E-01	2,31E-01	#NUM!	EIF2AK2,IKBKG,NFKBIA
Advanced glycosylation endproduct receptor signaling	2,23E-01	2,31E-01	#NUM!	APP,MAPK1,SAA1
Glutamate and glutamine metabolism	2,23E-01	2,31E-01	#NUM!	GLS,PYCR1,PYCR3
Cholesterol Biosynthesis I	2,23E-01	2,31E-01	#NUM!	LBR,NSDHL,TM7SF2
Cholesterol Biosynthesis II (via 24,25-dihydrolanosterol)	2,23E-01	2,31E-01	#NUM!	LBR,NSDHL,TM7SF2
Cholesterol Biosynthesis III (via Desmosterol)	2,23E-01	2,31E-01	#NUM!	LBR,NSDHL,TM7SF2
NGF processing	1,9E-01	2,5E-01	#NUM!	PCSK5
Lysosomal oligosaccharide catabolism	1,9E-01	2,5E-01	#NUM!	MANBA
Pyruvate Fermentation to Lactate	1,9E-01	2,5E-01	#NUM!	LDHC
Acyl-CoA Hydrolysis	1,9E-01	2,5E-01	#NUM!	ACOT4
Pentose Phosphate Pathway (Oxidative Branch)	1,9E-01	2,5E-01	#NUM!	G6PD
Heme Degradation	1,9E-01	2,5E-01	#NUM!	HMOX1
Coenzyme A Biosynthesis	1,9E-01	2,5E-01	#NUM!	DCAKD
Phenylethylamine Degradation I	1,9E-01	2,5E-01	#NUM!	ALDH3A2
Methylmalonyl Pathway	1,9E-01	2,5E-01	#NUM!	PCCA
Taurine Biosynthesis	1,9E-01	2,5E-01	#NUM!	CDO1
L-cysteine Degradation I	1,9E-01	2,5E-01	#NUM!	CDO1
dTMP De Novo Biosynthesis	1,9E-01	2,5E-01	#NUM!	SHMT2
Molybdenum Cofactor Biosynthesis	1,9E-01	2,5E-01	#NUM!	GPHN
Neurovascular Coupling Signaling Pathway	0	2,22E-01	-2,111	ADORA1,APP,CACNA1C,CACNA2D1,CACNA2D2,CACNB2,CATSPER2,ENTPD2,ENTPD7,ENTPD8,GABBR1,GABRG3,GABRP,GNAQ,GRIA3,GRINA,GUCY1A1,GUCY1A2,ITPR1,ITPR2,KCNMA1,KCNMB2,KCNMB4,NPR1,PLA2G10,PLA2G2A,PLA2G4A,PLA2G5,PLA2R1,PLCB1,PLCB4,PNPLA8,PPP1R12A,PPP1R12B,PRKACB,PRKAG2,PRKAR2A,PRKG1,PTGS1,PTGS2,ROCK1,ROCK2,RYR3,SLC1A3,TRPV4
Pyroptosis Signaling Pathway	0	0.2	-0,535	BAX,DHX9,FOXO3,IL1R1,MAPK1,NEK7,NFKB1,PRKACB,PRKAG2,PRKAR2A,TLR10,TLR6,TNFRSF1A,TRAF3
IL-13 Signaling Pathway	0	2,25E-01	-3,273	AKT3,CHI3L1,DEFB4B,FGR,FYN,IL4,JAK2,LYN,MAPK1,MTOR,PIK3C2A,PIK3C2B,PIK3C3,PIK3CA,PIK3CB,PIK3R1,PIK3R3,PRKCD,PTK2,ROCK1,ROCK2,STAT3,YES1
Oxytocin in Spinal Neurons Signaling Pathway	0	1,72E-01	-1,342	GNAI3,GUCY1A1,GUCY1A2,NPR1,PRKG1
Immunogenic Cell Death Signaling Pathway	0	1,86E-01	-0,277	BAX,BCL2,DAPK1,EIF2AK3,HSPA4,HSPA6,IFNAR2,NFKB1,RIPK1,RIPK3,ROCK1,STING1,TNFRSF1A
Macrophage Classical Activation Signaling Pathway	0	1,9E-01	0,000	AEBP2,CCL20,CD80,CHUK,EDA,EZH2,IFNAR2,IKBKG,IL15,IL23A,IL4,IRF9,JAK2,JARID2,LIF,MAP3K7,MERTK,NCF2,NFKB1,NFKBIA,STAT3,STK38,TICAM1,TNFSF12,TNFSF13,TNFSF9
Multiple Sclerosis Signaling Pathway	0	1,93E-01	-2,535	AEBP2,BAX,BRAF,C7,CAPN3,CAPN7,CAPN8,CYP27B1,EDA,EZH2,GRINA,IL15,IL23A,IL4,JARID2,LIF,MAPK1,NCOA3,NFATC2,NFKB1,PARP3,PARP4,PARP8,SLC8A1,SLC8A2,STK38,TIPARP,TLR10,TLR6,TNFRSF1A,TNFSF12,TNFSF13,TNFSF9,TNKS,UBR2
Pathogen Induced Cytokine Storm Signaling Pathway	0	2,24E-01	-2,945	ADRA1A,AP3B1,CCL20,CCL8,CERT1,COL12A1,COL23A1,COL24A1,COL27A1,COL4A1,COL4A2,COL4A3,COL4A4,COL5A2,CXCL12,EDA,FTH1,IFNAR2,IL12RB2,IL15,IL1R1,IL1RAPL1,IL1RL1,IL1RL2,IL23A,IL4,IL6ST,IRF7,IRF9,JAK2,LIF,LYST,MAPK1,MAPK15,MAPK6,MAPK8,NFKB1,NLRC5,NOD1,PDGFC,PRDM1,RIPK1,RIPK3,RYR3,SLC2A3,STAT3,STING1,SYK,TICAM1,TLR10,TLR6,TNFRSF10B,TNFRSF1A,TNFSF12,TNFSF13,TNFSF9,UNC13D,VEGFA,VEGFC,VEGFD,ZBP1
Neutrophil Extracellular Trap Signaling Pathway	0	2,07E-01	-3,597	AKT3,CASP10,CERT1,COL12A1,COL23A1,COL24A1,COL27A1,COL4A1,COL4A2,COL4A3,COL4A4,COL5A2,DOCK1,FGR,FYN,ITGB1,ITPR1,ITPR2,JCHAIN,LYN,MAP2K4,MAP2K5,MAP3K7,MAPK1,MAPK8,MT-ND2,MT-ND6,MTOR,NCF2,NDUFA3,NDUFS3,NFKB1,NOX4,ORAI3,PIK3C2A,PIK3C2B,PIK3C3,PIK3CA,PIK3CB,PIK3R1,PIK3R3,PLA2G10,PLA2G2A,PLA2G4A,PLA2G5,PLA2R1,PLCB1,PLCB4,PLCD4,PLCE1,PLCL1,PLCL2,PNPLA8,PPP3CA,PRKCA,PRKCD,PRKCE,PRKCG,PRKD1,PRKD3,PTK2,RAC…
S100 Family Signaling Pathway	0	2,01E-01	-7,024	ABCC1,ADGRA3,ADGRE3,ADGRG2,ADGRG6,ADGRL3,ADGRV1,ADORA1,ADRA1A,AKT3,APP,ARNT,ATF2,ATP2A2,BCL2,BCL3,BRAF,CACNA1C,CACNA2D1,CACNA2D2,CACNB2,CALCRL,CAMK2D,CATSPER2,CCL20,CHUK,CREB3L2,CREB5,CREBBP,CTSD,DLC1,EGFR,ESR1,ESR2,F2RL2,FGFR1,FZD5,FZD9,GABBR1,GPR137,GPR153,GPR155,GPR156,GPR158,GPR160,GPR161,GPR183,GPR21,GPR39,GPR52,GPR63,GPR82,GPR84,GPR87,GPRC5A,GRPR,GSK3B,HCAR2,HTR1A,HTR4,IL23A,IQGAP1,IRAK2,IT…
NOD1/2 Signaling Pathway	0	2,23E-01	-1,616	ARHGEF7,CHUK,EDA,ELP1,ERBIN,ERN1,HSPA4,HSPA6,IFNAR2,IKBKG,IL15,IL4,IRF7,LIF,MAP2K4,MAP3K14,MAP3K7,MAP4K4,MAPK1,MAPK8,NFKB1,NFKBIA,NOD1,PELI3,RIPK2,TAB2,TAB3,TLR10,TLR6,TNFSF12,TNFSF13,TNFSF9,TRAF3
Adrenergic Receptor Signaling Pathway (Enhanced)	0	2,27E-01	-4,427	ADCY5,ADCY9,ADRA1A,ATP6AP1,ATP6V0D1,ATP6V1A,CACNA1C,CACNA2D1,CACNA2D2,CACNB2,CATSPER2,EDA,GNAI1,GNAI3,GNAQ,GUCY1A1,IL15,IL4,ITPR1,ITPR2,LIF,PLCB1,PLCB4,PLCD4,PLCE1,PLCL1,PLCL2,PRKACB,PRKAG2,PRKAR2A,PRKCA,PRKCD,PRKCE,PRKCG,PRKD1,PRKD3,SLC18A2,TNFSF12,TNFSF13,TNFSF9
GABAergic Receptor Signaling Pathway (Enhanced)	0	2,11E-01	0,577	ADCY5,ADCY9,CACNA1C,CACNA2D1,CACNA2D2,CACNB2,CATSPER2,GABBR1,GABRG3,GABRP,GLS,GNAI1,GNAI3,GNB2,GNG3,GPHN,GRINA,GUCY1A1,ITPR1,ITPR2,NLGN1,NLGN4X,PRKACB,PRKAG2,PRKAR2A,SLC12A2,SLC38A3
Microautophagy Signaling Pathway	0	1,79E-01	-0,500	CERT1,CHMP5,COL12A1,COL23A1,COL24A1,COL27A1,COL4A1,COL4A2,COL4A3,COL4A4,COL5A2,MIEF2,PRKAA2,PRKAG2,PSMA8,PSMB10,PSMB4,PSMB8,PSME2,PSME4,PSMF1,SEC24A,SEC24B,SEC24D,VPS25,VPS28,VPS39
LPS/IL-1 Mediated Inhibition of RXR Function	0	1,99E-01	-1,147	ABCC4,ACSBG1,ACSF2,ACSL3,ALDH1L2,ALDH3A2,ALDH3B1,APOE,CHST11,CHST7,CPT1B,CRAT,CYP2U1,CYP7A1,FABP2,HS2ST1,HS6ST2,HS6ST3,IL1R1,IL1RAPL1,IL1RL1,IL1RL2,MAP2K4,MAP3K1,MAP3K7,MAPK8,NCOA1,NDST4,NR1I2,NR5A2,PAPSS2,PLTP,PPARGC1A,PPARGC1B,SLC27A3,SOD3,TNFRSF1A,UST
Intrinsic Pathway for Apoptosis	0	2,13E-01	-2,530	AKT3,APAF1,BAX,BCL2,MAPK1,MAPK8,PPP1R13B,STAT3,TP53BP2,UACA
G alpha (i) signalling events	0	1,14E-01	-1,460	ADCY5,ADCY9,ADORA1,APP,CCL20,CXCL12,GABBR1,GNAI1,GNAI3,GNAT2,GNB2,GNG3,GPR183,GPSM2,HCAR2,LPAR1,LPAR2,NMU,P2RY4,RGS12,RGS17,RGS7,SAA1
Neurotransmitter clearance	0	1,11E-01	#NUM!	ACHE
RAF-independent MAPK1/3 activation	0	2,17E-01	-2,236	DUSP16,IL6ST,JAK2,MAPK1,PTPN11
Fertilization	0	4,55E-02	#NUM!	CATSPER2
Cellular response to hypoxia	0	1,81E-01	-0,832	ARNT,CREBBP,CUL2,EP300,EPAS1,PSMA8,PSMB10,PSMB4,PSMB8,PSME2,PSME4,PSMF1,VEGFA
Erythrocytes take up carbon dioxide and release oxygen	0	9,09E-02	#NUM!	CA4
Erythrocytes take up oxygen and release carbon dioxide	0	1,43E-01	#NUM!	CA4
Mitochondrial protein import	0	7,14E-02	1,000	LDHD,SLC25A13,TAFAZZIN,TIMM17B
Potassium Channels	0	1,49E-01	-1,604	GABBR1,GNB2,GNG3,KCNAB1,KCNB1,KCND3,KCNF1,KCNH1,KCNH2,KCNK2,KCNMA1,KCNMB2,KCNMB4,KCNQ1
Mitochondrial iron-sulfur cluster biogenesis	0	9,09E-02	#NUM!	SLC25A37
Caspase activation via Death Receptors in the presence of ligand	0	0.2	#NUM!	RIPK1,TICAM1,TNFRSF10B
Formation of Fibrin Clot (Clotting Cascade)	0	1,11E-01	0,000	F12,KLKB1,SERPINC1,SERPING1
Collagen degradation	0	1,86E-01	-2,714	ADAM17,ADAM9,COL12A1,COL14A1,COL23A1,COL4A1,COL4A2,COL4A3,COL4A4,COL5A2,CTSD
Degradation of the extracellular matrix	0	1,95E-01	-1,807	ADAM15,ADAMTS5,ADAMTS9,CAPN3,CAPN7,CAPN8,ELN,FBN1,LAMA3,LAMB1,LAMC1,OPTC,SPP1,TLL1,TLL2
Defensins	0	4,35E-02	#NUM!	ART1
Antimicrobial peptides	0	1,54E-01	1,000	ATP7A,LCN2,PDZD11,PLA2G2A
Phase II - Conjugation of compounds	0	1,54E-01	0,000	ABHD14B,AHCY,CHAC1,GCLC,GGT5,MTR,PAPSS2,PODXL2,SLC26A1,SLC26A2
Eukaryotic Translation Elongation	0	2,47E-02	#NUM!	RPL26L1,RPL3L
Telomere Maintenance	0	1,94E-01	-1,069	ACD,ANKRD28,ATRX,BLM,DNA2,H2AC20,POLA1,POLD2,POLD4,PPP6C,PPP6R3,PRIM2,TINF2,WRN
Gap junction trafficking and regulation	0	1,67E-01	1,134	ACTG1,AP2M1,GJA4,MYO6,TJP1,TUBA1A,TUBB3
Activation of Matrix Metalloproteinases	0	1,25E-01	#NUM!	KLKB1,MMP16,SPOCK3
Sulfur amino acid metabolism	0	1,6E-01	1,000	AHCY,CDO1,MTR,SLC25A10
Gamma carboxylation, hypusinylation, hydroxylation, and arylsulfatase activation	0	1,07E-01	-1,633	ARSA,ARSB,ARSH,RCCD1,RIOX2,STS
MTOR signalling	0	2,14E-01	-0,816	AKT1S1,MLST8,MTOR,RPTOR,SLC38A9,TSC1
Regulation of cholesterol biosynthesis by SREBP (SREBF)	0	0.2	#NUM!	SEC24A,SEC24B,SEC24D
Toll-like Receptor Cascades	0	1,67E-01	-2,236	EEA1,PIK3C3,PTPN4,TLR10,TLR6
Complement cascade	0	1,9E-01	1,414	C1R,C1S,C4BPA,C7,CD81,CFD,MASP2,SERPING1
Trafficking and processing of endosomal TLR	0	7,69E-02	#NUM!	UNC93B1
Regulation of Apoptosis	0	1,76E-01	0,333	ARHGAP10,PAK2,PSMA8,PSMB10,PSMB4,PSMB8,PSME2,PSME4,PSMF1
Plasma lipoprotein assembly, remodeling, and clearance	0	1,71E-01	0,000	ALB,AP2M1,APOE,CIDEC,CUBN,FGF21,LIPG,LMF2,NPC1,PCSK5,PLTP,PRKACB
SRP-dependent cotranslational protein targeting to membrane	0	2,04E-02	#NUM!	RPL26L1,RPL3L
Cellular hexose transport	0	2,11E-01	0,000	FGF21,MFSD4B,SLC2A3,SLC2A6
Cholesterol biosynthesis	0	1,6E-01	1,000	LBR,MVK,NSDHL,TM7SF2
Metabolism of steroid hormones	0	1,25E-01	0,000	AKR1B1,CYP17A1,HSD17B12,STS
Immunoregulatory interactions between a Lymphoid and a non-Lymphoid cell	0	1,75E-01	0,000	CD1D,CD81,CD96,COLEC12,CXADR,HCST,ICAM1,ICAM2,ICAM5,ITGA4,ITGB1,NECTIN2,NPDC1,SIGLEC11
TCF dependent signaling in response to WNT	0	2,25E-01	-3,479	AMER1,APC,BCL9,BTRC,CCDC88C,CDC73,CHD8,CREBBP,CSNK2B,CTBP1,CUL3,DACT1,EP300,FRAT1,FZD5,GSK3B,H2AC20,KMT2D,LGR4,LRP6,PPP2R5B,PPP2R5E,PSMA8,PSMB10,PSMB4,PSMB8,PSME2,PSME4,PSMF1,RBBP5,RYK,SMURF2,SOX6,TCF4,TCF7L2,TLE4,TNKS,TRRAP,USP34,ZNRF3
Metabolism of nitric oxide: NOS3 activation and regulation	0	1,43E-01	#NUM!	DDAH1,LYPLA1
Metabolism of Angiotensinogen to Angiotensins	0	7,14E-02	#NUM!	CTSD
Cell surface interactions at the vascular wall	0	2,04E-01	-3,962	ANGPT2,ATP1B2,CXADR,FYN,GLG1,ITGA4,ITGA6,ITGB1,JAM2,JAM3,JCHAIN,LYN,MERTK,PIK3CA,PIK3CB,PIK3R1,PPIA,PTPN11,SLC16A8,SLC7A11,SOS1,TNFRSF10B,YES1
RNA Polymerase II Transcription	0	1,44E-01	-1,789	AFF4,CASC3,CCNT1,CCNT2,CDC73,CTDP1,DHX38,ERCC2,LSM10,MLLT3,RNGTT,TAF1,TAF10,TAF2,TAF3,TAF4,TAF4B,TAF9B,THOC6,U2AF1L4
COPII-mediated vesicle transport	0	2,21E-01	-1,807	ANKRD28,ANKRD44,NAPA,NAPB,NSF,PPP6C,PPP6R3,RAB1B,SEC24A,SEC24B,SEC24D,TGFA,TRAPPC1,TRAPPC10,TRAPPC9
Asparagine N-linked glycosylation	0	2,18E-01	-1,569	ALG13,ALG3,B4GALT3,B4GALT5,DPM2,EDEM3,FUT8,GFPT1,GFUS,GMDS,GMPPA,MAN1A2,MAN2A1,MARCHF6,MGAT4B,MGAT5,MOGS,MPI,NUS1,RENBP,SEL1L,ST6GAL1,TRIM13,UAP1,UGGT1,UGGT2
Peptide hormone biosynthesis	0	0.1	#NUM!	INHBB
Phase I - Functionalization of compounds	0	2,05E-01	-0,258	AHR,AHRR,ARNT,ARNT2,CYB5R3,CYP17A1,CYP27A1,CYP27B1,CYP2U1,CYP7A1,CYP7B1,EPHX1,NCOA1,NCOA2,PTGS1
MHC class II antigen presentation	0	2,19E-01	-0,626	ACTR1B,AP1G1,AP1M1,AP2M1,CENPE,CTSA,CTSD,CTSE,DCTN2,DCTN4,DYNC1I1,KIF15,KIF18A,KIF23,KIF4A,KIF5A,KLC1,SEC24A,SEC24B,SEC24D,SPTBN2,TUBA1A,TUBB3
DAP12 interactions	0	1,82E-01	-2,449	FYN,PIK3CA,PIK3CB,PIK3R1,SOS1,SYK
Visual phototransduction	0	1,13E-01	-0,816	CAMKMT,NMT2,PDE6B,PPEF1,PRKCA,STRA6
Selenoamino acid metabolism	0	4,85E-02	-0,447	AHCY,IARS1,PAPSS2,RPL26L1,RPL3L
Senescence-Associated Secretory Phenotype (SASP)	0	1,69E-01	-2,530	CDC27,CDK6,CDKN2C,EHMT1,H2AC20,MAPK1,NFKB1,RPS6KA2,RPS6KA3,STAT3
DNA Damage/Telomere Stress Induced Senescence	0	2,05E-01	-1,667	ACD,ATM,CCNE2,EP400,H1-5,H2AC20,HMGA2,RB1,TINF2
Cytosolic iron-sulfur cluster assembly	0	1,54E-01	#NUM!	BRIP1,ERCC2
POU5F1 (OCT4), SOX2, NANOG repress genes related to differentiation	0	0.2	#NUM!	POU5F1,TSC22D1
Processing and activation of SUMO	0	0.2	#NUM!	SENP1,SENP5
WNT ligand biogenesis and trafficking	0	1,15E-01	#NUM!	PORCN,WNT5B,WNT6
Detoxification of Reactive Oxygen Species	0	1,21E-01	-1,000	ATP7A,NCF2,NOX4,SOD3
HSP90 chaperone cycle for steroid hormone receptors in the presence of ligand	0	1,91E-01	-1,000	AR,DCTN2,DCTN4,DYNC1I1,FKBP5,NR3C1,NR3C2,TUBA1A,TUBB3
Metabolism of polyamines	0	1,55E-01	1,000	AZIN1,PSMA8,PSMB10,PSMB4,PSMB8,PSME2,PSME4,PSMF1,SRM
Integrin signaling	0	1,85E-01	-1,342	CSK,PDPK1,PTK2,SOS1,SYK
Platelet Aggregation (Plug Formation)	0	9,09E-02	#NUM!	THPO
Class A/1 (Rhodopsin-like receptors)	0	8,42E-02	-1,225	ACKR2,ADORA1,ADRA1A,APP,CCL20,CXCL12,ECE1,EDN1,F2RL2,GPR183,GPR39,GRPR,HCAR2,HTR1A,HTR4,LPAR1,LPAR2,NMU,NPFF,NPFFR2,P2RY4,PTGER1,SAA1,TACR2
Class B/2 (Secretin family receptors)	0	1,07E-01	-0,333	ADGRE3,CALCRL,FZD5,FZD9,GNB2,GNG3,PTCH1,RAMP1,WNT6
Signaling by ROBO receptors	0	1,8E-01	-2,200	ABL2,ARHGAP39,CASC3,CLASP1,CLASP2,CUL2,CXCL12,ENAH,GSPT2,NRP1,NTN1,PAK2,PAK3,PFN1,PRKACB,PRKAR2A,PRKCA,PSMA8,PSMB10,PSMB4,PSMB8,PSME2,PSME4,PSMF1,ROBO1,ROBO3,RPL26L1,RPL3L,SLIT2,SLIT3,SOS1,SOS2,SRGAP1,SRGAP2,SRGAP3,UPF2
ATF4 activates genes in response to endoplasmic reticulum stress	0	7,69E-02	#NUM!	ATF6,NFYA
XBP1(S) activates chaperone genes	0	8,7E-02	0,000	ATP6V0D1,EXTL3,GFPT1,PPP2R5B
ATF6 (ATF6-alpha) activates chaperone genes	0	0.2	#NUM!	ATF6,NFYA
Regulation of Insulin-like Growth Factor (IGF) transport and uptake by IGFBPs	0	1,47E-01	-1,698	ALB,APOE,APP,CDH2,FBN1,IGFBP4,KLK1,LAMB1,LAMC1,LTBP1,NUCB1,PAPPA,SERPINC1,SPP1,TGOLN2,TNC,VCAN
ABC-family proteins mediated transport	0	1,13E-01	-0,302	ABCC1,ABCC4,ABCC5,PSMA8,PSMB10,PSMB4,PSMB8,PSME2,PSME4,PSMF1,SEL1L
Glyoxylate metabolism and glycine degradation	0	5,56E-02	#NUM!	HAO1
Striated Muscle Contraction	0	6,25E-02	#NUM!	DMD,TMOD3
Peroxisomal lipid metabolism	0	1,43E-01	0,000	ACBD5,ACOT4,ALDH3A2,CRAT
Signal regulatory protein family interactions	0	1,54E-01	#NUM!	PTK2,PTPN11
Protein folding	0	2,05E-01	-0,728	ARFGEF2,CCNE2,CSNK2B,FBXW5,FBXW7,GNAQ,GNB2,GNG3,KIF13A,LONP2,PFDN1,RGS7,STAT3,TBCB,TBCD,TUBA1A,TUBB3
Rap1 signalling	0	2,14E-01	#NUM!	PRKACB,PRKG1,RAP1GAP2
G-protein beta:gamma signalling	0	1,92E-01	-0,447	AKT3,GNB2,GNG3,PDPK1,PLCB1
Incretin synthesis, secretion, and inactivation	0	0.05	#NUM!	TCF7L2
G alpha (q) signalling events	0	1,7E-01	-2,502	ADRA1A,APP,ARHGEF25,EDN1,F2RL2,GNAQ,GNB2,GNG3,GPR39,GRK5,GRPR,KALRN,LPAR1,LPAR2,NMU,NPFF,NPFFR2,PIK3CA,PIK3R1,PIK3R3,PLCB1,PLCB4,PTGER1,RGS17,SAA1,TACR2,TRIO
G alpha (s) signalling events	0	1,65E-01	-2,837	ADCY5,ADCY9,CALCRL,GNAI1,GNAI3,GNB2,GNG3,GPR39,GPR84,GRK3,GRK5,HTR4,PDE10A,PDE1A,PDE3A,PDE3B,PDE4D,PDE7A,PDE7B,PDE8A,RAMP1
Caspase activation via Dependence Receptors in the absence of ligand	0	0.1	#NUM!	DAPK1
Class C/3 (Metabotropic glutamate/pheromone receptors)	0	4,76E-02	#NUM!	GABBR1
Synthesis, secretion, and deacylation of Ghrelin	0	1,18E-01	#NUM!	ACHE,MBOAT4
Transport of bile salts and organic acids, metal ions and amine compounds	0	1,45E-01	-1,732	SLC16A7,SLC16A8,SLC18A2,SLC22A15,SLC22A3,SLC22A5,SLC2A13,SLC30A5,SLC39A4,SLC41A2,SLC44A2,SLC5A11
Transport of vitamins, nucleosides, and related molecules	0	1,5E-01	0,816	APOD,PDZD11,SLC29A1,SLC29A4,SLC35A3,SLCO3A1
SIRT1 negatively regulates rRNA expression	0	5,56E-02	#NUM!	H2AC20
ERCC6 (CSB) and EHMT2 (G9a) positively regulate rRNA expression	0	1,2E-01	#NUM!	ERCC6,GATAD2B,H2AC20
NoRC negatively regulates rRNA expression	0	1,35E-01	-1,890	ARID4B,DNMT3B,ERCC2,H2AC20,SAP130,SIN3A,SMARCA5
Deadenylation-dependent mRNA decay	0	1,89E-01	-3,162	CNOT1,CNOT4,CNOT6,CNOT6L,DCP1A,DDX6,PAN3,PATL1,TUT4,XRN1
GP1b-IX-V activation signalling	0	9,09E-02	#NUM!	PIK3R1
Vasopressin regulates renal water homeostasis via Aquaporins	0	1,67E-01	-0,816	ADCY5,ADCY9,GNB2,GNG3,PRKACB,PRKAR2A
Passive transport by Aquaporins	0	1,54E-01	#NUM!	AQP5,AQP7
Interleukin-1 processing	0	1,25E-01	#NUM!	NFKB1
Other interleukin signaling	0	4,17E-02	#NUM!	SNAP25
Regulation of mRNA stability by proteins that bind AU-rich elements	0	1,84E-01	0,000	DCP1A,GPRC5A,HSPB1,NUP214,PRKCA,PRKCD,PSMA8,PSMB10,PSMB4,PSMB8,PSME2,PSME4,PSMF1,TNFSF13,TNPO1,XRN1
Regulation of mitotic cell cycle	0	1,79E-01	-1,291	AURKA,BTRC,BUB1B,CDC14A,CDC27,CUL1,FBXO5,PSMA8,PSMB10,PSMB4,PSMB8,PSME2,PSME4,PSMF1,RB1
Thrombin signalling through proteinase activated receptors (PARs)	0	0.2	0,447	F2RL2,GNAQ,GNB2,GNG3,MAPK1
Interconversion of nucleotide di- and triphosphates	0	1,03E-01	#NUM!	AK4,AK5,NME4
Mitophagy	0	5,88E-02	#NUM!	CSNK2B,PRKN
B-WICH complex positively regulates rRNA expression	0	1,84E-01	-2,646	BAZ1B,EP300,ERCC6,GSK3B,H2AC20,KAT2B,SMARCA5
DNA methylation	0	1,88E-01	#NUM!	DNMT3A,DNMT3B,H2AC20
Hedgehog ligand biogenesis	0	1,43E-01	0,333	ADAM17,PSMA8,PSMB10,PSMB4,PSMB8,PSME2,PSME4,PSMF1,SEL1L
Signaling by Retinoic Acid	0	1,35E-01	1,342	CPT1B,CRABP2,PDK2,RARB,RARG
Mitochondrial translation	0	1,08E-01	2,333	ERAL1,GFM2,MRPL37,MRPL4,MRPS18A,MRPS2,MRPS26,MRPS7,OXA1L
Pyroptosis	0	4,35E-02	#NUM!	BAX
RHO GTPases activate KTN1	0	0.2	#NUM!	KIF5A,KLC1
RHO GTPases activate IQGAPs	0	0.2	0,447	ACTG1,CLIP1,IQGAP1,TUBA1A,TUBB3
Signaling by FGFR2	0	1,91E-01	-3,051	BRAF,CBL,FGF1,FGF2,FGF5,FRS2,GAB1,MAPK1,PIK3CA,PIK3R1,PTPN11,SOS1,TIA1
Melanin biosynthesis	0	0.2	#NUM!	OCA2
TNFR2 non-canonical NF-kB pathway	0	1,72E-01	0,905	LTBR,MAP3K14,PSMA8,PSMB10,PSMB4,PSMB8,PSME2,PSME4,PSMF1,TNFSF12,TRAF3
RHO GTPases Activate NADPH Oxidases	0	2,17E-01	-2,236	MAPK1,NCF2,PIK3C3,PRKCA,PRKCD
NIK-->noncanonical NF-kB signaling	0	2,07E-01	-0,577	BTRC,CHUK,CUL1,FBXW11,MAP3K14,PSMA8,PSMB10,PSMB4,PSMB8,PSME2,PSME4,PSMF1
LGI-ADAM interactions	0	7,14E-02	#NUM!	ADAM22
Regulation of TLR by endogenous ligand	0	1,05E-01	#NUM!	S100A1,TLR6
HDR through Homologous Recombination (HRR) or Single Strand Annealing (SSA)	0	2,28E-01	-3,962	ATM,ATR,BARD1,BLM,BRCA2,BRIP1,CHEK1,DNA2,GEN1,HERC2,MDC1,NSD2,POLD2,POLD4,POLK,RAD51B,RBBP8,RMI1,RNF168,SPIDR,TOPBP1,UIMC1,WRN
Nonhomologous End-Joining (NHEJ)	0	2,25E-01	-3,000	ATM,BARD1,HERC2,MDC1,NSD2,PRKDC,RIF1,RNF168,UIMC1
Cargo concentration in the ER	0	1,33E-01	-2,000	SEC24A,SEC24B,SEC24D,TGFA
Nucleotide Excision Repair	0	1,36E-01	-1,069	DDB1,ERCC2,ERCC6,GPS1,INO80,INO80B,INO80D,PIAS1,POLD2,POLD4,POLK,RNF111,USP45,XRCC1
Fanconi Anemia Pathway	0	0.2	-1,134	ATR,DCLRE1B,FAAP100,FANCA,FANCC,FANCG,FANCM
Interleukin-10 signaling	0	2,22E-01	-0,707	CCL20,CD80,ICAM1,IL1R1,LIF,PTGS2,STAT3,TNFRSF1A
Interleukin-4 and Interleukin-13 signaling	0	2,1E-01	-1,528	BCL2,BCL6,FGF2,FOXO3,FSCN1,HMOX1,ICAM1,IL23A,IL4,ITGB1,JAK2,LCN2,LIF,PIK3R1,POU2F1,PTGS2,RORA,SAA1,SOCS5,STAT3,VEGFA,ZEB1
rRNA processing	0	0.2	#NUM!	MT-ATP8,MT-ND2,PRORP
Major pathway of rRNA processing in the nucleolus and cytosol	0	5,49E-02	0,333	ISG20L2,MTREX,NOC4L,RPL26L1,RPL3L,RPP25,SNU13,UTP20,WDR75
TP53 Regulates Transcription of DNA Repair Genes	0	2,19E-01	-2,138	AP1G1,AP1G2,AP1M1,ATF2,ATM,ATR,CCNT1,CCNT2,CDK13,CHEK1,CTDP1,ERCC2,FANCC,MDC1
Choline catabolism	0	1,67E-01	#NUM!	CHDH
Neutrophil degranulation	0	1,74E-01	2,121	ACTR1B,ADGRE3,AGPAT2,ALDH3B1,ALDOA,ALDOC,ANO6,AP1M1,APAF1,APEH,ARHGAP9,ARL8A,ARSA,ARSB,ATP11A,ATP11B,ATP8A1,ATP8B4,BST2,CAB39,CAND1,CD68,CDK13,CFD,CHI3L1,CNN2,COMMD3,COTL1,CSNK2B,CTSA,CTSD,CYB5R3,DGAT1,DIAPH1,DNAJC13,DPP7,FGR,FTH1,GM2A,GPR84,GRN,GSN,HK3,HSPA6,HUWE1,IQGAP1,KRT1,LCN2,LRG1,LTA4H,MANBA,MAPK1,NFKB1,PLD1,PPIA,PRKCD,PTGES2,QPCT,RAB31,RAB3A,RAB5B,ROCK1,S100A11,SLC2A3,SLC44A2,SNAP25,STING…
Regulation of TP53 Activity through Acetylation	0	1,38E-01	-2,000	AKT3,EP300,GATAD2B,KAT6A
Keratinization	0	3,66E-02	#NUM!	KRT1,KRT20,PKP4
COPI-mediated anterograde transport	0	2,16E-01	0,229	ANK2,COG3,COG5,COG6,COG8,COPZ1,COPZ2,DCTN2,DCTN4,DYNC1I1,KDELR1,NAPA,NAPB,NSF,RAB1B,SPTBN1,SPTBN2,TUBA1A,TUBB3
DNA Replication Pre-Initiation	0	1,54E-01	-0,535	CDC27,CDT1,H2AC20,KPNA1,KPNA6,MCM8,ORC1,ORC3,ORC5,PSMB10,PSMB4,PSMB8,PSME2,PSMF1
Synthesis of DNA	0	1,85E-01	-1,279	CCNE2,CDC27,CDT1,CUL1,DNA2,GINS4,MCM8,MCM9,ORC1,ORC3,ORC5,POLA1,POLD2,POLD4,PRIM2,PSMA8,PSMB10,PSMB4,PSMB8,PSME2,PSME4,PSMF1
Urea cycle	0	1,25E-01	#NUM!	ASS1
Branched-chain amino acid catabolism	0	0.1	#NUM!	BCAT1,BCKDK
Histidine catabolism	0	1,25E-01	#NUM!	FTCD
Tryptophan catabolism	0	7,14E-02	#NUM!	SLC36A4
Creatine metabolism	0	2,22E-01	#NUM!	CKMT2,GATM
Pentose phosphate pathway	0	7,69E-02	#NUM!	G6PD
mRNA Capping	0	0.08	#NUM!	ERCC2,RNGTT
Processing of Capped Intron-Containing Pre-mRNA	0	1,09E-01	-1,671	AAAS,CASC3,DHX15,DHX35,DHX38,DHX9,GCFC2,MTREX,NUP107,NUP133,NUP153,NUP160,NUP205,NUP214,NUP54,NUP58,NUP98,POM121C,PQBP1,PUF60,RANBP2,RBM42,RNPC3,SF3A2,SNRPA,SNRPN,SNU13,THOC6,U2AF1L4
Eukaryotic Translation Initiation	0	4,76E-02	1,342	EIF2B2,EIF3H,EIF3L,RPL26L1,RPL3L
Eukaryotic Translation Termination	0	0.05	0,000	APEH,GSPT2,RPL26L1,RPL3L
RNA Polymerase I Transcription	0	9,09E-02	-1,342	ERCC2,ERCC6,GATAD2B,H2AC20,KAT2B
Resolution of Abasic Sites (AP sites)	0	1,84E-01	1,134	APEX1,MUTYH,NEIL1,PARG,POLD2,POLD4,XRCC1
Ketone body metabolism	0	2,22E-01	#NUM!	ACSS3,HMGCL
Processing of Capped Intronless Pre-mRNA	0	3,45E-02	#NUM!	LSM10
FasL/ CD95L signaling	0	0.2	#NUM!	CASP10
Platelet Adhesion to exposed collagen	0	0.2	#NUM!	FYN,ITGB1,LYN
TNF signaling	0	2,22E-01	-1,155	ADAM17,CHUK,IKBKG,MAP3K7,OTUD7B,RIPK1,SPPL2B,TAB2,TAB3,TNFRSF1A,USP21,USP4
Mitochondrial Fatty Acid Beta-Oxidation	0	1,21E-01	-1,000	ACAD11,ACSF2,MMAA,PCCA
Nucleosome assembly	0	2,16E-01	-2,828	CENPC,CENPI,CENPP,H2AC20,KNL1,MIS18BP1,OIP5,SMARCA5
Interferon gamma signaling	0	1,86E-01	-1,941	CAMK2D,ICAM1,IRF7,IRF9,JAK2,MAPK1,MID1,NCAM1,PIAS1,PRKCD,PTPN11,SMAD7,TRIM2
Synaptic adhesion-like molecules	0	1,43E-01	#NUM!	DLG1,GRIA3,PTPRD
Protein ubiquitination	0	1,11E-01	#NUM!	UBA6,UBE2H,USP9X
TBC/RABGAPs	0	1,75E-01	-1,890	RAB5B,RAB6B,RAB8B,RABGAP1,RABGEF1,SYTL1,TSC1
Interleukin-20 family signaling	0	2,08E-01	-1,342	IL20RB,IL22RA1,JAK2,PTPN11,STAT3
Cargo recognition for clathrin-mediated endocytosis	0	1,94E-01	-3,130	AAK1,AP2M1,CBL,EGFR,EPN1,EPS15,EPS15L1,FCHO2,GPS1,GRK3,ITSN1,LRP2,NECAP2,PICALM,REPS2,SH3KBP1,SNAP91,TGFA,TGOLN2,UBQLN1
Clathrin-mediated endocytosis	0	2,06E-01	-3,922	AAK1,ACTG1,AP2M1,CBL,EGFR,EPN1,EPS15,EPS15L1,FCHO2,FNBP1L,GAPVD1,HIP1,ITSN1,LRP2,NECAP2,OCRL,PICALM,PIK3C2A,RAB5B,REPS2,SH3KBP1,SNAP91,SYNJ1,SYNJ2,TGFA,TGOLN2
E3 ubiquitin ligases ubiquitinate target proteins	0	1,33E-01	-1,633	CDC73,PRKDC,RNF144A,RNF152,SHPRH,WAC
RAB geranylgeranylation	0	1,86E-01	-0,905	CHM,CHML,RAB1B,RAB31,RAB3A,RAB3B,RAB5B,RAB6B,RAB8B,RABGGTA,RABGGTB
Protein methylation	0	1,88E-01	#NUM!	CAMKMT,EEF1AKMT2,PRMT3
GABA synthesis, release, reuptake and degradation	0	2,22E-01	-1,000	RAB3A,RIMS1,SNAP25,STXBP1
Cristae formation	0	3,45E-02	#NUM!	MT-ATP8
Gene and protein expression by JAK-STAT signaling after IL-12 stimulation	0	1,82E-01	2,449	AIP,CFL1,CNN2,PAK2,PPIA,PSME2
Carboxyterminal post-translational modifications of tubulin	0	1,35E-01	-0,447	AGTPBP1,TTLL5,TUBA1A,TUBB3,VASH2
Nucleotide catabolism	0	1,94E-01	-1,633	DPYD,ENTPD2,ENTPD7,ENTPD8,GDA,NT5E
Nucleotide salvage	0	4,76E-02	#NUM!	DCK
Post-translational protein phosphorylation	0	1,47E-01	-1,807	ALB,APOE,APP,CDH2,FBN1,IGFBP4,LAMB1,LAMC1,LTBP1,NUCB1,SERPINC1,SPP1,TGOLN2,TNC,VCAN
Phenylalanine and tyrosine metabolism	0	9,09E-02	#NUM!	FAH
Aspartate and asparagine metabolism	0	0.1	#NUM!	SLC25A13
Metabolism of cofactors	0	1,2E-01	#NUM!	GCH1,PDSS1,PDSS2
Triglyceride metabolism	0	0.2	-0,378	DGAT1,DGAT2,FABP2,GPAM,GPD2,MOGAT2,PRKACB
Glycogen metabolism	0	1,74E-01	-2,000	GBE1,GYG2,PHKA1,PHKB
Interleukin-9 signaling	0	1,11E-01	#NUM!	STAT3
NGF-stimulated transcription	0	1,67E-01	-1,633	ATF2,CDK5,EP300,ID3,NAB1,TCF12
Peroxisomal protein import	0	2,03E-01	0,577	ACOT4,AGPS,CRAT,ECH1,EPHX2,HAO1,HMGCL,LONP2,MPV17,PEX26,TYSND1,USP9X
Interferon alpha/beta signaling	0	2,04E-01	0,632	BST2,EIF2AK2,IFI27,IFI35,IFNAR2,IRF7,IRF9,KPNA1,PSMB8,PTPN11
Meiotic recombination	0	1,35E-01	-2,236	ATM,BLM,BRCA2,H2AC20,RBBP8
Endosomal Sorting Complex Required For Transport (ESCRT)	0	1,72E-01	0,447	CHMP5,MVB12B,VPS25,VPS28,VPS37D
Nonsense-Mediated Decay (NMD)	0	8,91E-02	-1,667	CASC3,DCP1A,GSPT2,RPL26L1,RPL3L,SMG7,SMG9,UPF1,UPF2
Insertion of tail-anchored proteins into the endoplasmic reticulum membrane	0	1,36E-01	#NUM!	ALDH3A2,APP,HMOX1
Lipophagy	0	2,22E-01	#NUM!	PRKAA2,PRKAG2
Chaperone Mediated Autophagy	0	4,76E-02	#NUM!	PCNT
Late endosomal microautophagy	0	1,25E-01	0,000	MVB12B,PCNT,VPS28,VPS37D
Transcriptional regulation of granulopoiesis	0	0.2	-1,134	CBFB,CEBPA,EP300,H2AC20,KLF5,KMT2A,STAT3,TAL1
Response of EIF2AK4 (GCN2) to amino acid deficiency	0	3,45E-02	#NUM!	ATF2,RPL26L1,RPL3L
Aggrephagy	0	1,39E-01	-0,447	DYNC1I1,PCNT,PRKN,TUBA1A,TUBB3
RAS processing	0	1,9E-01	-1,000	ABHD17B,ABHD17C,LYPLA1,RCE1
Response of EIF2AK1 (HRI) to heme deficiency	0	1,43E-01	#NUM!	CHAC1,GRB10
Sensory processing of sound by inner hair cells of the cochlea	0	1,62E-01	-1,508	ACTG1,CACNA2D2,CACNB2,CASK,EPS8,KCNMA1,PCLO,PLS1,RAB3A,SNAP25,SPTBN1
Sensory processing of sound by outer hair cells of the cochlea	0	1,45E-01	-1,414	ACTG1,CASK,EPS8,GSN,KCNMA1,OTOGL,PLS1,SPTBN1
Pexophagy	0	0.2	#NUM!	ATM,EPAS1
Signaling by CSF3 (G-CSF)	0	2,07E-01	-2,449	GAB2,JAK2,LYN,PTPN11,STAT3,SYK
Transcriptional regulation of testis differentiation	0	8,33E-02	#NUM!	ZFPM2
RHOBTB3 ATPase cycle	0	1,11E-01	#NUM!	CUL3
Sensory perception of taste	0	3,33E-02	#NUM!	SCNN1B
Azathioprine ADME	0	1,58E-01	#NUM!	ABCC4,ABCC5,SLC29A1
Aspirin ADME	0	6,67E-02	#NUM!	ALB
Expression and translocation of olfactory receptors	0	1,79E-02	#NUM!	EBF1,OR2K2
Retinoid metabolism and transport	0	1,79E-01	-1,134	APOE,BCO2,GPC6,LRP10,LRP12,LRP2,LRP8
Prednisone ADME	0	1,67E-01	#NUM!	ALB
Epithelial-Mesenchymal Transition (EMT) during gastrulation	0	1,43E-01	#NUM!	FGFR1
Amyloid fiber formation	0	1,79E-01	-0,632	APOE,APP,GSN,H2AC20,PRKN,SAA1,SORL1,TSPAN5,UBE2L6,USP9X
Serine biosynthesis	0	2,22E-01	#NUM!	SERINC2,SERINC5
GABA receptor activation	0	1,7E-01	-1,667	ADCY5,ADCY9,ARHGEF9,GABBR1,GABRG3,GNAI1,GNAI3,GNB2,GNG3
Formation of axial mesoderm	0	2,14E-01	#NUM!	SMAD3,TEAD2,YAP1
Coagulation System	0	9,09E-02	#NUM!	F12,KLKB1,SERPINC1
Formation of definitive endoderm	0	2,14E-01	#NUM!	SMAD3,SMAD4,TCF7L2
LXR/RXR Activation	0	1,75E-01	1,807	ACACA,ALB,AMBP,APOD,APOE,CYP7A1,IL1R1,IL1RAPL1,IL1RL1,IL1RL2,ITIH4,NFKB1,PLTP,PTGS2,REL,SAA1,SERPINF1,TNFRSF1A
Mitochondrial Dysfunction	0	1,81E-01	-1,089	APP,ATF2,ATP1B2,BAX,BCL2,CACNA1C,CACNA2D1,CACNA2D2,CACNB2,CAMK2D,CAPN3,CAPN7,CAPN8,CATSPER2,CLIC2,COX10,CREB3L2,CREB5,CREBBP,CYB5R3,FBXW7,GPD2,HTT,ITPR1,ITPR2,LRRK2,MAP2K4,MAP3K5,MAPK8,MCU,MDM2,MT-ND2,MT-ND6,MTOR,NDUFA3,NDUFS3,NRF1,PIK3C2A,PIK3C2B,PIK3C3,PIK3CA,PIK3CB,PIK3R1,PIK3R3,PPARGC1A,PPP3CA,PRKAA2,PRKACB,PRKAG2,PRKAR2A,PRKN,TARDBP,UCP2,VPS9D1
CGAS-STING Signaling Pathway	0	2,26E-01	0,000	ABCC1,ATP6AP1,ATP6V0D1,ATP6V1A,BAX,CCL20,CHUK,EDA,EIF2AK3,ENPP1,ICAM1,IKBKG,IL15,IL4,LIF,MAP3K7,NFKB1,NFKBIA,PCDH7,STING1,TNFSF12,TNFSF13,TNFSF9,ZBP1
FXR/RXR Activation	0	1,79E-01	-0,577	AKT3,APOE,CREBBP,CYP27A1,CYP7A1,EDA,EIF2AK3,FGF19,G6PC3,HMOX1,ICAM1,IL15,IL4,LIF,MAP2K4,MAPK8,NFKB1,NR1I2,NR5A2,PLTP,PPARGC1A,PRKAA2,PRKAG2,PTGS2,TNFSF12,TNFSF13,TNFSF9
BBSome Signaling Pathway	0	1,67E-01	-4,608	ADGRA3,ADGRE3,ADGRG2,ADGRG6,ADGRL3,ADGRV1,ADORA1,ADRA1A,ASXL1,ASXL2,ATF6,BBS4,BBS9,CALCRL,CCDC66,CUL3,CXCL12,ERN1,EZH2,F2RL2,FZD5,FZD9,GABBR1,GLI2,GLI3,GLIS1,GPR137,GPR153,GPR155,GPR156,GPR158,GPR160,GPR161,GPR183,GPR21,GPR39,GPR52,GPR63,GPR82,GPR84,GPR87,GPRC5A,GRPR,HCAR2,HTR1A,HTR4,IFT22,IFT80,IGF1R,INSR,INVS,LGR4,LPAR1,LPAR2,MAP2K4,MAPK1,NPFFR2,P2RY4,PCM1,PHF1,PHF19,PJA2,PRKACB,PRKAG2,PRKAR2A,…
UFMylation Signaling Pathway	0	2,07E-01	-1,732	AKT3,ATM,EIF4E3,EIF4G3,EP300,ERN1,ESR1,GSK3B,MDM2,NCOA1,NFKB1,SLC7A11
Hematoma Resolution Signaling Pathway	0	1,52E-01	1,219	BMAL1,C7,EDA,F2RL2,FTH1,GRINA,GSK3B,HMOX1,IL15,IL1RL1,IL4,LIF,MAP2K4,MAPK1,MAPK8,MERTK,MMP16,MMP28,MT-ND2,MT-ND6,NDUFA3,NDUFS3,NFKB1,NOX4,PRKAA2,PRKAG2,PTGER1,SOD3,STAT3,TNFSF12,TNFSF13,TNFSF9,TUBA1A,UCP2
mRNA 3 Prime End Processing Signaling Pathway	0	1,71E-01	-2,668	BARD1,CNOT1,CNOT4,CNOT6,DICER1,DIS3L2,E2F3,E2F4,EIF4G3,MAPK1,MBNL1,PAPOLG,PIP5K1A,PPP1R11,PPP1R12A,SNRPA,TUT4,WNK1
Ribosomal Quality Control Signaling Pathway	0	1,03E-01	-1,000	AGO1,AGO2,AGO3,AGO4,ASCC3,N4BP2,PSMA8,PSMB10,PSMB4,PSMB8,PSME2,PSME4,PSMF1,RPL26L1,RPL3L,XRN1
Protein repair	0	0.2	#NUM!	MSRB3
rRNA modification in the nucleus and cytosol	0	7,27E-02	0,000	NOC4L,SNU13,UTP20,WDR75
Cardiogenesis	0	1,92E-01	-2,236	HEY2,MEF2C,MYOCD,SMAD4,TBX20
Z-decay: degradation of maternal mRNAs by zygotically expressed factors	0	1,67E-01	#NUM!	DIS3L2,TUT4
Replacement of protamines by nucleosomes in the male pronucleus	0	7,14E-02	#NUM!	SRPK1
Somitogenesis	0	1,3E-01	1,890	EPHA4,HES7,PSMB10,PSMB4,PSMB8,PSME2,PSMF1
Nephron development	0	7,69E-02	#NUM!	JAG1
Formation of the posterior neural plate	0	2,22E-01	#NUM!	ZEB2,ZNF521
Specification of the neural plate border	0	5,88E-02	#NUM!	POU5F1
Mitochondrial protein degradation	0	1,15E-01	0,632	AFG3L2,APP,CLPP,ECH1,LDHD,MRPS2,MT-ND2,MT-ND6,NDUFS3,SHMT2
Maturation of TCA enzymes and regulation of TCA cycle	0	5,88E-02	#NUM!	SDHAF2
Transcriptional and post-translational regulation of MITF-M expression and activity	0	1,84E-01	-3,000	AKT3,CREBBP,EDN1,GSK3B,IARS1,KITLG,MAPK1,MITF,TBX3
Malate-aspartate shuttle	0	1,11E-01	#NUM!	SLC25A13
Respiratory electron transport	0	5,63E-02	0,000	MT-ND2,MT-ND6,NDUFA3,NDUFS3
Formation of ATP by chemiosmotic coupling	0	6,25E-02	#NUM!	MT-ATP8
Mitochondrial Uncoupling	0	1,43E-01	#NUM!	UCP2
Complex I biogenesis	0	1,21E-01	0,378	DMAC2,MT-ND2,MT-ND6,NDUFA3,NDUFS3,NUBPL,OXA1L
Regulation of endogenous retroelements	0	2,08E-01	-3,357	ARID1A,ARID1B,DNMT3A,DPF2,EHMT1,GATAD2B,H2AC20,MTREX,SMARCC1,SMARCD3,SS18,TASOR,ZCCHC8,ZNF30,ZNF425
Complex IV assembly	0	5,13E-02	#NUM!	PET117,TMEM177
Complex III assembly	0	0.05	#NUM!	TTC19
Cyclophilin Signaling Pathway	0	2,11E-01	-3,647	AKT3,APOE,APP,ATF2,ATF6,BCL9,BRAF,CREB3L2,CREB5,CREBBP,CXCL12,EP300,IL6ST,JAK2,MAP2K4,MAP3K5,MAPK1,MAPK8,NFAT5,NFATC1,NFATC2,NFKB1,NFKBIA,NOX4,PIK3C2A,PIK3C2B,PIK3C3,PIK3CA,PIK3CB,PIK3R1,PIK3R3,PPIA,PPP3CA,PQBP1,RBBP8,ROCK1,ROCK2,SF3A2,SPP1,STAT3,TCF4,TCF7L2,TIMM17B,TNPO1,U2AF1L4,WNT5B,WNT6
Lung Ionic Balance Signaling Pathway	0	1,82E-01	-4,583	ABCC4,ADGRA3,ADGRE3,ADGRG2,ADGRG6,ADGRL3,ADGRV1,ADORA1,ADRA1A,ATP1B2,CALCRL,CNGB3,ESR1,ESR2,F2RL2,FGR,FYN,FZD5,FZD9,GABBR1,GPR137,GPR153,GPR155,GPR156,GPR158,GPR160,GPR161,GPR183,GPR21,GPR39,GPR52,GPR63,GPR82,GPR84,GPR87,GPRC5A,GRPR,HCAR2,HTR1A,HTR4,IFNAR2,IL4,KCNMA1,KCNMB2,KCNMB4,KCNQ1,LGR4,LPAR1,LPAR2,LYN,MAPK1,NOX4,NPFFR2,P2RY4,PLCB1,PLCB4,PLCD4,PLCE1,PLCL1,PLCL2,PPM1L,PPP2R3A,PPP2R5B,PPP2R5E,…
TRIM21 Intracellular Antibody Signaling Pathway	0	1,85E-01	0,000	BCL9,CHUK,IFI35,IFNAR2,IKBKG,IRF7,JAK2,MAP3K7,NFKB1,PRDM1,PSMA8,PSMB10,PSMB4,PSMB8,PSME2,PSME4,PSMF1,STING1,TAB2,YAP1
TREM1 Signaling	0	0.2	-2,887	AKT3,ICAM1,IL1RL1,ITGB1,JAK2,MAPK1,NFKB1,NLRC5,NOD1,REL,STAT3,TLR10,TLR6
CCR5 Signaling in Macrophages	0	2,14E-01	-3,317	CACNA1C,CACNA2D1,CACNA2D2,CACNB2,CATSPER2,GNAI1,GNAI3,GNAQ,GNAT2,GNB2,GNG3,ITPR1,ITPR2,MAP2K4,MAPK1,MAPK8,PRKCA,PRKCD,PRKCE,PRKCG,PRKD1,PRKD3
Cytotoxic T Lymphocyte-mediated Apoptosis of Target Cells	0	6,67E-02	#NUM!	APAF1,BCL2
Airway Pathology in Chronic Obstructive Pulmonary Disease	0	1,94E-01	#NUM!	AMBP,APOD,CCL20,EDA,FGF1,FGF14,FGF19,FGF2,FGF21,FGF5,IL15,IL23A,IL4,LCN2,LIF,TNFSF12,TNFSF13,TNFSF9
Airway Inflammation in Asthma	0	1,2E-01	#NUM!	CCL20,IL23A,IL4
T Helper Cell Differentiation	0	1,41E-01	#NUM!	BCL6,CD80,IL12RB2,IL4,IL6ST,STAT3,TGFBR1,TGFBR2,TNFRSF1A
Role of Cytokines in Mediating Communication between Immune Cells	0	8,33E-02	#NUM!	IL15,IL23A,IL4
Cellular Effects of Sildenafil (Viagra)	0	2,06E-01	0,984	ACTA2,ACTG1,ACTG2,ACVR2A,ACVR2B,ADCY5,ADCY9,ADGRA3,ADGRE3,ADGRG2,ADGRG6,ADGRL3,ADGRV1,ADORA1,ADRA1A,AKT3,ATF2,ATP2A2,BCL2,BMPR2,CACNA1C,CACNA2D1,CACNA2D2,CACNB2,CALCRL,CAPN3,CAPN7,CAPN8,CNGB3,CREB3L2,CREB5,CREBBP,F2RL2,FZD5,FZD9,GABBR1,GNAI1,GNAI3,GNAQ,GNB2,GNG3,GPR137,GPR153,GPR155,GPR156,GPR158,GPR160,GPR161,GPR183,GPR21,GPR39,GPR52,GPR63,GPR82,GPR84,GPR87,GPRC5A,GRPR,GUCY1A1,GUCY1A2,HCAR2,HTR1…
Lipid Antigen Presentation by CD1	0	8,33E-02	#NUM!	AP2M1,CD1D
Cell Cycle Regulation by BTG Family Proteins	0	2,16E-01	-1,000	CCNE2,E2F3,E2F4,PPM1L,PPP2R3A,PPP2R5B,PPP2R5E,RB1
Mitotic Roles of Polo-Like Kinase	0	1,9E-01	-1,342	CDC27,CHEK2,FBXO5,KIF23,PLK4,PPM1L,PPP2R3A,PPP2R5B,PPP2R5E,PRC1,SLK,STAG2
Maturity Onset Diabetes of Young (MODY) Signaling	0	1,74E-01	#NUM!	APOD,APOE,CACNA1C,CACNA2D1,CACNA2D2,CACNB2,CREBBP,EP300,FABP2,INSR,NFKB1,UCP2
Role of CHK Proteins in Cell Cycle Checkpoint Control	0	2,28E-01	-0,905	ATM,ATR,CHEK1,CHEK2,E2F3,E2F4,MDC1,PPM1L,PPP2R3A,PPP2R5B,PPP2R5E,TLK1,TLK2
CREB Signaling in Neurons	0	1,99E-01	-7,071	ADCY5,ADCY9,ADGRA3,ADGRE3,ADGRG2,ADGRG6,ADGRL3,ADGRV1,ADORA1,ADRA1A,AKT3,ATF2,BMP6,BMPR1A,BMPR1B,BMPR2,CACNA1C,CACNA2D1,CACNA2D2,CACNB2,CALCRL,CAMK2D,CATSPER2,CREB3L2,CREB5,CREBBP,EGFR,EP300,F2RL2,FGF2,FGFR1,FZD5,FZD9,GABBR1,GHR,GNAI1,GNAI3,GNAQ,GNAT2,GNB2,GNG3,GPR137,GPR153,GPR155,GPR156,GPR158,GPR160,GPR161,GPR183,GPR21,GPR39,GPR52,GPR63,GPR82,GPR84,GPR87,GPRC5A,GRIA3,GRIK2,GRIK3,GRPR,GUCY1A1,H…
Basal Cell Carcinoma Signaling	0	1,88E-01	-0,302	APC,BMP6,FZD5,FZD9,GLI2,GLI3,GLIS1,GSK3B,PTCH1,TCF4,TCF7L2,WNT5B,WNT6
Primary Immunodeficiency Signaling	0	1,11E-01	#NUM!	IKBKG,JCHAIN,RFXANK,TNFRSF13B
Allograft Rejection Signaling	0	9,38E-02	#NUM!	CD80,IL4,JCHAIN
Autoimmune Thyroid Disease Signaling	0	9,09E-02	#NUM!	CD80,IL4,JCHAIN
Graft-versus-Host Disease Signaling	0	2,86E-02	#NUM!	CD80
G Protein Signaling Mediated by Tubby	0	2,25E-01	-2,496	GNAI1,GNAI3,GNAQ,GNAT2,GNB2,GNG3,INSR,JAK2,MERTK,PLCB1,PLCB4,THRB,TTC21B,TUB,WDR19,WDR35
Communication between Innate and Adaptive Immune Cells	0	1,18E-01	-1,414	CD80,IL15,IL4,JCHAIN,TLR10,TLR6,TNFRSF13B,TNFSF13
Crosstalk between Dendritic Cells and Natural Killer Cells	0	2,13E-01	-0,378	ACTA2,ACTG1,ACTG2,CAMK2D,CD80,FSCN1,IL15,IL4,LTBR,NECTIN2,NFKB1,REL,TLN2
Systemic Lupus Erythematosus Signaling	0	1,77E-01	#NUM!	AKT3,C7,CBL,CD80,JCHAIN,LSM10,LYN,MAPK1,MTOR,NFAT5,NFATC1,NFATC2,PIK3C2A,PIK3C2B,PIK3C3,PIK3CA,PIK3CB,PIK3R1,PIK3R3,RAP2A,RNPC3,RRAS,RRAS2,SNRPA,SNRPN,SNU13,SOS1,SOS2
FAK Signaling	0	2,01E-01	-6,260	ACVR2A,ACVR2B,ADGRA3,ADGRE3,ADGRG2,ADGRG6,ADGRL3,ADGRV1,ADORA1,ADRA1A,AGO2,AKT3,APC,ARHGAP35,ARHGEF7,ASAP1,BCAR3,BMPR2,CALCRL,CAPN3,CAPN7,CAPN8,CSK,DOCK1,ECM1,EFNA1,EFNA5,EFNB2,EGFR,ELF1,ELF2,ETS1,F2RL2,FYN,FZD5,FZD9,GABBR1,GHR,GPR137,GPR153,GPR155,GPR156,GPR158,GPR160,GPR161,GPR183,GPR21,GPR39,GPR52,GPR63,GPR82,GPR84,GPR87,GPRC5A,GRPR,GSK3B,HCAR2,HTR1A,HTR4,IGF1R,IL12RB2,IL1R1,IL1RL1,IL1RL2,IL20…
EIF2 Signaling	0	1,93E-01	-2,600	ACTA2,ACTG2,AGO1,AGO2,AGO3,AGO4,AKT3,BCL2,EIF2AK2,EIF2AK3,EIF2B2,EIF3H,EIF3L,EIF4E3,EIF4G3,GSK3B,IGF1R,INSR,MAPK1,NOX4,PDPK1,PIK3C2A,PIK3C2B,PIK3C3,PIK3CA,PIK3CB,PIK3R1,PIK3R3,RAP2A,RPL26L1,RPL3L,RRAS,RRAS2,SOS1,SOS2,VEGFA
Altered T Cell and B Cell Signaling in Rheumatoid Arthritis	0	1,71E-01	#NUM!	CD80,CHUK,IL15,IL23A,IL4,MAP3K14,NFKB1,REL,SPP1,TLR10,TLR6,TNFRSF13B,TNFSF13,TRAF3
Atherosclerosis Signaling	0	1,71E-01	-0,943	ALB,APOD,APOE,CXCL12,GLG1,ICAM1,ITGA4,NFKB1,PDGFC,PDGFD,PLA2G10,PLA2G2A,PLA2G4A,PLA2G5,PLA2R1,PNPLA8,REL,TNFRSF14,TNFSF12
Granzyme B Signaling	0	1,33E-01	#NUM!	APAF1,PRKDC
B Cell Development	0	0.05	#NUM!	CD80
Breast Cancer Regulation by Stathmin1	0	2,13E-01	-5,633	ADGRA3,ADGRE3,ADGRG2,ADGRG6,ADGRL3,ADGRV1,ADORA1,ADRA1A,ARHGEF10,ARHGEF11,ARHGEF12,ARHGEF16,ARHGEF17,ARHGEF18,ARHGEF3,ARHGEF7,ARHGEF9,ATF2,AURKA,BMP6,CALCRL,CAMK1,CAMK1D,CAMK2D,CCND3,CDK6,CREB3L2,CREB5,CREBBP,E2F3,E2F4,F2RL2,FGF2,FZD5,FZD9,GABBR1,GNAQ,GNB2,GNG3,GPR137,GPR153,GPR155,GPR156,GPR158,GPR160,GPR161,GPR183,GPR21,GPR39,GPR52,GPR63,GPR82,GPR84,GPR87,GPRC5A,GRPR,HCAR2,HTR1A,HTR4,LGR4,LPAR1…
Neuroprotective Role of THOP1 in Alzheimer's Disease	0	1,32E-01	1,134	APP,C1R,CFD,DPP7,ECE1,KLK1,NFYA,PRKACB,PRKAG2,PRKAR2A,PRSS12,PRSS36
Granzyme A Signaling	0	9,68E-02	0,000	APEX1,H1-5,MT-ND2,MT-ND6,NDUFA3,NDUFS3
Role of WNT/GSK-3β Signaling in the Pathogenesis of Influenza	0	2,17E-01	0,000	APC,CSNK1G1,CSNK1G3,FZD5,FZD9,GSK3B,NCOA1,NCOA2,NCOA3,TCF4,TCF7L2,WNT5B,WNT6
Role of Hypercytokinemia/hyperchemokinemia in the Pathogenesis of Influenza	0	1,05E-01	0,000	EIF2AK2,IFNAR2,IRF7,IRF9,NFKB1,TICAM1
OX40 Signaling Pathway	0	1,75E-01	-2,449	BCL2,MAP2K4,MAPK8,NFKB1,NFKBIA,REL,TRAF3
Extrinsic Prothrombin Activation Pathway	0	1,25E-01	#NUM!	F12,SERPINC1
Tumoricidal Function of Hepatic Natural Killer Cells	0	1,74E-01	#NUM!	APAF1,BAX,ICAM1,LYVE1
Intrinsic Prothrombin Activation Pathway	0	1,05E-01	#NUM!	F12,KLK1,KLKB1,SERPINC1
Mismatch Repair in Eukaryotes	0	1,67E-01	#NUM!	MCM9,MSH3,MSH6
Spliceosomal Cycle	0	1,22E-01	-1,000	CASC3,DHX15,DHX38,PQBP1,SF3A2,U2AF1L4
Role of IL-17A in Psoriasis	0	0.1	#NUM!	CCL20
Differential Regulation of Cytokine Production in Intestinal Epithelial Cells by IL-17A and IL-17F	0	6,25E-02	#NUM!	LCN2
Role of JAK1, JAK2 and TYK2 in Interferon Signaling	0	2,27E-01	#NUM!	IFNAR2,JAK2,NFKB1,REL,STAT3
Role of JAK family kinases in IL-6-type Cytokine Signaling	0	2,08E-01	-2,840	ADAM17,IL6ST,JAK2,LIF,LIFR,MAP2K4,MAPK1,MAPK8,PDGFC,PIAS1,PTPN11,STAT3,VEGFA,VEGFC,VEGFD
Telomere Extension by Telomerase	0	1,33E-01	#NUM!	TINF2,TNKS
Embryonic Stem Cell Differentiation into Cardiac Lineages	0	0.2	#NUM!	POU5F1,SP4
Hematopoiesis from Pluripotent Stem Cells	0	1,14E-01	#NUM!	IL4,JCHAIN,KITLG,LIF
iNOS Signaling	0	1,96E-01	-1,414	CHUK,CREBBP,IKBKG,IRAK2,JAK2,MAPK1,NFKB1,NFKBIA,REL
Heparan Sulfate Biosynthesis	0	1,88E-01	-2,309	B3GAT3,CHST11,CHST7,EXT1,EXTL3,GLCE,HS2ST1,HS6ST2,HS6ST3,NDST4,UST,XYLT1
NAD Biosynthesis from 2-amino-3-carboxymuconate Semialdehyde	0	0.2	#NUM!	QPRT
Bupropion Degradation	0	7,69E-02	#NUM!	CYP2U1
Retinoate Biosynthesis I	0	4,55E-02	#NUM!	AKR1B1
Glucose and Glucose-1-phosphate Degradation	0	0.1	#NUM!	HK3
Thyroid Hormone Metabolism II (via Conjugation and/or Degradation)	0	2,14E-01	#NUM!	B3GAT3,LARGE1,LARGE2
NAD biosynthesis II (from tryptophan)	0	9,09E-02	#NUM!	QPRT
Nicotine Degradation III	0	1,82E-01	1,000	B3GAT3,CYP2U1,LARGE1,LARGE2
Dopamine Degradation	0	1,05E-01	#NUM!	ALDH3A2,ALDH3B1
Arginine Biosynthesis IV	0	0.2	#NUM!	ASS1
Heparan Sulfate Biosynthesis (Late Stages)	0	1,72E-01	-2,530	CHST11,CHST7,EXT1,EXTL3,GLCE,HS2ST1,HS6ST2,HS6ST3,NDST4,UST
Pyrimidine Ribonucleotides De Novo Biosynthesis	0	1,95E-01	-0,707	AK4,AK5,CMPK2,DHX9,ENTPD2,ENTPD7,ENTPD8,NME4
Glutaryl-CoA Degradation	0	7,69E-02	#NUM!	CDYL
Isoleucine Degradation I	0	6,67E-02	#NUM!	BCAT1
Androgen Biosynthesis	0	1,11E-01	#NUM!	CYP17A1
Trehalose Degradation II (Trehalase)	0	1,67E-01	#NUM!	HK3
Glutathione Redox Reactions I	0	5,88E-02	#NUM!	CLIC2
Ubiquinol-10 Biosynthesis (Eukaryotic)	0	1,76E-01	#NUM!	CYP7B1,MICAL2,MICAL3
Superpathway of Citrulline Metabolism	0	1,33E-01	#NUM!	ASS1,GLS
Superpathway of Serine and Glycine Biosynthesis I	0	0.2	#NUM!	SHMT2
Ketogenesis	0	1,11E-01	#NUM!	HMGCL
Urea Cycle	0	1,43E-01	#NUM!	ASS1
Melatonin Degradation I	0	1,67E-01	1,000	B3GAT3,CYP2U1,LARGE1,LARGE2
Tetrahydrofolate Salvage from 5,10-methenyltetrahydrofolate	0	0.2	#NUM!	MTHFD1L
NAD Salvage Pathway II	0	4,76E-02	#NUM!	NT5E
Pyrimidine Deoxyribonucleotides De Novo Biosynthesis I	0	1,82E-01	0,000	AK4,AK5,CMPK2,NME4
Triacylglycerol Degradation	0	7,14E-02	#NUM!	FAAH,LIPG,NDST4
Tetrapyrrole Biosynthesis II	0	0.2	#NUM!	HMBS
Estrogen Biosynthesis	0	1,67E-01	1,000	CYP2U1,DHRS11,HSD17B12,HSD17B8
Tryptophan Degradation X (Mammalian, via Tryptamine)	0	1,25E-01	#NUM!	ALDH3A2,ALDH3B1
Leukotriene Biosynthesis	0	1,67E-01	#NUM!	GGT5,LTA4H
CMP-N-acetylneuraminate Biosynthesis I (Eukaryotes)	0	0.2	#NUM!	GNE
Thioredoxin Pathway	0	1,43E-01	#NUM!	TXNRD3
tRNA Charging	0	1,35E-01	-0,447	FARS2,FARSB,IARS1,LARS2,SARS2
Urate Biosynthesis/Inosine 5'-phosphate Degradation	0	9,09E-02	#NUM!	NT5E
Glycine Cleavage Complex	0	1,67E-01	#NUM!	OCA2
Pentose Phosphate Pathway	0	0.1	#NUM!	G6PD
Nicotine Degradation II	0	1,54E-01	1,000	B3GAT3,CYP2U1,LARGE1,LARGE2
Citrulline Biosynthesis	0	1,11E-01	#NUM!	GLS
Selenocysteine Biosynthesis II (Archaea and Eukaryotes)	0	0.2	#NUM!	SARS2
Mevalonate Pathway I	0	9,09E-02	#NUM!	MVK
Valine Degradation I	0	0.05	#NUM!	BCAT1
Lysine Degradation II	0	0.2	#NUM!	AASS
Purine Nucleotides Degradation II (Aerobic)	0	1,25E-01	#NUM!	GDA,NT5E
Superoxide Radicals Degradation	0	1,25E-01	#NUM!	SOD3
Serotonin Degradation	0	1,72E-01	#NUM!	ALDH3A2,ALDH3B1,B3GAT3,LARGE1,LARGE2
Leucine Degradation I	0	2,22E-01	#NUM!	BCAT1,HMGCL
Phenylalanine Degradation IV (Mammalian, via Side Chain)	0	1,43E-01	#NUM!	ALDH3A2,SLC27A3
D-myo-inositol (1,4,5)-trisphosphate Degradation	0	1,88E-01	#NUM!	OCRL,SYNJ1,SYNJ2
Retinol Biosynthesis	0	2,86E-02	#NUM!	LIPG
Tryptophan Degradation III (Eukaryotic)	0	0.05	#NUM!	CDYL
Pyrimidine Ribonucleotides Interconversion	0	2,11E-01	-0,707	AK4,AK5,CMPK2,DHX9,ENTPD2,ENTPD7,ENTPD8,NME4
Glycolysis I	0	8,7E-02	#NUM!	ALDOA,ALDOC
Gluconeogenesis I	0	1,3E-01	#NUM!	ALDOA,ALDOC,ME1
Histamine Degradation	0	1,67E-01	#NUM!	ALDH3A2,ALDH3B1
2-oxobutanoate Degradation I	0	0.2	#NUM!	PCCA
Guanosine Nucleotides Degradation III	0	0.2	#NUM!	GDA,NT5E
Adenosine Nucleotides Degradation II	0	7,69E-02	#NUM!	NT5E
Superpathway of Melatonin Degradation	0	1,38E-01	1,000	B3GAT3,CYP2U1,LARGE1,LARGE2
Histidine Degradation VI	0	2,14E-01	#NUM!	CYP7B1,MICAL2,MICAL3
Noradrenaline and Adrenaline Degradation	0	0.1	#NUM!	ALDH3A2,ALDH3B1
Citrulline-Nitric Oxide Cycle	0	0.2	#NUM!	ASS1
Acetone Degradation I (to Methylglyoxal)	0	1,9E-01	#NUM!	CYP2U1,DHRS1,DHRS11,HSD17B12
Putrescine Degradation III	0	1,25E-01	#NUM!	ALDH3A2,ALDH3B1
Glucocorticoid Biosynthesis	0	1,67E-01	#NUM!	CYP17A1
GDP-glucose Biosynthesis	0	1,11E-01	#NUM!	HK3
Glycine Betaine Degradation	0	0.1	#NUM!	SHMT2
UDP-N-acetyl-D-galactosamine Biosynthesis II	0	1,67E-01	#NUM!	HK3,UAP1
Oxidative Ethanol Degradation III	0	2,08E-01	#NUM!	ACSS3,ALDH3A2,ALDH3B1,CYP2U1,DIP2A
Ethanol Degradation IV	0	2,11E-01	#NUM!	ACSS3,ALDH3A2,ALDH3B1,DIP2A
Ethanol Degradation II	0	2,11E-01	#NUM!	ACSS3,ALDH3A2,ALDH3B1,DIP2A
Fatty Acid β-oxidation I	0	1,38E-01	#NUM!	ACSBG1,ACSF2,ACSL3,SLC27A3
Tyrosine Degradation I	0	0.2	#NUM!	FAH
Superpathway of Geranylgeranyldiphosphate Biosynthesis I (via Mevalonate)	0	1,33E-01	#NUM!	COX10,MVK
Superpathway of Cholesterol Biosynthesis	0	1,54E-01	1,000	LBR,MVK,NSDHL,TM7SF2
Gαi Signaling	0	2,09E-01	-0,218	ADCY5,ADCY9,ADORA1,GABBR1,GNAI1,GNAI3,GNAQ,GNAT2,GNB2,GNG3,GUCY1A1,HCAR2,HTR1A,LPAR1,MAPK1,PRKACB,PRKAG2,PRKAR2A,RAP2A,RGS12,RGS7,RRAS,RRAS2,SHF,SOS1,SOS2,STAT3
Gαs Signaling	0	2,09E-01	-2,840	ADCY5,ADCY9,ADD3,ATF2,BRAF,CNGB3,CREB3L2,CREB5,CREBBP,GNAI1,GNAI3,GNAQ,GNAT2,GNB2,GNG3,GUCY1A1,HCAR2,HTR4,MAPK1,PRKACB,PRKAG2,PRKAR2A,RAPGEF2,RYR3
Inhibition of Matrix Metalloproteases	0	1,39E-01	1,342	ADAM12,ADAM17,MMP16,MMP28,RECK
Agranulocyte Adhesion and Diapedesis	0	1,65E-01	#NUM!	ACKR2,ACTA2,ACTG1,ACTG2,CCL20,CCL8,CLDN20,CXCL12,GLG1,GNAI1,GNAI3,ICAM1,ICAM2,IL1R1,ITGA4,ITGB1,JAM3,MMP16,MMP28,MYH7,MYL6,MYL9,MYO10,MYO1H,PODXL2,TNFRSF1A
Granulocyte Adhesion and Diapedesis	0	1,51E-01	#NUM!	ACKR2,CCL20,CCL8,CLDN20,CXCL12,GLG1,GNAI1,GNAI3,ICAM1,ICAM2,IL1R1,IL1RAPL1,IL1RL1,IL1RL2,ITGA4,ITGB1,JAM3,MMP16,MMP28,THY1,TNFRSF1A
Oxidative Phosphorylation	0	7,14E-02	0,447	COX10,ENOX1,MT-ND2,NDUFA3,NDUFS3,VPS9D1
BER (Base Excision Repair) Pathway	0	1,9E-01	0,000	APEX1,HUWE1,MAP2K4,MAP2K5,MAPK1,NEIL1,NF1,XRCC1
Unfolded protein response	0	1,53E-01	-1,508	ATF6,BCL2,CD82,CEBPA,DNAJB8,DNAJC13,EIF2AK3,ERN1,HSPA4,HSPA6,MAP3K5,MAPK8,SEL1L
Parkinson's Signaling Pathway	0	1,78E-01	-2,287	ACTA2,ACTG1,ACTG2,ALDH1L2,ALDH3A2,ALDH3B1,ATP6AP1,ATP6V0D1,ATP6V1A,CACNA1C,CACNA2D1,CACNA2D2,CACNB2,CAMK2D,CATSPER2,EDA,EIF2AK3,ERN1,GRIA3,GRINA,IL15,IL4,ITPR1,ITPR2,LIF,LRRK2,MAPK1,MAPK8,MT-ND2,MT-ND6,NDUFA3,NDUFS3,NFKB1,PPARGC1A,PRKN,SEPTIN5,SLC18A2,TLR10,TLR6,TNFSF12,TNFSF13,TNFSF9,TUBA1A,TUBB,TUBB3,TUBG2
Nucleotide Excision Repair Pathway	0	6,67E-02	#NUM!	ERCC2,ERCC6
Protein Ubiquitination Pathway	0	2,24E-01	-4,808	BIRC6,BTRC,CBL,CRYAB,CUL1,CUL2,DNAJB8,DNAJC13,DNAJC27,FBXW7,HSPA4,HSPA4L,HSPA6,HSPB1,HSPB9,MDM2,NEDD4L,PRKN,PSMB10,PSMB4,PSMB8,PSME2,SASS6,SMURF1,SMURF2,UBE2D4,UBE2E2,UBE2H,UBE2L6,UBE2O,UBE3A,UBE4B,UBR2,USP12,USP13,USP15,USP21,USP24,USP25,USP28,USP31,USP32,USP34,USP36,USP37,USP38,USP4,USP40,USP42,USP45,USP47,USP49,USP53,USP54,USP9X
GABA Receptor Signaling	0	1,98E-01	#NUM!	ADCY5,ADCY9,AP2M1,CACNA1C,CACNA2D1,CACNA2D2,CACNB2,CATSPER2,GABBR1,GABRG3,GABRP,GNAI1,GNAI3,GNAQ,GNAT2,GNB2,GNG3,GPHN,GUCY1A1,ITPR1,ITPR2,KCNH2,NSF,UBQLN1
Antigen Presentation Pathway	0	0.1	#NUM!	NLRC5,PSMB8
Phototransduction Pathway	0	1,96E-01	-0,333	CNGB3,GNAT2,GUCY1A1,GUCY1A2,NPR1,PDE6B,PRKACB,PRKAG2,PRKAR2A
Dopamine Receptor Signaling	0	1,79E-01	-1,633	ADCY5,ADCY9,GCH1,GUCY1A1,PPM1L,PPP1R11,PPP1R12A,PPP2R3A,PPP2R5B,PPP2R5E,PRKACB,PRKAG2,PRKAR2A,SLC18A2
cAMP-mediated signaling	0	2,24E-01	-3,042	ADCY5,ADCY9,ADORA1,AKAP10,AKAP11,AKAP12,AKAP13,AKAP6,AKAP9,APEX1,ATF2,BRAF,CAMK1,CAMK1D,CAMK2D,CNGB3,CREB3L2,CREB5,CREBBP,ENPP1,GABBR1,GDPD3,GNAI1,GNAI3,GUCY1A1,HCAR2,HTR1A,HTR4,LPAR1,MAPK1,PALM2AKAP2,PDE10A,PDE1A,PDE1C,PDE3A,PDE3B,PDE4D,PDE5A,PDE6B,PDE7A,PDE7B,PDE8A,PPP3CA,PRKACB,PRKAR2A,RGS12,RGS7,SMPDL3B,STAT3,TULP2
Glutamate Receptor Signaling	0	1,8E-01	0,000	GLS,GNB2,GNG3,GRIA3,GRIK2,GRIK3,GRINA,HOMER1,SLC1A3,SLC1A7,SLC38A1
Gustation Pathway	0	1,68E-01	-4,426	ABHD11,ADCY5,ADCY9,CACNA1C,CACNA2D1,CACNA2D2,CACNB2,CATSPER2,ENTPD2,GABRG3,GABRP,GUCY1A1,HTR1A,ITPR1,ITPR2,KCNH2,LIPG,LRRC8C,LRRC8D,P2RY4,PDE3A,PDE3B,PKD1L3,PRKACB,PRKAG2,PRKAR2A,SCN4A,SCN8A,SCNN1B
Phagosome Formation	0	2,08E-01	-6,755	ADGRA3,ADGRE3,ADGRG2,ADGRG6,ADGRL3,ADGRV1,ADORA1,ADRA1A,AKT3,AP1G1,AP1G2,AP1M1,CALCRL,CFL1,CLIP1,COLEC12,DIAPH1,DOCK1,ELMO1,ELMO3,F2RL2,FGR,FYN,FZD5,FZD9,GAB2,GABBR1,GPR137,GPR153,GPR155,GPR156,GPR158,GPR160,GPR161,GPR183,GPR21,GPR39,GPR52,GPR63,GPR82,GPR84,GPR87,GPRC5A,GRPR,HCAR2,HMOX1,HTR1A,HTR4,ITGA4,ITGA6,ITGA8,ITGA9,ITGB1,ITGB4,ITGB8,ITPR1,ITPR2,JCHAIN,LGR4,LPAR1,LPAR2,LYN,MALT1,MAP2K4,MAP2K…
Inflammasome pathway	0	1,05E-01	#NUM!	NEK7,NFKB1
Th1 and Th2 Activation Pathway	0	1,9E-01	#NUM!	ACVR2A,ACVR2B,BHLHE41,BMPR2,CD80,ICAM1,IL12RB2,IL1RL1,IL4,JAG1,JAK2,NFATC1,NFATC2,NFKB1,NOTCH2,PIK3C2A,PIK3C2B,PIK3C3,PIK3CA,PIK3CB,PIK3R1,PIK3R3,STAT3,TGFBR1,TGFBR2,TGFBR3
Th1 Pathway	0	1,87E-01	-3,638	CD80,ICAM1,IL12RB2,IL4,JAK2,NFATC1,NFATC2,NFKB1,NOTCH2,PIK3C2A,PIK3C2B,PIK3C3,PIK3CA,PIK3CB,PIK3R1,PIK3R3,STAT3
Th2 Pathway	0	2,18E-01	-1,279	ACVR2A,ACVR2B,BHLHE41,BMPR2,CD80,ICAM1,IL12RB2,IL1RL1,IL4,JAG1,JAK2,NFATC2,NFKB1,NOTCH2,PIK3C2A,PIK3C2B,PIK3C3,PIK3CA,PIK3CB,PIK3R1,PIK3R3,TGFBR1,TGFBR2,TGFBR3
[truncated: 11 more rows]

## Sheet: cluster 5
Ingenuity Canonical Pathways	-log(p-value)	Ratio	z-score	Molecules
[truncated: 251 more rows]

## Sheet: cluster 6
Ingenuity Canonical Pathways	-log(p-value)	Ratio	z-score	Molecules
[truncated: 877 more rows]

## Sheet: cluster 7
Ingenuity Canonical Pathways	-log(p-value)	Ratio	z-score	Molecules
[truncated: 732 more rows]
